# Supplementary material for: Structure–property relations of a unique and systematic dataset of 19 isostructural multicomponent apremilast forms
Source: IUCrJ. 2022 Jun 15;9(Pt 4):508–15. doi: 10.1107/S2052252522005577 (PMC9252161; doi:10.1107/S2052252522005577)
Supplement: Supplementary file 1 [file m-09-00508-sup1.cif]

data_Apremilast24dihydroxybenzoicacid 
# start Validation Reply Form
_vrf_PLAT430_I
;
PROBLEM: Short Inter D...A Contact  O2       ..O39      .       2.65 Ang.  
RESPONSE: There is hydrogen bond but the atoms of hydrogen are not found in electron density map
;
_vrf_PLAT922_I
;
PROBLEM: wR2 in the CIF and FCF Differ by ...............     0.0060 Check 
RESPONSE: The difference is caused by different calculating in the software Crystals
;
# end Validation Reply Form
 
_exptl_special_details 
; 
 The crystal was 
placed in the cold stream of an Oxford 
Cryosystems open-flow nitrogen cryostat (Cosier & 
Glazer, 1986) with a nominal stability of 0.1K. 
 
Cosier, J. & Glazer, A.M., 1986. J. Appl. Cryst. 105-107. 
; 
_refine_special_details 
; 
? 
; 
#--------------------------------------------------------------- 
# _oxford_ data items, April 2010: 
# There is some uncertainty about the correct way of forming local data 
# names, e.g. 
 
# _atom_site_special_shape_oxford 
# or 
# _oxford_atom_site_special_shape 
 
# see: 
# http://www.iucr.org/resources/cif/spec/version1.1/semantics#namespace 
 
# A reserved prefix, e.g. foo, must be used in the following way 
# " If the data file contains items defined in a DDL1 dictionary, the 
# local data names assigned under the reserved prefix must contain it as 
# their first component, e.g. _foo_atom_site_my_item. " 
 
# However, this seems to say the opposite: 

# http://www.iucr.org/__data/iucr/cif/standard/cifstd8.html 


# According to advice from the IUCr, CRYSTALS is correct 
#--------------------------------------------------------------- 
# End of 'script/refcif.dat' 
#end of refcif 
_cell_length_a                    12.91890(10)
_cell_length_b                    12.91890(10)
_cell_length_c                    29.40560(10)
_cell_angle_alpha                 90
_cell_angle_beta                  90
_cell_angle_gamma                 90
_cell_volume                      4907.74(8)
 
_symmetry_cell_setting            'tetragonal' 
_symmetry_space_group_name_H-M    'P 41 21 2 ' 
_symmetry_space_group_name_Hall   ? 
loop_
 _symmetry_equiv_pos_as_xyz
 'x,y,z'
 '-y+1/2,x+1/2,z+1/4'
 '-x,-y,z+1/2'
 'x+1/2,-y+1/2,-z+3/4'
 '-y,-x,-z+1/2'
 'y+1/2,-x+1/2,z+3/4'
 'y,x,-z'
 '-x+1/2,y+1/2,-z+1/4'

loop_
_atom_type_symbol
_atom_type_scat_dispersion_real
_atom_type_scat_dispersion_imag
_atom_type_scat_Cromer_Mann_a1
_atom_type_scat_Cromer_Mann_b1
_atom_type_scat_Cromer_Mann_a2
_atom_type_scat_Cromer_Mann_b2
_atom_type_scat_Cromer_Mann_a3
_atom_type_scat_Cromer_Mann_b3
_atom_type_scat_Cromer_Mann_a4
_atom_type_scat_Cromer_Mann_b4
_atom_type_scat_Cromer_Mann_c
_atom_type_scat_source  
 C       0.0181   0.0091   2.3100  20.8439   1.0200  10.2075   1.5886   0.5687
   0.8650  51.6512   0.2156 'International Tables Vol C 4.2.6.8 and 6.1.1.4'
 H       0.0000   0.0000   0.4930  10.5109   0.3229  26.1257   0.1402   3.1424
   0.0408  57.7998   0.0030 'International Tables Vol C 4.2.6.8 and 6.1.1.4'
 N       0.0311   0.0180  12.2126   0.0057   3.1322   9.8933   2.0125  28.9975
   1.1663   0.5826 -11.5290 'International Tables Vol C 4.2.6.8 and 6.1.1.4'
 O       0.0492   0.0322   3.0485  13.2771   2.2868   5.7011   1.5463   0.3239
   0.8670  32.9089   0.2508 'International Tables Vol C 4.2.6.8 and 6.1.1.4'
 S       0.3331   0.5567   6.9053   1.4679   5.2034  22.2151   1.4379   0.2536
   1.5863  56.1720   0.8669 'International Tables Vol C 4.2.6.8 and 6.1.1.4'
 
 
_cell_formula_units_Z                    8

# Given Formula = C25.50 H26.50 N2 O9 S1 
# Dc =      1.45 Fooo =   2252.00 Mu =     16.89 M =    537.07
# Found Formula = C25.50 H26 N2 O9 S1 
# Dc =      1.45 FOOO =   2248.00 Mu =     16.89 M =    536.56

_chemical_formula_sum             'C25.50 H26 N2 O9 S1'
_chemical_formula_moiety          'C25.50 H26 N2 O9 S1'
_chemical_compound_source                .
_chemical_formula_weight            536.56
 
 
_cell_measurement_reflns_used        56131
_cell_measurement_theta_min              4
_cell_measurement_theta_max             68
_cell_measurement_temperature          120
 
_exptl_crystal_description        'prism' 
_exptl_crystal_colour             'colorles' 
_exptl_crystal_size_min           0.152 
_exptl_crystal_size_mid           0.173 
_exptl_crystal_size_max           0.366 
 
_exptl_crystal_density_diffrn     1.452 
_exptl_crystal_density_meas       'not measured' 
_exptl_crystal_density_method     'not measured' 
# Non-dispersive F(000): 
_exptl_crystal_F_000              2248 
_exptl_absorpt_coefficient_mu     1.689 
 
# Sheldrick geometric approximatio 0.75 0.77 
_exptl_absorpt_correction_type    multi-scan 
_exptl_absorpt_process_details 
; 
 CrysAlisPro (Rigaku Oxford Diffraction, 2017) 
; 
_exptl_absorpt_correction_T_min   0.66 
_exptl_absorpt_correction_T_max   0.77 
_diffrn_measurement_device_type   'Oxford Diffraction SuperNova' 
_diffrn_measurement_device        'Area' 
_diffrn_radiation_monochromator   'focussing mirrors' 
_diffrn_radiation_type            'Cu K\a'
_diffrn_radiation_wavelength           1.54180
_diffrn_measurement_method        \w 
 
# If a reference occurs more than once, delete the author 
# and date from subsequent references. 
_computing_data_collection        'SuperNova, (Oxford Diffraction, 2010)' 
_computing_cell_refinement 
; 
 CrysAlisPro (Rigaku Oxford Diffraction, 2017) 
; 
_computing_data_reduction 
; 
 CrysAlisPro (Rigaku Oxford Diffraction, 2017) 
; 
_computing_structure_solution     'Superflip (Palatinus & Chapuis, 2007)' 
_computing_structure_refinement   'CRYSTALS (Betteridge et al., 2003)' 
_computing_publication_material   'CRYSTALS (Betteridge et al., 2003)' 
_computing_molecular_graphics     'CAMERON (Watkin et al., 1996)' 
 
_diffrn_standards_interval_time   . 
_diffrn_standards_interval_count  . 
_diffrn_standards_number          0 
_diffrn_standards_decay_%         . 
 
_diffrn_ambient_temperature        120
_diffrn_reflns_number             94480 
_reflns_number_total              4464 
_diffrn_reflns_av_R_equivalents   0.033 
# Number of reflections without Friedels Law is 4464 
# Number of reflections with Friedels Law is 2632 
# Theoretical number of reflections is about 2232 
 
 
_diffrn_reflns_theta_min          3.737 
_diffrn_reflns_theta_max          67.935 
_diffrn_measured_fraction_theta_max 0.999 
 
_diffrn_reflns_theta_full         67.935 
_diffrn_measured_fraction_theta_full 0.999 
 
 
_diffrn_reflns_limit_h_min        -15 
_diffrn_reflns_limit_h_max        15 
_diffrn_reflns_limit_k_min        -15 
_diffrn_reflns_limit_k_max        15 
_diffrn_reflns_limit_l_min        -35 
_diffrn_reflns_limit_l_max        35 
_reflns_limit_h_min               -10 
_reflns_limit_h_max               10 
_reflns_limit_k_min               0 
_reflns_limit_k_max               15 
_reflns_limit_l_min               0 
_reflns_limit_l_max               35 
 
_oxford_diffrn_Wilson_B_factor    2.36 
_oxford_diffrn_Wilson_scale       0.11 
 
_atom_sites_solution_primary      other  #heavy,direct,difmap,geom,iterative
# _atom_sites_solution_secondary  difmap
_atom_sites_solution_hydrogens    difmap
 
_refine_diff_density_min          -0.61 
_refine_diff_density_max          0.64 
 
 
# The current dictionary definitions do not cover the 
# situation where the reflections used for refinement were 
# selected by a user-defined sigma threshold 
 
 
# The values actually used during refinement 
_oxford_refine_reflns_threshold_expression_ref   I>-3.0\s(I)
_refine_ls_number_restraints      62 
_refine_ls_number_parameters      363 
_refine_ls_number_reflns          4462 
_oxford_refine_ls_R_factor_ref    0.0479 
_refine_ls_wR_factor_ref          0.1298 
_refine_ls_goodness_of_fit_ref    0.9986 
_refine_ls_shift/su_max           0.0058427 
_refine_ls_shift/su_mean          0.0004653 
 
 
# The values computed with all filters except I/sigma 
_oxford_reflns_number_all         4464 
_refine_ls_R_factor_all           0.0482 
_refine_ls_wR_factor_all          0.1358 
 
# The values computed with a 2 sigma cutoff - a la SHELX 
_reflns_threshold_expression                I>2.0\s(I)
_reflns_number_gt                 4409 
_refine_ls_R_factor_gt            0.0479 
_refine_ls_wR_factor_gt           0.1354 
 
# For an explanation, see Cooper & Watkin, Acta Cryst. (2016). B72, 661-683 
_oxford_Hooft_y                   0.0123(14) # for 1809 Friedel pairs 
_oxford_Bijvoet_difference        0.013(3) # for 1809 Friedel pairs 
# (Similar to the Parsons(q).) 
_oxford_refined_Flack_x           0.02(3) # for 1832 Friedel pairs 
_refine_ls_abs_structure_Flack    0.013(3) 
_refine_ls_abs_structure_details 
; 
 Parsons, Flack & Wagner (2013), 
 1809 Friedel Pairs 
; 
 
# choose from: 
# rm (reference molecule of known chirality), 
# ad (anomolous dispersion - Flack), rmad (rm and ad), 
# syn (from synthesis), unk (unknown) or . (not applicable). 
_chemical_absolute_configuration  'ad' 
 
 
_refine_ls_structure_factor_coef  Fsqd 
_refine_ls_matrix_type            full
_refine_ls_hydrogen_treatment     constr         #undef, noref, refall,
                                                 # refxyz, refU, constr or mixed
_refine_ls_weighting_scheme       calc 
_refine_ls_weighting_details 
;
 Method= Modified Sheldrick 
 w=1/[\s^2^(F^2^) + ( 0.07P)^2^ + 5.73P] 
 ,where P=(max(Fo^2^,0) + 2Fc^2^)/3 
;
# Insert your own references if required - in alphabetical order 
_publ_section_references 
; 
Betteridge, P.W., Carruthers, J.R., Cooper, R.I., 
Prout, K. & Watkin, D.J. (2003). J. Appl. Cryst. 36, 1487. 
 
Larson, A.C. (1970) Crystallographic Computing, Ed Ahmed, F.R., 
Munksgaard, Copenhagen, 291-294. 
 
Oxford Diffraction, (2010). Supernova User Manual. 
 
Palatinus, L. & Chapuis, G. (2007). J. Appl. Cryst. 40, 786-790. 
 
Parsons,S., Flack, H.D. and Wagner, T. Acta Cryst. (2013). B69, 249-259 
 
Rigaku Oxford Diffraction (2017). CrysAlisPro. 
 
Watkin, D.J., Prout, C.K. & Pearce, L.J. (1996). CAMERON, Chemical 
Crystallography Laboratory, Oxford, UK. 
; 

# Uequiv = arithmetic mean of Ui i.e. Ueqiv = (U1+U2+U3)/3

# Replace last . with number of unfound hydrogen atoms attached to an atom.

# ..._refinement_flags_... 
# . no refinement constraints           S special position constraint on site
# G rigid group refinement of site      R riding atom
# D distance or angle restraint on site T thermal displacement constraints
# U Uiso or Uij restraint (rigid bond)  P partial occupancy constraint


loop_
_atom_site_label
_atom_site_type_symbol
_atom_site_fract_x
_atom_site_fract_y
_atom_site_fract_z
_atom_site_U_iso_or_equiv
_atom_site_occupancy
_atom_site_adp_type
_atom_site_refinement_flags_posn
_atom_site_refinement_flags_adp
_atom_site_refinement_flags_occupancy
_atom_site_disorder_assembly
_atom_site_disorder_group
_atom_site_attached_hydrogens
S1 S 0.40546(6) 0.16440(6) 0.46468(3) 0.0289 1.0000 Uani . . . . . . 
O2 O 0.31274(19) 0.21203(19) 0.44718(8) 0.0370 1.0000 Uani . . . . . . 
O3 O 0.4471(2) 0.07730(18) 0.44010(8) 0.0386 1.0000 Uani . . . . . . 
C4 C 0.3821(3) 0.1275(3) 0.52101(13) 0.0441 1.0000 Uani . . . . . . 
C5 C 0.5021(2) 0.2600(2) 0.47030(10) 0.0269 1.0000 Uani . . . . . . 
C6 C 0.5468(2) 0.2970(2) 0.42509(9) 0.0251 1.0000 Uani . . . . . . 
N7 N 0.4660(2) 0.34496(19) 0.39634(8) 0.0250 1.0000 Uani . . . . . . 
C8 C 0.4006(3) 0.4253(2) 0.40933(10) 0.0274 1.0000 Uani . . . . . . 
C9 C 0.3257(3) 0.4402(2) 0.37216(10) 0.0274 1.0000 Uani . . . . . . 
C10 C 0.3478(2) 0.3684(2) 0.33859(10) 0.0256 1.0000 Uani . . . . . . 
C11 C 0.4382(2) 0.3066(2) 0.35353(10) 0.0247 1.0000 Uani . . . . . . 
O12 O 0.40790(19) 0.47246(17) 0.44530(7) 0.0318 1.0000 Uani . . . . . . 
O13 O 0.48132(18) 0.23543(17) 0.33397(7) 0.0294 1.0000 Uani . . . . . . 
C14 C 0.2444(3) 0.5096(3) 0.36805(12) 0.0338 1.0000 Uani . . . . . . 
C15 C 0.1879(3) 0.5043(3) 0.32802(13) 0.0369 1.0000 Uani . . . . . . 
C16 C 0.2100(3) 0.4341(3) 0.29397(12) 0.0322 1.0000 Uani . . . . . . 
C17 C 0.2922(2) 0.3638(2) 0.29797(10) 0.0263 1.0000 Uani . . . . . . 
N18 N 0.3217(2) 0.2917(2) 0.26546(9) 0.0285 1.0000 Uani . . . . . . 
C19 C 0.2803(3) 0.2741(2) 0.22319(10) 0.0293 1.0000 Uani . . . . . . 
C20 C 0.3406(3) 0.2003(3) 0.19450(11) 0.0368 1.0000 Uani . . . . . . 
O21 O 0.20114(18) 0.31641(19) 0.20976(8) 0.0362 1.0000 Uani . . . . . . 
C22 C 0.6391(2) 0.3685(2) 0.43213(11) 0.0280 1.0000 Uani . . . . . . 
C23 C 0.6540(3) 0.4246(2) 0.47225(11) 0.0289 1.0000 Uani . . . . . . 
C24 C 0.7397(3) 0.4877(3) 0.47793(11) 0.0317 1.0000 Uani . . . . . . 
C25 C 0.8129(3) 0.4958(3) 0.44257(13) 0.0344 1.0000 Uani . . . . . . 
C26 C 0.7984(3) 0.4404(3) 0.40301(12) 0.0356 1.0000 Uani . . . . . . 
C27 C 0.7112(3) 0.3767(3) 0.39780(11) 0.0333 1.0000 Uani . . . . . . 
O28 O 0.75982(18) 0.5458(2) 0.51598(9) 0.0403 1.0000 Uani . . . . . . 
C29 C 0.6819(3) 0.5451(3) 0.55083(13) 0.0422 1.0000 Uani . . . . . . 
C30 C 0.7110(3) 0.6244(4) 0.58608(18) 0.0690 1.0000 Uani . . . . . . 
O31 O 0.89655(19) 0.5588(2) 0.45102(10) 0.0448 1.0000 Uani . . . . . . 
C32 C 0.9668(3) 0.5729(4) 0.41403(15) 0.0639 1.0000 Uani . . . . . . 
O33 O 0.4478(12) 0.7014(12) 0.3284(6) 0.1736 0.5000 Uani D U . 1 1 . 
O34 O 0.3565(11) 0.7443(11) 0.2666(5) 0.1721 0.5000 Uani D U . 1 1 . 
C35 C 0.3952(11) 0.6748(7) 0.2952(6) 0.1556 0.5000 Uani D U . 1 1 . 
C36 C 0.4462(5) 0.5840(5) 0.27224(7) 0.1166 1.0000 Uani D U . . . . 
C37 C 0.5276(5) 0.5306(6) 0.2923(3) 0.1334 1.0000 Uani D U . . . . 
C38 C 0.5796(5) 0.4505(6) 0.2708(2) 0.1165 1.0000 Uani D U . . . . 
O39 O 0.6562(9) 0.4193(10) 0.2966(5) 0.1718 0.5000 Uani D U . 1 1 . 
O40 O 0.5628(9) 0.5519(10) 0.3320(4) 0.1698 0.5000 Uani D U . 1 2 . 
H52 H 0.5574 0.2291 0.4883 0.0328 1.0000 Uiso R . . . . . 
H51 H 0.4720 0.3194 0.4860 0.0326 1.0000 Uiso R . . . . . 
H61 H 0.5706 0.2358 0.4090 0.0292 1.0000 Uiso R . . . . . 
H202 H 0.2993 0.1775 0.1687 0.0549 1.0000 Uiso R . . . . . 
H201 H 0.4036 0.2305 0.1830 0.0559 1.0000 Uiso R . . . . . 
H203 H 0.3600 0.1389 0.2113 0.0555 1.0000 Uiso R . . . . . 
H161 H 0.1683 0.4338 0.2674 0.0380 1.0000 Uiso R . . . . . 
H151 H 0.1297 0.5504 0.3246 0.0448 1.0000 Uiso R . . . . . 
H141 H 0.2304 0.5575 0.3916 0.0402 1.0000 Uiso R . . . . . 
H271 H 0.7020 0.3361 0.3702 0.0391 1.0000 Uiso R . . . . . 
H261 H 0.8470 0.4419 0.3794 0.0407 1.0000 Uiso R . . . . . 
H321 H 1.0215 0.6207 0.4233 0.0897 1.0000 Uiso R . . . . . 
H323 H 0.9990 0.5066 0.4067 0.0905 1.0000 Uiso R . . . . . 
H322 H 0.9309 0.5993 0.3879 0.0899 1.0000 Uiso R . . . . . 
H231 H 0.6055 0.4191 0.4963 0.0321 1.0000 Uiso R . . . . . 
H292 H 0.6789 0.4754 0.5644 0.0512 1.0000 Uiso R . . . . . 
H291 H 0.6130 0.5604 0.5384 0.0513 1.0000 Uiso R . . . . . 
H301 H 0.6549 0.6342 0.6074 0.0952 1.0000 Uiso R . . . . . 
H303 H 0.7747 0.6040 0.6016 0.0946 1.0000 Uiso R . . . . . 
H302 H 0.7216 0.6877 0.5695 0.0949 1.0000 Uiso R . . . . . 
H41 H 0.4455 0.0971 0.5330 0.0648 1.0000 Uiso R . . . . . 
H43 H 0.3627 0.1884 0.5389 0.0646 1.0000 Uiso R . . . . . 
H42 H 0.3259 0.0781 0.5206 0.0651 1.0000 Uiso R . . . . . 
H181 H 0.3724 0.2538 0.2731 0.0317 1.0000 Uiso R . . . . . 
H371 H 0.5463 0.5524 0.3222 0.1504 0.5000 Uiso R . . 1 1 . 
H381 H 0.6344 0.4159 0.2864 0.1383 0.5000 Uiso R . . 1 2 . 
H361 H 0.4079 0.6356 0.2890 0.1400 1.0000 Uiso R . . 1 2 . 
loop_
_atom_site_aniso_label
_atom_site_aniso_U_11
_atom_site_aniso_U_22
_atom_site_aniso_U_33
_atom_site_aniso_U_23
_atom_site_aniso_U_13
_atom_site_aniso_U_12
S1 0.0316(4) 0.0278(4) 0.0273(3) 0.0030(3) -0.0007(3) -0.0053(3) 
O2 0.0323(12) 0.0407(13) 0.0381(12) -0.0004(11) -0.0072(10) -0.0017(10) 
O3 0.0432(13) 0.0300(12) 0.0427(13) -0.0033(10) -0.0018(11) -0.0035(10) 
C4 0.050(2) 0.044(2) 0.0381(18) 0.0155(16) 0.0045(16) -0.0080(17) 
C5 0.0318(16) 0.0272(15) 0.0217(13) 0.0015(12) -0.0006(12) -0.0040(12) 
C6 0.0280(15) 0.0254(14) 0.0220(13) -0.0015(11) 0.0016(12) 0.0006(12) 
N7 0.0305(13) 0.0238(12) 0.0208(11) -0.0025(10) 0.0049(10) -0.0001(10) 
C8 0.0321(16) 0.0227(15) 0.0275(15) -0.0008(12) 0.0077(13) 0.0006(13) 
C9 0.0310(16) 0.0234(14) 0.0276(14) -0.0031(12) 0.0051(13) -0.0034(12) 
C10 0.0277(15) 0.0219(14) 0.0272(14) 0.0012(11) 0.0065(12) -0.0033(12) 
C11 0.0310(16) 0.0224(14) 0.0207(13) -0.0016(11) 0.0054(12) -0.0042(12) 
O12 0.0421(13) 0.0281(11) 0.0252(10) -0.0063(9) 0.0043(10) 0.0002(10) 
O13 0.0335(12) 0.0287(11) 0.0259(10) -0.0042(9) 0.0025(9) 0.0048(9) 
C14 0.0365(17) 0.0279(16) 0.0369(17) -0.0078(14) 0.0045(14) 0.0025(14) 
C15 0.0338(18) 0.0304(17) 0.0467(19) -0.0059(15) -0.0016(15) 0.0077(14) 
C16 0.0292(16) 0.0295(16) 0.0379(18) -0.0042(13) -0.0004(14) 0.0009(13) 
C17 0.0276(15) 0.0252(15) 0.0260(15) -0.0006(12) 0.0027(12) -0.0022(12) 
N18 0.0261(13) 0.0298(14) 0.0294(13) -0.0043(11) -0.0008(11) 0.0044(11) 
C19 0.0310(17) 0.0301(16) 0.0268(15) 0.0004(13) 0.0025(13) -0.0040(13) 
C20 0.0393(18) 0.0420(19) 0.0289(16) -0.0069(14) -0.0021(14) 0.0009(16) 
O21 0.0346(12) 0.0401(13) 0.0339(12) -0.0006(10) -0.0050(10) 0.0043(11) 
C22 0.0298(16) 0.0244(15) 0.0298(15) 0.0012(12) 0.0035(12) 0.0013(13) 
C23 0.0312(16) 0.0251(15) 0.0305(15) -0.0029(12) 0.0087(13) -0.0013(12) 
C24 0.0271(16) 0.0278(16) 0.0401(17) -0.0030(13) 0.0029(13) 0.0007(12) 
C25 0.0277(16) 0.0264(16) 0.0493(19) 0.0090(15) 0.0037(14) -0.0012(13) 
C26 0.0338(17) 0.0355(18) 0.0376(17) 0.0105(14) 0.0107(15) 0.0038(14) 
C27 0.0335(17) 0.0357(18) 0.0308(16) 0.0039(14) 0.0078(14) 0.0045(13) 
O28 0.0306(12) 0.0377(13) 0.0525(14) -0.0154(11) 0.0049(11) -0.0045(10) 
C29 0.0288(17) 0.051(2) 0.0470(19) -0.0220(18) 0.0022(15) 0.0015(15) 
C30 0.038(2) 0.093(4) 0.075(3) -0.053(3) -0.000(2) -0.002(2) 
O31 0.0297(12) 0.0453(14) 0.0596(16) 0.0110(13) 0.0061(12) -0.0089(11) 
C32 0.032(2) 0.105(4) 0.054(2) 0.041(3) -0.0044(18) -0.024(2) 
O33 0.145(9) 0.175(10) 0.201(11) 0.058(9) -0.007(9) 0.010(9) 
O34 0.157(9) 0.179(10) 0.180(10) 0.056(8) 0.031(8) 0.062(8) 
C35 0.137(8) 0.151(8) 0.179(9) 0.052(7) 0.008(7) 0.017(7) 
C36 0.097(5) 0.111(5) 0.142(6) 0.043(4) 0.024(4) -0.042(4) 
C37 0.108(5) 0.155(6) 0.137(6) 0.037(5) 0.015(4) -0.076(4) 
C38 0.072(4) 0.140(6) 0.137(6) 0.050(5) 0.028(4) -0.024(4) 
O39 0.106(7) 0.198(10) 0.212(10) 0.044(9) 0.016(8) 0.003(8) 
O40 0.157(8) 0.187(9) 0.166(9) 0.032(9) 0.005(8) -0.079(8) 

_refine_ls_extinction_coef 107(19) 
_refine_ls_extinction_method 
    'Larson (1970), Equation 22'
_oxford_refine_ls_scale 3.26(6) 
loop_
 _geom_bond_atom_site_label_1
 _geom_bond_site_symmetry_1
 _geom_bond_atom_site_label_2
 _geom_bond_site_symmetry_2
 _geom_bond_distance
 _geom_bond_publ_flag
S1 . O2 . 1.442(3)    yes
S1 . O3 . 1.441(3)    yes
S1 . C4 . 1.750(4)    yes
S1 . C5 . 1.764(3)    yes
C4 . H41 . 0.975    no
C4 . H43 . 0.978    no
C4 . H42 . 0.966    no
C5 . C6 . 1.526(4)    yes
C5 . H52 . 0.975    no
C5 . H51 . 0.977    no
C6 . N7 . 1.479(4)    yes
C6 . C22 . 1.522(4)    yes
C6 . H61 . 0.972    no
N7 . C8 . 1.393(4)    yes
N7 . C11 . 1.400(4)    yes
C8 . C9 . 1.472(5)    yes
C8 . O12 . 1.224(4)    yes
C9 . C10 . 1.385(4)    yes
C9 . C14 . 1.386(5)    yes
C10 . C11 . 1.480(4)    yes
C10 . C17 . 1.395(4)    yes
C11 . O13 . 1.220(4)    yes
C14 . C15 . 1.387(5)    yes
C14 . H141 . 0.945    no
C15 . C16 . 1.380(5)    yes
C15 . H151 . 0.964    no
C16 . C17 . 1.403(5)    yes
C16 . H161 . 0.949    no
C17 . N18 . 1.388(4)    yes
N18 . C19 . 1.372(4)    yes
N18 . H181 . 0.848    no
C19 . C20 . 1.493(5)    yes
C19 . O21 . 1.225(4)    yes
C20 . H202 . 0.973    no
C20 . H201 . 0.964    no
C20 . H203 . 0.966    no
C22 . C23 . 1.397(4)    yes
C22 . C27 . 1.378(4)    yes
C23 . C24 . 1.385(4)    yes
C23 . H231 . 0.948    no
C24 . C25 . 1.409(5)    yes
C24 . O28 . 1.372(4)    yes
C25 . C26 . 1.378(5)    yes
C25 . O31 . 1.375(4)    yes
C26 . C27 . 1.405(5)    yes
C26 . H261 . 0.936    no
C27 . H271 . 0.973    no
O28 . C29 . 1.437(4)    yes
C29 . C30 . 1.506(5)    yes
C29 . H292 . 0.985    no
C29 . H291 . 0.983    no
C30 . H301 . 0.967    no
C30 . H303 . 0.977    no
C30 . H302 . 0.962    no
O31 . C32 . 1.428(5)    yes
C32 . H321 . 0.977    no
C32 . H323 . 0.976    no
C32 . H322 . 0.960    no
O33 . C35 . 1.240(15)    yes
O34 . C35 . 1.327(19)    yes
C35 . C36 . 1.505(9)    yes
C36 . C36 5_665 1.4193(11)    yes
C36 . C37 . 1.389(5)    yes
C36 . C37 . 1.389(5)    yes
C36 . H361 . 0.966    no
C37 . C38 . 1.386(11)    yes
C37 . H371 . 0.956    no
C37 . C38 . 1.386(11)    yes
C37 . O40 . 1.284(9)    yes
C38 . C38 5_665 1.342(16)    yes
C38 . O39 . 1.311(13)    yes
C38 . H381 . 0.954    no
loop_
 _geom_angle_atom_site_label_1
 _geom_angle_site_symmetry_1
 _geom_angle_atom_site_label_2
 _geom_angle_site_symmetry_2
 _geom_angle_atom_site_label_3
 _geom_angle_site_symmetry_3
 _geom_angle
 _geom_angle_publ_flag
O2 . S1 . O3 . 117.66(15)    yes
O2 . S1 . C4 . 108.11(18)    yes
O3 . S1 . C4 . 109.04(18)    yes
O2 . S1 . C5 . 108.82(15)    yes
O3 . S1 . C5 . 109.25(15)    yes
C4 . S1 . C5 . 102.95(17)    yes
S1 . C4 . H41 . 107.9    no
S1 . C4 . H43 . 109.5    no
H41 . C4 . H43 . 110.2    no
S1 . C4 . H42 . 107.2    no
H41 . C4 . H42 . 111.7    no
H43 . C4 . H42 . 110.2    no
S1 . C5 . C6 . 113.9(2)    yes
S1 . C5 . H52 . 106.5    no
C6 . C5 . H52 . 108.9    no
S1 . C5 . H51 . 108.2    no
C6 . C5 . H51 . 108.5    no
H52 . C5 . H51 . 110.9    no
C5 . C6 . N7 . 111.2(2)    yes
C5 . C6 . C22 . 111.6(2)    yes
N7 . C6 . C22 . 112.1(2)    yes
C5 . C6 . H61 . 106.8    no
N7 . C6 . H61 . 106.6    no
C22 . C6 . H61 . 108.2    no
C6 . N7 . C8 . 125.7(2)    yes
C6 . N7 . C11 . 123.2(2)    yes
C8 . N7 . C11 . 110.8(3)    yes
N7 . C8 . C9 . 107.0(2)    yes
N7 . C8 . O12 . 124.1(3)    yes
C9 . C8 . O12 . 128.9(3)    yes
C8 . C9 . C10 . 107.8(3)    yes
C8 . C9 . C14 . 130.3(3)    yes
C10 . C9 . C14 . 121.8(3)    yes
C9 . C10 . C11 . 108.2(3)    yes
C9 . C10 . C17 . 122.2(3)    yes
C11 . C10 . C17 . 129.6(3)    yes
C10 . C11 . N7 . 106.2(2)    yes
C10 . C11 . O13 . 128.8(3)    yes
N7 . C11 . O13 . 125.0(3)    yes
C9 . C14 . C15 . 116.1(3)    yes
C9 . C14 . H141 . 120.3    no
C15 . C14 . H141 . 123.6    no
C14 . C15 . C16 . 122.7(3)    yes
C14 . C15 . H151 . 117.9    no
C16 . C15 . H151 . 119.4    no
C15 . C16 . C17 . 121.4(3)    yes
C15 . C16 . H161 . 118.9    no
C17 . C16 . H161 . 119.7    no
C16 . C17 . C10 . 115.7(3)    yes
C16 . C17 . N18 . 125.8(3)    yes
C10 . C17 . N18 . 118.5(3)    yes
C17 . N18 . C19 . 128.9(3)    yes
C17 . N18 . H181 . 114.7    no
C19 . N18 . H181 . 116.5    no
N18 . C19 . C20 . 114.5(3)    yes
N18 . C19 . O21 . 123.0(3)    yes
C20 . C19 . O21 . 122.6(3)    yes
C19 . C20 . H202 . 110.4    no
C19 . C20 . H201 . 112.3    no
H202 . C20 . H201 . 108.2    no
C19 . C20 . H203 . 111.8    no
H202 . C20 . H203 . 106.9    no
H201 . C20 . H203 . 107.0    no
C6 . C22 . C23 . 122.5(3)    yes
C6 . C22 . C27 . 118.4(3)    yes
C23 . C22 . C27 . 119.1(3)    yes
C22 . C23 . C24 . 121.2(3)    yes
C22 . C23 . H231 . 120.0    no
C24 . C23 . H231 . 118.8    no
C23 . C24 . C25 . 119.4(3)    yes
C23 . C24 . O28 . 124.9(3)    yes
C25 . C24 . O28 . 115.7(3)    yes
C24 . C25 . C26 . 119.5(3)    yes
C24 . C25 . O31 . 116.0(3)    yes
C26 . C25 . O31 . 124.5(3)    yes
C25 . C26 . C27 . 120.4(3)    yes
C25 . C26 . H261 . 121.6    no
C27 . C26 . H261 . 118.0    no
C26 . C27 . C22 . 120.5(3)    yes
C26 . C27 . H271 . 120.3    no
C22 . C27 . H271 . 119.2    no
C24 . O28 . C29 . 116.5(3)    yes
O28 . C29 . C30 . 108.2(3)    yes
O28 . C29 . H292 . 108.8    no
C30 . C29 . H292 . 110.6    no
O28 . C29 . H291 . 111.5    no
C30 . C29 . H291 . 110.3    no
H292 . C29 . H291 . 107.4    no
C29 . C30 . H301 . 110.3    no
C29 . C30 . H303 . 110.4    no
H301 . C30 . H303 . 111.5    no
C29 . C30 . H302 . 105.4    no
H301 . C30 . H302 . 108.9    no
H303 . C30 . H302 . 110.3    no
C25 . O31 . C32 . 115.9(3)    yes
O31 . C32 . H321 . 109.1    no
O31 . C32 . H323 . 109.0    no
H321 . C32 . H323 . 107.9    no
O31 . C32 . H322 . 110.4    no
H321 . C32 . H322 . 110.4    no
H323 . C32 . H322 . 109.9    no
O34 . C35 . O33 . 121.2(5)    yes
O34 . C35 . C36 . 114.1(12)    yes
O33 . C35 . C36 . 109.2(14)    yes
C35 . C36 . C36 5_665 120.4(8)    yes
C35 . C36 . C37 . 121.9(8)    yes
C36 5_665 C36 . C37 . 117.6(4)    yes
C37 . C36 . H361 . 120.9    no
C36 . C37 . C38 . 123.0(7)    yes
C36 . C37 . H371 . 115.9    no
C38 . C37 . H371 . 121.2    no
C36 . C37 . C38 . 123.0(7)    yes
C36 . C37 . O40 . 123.2(8)    yes
C38 . C37 . O40 . 113.8(9)    yes
C37 . C38 . C38 5_665 119.5(4)    yes
C37 . C38 . O39 . 109.4(8)    yes
C38 5_665 C38 . O39 . 131.1(7)    yes
C37 . C38 . H381 . 119.4    no
loop_
 _geom_hbond_atom_site_label_D
 _geom_hbond_site_symmetry_D
 _geom_hbond_atom_site_label_H
 _geom_hbond_site_symmetry_H
 _geom_hbond_atom_site_label_A
 _geom_hbond_site_symmetry_A
 _geom_hbond_angle_DHA
 _geom_hbond_distance_DH
 _geom_hbond_distance_HA
 _geom_hbond_distance_DA
 _geom_hbond_publ_flag
C5 . H52 . O21 4_555 169 0.98 2.47 3.437(6)    yes
C5 . H51 . O12 . 122 0.98 2.46 3.091(6)    yes
C5 . H51 . O12 7_556 143 0.98 2.32 3.155(6)    yes
C16 . H161 . O21 . 120 0.95 2.31 2.908(6)    yes
C27 . H271 . O2 4_555 136 0.97 2.52 3.292(6)    yes
C27 . H271 . O39 . 121 0.97 2.49 3.108(6)    yes
C26 . H261 . O3 4_555 168 0.94 2.43 3.352(6)    yes
C32 . H321 . O21 2_655 164 0.98 2.57 3.521(6)    yes
C23 . H231 . O12 7_556 176 0.95 2.43 3.380(6)    yes
C30 . H301 . O40 7_556 148 0.97 2.41 3.264(6)    yes
C4 . H43 . O2 7_556 142 0.98 2.56 3.381(6)    yes
C4 . H42 . O13 2_545 126 0.97 2.38 3.049(6)    yes
N18 . H181 . O13 . 138 0.85 2.29 2.973(6)    yes
C36 . H361 . O33 . 127 0.97 1.53 2.242(6)    yes
C36 . H361 . O34 . 125 0.97 1.69 2.379(6)    yes


_iucr_refine_instructions_details
;
#
# Punched on 29/10/19 at 10:42:10
#
#LIST     12                                                                    
BLOCK SCALE X'S  U'S 
CONT EXTPARAM 
CONT ENANTIO 
RIDE C   (   4,X'S) H   (  41,X'S) H   (  43,X'S) H   (  42,X'S) 
RIDE C   (   5,X'S) H   (  52,X'S) H   (  51,X'S) 
RIDE C   (   6,X'S) H   (  61,X'S) 
RIDE C   (  14,X'S) H   ( 141,X'S) 
RIDE C   (  15,X'S) H   ( 151,X'S) 
RIDE C   (  16,X'S) H   ( 161,X'S) 
RIDE N   (  18,X'S) H   ( 181,X'S) 
RIDE C   (  20,X'S) H   ( 202,X'S) H   ( 201,X'S) H   ( 203,X'S) 
RIDE C   (  23,X'S) H   ( 231,X'S) 
RIDE C   (  26,X'S) H   ( 261,X'S) 
RIDE C   (  27,X'S) H   ( 271,X'S) 
RIDE C   (  29,X'S) H   ( 292,X'S) H   ( 291,X'S) 
RIDE C   (  30,X'S) H   ( 301,X'S) H   ( 303,X'S) H   ( 302,X'S) 
RIDE C   (  32,X'S) H   ( 321,X'S) H   ( 323,X'S) H   ( 322,X'S) 
RIDE C   (  35,X'S) H   ( 361,X'S) 
RIDE C   (  36,X'S) 
RIDE C   (  37,X'S) H   ( 371,X'S) 
RIDE C   (  38,X'S) H   ( 381,X'S) 
END                                                                             
#
# Punched on 29/10/19 at 10:42:10
#
#LIST     16                                                                    
NO 
REM   HREST   START (DO NOT REMOVE THIS LINE) 
REM   HREST   END (DO NOT REMOVE THIS LINE) 
DISTANCE 1.420000 , 0.050000 = C(37) TO C(38) 
DISTANCE 1.420000 , 0.0050000 = C(36) TO C(37) 
ANGLE 120.000000 , 1.000000 = C(36) TO C(37) TO C(38) 
DISTANCE 1.580000 , 0.010000 = C(35) TO C(36) 
ANGLE 120.000000 , 1.000000 = C(36) TO C(37) TO O(40) 
ANGLE 120.000000 , 1.000000 = C(37) TO C(38) TO O(39) 
DISTANCE 1.300000 , 0.010000 = C(37) TO O(40) 
PLANAR 0.010000  C(35) C(36) C(37) C(38) O(39) O(40) H(371) H(381) H(361) 
DISTANCE 1.350000 , 0.020000 = C(38) TO O(39) 
DISTANCE 1.220000 , 0.020000 = O(33) TO C(35) 
ANGLE 120.000000 , 0.500000 = O(34) TO C(35) TO O(33) 
DISTANCE 1.420000 , 0.0010000 = C(36) TO C(36,5,1,1,1) 
U(IJ)'S  0.0, 0.010000 = C(37) TO C(36) 
U(IJ)'S  0.0, 0.010000 = C(38) TO C(37) 
U(IJ)'S  0.0, 0.010000 = O(39) TO C(38) 
U(IJ)'S  0.0, 0.010000 = O(40) TO C(37) 
U(IJ)'S  0.0, 0.010000 = C(35) TO C(36) 
U(IJ)'S  0.0, 0.010000 = O(33) TO C(35) 
U(IJ)'S  0.0, 0.010000 = O(34) TO C(35) 
END                                                                             
;

# Manually omitted reflections

loop_
_oxford_refln_omitted_index_h
_oxford_refln_omitted_index_k
_oxford_refln_omitted_index_l
_oxford_refln_omitted_flag
_oxford_refln_omitted_details
   2   2   1  x   .
   0   1   2  x   .
# looking for ARCHIVE-HKL.CIF 
 
_iucr_refine_reflections_details 
; 
# An asterisk in column 34 indicates a format overflow 
# Data was input as F-squared 
   0   0   2  125.95   35.32 
   0   0  -2  162.47   42.48 
   0   0  -3  276.35   55.37 
   0   0   3  285.74   51.29 
   0   0  -3  337.68   71.38 
   0   0   3  343.15   63.54 
   0   0  -4 387502.   5451. 
   0   0  -4 389669.   5546. 
   0   0   4 399991.   5446. 
   0   0   4 385569.   5498. 
   0   0  -5  184.54   97.65 
   0   0  -5   39.25   63.31 
   0   0   5   66.93   81.10 
   0   0   5  198.52   69.92 
   0   0   5  106.94   68.82 
   0   0   6    3.76   85.66 
   0   0  -6    7.77   77.97 
   0   0   6   48.25   72.88 
   0   0   6   42.75   73.17 
   0   0  -6  215.70  117.25 
   0   0  -7  401.92  165.12 
   0   0  -7  201.51  118.15 
   0   0   7  248.67   95.59 
   0   0   7  262.94   94.17 
   0   0  -7  368.33  114.27 
   0   0   7  365.75  120.38 
   0   0  -8 772984.  10744. 
   0   0  -8 764172.  10532. 
   0   0   8 768314.  10359. 
   0   0   8 774175.  10519. 
   0   0  -8 778521.  10695. 
   0   0   8 769510.  10646. 
   0   0  -9  202.32  145.89 
   0   0   9   74.11   98.94 
   0   0   9  145.13   72.10 
   0   0   9   81.91   86.26 
   0   0  -9   17.82  129.24 
   0   0  -9  186.91  117.40 
   0   0   9  101.40  121.38 
   0   0 -10  167.69  146.20 
   0   0  10  196.52   80.26 
   0   0  10    9.43   91.17 
   0   0  10   -0.29   93.53 
   0   0 -10  181.80   78.86 
   0   0 -10   86.62  120.10 
   0   0 -10  234.68  148.57 
   0   0  10  -27.83  120.99 
   0   0 -11  143.62  167.08 
   0   0  11   64.74  102.54 
   0   0 -11   56.26  117.11 
   0   0  11  183.61  111.94 
   0   0  11   56.30  132.20 
   0   0  11  167.25   74.86 
   0   0 -11  197.93   94.22 
   0   0 -12 246942.   3631. 
   0   0 -12 254169.   4365. 
   0   0  12 250251.   4022. 
   0   0  12 258132.   4233. 
   0   0  12 244422.   3754. 
   0   0  12 250934.   3989. 
   0   0 -12 255733.   4047. 
   0   0 -13   50.68  187.50 
   0   0  13  -40.62  106.37 
   0   0 -13   93.15  101.22 
   0   0  13  125.04  121.41 
   0   0  13  156.87  156.62 
   0   0  13   90.82   75.13 
   0   0 -13  -55.77  138.62 
   0   0  14  306.98  101.82 
   0   0 -14  239.67  159.32 
   0   0  14   41.76  165.12 
   0   0  14  127.56  129.12 
   0   0 -14  255.54  218.38 
   0   0  14  279.09  135.57 
   0   0 -14  110.75   84.95 
   0   0 -14   77.53   97.39 
   0   0  15  249.80  135.64 
   0   0 -15  857.12  290.74 
   0   0  15  244.89  184.87 
   0   0 -15  316.41  147.81 
   0   0 -15  309.05   95.37 
   0   0  15  351.49  143.57 
   0   0 -15  460.79  129.23 
   0   0  16 207238.   3723. 
   0   0 -16 210169.   3212. 
   0   0  16 200867.   3612. 
   0   0 -16 213189.   3743. 
   0   0 -16 214766.   4197. 
   0   0 -17  324.54  129.61 
   0   0 -17  150.20  211.47 
   0   0  17  113.19  114.68 
   0   0  17  245.58  115.98 
   0   0  17  196.56  121.07 
   0   0  17  198.97  118.28 
   0   0  17  268.99  113.64 
   0   0  18  189.12  103.32 
   0   0  18  321.17  140.78 
   0   0 -18  266.20  251.72 
   0   0  18   65.54  100.54 
   0   0  18   47.35  106.64 
   0   0 -18   51.95  118.58 
   0   0  19   25.25   90.42 
   0   0  19  157.65  109.54 
   0   0 -19   96.84  217.06 
   0   0  19   34.59   91.62 
   0   0 -19  395.17  243.38 
   0   0 -19   49.71  119.74 
   0   0 -19   68.24  127.69 
   0   0  19   37.82  109.51 
   0   0 -20 1436.50  190.35 
   0   0 -20 1081.49  178.43 
   0   0 -20  990.04  283.60 
   0   0  20 1315.55  156.20 
   0   0 -20 1190.25  344.34 
   0   0 -20 1011.96  167.88 
   0   0  20 1735.24  201.71 
   0   0  20 1401.76  181.30 
   0   0  20 1387.15  164.03 
   0   0 -20 1370.39  161.98 
   0   0 -21 -173.62  236.31 
   0   0  21   62.18  129.18 
   0   0 -21   94.75  123.86 
   0   0  21   86.63  126.93 
   0   0 -21  455.61  252.04 
   0   0 -21   42.80  125.77 
   0   0  21  -30.15  120.44 
   0   0 -21   57.89  140.10 
   0   0  21   19.27  106.44 
   0   0 -22 -121.60  139.45 
   0   0  22   -1.33  109.64 
   0   0 -22   85.83  212.75 
   0   0  22  -16.14  139.07 
   0   0  22   50.86  100.60 
   0   0 -22 -140.58  244.61 
   0   0 -22  -75.57  134.99 
   0   0 -22   45.04  144.76 
   0   0  22   21.30  130.00 
   0   0 -23   71.60  134.52 
   0   0 -23   -4.64  141.85 
   0   0  23   28.96  141.95 
   0   0 -23 -136.40  240.88 
   0   0 -23  -94.38  161.11 
   0   0  23   84.38  120.09 
   0   0  23   98.12  120.97 
   0   0 -23   87.39  260.81 
   0   0 -24  332.37  150.05 
   0   0 -24  308.72  309.38 
   0   0  24  281.64  124.57 
   0   0 -24   70.52  144.39 
   0   0  24  316.54  124.35 
   0   0 -24  199.57  164.17 
   0   0  24  285.12  156.47 
   0   0 -24 -192.61  293.51 
   0   0  25   -5.61  130.12 
   0   0 -25 -201.82  268.83 
   0   0 -25   -3.08  166.28 
   0   0  25  -49.36  166.09 
   0   0 -25  -25.65  184.09 
   0   0 -25  379.67  160.66 
   0   0  25  196.32  128.88 
   0   0 -25 -237.05  294.91 
   0   0 -26   25.08  163.40 
   0   0 -26 -152.40  176.57 
   0   0  26  -31.41  111.21 
   0   0 -26  153.77  273.10 
   0   0  26  -95.87  177.39 
   0   0 -26  -29.82  157.78 
   0   0  26    1.79  117.36 
   0   0  27   72.50  118.62 
   0   0  27  206.30  130.07 
   0   0 -27   68.24  155.22 
   0   0 -27  492.12  403.97 
   0   0 -27  187.63  177.02 
   0   0  27  100.57  182.80 
   0   0 -27  250.52  179.16 
   0   0  28 17324.6   667.6 
   0   0  28 16508.3   564.7 
   0   0 -28 16520.5   678.4 
   0   0  28 16070.5   573.5 
   0   0 -28 15759.7   641.1 
   0   0 -28 17241.7   672.4 
   0   0 -28 17116.2   671.5 
   0   0  29  378.19  185.48 
   0   0 -29  237.00  135.85 
   0   0 -29  279.33  151.22 
   0   0 -29  142.46  163.60 
   0   0  29  364.57  143.47 
   0   0 -29  271.04  176.62 
   0   0  29  168.91  113.07 
   0   0 -29  233.86  170.24 
   0   0 -30  269.54  149.48 
   0   0  30  -83.55  103.50 
   0   0  30   99.32  167.02 
   0   0 -30  -24.96  143.37 
   0   0 -30  -14.78  125.25 
   0   0  30  -22.97  119.74 
   0   0 -30  114.22  149.16 
   0   0  31   -0.34  140.73 
   0   0 -31  101.23  136.10 
   0   0  31 -106.63   73.00 
   0   0 -31  140.87  141.08 
   0   0 -31  168.05  122.69 
   0   0 -31  -73.72  123.94 
   0   0  32  493.80  165.35 
   0   0 -32  358.02  161.84 
   0   0 -32  255.41  141.45 
   0   0 -32  352.19  121.51 
   0   0 -33 -187.22  123.04 
   0   0 -33  -41.92   92.19 
   0   0 -33   34.98  112.75 
   0   0  33  108.47  120.19 
   0   0  34  124.61  111.31 
   0   0 -34  -47.06  102.29 
   0   0 -34 -147.97  113.21 
   0   0 -35   97.57   95.46 
   0   0  35   -6.28   87.39 
   0   1   0  241.52   44.41 
  -1   0   0  305.33   51.24 
   1   0   0  367.55   62.83 
   0  -1   0  207.19   45.97 
   0  -1   1 158638.   2331. 
   1   0   1 160408.   2360. 
   0   1  -1 162133.   2241. 
   1   0  -1 161206.   2369. 
  -1   0  -1 154716.   2346. 
  -1   0   1 162546.   2296. 
   0   1   1 161486.   2361. 
  -1   0   1 164575.   2356. 
   0  -1  -1 165493.   2328. 
  -1   0   2 20000.4   444.5 
   0   1   2 19648.0   458.1 
   0  -1  -2 19968.7   410.9 
   0  -1   2 19864.2   442.7 
   0  -1  -2 19779.0   455.9 
  -1   0  -2 19397.2   459.0 
   1   0  -2 18931.2   455.6 
   1   0  -2 20466.7   458.5 
  -1   0   2 20621.3   440.1 
   0  -1   3 217483.   3036. 
  -1   0   3 203817.   3031. 
  -1   0   3 204986.   2963. 
  -1   0  -3 209243.   3033. 
   1   0  -3 205347.   3052. 
  -1   0   3 207157.   2994. 
   0  -1  -3 207276.   2996. 
   1   0  -3 205361.   3050. 
   1   0   3 207969.   3020. 
   0  -1  -3 202392.   3039. 
   0   1  -3 204077.   2903. 
   0   1   3 206096.   3054. 
  -1   0  -3 200454.   3045. 
   0  -1   3 208681.   3016. 
   1   0  -4 22963.3   579.6 
   0  -1  -4 22657.9   566.7 
   0   1   4 22367.7   575.7 
  -1   0  -4 22793.7   574.3 
  -1   0   4 22810.6   506.3 
   0   1   4 23688.0   576.5 
   0  -1  -4 23145.1   555.7 
   0  -1   4 22843.7   546.7 
   0   1  -4 22491.3   467.2 
  -1   0   4 23480.1   414.2 
   1   0   4 23217.0   552.5 
   0  -1   4 23073.0   555.3 
  -1   0   4 22580.1   521.5 
  -1   0   4 22992.9   575.6 
  -1   0  -4 23494.4   557.7 
   1   0  -4 22085.5   581.8 
  -1   0   5 25711.2   661.0 
   1   0   5 27006.5   630.4 
   0  -1  -5 24873.4   638.6 
   0  -1   5 25346.0   628.5 
  -1   0   5 25521.8   574.1 
   1   0  -5 25073.3   657.7 
   0   1   5 26326.5   647.7 
  -1   0   5 25779.3   482.7 
   0   1  -5 25251.2   660.8 
   0  -1   5 25552.3   624.2 
   1   0  -5 25489.7   672.1 
  -1   0   5 24853.1   579.4 
   1   0   5 25920.6   575.0 
   1   0   5 25897.8   661.7 
  -1   0  -5 25288.3   650.0 
   0  -1  -5 25429.3   643.6 
   0   1  -5 25170.4   538.3 
   0  -1   5 25114.1   494.0 
  -1   0   6 46227.5   893.2 
  -1   0  -6 45243.6   985.8 
   1   0   6 45792.0   909.9 
   0  -1  -6 44036.2   985.8 
   1   0  -6 44827.1  1018.7 
  -1   0   6 45858.8   895.0 
   1   0  -6 42094.8   983.6 
  -1   0   6 45474.2   789.8 
   0   1  -6 44457.0  1011.5 
   0  -1   6 44202.6   805.9 
  -1   0   6 45482.9  1003.2 
   0   1   6 46657.0   984.5 
  -1   0  -6 46378.6  1031.2 
   0  -1   6 45767.2   962.3 
   0   1  -6 44570.6   854.8 
   1   0   6 46892.7  1015.3 
   0  -1  -6 46177.8   977.8 
   0  -1   6 46272.9   957.5 
   1   0   7 46822.1   993.0 
   0  -1   7 46752.8   886.8 
   0  -1   7 46159.4  1023.9 
   1   0   7 46598.8  1017.1 
   0   1  -7 47498.0  1112.1 
   0   1  -7 46640.5   929.7 
   1   0  -7 49085.4  1135.6 
  -1   0  -7 48562.8  1123.2 
   0   1  -7 45867.2  1042.9 
   0  -1  -7 48625.7  1059.2 
   0   1   7 50280.4  1075.1 
  -1   0   7 48457.6   961.5 
  -1   0   7 47440.3  1087.1 
  -1   0   7 48503.4   873.0 
  -1   0  -7 46577.8  1052.2 
   0  -1  -7 48726.5  1101.1 
   0  -1   7 47645.4  1028.7 
  -1   0   7 49276.3   978.6 
  -1   0  -8 86435.3  1769.9 
  -1   0   8 87570.2  1553.8 
   1   0  -8 90821.6  1800.0 
   0   1  -8 88302.6  1705.6 
   0   1  -8 87711.4  1464.2 
   1   0   8 87174.0  1630.8 
  -1   0   8 87988.9  1742.6 
   0  -1  -8 89373.4  1700.8 
   0   1  -8 88749.4  1549.3 
  -1   0  -8 88391.8  1703.3 
  -1   0   8 89096.5  1472.6 
   0  -1   8 89098.7  1499.7 
  -1   0   8 86413.9  1584.2 
   0   1  -8 84667.4  1773.8 
  -1   0  -8 89263.0  1787.6 
   0  -1  -8 92038.8  1770.5 
   0  -1   8 89408.9  1655.1 
   0   1   8 91023.3  1710.7 
   1   0   8 88176.0  1651.6 
   0   1  -9 83593.2  1796.1 
   0  -1  -9 86902.8  1696.7 
  -1   0  -9 85363.4  1693.1 
   0  -1   9 84819.9  1647.4 
   1   0   9 85465.6  1651.4 
   0  -1   9 84233.6  1497.1 
   1   0  -9 87740.7  1820.4 
   0   1   9 86142.2  1698.3 
  -1   0   9 83017.6  1459.1 
  -1   0  -9 87609.1  1799.9 
  -1   0  -9 83112.3  1779.5 
   0  -1  -9 83350.1  1755.3 
   1   0   9 82793.6  1637.2 
   0   1  -9 83914.3  1707.8 
  -1   0   9 83531.4  1532.3 
  -1   0   9 86539.8  1770.6 
   0   1  -9 85186.6  1544.0 
  -1   0   9 84383.7  1576.8 
  -1   0  10 2231.84  204.40 
   0   1  10 2512.99  277.44 
   1   0  10 2278.73  237.80 
   0  -1  10 2684.41  247.72 
   1   0  10 2578.51  242.12 
   0   1  10 2268.80  241.26 
  -1   0 -10 2383.79  256.01 
   1   0 -10 2606.09  303.19 
   0  -1 -10 2772.69  269.60 
  -1   0 -10 2388.43  273.54 
   0  -1 -10 2467.98  151.49 
   0  -1 -10 2409.17  285.29 
   1   0  10 2470.27  265.49 
  -1   0 -10 2723.53  307.79 
   0   1 -10 2574.83  307.45 
  -1   0  10 2678.40  192.10 
  -1   0  10 2713.67  288.54 
   1   0 -10 2375.38  144.75 
   0   1 -10 2353.98  260.01 
  -1   0  10 2494.44  204.71 
   0  -1  10 2522.84  200.02 
   0   1 -10 2739.22  225.44 
  -1   0 -11 81905.6  1732.0 
   0   1  11 79661.4  1729.6 
   1   0  11 79114.3  1711.4 
   0  -1 -11 81600.9  1723.5 
   0   1 -11 80564.2  1575.6 
   0  -1 -11 81115.1  1339.9 
   0  -1  11 80144.4  1677.9 
   0   1  11 81463.4  1805.0 
   1   0  11 78472.2  1696.4 
  -1   0  11 80631.3  1527.9 
  -1   0 -11 81054.7  1859.7 
   0   1  11 79559.7  1579.5 
  -1   0 -11 78412.9  1822.3 
  -1   0  11 78721.7  1479.3 
   0   1 -11 80410.0  1762.6 
   1   0 -11 82486.5  1881.0 
   1   0 -11 81117.4  1331.4 
   1   0  11 78940.1  1670.7 
  -1   0  11 80317.0  1606.1 
  -1   0  11 80467.7  1813.5 
   0  -1  11 79555.7  1525.2 
   0   1 -11 80611.7  1879.7 
   0  -1 -11 84164.5  1862.1 
  -1   0  12 26421.3   808.0 
   1   0  12 26696.1   886.4 
   0   1  12 25885.3   878.4 
  -1   0  12 27143.1   967.7 
   1   0 -12 25517.5   983.0 
   1   0 -12 25646.9   946.4 
   0   1 -12 26398.9  1003.6 
   0   1  12 24908.4   766.7 
   1   0 -12 24999.5   579.7 
  -1   0 -12 26714.3   894.4 
  -1   0 -12 26840.6  1001.6 
   0   1  12 25107.3   767.3 
   1   0  12 25398.6   867.7 
   1   0  12 25091.9   835.1 
   0   1 -12 25606.3   770.6 
   0  -1  12 24624.4   824.2 
   0  -1  12 24790.8   732.7 
   0  -1 -12 26335.0   883.8 
   0   1  12 25442.6   934.7 
  -1   0 -12 26767.4   573.7 
   0   1 -12 25838.6   912.3 
  -1   0  12 26291.5   726.5 
   0  -1 -12 24905.6   953.9 
  -1   0 -12 27522.5   988.5 
  -1   0  12 25459.4   702.2 
   0  -1 -12 25514.6   591.9 
  -1   0 -13 6808.66  452.24 
   1   0 -13 6327.43  275.11 
   1   0 -13 6629.59  501.36 
   0   1  13 6497.51  376.99 
   1   0  13 6852.53  438.80 
   0   1  13 6896.08  391.57 
   1   0  13 6995.60  463.11 
  -1   0 -13 6862.60  266.96 
  -1   0  13 6311.42  388.77 
   0  -1 -13 7661.99  550.23 
   1   0 -13 6670.32  533.27 
   0  -1 -13 7121.84  458.04 
   1   0  13 6172.14  290.45 
   0  -1  13 6697.82  371.88 
  -1   0  13 6350.01  340.93 
   1   0  13 6410.35  443.72 
  -1   0  13 6447.40  341.50 
   0   1 -13 7102.26  398.18 
   0   1 -13 6585.88  279.48 
   0   1 -13 6598.15  475.64 
   0   1  13 7004.85  498.41 
  -1   0 -13 6854.05  514.46 
   0  -1  13 6135.34  413.61 
   0   1 -13 6570.13  536.27 
   0  -1 -13 6533.54  282.29 
   0   1  13 6485.84  442.80 
  -1   0  13 6331.89  486.27 
  -1   0 -13 6579.25  515.94 
  -1   0 -14 1211.59  306.40 
   0  -1 -14  895.14  210.44 
   1   0  14 1112.52  225.38 
   0   1 -14 1544.80  212.66 
  -1   0  14 1258.15  204.50 
   1   0  14  991.95  212.96 
  -1   0  14 1344.92  172.45 
   0   1  14 1200.30  185.47 
   0  -1  14 1165.17  177.91 
  -1   0 -14 1064.93  266.36 
   0   1  14  856.86  198.97 
   0  -1 -14 1324.41  284.88 
   0   1 -14 1478.80  270.63 
   0  -1  14 1154.09  197.78 
   0   1  14 1047.11  232.84 
   1   0  14 1204.62  217.88 
   0   1  14 1132.02  182.04 
   1   0 -14 1000.11  136.29 
  -1   0 -14 1498.57  259.27 
  -1   0  14 1387.99  280.39 
   0   1 -14 1143.15  147.09 
  -1   0 -14 1282.28  135.52 
   0   1 -14 1697.32  333.92 
   1   0 -14  822.61  244.37 
   1   0 -14 1011.93  273.18 
   0   1 -14 1357.11  126.72 
  -1   0  14 1181.39  167.38 
  -1   0 -14 1075.89  148.89 
   0  -1 -14 1230.44  152.84 
   1   0 -15 56304.9  1092.3 
  -1   0  15 54503.2  1399.7 
   0   1  15 53530.1  1331.3 
   1   0 -15 56970.0  1741.3 
   0   1 -15 57036.1  1382.6 
   0   1 -15 55498.9  1093.0 
   0  -1 -15 55069.1  1694.4 
   1   0 -15 55316.2  1088.4 
   1   0  15 56024.9  1491.5 
   0   1  15 54129.4  1520.3 
   0   1  15 55580.3  1636.7 
   1   0 -15 58228.0  1691.7 
   0   1 -15 56323.0  1022.0 
  -1   0 -15 57255.4  1548.2 
  -1   0 -15 55777.5  1099.2 
   0  -1  15 56727.2  1463.5 
  -1   0 -15 55398.2  1058.1 
   0  -1 -15 55282.2  1094.2 
   0   1  15 55562.3  1335.3 
  -1   0 -15 55716.9  1710.9 
  -1   0  15 54251.2  1250.8 
   1   0  15 53838.3  1498.0 
   0   1 -15 59481.1  1780.5 
   1   0 -16 6208.49  305.58 
   0  -1 -16 6732.39  589.04 
   1   0 -16 6551.17  590.82 
   0   1 -16 6091.54  578.09 
   0   1  16 5713.93  395.59 
  -1   0 -16 6132.08  309.11 
   1   0  16 6759.81  490.06 
   0   1 -16 6157.83  305.62 
   1   0  16 6197.11  470.22 
   0   1 -16 6074.19  417.75 
   0   1  16 5851.73  473.38 
  -1   0  16 5842.96  422.38 
  -1   0 -16 6240.87  488.14 
  -1   0 -16 6670.26  595.05 
   1   0 -16 6370.46  560.27 
   0  -1  16 5434.40  427.79 
  -1   0 -16 6292.68  286.99 
   0   1 -16 5982.13  265.07 
   0  -1 -16 6161.36  308.12 
   0   1  16 5925.22  529.08 
   1   0 -16 6119.68  305.51 
   0   1  17  832.79  138.31 
   1   0  17  664.09  145.05 
   1   0 -17  808.16  159.60 
   0  -1  17  673.88  138.30 
   0   1  17 1102.97  159.38 
   1   0 -17  988.10  152.95 
   1   0  17  906.56  153.46 
   0   1  17  832.85  264.08 
   1   0  17  856.98  142.40 
   0  -1  17  527.29  115.49 
   1   0 -17  986.68  317.30 
   0   1 -17  849.63  205.23 
   0  -1  17  795.70  143.48 
   0   1 -17  832.43  298.09 
   1   0 -17 1188.58  318.57 
   0  -1 -17  690.58  152.47 
   0   1  17  950.13  228.41 
   0  -1 -17  758.95  287.71 
   0  -1 -17  848.68  152.19 
   0  -1  17  811.57  146.61 
   1   0 -17 1109.99  164.93 
  -1   0 -17  956.10  145.98 
   0   1  17  986.43  147.14 
   1   0  17  790.62  210.64 
   0  -1 -17  904.68  149.24 
  -1   0  17  840.33  145.99 
  -1   0 -17 1445.34  363.60 
   0  -1  17  340.02  164.69 
  -1   0 -17  997.53  238.61 
  -1   0 -17  851.26  157.56 
  -1   0  17  929.13  210.09 
  -1   0  17  874.75  141.74 
   0   1 -17  670.34  113.40 
   0   1 -17  862.65  158.15 
  -1   0  17 1089.76  147.75 
   0   1  18 3957.77  477.94 
   0   1  18 4655.90  457.43 
  -1   0 -18 4821.95  554.44 
   0  -1 -18 5352.18  585.54 
   0  -1  18 4217.27  398.56 
  -1   0 -18 4923.97  306.49 
   1   0  18 4305.78  249.96 
  -1   0  18 4184.71  272.27 
   1   0 -18 4271.54  512.05 
   0   1  18 4530.47  289.32 
   0  -1 -18 4812.57  301.46 
   1   0  18 4123.45  275.04 
   0  -1  18 4829.25  284.67 
  -1   0  18 4138.98  258.73 
   0  -1 -18 4967.44  302.53 
   1   0 -18 4964.08  296.52 
   0  -1 -18 4180.90  487.90 
   1   0  18 4768.61  289.70 
  -1   0 -18 4459.93  263.97 
  -1   0  18 4382.59  246.56 
   0   1 -18 4138.55  540.79 
   1   0  18 4762.03  258.10 
   0   1  18 4799.20  281.85 
   1   0  18 4240.63  422.26 
   0   1  18 4254.82  259.11 
   0  -1  18 4795.70  262.25 
  -1   0 -18 4143.35  424.26 
   0   1 -18 4572.05  289.49 
   0  -1 -18 4640.23  264.54 
   1   0  18 4887.15  299.17 
  -1   0  18 4811.14  412.52 
   0  -1 -18 4864.51  287.70 
   1   0 -18 4586.01  290.21 
   0   1 -18 4908.95  249.63 
   1   0 -18 4827.39  566.60 
   0  -1  18 4309.21  280.27 
  -1   0 -18 4515.70  271.48 
  -1   0  18 4517.11  281.37 
   0  -1  18 4247.67  258.60 
   0  -1  18 4626.93  288.48 
   1   0 -18 4769.11  296.53 
   0   1  19  523.68  136.03 
   0   1  19  318.84  180.72 
  -1   0  19  534.49  143.05 
  -1   0 -19  697.15  286.03 
   0  -1  19  601.47  144.86 
   1   0  19  408.55  137.21 
   1   0  19  535.63  154.96 
   1   0  19  695.04  157.39 
  -1   0 -19  615.74  162.54 
   0  -1  19  612.55  146.68 
   0   1  19  426.92  139.21 
   0  -1 -19  545.32  148.09 
   0  -1 -19  230.69  256.37 
   1   0  19  864.54  222.76 
   0  -1 -19  508.42  134.93 
   0   1  19  458.52  126.34 
  -1   0 -19  808.57  242.25 
   0  -1 -19  594.71  158.91 
   1   0  19  741.52  129.37 
  -1   0  19  654.29  136.60 
   1   0 -19  500.61  293.19 
  -1   0  19  355.65  123.12 
   1   0 -19  629.68  162.40 
   0   1 -19  713.50  320.88 
   0  -1  19  638.36  128.88 
   0  -1 -19  404.71  219.62 
   1   0 -19  629.95  158.49 
   0  -1  19  523.41  141.60 
   0  -1  19  627.77  131.70 
   1   0 -19  504.86  131.19 
  -1   0 -19  643.36  132.79 
  -1   0  19  481.67  121.53 
   0   1 -19  297.19  142.16 
   0  -1 -19  435.18  145.57 
   1   0 -19  905.62  287.46 
  -1   0 -20  703.59  166.10 
   0  -1  20  692.80  152.82 
  -1   0 -20  656.81  136.15 
   0   1 -20  236.75  223.97 
   0   1 -20  588.61  284.57 
   0  -1  20  536.42  118.47 
  -1   0 -20  765.83  251.78 
   1   0  20  572.90  143.75 
   1   0 -20  593.91  158.87 
  -1   0  20  557.60  140.61 
   0   1  20  431.42  131.87 
   1   0 -20  615.76  156.80 
   1   0 -20  399.28  126.39 
   0  -1 -20  414.51  137.82 
   0  -1 -20  498.31  332.85 
   0   1  20  603.06  250.70 
   0   1 -20  417.00  142.60 
   0  -1  20  565.96  154.11 
   0  -1 -20  615.09  166.63 
   0  -1 -20  537.40  139.71 
  -1   0 -20  502.33  279.90 
   0   1  20  514.83  126.81 
   1   0 -20  681.03  330.31 
   0  -1 -20  669.85  259.89 
   0  -1  20  727.67  142.48 
   0   1  20  520.51  134.94 
   1   0  20  597.42  145.48 
   0  -1  20  511.31  149.85 
   1   0 -20  556.55  257.86 
  -1   0  20  651.53  140.16 
   0  -1 -20  558.87  122.90 
  -1   0  20  442.65  113.99 
   1   0  20  627.16  127.56 
   0  -1  21 1821.14  188.66 
   0   1  21 2034.33  217.37 
   0   1  21 1891.86  199.28 
   1   0 -21 1749.71  400.01 
   0   1  21 2033.94  226.52 
   0   1 -21 1866.53  230.85 
   1   0 -21 2685.99  492.99 
   1   0  21 1966.13  221.05 
   0  -1 -21 1750.36  190.20 
  -1   0  21 2268.11  219.52 
   1   0 -21 2008.15  241.63 
   0  -1  21 1797.98  209.79 
   0  -1 -21 1885.22  218.21 
   0  -1 -21 2027.07  227.32 
   1   0 -21 2176.15  236.41 
   1   0  21 1863.66  190.56 
   0   1 -21 1748.29  227.18 
   0  -1 -21 1935.90  387.10 
  -1   0 -21 2037.47  238.63 
   1   0 -21 1780.25  208.67 
   0  -1 -21 2201.07  454.90 
  -1   0  21 2137.64  200.54 
   1   0  21 1869.84  213.67 
   0   1 -21 2060.42  439.97 
  -1   0 -21 2210.30  471.36 
  -1   0  21 1993.77  217.20 
  -1   0 -21 1691.40  190.28 
   0   1  21 1888.85  186.57 
   0  -1 -21 2028.23  242.35 
   0  -1  21 2023.82  201.41 
   0   1 -21 1389.27  384.74 
   0  -1  22 1289.21  202.97 
   1   0  22 1386.75  167.42 
   0  -1 -22 1652.52  214.75 
  -1   0 -22 1615.60  421.63 
  -1   0 -22 1468.02  207.10 
  -1   0 -22 1157.05  397.80 
   0  -1 -22 1760.61  419.86 
   1   0 -22 1586.93  226.26 
   0   1  22 1429.84  198.20 
   1   0 -22  802.82  341.58 
   0   1  22 1399.62  176.20 
   1   0 -22 1710.29  226.01 
   1   0 -22  819.91  296.96 
  -1   0  22 1261.54  168.51 
   1   0  22 1399.87  189.88 
   0   1 -22  579.39  297.55 
   0   1 -22 1442.61  202.92 
   0  -1 -22 1639.87  235.97 
   0  -1  22 1269.56  185.91 
   0   1  22 1494.64  209.77 
  -1   0 -22 1391.95  183.99 
   0  -1 -22 1599.69  224.01 
   0  -1 -22 1083.99  345.88 
  -1   0  22 1508.04  196.59 
   0  -1 -22 1529.55  181.38 
   1   0  22 1481.46  208.08 
   0   1 -22 1550.76  227.37 
   0   1 -22  888.95  369.26 
   0   1 -22 1516.19  215.78 
  -1   0  22 1331.01  202.83 
   0   1  22 1675.49  192.11 
   1   0  22 1446.25  206.66 
  -1   0 -22 1302.01  229.79 
   0  -1  22 1415.32  180.04 
  -1   0 -22 1456.39  218.54 
   1   0 -22 1363.12  202.51 
   1   0  23   64.00  136.10 
   1   0  23   96.84  128.18 
   0   1 -23   58.50  153.38 
   0   1 -23   11.26  153.64 
   0  -1 -23   10.45  106.54 
  -1   0 -23  105.19  278.47 
   0  -1 -23  105.21  164.65 
   0   1 -23  255.45  299.46 
   0   1 -23  127.31  220.19 
   1   0 -23  120.60  153.11 
  -1   0  23  -31.65  138.94 
   0   1 -23   53.11  138.27 
   0   1  23   45.95  102.52 
  -1   0 -23  238.97  170.65 
   1   0 -23 -341.53  295.33 
   0  -1  23   97.85  121.48 
   0  -1  23  108.53  136.75 
  -1   0 -23 -375.36  280.17 
  -1   0  23  249.31  106.33 
   1   0 -23  334.84  246.49 
   0  -1  23  -26.64  111.37 
   0   1  23   11.76  112.65 
   0   1  23   28.28  137.46 
   0  -1 -23  198.47  225.94 
   1   0 -23   22.95  124.18 
   0  -1 -23   52.33  143.17 
   1   0  23   56.12  142.79 
   1   0  23  -52.34   93.52 
   0  -1 -23    4.14  275.40 
  -1   0  23  107.42  125.36 
   0   1  23  -27.23  147.32 
  -1   0 -23  -36.55  156.65 
   1   0 -23  185.82  154.02 
  -1   0  23  176.33  121.41 
  -1   0 -23   -4.76  112.15 
  -1   0 -23   46.35  143.67 
   0  -1 -23   58.19  137.58 
   0  -1  24 14219.2   538.4 
   0   1 -24 14178.0   592.2 
  -1   0  24 14749.8   515.1 
   0   1 -24 14860.0   609.4 
   1   0  24 14883.1   529.3 
   0   1 -24 16085.5   629.4 
   0  -1  24 13859.6   524.3 
   1   0 -24 14907.4   606.3 
   0  -1 -24 14859.2  1116.2 
  -1   0  24 14843.6   562.7 
   0  -1 -24 13089.8   990.8 
   1   0 -24 16481.0   631.1 
   0  -1 -24 14547.2   526.3 
   0   1 -24 13474.9  1065.8 
  -1   0  24 14310.7   582.4 
  -1   0 -24 14092.4   533.3 
   0   1  24 14965.9   598.4 
  -1   0 -24 14964.0   622.2 
   1   0 -24 13779.8  1109.0 
  -1   0 -24 13771.7  1111.1 
   1   0  24 14132.7   581.8 
   0  -1 -24 15326.9   619.3 
   0  -1  24 14571.0   588.3 
   1   0  24 14373.1   544.4 
  -1   0 -24 12123.3   988.5 
   0  -1 -24 13864.3   574.8 
   0  -1 -24 13790.9   590.7 
   0   1 -24 14679.7  1149.1 
  -1   0  24 13729.8   488.9 
   0   1  24 14043.0   542.4 
   0   1  24 14374.6   513.9 
  -1   0 -24 14579.9   601.3 
   1   0  24 16076.3   615.9 
   1   0 -24 13772.6   581.1 
   1   0 -24 13940.3  1046.4 
  -1   0 -24 14625.1   614.1 
   0  -1  25  293.80  167.02 
   1   0  25   -6.45  102.18 
  -1   0 -25  356.04  171.60 
  -1   0 -25  152.74  123.98 
   1   0 -25  268.45  175.53 
   1   0 -25  134.63  291.51 
   1   0  25  362.14  157.26 
   0  -1 -25  542.03  206.72 
   0   1 -25   52.67  284.80 
   0   1 -25  -58.98  295.76 
   0  -1 -25 -494.08  315.77 
   0  -1 -25  350.57  178.05 
   1   0  25  386.77  176.09 
  -1   0  25  337.29  152.49 
   0  -1  25  125.15  137.53 
   0   1  25  319.52  123.89 
   0   1  25  367.86  151.04 
   0   1 -25  257.46  159.73 
   0  -1 -25  302.15  173.22 
  -1   0 -25  411.15  186.84 
  -1   0 -25   34.89  298.61 
   1   0 -25  685.95  336.02 
  -1   0 -25  183.81  188.22 
  -1   0  25  414.21  134.34 
   0   1 -25  337.33  192.57 
   1   0 -25  200.17  173.21 
   0   1 -25  147.46  169.52 
   0   1  25  349.20  184.16 
  -1   0  25  355.03  174.32 
   0  -1 -25   59.57  309.67 
  -1   0 -25  619.96  377.01 
   1   0 -25  346.87  181.17 
   0  -1  25  247.29  129.69 
   0   1 -26 8523.12  468.21 
   0   1  26 8290.16  419.24 
   0  -1  26 8912.10  473.60 
   1   0  26 8142.24  458.14 
   1   0 -26 8528.44  472.23 
  -1   0  26 8026.91  382.24 
   0   1 -26 8567.02  481.04 
  -1   0 -26 8621.50  492.10 
   0  -1 -26 8141.74  444.61 
   0   1 -26 7718.67  836.19 
   1   0 -26 8419.82  469.08 
  -1   0  26 8362.78  429.16 
  -1   0 -26 6186.34  779.36 
  -1   0  26 8683.60  469.89 
   1   0  26 8026.55  385.88 
   0  -1  26 8725.35  413.99 
   1   0 -26 7886.55  472.43 
   0   1 -26 8554.56  478.74 
   0   1  26 8379.03  386.17 
  -1   0 -26 8156.76  474.40 
  -1   0 -26 8036.41  451.23 
   0  -1 -26 7885.89  466.74 
   1   0  26 8583.42  421.20 
   1   0 -26 7547.97  443.45 
   1   0 -26 7124.44  809.08 
   0  -1 -26 8204.47  476.20 
   0  -1  26 8799.03  418.06 
   0   1  26 8102.15  455.25 
   0  -1 -27 2492.09  290.16 
   1   0  27 2126.29  235.26 
   1   0 -27 2866.05  283.80 
   0   1 -27 2167.64  276.99 
  -1   0  27 2895.47  269.67 
   1   0 -27 2233.29  263.52 
  -1   0 -27 2825.85  304.81 
   0  -1  27 2137.12  214.76 
   1   0 -27 2119.22  267.22 
   1   0  27 2446.64  222.43 
  -1   0  27 2657.07  301.19 
   1   0  27 2795.62  293.74 
   0  -1 -27 2756.24  280.57 
   0   1 -27 2138.38  506.23 
   0   1 -27 2652.03  288.97 
   0  -1 -27 2951.85  303.06 
   0  -1  27 2474.13  237.43 
   0  -1  27 2506.56  237.94 
   1   0 -27 2520.18  283.60 
  -1   0 -27 2434.11  291.89 
  -1   0  27 2221.84  210.75 
   0   1  27 2602.40  246.84 
   0   1  27 2661.74  304.70 
   0   1  27 2422.90  222.57 
   0  -1 -27 2702.95  294.22 
  -1   0 -27  751.00  464.74 
   1   0 -27 2712.39  320.08 
   0  -1  27 2303.39  275.92 
   0   1 -27 1754.52  264.53 
   1   0 -27 1669.39  486.40 
  -1   0 -27 2307.89  266.54 
   0   1 -28   85.66  162.55 
   1   0  28  202.21  134.59 
  -1   0  28  361.87  194.16 
   0   1  28  136.35  117.55 
  -1   0 -28   20.25  139.10 
   0   1  28  276.94  188.75 
   0  -1 -28   33.49  172.12 
   0  -1  28  257.99  152.92 
   1   0 -28  397.32  171.72 
   0  -1 -28  246.93  150.95 
   0  -1  28   96.67  105.29 
   1   0 -28  231.14  162.08 
   1   0  28  162.73  181.00 
   1   0 -28  358.51  177.52 
   0  -1  28  181.22  179.52 
   0  -1  28  239.89  105.46 
   0  -1 -28  159.11  178.82 
  -1   0 -28    1.66  172.67 
   0  -1 -28  222.88  130.59 
   0  -1 -28  379.47  183.77 
   0   1 -28  157.20  153.70 
  -1   0 -28  419.92  196.91 
   0   1 -28   34.40  154.60 
  -1   0  28  230.00  130.56 
   1   0 -28  202.85  202.76 
   0  -1  29 7867.54  378.97 
   0  -1 -29 7549.29  408.09 
   0  -1 -29 8621.57  468.54 
   1   0  29 7782.94  440.90 
   1   0 -29 8282.33  439.33 
   1   0 -29 7855.88  442.60 
   0  -1  29 8022.13  396.08 
  -1   0 -29 8221.33  465.98 
   0  -1 -29 8171.74  445.61 
   0   1 -29 7770.84  442.50 
   1   0  29 8173.66  395.46 
   0   1 -29 7893.94  451.30 
   0  -1  29 8656.32  458.02 
   0   1 -29 8508.10  464.33 
   0   1  29 8290.68  399.63 
  -1   0 -29 7827.19  441.78 
  -1   0 -29 8016.62  457.16 
   1   0 -29 7676.47  426.44 
  -1   0  29 8818.80  465.32 
   0  -1 -29 8504.63  468.42 
   1   0 -29 8545.50  474.43 
  -1   0  29 8091.38  406.87 
   0   1  29 9254.54  474.20 
   0   1 -29 8301.36  476.70 
   1   0 -30 10290.3   474.1 
   0   1  30 10171.0   501.4 
   1   0 -30 9684.14  471.63 
   0  -1 -30 10552.4   509.3 
   1   0 -30 10141.6   491.2 
  -1   0 -30 10898.6   516.8 
  -1   0  30 10917.3   512.7 
   0  -1  30 8727.15  396.77 
   1   0 -30 11078.3   527.8 
   0  -1 -30 11035.8   512.6 
   1   0  30 8914.00  409.84 
   0  -1  30 7081.14  354.86 
  -1   0  30 9048.06  424.60 
   0  -1 -30 9556.54  436.47 
   0   1 -30 9336.65  481.48 
   0   1 -30 10561.9   503.1 
   0   1 -30 8815.34  459.81 
  -1   0 -30 9990.48  481.46 
   0   1 -30 9766.92  476.84 
   1   0  30 10274.6   488.3 
   0   1  30 9357.67  414.60 
  -1   0 -30 10196.2   503.1 
  -1   0 -30 10237.3   506.8 
   0  -1 -30 9119.53  457.67 
   0  -1  30 9813.24  486.32 
   0   1 -30 10834.8   526.4 
   1   0 -31 1609.22  199.59 
  -1   0  31  983.82  154.60 
   0  -1 -31 1311.42  202.96 
   0   1  31   26.61   69.37 
   0   1 -31 1239.65  197.77 
   0   1 -31 1247.42  193.92 
  -1   0 -31 1294.36  214.92 
   1   0 -31 1367.52  219.42 
  -1   0 -31 1180.21  174.02 
  -1   0 -31 1002.64  179.37 
   0   1 -31 1169.12  189.30 
   0   1 -31 1247.37  212.84 
  -1   0 -31 1073.81  198.69 
   0  -1 -31 1292.25  208.11 
   1   0 -31 1592.15  209.42 
   0  -1  31 1128.24  163.04 
   0  -1  31 1326.84  200.99 
  -1   0  31 1399.15  213.24 
   0  -1 -31  240.26   92.37 
   0   1  31 1315.07  209.11 
   1   0  31 1220.63  196.68 
   1   0  31 1162.24  164.65 
   0  -1 -32 2757.25  249.16 
  -1   0 -32 2726.92  251.53 
   1   0  32 2236.80  191.88 
  -1   0 -32 2666.59  251.33 
   0   1  32 3184.18  263.33 
   1   0 -32 2403.17  217.48 
   1   0 -32 2866.59  240.32 
   0   1 -32 2891.77  243.08 
   0  -1 -32 2513.93  241.12 
  -1   0  32 2848.98  261.60 
  -1   0  32  268.98   94.08 
   0   1 -32 2659.68  260.00 
   1   0 -32 2646.62  254.37 
   0   1 -32 2137.92  222.25 
   0   1 -32 2515.89  240.87 
   1   0  32 2786.64  246.91 
   0  -1  32 2811.75  249.49 
   0  -1 -33 2929.70  237.61 
   0   1  33 2856.80  236.33 
   0   1 -33 2816.21  245.50 
  -1   0 -33 2468.34  226.39 
   1   0 -33 2819.46  225.54 
   0  -1 -33 3046.93  244.83 
   1   0  33 3123.84  245.01 
  -1   0  33 2891.56  240.94 
   1   0 -33 2714.49  242.28 
   0  -1  33 2871.46  229.57 
  -1   0 -33 3020.31  243.89 
   0   1 -33 2486.01  220.66 
   0   1 -33 2429.88  213.41 
  -1   0  34  116.61  103.57 
   1   0 -34   44.63  102.71 
   0   1 -34  359.63  118.39 
   0   1 -34 -158.98  101.71 
  -1   0 -34   49.94   98.92 
   1   0  34  106.03   98.54 
   0   1  34  -54.07   99.23 
   0  -1 -34  105.63  101.81 
   0  -1 -34  245.75  110.80 
   0  -1  34  198.82  109.23 
   1   0 -34  126.82  109.56 
   1   0  34  185.79  106.30 
  -1   0 -34   74.53  101.71 
   0   1  35  960.87  131.01 
   1   0  35  717.22  120.41 
  -1   0  35  648.87  121.52 
   0   1 -35  882.48  132.44 
   1   0 -35  779.84  128.38 
   1   1   0 113514.   1680. 
   1  -1   0 110011.   1668. 
   1  -1   0 111663.   1678. 
   1  -1   0 108414.   1641. 
   1   1   0 110676.   1652. 
  -1  -1   0 109061.   1644. 
  -1   1   0 108537.   1697. 
  -1   1   0 111386.   1632. 
   1  -1  -1 2937.52  124.50 
   1  -1   1 2438.92  137.63 
  -1  -1  -1 2618.25  148.70 
   1   1  -1 2743.46  112.65 
   1  -1  -1 2879.99  118.83 
  -1   1  -1 2477.90  132.69 
   1   1   1 2606.13  132.28 
   1   1  -1 2478.85  146.10 
   1   1   1 2729.24  144.91 
  -1  -1   1 2771.80  135.69 
   1  -1  -1 2890.95  141.83 
   1  -1   1 2539.10  151.20 
  -1   1  -1 2494.11  111.66 
  -1  -1   1 2686.24  106.46 
  -1   1   1 2850.07  142.16 
  -1   1   1 2922.62  165.86 
  -1   1   2 17824.6   442.6 
  -1  -1  -2 17206.0   453.5 
   1   1  -2 18161.5   456.2 
  -1  -1   2 17149.6   391.6 
   1  -1   2 16686.8   434.5 
   1  -1  -2 17861.2   334.7 
  -1   1  -2 17088.2   372.4 
   1   1  -2 17208.7   397.4 
   1   1   2 17273.6   426.3 
   1  -1  -2 17679.2   412.9 
  -1   1   2 17342.0   459.1 
   1  -1  -2 17553.1   349.6 
   1   1  -3 43641.2   901.5 
  -1  -1   3 43930.0   798.7 
  -1   1   3 45296.9   897.3 
   1   1  -3 44812.7   856.4 
   1  -1  -3 45360.5   905.6 
  -1   1  -3 45599.7   737.2 
   1   1   3 44265.9   854.2 
  -1  -1  -3 43490.1   898.3 
  -1   1   3 45853.8   895.9 
   1  -1  -3 43949.6   741.2 
  -1  -1   3 46130.4   837.9 
   1  -1  -3 44463.6   831.9 
   1  -1   3 45238.6   886.7 
   1  -1   4 1749.42  163.34 
   1   1   4 1768.95  149.25 
   1  -1  -4 2008.75  176.31 
  -1  -1  -4 1798.57  174.78 
  -1   1  -4 2193.32  170.77 
  -1  -1   4 2081.76  144.09 
  -1   1   4 1756.66  161.77 
  -1   1   4 1961.74  164.89 
  -1  -1   4 1868.75   85.16 
   1   1  -4 1978.92  165.73 
  -1  -1   4 2043.23  136.12 
   1  -1  -4 1777.02  144.69 
  -1  -1  -4 1885.37  144.85 
   1   1  -4 1966.52  178.66 
  -1   1  -5 221365.   3377. 
  -1  -1  -5 219123.   3365. 
   1   1   5 227162.   3413. 
   1  -1   5 237421.   3475. 
  -1  -1   5 239094.   3327. 
  -1  -1   5 226869.   3296. 
   1   1  -5 226631.   3439. 
   1  -1   5 225942.   3438. 
   1   1   5 224698.   3389. 
   1  -1  -5 230789.   3471. 
  -1   1   5 224014.   3411. 
  -1  -1  -5 228801.   3465. 
  -1   1  -5 224550.   3396. 
  -1  -1   5 223529.   3140. 
   1  -1  -5 228181.   3375. 
   1   1   6 10175.4   417.5 
   1   1   6 10006.1   404.2 
   1  -1  -6 8935.13  419.89 
  -1  -1   6 10060.9   352.5 
  -1  -1   6  9999.1   272.4 
  -1  -1  -6 10325.3   435.4 
  -1  -1  -6 9981.26  439.79 
  -1   1   6 9500.38  392.22 
  -1   1   6 9513.66  392.57 
  -1  -1  -6 8868.07  381.77 
  -1   1  -6 10162.9   394.5 
   1  -1  -6 9125.68  376.08 
   1  -1   6 10289.6   428.0 
  -1   1  -6 10066.6   380.9 
  -1  -1   6 10616.6   358.2 
   1   1  -6 10206.1   428.6 
  -1  -1  -7 128940.   2219. 
   1  -1   7 123722.   2192. 
  -1  -1   7 119557.   2029. 
   1   1   7 121527.   2160. 
  -1  -1   7 120454.   1888. 
  -1   1   7 125674.   1840. 
  -1   1   7 126263.   2154. 
   1  -1  -7 122709.   2132. 
  -1  -1  -7 130739.   2272. 
   1   1  -7 126408.   2230. 
   1  -1  -7 129390.   2250. 
   1   1   7 125873.   2190. 
  -1  -1  -7 124125.   2167. 
  -1   1  -7 122123.   2072. 
  -1   1  -7 124195.   2118. 
   1   1  -7 123279.   1859. 
  -1   1   7 120945.   2117. 
   1   1   8 38709.7   983.8 
  -1   1   8 38608.9   714.2 
  -1  -1  -8 38575.6   988.6 
   1   1   8 38190.6   965.6 
  -1  -1  -8 38785.1  1040.8 
   1  -1  -8 37810.7  1020.7 
  -1  -1   8 37861.3   759.3 
   1   1  -8 36658.1  1013.5 
  -1  -1   8 37427.5   756.2 
  -1   1   8 38710.8  1017.9 
  -1   1   8 38508.5   961.2 
  -1   1   8 37645.7   918.7 
   1   1  -8 38581.7   904.8 
  -1   1  -8 37504.3   928.7 
   1  -1   8 38463.2   993.6 
   1   1  -8 37471.7   736.7 
  -1  -1  -8 38538.5  1001.4 
   1  -1  -8 36296.3   935.8 
  -1  -1   8 39514.8   870.7 
  -1   1  -8 36460.1   881.7 
  -1   1   9 42183.7   821.3 
  -1   1  -9 41905.4  1137.2 
   1   1  -9 42420.5  1165.9 
   1   1   9 44522.4  1115.1 
  -1   1   9 44206.2  1154.7 
  -1  -1   9 43158.5   848.9 
   1  -1   9 43922.6  1114.9 
  -1  -1   9 42541.7   869.7 
  -1   1  -9 41437.5  1041.3 
   1   1  -9 43174.4  1036.8 
  -1   1   9 44063.6  1037.3 
  -1  -1  -9 44158.0  1177.9 
  -1   1  -9 44141.3  1000.3 
   1   1  -9 42300.8   853.8 
  -1  -1  -9 43438.3  1126.0 
  -1  -1   9 44817.5   982.2 
   1  -1  -9 42802.0  1075.5 
  -1   1   9 44190.2  1080.8 
  -1  -1  -9 44684.6  1138.0 
   1  -1  -9 44918.7  1180.7 
   1   1 -10 11423.2   387.6 
  -1   1 -10 10474.4   579.6 
   1  -1 -10 11544.1   533.3 
   1  -1 -10 11724.2   334.9 
  -1   1  10 11227.3   520.3 
  -1   1 -10 11172.9   455.7 
   1  -1 -10 11112.4   573.1 
   1   1 -10 11255.4   503.6 
   1   1 -10 11084.0   588.8 
  -1   1 -10 11156.2   559.4 
  -1   1  10 10587.3   472.7 
   1  -1  10 11490.5   542.6 
  -1  -1  10 11180.1   364.6 
  -1   1 -10 11050.8   492.5 
   1  -1 -10 10853.5   320.7 
   1   1  10 10729.0   527.9 
  -1  -1  10 10774.5   386.8 
  -1  -1  10 11356.2   453.3 
  -1   1  10 11207.4   568.9 
  -1  -1 -10 11345.8   330.5 
  -1   1  10 10813.2   355.8 
  -1  -1 -10 10558.4   546.4 
  -1  -1 -10 11110.2   548.9 
  -1   1  11 46376.8  1288.3 
   1   1 -11 43573.5   829.6 
  -1  -1  11 46223.5  1070.1 
   1  -1  11 45990.3  1215.3 
   1  -1 -11 44585.6   849.4 
   1   1  11 45948.2  1219.6 
  -1   1  11 44423.3   909.6 
  -1  -1 -11 43706.5  1251.0 
  -1  -1 -11 45609.9  1234.8 
   1   1  11 46101.2  1210.5 
   1  -1 -11 43566.0   834.3 
   1  -1 -11 43584.0  1187.6 
  -1   1 -11 46534.6  1338.0 
   1   1 -11 45771.1  1319.5 
   1  -1 -11 45843.2  1301.4 
  -1  -1  11 45385.4   978.5 
  -1  -1 -11 44167.8   847.7 
  -1   1  11 46779.6  1124.4 
  -1   1 -11 45415.7  1272.8 
  -1   1 -11 46251.6  1159.7 
  -1   1  11 45250.8  1183.9 
   1  -1 -12 4901.04  403.33 
   1  -1 -12 5357.69  244.24 
  -1  -1 -12 5656.97  432.43 
  -1  -1 -12 5685.87  241.63 
   1   1  12 5773.79  421.54 
  -1   1 -12 5826.66  481.36 
   1  -1 -12 5265.34  450.56 
  -1   1 -12 5954.19  399.18 
   1  -1  12 6177.07  439.08 
  -1   1  12 4759.84  417.07 
   1   1 -12 5317.25  239.48 
  -1   1  12 5462.79  368.83 
  -1  -1  12 5954.75  353.38 
  -1   1 -12 5944.05  461.84 
  -1  -1 -12 5725.30  458.96 
  -1   1  12 5302.23  269.89 
  -1   1  12 5464.16  392.25 
   1   1 -12 6176.21  493.63 
  -1  -1 -12 5702.80  255.13 
   1  -1 -12 5192.13  238.05 
   1   1  12 6330.12  437.07 
  -1  -1  12 5906.75  312.67 
   1  -1 -13 6519.12  284.95 
  -1   1 -13 6754.46  513.23 
   1  -1 -13 6411.47  273.46 
  -1   1  13 6352.64  309.10 
  -1   1  13 6543.79  447.51 
   1  -1 -13 6577.84  479.10 
  -1  -1 -13 5997.72  276.25 
  -1   1  13 6549.76  511.86 
   1   1 -13 6483.36  536.42 
  -1   1 -13 6243.12  262.18 
   1  -1 -13 6834.01  535.45 
  -1   1 -13 7134.97  454.95 
  -1  -1 -13 6690.58  511.39 
   1   1 -13 6582.76  277.65 
  -1  -1  13 6649.68  389.85 
   1   1  13 5739.73  417.90 
  -1  -1 -13 6932.52  275.09 
  -1   1  13 6415.72  404.66 
   1   1  13 6715.59  471.35 
  -1  -1  13 6351.46  344.77 
  -1   1 -13 6299.53  223.23 
   1  -1  13 6438.90  469.83 
  -1  -1 -13 6899.17  499.50 
  -1   1 -13 6892.80  560.93 
   1   1  13 6114.69  454.07 
   1  -1 -14 1468.86  154.04 
  -1   1  14 1329.94  244.08 
   1   1  14 1754.11  266.08 
  -1   1  14 1340.16  273.57 
  -1  -1 -14 1477.87  142.68 
   1  -1 -14 1690.51  274.94 
   1   1 -14 1645.72  307.64 
   1  -1 -14 1730.96  322.60 
  -1   1  14 1634.42  219.09 
  -1   1 -14 2015.39  355.36 
  -1   1 -14 1664.54  148.51 
  -1   1 -14 1922.78  271.05 
   1   1  14 1801.34  273.63 
   1  -1  14 1758.77  271.36 
  -1  -1 -14 1769.68  288.91 
   1   1 -14 1659.56  158.31 
  -1  -1 -14 1438.61  284.83 
   1   1 -14 1533.81  305.24 
  -1   1  14 1787.79  175.03 
  -1  -1 -14 1571.05  164.37 
  -1  -1  14 1633.87  203.25 
   1   1  14 1846.10  280.21 
  -1  -1  14 1300.66  174.36 
  -1   1 -14 1726.18  313.23 
   1  -1 -14 1813.77  171.96 
  -1   1 -15 20164.4   813.8 
  -1   1  15 19887.6   947.4 
  -1  -1  15 19361.2   721.8 
   1   1 -15 19766.9   982.6 
   1  -1 -15 17604.0   920.7 
   1  -1  15 19067.8   844.0 
  -1   1  15 18821.5   817.6 
  -1  -1 -15 20944.9   897.0 
   1  -1 -15 19390.6   542.1 
   1  -1 -15 17984.0   863.3 
   1   1 -15 19357.4   949.8 
  -1   1 -15 19097.2   513.1 
  -1   1 -15 20238.8   943.7 
   1   1  15 19024.0   688.4 
  -1  -1 -15 19270.8   943.0 
   1   1  15 19364.5   879.2 
   1   1 -15 19263.9   537.2 
   1   1  15 18869.9   812.5 
   1  -1 -15 18693.0   529.8 
  -1   1  15 18723.5   729.8 
  -1  -1  15 18202.3   662.4 
  -1  -1 -15 19644.3   527.8 
  -1  -1 -15 19418.1   553.9 
  -1   1 -15 19665.7   986.8 
   1   1  15 18498.0   845.9 
   1   1 -16  236.23  231.59 
  -1   1 -16  151.96  147.54 
  -1   1  16  113.97  186.37 
  -1   1 -16  251.12  101.32 
  -1  -1 -16  128.01  118.45 
  -1   1  16   41.66  113.51 
   1  -1  16  361.69  180.23 
  -1   1 -16  205.97  126.11 
   1   1 -16  194.38  196.20 
  -1   1  16  144.22  142.40 
  -1   1 -16  215.36  219.72 
  -1  -1 -16  -19.39  200.34 
   1  -1 -16   39.05  186.26 
  -1  -1 -16   34.54  157.65 
  -1  -1  16   81.35  115.76 
   1  -1 -16  135.39  101.81 
   1   1  16  181.01  136.69 
   1   1 -16  259.33  117.93 
   1   1  16  133.82  169.26 
   1  -1 -16  371.45  129.10 
   1   1  16  236.79  156.07 
  -1   1 -16  112.11  203.21 
   1  -1 -16   17.87  165.87 
   1   1 -17 14605.0   896.7 
  -1  -1 -17 16255.0   838.3 
  -1   1  17 16772.0   931.3 
   1   1 -17 15278.0   927.2 
  -1   1 -17 15473.2   519.5 
  -1   1 -17 16872.2   981.4 
   1   1  17 16477.5   777.4 
   1  -1  17 15783.5   518.3 
   1  -1 -17 15186.9   844.1 
  -1  -1 -17 16077.1   920.0 
   1  -1  17 16222.0   518.1 
  -1  -1 -17 15718.6   517.3 
  -1  -1  17 16024.9   489.0 
   1  -1  17 15693.9   497.3 
  -1   1 -17 15907.2   478.0 
   1   1  17 15399.9   502.4 
   1   1  17 15731.4   508.4 
  -1   1  17 14807.0   489.9 
   1  -1  17 14850.9   782.7 
   1   1 -17 15249.2   503.9 
  -1   1 -17 15525.7   755.1 
   1  -1 -17 15113.7   505.0 
   1  -1  17 15975.0   485.9 
  -1  -1  17 15547.6   502.6 
   1  -1 -17 14977.5   901.7 
  -1   1  17 14895.4   773.3 
  -1   1  17 14930.7   479.3 
  -1  -1  17 14939.5   493.9 
  -1  -1 -17 14630.2   484.1 
   1  -1 -17 14638.4   490.8 
   1   1  17 15478.1   818.2 
  -1   1  17 15418.8   493.1 
   1   1  17 15723.4   851.0 
   1  -1 -17 14939.2   504.5 
  -1   1 -17 17525.9   934.2 
   1  -1  18  733.33  142.18 
  -1  -1  18  693.19  124.80 
  -1  -1  18  553.44  114.66 
   1   1  18  630.87  141.57 
   1  -1  18  550.53  130.97 
  -1   1 -18  632.55  134.26 
   1   1  18  585.73  213.14 
  -1   1 -18  635.92  121.74 
   1  -1  18  893.83  236.82 
   1  -1 -18  531.99  133.85 
  -1   1 -18  868.66  165.61 
   1  -1  18  798.14  129.40 
   1  -1  18  757.97  138.22 
  -1  -1 -18  703.74  133.73 
  -1   1  18  440.57  244.16 
   1   1  18  812.48  142.36 
   1  -1 -18  741.84  146.24 
   1   1 -18  760.17  154.76 
  -1   1 -18  300.66  175.63 
  -1   1 -18  929.21  295.16 
  -1  -1 -18  863.97  257.13 
  -1   1  18  702.67  136.20 
   1   1  18  865.63  261.95 
  -1  -1  18  599.44  153.59 
   1   1 -18 1214.60  344.54 
   1  -1  18  624.06  141.87 
   1  -1 -18  910.85  298.32 
   1  -1 -18  654.13  217.72 
   1  -1 -18  795.14  153.98 
   1   1 -18  573.49  143.00 
   1   1  18  718.51  130.62 
  -1   1  18  812.02  144.16 
  -1   1  18  354.80  198.65 
  -1  -1 -18  693.58  158.28 
  -1  -1 -18  756.84  296.56 
  -1   1  18  717.56  132.64 
   1   1 -18  240.30  220.04 
   1   1  18  854.32  209.37 
   1  -1 -19 14588.9   526.8 
  -1  -1 -19 15370.5   544.3 
   1   1 -19 14348.7   512.6 
   1  -1  19 15470.3   478.9 
  -1   1  19 13982.5   458.2 
   1   1 -19 14487.7   974.7 
   1   1  19 15272.4   538.2 
   1  -1  19 14834.2   497.7 
   1  -1  19 14627.1   513.1 
   1   1 -19 15619.0   541.3 
   1   1  19 14753.3   852.9 
  -1   1  19 14591.0   510.8 
  -1  -1 -19 15130.5   512.5 
   1  -1  19 14656.7   538.6 
   1  -1 -19 14811.0   532.8 
  -1   1 -19 14557.5   494.7 
  -1  -1  19 14201.9   476.5 
  -1  -1 -19 14496.6   959.4 
   1   1  19 14842.5   529.3 
   1  -1 -19 14756.4   975.6 
  -1   1 -19 15448.7   503.7 
   1  -1 -19 14374.9   886.2 
   1   1 -19 14447.1   535.6 
   1  -1  19 14829.4   530.5 
  -1   1 -19 16370.2   565.1 
   1   1  19 15223.3   495.9 
   1  -1 -19 15499.4   541.9 
   1   1 -19 15786.5  1024.3 
  -1   1  19 13380.7   780.5 
  -1   1 -19 16484.8  1043.3 
  -1  -1  19 14660.3   520.5 
  -1   1  19 14417.4   519.8 
  -1  -1  19 15318.5   509.5 
   1  -1  19 13201.8   789.8 
  -1   1  19 13990.9   497.3 
  -1  -1 -20  454.74  136.97 
  -1  -1  20  226.10  125.08 
   1  -1  20  578.25  140.68 
  -1   1  20  533.38  137.91 
   1  -1  20  396.82  109.41 
   1   1  20  724.05  133.33 
  -1  -1 -20  560.02  130.67 
  -1   1  20  715.16  142.16 
  -1  -1  20  519.84  125.39 
  -1   1 -20  649.85  128.15 
   1   1  20  558.62  147.42 
   1   1  20  575.74  145.81 
   1  -1  20  526.23  125.89 
   1   1  20  695.60  230.22 
   1   1 -20  541.55  160.74 
   1   1 -20  507.93  146.91 
   1   1 -20  341.36  230.47 
  -1  -1  20  596.56  129.33 
  -1  -1 -20  436.62  145.72 
   1  -1 -20  568.11  154.43 
   1  -1 -20  406.09  220.80 
  -1   1 -20  466.85  158.68 
  -1   1 -20  784.49  145.24 
   1  -1 -20  547.58  149.52 
  -1  -1 -20  361.27  152.63 
   1   1 -20  186.45  268.21 
   1   1 -20  654.51  151.85 
   1  -1  20  455.76  133.97 
  -1   1  20  471.91  137.79 
  -1  -1 -20  289.49  251.36 
   1  -1  20  495.66  146.54 
   1  -1 -20  449.66  133.39 
  -1   1  20  609.61  125.51 
  -1   1 -20  575.62  308.62 
   1  -1 -20  378.48  232.62 
  -1   1 -21  247.13  118.13 
   1  -1  21  264.96  130.58 
  -1  -1 -21  123.56  132.30 
  -1  -1 -21  117.79  157.18 
   1   1 -21   79.16  114.73 
   1  -1  21  102.35  101.44 
   1  -1 -21  426.75  302.11 
  -1   1  21  241.35  124.76 
   1   1 -21  164.95  136.57 
   1  -1 -21  136.46  129.53 
   1  -1 -21  164.38  122.87 
  -1  -1  21  209.47  112.58 
   1   1  21  168.35  130.05 
  -1   1 -21  328.37  322.94 
   1  -1 -21  482.54  224.74 
   1  -1  21  136.90  133.54 
  -1   1  21  212.75  100.09 
  -1  -1  21  319.87  121.52 
   1   1  21  -45.12  134.11 
   1   1 -21   19.44  148.50 
  -1   1 -21  139.52  157.99 
  -1  -1 -21  142.17  121.06 
  -1  -1 -21  258.70  129.34 
  -1  -1 -21  258.34  213.58 
   1   1  21  315.38  116.94 
  -1   1  21  234.90  126.29 
   1   1 -21   60.96  262.30 
  -1   1  21   75.00  124.81 
   1  -1  21   39.99  111.88 
   1   1 -21    2.39  248.90 
  -1  -1  21  109.83  117.86 
   1  -1  21  170.44  137.90 
   1  -1 -21  253.60  147.78 
  -1  -1 -21   63.23  221.42 
   1  -1  22  581.52  155.00 
   1  -1  22  974.21  145.82 
   1   1 -22  645.18  157.48 
  -1   1 -22  993.79  169.21 
   1  -1 -22  799.51  192.20 
  -1   1  22  882.47  163.67 
  -1   1  22  808.08  178.21 
   1  -1 -22 1007.45  341.02 
   1   1 -22  792.08  180.48 
  -1  -1  22  808.28  168.90 
   1  -1  22  745.63  171.72 
   1  -1 -22  819.41  177.53 
   1   1  22  618.91  171.54 
   1  -1  22  581.41  158.48 
  -1  -1 -22  885.66  168.83 
   1  -1 -22 1279.04  354.15 
  -1  -1 -22  812.07  193.87 
  -1  -1  22  596.53  145.24 
  -1   1 -22  746.70  187.40 
   1   1 -22  999.92  202.57 
   1  -1  22 1007.67  200.51 
   1  -1 -22  796.84  177.70 
  -1  -1 -22  742.54  153.83 
  -1  -1 -22 1178.27  353.55 
   1   1  22  966.14  189.28 
  -1  -1  22  829.54  148.29 
   1   1 -22  641.59  296.15 
   1   1 -22  145.05  301.96 
   1   1  22  919.71  147.27 
  -1  -1 -22  696.36  176.87 
  -1   1 -22  758.53  325.06 
  -1  -1 -22  740.48  293.52 
  -1  -1 -23   81.50  150.54 
  -1  -1 -23  500.68  319.32 
  -1   1  23  212.30  155.76 
  -1  -1  23   99.29  144.25 
   1   1 -23  127.75  167.25 
  -1   1  23  130.96  131.92 
   1   1  23   50.12  107.64 
   1  -1 -23  464.35  276.31 
   1   1  23   13.96  143.05 
   1   1 -23  260.56  158.72 
   1   1  23   62.58  140.02 
  -1  -1 -23  143.99  160.58 
   1  -1 -23   37.68  139.98 
   1  -1  23   50.78  135.33 
  -1  -1 -23 -138.56  262.90 
  -1  -1 -23  139.82  129.33 
  -1   1 -23  106.29  168.42 
  -1   1 -23  408.36  288.89 
   1   1 -23   50.85  129.06 
  -1   1 -23  376.30  321.25 
   1   1 -23  319.83  280.91 
   1  -1 -23   54.67  162.60 
   1   1 -23 -102.39  272.74 
   1  -1  23  162.12  146.50 
  -1   1 -23  -95.04  127.19 
   1  -1 -23  103.61  263.22 
  -1  -1 -23  265.86  127.87 
  -1  -1  23   -5.92  122.65 
   1  -1  23  -31.19  103.98 
  -1  -1  23  -52.78  113.72 
   1  -1 -23  152.55  143.99 
  -1  -1 -24 5464.49  385.15 
  -1   1  24 5514.66  353.48 
   1  -1 -24 5408.04  713.23 
   1  -1  24 5521.61  366.80 
   1  -1 -24 5995.19  397.91 
   1   1 -24 5517.54  384.95 
   1   1 -24 5682.14  725.84 
  -1   1 -24 5195.20  694.33 
   1   1  24 5126.74  315.90 
   1   1 -24 5350.80  364.43 
  -1  -1 -24 5168.96  375.07 
   1   1  24 5804.96  373.13 
   1   1 -24 5810.38  371.28 
  -1   1 -24 5568.16  386.58 
  -1  -1  24 5509.15  324.38 
   1  -1 -24 4948.38  359.37 
   1   1  24 5861.00  385.33 
  -1  -1  24 5681.30  372.04 
   1   1 -24 5684.49  735.94 
   1   1  24 5153.37  314.04 
  -1  -1 -24 5203.92  354.06 
  -1  -1 -24 6193.53  739.38 
  -1   1  24 5499.42  370.56 
  -1  -1 -24 4968.80  320.70 
  -1   1 -24 5514.48  722.31 
  -1  -1 -24 4049.24  574.21 
   1  -1 -24 3949.39  574.72 
  -1  -1  24 5801.72  345.95 
  -1   1 -24 5741.49  393.75 
  -1  -1  24 5058.37  308.46 
   1  -1 -24 5117.05  354.54 
  -1   1 -24 5958.04  400.95 
   1  -1  24 5005.42  330.65 
   1  -1 -24 4987.00  371.95 
   1  -1  24 5776.33  317.29 
   1   1 -25 78110.7  1659.4 
   1  -1 -25 74693.7  2700.5 
  -1   1 -25 78229.0  1669.3 
  -1   1 -25 77052.1  1653.8 
  -1   1 -25 66849.0  2558.3 
  -1  -1 -25 68487.1  2437.2 
   1  -1  25 78594.5  1622.2 
  -1  -1 -25 79117.4  1679.6 
  -1  -1 -25 73344.4  1521.4 
  -1  -1  25 77027.9  1557.8 
   1  -1 -25 71801.0  2460.1 
   1  -1 -25 81638.2  1667.7 
  -1   1 -25 74513.4  2754.1 
  -1  -1 -25 75362.2  1606.7 
   1   1 -25 80759.5  1647.8 
   1   1 -25 77057.9  1608.2 
  -1  -1 -25 73135.8  2657.0 
   1  -1 -25 75242.4  1611.7 
  -1   1  25 79057.7  1632.1 
   1  -1  25 73556.7  1469.4 
   1   1  25 79126.0  1626.6 
   1  -1 -25 78071.5  1638.3 
  -1   1 -25 75834.5  1649.8 
  -1  -1 -25 79063.3  1668.3 
   1   1 -25 69426.0  2569.4 
  -1  -1  25 78873.4  1631.0 
   1   1  25 74660.2  1507.1 
   1   1 -25 73945.0  2719.7 
   1  -1 -25 74786.1  1643.6 
   1  -1  25 76682.9  1550.6 
   1   1  25 73119.2  1496.4 
  -1  -1  25 71186.0  1471.8 
  -1   1  25 76093.9  1579.5 
   1   1  25 80840.3  1648.9 
  -1  -1  25 74202.6  1493.7 
  -1  -1 -26  795.36  214.74 
   1   1  26 1168.03  235.89 
  -1  -1 -26 1155.52  199.86 
  -1  -1  26 1162.35  192.06 
  -1   1 -26 1395.42  238.04 
  -1   1 -26 1118.60  223.44 
   1   1 -26 1163.93  388.75 
   1   1 -26 1172.54  213.10 
   1  -1 -26  840.42  187.22 
  -1   1  26 1151.55  223.99 
   1  -1  26  941.84  199.86 
   1   1 -26 1063.73  225.05 
  -1  -1  26 1272.31  182.78 
   1   1 -26 1175.84  215.68 
   1   1  26 1097.14  172.72 
  -1  -1  26 1252.91  247.25 
  -1  -1 -26  952.51  230.67 
  -1  -1  26 1469.49  205.25 
   1  -1 -26 1109.53  220.68 
  -1   1 -26  484.44  342.19 
  -1  -1 -26  948.44  170.06 
   1   1  26  850.20  184.23 
   1  -1  26 1141.88  201.33 
   1  -1 -26  802.58  206.20 
   1  -1 -26  924.60  200.81 
  -1   1  26 1015.72  195.43 
  -1   1 -26 1256.90  239.15 
   1  -1  26 1041.47  158.61 
   1  -1 -26  878.35  209.08 
  -1  -1  27 2943.99  265.63 
   1  -1 -27 3437.71  316.03 
  -1  -1  27 3192.57  315.89 
  -1   1 -27 3157.98  317.00 
  -1  -1 -27 3575.82  329.81 
  -1  -1  27 2525.98  236.12 
   1  -1 -27 2990.87  298.42 
   1   1  27 2706.55  317.30 
   1   1 -27 2698.85  543.67 
   1   1 -27 2829.55  289.02 
   1   1 -27 3191.26  317.86 
   1  -1 -27 3300.18  289.54 
  -1   1 -27 2689.37  302.35 
   1   1 -27 3194.40  331.12 
  -1  -1 -27 2935.64  318.45 
  -1   1 -27 3062.65  310.48 
  -1  -1 -27 2561.15  236.23 
  -1   1  27 3167.56  285.50 
   1   1 -27 3347.77  317.61 
   1   1  27 2790.43  251.43 
   1  -1  27 2564.60  258.45 
   1  -1  27 2709.37  291.69 
  -1   1  27 2595.65  294.25 
   1   1  27 2818.28  241.85 
   1  -1 -27 3033.55  317.86 
  -1  -1 -27 2988.42  283.10 
  -1   1 -27 2652.13  553.17 
  -1  -1  27 3097.57  249.43 
   1  -1 -28 2194.19  236.72 
  -1  -1 -28 2346.44  277.99 
  -1   1 -28 2433.04  285.30 
   1   1  28 2602.64  285.72 
  -1  -1 -28 2370.03  261.52 
  -1   1  28 2446.34  286.66 
   1   1 -28 2282.40  270.74 
  -1  -1  28 2476.42  227.18 
   1   1  28 2388.81  220.27 
  -1   1 -28 2854.05  294.86 
   1  -1 -28 2207.31  274.04 
   1  -1 -28 2507.50  280.37 
   1   1 -28 2536.87  273.65 
   1   1 -28 2499.89  267.36 
  -1   1  28 2307.11  247.02 
  -1  -1  28 2683.35  233.97 
   1  -1 -28 2184.99  254.10 
   1  -1  28 2105.61  210.23 
  -1   1 -28 2766.07  295.39 
  -1  -1 -28 2377.96  284.92 
  -1  -1  28 2559.69  246.82 
   1   1  28 2350.23  232.09 
  -1  -1  28 2974.88  300.50 
   1  -1  28 2526.05  244.75 
  -1  -1 -28 2450.51  291.29 
   1  -1  28 2664.14  283.38 
   1   1 -28 2612.52  300.05 
  -1   1 -29 9850.03  504.41 
   1  -1 -29 9291.38  469.47 
  -1  -1 -29 9336.31  465.12 
   1  -1  29 10128.9   491.4 
  -1  -1 -29 9761.26  493.50 
   1  -1 -29 9495.39  485.90 
   1  -1 -29 8714.94  440.69 
   1   1 -29 10423.0   514.0 
  -1   1  29 10038.4   455.0 
   1   1 -29 10071.5   495.7 
  -1  -1 -29 8700.27  426.08 
   1  -1  29 9612.26  442.76 
  -1  -1  29 9542.31  439.48 
   1  -1 -29 10024.5   509.3 
   1   1  29 9207.14  409.64 
  -1  -1  29 10651.7   507.1 
  -1   1 -29 10535.5   522.4 
   1   1 -29 9928.18  474.81 
  -1  -1  29 9915.16  412.87 
   1   1 -29 10056.2   519.5 
  -1   1 -29 10198.4   509.4 
  -1  -1 -29 10059.1   515.6 
   1   1  29 9879.09  496.28 
  -1  -1 -29 10035.0   509.1 
  -1   1  29 10802.0   511.8 
  -1   1  30  289.83  140.07 
  -1   1  30  318.55  180.86 
   1  -1 -30   89.54  108.26 
   1   1 -30  395.13  167.26 
  -1   1 -30  305.96  148.92 
   1   1 -30  364.32  190.32 
  -1  -1 -30  414.58  167.90 
   1  -1 -30  340.04  163.77 
   1   1  30  222.77  115.03 
  -1  -1  30  308.11  177.89 
   1   1 -30  269.12  143.05 
   1   1  30  327.58  162.92 
  -1   1 -30  303.60  165.91 
  -1  -1  30  257.99  129.56 
  -1  -1 -30  230.37  105.68 
  -1  -1 -30   21.39  117.39 
  -1  -1 -30  149.49  156.82 
   1  -1  30  271.77  135.61 
   1   1 -30  312.58  161.69 
  -1   1 -30  351.09  171.85 
   1  -1 -30  124.25  158.79 
   1  -1  30  189.60  157.17 
  -1   1 -31 5917.28  386.99 
   1   1 -31 6719.89  387.51 
  -1  -1 -31 5575.32  339.95 
  -1  -1  31 5989.27  314.55 
  -1  -1  31 6306.12  369.21 
   1  -1 -31 5643.07  362.35 
  -1   1 -31 5926.23  371.74 
  -1  -1 -31 6040.20  364.82 
   1   1 -31 6411.33  391.64 
   1   1 -31 5541.32  333.48 
   1  -1  31 6674.45  374.60 
  -1  -1 -31 6592.63  388.26 
   1   1  31 6481.94  379.64 
  -1   1 -31 6164.08  378.56 
  -1   1  31 5754.35  319.45 
   1  -1 -31 4189.86  280.39 
   1  -1  31 6589.17  334.03 
   1   1 -31 5238.10  336.67 
  -1   1  31 5988.64  362.62 
   1  -1 -31 6070.12  363.57 
  -1   1 -31 6280.19  384.61 
   1   1 -32  244.75  130.24 
  -1   1 -32  460.11  140.84 
  -1  -1  32  -48.93   63.00 
   1  -1 -32  208.69  137.39 
  -1   1 -32  527.82  159.09 
   1   1 -32  254.26  123.64 
   1  -1  32  166.48  102.41 
  -1  -1 -32  284.62  135.73 
  -1  -1 -32  354.39  151.77 
   1  -1 -32  330.82  139.68 
  -1   1  32  148.62  131.84 
   1  -1  32  371.51  144.18 
  -1  -1  32  327.74  144.88 
   1   1 -32  349.43  152.95 
  -1   1 -32  365.08  143.34 
  -1   1  32  118.07   91.87 
   1   1  32  208.10  143.92 
  -1   1 -33 3373.27  249.68 
  -1   1  33 3423.30  250.99 
   1  -1 -33 3614.57  258.76 
  -1   1 -33 2982.41  251.12 
  -1  -1  33 3769.26  256.67 
   1  -1 -33 3199.44  241.24 
   1   1 -33 3138.30  229.15 
   1   1  33 3550.00  254.89 
  -1  -1 -33 3193.88  242.30 
   1  -1  33 3189.55  207.92 
   1  -1  33 3371.46  236.60 
  -1  -1 -33 3568.79  257.39 
   1   1 -33 3525.49  265.80 
  -1   1 -33 2365.45  211.46 
   1   1 -33 2989.67  231.96 
   1   1 -34 1681.92  170.20 
  -1   1 -34 1764.91  186.79 
  -1  -1 -34 1790.54  173.33 
   1   1  34 2222.55  197.14 
   1  -1  34 1899.53  173.54 
  -1   1 -34 1955.63  188.06 
  -1   1  34 2023.85  191.80 
   1   1 -34 2230.58  203.06 
  -1  -1  34 2115.35  192.28 
   1  -1 -34 1976.41  182.54 
  -1  -1 -34 1989.39  190.12 
   1  -1 -34 2033.01  190.00 
   1   1  35  885.32  130.67 
  -1   1  35  815.45  130.17 
   1   1 -35  754.82  131.59 
  -1  -1 -35  815.29  129.06 
   1   1  35  806.15  122.85 
  -1   1 -35  532.40  119.08 
   0   2   0 1283.46  114.63 
   0  -2   0 1178.92  128.62 
   2   0   0 1165.50  142.35 
  -2   0   0 1126.55  126.06 
   0  -2   0 1421.14  142.98 
   0   2   1 79467.3  1332.8 
  -2   0   1 74802.5  1370.4 
   0   2   1 77230.9  1386.6 
   0   2  -1 77668.7  1243.3 
  -2   0  -1 77505.3  1373.4 
   0  -2  -1 79465.6  1338.6 
   2   0   1 77614.2  1399.2 
  -2   0   1 76410.4  1313.1 
   0  -2   1 75933.9  1343.9 
  -2   0  -1 74960.1  1352.2 
   2   0  -1 75681.3  1397.0 
  -2   0   2  283.60   95.11 
   0   2   2  452.83  116.70 
  -2   0  -2  411.05  116.53 
   0   2  -2  359.62   59.22 
   0  -2   2  578.86  118.12 
   2   0   2  345.61   98.63 
   2   0  -2  469.86  116.06 
   0  -2  -2  353.55   91.19 
   0   2   2  361.54  111.71 
   2   0   2  415.54  107.38 
   0   2   2  417.44  104.41 
  -2   0  -2  548.24  127.98 
  -2   0  -3 124261.   2095. 
   0   2  -3 127297.   1813. 
   0   2   3 124839.   2102. 
   0  -2  -3 124266.   1946. 
  -2   0   3 124132.   2006. 
  -2   0  -3 124574.   2095. 
  -2   0   3 126073.   2065. 
   2   0   3 124189.   2087. 
   0   2   3 124880.   2099. 
   0  -2   3 124420.   2051. 
   2   0  -3 122490.   2095. 
   0  -2  -4 36359.5   787.2 
   0  -2   4 40087.5   890.6 
   0   2   4 38738.3   906.6 
  -2   0  -4 37934.5   897.5 
  -2   0  -4 37332.7   885.6 
  -2   0   4 38455.8   852.3 
   0  -2   4 38665.9   863.1 
  -2   0   4 37052.8   849.7 
   2   0  -4 37909.7   884.3 
   2   0   4 37584.4   894.6 
   2   0  -4 36556.3   885.9 
   0   2   4 38027.7   902.7 
  -2   0   5 3425.15  241.53 
   2   0   5 3233.21  256.72 
  -2   0   5 3356.74  233.53 
  -2   0  -5 3677.01  260.64 
   2   0  -5 3229.07  257.72 
   0   2  -5 3084.76  173.60 
  -2   0  -5 3153.47  253.48 
   2   0  -5 3134.30  248.19 
   0   2   5 3680.83  269.67 
   0   2   5 3603.98  268.33 
   0  -2   5 3718.70  259.54 
  -2   0   5 3538.70  213.82 
   0  -2   5 3397.97  241.22 
   0  -2  -5 3305.30  220.14 
   2   0  -6 41145.1  1013.1 
   0   2   6 41848.3  1027.1 
   0  -2   6 41293.7   967.2 
   2   0   6 39722.7   799.7 
   2   0   6 40347.0  1013.8 
  -2   0   6 40481.7   986.4 
   0  -2  -6 41026.7   943.0 
   0   2  -6 40087.1   807.4 
   0  -2   6 41471.8   984.9 
   2   0  -6 41228.9  1023.6 
  -2   0   6 43926.6   917.3 
  -2   0   6 40803.3   939.1 
   0  -2  -6 42639.5  1012.5 
  -2   0  -6 41035.4  1013.4 
   2   0  -7 67629.5  1469.9 
   2   0   7 67949.0  1470.1 
   0   2   7 68339.6  1462.2 
   0  -2  -7 68844.8  1404.5 
   0  -2   7 70455.7  1438.8 
   2   0  -7 69955.0  1497.1 
  -2   0   7 68527.7  1454.4 
  -2   0   7 69226.3  1324.0 
  -2   0  -7 70570.3  1482.0 
   0   2  -7 67210.5  1220.1 
   2   0   7 67390.4  1244.9 
  -2   0   7 69329.1  1370.1 
   0  -2   7 68804.7  1416.4 
   0   2  -7 69379.4  1467.7 
   0   2   7 68019.3  1479.9 
  -2   0  -7 67374.9  1490.6 
   0  -2  -7 69217.2  1459.4 
   0   2  -8 19975.7   540.8 
   0   2  -8 20167.8   723.5 
   2   0  -8 19501.4   732.2 
  -2   0  -8 20684.8   728.1 
   0  -2  -8 20124.9   684.9 
   2   0  -8 19632.4   711.0 
   0  -2   8 20262.9   681.1 
  -2   0   8 19820.9   705.2 
   2   0   8 20548.7   577.1 
  -2   0   8 19604.5   599.2 
   0  -2   8 20433.0   684.5 
   0  -2  -8 19753.2   698.4 
  -2   0   8 20046.4   635.3 
   2   0   8 20309.6   731.9 
   0   2   8 19384.1   699.0 
  -2   0  -8 19620.6   733.2 
   0  -2   9 33370.2   953.9 
   2   0   9 31756.6   821.9 
  -2   0  -9 32385.6  1024.2 
   0  -2  -9 35341.3   987.2 
   0   2  -9 32604.8  1010.2 
   0   2  -9 32801.4   774.8 
  -2   0   9 33645.0  1003.8 
   0  -2   9 32845.5   941.6 
   0   2   9 34111.7   997.6 
  -2   0  -9 33790.5   628.4 
   2   0   9 32192.7   989.3 
   0  -2  -9 35208.8   997.2 
  -2   0   9 33826.1   886.1 
  -2   0  -9 33496.4   993.8 
   2   0  -9 34209.5  1011.2 
   0   2  -9 31868.1   774.4 
   2   0  -9 34026.0   660.8 
   2   0  -9 34309.9  1040.1 
  -2   0   9 32297.7   851.0 
  -2   0 -10 6219.72  220.38 
   0   2 -10 6149.13  310.27 
   2   0 -10 6189.73  244.26 
   0  -2 -10 7102.89  441.67 
  -2   0 -10 5894.42  436.77 
  -2   0  10 6148.24  431.57 
   0  -2 -10 6184.28  244.15 
   0  -2  10 6114.05  396.15 
  -2   0  10 6273.27  348.17 
   2   0 -10 6193.33  452.65 
   0   2 -10 6151.26  300.86 
   2   0  10 5952.18  342.53 
   0  -2 -10 6162.14  420.72 
   0   2 -10 5791.01  438.76 
   0   2  10 6498.93  430.64 
  -2   0  10 6396.15  361.08 
   0   2 -10 5959.88  392.83 
  -2   0 -10 5814.42  416.85 
  -2   0  10 6211.47  229.21 
   0  -2  10 5930.25  393.76 
   2   0 -10 6228.26  436.60 
   2   0 -10 6250.14  236.39 
  -2   0 -11 18587.4   810.7 
   0   2 -11 17939.3   799.4 
  -2   0 -11 19014.0   778.8 
   0   2 -11 17874.2   547.8 
  -2   0 -11 18932.0   436.5 
   0   2 -11 18776.9   585.6 
  -2   0 -11 18411.9   464.6 
   2   0 -11 18255.7   455.3 
   0   2  11 17900.9   753.7 
   2   0  11 19446.9   670.4 
   2   0 -11 18414.9   807.5 
   2   0 -11 18042.6   467.6 
  -2   0 -11 18478.1   805.3 
  -2   0  11 18906.3   653.9 
   0  -2 -11 17640.2   435.5 
   0   2 -11 17968.1   717.9 
  -2   0  11 18193.8   647.7 
   2   0 -11 17976.1   781.0 
   0  -2 -11 18057.9   759.8 
   0  -2 -11 17872.8   467.7 
  -2   0  11 19398.5   802.0 
  -2   0  11 18127.2   453.4 
   0  -2  11 18910.0   725.0 
   0   2 -12 10666.2   447.6 
   0   2  12 9949.22  576.99 
   0   2 -12 9502.67  385.33 
   0   2 -12 9512.65  548.72 
  -2   0 -12 9738.96  618.14 
   2   0 -12 10639.3   626.6 
   2   0 -12 10128.9   336.7 
  -2   0  12 9862.58  483.61 
   2   0  12 10330.8   503.8 
  -2   0 -12 10129.9   628.6 
   0  -2 -12 10063.6   322.5 
  -2   0  12 10879.6   632.1 
   2   0  12 10081.1   582.9 
   0  -2 -12 10992.5   613.4 
  -2   0  12 10388.6   485.2 
  -2   0 -12 10196.7   582.6 
   0  -2  12 10262.3   549.6 
   0   2 -12 10870.3   651.8 
  -2   0  12 10164.2   333.5 
  -2   0 -12 10005.0   338.8 
   2   0 -12 10467.5   348.8 
   0  -2 -12 10691.7   352.8 
   2   0 -12 10681.8   648.4 
   2   0 -13 37923.3  1270.6 
  -2   0 -13 37634.7  1290.3 
   2   0 -13 39360.1  1323.6 
   0  -2  13 37767.9  1143.5 
   0  -2 -13 37452.5   764.6 
   0   2 -13 38674.7  1192.6 
   0   2 -13 38511.2   969.8 
  -2   0 -13 38274.2  1214.3 
   0  -2 -13 39510.6  1267.5 
   0   2 -13 36442.9  1289.1 
  -2   0 -13 36488.1   782.0 
  -2   0  13 38130.1  1027.2 
   0  -2 -13 37783.4   798.9 
   0   2  13 38112.3  1268.7 
   2   0  13 39149.6  1232.7 
   2   0 -13 38410.7   800.2 
   0   2  13 37699.8  1213.6 
   2   0  13 38550.0  1098.2 
  -2   0  13 38809.8  1060.3 
  -2   0 -13 37247.9  1280.7 
   2   0 -13 37470.4   783.6 
   0   2 -14 144762.   2238. 
   0  -2  14 148578.   2879. 
  -2   0 -14 154626.   3021. 
   0   2  14 147068.   2818. 
   2   0 -14 146383.   2338. 
   0   2 -14 145676.   2576. 
   0   2 -14 151650.   2971. 
   2   0 -14 158706.   3213. 
  -2   0 -14 152013.   3159. 
  -2   0 -14 150133.   2328. 
   0   2 -14 150885.   3194. 
   0   2  14 148554.   2998. 
   0   2  14 146159.   3061. 
  -2   0  14 146334.   2659. 
   2   0 -14 149543.   3082. 
   0   2  14 144197.   2636. 
  -2   0 -14 148193.   3151. 
   2   0  14 147111.   2989. 
   0  -2 -14 147805.   2344. 
   0  -2 -14 147675.   3062. 
   2   0 -14 146164.   2324. 
   2   0  14 149328.   2817. 
   0  -2 -14 144965.   2293. 
  -2   0  14 144895.   2720. 
   2   0 -15 68787.9  1968.0 
   0  -2 -15 63778.1  1688.0 
  -2   0 -15 69530.5  1818.7 
   0   2  15 67759.1  1881.1 
   0   2 -15 69480.2  1980.5 
  -2   0  15 67736.1  1589.3 
   0   2 -15 66825.0  1778.2 
  -2   0 -15 69476.4  1950.1 
  -2   0  15 66351.8  1503.8 
  -2   0 -15 66201.1  1232.0 
   2   0 -15 67483.5  1894.3 
   2   0 -15 65563.1  1242.4 
   0   2  15 65126.1  1791.1 
   0  -2  15 65342.0  1690.8 
  -2   0  15 66432.3  1137.8 
   0  -2 -15 65246.0  1859.8 
   0   2 -15 64443.7  1153.9 
   0   2  15 64651.4  1623.2 
   0   2  15 63409.4  1482.7 
   0  -2 -15 63635.7  1200.1 
   2   0 -15 64855.8  1226.1 
   0  -2 -15 65500.1  1246.4 
   0   2 -15 67078.4  1466.2 
   2   0  15 63197.9  1766.9 
  -2   0 -15 67056.1  1924.7 
   0  -2  16 7793.74  535.82 
   0   2 -16 7484.43  346.23 
   0   2  16 8712.54  362.87 
   0  -2 -16 8981.29  378.13 
   0  -2 -16 8507.86  647.00 
   0  -2 -16 9356.00  379.48 
  -2   0  16 8572.79  351.80 
   0   2  16 8320.92  527.11 
  -2   0 -16 7937.13  344.69 
   0   2 -16 8146.63  308.84 
   0   2  16 8730.50  622.34 
   0  -2 -16 8801.74  346.52 
   0  -2  16 8496.19  340.73 
  -2   0 -16 8656.29  616.87 
   2   0 -16 8571.67  655.46 
   0  -2  16 8209.58  356.19 
   2   0 -16 8800.07  361.75 
  -2   0  16 9400.97  364.41 
  -2   0 -16 8024.71  658.48 
   2   0  16 8347.24  593.43 
  -2   0  16 8400.16  506.96 
   0  -2 -16 8207.58  566.36 
   2   0 -16 8610.36  366.02 
   0  -2  16 8505.54  355.21 
   0   2 -16 7891.16  590.84 
  -2   0 -16 8232.77  665.71 
   2   0 -16 9195.74  708.46 
   2   0  16 8160.33  358.58 
   2   0  16 8341.65  362.42 
  -2   0 -16 8388.21  370.11 
   0   2  16 9213.19  671.05 
   0   2 -16 8401.02  688.95 
  -2   0  17 29509.9   738.6 
   2   0 -17 28770.0   734.9 
  -2   0 -17 28322.8  1286.3 
   0  -2 -17 29485.4  1148.5 
   0   2  17 29235.1  1195.6 
   0   2  17 26599.7  1007.6 
   0   2 -17 29242.6  1331.0 
   0  -2 -17 30709.1   779.5 
  -2   0  17 27751.6   994.7 
   2   0 -17 28662.9  1255.8 
  -2   0  17 30469.3   741.7 
   2   0 -17 30305.6   766.3 
   0  -2 -17 29183.4   722.7 
   0  -2  17 28867.8  1099.1 
   0  -2  17 28872.6   736.7 
   2   0 -17 30365.8   750.8 
   0  -2 -17 30867.8   736.5 
   2   0  17 29067.9  1172.5 
  -2   0 -17 29504.6   746.3 
   2   0  17 29033.0   734.0 
   0   2 -17 29281.3   747.1 
   0   2  17 30346.1  1275.3 
  -2   0 -17 28910.0  1170.5 
   0   2  17 29482.3   739.2 
   2   0 -17 31249.5  1348.8 
   0  -2 -17 29390.2  1265.7 
   2   0  17 29017.9   730.9 
   0   2 -17 28334.7   669.4 
  -2   0 -17 29582.3   769.2 
   0   2  17 28970.4   751.0 
   0  -2  17 28941.6   716.2 
   2   0  17 29353.1   755.3 
   0   2  17 29529.6   730.2 
   0  -2  17 29178.7   696.6 
   0  -2 -17 31168.2   770.3 
  -2   0 -17 30613.3   744.6 
   0  -2  17 27639.1   733.0 
   2   0  17 30087.3   767.1 
  -2   0  18 2868.76  206.10 
   0  -2  18 3173.73  248.41 
   0  -2 -18 3214.69  233.88 
   0   2 -18 3066.78  207.64 
   2   0 -18 2905.48  240.77 
  -2   0  18 3191.13  214.83 
   0  -2 -18 2935.74  242.55 
  -2   0 -18 3049.24  423.51 
  -2   0  18 2816.08  221.87 
   2   0  18 2782.66  233.95 
   0   2  18 2820.65  222.76 
  -2   0 -18 3035.22  235.15 
   0  -2  18 3103.87  226.38 
   0  -2  18 2945.76  231.58 
   2   0 -18 2674.96  449.73 
   2   0  18 2933.26  390.75 
   0  -2  18 3145.85  372.40 
   0  -2  18 3228.62  218.88 
   2   0 -18 3104.46  233.43 
   2   0  18 3228.76  238.60 
  -2   0 -18 3165.05  258.32 
  -2   0 -18 2478.65  428.60 
   0  -2 -18 2838.25  220.24 
   0  -2 -18 2859.57  388.40 
   0   2  18 3454.87  454.45 
   0  -2 -18 3947.18  513.71 
  -2   0 -18 2862.73  227.63 
   2   0  18 2641.37  236.44 
   0   2  18 3624.80  436.03 
   2   0 -18 2021.52  393.42 
   0  -2 -18 3318.03  261.13 
   2   0  18 3116.28  245.27 
   0   2  18 2957.69  239.95 
   2   0 -18 3235.89  246.73 
   0   2 -18 3274.56  480.68 
   2   0  18 2721.75  205.71 
  -2   0  18 2925.29  224.69 
   0   2 -18 2982.50  243.72 
   0   2  18 2776.71  222.23 
   0  -2 -19 46753.4  1044.5 
   0   2  19 48127.0  1654.8 
   0  -2  19 47645.8  1070.4 
  -2   0  19 49137.9  1070.4 
   0   2 -19 46980.1  1082.2 
   2   0  19 48282.2  1059.0 
   2   0  19 46775.8  1002.8 
   0  -2 -19 47315.2  1091.4 
  -2   0  19 46240.9   989.4 
   0   2  19 49903.4  1066.2 
   2   0 -19 49263.4  1850.6 
   0  -2  19 46737.2  1030.4 
   2   0  19 46195.5  1597.3 
   0  -2  19 47816.6  1012.7 
  -2   0 -19 50004.7  1115.9 
   2   0 -19 49996.4  1083.5 
   0   2  19 47796.4  1048.6 
   0   2 -19 50108.2  1895.6 
   0  -2 -19 46966.2  1030.6 
   0  -2 -19 48111.7  1773.9 
  -2   0 -19 47663.1  1634.5 
   0  -2  19 45775.8  1490.6 
   0   2  19 48273.3  1080.6 
   0  -2  19 47931.7  1078.1 
   0   2  19 48362.7  1749.8 
   2   0 -19 46952.0  1747.0 
   2   0 -19 48471.7  1096.1 
  -2   0 -19 48122.4  1836.4 
   0  -2 -19 45191.5  1580.3 
   2   0  19 45952.0  1072.0 
   2   0  19 47600.7  1063.0 
   2   0 -19 49522.6  1073.4 
  -2   0 -19 47606.6  1060.7 
  -2   0 -19 48720.4  1061.9 
  -2   0  19 48437.2  1062.6 
   2   0  19 48616.4  1099.1 
  -2   0  19 46608.8   991.9 
   0  -2 -19 49852.8  1100.2 
  -2   0 -20  759.15  151.21 
  -2   0 -20  966.38  343.24 
   2   0  20  613.33  165.88 
  -2   0  20  826.52  136.99 
   0   2  20  364.74  189.11 
   0  -2 -20  423.76  206.69 
   2   0 -20  867.78  183.68 
   2   0  20  659.28  161.77 
  -2   0  20  431.87  107.73 
   0   2 -20  690.39  158.34 
   0  -2  20  962.79  172.22 
   2   0 -20  735.75  167.95 
   2   0  20  933.33  144.28 
  -2   0  20  937.83  165.73 
   2   0 -20  689.26  150.07 
  -2   0 -20  809.64  153.04 
   2   0  20  668.40  154.93 
   0  -2 -20  924.40  189.56 
   0   2 -20  145.16  244.62 
   0  -2 -20  774.86  152.25 
   0  -2  20  780.00  158.08 
   2   0 -20  556.74  283.71 
   0   2  20  759.12  149.57 
   0   2  20  528.01  140.22 
   0  -2 -20  827.53  160.88 
  -2   0 -20  722.57  265.70 
  -2   0 -20  774.37  172.36 
   0  -2 -20  914.39  154.81 
   0   2  20  795.17  159.87 
   2   0  20  513.80  220.61 
   0  -2 -20  631.45  275.33 
   0  -2  20  853.75  148.19 
   0  -2  20  610.57  143.43 
   0   2  20  797.17  273.61 
  -2   0  20  691.22  152.18 
   0   2 -20  521.38  303.16 
   2   0 -20  812.85  311.87 
   0   2 -21  421.71  273.63 
  -2   0  21  556.84  123.68 
  -2   0 -21  546.34  276.89 
   0  -2 -21  655.92  172.25 
  -2   0 -21  658.80  232.91 
   2   0  21  720.74  141.45 
   2   0  21  511.39  165.72 
   2   0 -21  747.78  181.11 
   2   0 -21  985.47  293.26 
   0  -2 -21  752.72  160.30 
   0  -2  21  869.33  166.40 
   0   2 -21  536.15  165.63 
   0  -2 -21  857.04  176.85 
   2   0 -21  643.29  163.18 
  -2   0 -21  603.13  151.01 
   0   2  21  454.23  144.32 
   0   2  21 1188.57  332.20 
   2   0  21  723.66  163.84 
   0   2  21  701.99  179.71 
   2   0 -21  943.17  316.76 
   0   2 -21  376.42  301.59 
  -2   0 -21  559.47  174.60 
  -2   0  21  596.50  146.25 
   0  -2 -21  695.73  221.80 
   0  -2  21  610.56  153.11 
   0  -2  21  588.41  157.56 
  -2   0  21  795.17  171.64 
   0  -2 -21  707.06  143.82 
   0  -2 -21  462.55  237.64 
   0   2  21  564.31  136.97 
   2   0  21  558.91  153.14 
   0   2  21  616.35  244.10 
   0  -2  21  698.85  133.00 
   2   0 -21  726.44  152.04 
   0   2  22 4803.29  338.73 
  -2   0  22 4412.76  306.72 
   0  -2  22 4388.78  281.51 
  -2   0  22 4130.63  263.37 
   0  -2 -22 4633.15  341.51 
   0  -2 -22 4274.84  302.98 
   2   0 -22 4872.75  331.64 
   0  -2 -22 4816.85  630.39 
   0  -2 -22 4291.94  290.27 
   0   2 -22 4411.57  641.94 
  -2   0 -22 3743.62  589.86 
   2   0  22 4626.30  332.22 
  -2   0  22 4394.24  318.88 
   0  -2 -22 4246.57  543.97 
   0  -2 -22 4678.38  349.53 
   0  -2  22 4190.48  294.79 
  -2   0 -22 4428.06  309.05 
   0   2 -22 4465.11  624.00 
   2   0 -22 4128.63  617.30 
  -2   0 -22 4593.93  362.16 
   2   0 -22 4677.43  610.90 
   0  -2  22 4672.61  320.07 
   0   2  22 4217.48  263.80 
   0   2 -22 4806.95  335.40 
   0   2  22 5231.36  327.26 
   2   0 -22 4952.01  346.18 
   0   2  22 4466.11  307.37 
   2   0  22 4735.34  325.82 
   0  -2  22 4996.00  335.93 
   2   0 -22 4715.49  321.41 
   0   2  22 4141.87  526.44 
  -2   0  23 6873.50  397.92 
   2   0  23 7720.04  421.46 
   2   0 -23 7721.36  420.70 
  -2   0 -23 7530.35  820.86 
  -2   0 -23 8275.45  418.95 
   2   0 -23 8344.93  451.95 
   2   0  23 8327.90  447.56 
   0   2 -23 8428.04  461.59 
   0  -2 -23 7407.31  795.93 
   0  -2  23 8267.38  439.45 
   2   0 -23 7177.33  772.99 
  -2   0  23 8260.99  370.93 
   2   0 -23 8309.63  441.91 
   0  -2 -23 7899.97  415.66 
   0   2 -23 7970.40  851.61 
   0   2 -23 7809.17  847.29 
   2   0 -23 8096.25  460.70 
   0  -2  23 7759.95  398.87 
  -2   0  23 8010.73  430.63 
   0   2 -23 8960.86  465.24 
   0   2  23 7715.21  427.33 
   0  -2  23 8348.33  390.60 
   0  -2 -23 7707.12  385.56 
   0   2  23 7859.61  362.62 
   0   2 -23 7874.80  434.83 
   0   2  23 8197.51  418.40 
  -2   0 -23 9080.95  482.78 
   0  -2 -23 7979.60  450.26 
   2   0 -23 8466.20  859.93 
   0   2  23 7649.50  402.40 
   0  -2 -23 9112.40  473.84 
   0   2  24  378.97  171.21 
  -2   0  24  385.30  180.66 
   2   0 -24  191.22  167.28 
   2   0  24  194.50  152.41 
   2   0 -24 -149.97  291.43 
  -2   0 -24 -186.30  271.12 
   0  -2  24  284.09  129.56 
   0   2 -24  -36.41  156.40 
   0   2 -24  761.75  398.37 
   0   2 -24  262.87  190.54 
  -2   0  24  283.60  141.96 
  -2   0 -24  150.70  126.50 
   0   2 -24  185.04  145.48 
   2   0  24   61.06  165.04 
   0  -2 -24  355.18  176.55 
  -2   0 -24  257.28  196.07 
   0   2  24  399.81  148.82 
   0  -2 -24  374.75  187.16 
   0  -2  24  387.31  152.14 
  -2   0 -24  337.76  157.67 
  -2   0  24  341.39  128.78 
   0  -2 -24  160.80  131.56 
   0  -2  24  188.83  155.51 
   0  -2 -24  304.18  139.47 
   2   0  24  295.20  159.02 
   2   0 -24  301.58  177.20 
   0   2 -24  491.56  359.05 
   2   0 -24 -177.73  251.57 
   2   0 -24   92.05  139.45 
   0  -2 -24  303.45  176.90 
  -2   0 -24  435.29  331.50 
  -2   0 -24  310.85  173.97 
   2   0 -24  290.19  175.69 
   0  -2 -24  652.30  385.28 
   0   2  24  165.89  160.94 
  -2   0  25   87.47  154.15 
  -2   0 -25  204.38  345.46 
  -2   0 -25  671.61  349.83 
   2   0  25 -118.51  144.60 
   0  -2 -25   18.33  170.13 
   0  -2 -25  146.68  133.34 
   2   0 -25   77.36  129.55 
   0   2 -25   38.48  151.29 
   0   2 -25  -10.76  316.23 
   0   2 -25  181.83  152.88 
  -2   0 -25  326.27  166.08 
   0   2  25  171.96  141.84 
   2   0 -25  228.90  173.75 
   0  -2  25   95.04  112.76 
   0  -2 -25  -11.43  174.85 
   0  -2 -25 -129.86  361.86 
   2   0 -25  410.03  300.60 
   2   0 -25  104.08  159.21 
   2   0 -25  163.99  169.12 
   0  -2 -25  227.40  156.82 
   2   0 -25  410.89  177.41 
   2   0  25  101.71  158.06 
   2   0  25  168.03  142.15 
   2   0 -25 -184.75  316.44 
  -2   0 -25  131.87  176.11 
   0  -2  25  124.53  156.24 
   0   2 -25 -219.71  374.95 
   0  -2  25  335.80  153.17 
   0  -2 -25  152.15  131.15 
   0   2 -25  287.90  184.01 
  -2   0 -25  272.83  187.84 
   0   2  25   71.56  161.48 
  -2   0 -25   60.27  129.37 
  -2   0  25  120.12  140.43 
   2   0 -26 4279.35  331.34 
   0  -2  26 4797.24  322.08 
   0  -2 -26 3719.19  301.83 
   0  -2 -26 4715.02  366.43 
   0  -2 -26 4057.55  333.82 
   0   2 -26 4752.02  361.83 
   0   2 -26 4657.54  349.48 
  -2   0 -26 4236.94  342.06 
   2   0 -26 4667.21  371.20 
  -2   0 -26 4701.00  365.63 
   2   0 -26 4490.04  331.77 
   2   0  26 4947.33  332.70 
  -2   0  26 4310.75  343.06 
  -2   0 -26 3047.74  556.61 
   0   2  26 4511.03  322.37 
  -2   0  26 4360.94  324.45 
   2   0  26 4362.95  336.77 
  -2   0 -26 4251.94  358.74 
   0   2 -26 4172.70  676.95 
  -2   0 -26 4623.01  315.59 
   2   0  26 4454.24  360.91 
   0   2  26 5000.40  374.78 
   2   0 -26 3949.58  335.60 
   0  -2  26 4634.15  351.92 
   0   2 -26 4284.37  360.14 
   2   0 -26 4556.25  654.87 
   0  -2 -26 4481.43  359.33 
   0  -2  26 4563.10  297.66 
   0  -2 -26 4193.52  290.59 
   0  -2 -26 4506.61  301.55 
  -2   0 -27 26677.9   887.4 
  -2   0  27 29770.7   878.5 
   2   0 -27 28281.0   898.2 
   2   0 -27 28443.6   846.8 
  -2   0  27 29265.4   846.8 
  -2   0 -27 27191.2   858.8 
   0   2 -27 27587.8   860.8 
   2   0  27 27665.0   809.3 
   2   0 -27 27656.8   873.5 
   0  -2 -27 29480.9   901.5 
   0  -2 -27 25556.0   811.3 
   0  -2 -27 27082.3   856.3 
  -2   0 -27 29810.3   916.6 
   0  -2  27 26874.8   772.7 
   2   0  27 28801.4   861.3 
   0  -2 -27 24824.4   762.8 
   0  -2  27 26875.7   763.4 
   0   2 -27 27370.9   895.7 
   0  -2  27 28643.5   871.2 
   0   2  27 28114.7   813.3 
  -2   0 -27 26255.7   783.5 
   2   0 -27 27985.1   860.9 
   0   2 -27 28414.8   884.1 
   0  -2  27 27315.4   792.9 
   0   2  27 28764.4   883.4 
   2   0 -28  849.48  224.97 
   2   0 -28  941.04  187.13 
   0   2 -28  584.88  175.64 
   0   2 -28  577.77  205.25 
   2   0 -28  965.46  205.36 
  -2   0 -28  749.78  201.37 
   2   0  28  938.83  208.03 
   0  -2  28 1110.03  234.30 
  -2   0 -28  820.83  223.90 
   2   0  28  654.46  182.06 
   0  -2 -28  727.29  178.63 
   0  -2 -28 1086.14  236.99 
   0  -2  28  515.61  137.26 
  -2   0  28  628.26  209.24 
   0  -2  28  533.17  149.03 
   2   0 -28  893.47  198.02 
  -2   0 -28  595.63  175.66 
  -2   0 -28  427.82  142.43 
   0   2  28  880.99  172.69 
   0   2  28  819.68  216.57 
   0  -2 -28  924.27  200.44 
   0  -2  28  768.22  180.98 
  -2   0  28  983.84  192.71 
   0   2 -28  365.62  178.64 
   0  -2 -29  367.12  182.20 
   0   2  29  281.05  179.67 
   0  -2 -29  339.54  165.35 
   2   0  29  183.37  149.21 
   0  -2  29  357.81  138.18 
   0   2 -29  623.90  191.62 
   0  -2  29  451.59  148.70 
   2   0 -29  240.73  155.47 
   2   0 -29  341.03  148.11 
   0  -2  29  278.14  182.61 
  -2   0  29  384.14  152.83 
   0   2 -29  252.59  149.98 
  -2   0  29  167.48  160.25 
   2   0 -29  429.07  149.37 
   2   0 -29  114.41  163.19 
  -2   0 -29  325.79  177.07 
   0  -2  29  144.14   98.21 
   0  -2 -29  469.42  152.52 
   0   2 -29  304.48  165.08 
  -2   0 -29  257.74  156.21 
   0   2  29  385.95  130.58 
   2   0  29  352.34  165.36 
  -2   0 -29  266.02  183.98 
   0   2  30 6165.40  389.45 
   0   2 -30 6731.62  406.96 
   0  -2  30 6353.07  323.94 
  -2   0 -30 6638.20  407.79 
   0   2  30 5951.56  335.49 
  -2   0 -30 5730.19  366.09 
   2   0  30 6608.29  383.73 
  -2   0 -30 6737.76  413.41 
   0   2 -30 6522.52  414.50 
  -2   0  30 6823.91  401.67 
  -2   0  30 6328.86  365.90 
   0  -2  30 6788.09  354.24 
   2   0 -30 6623.53  376.48 
   2   0 -30 7785.52  433.95 
   0  -2  30 6853.13  399.14 
   0   2 -30 6019.75  366.08 
   0   2 -30 6176.31  388.51 
   0  -2 -30 6739.97  387.08 
   0  -2 -30 7454.56  421.61 
   2   0 -30 6039.66  367.50 
   2   0  30 6082.68  344.52 
   0   2 -31 1088.33  207.86 
  -2   0 -31 1411.51  219.60 
  -2   0  31 1352.51  181.17 
  -2   0  31 1539.84  213.59 
   0   2 -31 1318.31  194.67 
   2   0 -31 1091.33  176.58 
   0  -2  31 1101.18  190.40 
   0   2 -31 1141.83  204.16 
   0  -2  31 1008.41  154.41 
   0  -2 -31 1314.49  212.73 
  -2   0 -31  989.88  180.45 
   0   2 -31 1271.35  200.58 
   0   2  31 1248.72  197.19 
  -2   0 -31 1216.72  209.18 
  -2   0 -31  969.08  193.16 
  -2   0 -31  685.88  139.33 
   2   0  31 1241.88  173.31 
   0  -2 -31 1602.40  209.74 
   0   2 -31 1226.43  207.02 
   2   0 -31 1062.79  174.88 
   2   0 -31 1055.06  202.93 
   0   2  31  352.09   94.42 
   2   0  31 1400.26  199.34 
   0   2 -32  723.93  171.05 
   0  -2  32  934.31  142.23 
   0   2  32  -13.83   64.95 
   0  -2  32  620.90  159.85 
  -2   0 -32  996.84  188.27 
  -2   0  32  706.74  170.01 
   2   0  32  877.55  168.79 
   0  -2 -32  676.45  142.78 
   2   0 -32  302.30  126.98 
   0  -2 -32  552.79  161.36 
  -2   0 -32  843.77  170.90 
   0   2 -32  549.87  155.95 
  -2   0  32  609.04  138.08 
   2   0  32  722.16  133.48 
   2   0 -32  798.00  153.94 
   2   0 -32  873.49  175.33 
   0   2  32  934.80  175.30 
   0   2 -32  619.22  146.15 
   2   0 -32  -24.46   60.83 
  -2   0  33 1112.94  131.08 
   2   0 -33  -47.22   77.09 
  -2   0 -33 2132.73  203.14 
   0   2  33 2229.24  215.94 
   0  -2 -33 2351.01  216.24 
   2   0 -33 2480.71  224.93 
   0   2 -33 1858.66  183.25 
   2   0  33 1953.17  179.51 
  -2   0  33 2454.31  210.70 
  -2   0 -33 2306.35  218.78 
   0   2 -33 2177.89  206.06 
   2   0  33 2143.59  199.35 
   2   0 -33 1833.84  180.94 
   2   0 -33  -74.81   85.50 
   0   2 -33 1999.85  211.20 
   0  -2  33 2480.40  210.34 
   0  -2  33 1922.04  177.87 
   0  -2 -33 1631.74  178.23 
  -2   0 -34   72.97   95.36 
   2   0  34   81.94   89.50 
   0   2 -34   26.73  102.78 
   2   0 -34   71.77   99.10 
  -2   0  34 -115.32   64.79 
   0  -2 -34   17.02   97.39 
  -2   0  34  -88.86  101.49 
   0   2  34   77.00  101.33 
   0  -2 -34  -84.26   69.62 
   2   0  34   22.37   92.66 
  -2   0 -34   57.64  101.49 
   0   2 -35 1130.71  141.48 
   0   2  35 1288.70  149.44 
  -1   2 -34 5999.62  305.02 
  -1   2 -34 5471.66  272.35 
  -2  -1 -34 5826.50  293.90 
   2   1 -34 5794.73  295.73 
   1  -2 -34 6385.40  296.91 
   2  -1  34 5989.85  267.63 
   1   2  34 6174.18  292.98 
   1  -2 -34 5382.58  271.14 
  -2   1  34 6344.13  287.68 
   2  -1  33  529.01  126.54 
  -2  -1 -33  497.20  122.20 
  -2   1  33  751.55  151.51 
   2   1 -33  481.85  140.73 
  -1   2 -33  463.52  126.10 
   1  -2 -33  492.93  123.85 
  -2   1  33  571.06  118.26 
  -2  -1 -33  407.36  131.33 
   1  -2 -33  634.63  146.61 
  -1   2 -33  669.34  157.57 
   2   1 -33   23.80   76.31 
   2  -1  33  535.51  131.46 
   1   2  33  630.63  138.36 
   2   1 -33  616.45  149.12 
  -1   2 -33  703.28  142.62 
  -1  -2  33  678.16  142.67 
   2   1 -32  321.01  124.11 
  -1  -2  32  220.51  131.95 
   2  -1  32  249.42  131.73 
   1  -2 -32  371.07  140.59 
   2   1 -32  204.56  117.16 
  -1   2 -32  297.80  128.56 
   1   2  32  273.79  133.02 
  -2   1  32  318.53  118.76 
   2  -1  32  339.63  125.86 
  -1   2 -32  197.19  134.87 
   1  -2 -32  362.07  135.70 
  -1  -2  32   45.67   66.16 
  -2  -1 -32  256.26  119.04 
  -1   2 -32  572.69  140.18 
   2   1 -32  112.50  105.28 
  -2  -1 -32  309.83  146.37 
  -2   1  32  302.61  139.45 
   2  -1  32   89.60  114.43 
   2   1 -32  234.78  138.32 
   2  -1  31 3694.89  281.51 
   2   1 -31 3266.76  247.74 
   1   2  31 3944.54  305.46 
  -2  -1 -31 3622.15  287.34 
  -2   1  31 3995.09  280.48 
  -1  -2  31 4036.78  291.75 
  -1  -2  31 3787.73  243.74 
   2   1 -31 3824.19  313.10 
  -1   2 -31 3826.65  303.83 
   2  -1  31 3837.92  265.29 
   2   1 -31 3595.39  286.60 
  -2  -1 -31 3363.30  300.68 
   1  -2 -31 3510.64  289.27 
  -1   2 -31 3632.75  311.52 
  -2   1  31 4014.49  300.45 
  -1   2 -31 3441.27  280.56 
   1  -2 -31 3677.15  290.79 
  -1   2 -31 3258.16  285.10 
  -2  -1 -30 9865.35  489.81 
  -1  -2  30 10301.5   470.2 
  -2  -1 -30 9229.50  462.48 
  -1  -2  30 9426.21  398.82 
  -2  -1 -30 8062.10  422.10 
  -1  -2  30 9037.14  405.76 
   2   1 -30 9544.76  466.16 
  -1   2 -30 8956.56  474.87 
  -1   2 -30 8977.38  457.61 
  -2  -1 -30 9715.78  487.61 
   2   1 -30 9216.49  428.61 
   2   1 -30 10049.4   488.4 
  -1  -2  30 10281.9   482.0 
   1   2  30 9485.40  470.28 
  -1  -2  30 9162.07  397.76 
   2   1 -30 10270.4   500.5 
   1  -2 -30 9904.77  472.52 
   2  -1  30 10121.6   442.2 
  -2   1  30 10367.9   479.0 
  -2   1  30 9763.29  444.94 
  -1   2 -30 9966.83  486.77 
   1  -2 -30 10074.9   480.4 
   2  -1  30 10072.4   465.2 
  -1  -2  29 3738.65  268.34 
   1  -2 -29 3608.03  311.07 
   1  -2 -29 3565.92  306.31 
   2  -1  29 4445.42  309.12 
  -1   2 -29 4104.22  329.13 
  -1   2 -29 4130.46  341.52 
   2   1 -29 3988.44  342.72 
   2   1 -29 3240.03  305.68 
  -1   2 -29 3929.77  316.79 
   2   1 -29 3600.90  315.65 
   1   2  29 3898.72  325.03 
  -2  -1 -29 3656.74  289.90 
  -2   1  29 3403.68  286.28 
  -2  -1 -29 3714.82  279.98 
  -1  -2  29 3743.31  269.47 
   2  -1  29 3765.64  308.13 
  -2  -1 -29 4445.36  360.60 
   2   1 -29 3358.80  276.54 
  -2  -1 -29 3594.72  321.15 
  -1  -2  29 3890.52  273.18 
  -2  -1 -29 3576.95  310.53 
   1   2  29 3466.57  247.25 
  -1  -2  29 3923.36  324.03 
  -2   1  29 4113.09  324.68 
  -2  -1 -28 12769.0   520.9 
  -1  -2  28 14010.1   536.3 
   1  -2 -28 13578.8   588.7 
   2   1 -28 13668.2   602.1 
  -1   2 -28 14048.7   613.4 
   1   2  28 14300.1   608.0 
   2  -1  28 14380.4   582.5 
  -2  -1 -28 13626.8   612.2 
  -2   1  28 14334.2   576.1 
   2   1 -28 14054.9   600.5 
  -1  -2  28 15730.4   622.2 
   1   2  28 13385.1   509.3 
  -2  -1 -28 13112.2   556.6 
   2   1 -28 13351.9   547.9 
   1  -2 -28 12465.4   510.4 
  -1   2 -28 14097.7   599.7 
  -2  -1 -28 15113.5   625.8 
  -1  -2  28 13941.7   522.2 
  -1  -2  28 13904.1   523.9 
   1  -2 -28 14346.4   601.0 
   2   1 -28 15201.8   637.0 
   2  -1  28 14392.5   562.7 
  -1   2 -28 14440.9   616.9 
  -2   1  28 14586.5   599.5 
  -2  -1 -27 7042.41  448.20 
   2   1 -27 7355.37  405.78 
   1   2  27 7151.48  444.96 
   1  -2 -27 6324.02  369.59 
  -1  -2  27 6636.46  365.75 
  -1  -2  27 6633.73  426.71 
   2  -1  27 7231.40  405.01 
   1  -2 -27 6815.79  430.59 
   2   1 -27 7598.01  467.71 
   2   1 -27 7618.82  439.83 
  -2  -1 -27 7196.22  454.25 
  -2  -1 -27 5970.26  375.20 
   2  -1  27 7358.27  422.21 
  -1  -2  27 6636.25  378.71 
  -2   1  27 7038.27  408.78 
  -2  -1 -27 6939.83  404.57 
   2   1 -27 7557.72  455.39 
   1   2  27 6987.70  359.39 
  -1  -2  27 6517.04  369.06 
  -1   2 -27 7101.94  442.27 
   1  -2 -27 7154.86  410.52 
   1   2  27 6963.72  370.52 
   1  -2 -27 8010.47  457.53 
  -2   1  27 7365.45  430.56 
  -1   2 -27 7414.85  458.08 
  -1   2 -27 6765.64  436.32 
   2   1 -26 4332.46  648.90 
  -2  -1 -26 4775.37  333.80 
  -2  -1 -26 4398.24  355.53 
   1   2  26 4510.69  295.54 
   1  -2 -26 4354.22  346.08 
   2  -1  26 4006.66  316.33 
   2   1 -26 5078.91  378.21 
  -1   2 -26 3653.79  627.36 
   1   2  26 4910.15  368.96 
  -1   2 -26 4326.05  360.21 
  -1   2 -26 4967.72  382.32 
  -2  -1 -26 4588.91  381.43 
   2   1 -26 4595.82  323.88 
  -1  -2  26 4451.01  304.48 
  -2  -1 -26 4175.73  323.26 
  -1  -2  26 4905.72  373.41 
   1   2  26 4797.18  309.98 
  -2   1  26 4983.82  348.59 
   1  -2 -26 4409.88  355.25 
   2   1 -26 4856.69  355.39 
   2  -1  26 4728.90  343.01 
  -1  -2  26 4376.15  308.28 
  -1   2 -26 4642.05  375.33 
   1   2  26 4606.86  344.89 
  -1  -2  26 4441.56  310.79 
   2   1 -26 4585.09  371.95 
   1  -2 -26 4716.81  340.74 
   1  -2 -26 4251.37  306.68 
   2   1 -26 4829.19  371.15 
  -2   1  26 4715.60  355.08 
   2   1 -25 14936.8   600.8 
   1  -2 -25 13834.0   579.3 
  -2  -1 -25 10770.9   943.0 
   2   1 -25 14720.2   631.4 
  -1  -2  25 14615.5   550.0 
   1   2  25 13940.1   538.2 
  -2   1  25 14581.8   590.1 
  -1  -2  25 14072.2   539.8 
  -2   1  25 14123.9   584.5 
  -1   2 -25 15039.5   634.3 
  -1   2 -25 14523.4   628.8 
  -1  -2  25 14256.4   554.1 
   1   2  25 13324.7   511.3 
   1  -2 -25 13621.1  1112.1 
  -2  -1 -25 12212.3  1055.3 
   2  -1  25 14505.9   570.6 
  -1   2 -25 15657.9  1198.5 
  -2  -1 -25 13477.1   614.5 
   2  -1  25 14063.4   580.6 
   1  -2 -25 14458.3   613.8 
  -1  -2  25 15173.7   614.6 
   1   2  25 14475.4   610.5 
   2   1 -25 13802.9   562.3 
   2   1 -25 15474.7   631.4 
   1   2  25 14524.9   587.6 
   1  -2 -25 13696.9   550.3 
  -1   2 -25 13935.9   606.2 
  -2  -1 -25 14019.0   563.8 
  -2  -1 -25 13486.1   567.7 
  -2  -1 -25 14666.2   624.4 
  -1   2 -25 14300.7  1178.2 
   2   1 -25 15971.7  1234.3 
   2   1 -25 13896.9  1096.2 
   1  -2 -25 13585.2   597.0 
   2  -1  24 6381.84  390.25 
  -2  -1 -24 5928.30  370.25 
   2   1 -24 6984.64  843.94 
  -2   1  24 6415.13  391.51 
  -1  -2  24 6443.45  403.42 
  -1   2 -24 6079.05  780.05 
   1  -2 -24 5862.81  352.68 
  -2  -1 -24 6701.63  767.44 
   1  -2 -24 5628.38  386.31 
   1  -2 -24 6360.69  386.50 
   2  -1  24 6248.10  406.08 
  -2  -1 -24 6245.05  410.68 
   2   1 -24 6885.68  404.31 
  -1  -2  24 6547.40  370.78 
  -2  -1 -24 6314.54  424.36 
   1  -2 -24 5993.78  396.94 
  -2   1  24 6238.12  381.23 
   2   1 -24 5118.10  687.26 
  -1   2 -24 5018.79  688.64 
   2   1 -24 6710.96  420.94 
  -2  -1 -24 5111.21  668.38 
   1   2  24 6218.72  390.60 
   1   2  24 5963.73  348.22 
  -2  -1 -24 6255.18  383.95 
   2  -1  24 5836.11  366.77 
   1   2  24 6541.42  409.19 
  -1  -2  24 6139.49  357.46 
   2   1 -24 6953.71  392.17 
  -1   2 -24 6719.19  420.73 
   1  -2 -24 6341.75  763.91 
   1   2  23 12540.7   543.3 
   2  -1  23 12542.5   560.7 
   1  -2 -23 12264.1   544.7 
  -1  -2  23 13220.2   547.8 
   1  -2 -23 12144.8   498.2 
  -2   1  23 11917.2   515.8 
  -2  -1 -23 11755.4   516.1 
  -1   2 -23 13520.7  1098.5 
  -1   2 -23 12289.5  1024.5 
  -2  -1 -23 12469.2   557.1 
  -1  -2  23 11878.4   480.8 
  -2  -1 -23 10753.7   951.1 
   1   2  23 12404.4   493.7 
   1  -2 -23 12467.9  1011.9 
   2   1 -23 11448.8   995.5 
   2   1 -23 11834.4   984.4 
  -2  -1 -23 10157.4   861.7 
   2  -1  23 12149.3   540.5 
  -2   1  23 12242.5   521.8 
  -2  -1 -23 12215.3   565.4 
  -1  -2  23 12385.3   496.9 
   2   1 -23 12189.1   554.1 
   2   1 -23 11888.0   519.6 
  -1   2 -23 13334.6   569.8 
  -2  -1 -23 12029.5   515.8 
   1  -2 -23 12547.7   550.3 
   2   1 -23 13102.8   536.9 
   1  -2 -23 11688.5   538.6 
   2  -1  23 12634.7   526.5 
   1  -2 -23 11548.1   509.2 
   2  -1  23 11622.5   502.2 
   1   2  23 12434.8   526.8 
  -2  -1 -22 7344.70  423.28 
   2  -1  22 7250.74  387.78 
  -2   1  22 6915.59  383.02 
   2   1 -22 7667.15  813.83 
   2   1 -22 7313.11  397.51 
   1  -2 -22 7443.49  397.70 
   1  -2 -22 7724.41  432.33 
   2  -1  22 7070.79  405.25 
   1  -2 -22 6801.10  403.31 
  -1  -2  22 6907.75  365.33 
  -1  -2  22 7157.68  367.12 
   2  -1  22 7011.86  383.04 
   2   1 -22 6824.04  377.18 
  -2  -1 -22 7054.44  386.11 
   1  -2 -22 7052.06  406.80 
   1  -2 -22 7372.92  681.53 
   2   1 -22 7468.74  775.66 
  -1   2 -22 7314.99  355.86 
  -2  -1 -22 7141.25  390.90 
  -2   1  22 7185.34  392.20 
  -1   2 -22 7306.48  425.74 
   1   2  22 7038.22  691.36 
   1   2  22 7318.40  399.69 
   1  -2 -22 7336.18  764.11 
  -1  -2  22 7385.97  403.39 
  -2  -1 -22 7670.71  429.23 
  -2  -1 -22 7473.27  767.45 
   1   2  22 6872.02  358.92 
  -1   2 -22 7623.93  820.95 
   1  -2 -22 7604.05  361.85 
   2   1 -22 7929.58  435.05 
   1   2  22 6934.11  404.31 
   2  -1  22 6873.93  406.54 
   1  -2 -21 22992.1   731.5 
  -2   1  21 24261.1   719.5 
   2  -1  21 23986.9   689.6 
  -1  -2  21 23509.6   681.7 
   2   1 -21 24536.6   727.8 
  -2   1  21 24356.6   727.3 
  -1  -2  21 24238.2   694.2 
   1   2  21 22186.1  1177.3 
   1   2  21 22881.0   708.3 
   1  -2 -21 23046.9   659.4 
   2  -1  21 20943.8  1119.2 
   1   2  21 23473.2   729.5 
   1  -2 -21 23138.2  1165.6 
  -2  -1 -21 24682.0  1229.0 
   2  -1  21 23149.4   727.4 
   2  -1  21 23520.2   708.3 
  -1   2 -21 23999.8   669.6 
  -2  -1 -21 24231.4  1340.7 
   1  -2 -21 21260.7  1248.3 
  -2  -1 -21 24553.4   759.1 
  -1   2 -21 23267.0  1366.0 
   1  -2 -21 23854.2   718.4 
  -2  -1 -21 23175.0   714.3 
  -1   2 -21 24401.2   753.4 
   2   1 -21 24526.6  1352.3 
   2   1 -21 23973.5  1354.3 
   1   2  21 23127.0   679.6 
   2   1 -21 23310.8   749.2 
   2   1 -21 22591.6   695.8 
   1  -2 -21 25324.0   762.4 
   1   2  21 23024.6  1219.6 
   1  -2 -21 24224.7   753.1 
  -1  -2  21 23024.2   715.4 
   2  -1  21 23428.9   743.1 
  -2   1  20 9239.27  420.93 
   1   2  20 9468.00  750.28 
   1   2  20 9727.86  440.49 
  -1   2 -20 10605.9   473.9 
  -2  -1 -20 8945.67  785.07 
   2   1 -20 9415.18  416.08 
   2   1 -20 9173.70  797.79 
  -1   2 -20 9851.04  870.03 
  -1  -2  20 10020.2   436.8 
   2  -1  20 9706.59  407.92 
   1   2  20 9116.81  727.06 
   2  -1  20 10291.8   755.3 
  -1  -2  20 9573.04  405.88 
   1  -2 -20 9648.50  395.17 
   2  -1  20 10031.6   429.9 
  -2   1  20 9682.29  388.18 
   1  -2 -20 9641.26  443.72 
  -1  -2  20 10139.5   441.5 
  -2  -1 -20 9182.96  442.76 
   2   1 -20 8677.38  793.20 
   1  -2 -20 10682.6   465.5 
  -2   1  20 9871.82  432.92 
  -2  -1 -20 9642.01  431.01 
   1  -2 -20 9642.53  428.61 
  -1   2 -20 9239.49  398.53 
   2  -1  20 9792.73  444.09 
   1  -2 -20 9655.44  728.95 
  -1   2 -20 9787.29  399.62 
   2   1 -20 10239.6   441.3 
   1  -2 -20 9415.57  807.41 
   1   2  20 9814.84  413.64 
   2  -1  20 9723.68  451.32 
   1   2  20 10417.5   445.5 
  -1  -2  20 9764.54  412.48 
   2   1 -20 10228.6   466.7 
  -2  -1 -20 9567.73  761.42 
   1   2  19 5486.93  581.76 
   2   1 -19 5438.19  318.99 
   1  -2 -19 6125.97  347.44 
  -1  -2  19 6129.93  334.56 
   1   2  19 5137.87  296.40 
  -1  -2  19 5534.43  317.58 
  -2  -1 -19 5727.49  580.25 
  -1   2 -19 5171.60  295.48 
  -2   1  19 5342.63  313.20 
  -2  -1 -19 4684.20  571.53 
  -2   1  19 5495.45  288.14 
  -1   2 -19 5351.47  293.21 
   1  -2 -19 5944.02  325.40 
   2  -1  19 5558.23  302.34 
  -1   2 -19 4708.35  603.40 
  -2  -1 -19 6097.18  352.45 
   2  -1  19 5765.10  345.91 
  -2  -1 -19 5844.00  326.45 
   2   1 -19 5609.92  315.03 
   1   2  19 5571.17  329.12 
   1   2  19 5467.03  316.65 
   1  -2 -19 5772.63  305.38 
   1   2  19 5550.95  564.81 
  -2   1  19 5225.23  485.50 
   2  -1  19 5783.97  334.56 
   2   1 -19 5955.60  349.65 
  -1   2 -19 5689.36  340.33 
   1  -2 -19 4943.35  583.70 
  -2   1  19 5857.25  327.35 
   1  -2 -19 5289.87  322.59 
  -1  -2  19 5293.77  301.28 
   2   1 -19 6243.85  661.59 
   2   1 -19 6250.18  642.64 
   2  -1  19 5507.95  316.01 
   1  -2 -19 5754.01  553.53 
  -1  -2  19 5543.13  303.51 
   2  -1  19 5598.49  550.83 
  -2  -1 -18 23149.6  1103.0 
  -2  -1 -18 22678.8   652.8 
  -2  -1 -18 23376.5   678.5 
   1  -2 -18 22567.6   668.2 
   1  -2 -18 23336.2   650.7 
  -2   1  18 21251.5   967.3 
  -1  -2  18 22766.1   647.2 
  -1   2 -18 25868.9  1292.6 
   2   1 -18 21515.6   668.1 
   2   1 -18 22945.5   644.5 
  -1   2 -18 23831.2   685.7 
   1   2  18 22724.7   662.3 
  -1   2 -18 22508.2   609.8 
   1  -2 -18 22459.5   610.8 
  -1  -2  18 21882.3   612.2 
  -1   2 -18 23069.8  1142.6 
   1   2  18 23215.6  1116.8 
   2  -1  18 21805.9   623.9 
   1  -2 -18 24054.2   678.9 
   2  -1  18 21640.2   657.1 
  -2  -1 -18 21999.0  1145.6 
   2  -1  18 22007.0   632.7 
  -2   1  18 22959.2   649.4 
   1   2  18 21300.6   636.3 
  -2   1  18 22194.5   604.3 
   2   1 -18 23465.2  1201.9 
  -1  -2  18 22142.2   647.9 
   1   2  18 22526.8  1089.7 
   2   1 -18 22741.4  1188.4 
   2  -1  18 22014.6   655.2 
   2  -1  18 21435.4   654.0 
  -1  -2  18 23039.6   628.7 
  -2   1  18 22715.6   645.2 
   1  -2 -18 21022.2  1012.7 
   1   2  18 22176.9   621.9 
   2  -1  18 19993.6  1032.4 
   1  -2 -18 21684.4  1137.4 
   2   1 -18 22709.2   644.1 
  -1   2 -17 31359.7  1292.5 
  -2   1  17 30508.9   757.3 
  -1   2 -17 31037.8  1388.8 
   2  -1  17 30126.1   783.7 
  -2  -1 -17 30390.9   759.6 
  -1  -2  17 31016.0   738.9 
  -1  -2  17 28793.4   743.5 
   1  -2 -17 30166.9  1172.1 
  -1   2 -17 29167.3  1037.4 
  -1  -2  17 30229.9   725.9 
   1  -2 -17 31651.9   784.1 
   1   2  17 28057.2  1056.2 
  -2   1  17 30929.8  1320.1 
   2   1 -17 33797.6  1415.9 
   1   2  17 31008.3   739.9 
   2   1 -17 30230.3   780.5 
  -2  -1 -17 30710.2  1260.3 
   2  -1  17 30261.3   763.0 
   2  -1  17 30887.2   774.1 
  -1   2 -17 30508.3   719.0 
   2   1 -17 31511.7   760.1 
   2  -1  17 30438.0  1225.5 
   2   1 -17 30089.9  1327.7 
   2  -1  17 28957.8   737.4 
   2  -1  17 29111.5   728.8 
  -2  -1 -17 29028.5  1283.6 
   1   2  17 30661.8  1239.8 
   1  -2 -17 31551.4  1334.3 
  -2  -1 -17 30631.3   767.1 
  -2   1  17 29215.0   742.1 
  -1  -2  17 28497.5  1028.2 
  -2   1  17 30374.0  1131.2 
  -1  -2  17 30184.3   761.7 
   1   2  17 30038.8  1240.2 
  -2  -1 -17 30308.0   779.4 
   1   2  17 29887.2   751.9 
   1   2  17 29981.8   770.8 
   2   1 -17 29900.0   743.5 
   1  -2 -17 31154.1   756.3 
   1  -2 -17 30651.1   783.0 
  -2   1  16 8620.20  353.53 
  -1  -2  16 8272.78  354.55 
  -1   2 -16 7773.80  677.25 
  -2  -1 -16 8753.62  365.14 
  -2  -1 -16 8680.48  364.73 
   2   1 -16 8692.50  682.02 
  -2  -1 -16 9322.09  657.07 
   1  -2 -16 9325.55  380.58 
  -1  -2  16 7320.77  495.23 
   2   1 -16 8893.00  693.92 
   1   2  16 9036.89  372.91 
   2  -1  16 8670.30  368.79 
  -2   1  16 7884.92  511.16 
  -2  -1 -16 8040.35  651.03 
   2  -1  16 8858.21  373.67 
   2   1 -16 8606.52  370.64 
   2  -1  16 8717.30  362.28 
   1   2  16 8991.37  558.12 
  -1   2 -16 8158.55  332.71 
   1  -2 -16 9014.08  358.45 
   2   1 -16 8611.97  357.49 
   1  -2 -16 9003.98  378.50 
   1  -2 -16 8973.35  598.72 
  -2   1  16 8349.68  650.54 
  -2  -1 -16 8276.01  368.12 
   1   2  16 9002.24  642.41 
  -1   2 -16 8409.28  519.21 
  -1   2 -16 8612.80  651.56 
   1   2  16 9477.35  656.82 
   2  -1  16 7692.33  608.65 
  -2   1  16 8535.98  570.54 
  -2   1  16 9013.34  361.25 
   1  -2 -16 9441.57  700.39 
   1  -2 -15 5032.12  441.81 
  -2  -1 -15 4181.52  251.58 
  -2   1  15 4413.64  465.60 
   1  -2 -15 4079.65  241.13 
  -1   2 -15 4025.97  231.88 
  -2  -1 -15 3952.99  252.75 
  -1   2 -15 4243.18  502.57 
  -2   1  15 4422.09  399.49 
  -1   2 -15 3952.98  354.23 
   2   1 -15 4366.00  246.89 
   2   1 -15 4139.40  252.68 
  -1   2 -15 4093.98  444.03 
  -2  -1 -15 4269.39  473.47 
   2   1 -15 4401.36  495.42 
   1   2  15 4658.01  457.48 
   1   2  15 3892.42  422.43 
   2   1 -15 4136.23  483.11 
  -1  -2  15 4373.29  373.15 
   1  -2 -15 4211.83  255.28 
  -2   1  15 4280.96  370.22 
  -2  -1 -15 4576.12  469.06 
   2  -1  15 4375.50  448.89 
   1  -2 -15 4599.10  486.17 
   2   1 -14 15005.6   829.5 
  -2  -1 -14 14724.9   774.6 
   1   2  14 15202.9   775.7 
  -2  -1 -14 15079.4   458.8 
  -1   2 -14 15744.3   681.3 
  -1  -2  14 15407.1   676.0 
  -2  -1 -14 15202.8   806.6 
   2  -1  14 14817.5   777.0 
  -2  -1 -14 14836.1   467.8 
   1  -2 -14 15416.6   451.7 
  -2   1  14 15665.9   695.1 
   2   1 -14 15184.3   449.7 
   2   1 -14 14872.8   829.0 
   1  -2 -14 16491.6   482.1 
   1   2  14 15735.9   791.4 
   1  -2 -14 15721.2   831.2 
   1  -2 -14 14841.5   710.9 
  -1   2 -14 15578.6   867.4 
   2   1 -14 15715.5   475.1 
  -2   1  14 15063.1   816.6 
  -1   2 -14 14999.4   431.7 
  -2   1  14 15867.9   731.5 
  -1   2 -14 14824.9   794.0 
   2   1 -13 68109.1  1197.4 
  -2  -1 -13 70987.8  1798.5 
  -2  -1 -13 66572.7  1765.0 
  -2   1  13 66048.8  1586.5 
   1  -2 -13 67734.8  1195.9 
  -1   2 -13 67169.2  1862.9 
   1   2  13 68673.5  1760.2 
  -1   2 -13 64333.9  1739.8 
   1  -2 -13 66518.4  1626.6 
   2   1 -13 68335.2  1220.6 
   2   1 -13 68244.5  1834.8 
   2   1 -13 68347.3  1849.4 
  -2   1  13 65757.4  1627.6 
  -1   2 -13 66698.4  1103.8 
   1  -2 -13 67373.6  1228.3 
  -2  -1 -13 65406.8  1215.6 
  -1  -2  13 65705.1  1555.0 
  -2   1  13 68836.5  1829.2 
  -1   2 -13 66962.8  1549.2 
   1  -2 -13 66597.8  1785.2 
   2  -1  13 66991.2  1752.8 
  -2  -1 -13 67779.6  1215.0 
  -2  -1 -12 3472.07  386.09 
   1   2  12 3434.32  353.51 
   2   1 -12 3729.27  405.46 
  -2  -1 -12 3461.37  199.54 
  -2   1  12 3578.39  382.67 
  -2   1  12 3984.97  334.48 
   2   1 -12 3604.44  392.63 
  -2  -1 -12 3058.30  352.73 
   1  -2 -12 3524.87  322.54 
  -2  -1 -12 3170.58  363.77 
   1  -2 -12 3382.89  203.27 
   2  -1  12 3902.76  391.77 
   2   1 -12 3238.94  183.43 
   2   1 -12 3452.52  204.41 
  -1   2 -12 3085.42  288.52 
  -1  -2  12 3099.21  293.15 
  -1   2 -12 3103.05  343.99 
  -1   2 -12 3330.48  157.59 
  -2   1  12 2875.32  299.63 
  -1   2 -12 2939.09  386.65 
   1  -2 -12 3205.36  368.11 
   1  -2 -12 3275.88  186.41 
  -1   2 -12 3363.57  281.38 
   1  -2 -11 16454.7   427.2 
   1   2  11 17557.9   756.7 
  -1  -2  11 15529.3   636.5 
   2   1 -11 16790.0   445.1 
  -2   1  11 17972.6   783.6 
   1  -2 -11 16482.0   655.5 
   2   1 -11 16776.0   423.3 
  -2   1  11 17275.2   676.4 
   2  -1  11 17614.1   764.4 
   1  -2 -11 17020.8   448.9 
  -2  -1 -11 17175.3   782.1 
   2   1 -11 16948.1   778.0 
  -2  -1 -11 17304.5   760.8 
   2   1 -11 16630.9   768.0 
  -2  -1 -11 16479.9   439.8 
  -2  -1 -11 16107.3   721.1 
  -1   2 -11 15974.9   723.4 
  -2   1  11 16150.1   666.9 
  -1   2 -11 16284.3   602.2 
  -1   2 -11 16030.7   779.9 
   1  -2 -11 17540.7   766.3 
  -1   2 -11 16471.0   635.3 
  -2   1  10 15883.1   646.1 
   1   2  10 16007.7   694.2 
  -2  -1 -10 16737.7   724.7 
   2  -1  10 16749.4   730.7 
  -2  -1 -10 16292.3   687.3 
  -1   2 -10 16483.6   591.0 
   2   1 -10 16160.0   424.0 
   1  -2 -10 16564.9   410.5 
   2   1 -10 15678.4   715.6 
   1  -2 -10 16511.8   614.2 
  -2  -1 -10 17252.3   750.8 
  -2   1  10 16402.0   650.8 
   1  -2 -10 16430.6   428.9 
  -1   2 -10 17172.2   621.8 
   1  -2 -10 16990.5   722.7 
  -1  -2  10 16103.8   623.0 
  -1  -2  10 16762.2   633.9 
  -2   1  10 16531.8   721.7 
   2   1 -10 16525.5   743.7 
   2   1  -9 29504.5   965.7 
  -2   1   9 30950.8   897.2 
  -1   2  -9 29727.6   824.1 
  -2   1   9 30559.1   964.4 
  -1  -2   9 30835.2   864.3 
  -2  -1  -9 31334.4   928.2 
   2   1  -9 29460.0   966.5 
   1  -2  -9 30749.8   956.9 
   2   1  -9 28618.9   606.9 
  -2  -1  -9 32516.3  1004.3 
  -1  -2   9 29573.7   843.0 
   1   2   9 28924.7   854.3 
  -2  -1  -9 30018.9   964.0 
   2  -1   9 29933.1   958.1 
  -1   2  -9 30384.8   832.0 
   1  -2  -9 29802.6   821.5 
  -2   1   9 31094.1   897.8 
   1   2   9 31020.7   962.7 
   1  -2  -9 30343.9   616.5 
   1  -2  -8 3486.03  247.20 
   2   1  -8 3783.37  332.73 
  -2   1   8 3992.65  300.71 
  -1  -2   8 3832.54  272.62 
   1  -2  -8 3791.61  318.86 
   1   2   8 3392.57  294.99 
   2  -1   8 3803.78  329.81 
   2   1  -8 4265.79  343.72 
   1   2   8 4595.37  344.76 
  -1  -2   8 3311.42  267.02 
  -1   2  -8 3349.16  264.61 
   1   2   8 3796.00  279.61 
  -1   2  -8 3812.03  271.01 
  -2   1   8 4003.94  299.97 
  -2   1   8 4064.85  334.17 
  -2  -1  -8 3328.08  311.24 
  -2  -1  -8 3528.68  299.80 
  -2  -1  -8 3732.12  324.82 
   1   2   7 11273.4   454.8 
  -1   2  -7 11001.1   445.1 
  -1  -2   7 10871.5   445.5 
   1  -2  -7 10606.2   409.0 
   2   1  -7 10446.7   506.2 
  -2   1   7 10508.4   489.7 
   2  -1   7 10403.9   494.8 
  -2   1   7 10392.2   469.0 
  -2   1   7 11167.5   472.9 
  -1  -2   7 10908.0   452.4 
  -2  -1  -7 11470.7   524.7 
   2  -1   7 11158.0   525.2 
  -2  -1  -7 11489.5   528.0 
   2   1  -7 10601.5   489.4 
   1   2   7 11271.1   495.7 
   1  -2  -7 11222.7   497.9 
   2   1  -6 67581.7  1419.6 
   1  -2  -6 65205.8  1367.4 
   1  -2  -6 64294.5  1204.9 
  -1  -2   6 64841.4  1316.5 
  -1   2  -6 65308.3  1290.5 
   1   2   6 63107.0  1336.9 
  -2  -1  -6 65903.1  1403.1 
  -2   1   6 62158.9  1348.0 
   1   2   6 65636.8  1371.5 
  -2   1   6 63613.4  1327.2 
   1   2   6 64643.6  1284.1 
   2  -1   6 64533.1  1384.3 
  -2   1   6 63798.5  1350.8 
  -1  -2   6 63906.0  1283.5 
  -2  -1  -6 64555.9  1391.9 
   2   1  -6 66049.2  1366.9 
  -2   1   5 147920.   2484. 
  -1  -2   5 152516.   2470. 
   2  -1   5 147973.   2522. 
  -2  -1  -5 148488.   2523. 
   1  -2  -5 152072.   2335. 
  -1   2  -5 151447.   2431. 
  -2  -1  -5 150133.   2552. 
  -1   2  -5 147271.   2137. 
   1   2   5 149393.   2511. 
   2   1  -5 151977.   2485. 
  -1  -2   5 148237.   2421. 
   1   2   5 144910.   2476. 
  -2   1   5 150652.   2490. 
  -2   1   5 149472.   2505. 
   2   1  -5 149511.   2556. 
   1   2   5 149345.   2413. 
   1  -2  -5 148652.   2304. 
   1  -2  -5 152894.   2500. 
  -2  -1  -4 43765.7   997.1 
  -1   2  -4 41358.4   746.9 
  -2   1   4 42829.6   977.4 
   1  -2  -4 43040.4   851.9 
   1  -2  -4 42398.9   803.8 
   2   1  -4 43389.6   931.2 
  -1  -2   4 42297.2   909.2 
   1   2   4 42513.6   972.3 
   2  -1   4 43548.5   967.9 
   2   1  -4 41968.5   997.7 
   1   2   4 41811.3   954.2 
   1   2   4 42043.9   897.5 
  -1  -2   4 44269.7   957.9 
  -2   1   4 43529.0   963.6 
   1  -2  -3 191840.   2817. 
   1   2   3 191023.   2949. 
  -2   1   3 192988.   2979. 
  -2  -1  -3 185594.   2967. 
  -2   1   3 189837.   2961. 
  -1  -2   3 190785.   2892. 
   2  -1   3 188408.   2931. 
   2   1  -3 189034.   2988. 
   1   2   3 186556.   2965. 
   1  -2  -3 185858.   2733. 
   2   1  -3 187673.   2881. 
  -1   2  -3 189033.   2755. 
   2   1  -3 191934.   2999. 
   1   2   3 195505.   2948. 
  -2  -1  -2 133752.   2237. 
   1   2   2 139417.   2270. 
   2  -1   2 135211.   2179. 
   1   2   2 141924.   2221. 
   1  -2  -2 136178.   2042. 
  -2   1   2 136909.   2261. 
   1  -2  -2 138008.   2126. 
   1   2   2 139650.   2023. 
   2   1  -2 136973.   2269. 
   1  -2  -2 137905.   2134. 
  -1  -2   2 138838.   2201. 
  -1   2  -2 138379.   2125. 
  -2   1   2 139623.   2270. 
   2   1  -2 141430.   2298. 
   1  -2  -1 3471.16  191.83 
   2   1  -1 3648.41  230.16 
   1   2   1 3338.50  153.22 
   2  -1   1 3347.05  186.35 
   2  -1   1 3146.62  212.88 
   1   2   1 3647.30  202.78 
   1   2   1 3486.22  228.13 
   2   1  -1 3783.58  244.13 
  -2  -1  -1 3799.15  217.26 
  -2   1   1 3580.31  226.30 
  -1   2  -1 3291.51  189.52 
  -2   1   1 3548.64  228.40 
   1  -2  -1 3531.87  197.59 
  -1  -2   1 3509.41  213.42 
  -2  -1   0 157140.   2468. 
   1  -2   0 166235.   2524. 
   2  -1   0 159932.   2411. 
   2  -1   0 164134.   2568. 
  -2   1   0 164996.   2561. 
   1   2   0 161855.   2408. 
   2  -1   0 164606.   2490. 
   2   1   0 161241.   2614. 
   1   2   0 164789.   2445. 
  -2   1   0 168478.   2573. 
  -1   2   0 163742.   2511. 
   1  -2   0 159641.   2489. 
   2   1   0 163871.   2567. 
  -1  -2   0 163889.   2539. 
  -1  -2   0 164400.   2468. 
  -1   2   1 2848.12  195.19 
  -1   2   1 3216.19  208.16 
   1  -2   1 2995.46  202.03 
  -1   2   1 2867.63  200.39 
   2   1   1 2983.00  202.29 
  -1  -2  -1 3226.31  207.46 
  -1  -2  -1 2725.92  182.62 
   1   2  -1 2851.93  144.62 
  -2  -1   1 2837.89  162.01 
   1  -2   1 2789.46  188.21 
  -2   1  -1 2908.21  194.55 
   2  -1  -1 2859.51  162.96 
  -2   1  -1 2964.10  109.16 
   1   2  -1 3097.72  172.43 
   1   2  -1 2909.00  117.33 
   2  -1  -1 3042.17  139.93 
  -2   1  -1 2845.52  192.18 
   2  -1  -1 2927.29  202.60 
   2  -1  -2 141996.   2265. 
  -1   2   2 141704.   2261. 
  -1   2   2 145418.   2286. 
  -2  -1   2 136559.   2067. 
  -1  -2  -2 142213.   1963. 
   2  -1  -2 140468.   2063. 
   2   1   2 141783.   2255. 
  -2   1  -2 139038.   2203. 
  -1   2   2 141071.   2290. 
  -1  -2  -2 141035.   2254. 
   1  -2   2 142869.   2258. 
   2   1   2 139042.   2148. 
   1  -2   2 144453.   2291. 
   2  -1  -2 138777.   1999. 
  -2  -1   2 134685.   2093. 
   1   2  -2 136448.   2077. 
   1   2  -2 138605.   2016. 
   1   2  -2 138981.   2204. 
   2  -1  -3 187749.   2971. 
  -1   2   3 194516.   3032. 
  -2   1  -3 192593.   3012. 
  -1   2   3 192792.   3004. 
   2  -1  -3 193784.   2684. 
   2  -1  -3 192375.   2645. 
   1   2  -3 190241.   2952. 
   1  -2   3 194317.   2980. 
   1   2  -3 187256.   2848. 
  -2   1  -3 193535.   3029. 
  -1  -2  -3 190174.   2736. 
  -2   1  -3 190287.   2874. 
  -1  -2  -3 191980.   2996. 
  -2  -1   3 188332.   2770. 
  -2  -1   3 189307.   2707. 
   2   1   3 188627.   2845. 
  -1  -2  -4 44137.9   997.7 
  -1  -2  -4 42791.4   824.5 
   1  -2   4 43480.0   973.6 
   1   2  -4 43906.4   910.3 
  -1   2   4 45061.4  1031.2 
   2   1   4 43349.8   864.9 
  -2  -1   4 43094.3   703.3 
   2   1   4 43938.5  1005.2 
  -2   1  -4 44495.3   998.9 
  -1   2   4 43658.7   997.0 
   2  -1  -4 43906.7   670.0 
  -2  -1   4 44022.2   794.7 
   2  -1  -4 43284.3   966.0 
   1   2  -4 43892.3   973.0 
  -2   1  -4 45085.1  1009.5 
  -1   2   5 147439.   2487. 
   2  -1  -5 141184.   2041. 
   2   1   5 146146.   2462. 
   1   2  -5 145574.   2379. 
  -2  -1   5 141829.   2178. 
  -2   1  -5 145504.   2449. 
   2   1   5 145121.   2289. 
  -1  -2  -5 146777.   2284. 
  -2   1  -5 146951.   2472. 
   1  -2   5 148248.   2449. 
  -1  -2  -5 149718.   2487. 
   2  -1  -5 145825.   2418. 
   2  -1  -5 147735.   2496. 
  -1   2   6 73885.3  1513.0 
  -2  -1   6 71056.7  1227.4 
  -1   2   6 72580.0  1367.4 
   1   2  -6 70636.6  1429.8 
  -1  -2  -6 71881.7  1357.6 
   2   1   6 70310.7  1334.3 
   1  -2   6 71086.4  1464.2 
  -1  -2  -6 75138.6  1514.4 
  -2   1  -6 72844.7  1483.2 
  -2   1  -6 70812.9  1448.4 
   2   1   6 71552.1  1478.0 
   2  -1  -6 73621.1  1521.4 
   2  -1  -6 70239.3  1434.7 
  -2  -1   6 71243.6  1223.2 
   2  -1  -7 10742.2   515.2 
   1  -2   7 10319.8   479.6 
  -1  -2  -7 10264.7   492.0 
  -2   1  -7 10475.9   483.5 
   1   2  -7 9859.03  217.88 
  -2   1  -7 10458.8   462.9 
  -1   2   7 10202.0   404.8 
  -2  -1   7 9904.76  334.52 
  -1   2   7 10983.2   494.6 
   2  -1  -7 10561.7   465.7 
   2   1   7 10302.0   486.1 
  -2  -1   7 10197.3   344.2 
   1   2  -7 11201.0   492.8 
   1  -2   7 9927.24  484.95 
   2   1   7 10664.1   486.2 
  -1  -2  -7 10272.6   426.7 
   2   1   8 3803.44  305.86 
  -1  -2  -8 4307.05  342.34 
   1  -2   8 3532.45  299.98 
  -2  -1   8 3980.68  231.71 
  -1  -2  -8 4066.52  295.74 
   1  -2   8 3640.74  319.36 
  -2   1  -8 4463.84  314.03 
  -2   1  -8 4101.92  324.45 
   2  -1  -8 4017.83  335.60 
  -2  -1   8 3857.37  211.80 
  -1   2   8 3997.60  318.14 
   2   1   8 3930.43  320.27 
   1   2  -8 3875.45  143.18 
   2  -1  -8 3960.77  309.08 
   1   2  -8 3711.10  250.69 
  -2  -1   8 4077.74  225.76 
  -1   2   8 3841.21  253.23 
   1   2  -8 3795.78  315.32 
  -2  -1   9 28991.1   696.3 
  -1   2   9 29480.2   901.0 
  -2   1  -9 29995.3   918.1 
  -2  -1   9 27252.3   704.1 
  -1  -2  -9 30901.9   958.8 
   1   2  -9 30149.5   955.1 
  -1   2   9 28813.4   760.5 
   1   2  -9 28541.9   563.7 
  -1  -2  -9 30261.3   887.6 
   2  -1  -9 31584.8   612.0 
  -1   2   9 31029.2   945.9 
   2   1   9 29584.7   920.7 
   2  -1  -9 29250.0   898.2 
   2   1   9 29998.8   928.9 
   1  -2   9 28967.4   916.6 
   2  -1  -9 29771.9   607.8 
   1  -2   9 30657.7   944.3 
   2  -1  -9 31270.2   989.7 
  -2   1  -9 30323.5   880.3 
   1   2  -9 29206.5   802.7 
  -2   1  -9 29986.5   577.4 
  -1   2  10 16378.9   692.6 
   2  -1 -10 17381.3   752.5 
   1   2 -10 17022.6   731.0 
   1  -2  10 16316.7   705.7 
   2  -1 -10 17199.2   429.7 
  -2  -1  10 16425.1   518.7 
   1   2 -10 16221.2   406.8 
  -1  -2 -10 15903.2   417.0 
  -2   1 -10 16859.1   398.5 
   2   1  10 16496.7   695.0 
  -2   1 -10 16719.8   689.9 
   1   2 -10 16951.8   622.9 
  -2  -1  10 17010.6   514.2 
  -1   2  10 17494.9   686.8 
  -2   1 -10 15223.0   712.1 
   2   1  10 16618.7   710.4 
  -1  -2 -10 16836.9   715.4 
  -2   1 -10 16273.2   646.6 
   2  -1 -10 17259.6   693.5 
  -1  -2 -10 15710.1   654.3 
   2  -1 -10 16185.2   423.3 
   2   1  11 18154.6   760.2 
   2   1  11 19404.3   711.7 
  -1   2  11 19021.2   780.5 
  -1  -2 -11 19291.0   795.7 
   2  -1 -11 20211.0   855.0 
  -2  -1  11 19451.2   580.0 
  -2   1 -11 20279.3   787.9 
   2  -1 -11 19291.1   482.2 
  -1  -2 -11 19885.0   781.5 
  -2  -1  11 19777.6   591.8 
   2  -1 -11 19031.2   485.4 
   1   2 -11 19129.2   479.3 
   1   2 -11 17918.3   677.4 
  -2   1 -11 20207.8   843.4 
   1   2 -11 18805.1   824.9 
  -1   2  11 18765.9   742.2 
   2  -1 -11 19816.5   783.3 
  -2   1 -11 19784.2   451.4 
   1  -2  11 18392.2   772.8 
  -1  -2 -11 19498.7   484.4 
   2   1  12 3014.49  338.55 
  -2   1 -12 4097.96  411.92 
   2   1  12 3674.75  323.77 
  -1   2  12 3571.04  330.00 
   2  -1 -12 3372.32  201.25 
  -1   2  12 3781.90  393.05 
  -2  -1  12 3739.90  172.67 
   1   2 -12 3663.97  322.18 
   2  -1 -12 3712.17  403.37 
  -2   1 -12 3663.45  351.18 
  -2  -1  12 3483.17  244.25 
  -1  -2 -12 3835.20  211.86 
  -1   2  12 3589.76  345.86 
  -1   2  12 3622.58  216.49 
   1   2 -12 3234.90  186.29 
   2  -1 -12 3629.85  368.73 
  -1  -2 -12 3960.66  386.53 
  -2   1 -12 3721.64  409.62 
  -2   1 -12 3637.17  178.75 
  -1  -2 -12 3814.16  366.25 
   2  -1 -12 3546.78  206.53 
  -2  -1  12 3467.20  241.65 
   1  -2  12 3223.39  343.42 
   1   2 -12 3124.99  374.91 
  -1  -2 -13 64144.6  1187.2 
   2  -1 -13 65763.9  1797.3 
  -2   1 -13 64512.9  1169.2 
  -2  -1  13 66203.5  1348.4 
   1   2 -13 65806.0  1569.9 
  -2  -1  13 64516.6  1099.2 
  -1  -2 -13 66345.7  1717.3 
   2   1  13 63511.0  1575.3 
  -1   2  13 63775.9  1757.0 
   2  -1 -13 65043.7  1180.1 
  -2   1 -13 66591.8  1828.4 
  -2   1 -13 64241.0  1770.3 
  -1  -2 -13 69463.8  1749.1 
  -1   2  13 64562.9  1689.4 
   2  -1 -13 65183.8  1693.9 
  -2  -1  13 63128.2  1333.5 
   1  -2  13 64404.8  1675.7 
   2  -1 -13 63825.5  1182.2 
  -1   2  13 61413.0  1572.3 
   1   2 -13 62586.6  1152.3 
  -2   1 -13 68172.9  1681.6 
   2   1  13 65301.4  1692.4 
   1   2 -13 63156.3  1770.4 
  -2   1 -13 66616.6  1115.1 
  -2  -1  14 15626.7   564.2 
   2  -1 -14 16419.5   480.4 
   2  -1 -14 16451.0   815.2 
   2  -1 -14 15499.6   473.4 
  -2   1 -14 16086.0   469.6 
   2   1  14 15144.0   768.5 
  -2   1 -14 16093.6   420.5 
  -2   1 -14 15856.1   867.4 
   1   2 -14 16114.9   864.8 
  -2  -1  14 15671.3   408.6 
  -1  -2 -14 17161.1   831.7 
  -1   2  14 16327.4   797.7 
  -1  -2 -14 16930.8   819.7 
  -2   1 -14 15751.1   772.0 
  -2  -1  14 15509.3   571.6 
   1   2 -14 15088.3   853.1 
  -1  -2 -14 16312.8   486.4 
   1  -2  14 15314.6   765.3 
  -1   2  14 16288.9   846.8 
  -2   1 -14 15889.2   847.4 
   2   1  14 16184.4   735.5 
  -1   2  14 16334.5   730.3 
   2  -1 -14 18120.5   906.2 
   1   2 -14 15270.2   457.7 
  -1  -2 -15 5307.53  283.94 
   1  -2  15 5835.27  497.06 
  -2  -1  15 5381.01  227.96 
   2   1  15 4917.02  449.85 
   2  -1 -15 5985.40  563.59 
   1   2 -15 5585.49  544.49 
  -1   2  15 5547.90  442.62 
  -1   2  15 4899.94  463.73 
   2  -1 -15 5152.34  475.70 
   2  -1 -15 5389.54  282.37 
   1   2 -15 5604.15  278.47 
  -2   1 -15 5590.34  278.80 
   1   2 -15 5371.19  539.61 
  -1  -2 -15 5389.68  493.67 
   2   1  15 5081.99  464.72 
  -1   2  15 6313.28  563.22 
  -2   1 -15 5470.00  554.98 
   2  -1 -15 5355.14  278.23 
  -2   1 -15 5816.93  554.92 
   2   1  15 5273.54  438.29 
  -2   1 -15 5570.70  472.86 
  -1  -2 -15 5131.37  492.58 
   1   2 -16 7691.80  340.84 
   2  -1 -16 8597.30  366.87 
   2   1  16 8291.61  363.80 
  -2   1 -16 8458.75  595.93 
   2  -1 -16 8709.97  642.29 
   1  -2  16 8479.22  350.03 
  -1   2  16 8432.31  546.37 
  -1   2  16 8617.28  616.63 
   2   1  16 9178.59  382.05 
  -2   1 -16 8075.42  686.99 
  -2  -1  16 8731.42  352.76 
   1  -2  16 8012.22  352.22 
   2  -1 -16 9803.68  718.48 
   1  -2  16 8297.52  358.38 
   2   1  16 8289.86  355.08 
  -2   1 -16 8716.51  356.33 
   2   1  16 7528.90  580.32 
   1   2 -16 7469.63  660.86 
  -2  -1  16 8703.70  360.56 
  -1  -2 -16 8856.91  655.93 
   2   1  16 8283.77  564.54 
   2  -1 -16 9315.41  376.54 
  -1   2  16 8214.50  352.34 
  -1  -2 -16 9246.95  381.35 
  -1   2  16 8601.68  670.27 
  -1  -2 -16 9123.36  643.30 
  -2   1 -16 9201.26  700.49 
   2  -1 -16 8658.37  362.61 
   1  -2  16 7919.24  582.19 
   1   2 -16 8041.13  678.74 
  -1  -2 -16 8827.50  383.00 
  -1   2  16 8717.47  360.61 
   2   1  16 7943.96  591.27 
  -1  -2 -17 33699.6   815.2 
  -2   1 -17 32437.7  1220.7 
   2   1  17 31198.3  1217.0 
  -1   2  17 31619.6   755.0 
   2   1  17 33677.8   825.5 
   2  -1 -17 32226.4   800.1 
  -2   1 -17 32870.1   784.0 
   1   2 -17 33215.3  1410.9 
   1  -2  17 31419.2   768.5 
  -1   2  17 32965.9  1142.7 
   2  -1 -17 33235.3   806.4 
   1   2 -17 31972.8  1397.6 
   1  -2  17 32129.7   777.6 
   1   2 -17 32985.0   792.2 
   2   1  17 32177.1  1207.7 
   2   1  17 32126.0  1255.5 
  -2  -1  17 31525.9   784.7 
   1  -2  17 31697.1   776.4 
   2  -1 -17 32073.0  1284.5 
   2  -1 -17 33591.3  1420.2 
  -2   1 -17 33905.4  1398.1 
  -2   1 -17 31653.1  1394.1 
  -1  -2 -17 31193.7  1306.1 
  -1   2  17 32156.8   791.1 
  -1  -2 -17 32109.5   761.6 
  -2  -1  17 32520.2   780.2 
  -1   2  17 32753.3  1362.4 
   1  -2  17 31163.3   798.0 
   2  -1 -17 31574.3   790.7 
  -1  -2 -17 32677.4   820.0 
   1  -2  17 31334.4  1220.4 
   1  -2  17 32399.8   803.2 
  -1   2  17 31741.4   790.8 
  -1   2  17 32600.2  1263.1 
  -1  -2 -17 34146.5  1305.5 
   2   1  17 31468.0   759.7 
  -1  -2 -17 31712.1   787.9 
   2   1  17 32147.6   792.4 
   2   1  17 31764.6   799.6 
   1   2 -18 22940.2  1210.5 
   2  -1 -18 23640.3  1206.7 
  -2  -1  18 22147.6   646.1 
   1  -2  18 22482.7   659.9 
  -2  -1  18 22438.9   637.5 
  -2  -1  18 22368.8   598.9 
  -1   2  18 22755.9  1069.8 
   2  -1 -18 24379.4   678.1 
  -1  -2 -18 22938.5   647.8 
   2   1  18 21467.6  1004.0 
  -1   2  18 23363.5   659.7 
  -2   1 -18 23256.3   649.1 
  -1  -2 -18 22213.8   676.5 
   2   1  18 22528.7   668.7 
  -2  -1  18 22770.6   599.4 
   2  -1 -18 23355.3  1114.6 
   1  -2  18 21642.0   627.2 
   1  -2  18 21963.0   587.3 
  -1  -2 -18 22835.4   631.4 
   2   1  18 21832.4   646.7 
   2   1  18 22331.1   628.5 
   1   2 -18 23869.3   661.9 
   1   2 -18 22682.7  1213.7 
  -2   1 -18 22691.9  1182.2 
  -2   1 -18 23084.7   682.7 
   1  -2  18 22000.6   659.4 
   1  -2  18 22101.3   641.2 
   1  -2  18 22575.8  1047.4 
   2   1  18 22794.1  1039.2 
  -2   1 -18 22657.5  1219.9 
  -1   2  18 22771.0   656.9 
  -2   1 -18 20642.5  1000.8 
   2   1  18 22901.1   675.9 
   2  -1 -18 23569.6   673.2 
  -1  -2 -18 23608.8   677.2 
  -1   2  18 22722.6   628.1 
   2  -1 -18 23256.8   664.7 
  -1   2  18 22512.7  1162.3 
  -1  -2 -18 21370.2  1108.2 
   1  -2  18 22648.1   643.8 
   2   1  19 5441.60  326.38 
   2  -1 -19 6207.35  340.78 
  -1  -2 -19 5342.52  331.48 
  -1   2  19 5508.96  318.64 
   1   2 -19 5786.61  329.59 
   1   2 -19 5332.92  628.80 
  -1   2  19 5053.51  293.23 
  -1  -2 -19 5411.81  332.79 
   1  -2  19 5369.28  326.22 
   2  -1 -19 5892.00  339.32 
  -1  -2 -19 4991.64  299.07 
   1   2 -19 4647.00  587.61 
   2  -1 -19 6008.01  648.15 
   1  -2  19 5344.84  327.24 
   1  -2  19 5265.51  308.16 
   1   2 -19 5776.28  343.57 
   1  -2  19 5291.19  305.43 
   1  -2  19 4337.35  479.07 
  -1  -2 -19 5615.30  306.58 
  -2   1 -19 5119.77  301.91 
  -1   2  19 5324.67  596.40 
  -1   2  19 5498.75  315.20 
   2   1  19 4343.77  475.03 
  -2  -1  19 5235.07  280.86 
   2   1  19 5064.12  315.62 
   1  -2  19 4939.45  269.23 
  -2   1 -19 4296.75  478.75 
  -2   1 -19 4910.74  300.80 
  -2  -1  19 5356.32  305.73 
  -2   1 -19 5196.44  620.40 
   2  -1 -19 5809.29  583.94 
  -1  -2 -19 4717.65  555.59 
  -2  -1  19 5350.63  319.02 
  -2  -1  19 5174.74  279.47 
  -1   2  19 5098.45  536.50 
  -2   1 -19 5145.81  341.28 
   2   1  19 5364.88  305.08 
   1  -2  19 5064.09  302.85 
   2   1  19 5284.46  281.19 
   2  -1 -19 5524.31  322.01 
  -2   1 -20 10652.4   478.1 
  -1  -2 -20 9503.57  722.63 
  -2   1 -20 9919.61  717.48 
   2  -1 -20 9641.36  441.44 
   2   1  20 10163.5   456.0 
  -1   2  20 10360.7   423.2 
   1  -2  20 10461.4   735.8 
   1   2 -20 9841.91  463.10 
  -2   1 -20 10327.3   439.4 
  -2   1 -20 9538.55  849.61 
  -2  -1  20 10612.5   440.5 
   1   2 -20 10475.3   440.2 
  -1  -2 -20 9630.07  453.40 
   1  -2  20 9749.76  426.39 
  -1   2  20 10261.7   448.0 
  -1  -2 -20 10280.7   821.1 
   1   2 -20 10302.4   448.8 
  -2   1 -20 11037.8   443.2 
  -1   2  20 9245.89  719.95 
   1  -2  20 10038.7   448.3 
   2   1  20 9923.69  441.90 
   1   2 -20 10455.6   875.2 
   2  -1 -20 8953.30  741.35 
  -1   2  20 9924.80  821.03 
   1   2 -20 11183.4   902.0 
   2   1  20 9155.69  380.83 
  -2  -1  20 10304.5   445.9 
   2  -1 -20 9521.89  435.14 
   1  -2  20 10205.9   455.8 
   1  -2  20 9847.06  432.94 
  -1   2  20 10188.8   444.8 
   2  -1 -20 9981.17  844.73 
  -1  -2 -20 10094.8   426.5 
  -1  -2 -20 10552.5   463.9 
   2  -1 -20 9565.52  449.49 
   2  -1 -20 10472.2   456.8 
  -2  -1  20 10176.8   397.5 
   1  -2  20 11001.6   443.6 
   1  -2  20 9922.70  390.37 
  -1  -2 -20 9315.08  415.95 
  -1  -2 -21 23025.8   696.3 
  -1   2  21 22862.7  1159.1 
   2  -1 -21 24397.6  1358.2 
  -2  -1  21 24247.4   728.8 
   2  -1 -21 25507.2   752.7 
   2   1  21 22906.5   639.0 
  -1  -2 -21 24180.8   748.3 
   1   2 -21 24044.3   727.1 
  -2   1 -21 24131.7  1373.4 
  -1  -2 -21 23010.2   697.4 
  -2  -1  21 23401.8   704.2 
   1   2 -21 22520.0  1329.0 
   1  -2  21 24292.1   742.6 
   1   2 -21 23496.8   751.4 
  -2  -1  21 22431.2   654.4 
   2  -1 -21 23773.0   726.9 
   2   1  21 22872.4   714.6 
   1   2 -21 22424.0   699.6 
   2  -1 -21 22795.0   735.3 
   2  -1 -21 23497.7   731.4 
   1   2 -21 24086.2  1363.9 
  -1  -2 -21 22357.6  1259.3 
  -2   1 -21 23835.8   700.5 
   2  -1 -21 21585.0  1198.2 
   1  -2  21 23492.4   695.8 
  -2   1 -21 22789.5   692.6 
  -2   1 -21 24646.6   774.9 
  -1  -2 -21 20829.5  1110.6 
   1  -2  21 23672.2   713.1 
  -1   2  21 23750.9  1302.1 
  -1   2  21 23646.7   687.4 
  -1   2  21 24945.1   730.8 
  -1   2  21 24070.4   723.7 
   2   1  21 23151.3   724.1 
  -1  -2 -21 24074.4   756.9 
  -2  -1  21 21592.9   634.7 
   1  -2  21 23130.1   641.4 
   2   1  22 9424.59  461.28 
  -2  -1  22 8687.62  384.20 
   1  -2  22 8724.74  417.52 
   2  -1 -22 7928.56  744.35 
  -2   1 -22 8382.98  849.29 
  -2   1 -22 8826.86  421.48 
   1  -2  22 8565.40  430.69 
   2  -1 -22 9367.79  460.95 
   1   2 -22 8000.41  841.17 
  -1   2  22 9482.19  449.74 
  -1  -2 -22 8932.13  424.98 
   2  -1 -22 8052.50  817.80 
   1   2 -22 9246.11  476.52 
  -1  -2 -22 9636.76  475.29 
   1  -2  22 9060.15  386.65 
  -1  -2 -22 7623.49  766.93 
  -1   2  22 8819.86  435.97 
  -2   1 -22 9702.92  485.68 
   1   2 -22 9145.77  445.43 
  -2  -1  22 9502.36  439.08 
   2  -1 -22 9114.23  447.43 
   2  -1 -22 8189.53  446.60 
  -1  -2 -22 9001.26  738.67 
   2  -1 -22 9206.46  442.00 
   1   2 -22 8027.29  413.25 
  -2  -1  22 8818.15  399.33 
  -1   2  22 8712.92  411.87 
   1  -2  22 8596.29  446.76 
   2   1  22 8424.34  434.52 
  -1  -2 -22 9013.95  423.81 
   2  -1 -22 8841.10  444.69 
  -2   1 -22 8667.04  415.11 
   1   2 -22 8108.32  821.06 
  -1  -2 -22 8662.42  457.56 
  -2  -1  22 9482.88  449.54 
  -2  -1  23 10936.1   482.9 
   1  -2  23 10049.8   418.5 
   2  -1 -23 12626.4   535.8 
   2  -1 -23 11198.8   515.5 
   2  -1 -23 10857.1   523.8 
  -2   1 -23 11294.5   540.5 
  -1   2  23 11030.1   505.1 
  -2  -1  23 11099.4   441.4 
   1   2 -23 11927.6   522.8 
   1   2 -23 10854.5   972.0 
   2  -1 -23 10897.3   503.3 
   1   2 -23 11437.6   530.9 
  -2   1 -23 10765.6   475.4 
   1  -2  23 11889.9   509.9 
   1   2 -23 10878.8   982.0 
   2  -1 -23 10737.2   490.3 
  -1  -2 -23 10551.7   479.1 
  -2  -1  23 10988.9   452.8 
  -1  -2 -23 10923.7   479.0 
   1  -2  23 10869.4   477.5 
  -1  -2 -23 10256.3   512.0 
  -2  -1  23 11226.0   506.7 
  -1   2  23 11265.9   497.3 
   2  -1 -23 10283.1   862.2 
  -2   1 -23 10335.8   954.1 
   2  -1 -23 11161.6   976.0 
   1   2 -23 10323.4   497.8 
   2   1  23 11291.6   516.9 
   2   1  23 11129.2   508.9 
  -1  -2 -23 11128.8   519.7 
  -1  -2 -23 10332.1   912.8 
   1  -2  23 11115.4   525.0 
   1   2 -24 6188.90  807.26 
  -2  -1  24 7192.25  401.54 
   2  -1 -24 7243.76  420.56 
   1  -2  24 6754.82  393.96 
   2  -1 -24 6679.18  421.24 
  -1  -2 -24 6136.06  363.20 
   1   2 -24 5854.67  735.79 
   2  -1 -24 6476.00  388.13 
  -2  -1  24 7113.09  416.12 
  -2   1 -24 6334.34  784.74 
   2   1  24 6298.02  401.97 
   1   2 -24 7364.02  421.60 
  -2   1 -24 6554.65  439.10 
  -2   1 -24 6280.52  368.63 
   2  -1 -24 6583.38  404.90 
   2  -1 -24 5561.22  661.28 
  -2  -1  24 6427.64  340.00 
   2  -1 -24 6665.27  789.92 
   1   2 -24 6468.01  389.79 
  -2  -1  24 6883.38  356.73 
   1   2 -24 6904.40  426.40 
  -1   2  24 6889.93  398.03 
   1  -2  24 5855.62  321.55 
  -1   2  24 6583.97  403.38 
  -1  -2 -24 6997.15  428.62 
  -1  -2 -24 6233.81  376.96 
   2   1  24 6279.62  393.94 
   1  -2  24 6786.12  402.11 
  -1  -2 -24 6467.74  418.36 
  -1  -2 -24 4737.22  655.42 
   1  -2  25 13853.6   573.7 
  -2  -1  25 13061.7   489.9 
  -2   1 -25 13780.0  1120.7 
  -2   1 -25 13790.5   602.0 
   1   2 -25 14252.2   591.0 
   2   1  25 14786.8   609.1 
  -1  -2 -25 13039.0   546.2 
   2  -1 -25 13508.4   586.2 
  -1  -2 -25 14587.0   621.7 
   1  -2  25 13324.3   551.4 
   2  -1 -25 11577.8   958.4 
  -1  -2 -25 12991.4   537.4 
   1   2 -25 14082.2  1171.8 
   2  -1 -25 12671.7  1093.0 
  -2   1 -25 13850.1   618.8 
   1   2 -25 14174.5  1140.0 
  -1   2  25 14008.0   572.0 
   2   1  25 13353.8   536.6 
   2  -1 -25 13210.4   601.9 
   2  -1 -25 13510.7   573.0 
   1   2 -25 14459.3   624.1 
  -1  -2 -25 12427.6  1104.9 
   1   2 -25 13858.0   570.5 
  -2   1 -25 13291.7  1147.4 
   2   1  25 13637.1   588.8 
  -1   2  25 14233.8   589.4 
  -2  -1  25 14634.9   597.5 
  -1  -2 -25 13488.0   606.8 
  -2   1 -25 13295.4   534.0 
  -2  -1  25 13832.9   559.6 
  -2   1 -25 13551.4   618.7 
   2  -1 -25 13641.6   581.7 
  -2  -1  25 13064.5   506.0 
   1  -2  26 5102.37  363.12 
  -1  -2 -26 5153.90  347.50 
   1   2 -26 5685.05  378.03 
  -2   1 -26 4893.08  371.03 
   1   2 -26 5012.70  694.67 
  -1  -2 -26 5757.19  395.46 
  -2   1 -26 5280.07  339.10 
   2   1  26 5675.47  391.12 
   2  -1 -26 5403.87  381.14 
  -1  -2 -26 5176.00  369.12 
   2  -1 -26 5677.57  401.91 
   2   1  26 5655.97  391.86 
  -1   2  26 5367.91  379.36 
  -2  -1  26 5647.38  318.19 
   1   2 -26 5553.01  393.48 
  -2  -1  26 5521.63  388.89 
   1   2 -26 5898.85  375.38 
   1  -2  26 5283.04  354.66 
  -2   1 -26 5276.74  405.55 
  -2   1 -26 4254.28  660.41 
  -1  -2 -26 5312.73  393.30 
  -2  -1  26 5707.86  362.26 
   2  -1 -26 5594.35  380.87 
   2   1  26 5168.88  337.90 
  -2  -1  26 5829.97  333.17 
  -1  -2 -26 5167.14  334.08 
  -1   2  26 5131.92  356.09 
   2  -1 -26 5359.48  358.02 
  -2   1 -26 5535.04  403.48 
  -1  -2 -27 5995.75  421.52 
  -2  -1  27 5849.51  331.02 
  -2   1 -27 6171.88  428.21 
   1   2 -27 5318.53  376.50 
   1  -2  27 6184.18  397.55 
  -2   1 -27 6559.08  434.05 
  -1  -2 -27 5173.08  333.95 
  -1  -2 -27 5705.29  360.13 
   1  -2  27 5834.21  365.81 
   2  -1 -27 5797.37  388.92 
  -1  -2 -27 6170.40  416.81 
   2  -1 -27 5325.61  359.79 
   1   2 -27 6352.28  418.08 
   2  -1 -27 5705.01  382.91 
  -2   1 -27 5398.17  333.29 
  -1   2  27 5903.57  396.91 
  -1  -2 -27 5557.43  377.05 
   2  -1 -27 5679.86  405.27 
  -1   2  27 5676.27  364.17 
  -2  -1  27 6386.67  407.40 
  -2  -1  27 5754.91  365.36 
   2   1  27 5984.00  354.87 
   2   1  27 6473.26  418.54 
   1   2 -27 5381.31  358.84 
  -2   1 -27 6504.46  416.70 
   2   1  27 5704.17  395.20 
  -2  -1  28 14604.2   573.0 
   1  -2  28 14488.8   588.5 
   1   2 -28 13624.6   614.9 
  -2  -1  28 14418.7   508.9 
   2  -1 -28 12749.6   546.9 
  -2   1 -28 15430.7   639.2 
  -1   2  28 15472.6   610.8 
  -1  -2 -28 13219.3   519.8 
  -2   1 -28 14787.7   634.1 
  -1  -2 -28 14015.9   616.4 
  -1  -2 -28 13799.4   579.9 
  -1  -2 -28 12780.8   541.2 
  -2   1 -28 13462.5   591.0 
   2  -1 -28 14346.6   590.3 
   1   2 -28 14076.3   566.1 
   1   2 -28 14262.9   613.0 
   2  -1 -28 14187.2   608.7 
  -1   2  28 13937.2   560.9 
   2   1  28 14843.3   600.0 
   1  -2  28 15245.9   567.8 
  -2  -1  28 16155.1   629.9 
   1   2 -28 14291.2   585.8 
   2   1  28 14120.8   534.9 
   2   1  29 3913.18  276.99 
   2  -1 -29 3613.32  291.54 
  -1  -2 -29 3480.21  258.23 
   1   2 -29 4283.87  338.88 
  -1  -2 -29 3807.57  326.98 
  -2   1 -29 4265.39  346.02 
  -1   2  29 4161.55  299.58 
   1   2 -29 4467.78  343.69 
  -1  -2 -29 3857.69  312.25 
   1   2 -29 4813.75  319.17 
   2  -1 -29 4325.39  336.55 
  -2  -1  29 4395.83  308.50 
  -1   2  29 3993.79  328.80 
  -2   1 -29 4096.34  330.43 
   1  -2  29 4660.56  316.82 
  -2   1 -29 4280.32  346.36 
   2   1  29 4294.14  335.79 
   1  -2  29 4539.59  334.04 
   1   2 -29 4179.75  323.86 
  -2  -1  29 4321.95  331.65 
   2  -1 -29 4251.27  322.85 
   1  -2  29 3887.10  277.90 
   1   2 -29 4552.79  359.87 
  -1  -2 -29 4198.42  298.74 
  -1  -2 -30 10806.2   507.7 
  -2   1 -30 9323.29  472.56 
   1   2 -30 8903.04  423.30 
  -1   2  30 9786.63  468.51 
  -1  -2 -30 9431.45  451.51 
   1  -2  30 9152.42  423.03 
   1  -2  30 10569.6   476.9 
  -1  -2 -30 8623.82  420.88 
   2   1  30 10580.0   481.3 
   2  -1 -30 9425.54  450.07 
   2  -1 -30 10406.7   492.5 
   1   2 -30 9701.82  495.99 
   2  -1 -30 6997.43  360.25 
  -2   1 -30 10284.2   499.6 
   2  -1 -30 8439.17  416.68 
  -1   2  30 9649.59  436.66 
  -2  -1  30 9634.31  437.21 
   1   2 -30 10329.2   505.9 
  -2  -1  30 10562.7   487.4 
   1  -2  30 8781.14  389.37 
   2   1  30 9728.64  419.04 
  -2   1 -30 10410.6   505.9 
   1   2 -30 10616.5   502.9 
  -2  -1  31 3806.99  283.80 
  -1   2  31 3572.41  288.98 
   1   2 -31 3464.35  305.71 
  -1  -2 -31 3181.71  290.60 
  -2   1 -31 2694.11  263.57 
   2  -1 -31 3140.20  263.42 
   1   2 -31 2800.98  233.33 
  -1  -2 -31 3273.10  264.47 
   2   1  31 3333.85  275.31 
   1   2 -31 2876.96  267.26 
  -2  -1  31 3253.36  248.60 
   2   1  31 2920.07  225.19 
   1  -2  31 3695.00  260.06 
   2  -1 -31 3282.93  284.07 
  -1   2  31 2925.54  234.86 
   1   2 -31 2900.53  270.21 
  -2   1 -31 2920.93  276.35 
  -2   1 -31 3237.27  289.47 
   1  -2  31 3681.56  277.68 
   2  -1 -31 2956.60  238.73 
   1  -2  31 3436.21  281.39 
  -2   1 -32   71.31  125.11 
  -2  -1  32  153.21   96.31 
   1  -2  32  218.41  116.10 
   2   1  32  220.03  116.10 
  -2  -1  32  231.23  138.11 
   2  -1 -32  141.87  112.49 
   1   2 -32  188.90  115.96 
   1   2 -32  200.44  142.19 
   2  -1 -32  231.05  128.57 
  -2   1 -32  137.73  111.93 
  -1   2  32  300.45  113.38 
  -1  -2 -32   44.22  126.76 
   2  -1 -32  -96.71   82.13 
  -1  -2 -32  338.84  119.69 
   2   1  32  375.68  136.52 
   1  -2  32  168.32  121.78 
  -2   1 -32  472.22  148.12 
   1   2 -32  427.48  138.43 
  -1   2  32  191.29  127.57 
  -1  -2 -33    5.11   68.58 
  -1  -2 -33  465.94  136.26 
   2  -1 -33  605.14  148.72 
  -2  -1  33  -61.83   72.15 
   2   1  33  467.77  134.83 
   1   2 -33  361.46  144.57 
  -1   2  33  -31.90   71.11 
  -2  -1  33  493.03  137.44 
   1  -2  33  647.80  140.32 
   2  -1 -33  460.43  121.20 
   1  -2  33  467.22  110.67 
  -2   1 -33  565.74  137.93 
  -2   1 -33  394.60  136.98 
  -1   2  33  759.30  152.40 
   1   2 -33  386.21  125.10 
  -1   2  34 6151.00  298.39 
   2  -1 -34 5090.13  263.54 
  -2   1 -34 5400.32  288.34 
   1   2 -34 5231.00  294.66 
   2   1  34 5654.80  285.04 
   2  -1 -34 5391.92  287.92 
   1   2 -34 4593.92  254.24 
  -1  -2 -34 5391.28  290.57 
  -2   1 -34 5075.76  283.53 
   2  -2   0 273857.   3996. 
   2   2   0 261289.   4110. 
  -2  -2   0 265665.   3942. 
  -2   2   0 267941.   4047. 
  -2  -2   0 266283.   4015. 
  -2   2   0 272104.   3902. 
   2  -2   0 264459.   3933. 
   2   2   0 272198.   3954. 
   2  -2  -1 10703.1   383.2 
   2   2  -1 10590.9   400.4 
   2  -2   1 10356.0   406.1 
   2  -2   1 10349.3   381.2 
   2   2  -1 10757.9   448.5 
   2  -2  -1 10436.9   363.9 
   2   2   1 10178.7   385.7 
  -2  -2   1 10556.8   341.2 
  -2   2   1 10573.9   366.9 
  -2   2   1 10518.3   391.6 
  -2   2   1 10754.4   436.0 
  -2  -2   1 9964.63  380.01 
  -2   2  -1 10700.9   400.9 
   2  -2  -1 10257.1   343.5 
  -2  -2  -1 10788.8   406.5 
  -2   2   1 10504.5   425.6 
   2   2   1 10420.6   380.2 
  -2   2  -1 10913.2   333.8 
  -2   2   2 209548.   3331. 
  -2   2  -2 215396.   3219. 
  -2  -2   2 210057.   3209. 
   2   2   2 212483.   3192. 
   2  -2  -2 209389.   3119. 
   2   2   2 202917.   3274. 
  -2  -2  -2 213365.   3282. 
  -2   2   2 211529.   3231. 
  -2  -2   2 208427.   3041. 
  -2   2   2 213554.   3290. 
   2   2  -2 209907.   3284. 
   2  -2   2 216594.   3321. 
   2  -2   2 206139.   3178. 
   2  -2  -2 208895.   3098. 
   2   2   2 212570.   3276. 
   2   2  -2 210644.   3364. 
  -2   2   2 216417.   3351. 
   2  -2   2 209688.   3249. 
   2   2  -2 207318.   3071. 
   2  -2  -2 215919.   3216. 
  -2   2  -2 210479.   3079. 
  -2   2   3 42364.4   992.6 
   2  -2  -3 39785.9   885.4 
  -2   2   3 41516.3   942.6 
   2   2  -3 42495.1   978.7 
   2  -2   3 43546.0   930.9 
   2   2  -3 41242.4   845.1 
  -2  -2   3 41575.0   700.1 
  -2   2   3 39855.3   996.2 
   2   2  -3 40892.6  1011.9 
   2  -2   3 41479.6   952.3 
  -2   2  -3 41248.2   791.3 
   2   2   3 42892.1   975.3 
   2   2   3 42486.0   885.0 
  -2  -2   3 40915.4   885.5 
   2  -2  -3 41125.8   791.7 
  -2  -2  -3 42643.0   986.6 
  -2   2  -3 42216.4   871.1 
   2   2   3 41003.3   949.7 
   2  -2  -3 41016.5   783.4 
  -2  -2  -4 115845.   2074. 
   2   2  -4 115460.   2056. 
  -2   2  -4 114529.   1848. 
  -2   2   4 114763.   2083. 
   2   2   4 113344.   2050. 
   2   2  -4 114718.   1918. 
   2   2   4 113307.   1993. 
  -2  -2   4 116183.   1911. 
   2   2   4 112600.   1957. 
   2  -2  -4 111440.   1766. 
  -2   2   4 114745.   2041. 
  -2  -2  -4 110703.   1785. 
   2  -2   4 115956.   2034. 
   2  -2  -4 111521.   1718. 
  -2   2  -5 13759.1   549.6 
  -2  -2  -5 13816.4   563.7 
   2   2   5 13446.3   492.3 
   2  -2   5 13456.5   534.6 
  -2  -2  -5 12717.4   420.5 
  -2  -2   5 13032.7   449.8 
   2  -2  -5 12810.0   371.6 
  -2   2  -5 13178.3   393.0 
  -2   2   5 12789.1   511.4 
   2   2  -5 13839.5   555.6 
  -2   2   5 13849.6   562.4 
   2  -2  -5 13789.6   489.8 
   2   2   5 13584.4   534.0 
   2   2  -5 14147.7   498.7 
   2   2   5 13594.4   515.2 
  -2   2  -6  787.97  172.60 
   2   2   6  584.48  154.47 
  -2  -2  -6  486.27  160.85 
  -2  -2  -6  440.40  111.10 
   2  -2  -6  625.05   88.93 
  -2  -2   6  755.43   59.20 
   2   2  -6 1045.61  168.49 
  -2   2   6  507.69  168.38 
   2   2   6  500.18  143.99 
   2  -2  -6  724.29  143.42 
  -2  -2   6  601.04  117.78 
   2   2  -6  600.87  165.48 
  -2   2   6  831.00  170.41 
   2  -2   6  534.79  162.39 
   2   2   6  547.92  131.47 
  -2   2   6  588.40  150.16 
   2   2  -7 1680.07  213.86 
  -2   2   7 1214.70  205.88 
   2  -2  -7 1175.79  165.57 
  -2  -2   7 1250.60   67.81 
  -2   2  -7 1569.00  212.90 
   2  -2   7 1490.15  225.28 
   2   2   7 1324.59  208.77 
  -2   2   7 1286.02  206.99 
  -2  -2  -7 1473.72  236.72 
  -2  -2  -7 1370.36  173.06 
   2   2   7 1056.28  177.92 
  -2  -2   7 1386.19  165.18 
   2  -2   7 1655.01  242.18 
  -2   2  -7 1614.20  222.87 
   2  -2  -7 1568.76  233.94 
   2   2  -7 1558.63  231.61 
   2   2   7 1499.94  203.33 
  -2   2   7 1474.86  194.01 
   2  -2  -7 1239.18  122.59 
   2   2   7 1186.39  172.58 
  -2  -2   8 66941.4  1363.3 
   2   2   8 65525.4  1515.6 
  -2  -2  -8 67032.1  1552.0 
   2   2   8 65886.6  1460.4 
   2   2  -8 65496.5  1472.3 
   2  -2  -8 64910.7  1170.6 
  -2   2  -8 66105.4  1448.3 
  -2   2   8 66705.5  1512.6 
   2  -2  -8 68569.8  1396.4 
  -2   2  -8 65655.4  1464.5 
   2   2   8 63830.5  1415.1 
   2  -2  -8 68015.1  1549.8 
   2   2  -8 67167.8  1556.5 
  -2  -2   8 64232.9  1297.8 
   2  -2   8 65065.3  1536.3 
  -2  -2  -8 65195.6  1372.9 
  -2   2  -8 63900.5  1228.2 
  -2   2   8 67296.5  1509.7 
  -2  -2  -9 36895.7  1116.5 
  -2  -2   9 36348.3   907.4 
   2  -2   9 35129.3  1104.9 
   2  -2  -9 38710.1  1131.6 
  -2  -2   9 31609.6   572.9 
   2  -2  -9 37532.7   989.8 
   2   2   9 35929.6  1037.6 
  -2   2   9 37603.5  1074.9 
   2  -2  -9 36991.1   700.1 
  -2   2  -9 37041.5  1046.4 
  -2   2  -9 36493.3  1020.0 
   2   2   9 37093.9  1104.4 
  -2   2   9 36630.2  1075.6 
   2   2  -9 37051.6  1077.5 
  -2  -2  -9 35400.0   986.3 
  -2  -2   9 37011.7   938.8 
  -2   2  -9 35108.7   807.5 
   2   2  -9 37565.3  1139.8 
  -2  -2  10 16693.9   596.0 
   2  -2 -10 16747.9   656.8 
  -2  -2 -10 17833.6   449.8 
   2  -2  10 17015.1   756.7 
   2   2  10 17588.7   711.7 
  -2  -2 -10 16794.5   678.5 
   2   2 -10 16412.0   733.4 
  -2  -2 -10 16721.2   427.8 
  -2   2  10 16075.8   698.7 
  -2  -2 -10 17599.9   768.7 
  -2  -2  10 17157.6   622.1 
   2  -2 -10 16910.6   754.0 
  -2   2  10 17326.9   730.4 
  -2  -2  10 15070.2   335.9 
  -2  -2  10 17036.2   404.5 
   2   2 -10 15985.5   756.2 
   2   2  10 16857.7   738.2 
  -2   2 -10 16867.1   694.8 
   2  -2 -10 17000.9   443.6 
  -2   2  10 17725.6   776.4 
  -2   2  10 17059.1   416.9 
  -2   2 -10 16734.2   671.3 
   2  -2 -10 17001.2   433.8 
  -2  -2 -11 10622.2   348.4 
  -2   2  11 10801.1   625.2 
  -2   2 -11 9625.01  521.19 
  -2  -2 -11 10475.1   563.8 
  -2  -2 -11 10090.3   609.9 
   2   2 -11 10354.1   614.6 
   2   2  11 10574.7   579.7 
   2  -2 -11 10513.0   339.0 
  -2   2 -11 10274.1   310.8 
  -2   2  11 10500.8   572.4 
  -2   2  11 10510.2   593.4 
   2  -2  11 10110.4   608.9 
   2   2  11 9320.34  573.36 
   2   2 -11 10304.6   316.0 
  -2   2 -11 9989.01  554.87 
  -2  -2  11 10368.9   306.7 
  -2  -2 -11 9815.98  330.28 
   2  -2 -11 10340.9   542.7 
   2  -2 -11 10580.7   350.8 
  -2  -2  11 10209.8   485.4 
   2   2 -11 9827.24  627.23 
   2  -2 -11 10117.6   616.5 
  -2   2 -12 23517.3   884.9 
   2   2  12 23226.5   944.9 
   2  -2 -12 24793.6   593.4 
   2   2 -12 21908.8   983.7 
  -2  -2  12 24549.1   798.6 
  -2   2  12 23273.9   987.9 
  -2   2 -12 22375.5   953.5 
   2  -2 -12 24809.8  1007.2 
  -2  -2  12 23295.5   524.4 
  -2  -2 -12 23834.4   970.5 
  -2   2 -12 22858.8   838.6 
   2   2 -12 22747.0   540.4 
   2  -2 -12 24762.1   579.1 
  -2  -2 -12 22764.4   887.8 
  -2   2 -12 22633.5   520.6 
   2  -2 -12 24673.7   888.4 
  -2  -2 -12 23022.7   567.2 
  -2  -2 -12 24397.4   587.0 
  -2   2  12 24479.3   915.1 
   2   2 -12 24139.3   989.6 
   2  -2  12 22664.2   945.4 
  -2   2  12 23184.6   924.6 
   2  -2 -13 11826.6   629.5 
  -2  -2 -13 11301.8   645.8 
   2   2 -13 12034.1   719.9 
   2   2 -13 11261.4   386.2 
   2  -2  13 10920.0   674.9 
   2  -2 -13 12627.4   398.2 
  -2  -2 -13 12372.2   717.6 
  -2   2 -13 12089.9   605.0 
  -2  -2 -13 11670.8   390.0 
   2  -2 -13 12332.4   402.2 
   2  -2 -13 12992.7   743.4 
   2   2 -13 11016.8   363.3 
  -2   2  13 13186.8   751.7 
  -2   2 -13 10041.3   686.7 
   2   2  13 12074.2   699.9 
  -2  -2  13 11942.2   344.8 
  -2  -2  13 11798.3   549.2 
   2   2 -13 10857.1   724.4 
  -2   2 -13 11249.2   342.2 
  -2   2  13 11518.1   635.3 
  -2   2  13 12219.1   669.4 
  -2   2 -13 10974.7   692.4 
  -2  -2 -13 11977.8   398.0 
  -2   2 -13 11181.5   617.9 
  -2   2 -14 5595.45  240.32 
   2  -2  14 5663.28  502.71 
   2   2 -14 5499.56  278.59 
   2  -2 -14 5364.51  500.23 
  -2   2 -14 5823.95  559.58 
   2  -2 -14 5593.89  272.90 
  -2  -2 -14 5441.26  502.59 
   2   2 -14 5329.10  257.58 
   2   2  14 5433.66  464.19 
   2  -2 -14 5535.47  278.55 
  -2   2  14 5083.78  459.12 
  -2  -2 -14 5478.63  470.69 
  -2   2  14 5923.91  467.25 
  -2  -2  14 5651.87  233.90 
   2  -2 -14 5578.46  449.11 
  -2   2  14 5992.36  540.92 
  -2   2 -14 5922.82  474.86 
  -2   2 -14 5374.17  512.19 
  -2  -2  14 5642.57  384.46 
   2   2  14 6006.63  527.24 
  -2  -2 -14 5807.75  282.40 
   2   2 -14 5747.25  530.38 
   2   2 -14 6212.90  569.21 
   2   2 -15 31483.9   725.6 
   2   2  15 30679.9  1147.4 
  -2  -2  15 31146.6   972.6 
  -2   2 -15 31420.1  1283.7 
   2   2 -15 32174.6   766.0 
  -2   2 -15 31362.1   671.8 
   2   2 -15 32387.6  1299.6 
   2   2 -15 30769.3  1322.2 
   2   2  15 31512.6  1229.4 
   2  -2  15 29445.7  1205.3 
  -2   2  15 30552.2  1112.4 
   2  -2 -15 32602.2   766.8 
  -2  -2 -15 31737.8  1214.2 
   2  -2 -15 32948.4  1294.2 
  -2   2  15 30781.1  1272.0 
  -2   2  15 31281.4  1181.1 
   2  -2 -15 31464.8   743.3 
  -2   2 -15 32426.7  1361.4 
   2  -2 -15 31580.6  1147.4 
  -2  -2 -15 30723.5   750.9 
  -2   2 -15 31776.3  1141.2 
  -2  -2 -15 31179.4  1254.2 
   2   2 -16 13908.6   455.6 
  -2   2  16 13051.1   450.3 
   2  -2  16 14711.1   475.8 
  -2   2  16 13237.8   771.8 
   2   2 -16 14375.8   492.2 
   2   2  16 13719.0   479.9 
   2   2  16 13623.3   816.1 
  -2   2 -16 14788.6   927.5 
  -2  -2  16 14216.5   461.4 
   2   2 -16 14776.4   895.4 
  -2  -2 -16 14625.4   488.5 
   2   2  16 13744.1   766.6 
   2  -2  16 14478.6   483.8 
   2   2  16 13683.5   475.1 
   2  -2  16 14312.5   485.5 
   2   2 -16 13917.3   877.3 
  -2   2 -16 14014.7   405.9 
  -2   2  16 14861.5   892.7 
  -2  -2 -16 13760.6   823.2 
  -2  -2 -16 13768.5   839.7 
   2  -2 -16 14453.1   779.7 
  -2   2 -16 13686.0   743.6 
   2  -2 -16 13762.0   477.9 
  -2   2 -16 14103.0   461.7 
  -2   2 -16 15059.5   901.7 
  -2   2  16 13612.8   467.5 
   2  -2 -16 13617.6   463.0 
  -2  -2  16 13759.7   469.3 
  -2   2  16 12611.4   709.6 
   2  -2  16 14288.9   830.9 
  -2  -2 -16 13749.8   479.1 
   2  -2 -16 13207.1   474.3 
   2  -2 -16 13245.1   846.2 
   2  -2 -16 13767.9   477.0 
   2  -2  16 14116.9   486.7 
  -2  -2 -17 5471.79  312.52 
  -2   2  17 5301.50  303.25 
   2  -2 -17 5579.20  312.02 
   2   2  17 5017.94  293.38 
   2  -2  17 5522.42  307.31 
   2   2  17 4520.44  280.94 
   2  -2  17 5422.43  532.70 
   2  -2 -17 5183.84  284.02 
  -2   2  17 4767.06  261.13 
  -2  -2  17 5108.37  283.49 
  -2   2  17 4925.84  491.56 
   2  -2  17 5235.66  311.07 
  -2   2  17 4563.84  440.50 
   2  -2  17 5229.09  285.98 
  -2   2 -17 4841.99  548.70 
   2  -2 -17 5353.04  308.46 
   2  -2 -17 5192.95  299.31 
  -2   2 -17 5699.94  618.16 
   2  -2 -17 5727.41  315.60 
  -2  -2 -17 5224.48  549.88 
   2   2 -17 4983.29  281.96 
   2   2  17 5131.81  491.43 
   2   2 -17 6200.55  629.18 
  -2  -2  17 4798.28  257.84 
   2   2 -17 5334.69  312.20 
   2   2  17 5008.98  275.57 
  -2  -2  17 5152.59  296.70 
  -2   2 -17 5467.41  294.87 
  -2   2  17 5303.79  296.44 
  -2   2 -17 5209.62  479.80 
   2  -2 -17 4815.18  475.60 
  -2  -2 -17 5260.35  306.82 
  -2  -2 -17 5220.43  537.54 
   2  -2  17 4526.78  280.06 
   2   2 -17 5187.36  585.45 
  -2  -2  17 5525.96  278.56 
   2   2  17 4546.59  468.60 
  -2   2  17 4851.55  550.64 
   2   2  17 4419.13  493.01 
   2  -2 -17 5770.79  592.92 
   2  -2  17 5068.03  298.28 
   2   2 -17 4995.25  286.42 
  -2   2  17 4528.25  262.45 
  -2   2 -18 13604.2   966.3 
   2   2 -18 13277.9   474.4 
  -2   2  18 13065.1   485.4 
   2  -2 -18 12991.3   474.2 
  -2   2  18 13004.9   448.9 
  -2   2  18 13056.5   898.5 
  -2  -2  18 12794.8   466.2 
   2   2 -18 13443.4   927.5 
   2   2  18 12232.5   789.2 
   2   2 -18 13046.6   503.2 
   2  -2  18 13098.8   489.5 
  -2  -2  18 13134.6   488.7 
   2  -2 -18 12932.7   898.5 
   2   2  18 12216.2   759.4 
   2  -2 -18 13502.8   488.3 
   2  -2 -18 13008.4   491.5 
   2   2  18 12329.2   482.4 
  -2   2  18 11965.5   778.1 
   2   2 -18 12490.2   458.9 
  -2  -2 -18 13262.4   497.5 
   2   2  18 13343.0   455.2 
   2  -2  18 12706.0   467.2 
  -2   2  18 12653.3   470.4 
   2  -2 -18 13280.1   808.9 
  -2  -2  18 12402.0   440.6 
  -2   2 -18 13103.9   908.8 
  -2   2 -18 12221.6   746.9 
  -2  -2  18 12846.6   437.5 
   2  -2  18 12289.1   483.9 
   2   2  18 13133.7   490.3 
   2   2 -18 12262.4   894.2 
  -2  -2 -18 12412.6   849.5 
  -2  -2 -18 12552.4   847.3 
   2  -2  18 12600.8   826.9 
   2  -2 -18 13417.5   501.3 
   2   2  18 12455.0   830.9 
   2  -2 -18 14494.4   516.9 
  -2  -2 -18 12968.8   488.1 
  -2  -2 -18 12725.1   496.6 
   2  -2  18 12626.0   463.9 
  -2   2 -18 13021.1   465.7 
   2   2  18 12032.3   434.3 
  -2   2 -19 1632.80  183.16 
  -2   2  19 1756.97  176.01 
  -2  -2  19 1590.05  201.48 
   2  -2  19 1566.80  197.54 
   2  -2 -19 1473.85  190.15 
   2  -2 -19 1777.51  354.71 
  -2  -2 -19 1622.54  203.97 
  -2   2  19 1579.83  193.16 
   2   2  19 1722.60  203.73 
   2  -2 -19 1508.81  181.43 
   2  -2 -19 1735.54  206.14 
  -2  -2  19 1865.31  175.28 
  -2  -2  19 1783.52  190.60 
   2   2 -19 1511.95  202.88 
  -2  -2 -19 1720.46  197.85 
  -2   2  19 1647.35  192.18 
   2   2  19 1637.27  175.32 
  -2  -2 -19 1905.84  388.94 
   2  -2  19 1873.75  353.38 
  -2  -2 -19 1861.04  217.85 
   2   2 -19 1600.01  178.16 
   2   2 -19 2024.00  421.39 
   2   2  19 1463.70  189.48 
   2   2  19 1849.86  187.84 
  -2   2 -19 1860.75  431.40 
   2  -2 -19 2019.71  225.61 
  -2   2  19 1824.57  375.56 
  -2  -2  19 1434.16  180.93 
  -2   2 -19 1065.57  354.92 
   2  -2  19 1741.35  194.95 
   2  -2 -19 2100.05  218.37 
   2  -2  19 1659.33  186.29 
   2   2  19 1650.88  305.64 
   2   2  19 1382.80  327.29 
   2  -2 -19 1301.27  340.26 
   2   2 -19 1484.39  346.45 
   2  -2  19 1469.69  185.54 
  -2   2  19 1716.81  328.19 
  -2  -2 -19 1566.64  341.46 
   2   2  19 1256.63  290.20 
   2  -2  19 1554.54  200.97 
   2   2 -19 1874.81  192.90 
   2  -2 -20 28292.7  1414.5 
   2  -2 -20 26884.9  1239.6 
  -2  -2  20 26906.4   750.5 
  -2  -2 -20 26235.9  1327.3 
   2   2 -20 27930.3   802.5 
   2  -2  20 25193.0  1244.3 
   2  -2  20 27031.1   778.5 
  -2  -2  20 26356.3   712.3 
  -2  -2 -20 26463.9   791.3 
   2   2  20 26422.5   707.5 
   2  -2 -20 27695.9   754.6 
   2   2  20 27318.3   782.0 
  -2   2 -20 27075.1  1376.8 
  -2  -2  20 26216.8   683.8 
  -2  -2 -20 28243.6   798.2 
  -2   2  20 26808.1   759.9 
   2  -2  20 25429.0   737.8 
   2  -2  20 26049.9   739.3 
  -2  -2 -20 26384.5   729.1 
  -2   2  20 26302.2   764.3 
   2  -2  20 26243.0   785.2 
  -2  -2 -20 26493.4   766.3 
   2   2 -20 27494.4   756.7 
   2   2 -20 28712.2  1456.5 
  -2   2 -20 26509.9   736.2 
  -2  -2  20 27688.0   776.0 
  -2   2  20 27752.6  1408.4 
   2  -2 -20 28542.1   797.2 
  -2   2 -20 29165.6  1501.2 
   2   2 -20 26425.9   737.5 
   2  -2 -20 28233.1   807.1 
   2  -2  20 26921.3   752.1 
   2  -2 -20 27461.8   778.4 
   2   2  20 26603.3  1234.9 
  -2   2  20 25979.0  1218.0 
  -2   2 -20 26920.4   805.6 
   2   2  20 26181.1   771.8 
   2   2 -20 26708.3  1420.6 
  -2   2  20 26347.7   707.7 
   2  -2  21 12057.9   873.9 
  -2  -2 -21 13562.3   513.2 
   2  -2 -21 14736.2   569.5 
   2  -2  21 13465.2   520.7 
   2  -2 -21 13409.7   518.4 
   2  -2  21 14298.9   565.6 
  -2   2 -21 14752.7   590.7 
   2  -2 -21 13023.5   881.8 
  -2  -2  21 13495.6   541.5 
  -2   2 -21 14502.9   533.8 
   2  -2  21 13406.1   520.3 
  -2  -2  21 13337.5   492.3 
   2   2 -21 13838.7  1044.2 
   2   2 -21 13929.7   531.6 
   2   2  21 12715.3   473.1 
  -2  -2 -21 13403.0   537.2 
   2  -2  21 14316.7   558.8 
   2  -2 -21 13752.6   560.6 
   2   2 -21 13936.6   518.4 
   2   2  21 13054.0   542.9 
   2  -2 -21 13284.2   534.6 
  -2  -2 -21 12907.2   557.0 
  -2   2 -21 12745.9  1040.8 
  -2   2  21 13317.1   528.8 
   2   2 -21 14192.8  1040.9 
   2  -2 -21 13998.8  1029.7 
  -2  -2 -21 13658.5   557.9 
   2   2  21 13504.6   537.5 
  -2   2  21 13970.1   547.5 
   2   2  21 11839.6   848.6 
  -2   2 -21 14006.7   516.8 
  -2  -2  21 14485.0   536.8 
   2  -2  21 14075.3   528.9 
   2   2 -21 14560.4   584.7 
  -2  -2 -21 12899.0   953.3 
   2   2 -22 10820.7   473.2 
  -2  -2 -22 10236.5   471.2 
  -2   2  22 9750.74  457.21 
   2  -2 -22 10064.5   452.6 
   2   2 -22 9748.19  902.57 
  -2  -2 -22 9121.69  432.41 
  -2  -2 -22 9470.57  489.20 
  -2   2  22 10427.8   477.6 
   2  -2  22 9482.31  449.14 
  -2  -2  22 10093.9   476.7 
   2  -2  22 10299.3   486.8 
   2  -2 -22 10841.7   929.6 
  -2  -2  22 9725.95  439.06 
  -2  -2  22 10414.7   431.2 
  -2  -2 -22 9407.49  780.22 
   2  -2  22 10262.3   466.6 
  -2  -2 -22 9700.64  856.26 
   2  -2  22 9920.43  491.78 
  -2   2 -22 9715.20  440.72 
  -2   2 -22 9726.32  439.73 
   2   2 -22 10336.4   452.0 
   2  -2 -22 9431.56  480.04 
   2   2  22 9762.52  414.74 
   2  -2 -22 10606.9   481.9 
   2   2 -22 10982.7   514.1 
  -2   2 -22 9717.88  500.77 
   2   2 -22 9049.04  877.03 
   2   2  22 9892.09  476.97 
  -2  -2 -22 10226.9   493.7 
   2  -2  22 9827.93  459.51 
   2  -2 -22 8986.13  752.37 
   2  -2 -22 9655.37  470.16 
   2   2  22 10338.5   486.7 
  -2  -2  22 9953.28  455.94 
  -2   2 -22 10335.8   953.3 
   2   2  23  247.82  158.08 
   2  -2 -23  350.87  154.81 
  -2   2 -23  194.44  122.42 
   2   2 -23  359.49  125.86 
  -2  -2  23  279.45  146.85 
  -2   2 -23  325.42  134.86 
   2   2 -23 -120.69  308.03 
  -2  -2  23  392.04  137.55 
   2   2 -23  257.93  141.96 
   2  -2 -23  263.54  160.45 
   2  -2 -23  254.35  152.25 
  -2  -2 -23 -139.40  237.78 
   2   2 -23  469.63  182.61 
  -2  -2  23  306.36  163.64 
   2   2 -23  688.40  342.02 
   2  -2  23  122.83  162.65 
  -2  -2 -23  452.94  139.63 
  -2   2  23  133.24  144.45 
  -2   2 -23  406.60  183.98 
  -2  -2  23  428.54  144.71 
   2  -2  23  347.45  151.11 
   2   2  23  278.09  117.27 
   2  -2 -23  115.16  118.12 
   2  -2  23  153.23  151.12 
   2   2  23  263.42  158.21 
   2  -2 -23   79.97  273.02 
  -2   2  23  454.99  163.40 
  -2  -2 -23  306.71  174.68 
  -2   2 -23  181.38  255.50 
  -2  -2 -23  156.34  158.50 
  -2  -2 -23  460.39  170.79 
  -2  -2 -24  643.87  172.50 
   2   2  24  588.70  175.69 
   2  -2  24  618.60  202.66 
  -2  -2  24  616.97  162.43 
  -2  -2  24  645.36  157.18 
  -2  -2 -24  542.59  149.24 
  -2  -2  24  674.66  191.96 
   2   2 -24  545.18  157.42 
   2  -2 -24  532.66  156.74 
  -2   2  24  647.01  172.08 
   2  -2 -24  488.14  182.43 
   2  -2  24  725.44  172.41 
   2  -2 -24  432.02  168.96 
  -2   2  24  616.30  181.16 
   2   2 -24  746.87  206.78 
  -2   2 -24  559.13  192.31 
  -2  -2 -24  713.35  198.92 
   2   2 -24   16.45  323.11 
  -2   2 -24 1046.08  451.61 
   2   2 -24  568.22  163.71 
   2   2 -24  413.33  339.55 
   2  -2 -24  643.18  174.95 
   2   2  24  501.94  124.20 
   2   2  24  660.62  198.71 
   2  -2  24  525.84  175.00 
  -2  -2  24  739.99  172.40 
  -2   2 -24  351.08  147.76 
  -2  -2 -24  710.66  304.42 
   2  -2 -24   44.86  256.13 
  -2  -2 -24  367.15  162.55 
  -2  -2  25 2172.68  222.95 
  -2   2  25 2332.20  262.88 
   2   2  25 2459.20  282.70 
  -2  -2 -25 2209.91  236.48 
   2   2 -25 2025.08  498.43 
  -2   2  25 2254.53  263.60 
   2   2 -25 2530.46  268.25 
  -2  -2 -25 1051.79  398.44 
  -2  -2  25 2182.18  236.35 
  -2  -2  25 2180.32  242.07 
  -2  -2 -25 2358.34  273.34 
   2   2 -25 2190.56  238.83 
  -2  -2 -25 2098.18  276.13 
   2   2 -25 2241.78  278.45 
   2  -2 -25 1796.66  244.34 
   2  -2  25 2216.07  259.62 
  -2  -2 -25 1978.74  236.55 
   2  -2  25 2041.43  251.98 
  -2   2 -25 1930.60  221.38 
   2   2  25 2195.33  261.78 
   2  -2 -25 1667.67  213.05 
  -2   2 -25 2197.45  284.84 
  -2   2 -25 2480.01  518.81 
   2  -2 -25 2056.75  241.75 
  -2  -2  25 2117.05  266.11 
   2  -2 -25 1829.88  250.85 
  -2  -2 -26 5136.94  348.54 
   2  -2 -26 5078.26  335.78 
  -2  -2 -26 5122.75  392.91 
   2  -2 -26 5150.29  372.68 
  -2   2 -26 4819.19  390.55 
  -2  -2  26 4926.03  328.02 
   2   2  26 5052.28  363.82 
  -2   2  26 4939.29  353.29 
  -2   2 -26 4386.80  680.03 
   2   2 -26 5172.78  388.97 
  -2  -2  26 4958.44  375.56 
   2  -2  26 4813.67  339.95 
  -2  -2  26 4667.07  307.01 
  -2  -2 -26 4564.67  319.70 
   2   2  26 5461.81  378.52 
   2   2 -26 4984.99  377.06 
  -2  -2 -26 4711.17  361.86 
   2   2 -26 4618.34  329.39 
   2   2 -26 4667.45  338.54 
  -2   2 -26 4873.50  384.84 
  -2  -2  26 4964.13  339.47 
  -2   2 -26 4428.09  371.17 
  -2   2  26 5042.02  360.44 
   2  -2 -26 5053.27  374.82 
   2   2  26 4610.24  306.12 
   2   2 -26 5045.52  707.21 
   2  -2  26 4687.52  344.35 
   2   2 -27  355.14  140.21 
   2  -2  27  335.45  162.54 
  -2  -2 -27  655.24  214.43 
  -2   2 -27  240.74  175.14 
  -2   2 -27  582.95  188.43 
   2   2  27  336.79  179.18 
   2   2 -27  278.73  163.85 
  -2  -2  27  481.26  157.85 
   2   2  27  280.67  148.55 
   2  -2 -27  383.79  133.31 
   2   2  27  513.60  177.54 
   2   2 -27  229.97  140.08 
  -2   2  27  451.36  175.74 
  -2   2  27  283.46  156.72 
  -2   2 -27  435.91  191.59 
  -2  -2  27  438.26  143.92 
  -2  -2 -27  197.55  121.51 
   2  -2  27  405.44  172.82 
  -2  -2 -27  536.36  163.76 
   2  -2 -27  581.36  186.46 
   2   2 -27  390.06  193.28 
  -2  -2 -27  461.21  167.81 
  -2  -2  27  401.24  148.86 
   2   2 -27  447.52  199.75 
  -2  -2  27  336.16  175.68 
  -2  -2 -27  443.11  188.08 
   2  -2 -27  357.04  171.93 
  -2  -2 -28 2620.86  251.12 
   2  -2 -28 2548.51  242.22 
  -2   2 -28 2214.33  284.53 
   2   2 -28 2444.03  288.62 
   2   2 -28 2523.22  297.64 
   2  -2  28 2709.37  277.70 
  -2  -2 -28 2351.17  259.36 
  -2  -2  28 2484.24  252.16 
  -2   2  28 2347.88  266.30 
  -2   2 -28 2287.12  296.80 
  -2  -2  28 2450.69  220.88 
  -2  -2 -28 2482.81  282.16 
   2  -2 -28 2852.84  295.64 
   2   2  28 2732.60  288.27 
   2   2 -28 2686.30  298.48 
  -2  -2  28 2605.65  237.84 
  -2   2  28 2287.97  260.86 
   2  -2  28 2500.02  267.72 
  -2   2 -28 2043.46  272.86 
   2   2 -28 2290.04  242.31 
   2   2  28 2532.93  238.96 
  -2  -2 -28 2458.95  288.48 
  -2  -2  28 2743.33  303.02 
   2  -2 -28 2669.76  295.90 
  -2  -2 -28 2159.82  232.67 
  -2   2 -29 21370.0   755.9 
  -2  -2 -29 20983.8   670.4 
   2  -2 -29 22954.9   760.7 
  -2  -2  29 21190.3   629.5 
  -2   2 -29 23236.8   782.3 
  -2  -2 -29 22736.5   772.4 
   2  -2  29 23481.9   734.0 
  -2   2  29 24837.6   763.3 
  -2  -2  29 24335.9   749.3 
  -2  -2  29 22432.4   703.4 
   2   2 -29 23218.3   775.6 
   2   2  29 24785.2   772.1 
   2   2 -29 21061.9   670.7 
   2  -2  29 23504.1   717.7 
   2   2  29 22831.9   659.9 
  -2   2  29 22430.2   725.7 
   2  -2 -29 22964.0   749.1 
  -2  -2  29 22193.4   663.5 
  -2   2 -29 21608.0   762.7 
   2   2 -29 22982.7   768.4 
  -2  -2 -29 22159.7   757.7 
   2  -2 -29 21106.7   672.8 
   2   2 -29 24184.1   799.5 
  -2  -2 -29 21335.9   710.3 
  -2  -2  30 6098.78  368.16 
  -2   2 -30 6043.59  386.52 
   2   2 -30 5988.30  379.20 
  -2   2 -30 5036.29  363.68 
  -2  -2 -30 5438.78  370.06 
   2   2 -30 5672.33  376.26 
   2   2 -30 5432.78  315.46 
   2  -2 -30 5382.44  359.67 
   2   2  30 6574.95  388.23 
  -2  -2  30 5073.14  296.22 
   2  -2  30 6168.00  354.67 
   2  -2  30 5628.24  304.14 
   2  -2  30 6076.32  354.08 
  -2  -2 -30 5381.87  335.06 
  -2  -2  30 5742.76  331.14 
  -2  -2 -30 5121.38  310.10 
   2   2  30 5118.35  296.30 
  -2   2 -30 5583.73  377.75 
  -2   2  30 5653.72  345.55 
  -2   2  30 6059.86  364.25 
   2   2 -30 5957.94  388.58 
   2  -2 -30 5147.16  345.13 
   2  -2  31  -64.01  134.00 
  -2   2 -31  104.66  123.67 
   2  -2  31   55.23  121.81 
   2   2 -31  135.46  150.10 
  -2  -2  31  142.88  110.95 
  -2   2 -31  100.98  135.53 
  -2  -2 -31   73.90   96.15 
  -2  -2 -31   79.26  132.55 
  -2   2 -31  257.88  163.91 
  -2  -2  31  237.99  152.90 
   2  -2  31  199.07  127.29 
   2   2  31  115.55  141.80 
   2  -2 -31   28.54  126.15 
  -2   2  31   47.68  127.56 
   2  -2 -31   28.10  124.11 
   2   2 -31  171.59  151.32 
  -2   2  31  -41.62  110.12 
  -2   2  32   56.05  107.64 
  -2  -2  32  154.10   94.16 
   2   2 -32   -0.61  116.33 
  -2  -2 -32  -83.56  123.34 
   2  -2  32  268.35  125.52 
  -2  -2  32  201.30  129.76 
   2  -2 -32   70.24  116.71 
  -2   2  32    5.79  116.44 
  -2  -2 -32   37.13   68.86 
  -2   2 -32  153.84  133.26 
  -2   2 -32   47.97  118.97 
   2   2  32  223.84  127.32 
   2  -2 -32   -4.44  120.72 
   2  -2  32  -87.25  122.21 
   2   2 -32   42.26  129.97 
   2   2 -33  193.14  101.55 
   2  -2  33  241.31  107.59 
   2   2  33  437.04  129.28 
   2  -2 -33  372.96  114.08 
  -2   2 -33  197.21  115.71 
  -2  -2 -33 -120.97   77.48 
  -2   2 -33  224.90  127.70 
   2   2 -33  241.94  114.66 
  -2  -2 -33  377.10  133.17 
  -2   2  33  123.66   92.96 
  -2   2  33   49.83  109.98 
   2  -2  33  224.38  100.63 
  -2   2 -33  415.94  123.37 
   2   2 -33  385.83  132.58 
   2  -2 -33  321.37  115.63 
   2   2 -34  291.44   99.65 
   2  -2 -34  374.50  118.35 
   2   2 -34  378.52  119.05 
  -2   2 -34  357.53  119.25 
  -2   2 -34  149.96  109.65 
  -2  -2 -34  308.70  114.36 
   2   2  34   75.50   92.82 
   2  -2 -34  151.73   95.47 
   0  -3   0  219.84  123.66 
   0   3   0   19.23  123.32 
   0   3   0  191.41   97.07 
  -3   0   0  -49.26  107.83 
   3   0   0   29.41  125.91 
   0  -3   0  210.98  146.58 
  -3   0   0   77.53  114.57 
  -3   0  -1 158297.   2644. 
   0  -3   1 159289.   2616. 
   0   3   1 159640.   2676. 
   3   0   1 157246.   2693. 
  -3   0   1 155896.   2578. 
   3   0  -1 153647.   2693. 
   0   3   1 164503.   2576. 
   0   3  -1 163203.   2482. 
   0  -3  -1 163146.   2612. 
  -3   0  -1 156051.   2626. 
  -3   0   2 120127.   2156. 
   3   0  -2 119847.   2123. 
   0  -3   2 123127.   2118. 
   0   3   2 122573.   2179. 
   0   3   2 123679.   2179. 
  -3   0  -2 122156.   2168. 
   3   0   2 123192.   2179. 
   0   3   2 124817.   2102. 
   3   0  -2 114119.   2170. 
  -3   0   2 120292.   2036. 
  -3   0  -2 120847.   2148. 
   0  -3  -2 122906.   2095. 
  -3   0   3 2926.94   98.72 
   0   3   3 3092.53  272.12 
   0  -3  -3 3380.50  248.24 
   3   0  -3 3216.02  255.37 
  -3   0  -3 3081.17  262.51 
   0   3   3 3560.18  278.22 
   3   0   3 3139.60  261.36 
   0  -3   3 3582.52  269.47 
   0   3  -3 3302.92  174.14 
   0   3   3 3488.76  263.50 
  -3   0   3 3295.88  269.20 
  -3   0   3 3215.04  216.12 
  -3   0  -3 3269.47  275.98 
   3   0  -3 3227.49  274.01 
   0   3   4 42873.4  1080.9 
  -3   0  -4 43314.3  1077.0 
   0   3  -4 43033.0   773.3 
   0  -3  -4 45160.2  1019.6 
   3   0  -4 44184.2  1094.0 
  -3   0   4 43124.4  1056.1 
  -3   0   4 42169.8   881.0 
   0  -3   4 43499.2  1040.7 
   3   0   4 41030.2  1059.3 
   3   0  -4 43681.4  1037.0 
  -3   0  -4 43935.0  1088.1 
   0   3   4 44067.1  1096.4 
  -3   0   5 9276.49  327.69 
   0   3   5 9603.08  480.30 
   3   0  -5 8824.43  433.31 
   3   0   5 9406.90  235.31 
   0   3   5 8612.79  466.90 
  -3   0  -5 10062.5   485.1 
  -3   0   5 9292.90  449.77 
  -3   0  -5 10024.0   494.3 
   0  -3   5 10046.0   464.6 
   0  -3  -5 9168.82  417.88 
   0   3  -5 9764.27  255.75 
   3   0   5 8958.52  459.17 
   3   0  -5 8894.37  458.39 
   0  -3   6 175813.   2942. 
   3   0  -6 170920.   2972. 
   0   3   6 169533.   2999. 
   0  -3  -6 170736.   2784. 
   0   3   6 173287.   2506. 
   0  -3  -6 160854.   2477. 
   3   0  -6 165498.   2887. 
  -3   0  -6 178788.   2994. 
   3   0  -6 174077.   2992. 
  -3   0  -6 175202.   2498. 
   0  -3   6 179838.   2989. 
  -3   0  -6 175830.   3025. 
   0   3   6 168981.   3009. 
  -3   0   6 170613.   2920. 
   0   3  -6 171708.   2414. 
   3   0   6 170776.   2489. 
   3   0   6 167979.   2984. 
   0  -3  -7 4942.71  314.17 
   0  -3  -7 4245.69  206.90 
  -3   0   7 5082.96  316.67 
   0  -3   7 5675.75  370.80 
  -3   0   7 5288.82  354.22 
   0   3   7 4714.33  358.96 
   3   0  -7 4791.56  339.41 
  -3   0  -7 5102.23  202.28 
   3   0  -7 4840.62  366.49 
  -3   0  -7 5196.51  389.51 
   0   3  -7 5103.12  260.94 
   0   3   7 4360.43  352.26 
   0   3   7 5002.43  209.56 
   3   0   7 5170.39  384.44 
   3   0   7 5407.24  222.55 
   0   3   7 4945.74  379.77 
   3   0  -7 4668.98  364.43 
   0   3  -7 4839.12  138.08 
   0  -3   7 5234.31  374.10 
  -3   0   8 3839.79  283.50 
   0   3  -8 3657.12  326.32 
   3   0  -8 3505.05  179.37 
   0   3   8 3497.99  323.85 
   0   3   8 3637.77  349.62 
  -3   0  -8 3715.45  339.13 
   0  -3  -8 3319.05  276.74 
   0  -3   8 3785.35  323.96 
   3   0   8 3831.85  210.27 
  -3   0  -8 3437.53  176.75 
   0  -3  -8 3358.74  209.02 
   0   3  -8 3243.33  215.20 
  -3   0  -8 4091.62  362.61 
   3   0  -8 3761.31  349.71 
   3   0   8 3647.55  332.88 
  -3   0   8 3871.66  308.95 
   0  -3   8 3431.55  320.27 
   3   0  -8 3317.28  322.58 
   3   0  -9 1031.57  119.81 
   0   3   9 1246.75  242.97 
   0   3  -9  942.59  132.43 
   3   0  -9  797.06  196.28 
  -3   0  -9 1057.32  231.36 
   3   0  -9 1128.63  110.20 
   0   3  -9 1304.70  234.41 
   3   0   9  868.68  205.70 
   0   3   9  940.50  206.85 
   0  -3  -9 1089.32  116.19 
   3   0  -9 1067.00  236.71 
  -3   0   9 1000.29  190.26 
   3   0   9 1021.65  129.35 
   0  -3  -9  907.77  125.86 
   0  -3   9  984.76  209.39 
  -3   0   9  844.14  155.88 
  -3   0  -9 1429.60  263.82 
   0  -3  -9 1106.71  187.42 
  -3   0  -9 1127.17  116.31 
   0  -3   9 1101.23  216.63 
  -3   0  10 35480.9  1029.4 
   0   3 -10 34264.9   822.9 
   0   3  10 33412.7   858.7 
   3   0  10 35360.1   851.7 
   3   0  10 35294.0  1136.6 
   3   0 -10 34595.5   689.6 
   3   0 -10 34819.7  1128.0 
  -3   0  10 34486.7   962.0 
  -3   0 -10 35948.5  1156.6 
   0  -3 -10 34583.5   708.7 
   0   3  10 35987.2  1143.9 
   0  -3  10 32692.9  1055.8 
  -3   0 -10 35574.8   699.6 
   0  -3 -10 33339.0   859.1 
   3   0 -10 35425.8  1151.5 
   0  -3 -10 35861.3  1058.8 
   0  -3  10 35524.4  1091.3 
  -3   0 -10 35192.0  1158.3 
   3   0 -10 33928.2   714.0 
   0   3 -10 35548.5  1134.3 
   0   3  11 19356.4   859.2 
  -3   0 -11 20377.9   887.2 
   0  -3 -11 20586.9   478.7 
   0  -3  11 22126.1   854.5 
   3   0 -11 20973.2   525.6 
  -3   0  11 21304.8   780.5 
   0  -3 -11 20674.7   678.2 
  -3   0 -11 21583.2   509.0 
  -3   0 -11 21342.7   917.9 
   0  -3 -11 21090.8   523.9 
   0  -3  11 20891.0   840.1 
   0   3  11 20029.4   628.4 
   3   0 -11 21411.0   910.3 
   3   0  11 21053.2   656.3 
  -3   0  11 20968.3   738.5 
  -3   0 -11 21551.6   534.4 
   0   3 -11 22421.4   685.1 
   3   0  11 20876.6   903.5 
   3   0 -11 20346.6   871.2 
   0   3 -11 22273.6   926.7 
   0  -3 -11 20652.7   814.9 
   0   3 -11 21866.4   625.8 
   3   0 -11 20080.9   499.9 
  -3   0  12 19327.3   751.9 
   0  -3  12 20004.5   836.6 
   3   0  12 19302.8   657.5 
   3   0 -12 18606.4   876.2 
   0   3 -12 19558.9   602.0 
   0   3  12 19396.6   870.5 
   0   3 -12 20300.6   645.2 
  -3   0  12 18700.4   708.4 
   0  -3 -12 19182.2   820.1 
  -3   0 -12 19537.1   883.5 
   3   0 -12 18604.7   504.4 
   0  -3 -12 18871.3   504.0 
  -3   0 -12 18692.3   891.4 
   0  -3 -12 18206.2   458.4 
  -3   0 -12 18536.7   507.9 
   0   3 -12 19085.8   886.7 
   0  -3  12 19561.7   835.2 
  -3   0 -12 19398.2   486.8 
   0   3 -12 19508.0   794.2 
   3   0 -12 19015.3   488.5 
   0  -3 -12 17649.9   663.0 
   3   0 -12 18205.3   849.6 
   0  -3 -13 22703.7   799.1 
   3   0 -13 24048.5   598.3 
   0  -3  13 23272.6   930.6 
   0   3  13 23486.5   990.8 
   0  -3 -13 22437.7   540.8 
  -3   0 -13 22582.0   990.4 
  -3   0 -13 22447.4   591.1 
   0  -3 -13 22751.3   945.5 
   3   0 -13 22578.2   567.0 
   0   3 -13 22875.6   907.7 
  -3   0  13 22925.2   818.5 
   0  -3 -13 22734.0   588.0 
  -3   0 -13 23038.8  1033.5 
   3   0  13 21682.9   985.5 
   3   0 -13 22887.6  1014.8 
  -3   0 -13 21158.4   988.6 
  -3   0  13 22549.7   838.5 
   3   0 -13 24857.6  1069.8 
   0   3 -13 23523.4  1029.4 
   0   3 -14 44421.1  1526.7 
  -3   0 -14 44545.7   929.3 
   3   0  14 44493.7  1472.8 
   3   0 -14 42274.7   892.5 
  -3   0  14 42829.4  1204.7 
   3   0 -14 43599.8   921.4 
  -3   0 -14 44427.6  1503.0 
  -3   0  14 43256.1  1240.6 
   3   0 -14 43476.9  1502.7 
   0  -3 -14 43335.0  1217.9 
   0  -3 -14 43776.3   921.3 
   0   3 -14 45220.1  1366.6 
   3   0 -14 42742.3  1461.3 
   0   3  14 43091.5  1446.5 
   0  -3  14 45190.8  1378.1 
  -3   0 -14 45665.0  1487.7 
   0  -3 -14 44504.0  1416.6 
   0  -3 -14 42033.0   859.2 
  -3   0 -14 45032.7  1538.7 
  -3   0  15 32033.3   698.1 
   3   0  15 32064.1   769.0 
  -3   0  15 31159.3  1039.7 
   3   0  15 32422.4  1268.0 
   0   3 -15 31212.7   680.3 
  -3   0 -15 31709.3  1314.6 
   0  -3 -15 31352.5   772.7 
  -3   0 -15 33314.6  1322.6 
   0  -3 -15 29941.9  1036.5 
  -3   0  15 31288.6  1024.9 
   0  -3  15 31273.9   734.4 
   0   3  15 31800.7  1247.5 
  -3   0 -15 32225.7  1266.5 
   0  -3 -15 31581.7  1221.0 
   0   3  15 33771.5  1316.5 
  -3   0  15 31783.4   748.7 
   3   0 -15 30960.2   737.6 
   3   0 -15 30839.1  1265.6 
   0  -3 -15 31201.4   712.4 
   3   0 -15 31952.7   766.9 
   0  -3  15 33638.6   767.5 
   3   0 -15 33341.7  1334.8 
   0   3 -15 33619.6  1341.3 
   0   3 -15 31739.1  1180.8 
  -3   0 -15 32251.1   768.5 
   0   3  15 29799.6   750.1 
   0  -3  15 32959.4  1187.0 
   0  -3 -15 32152.2   764.3 
   0   3  15 29666.2  1122.4 
   0   3  16 3013.20  416.16 
  -3   0  16 2756.36  208.62 
   0   3  16 2672.95  210.79 
   3   0  16 2377.39  208.97 
  -3   0  16 2631.03  294.80 
   3   0  16 2595.77  217.26 
   0  -3  16 2628.40  204.96 
  -3   0  16 2778.36  204.26 
   0  -3 -16 2156.35  287.93 
   3   0 -16 2696.65  426.41 
   3   0 -16 2789.44  211.79 
   0  -3  16 2996.71  372.36 
   0   3  16 2359.68  326.78 
  -3   0  16 2548.45  294.10 
   0  -3  16 2645.21  210.65 
   3   0 -16 2425.70  214.96 
   0  -3 -16 2617.89  368.20 
   0  -3  16 2695.74  211.33 
   3   0  16 2636.05  396.92 
   0  -3 -16 2673.82  202.32 
   0   3 -16 2995.26  379.89 
  -3   0 -16 2746.83  404.68 
   3   0  16 2419.69  192.96 
   0   3  16 2616.79  218.83 
   0  -3 -16 2530.12  212.99 
  -3   0 -16 2523.07  212.32 
   0  -3 -16 2381.23  183.71 
   3   0 -16 2468.97  213.38 
  -3   0 -16 2111.89  373.26 
   3   0 -16 2353.23  384.28 
   3   0  16 2895.15  222.49 
  -3   0  16 2780.46  184.17 
   0   3  16 2306.88  350.95 
   0  -3  16 2665.17  210.77 
   0  -3 -16 2525.89  214.64 
  -3   0 -16 2594.63  425.89 
  -3   0  16 2290.16  193.36 
   0   3 -16 2935.62  440.99 
   0   3  17 1583.35  177.84 
   3   0 -17 1669.23  365.60 
  -3   0  17 1869.30  162.17 
  -3   0 -17 1560.25  348.44 
  -3   0  17 1692.98  171.27 
   0  -3  17 1729.53  295.90 
   0   3  17 1553.65  178.71 
   3   0 -17 1536.87  179.91 
  -3   0 -17 1821.52  353.52 
   0   3  17 1741.86  175.73 
   0   3  17 1742.85  292.72 
   3   0  17 1732.35  197.54 
  -3   0 -17 1633.32  397.15 
  -3   0 -17 1652.13  187.41 
   0  -3  17 1851.01  181.53 
   0  -3  17 1868.93  186.37 
   0   3 -17 1778.63  193.51 
  -3   0  17 1808.25  171.51 
   0   3  17 1517.15  338.71 
  -3   0  17 1679.18  178.23 
   3   0  17 1783.34  181.50 
   0  -3 -17 1329.03  248.29 
  -3   0  17 1945.03  189.43 
   0  -3  17 2060.18  176.38 
   0   3 -17 2073.05  396.85 
   0   3  17 1489.56  298.60 
   3   0 -17 1506.10  183.84 
   3   0  17 1688.15  192.46 
   3   0 -17 1488.83  340.15 
   3   0 -17 1591.54  172.25 
   3   0  17 2189.17  370.95 
   0  -3 -17 1607.35  318.26 
   0  -3 -17 1700.02  194.73 
   0  -3  17 1814.15  187.34 
   0   3 -17 2296.06  346.41 
   3   0  17 1568.70  188.26 
   3   0 -17 1813.29  201.06 
   3   0  17 1865.91  176.59 
   0  -3 -17 1601.14  187.43 
   0  -3 -17 1659.21  166.78 
   0  -3 -17 1438.81  168.60 
  -3   0  18 3506.52  250.07 
   0   3 -18 3706.25  449.50 
   3   0 -18 3408.71  270.29 
   3   0  18 3481.52  266.83 
   0   3  18 3334.20  250.40 
  -3   0  18 3550.02  216.30 
   3   0  18 3678.88  275.04 
   0   3 -18 3695.04  265.56 
   0  -3  18 3635.74  254.64 
  -3   0 -18 3555.41  285.76 
   0   3 -18 3683.74  532.48 
   0   3  18 3081.87  382.40 
   0  -3  18 3314.54  252.28 
  -3   0 -18 3325.22  460.80 
   3   0 -18 3858.93  501.42 
   0  -3 -18 3422.39  232.34 
   0  -3 -18 3665.34  269.60 
   0  -3  18 3768.13  256.85 
   3   0 -18 3506.29  498.73 
   0  -3  18 3553.81  231.88 
   3   0 -18 3606.51  246.21 
   3   0 -18 3753.16  275.21 
   3   0  18 3691.81  253.53 
   3   0 -18 3737.86  259.50 
  -3   0 -18 2893.12  455.51 
   0   3  18 3740.01  268.37 
  -3   0 -18 3579.12  263.58 
   3   0  18 3693.76  244.54 
  -3   0  18 3812.44  247.05 
   0  -3 -18 3482.98  262.47 
   0  -3  18 3639.62  423.81 
  -3   0 -18 3557.65  264.57 
   0  -3 -18 2969.39  430.49 
  -3   0  18 3705.56  259.24 
   0  -3 -18 3586.32  244.77 
   3   0  18 3889.35  271.29 
   0   3  18 3385.28  459.42 
   0   3  18 2920.75  450.89 
   0   3  18 3489.85  243.84 
   3   0  18 3620.62  468.95 
   0  -3 -18 3499.14  392.57 
  -3   0  18 3612.74  234.47 
   3   0 -19   69.33  148.66 
   0   3  19  330.78  219.82 
   3   0 -19  158.34  197.27 
   3   0  19  224.04  214.99 
  -3   0 -19  128.56  125.44 
   3   0 -19  162.91  107.95 
   0  -3  19  354.83  137.74 
   3   0  19  135.73  123.25 
   3   0  19  151.84  127.57 
   0   3  19  146.13  131.06 
  -3   0  19  162.10   99.65 
   0  -3 -19   32.88   90.57 
   0  -3 -19  348.53  234.13 
   0   3  19   33.25  103.27 
  -3   0 -19  434.35  260.56 
  -3   0  19  109.12  112.62 
   0  -3  19  178.38  119.11 
   3   0 -19 -122.30  264.13 
   0  -3  19   83.25  148.02 
   0  -3 -19  251.78  132.40 
   0  -3  19  218.91  122.06 
   0   3 -19  114.36  282.48 
   0  -3 -19  330.58  153.81 
   0   3  19  203.76  119.19 
  -3   0  19   70.13   95.95 
   0   3 -19  118.09  121.14 
  -3   0 -19  187.91  150.18 
  -3   0 -19  -43.74  225.33 
   0   3  19  266.66  229.77 
  -3   0 -19  211.20  135.93 
   0  -3 -19  179.13  112.26 
  -3   0  19   64.99  119.32 
   3   0  19  175.05  108.78 
   3   0 -19  263.21  134.58 
   3   0  19  108.50  127.01 
   3   0  19   82.60  108.54 
   0   3 -19   72.52  246.89 
   3   0 -19   34.98  110.28 
   0  -3  19  -11.69   95.54 
  -3   0 -20 12769.7   506.7 
   0   3 -20 11768.5   490.0 
   0   3  20 11895.5   469.0 
   0   3 -20 13129.6  1011.1 
   0  -3 -20 12719.7   525.1 
   0   3  20 11846.2   498.1 
   3   0 -20 12127.7   477.6 
   0  -3 -20 10392.6   838.9 
   0  -3 -20 11991.1   473.2 
   3   0 -20 12240.4   519.9 
  -3   0  20 11903.9   480.1 
   0  -3  20 12001.1   448.3 
   3   0  20 12125.9   479.3 
   0  -3 -20 11457.9   491.7 
   0  -3 -20 12399.1   467.5 
   3   0 -20 11144.8   872.7 
  -3   0  20 12356.1   491.9 
   3   0  20 11800.3   503.0 
   3   0 -20 11171.4   916.3 
  -3   0 -20 12087.3   516.5 
  -3   0 -20 11298.4   488.6 
   3   0 -20 12480.0   512.1 
   3   0  20 12127.5   453.6 
   0   3 -20 12844.0   994.6 
  -3   0  20 12018.3   446.7 
   0  -3  20 11252.4   461.2 
   0   3  20 13086.0   948.3 
  -3   0 -20 11649.6   849.2 
   0  -3  20 11792.3   485.1 
   0  -3  20 11498.2   487.0 
  -3   0 -20 11858.5   937.3 
  -3   0  20 12197.8   456.3 
   3   0  20 12169.2   504.3 
   3   0 -20 13473.9   508.4 
   3   0 -20 11746.9   515.6 
   0  -3 -20 12608.9   513.6 
   0   3  20 12073.6   484.6 
   3   0  20 12069.7   493.9 
   0   3  20 11643.9   858.8 
   3   0  20 10143.9   801.8 
   3   0  21 2180.57  201.06 
  -3   0 -21 2435.97  242.31 
   3   0  21 1943.27  237.92 
   3   0 -21 2236.04  253.70 
  -3   0 -21 1829.39  426.92 
   3   0 -21 1989.52  238.04 
   0  -3  21 2207.19  222.80 
   0  -3 -21 2095.80  239.88 
   0   3  21 1875.81  394.04 
  -3   0  21 2252.78  227.16 
   0   3 -21 2101.17  232.40 
  -3   0 -21 1940.97  248.93 
   3   0 -21 2129.12  223.85 
   3   0  21 1706.00  373.81 
   0   3  21 2390.94  221.37 
  -3   0  21 2257.49  206.51 
   0  -3  21 1976.43  220.58 
   3   0 -21 1277.41  348.40 
   0  -3 -21 2018.85  214.71 
   0  -3  21 2063.34  226.26 
  -3   0 -21 1422.24  360.92 
   0   3 -21 1850.38  440.88 
  -3   0  21 2008.20  191.80 
   3   0 -21 1828.28  209.39 
   0   3  21 2077.62  236.59 
   0  -3 -21 1891.08  204.36 
   0   3  21 2250.35  228.10 
   0   3 -21 1744.73  427.17 
   3   0  21 2132.10  234.27 
   0  -3 -21 2250.43  235.66 
   3   0 -21 1415.11  393.90 
   0  -3  21 1928.79  191.76 
   3   0  21 2054.25  217.26 
  -3   0  21 2088.80  221.40 
   0  -3 -21 2033.20  417.34 
  -3   0 -21 2095.59  237.28 
   0  -3 -21 2065.89  241.38 
   0   3  21 1887.98  406.95 
   3   0 -21 1774.43  235.43 
   3   0  21 1856.22  222.44 
  -3   0  22  852.00  178.62 
   0  -3  22  847.58  148.06 
   3   0 -22  770.11  344.26 
  -3   0  22  725.82  133.77 
  -3   0 -22  582.90  289.07 
   3   0 -22  969.08  171.29 
  -3   0 -22 1484.42  428.86 
   0   3 -22  871.93  178.92 
   0  -3 -22  754.66  148.13 
   0   3  22  903.19  300.12 
   0  -3  22  818.34  186.53 
   0  -3  22  730.71  175.04 
  -3   0 -22  809.35  169.02 
   0  -3 -22  652.03  156.65 
  -3   0  22  793.25  171.77 
   3   0 -22  931.14  326.97 
   0   3 -22 1010.11  357.73 
   3   0  22  693.07  162.71 
   0  -3 -22  910.10  165.89 
   0   3  22 1023.15  182.40 
   3   0 -22  698.54  178.78 
   3   0  22  907.72  192.38 
   0   3  22  542.71  139.49 
   0   3  22  763.41  179.23 
  -3   0 -22 1169.01  216.66 
   0   3 -22  685.34  318.33 
   0   3  22  287.48  239.73 
   3   0  22  759.96  153.78 
   0  -3 -22  764.65  191.71 
  -3   0  22  751.16  142.35 
   0  -3  22  964.40  180.72 
   0  -3 -22  688.10  179.84 
   3   0 -22  802.78  181.55 
   0  -3 -22 1116.45  352.89 
   3   0 -22  820.13  185.66 
  -3   0 -23 4723.92  364.67 
   0   3 -23 4037.25  327.68 
   0  -3  23 4216.95  288.00 
  -3   0 -23 4144.83  322.30 
  -3   0  23 4386.71  288.11 
   3   0  23 4379.35  340.49 
   0  -3  23 4287.92  331.04 
   0  -3 -23 4681.80  636.99 
   0   3  23 5005.21  353.92 
   0  -3 -23 4636.03  354.83 
   3   0 -23 4374.84  343.52 
   0  -3  23 4393.66  332.36 
   0  -3 -23 4210.95  302.13 
   3   0 -23 4471.10  318.22 
   0   3  23 3502.85  502.52 
   0  -3 -23 4235.86  299.61 
  -3   0  23 4506.65  280.45 
   0  -3  23 4689.95  321.84 
  -3   0  23 4738.69  336.62 
   3   0 -23 4325.46  655.63 
   0   3 -23 3922.35  649.31 
   0  -3 -23 4287.49  341.39 
   0   3  23 4094.93  587.22 
   0   3  23 4331.41  305.07 
  -3   0  23 4673.84  333.39 
   0   3 -23 4217.10  351.27 
   0  -3 -23 3897.98  305.00 
   3   0 -23 4469.57  354.36 
   3   0 -23 4654.72  630.08 
  -3   0 -23 3770.38  602.92 
   0   3  23 4623.42  323.93 
   3   0  23 4825.72  335.05 
   0   3 -23 3662.13  607.22 
   3   0 -23 5114.65  363.72 
   0  -3  24 2495.79  252.78 
  -3   0  24 2086.25  247.16 
   0  -3  24 2365.73  267.13 
   0   3  24 2488.64  278.12 
   0   3 -24 1920.70  239.37 
   0  -3 -24 2308.96  475.18 
   3   0 -24 1982.18  494.41 
   0   3  24 1347.14  201.06 
  -3   0  24 2210.62  250.93 
   0   3 -24 1994.96  274.87 
  -3   0 -24 2521.87  259.85 
  -3   0  24 2182.08  211.74 
  -3   0 -24 2112.12  504.58 
   3   0  24 2240.29  266.80 
   3   0 -24 1967.43  261.19 
   0  -3  24 1667.87  195.78 
   0  -3 -24 1982.60  216.00 
   3   0 -24 2426.41  498.12 
   3   0 -24 1989.68  257.45 
   0  -3 -24 1979.23  260.13 
   0   3  24 1827.77  226.97 
   3   0  24 2380.60  251.75 
   0   3 -24 1767.73  232.61 
   0   3 -24 1015.16  417.00 
   0   3 -24 1598.98  458.27 
   3   0 -24 1711.65  237.16 
   0  -3 -24 1749.74  226.62 
  -3   0 -24 2264.88  282.58 
   0  -3 -24 1908.79  217.15 
   3   0 -24 2222.31  236.29 
   0  -3  25  488.25  165.94 
   0  -3 -25  791.94  375.56 
   3   0 -25  505.78  361.10 
   0   3 -25  377.47  188.12 
   3   0  25  293.43  156.74 
   3   0  25  583.76  201.10 
   3   0 -25  452.04  189.82 
   0  -3  25  445.41  137.57 
   0  -3  25  443.43  178.70 
  -3   0 -25  355.83  175.07 
   0   3  25  613.58  199.10 
  -3   0 -25  491.98  175.38 
   0  -3 -25  460.52  161.95 
   0   3 -25  476.12  164.78 
  -3   0 -25  175.99  142.78 
   0   3  25  241.84  137.50 
   3   0  25  358.23  152.01 
   0   3 -25  457.56  182.09 
   3   0 -25  375.27  134.89 
  -3   0 -25  267.55  178.24 
   0  -3 -25  248.79  118.71 
   0   3 -25  -49.50  290.96 
   3   0 -25  383.49  176.36 
   0  -3 -25  239.02  132.85 
  -3   0  25  477.15  171.94 
  -3   0  25  550.32  142.12 
   3   0 -25  376.72  181.36 
   0  -3 -25  261.27  166.53 
   0   3  25  332.03  152.96 
  -3   0  25  301.19  165.88 
   3   0  26 13846.2   615.2 
   0  -3  26 13931.6   556.6 
   0  -3 -26 12880.9   529.5 
  -3   0 -26 12027.4  1064.0 
   0  -3 -26 13125.8   517.5 
  -3   0  26 14321.0   590.5 
   0   3  26 12744.0   539.5 
  -3   0 -26 14365.3   623.9 
   3   0  26 14095.1   562.5 
  -3   0 -26 12986.9   556.1 
   0  -3  26 13401.7   511.9 
   0   3 -26 14318.9   628.0 
   3   0 -26 13137.1  1064.2 
   0  -3 -26 12583.8   552.5 
   3   0 -26 14339.0   607.5 
  -3   0  26 14639.8   589.2 
   0   3 -26 11130.0  1046.0 
   0  -3 -26 14061.0   611.6 
  -3   0 -26 12158.8   561.5 
   0  -3  26 13649.3   582.3 
   3   0 -26 13652.2   614.7 
   0   3 -26 13740.9   585.2 
   3   0 -26 13765.8   557.1 
   0   3  26 13463.9   587.8 
   0   3 -26 12259.9   549.7 
  -3   0 -26 13158.1   622.9 
   3   0 -26 14130.4   593.9 
   3   0  26 13180.0   558.1 
  -3   0 -27   62.33  158.01 
   0   3 -27  340.12  180.85 
   3   0 -27  145.18  129.40 
   3   0  27  200.72  190.85 
   3   0  27  171.35  154.23 
  -3   0  27  293.99  178.50 
   0  -3  27  101.47  117.44 
   3   0 -27  119.25  143.97 
   0  -3  27   90.38  163.32 
   0   3  27  271.75  142.45 
   0  -3 -27  257.70  183.50 
  -3   0 -27   -6.23  147.40 
  -3   0  27  229.73  167.90 
   3   0 -27  309.87  190.76 
   3   0  27  151.16  146.53 
  -3   0 -27  243.32  151.80 
   0  -3  27  199.08  156.84 
   0   3  27  130.43  178.21 
   0  -3 -27  354.28  154.37 
   0   3 -27  161.67  175.52 
   0   3 -27  210.38  145.86 
   0  -3 -27   99.74  114.89 
  -3   0 -27   95.11  181.20 
   0  -3  28  916.57  187.04 
   0  -3  28  797.30  175.49 
  -3   0 -28 1169.22  230.24 
   0   3  28  853.70  177.36 
   0  -3  28  949.95  215.74 
   0  -3 -28  995.73  164.04 
  -3   0 -28  602.52  162.85 
  -3   0 -28  906.35  234.05 
   0   3  28 1147.95  225.91 
   3   0 -28 1245.12  214.73 
   0   3 -28  783.29  171.04 
  -3   0 -28  899.17  189.82 
   0  -3  28 1071.46  157.14 
   3   0 -28 1008.83  231.67 
   3   0 -28 1024.86  187.66 
   0  -3 -28  952.16  188.54 
   0  -3  28 1106.92  213.27 
  -3   0  28 1055.82  204.87 
  -3   0  28 1059.36  197.62 
   0  -3 -28  967.09  220.38 
   3   0  28  984.78  200.12 
   0   3 -28 1026.03  222.33 
   3   0  28 1160.65  207.24 
   0   3 -28 1270.32  219.32 
   3   0  29  251.77  143.62 
  -3   0  29  163.36  147.69 
   3   0  29   58.73  135.68 
   3   0 -29  297.81  132.72 
   0   3  29  527.49  188.24 
   0  -3 -29  480.53  160.72 
   0  -3  29  544.21  188.08 
   3   0 -29   96.42  161.97 
   0   3 -29  482.90  151.55 
   0  -3  29  638.55  162.33 
   0  -3 -29  385.28  184.63 
  -3   0 -29  311.46  138.50 
  -3   0 -29  329.82  189.54 
  -3   0 -29  105.11  125.82 
   0   3  29  532.61  153.19 
   0   3 -29  259.22  165.81 
   0  -3  29  638.79  158.38 
  -3   0 -29  377.62  168.07 
   3   0 -29  229.65  146.62 
  -3   0  29  498.68  165.32 
   0   3 -29  416.75  174.95 
   3   0 -30  202.72  121.39 
   0   3  30   33.50  107.99 
   0  -3  30   51.41  112.47 
   0   3 -30  135.58  162.00 
  -3   0 -30   -5.18  130.43 
  -3   0 -30   68.47  142.32 
   3   0 -30  -96.85  123.11 
   0  -3  30   14.88  138.76 
  -3   0 -30   -0.37  152.72 
  -3   0  30   81.42  141.69 
   0  -3 -30 -115.50  122.85 
   3   0 -30  -67.47  136.84 
   0  -3  30   22.80  122.32 
   0   3 -30  442.36  169.08 
   0   3 -30 -203.06  132.70 
  -3   0 -30  -74.71  113.30 
   0   3 -30  155.94  140.32 
   3   0  30   18.65  135.28 
   0  -3 -30  168.39  152.81 
   0   3  30   39.11  148.21 
  -3   0  30   26.76  122.08 
   3   0  30   -5.05  128.30 
   3   0 -30  134.72  162.30 
   3   0 -31 6483.18  337.70 
   3   0 -31 7391.00  400.14 
   0   3 -31 6224.65  377.33 
  -3   0 -31 7082.90  401.93 
   0  -3  31 7506.67  374.52 
   3   0 -31 7003.85  371.43 
   0  -3  31 6743.20  341.66 
  -3   0 -31 6975.30  395.56 
   0  -3 -31 7196.72  396.65 
   0   3 -31 6109.24  337.26 
   0  -3  31 6717.48  332.42 
   0   3 -31 7746.78  416.52 
   3   0  31 6869.92  350.93 
   0   3  31 7579.22  389.84 
   3   0  31 6543.42  357.97 
  -3   0 -31 6825.23  378.08 
  -3   0  31 7646.13  375.11 
   3   0 -31 6602.16  338.10 
   0  -3 -31 6336.37  341.97 
   0   3 -31 6753.71  391.26 
   0   3 -32 1013.26  177.35 
  -3   0 -32 1206.20  192.59 
   0  -3  32  996.72  147.31 
   0  -3  32 1112.86  160.31 
   3   0  32 1296.80  173.12 
   0   3 -32 1119.82  169.06 
   3   0 -32 1205.67  160.58 
   0   3  32  -72.46   73.27 
   0  -3 -32  -35.76   74.93 
  -3   0 -32  941.06  161.90 
   3   0 -32 1066.64  161.39 
  -3   0  32 1103.52  163.52 
  -3   0  32 1412.47  180.64 
   0   3 -32 1227.16  195.09 
   3   0 -32 1098.29  187.49 
   0   3  32 1108.62  180.09 
   0  -3 -32 1129.08  182.50 
   3   0  32 1177.90  163.71 
   3   0 -32   13.68   63.46 
   3   0 -33   77.01   81.22 
   3   0  33 1261.26  151.30 
   0   3  33 1253.71  168.37 
   3   0  33 1257.09  154.17 
  -3   0 -33 1574.85  189.99 
   3   0 -33 1837.14  196.17 
   0   3 -33 1223.83  175.65 
   0  -3 -33 1601.07  189.25 
   3   0  33 1497.39  157.90 
  -3   0  33 1226.22  151.18 
  -3   0 -33 1391.86  170.63 
  -3   0  33 1296.74  164.53 
   0  -3 -33   89.63   68.58 
   0  -3  33 1143.81  144.74 
   0   3 -33 1506.04  188.32 
   3   0 -34 1031.53  146.46 
  -3   0  34  899.02  134.56 
   0   3  34  847.14  140.57 
   0   3 -34  835.11  150.70 
  -3   0 -34  838.73  146.72 
  -3   0  34  347.01   92.27 
   0  -3 -34  795.26  139.19 
  -1   3 -34 1775.57  186.52 
  -3  -1 -34 1642.94  178.03 
   3   1 -34 1928.36  182.55 
   1  -3 -34 1533.28  168.01 
  -3   1  34 1451.17  147.98 
  -3   1  34 1732.29  162.49 
   1   3  34 1807.17  173.47 
  -1   3 -33 1759.87  189.33 
   1  -3 -33  -63.55   64.27 
   3   1 -33 1785.80  197.73 
   1   3  33 1604.29  183.33 
   3   1 -33 1921.18  187.81 
  -1   3 -33 1646.56  197.60 
   3   1 -33   27.73   70.46 
  -3   1  33 1610.83  171.08 
   1  -3 -33 2131.51  199.16 
  -3  -1 -33 -191.08   71.39 
   3  -1  33  890.66  119.17 
  -1   3 -33 1778.78  174.42 
  -3   1  33 2086.95  182.35 
  -3  -1 -33 1796.41  196.13 
   3  -1  33 1500.24  159.67 
   1  -3 -32  137.19  108.32 
   3  -1  32  287.72  115.95 
   3   1 -32  351.99  127.33 
  -1   3 -32  403.17  137.51 
   1   3  32  238.33  130.97 
   3   1 -32  156.58  106.48 
  -1  -3  32  371.59  117.24 
   3  -1  32  282.39  119.94 
  -1  -3  32  196.81  100.90 
  -1   3 -32  370.23  154.55 
  -3   1  32  321.00  123.35 
   3  -1  32  289.25  118.41 
  -3  -1 -32    4.51   78.37 
  -3  -1 -32  -30.29  131.78 
  -1   3 -32  625.56  139.30 
   1  -3 -32  124.21  118.83 
   3   1 -32  196.84  126.08 
   3  -1  31   15.79  117.93 
  -3   1  31   61.07  116.99 
  -3  -1 -31  -38.95  138.23 
  -3  -1 -31  108.57  133.60 
   3   1 -31  -86.39  143.85 
  -1   3 -31   26.20  112.31 
  -3  -1 -31   43.06  105.99 
  -1  -3  31  -22.94  110.25 
  -1  -3  31   39.01  127.36 
   3   1 -31  -44.81  114.71 
  -1   3 -31  244.32  133.13 
   3   1 -31  -33.03  120.95 
  -1  -3  31  201.79  118.81 
  -3  -1 -31 -104.92  100.72 
   1  -3 -31  185.04  123.56 
   1  -3 -31  -70.60  132.15 
  -3   1  31  319.24  144.92 
  -1   3 -31   77.73  135.74 
   3  -1  31   53.11  109.28 
   1   3  31   87.34  148.94 
  -1  -3  30 3003.22  229.25 
   1  -3 -30 2491.81  250.30 
  -1   3 -30 2948.57  278.81 
  -3  -1 -30 2734.60  253.41 
  -1   3 -30 2739.49  257.57 
  -3   1  30 2929.04  267.90 
   3   1 -30 2899.19  286.34 
   3  -1  30 3081.65  259.57 
  -3  -1 -30 2523.33  238.41 
  -1  -3  30 2578.99  232.49 
   1  -3 -30 2748.87  269.25 
  -3   1  30 2908.89  263.20 
  -3  -1 -30 2899.34  279.70 
  -1  -3  30 3150.18  278.61 
  -3  -1 -30 3017.72  291.62 
   1   3  30 2810.53  270.35 
  -1   3 -30 2365.65  259.83 
  -1  -3  30 3234.06  249.16 
   3   1 -30 2819.32  229.11 
   3   1 -30 2951.44  276.12 
   3  -1  30 3087.52  262.71 
  -1   3 -29 8683.88  475.40 
   1  -3 -29 8912.01  463.63 
  -1  -3  29 8427.15  396.45 
  -3  -1 -29 9296.13  479.36 
   3  -1  29 9059.54  436.00 
   3   1 -29 7752.54  386.41 
   1  -3 -29 8388.67  439.98 
  -3   1  29 9633.69  458.04 
  -3  -1 -29 7583.24  405.77 
  -1  -3  29 9282.39  458.71 
   3   1 -29 8444.05  457.73 
  -3  -1 -29 8999.04  426.99 
  -1   3 -29 9111.97  469.18 
  -3  -1 -29 9242.47  495.04 
   1   3  29 8543.25  390.06 
  -1  -3  29 8757.08  411.00 
   1   3  29 9410.29  473.14 
  -3   1  29 9148.28  452.03 
  -1  -3  29 8765.80  401.85 
   3  -1  29 9252.92  438.08 
  -1   3 -29 8929.64  451.61 
   3   1 -29 9096.65  484.69 
   1  -3 -28 2197.87  271.56 
  -3  -1 -28 1636.76  240.54 
  -3  -1 -28 1660.01  257.20 
   1   3  28 1776.28  197.92 
  -3   1  28 2090.47  248.90 
  -1  -3  28 1973.65  247.04 
   3   1 -28 2075.34  272.33 
   3  -1  28 1905.17  227.23 
  -3  -1 -28 1773.01  220.80 
   3   1 -28 2187.29  266.57 
  -1  -3  28 1497.08  204.83 
   1   3  28 1886.78  268.17 
  -1  -3  28 1867.97  203.55 
  -3  -1 -28 1449.81  213.29 
  -3   1  28 2352.15  263.04 
  -1   3 -28 2134.65  263.87 
   1  -3 -28 1818.31  235.47 
   3   1 -28 1751.87  203.51 
  -1  -3  28 1712.18  215.91 
   3  -1  28 2137.19  253.44 
  -1   3 -28 1716.18  240.97 
  -1   3 -28 1900.50  259.20 
   1  -3 -27 1825.12  235.78 
   3   1 -27 1854.30  249.06 
  -1   3 -27 1684.52  250.46 
   3   1 -27 1892.10  218.64 
  -1  -3  27 1848.58  225.04 
   1   3  27 1847.51  208.87 
   3  -1  27 1790.06  236.57 
  -3  -1 -27 1895.60  232.37 
  -1  -3  27 1424.53  184.13 
  -1   3 -27 1523.36  230.85 
  -1  -3  27 1784.28  224.27 
  -3  -1 -27 1919.82  257.17 
   1  -3 -27 1865.05  253.06 
   3   1 -27 1727.37  244.92 
  -3   1  27 2403.70  271.53 
  -1  -3  27 2243.55  267.87 
  -3   1  27 2176.10  249.55 
  -1  -3  27 1884.94  251.62 
   1   3  27 1888.31  265.33 
   3  -1  27 1849.45  226.31 
  -3  -1 -27 1774.03  221.26 
   3   1 -27 2222.55  283.50 
  -1   3 -27 2077.45  270.86 
  -3  -1 -27 1739.04  260.58 
  -3  -1 -26  515.33  207.65 
   1  -3 -26  620.96  175.07 
   3   1 -26  650.67  161.16 
   3   1 -26  504.65  188.63 
  -1   3 -26  424.52  184.75 
  -1  -3  26  524.59  153.93 
  -3   1  26  700.22  194.32 
   1  -3 -26  875.48  216.24 
   1   3  26  472.68  194.99 
   3   1 -26  879.26  226.31 
   3  -1  26  771.75  195.67 
   1   3  26  687.77  160.20 
   3   1 -26  520.96  186.68 
  -1  -3  26  532.62  151.12 
   1   3  26  644.68  198.02 
  -1  -3  26  758.77  207.09 
   3  -1  26  239.15  140.03 
  -1   3 -26  559.72  362.77 
  -1   3 -26  363.97  165.50 
  -3  -1 -26  615.33  193.62 
  -3  -1 -26  526.31  154.88 
  -3  -1 -26  470.98  168.29 
  -1   3 -26  607.53  195.90 
  -3   1  26  636.43  180.47 
   3   1 -26  518.99  295.00 
  -1  -3  26  791.83  180.41 
   3   1 -26 -171.48  286.91 
   1  -3 -25 17511.2   592.7 
  -1   3 -25 19093.3   705.0 
  -1  -3  25 18251.2   682.2 
  -3  -1 -25 19120.7   682.6 
   1  -3 -25 18260.1   696.4 
   3  -1  25 17741.1   646.3 
   1  -3 -25 17090.7   661.6 
   3   1 -25 18177.4  1256.0 
   3   1 -25 18085.8   632.2 
  -3   1  25 18468.2   672.0 
  -1  -3  25 18123.3   626.1 
   3   1 -25 17994.9   690.8 
   3  -1  25 19751.7   720.2 
   3   1 -25 17564.1   703.8 
   1   3  25 17844.9   628.2 
   1   3  25 18158.7   655.8 
  -3  -1 -25 17736.5   654.1 
  -3  -1 -25 18690.9   708.0 
   3   1 -25 18260.2   697.6 
  -1  -3  25 18920.3   639.2 
  -3   1  25 18438.5   664.4 
  -1   3 -25 18104.3   717.4 
  -1   3 -25 16242.7  1248.8 
   1   3  25 17951.3   693.1 
  -3  -1 -25 18318.8   716.6 
   3  -1  25 18916.7   667.1 
   1  -3 -24 3859.55  319.56 
  -1   3 -24 3126.51  583.09 
   3   1 -24 4030.33  623.24 
   1   3  24 4274.73  316.05 
  -1   3 -24 4497.11  706.18 
  -1  -3  24 3856.32  289.60 
  -3  -1 -24 4354.55  334.83 
   3   1 -24 4311.49  353.56 
  -3  -1 -24 4443.22  356.29 
  -1  -3  24 4318.44  336.96 
   3  -1  24 3895.80  311.49 
   3   1 -24 3529.40  643.99 
   3   1 -24 4058.07  351.27 
  -3  -1 -24 4302.77  343.68 
  -3   1  24 4505.99  332.23 
  -1   3 -24 3982.55  342.02 
  -3   1  24 4110.03  315.26 
   1   3  24 4417.99  343.12 
   1  -3 -24 4549.67  357.36 
   1  -3 -24 4085.15  278.58 
   1  -3 -24 4894.61  659.07 
   3   1 -24 3660.00  329.40 
   3  -1  24 4095.52  311.17 
   3   1 -24 4342.88  303.17 
   3  -1  24 4500.82  352.04 
   1   3  24 4433.04  304.97 
  -1  -3  24 4132.57  299.31 
  -3  -1 -24 4571.10  676.64 
  -3  -1 -24 3862.62  300.14 
   1  -3 -24 3803.18  296.04 
   1   3  23 6035.53  356.51 
   3  -1  23 6431.10  374.14 
   1  -3 -23 5864.60  374.11 
   1  -3 -23 5022.56  652.02 
  -3   1  23 6082.59  332.36 
   3   1 -23 6284.35  401.16 
   1  -3 -23 5933.31  332.13 
  -1   3 -23 6481.89  406.39 
  -3   1  23 6682.53  393.89 
  -3  -1 -23 4729.01  657.16 
   3  -1  23 6323.03  398.96 
  -1   3 -23 7214.16  808.95 
   3   1 -23 6433.77  739.90 
  -3   1  23 6971.43  389.17 
   1  -3 -23 6306.52  341.08 
   3  -1  23 6640.96  416.36 
  -1  -3  23 6619.07  362.90 
   1   3  23 5960.84  692.87 
  -1   3 -23 7551.16  858.77 
   3   1 -23 6388.34  413.28 
  -3  -1 -23 6060.72  404.37 
   3   1 -23 4889.05  683.30 
   1   3  23 6463.34  386.35 
  -1  -3  23 6918.30  403.06 
   3  -1  23 6404.90  360.14 
  -3  -1 -23 6647.90  397.23 
   1  -3 -23 5945.35  390.67 
  -3  -1 -23 6342.42  407.04 
  -1  -3  23 6356.17  361.87 
   3   1 -23 6526.65  364.37 
   1  -3 -23 5997.54  356.75 
  -3  -1 -23 6702.29  724.49 
   3   1 -23 6110.70  397.63 
   1   3  23 6470.83  405.23 
   1   3  23 5801.19  684.12 
  -3  -1 -22 13970.4   587.1 
   3   1 -22 12776.0  1032.2 
  -3  -1 -22 11431.5   923.1 
   3   1 -22 13209.2   568.7 
   3  -1  22 12723.4   563.9 
  -3   1  22 13536.2   499.5 
  -1   3 -22 12892.1  1082.3 
  -1  -3  22 14162.5   524.2 
   1   3  22 12613.9   944.6 
  -3  -1 -22 14152.7   569.0 
  -1   3 -22 13709.8   571.2 
   3  -1  22 13271.0   518.3 
   1  -3 -22 13017.5   518.9 
   1  -3 -22 12751.2   997.7 
   1   3  22 13008.0   981.5 
  -3   1  22 13555.1   554.3 
   3  -1  22 14044.7   538.1 
   3   1 -22 14079.4   542.4 
  -3   1  22 13749.3   539.0 
   3  -1  22 11960.6   918.2 
   1   3  22 14253.3   576.3 
   3   1 -22 13552.5  1048.4 
   1  -3 -22 12752.2   489.3 
   1  -3 -22 12868.2   491.8 
   1   3  22 13232.0   533.2 
   3   1 -22 13331.4   568.1 
  -1  -3  22 14060.5   561.7 
   3   1 -22 12921.7   509.5 
   1  -3 -22 14201.6   580.0 
   1   3  22 12872.5   517.9 
  -1  -3  22 14094.3   528.0 
   1  -3 -22 12557.4   537.4 
   3  -1  22 12848.0   549.4 
  -1   3 -22 13326.0  1076.3 
  -3  -1 -22 12215.6   992.1 
   3   1 -21 17278.5  1140.1 
   1   3  21 16105.2  1060.4 
  -1   3 -21 17560.3   642.3 
   1  -3 -21 16850.7   558.9 
   3   1 -21 18011.5   648.6 
  -3   1  21 17278.6   598.5 
   3  -1  21 18123.7   636.1 
   1   3  21 16822.5   620.5 
   1  -3 -21 17711.5   644.5 
   3  -1  21 17355.4   639.2 
  -1   3 -21 17471.6  1207.6 
  -3  -1 -21 16201.9  1051.9 
   3   1 -21 17033.5   581.2 
  -1  -3  21 17757.4   610.1 
   3  -1  21 17725.3   597.4 
   3  -1  21 16643.9   581.1 
   3   1 -21 17344.3   599.0 
   1   3  21 17753.0   605.3 
   1  -3 -21 18293.9  1146.1 
  -3  -1 -21 16661.8  1111.6 
   3   1 -21 17617.4  1185.6 
   1  -3 -21 18012.9   602.8 
  -3  -1 -21 18505.0   658.1 
   1  -3 -21 17850.8   625.4 
   1   3  21 17062.6  1078.6 
   1   3  21 17333.3   594.3 
  -3   1  21 18725.0   632.5 
  -3   1  21 17176.3   571.2 
  -1  -3  21 18487.3   635.6 
  -3  -1 -21 17336.3   627.9 
   3  -1  21 16610.8  1050.7 
   3   1 -21 18344.2   656.5 
  -1  -3  21 17675.2   591.3 
  -1  -3  21 18030.0   593.5 
   1  -3 -21 17863.5   576.2 
   1   3  20 2362.02  429.73 
   3   1 -20 2777.42  494.14 
   1   3  20 2919.66  266.91 
   3   1 -20 2762.91  238.59 
   3  -1  20 2843.29  267.50 
  -3   1  20 2844.68  230.92 
  -1   3 -20 2458.91  455.04 
   3  -1  20 2948.12  262.51 
   1   3  20 2674.32  253.26 
   3   1 -20 2696.19  263.86 
  -1  -3  20 2835.60  239.32 
   3  -1  20 2687.72  234.95 
  -3  -1 -20 2101.71  423.67 
  -1   3 -20 3259.12  574.29 
  -3  -1 -20 2892.24  268.85 
  -3  -1 -20 2757.30  491.35 
   3  -1  20 2838.57  251.94 
   1   3  20 2470.00  232.97 
   1  -3 -20 2756.83  228.49 
  -3  -1 -20 2956.21  258.74 
   1  -3 -20 2930.16  256.35 
   1  -3 -20 2519.69  213.29 
   3   1 -20 2438.47  470.04 
  -1  -3  20 2694.03  226.88 
   1  -3 -20 2687.15  257.88 
   3  -1  20 2770.57  235.66 
   3   1 -20 2925.32  238.67 
   1   3  20 2542.85  447.17 
  -1  -3  20 3015.46  260.01 
  -3   1  20 3160.23  253.42 
  -3   1  20 2705.04  244.16 
  -1  -3  20 2860.40  259.41 
   3  -1  20 2769.13  457.74 
   1  -3 -20 2445.23  460.62 
  -1   3 -20 2580.24  213.87 
  -1   3 -20 3068.47  274.43 
   3   1 -20 2837.82  271.82 
   1  -3 -20 3048.90  243.11 
   3  -1  19 1118.55  186.61 
   1  -3 -19 1071.87  160.38 
  -1   3 -19 1211.32  161.32 
  -1  -3  19 1160.65  165.72 
  -1  -3  19 1140.46  179.02 
   3   1 -19 1022.56  308.94 
   1   3  19  957.47  166.88 
  -3   1  19 1154.73  178.51 
   1  -3 -19 1304.14  183.98 
   1   3  19  876.19  289.63 
   1  -3 -19 1073.32  321.26 
   1  -3 -19 1301.56  163.15 
   1  -3 -19 1203.44  193.86 
  -1   3 -19 1342.82  402.52 
   3   1 -19 1226.64  171.62 
   3  -1  19 1113.84  161.88 
   3  -1  19  902.19  173.99 
   1   3  19 1078.63  296.65 
  -3  -1 -19 1522.08  210.75 
  -3  -1 -19 1371.51  194.08 
   3  -1  19 1089.87  172.49 
   1  -3 -19 1301.06  171.28 
  -3  -1 -19 1236.11  365.70 
   3   1 -19 1324.13  201.59 
  -3  -1 -19 1171.85  180.96 
   1   3  19 1041.94  182.84 
   1   3  19 1234.77  173.57 
   1  -3 -19 1501.60  210.38 
   3   1 -19 1376.66  181.62 
  -3   1  19 1197.36  152.96 
  -1   3 -19 1253.72  198.07 
  -1   3 -19 1502.36  371.20 
  -3   1  19 1351.03  182.51 
   3  -1  19 1332.97  199.98 
  -1  -3  19 1186.92  169.12 
  -3  -1 -19 1425.90  355.06 
  -1  -3  19 1149.68  166.04 
   3   1 -19 1240.15  362.99 
   3  -1  19 1103.05  319.82 
  -3  -1 -18 7060.35  364.34 
   3   1 -18 6997.73  334.49 
  -3   1  18 7380.67  347.94 
  -3  -1 -18 7173.37  365.09 
  -3   1  18 6725.30  549.07 
  -3  -1 -18 7124.79  657.55 
  -3  -1 -18 7301.38  372.05 
  -1   3 -18 7536.82  333.54 
  -1  -3  18 6508.50  525.56 
  -1  -3  18 6833.43  328.92 
  -3   1  18 7162.45  343.88 
   3  -1  18 7449.75  657.46 
   1  -3 -18 7642.67  379.14 
   1  -3 -18 7756.75  382.57 
   3   1 -18 7841.99  356.81 
  -1   3 -18 7352.44  660.08 
   1   3  18 7523.59  575.01 
   3  -1  18 7359.09  371.02 
  -1  -3  18 6642.65  331.86 
   1  -3 -18 6565.19  344.42 
   1   3  18 6713.44  638.41 
   3  -1  18 7557.34  374.07 
  -3  -1 -18 6674.73  640.30 
   1  -3 -18 6963.24  335.12 
  -3   1  18 7541.91  328.18 
  -3   1  18 7215.06  307.74 
   3   1 -18 6745.12  670.38 
   1   3  18 7096.27  368.59 
  -1  -3  18 6780.72  341.29 
   3  -1  18 6878.84  366.73 
   1  -3 -18 7496.17  342.22 
   3  -1  18 6973.12  338.17 
   1   3  18 7035.57  346.20 
   1   3  18 7098.98  347.14 
  -3   1  18 7263.35  356.80 
   3  -1  18 7106.21  343.67 
   1  -3 -18 7603.29  568.21 
   3   1 -18 7552.95  379.67 
   3   1 -18 7633.46  703.28 
   1  -3 -18 6857.28  316.30 
   1   3  18 7306.65  669.48 
  -1  -3  18 7158.07  355.76 
   1  -3 -18 7738.22  675.13 
  -1   3 -18 7186.63  715.17 
   1  -3 -17  585.01  247.65 
   1  -3 -17  418.19  111.66 
   3  -1  17  376.05  118.90 
  -1   3 -17  313.58  108.37 
  -3   1  17  374.94  108.48 
   3  -1  17  345.49  116.00 
  -3   1  17  512.47  184.63 
  -3  -1 -17  234.18  205.48 
   3   1 -17  322.43  112.28 
   3   1 -17  362.92  122.75 
   3  -1  17  432.77  141.27 
   1  -3 -17  505.93  146.23 
   1   3  17  557.29  231.67 
  -3  -1 -17  397.97  134.31 
  -1  -3  17  390.98  120.99 
  -3  -1 -17  113.77  217.90 
  -1  -3  17  543.85  135.24 
   3  -1  17  509.63  116.57 
   1   3  17  378.04  115.72 
   3   1 -17  373.41  254.36 
   3   1 -17  404.98  142.75 
  -1  -3  17  276.32  172.36 
  -3  -1 -17  613.80  153.20 
   1   3  17  105.04  195.13 
   1  -3 -17  479.23  127.96 
  -3   1  17  565.38  139.67 
  -1  -3  17  486.12  119.07 
  -3   1  17  343.90  109.71 
   3   1 -17  364.92  268.00 
  -1   3 -17  334.75  269.51 
   1  -3 -17  407.47  111.88 
   3  -1  17  442.97  215.03 
  -1   3 -17  365.39  247.68 
  -1  -3  17  487.20  118.62 
  -3   1  17  518.48  194.36 
   1  -3 -17  149.91   95.62 
   1   3  17  418.23  121.77 
   1  -3 -17  277.07  150.29 
   1   3  17  349.65  121.07 
   1  -3 -17  513.92  130.45 
  -3  -1 -17  529.57  146.24 
   3  -1  17  389.92  129.27 
  -3  -1 -16 16462.7   533.5 
   1   3  16 15665.2   897.8 
   1  -3 -16 15928.5   491.0 
   3  -1  16 16534.9   507.7 
   3   1 -16 16393.4   534.0 
   3   1 -16 16269.6   500.8 
  -1   3 -16 16029.6   478.1 
   3  -1  16 15928.0   522.8 
   3  -1  16 16632.4   539.7 
  -1  -3  16 15603.4   782.9 
  -3   1  16 15872.5   497.8 
   1   3  16 16749.2   926.6 
  -1  -3  16 16527.9   496.6 
  -1  -3  16 16476.6   520.7 
  -3  -1 -16 15228.5   892.7 
   1   3  16 16183.4   508.9 
  -1   3 -16 15845.4   981.4 
   1   3  16 15662.1   503.6 
  -3  -1 -16 16358.7   537.9 
   1  -3 -16 16181.7   497.7 
   1  -3 -16 16039.8   768.0 
  -3   1  16 16307.0   516.1 
  -1   3 -16 16047.6   888.9 
  -3  -1 -16 15016.0   887.7 
  -3   1  16 16071.3   799.9 
   3  -1  16 15242.3   892.8 
   1   3  16 16731.3   538.4 
   1  -3 -16 15646.8   512.4 
  -3   1  16 15336.1   766.9 
   1  -3 -16 16069.0   532.8 
   3   1 -16 15387.2   933.6 
   3   1 -16 16417.7   966.5 
  -1  -3  16 16396.4   499.7 
   3  -1  16 15770.3   492.2 
   1  -3 -16 17611.7   544.4 
   1  -3 -16 16010.1   906.6 
  -3   1  16 16374.8   937.5 
  -3  -1 -16 16269.7   526.8 
   3  -1  16 15777.5   520.5 
  -3   1  16 15829.0   503.7 
   3   1 -15 31168.6  1302.8 
  -3   1  15 32671.7  1302.6 
   1  -3 -15 31610.2   726.4 
   1   3  15 30696.6   762.0 
  -1   3 -15 30019.0  1205.8 
  -3   1  15 32321.8   755.6 
   3   1 -15 31274.9  1290.5 
   1  -3 -15 33252.7  1280.7 
  -3  -1 -15 30807.7   766.2 
  -3  -1 -15 33008.8  1299.6 
  -1   3 -15 32344.1  1341.9 
  -3  -1 -15 29988.6  1231.2 
  -1  -3  15 30873.2   725.9 
   1   3  15 31696.5  1262.9 
   1  -3 -15 30469.9  1054.9 
   1  -3 -15 31661.3   769.3 
  -3   1  15 31710.0  1117.8 
   1  -3 -15 33244.1   777.3 
   3  -1  15 31188.4   760.7 
  -1  -3  15 31579.3   751.7 
  -3  -1 -15 31154.9   762.0 
   3  -1  15 29077.7  1230.1 
   3  -1  15 30406.4   759.5 
  -1  -3  15 31466.0  1110.8 
  -1   3 -15 29933.1   986.0 
   3   1 -15 30826.6   721.0 
   3  -1  15 30501.4   750.2 
   3   1 -15 31078.5   760.7 
  -3  -1 -15 30948.8   759.9 
  -3   1  15 32240.7  1130.8 
  -1   3 -14 34851.9  1343.8 
  -1   3 -14 33691.4  1021.0 
   1  -3 -14 33515.0  1246.9 
   3   1 -14 33715.2   777.2 
  -3  -1 -14 32922.9  1306.5 
  -3   1  14 33760.2  1134.5 
  -3  -1 -14 32413.8  1238.1 
   1  -3 -14 32278.3   771.1 
  -3   1  14 33010.9  1131.4 
  -1   3 -14 33610.8  1008.3 
   3   1 -14 34200.0  1312.9 
   3   1 -14 35912.5  1331.2 
  -3   1  14 34686.3  1303.0 
  -1  -3  14 33949.2  1130.8 
   1   3  14 33689.1  1268.8 
  -1   3 -14 33283.4  1223.7 
  -3  -1 -14 36464.4  1321.2 
   3   1 -14 32895.4   735.6 
   1  -3 -14 32852.8   731.4 
  -3  -1 -14 32209.8   767.1 
   3  -1  14 33645.8  1285.6 
   1  -3 -14 31506.6  1038.4 
  -3  -1 -13 49666.5  1509.9 
  -3  -1 -13 52227.0  1623.4 
   3   1 -13 49922.6   963.9 
   1  -3 -13 51332.5  1013.7 
  -1  -3  13 51769.8  1434.7 
  -3  -1 -13 51456.1  1018.1 
   1   3  13 50898.4  1556.8 
  -1   3 -13 49821.4   900.1 
  -3   1  13 50617.6  1421.9 
   3   1 -13 53233.5  1610.1 
   1  -3 -13 51228.7  1315.6 
   3  -1  13 50805.5  1572.7 
   1  -3 -13 50897.9  1525.2 
   3   1 -13 50012.6  1593.9 
  -1   3 -13 51923.5  1300.8 
  -3  -1 -13 50502.8  1575.0 
  -1   3 -13 51861.3  1639.1 
   3   1 -13 49985.1  1003.0 
  -3   1  13 48567.1  1389.8 
  -3   1  13 51774.9  1584.2 
   1  -3 -13 51260.6   969.9 
  -1   3 -13 53046.0  1315.5 
  -1   3 -13 49365.7  1496.3 
  -1   3 -12 80030.5  1708.2 
   3   1 -12 82347.5  2019.1 
   3  -1  12 78126.3  1992.8 
  -3  -1 -12 80958.3  2016.8 
   3   1 -12 78338.2  2035.5 
  -3  -1 -12 77966.2  1377.1 
  -3  -1 -12 78582.9  2021.1 
  -1  -3  12 78959.5  1836.5 
   3   1 -12 78459.9  1329.7 
  -3   1  12 78479.4  1841.8 
   1  -3 -12 76035.9  1666.2 
   1  -3 -12 78832.3  1932.0 
   1  -3 -12 79018.0  1376.2 
  -3  -1 -12 76000.5  1904.9 
  -1   3 -12 79887.9  2048.0 
  -1  -3  12 75532.4  1808.5 
   1  -3 -12 76546.5  1321.4 
  -3   1  12 76922.9  1823.6 
   3   1 -12 78645.9  1372.3 
   1   3  12 80523.1  1990.3 
  -3   1  12 81032.8  2003.1 
  -1   3 -12 79538.6  1694.7 
   1   3  11 25680.7   990.0 
  -1   3 -11 25594.9   825.9 
   3   1 -11 24901.9   551.8 
   3   1 -11 24898.5   586.5 
   3  -1  11 24945.1  1001.2 
  -3   1  11 24122.9   877.1 
   1  -3 -11 25933.9   960.3 
  -3  -1 -11 24948.2  1006.7 
  -3   1  11 26466.5  1000.9 
   1  -3 -11 24168.2   768.6 
  -1   3 -11 25309.8   807.3 
  -1  -3  11 25014.7   897.4 
   1  -3 -11 24283.8   586.2 
  -3  -1 -11 25212.6  1001.1 
  -3   1  11 25449.9   914.1 
  -1  -3  11 24655.3   884.3 
   1  -3 -11 24882.3   556.4 
  -3  -1 -11 24785.4   596.1 
   3   1 -11 25816.2  1015.5 
   3   1 -11 24942.4   980.6 
  -3  -1 -11 24681.1   939.5 
  -3   1  10 45986.4  1331.9 
  -3  -1 -10 49200.1  1405.9 
   1   3  10 46997.5  1358.0 
   1  -3 -10 48746.9  1325.5 
  -3   1  10 46509.8  1280.5 
   3   1 -10 45780.0   886.6 
  -1   3 -10 47780.5  1193.0 
  -3  -1 -10 47474.6  1381.8 
  -1  -3  10 45562.8  1231.8 
   1  -3 -10 46841.1   891.6 
  -1  -3  10 46677.4  1265.1 
   1   3  10 46651.3  1361.5 
   3   1 -10 47513.1  1357.5 
  -1   3 -10 47259.8  1165.2 
   1  -3 -10 46044.0  1087.3 
   3   1 -10 47707.1  1389.1 
  -3  -1 -10 46742.8   897.7 
   1  -3 -10 45873.9   845.9 
   3  -1  10 46755.8  1392.3 
  -3   1  10 45444.1  1245.1 
   1   3  10 46837.1  1166.1 
   3   1 -10 45999.3   839.7 
   3  -1   9 13520.5   658.3 
   1   3   9 13062.3   535.5 
   1  -3  -9 12849.9   478.7 
   3   1  -9 13068.2   664.4 
   3   1  -9 12964.5   638.8 
  -3  -1  -9 12967.3   378.0 
   1  -3  -9 12827.1   610.1 
  -3   1   9 12605.8   589.1 
  -3  -1  -9 12775.1   665.8 
   1   3   9 12885.1   641.9 
   3   1  -9 13160.3   375.0 
  -1   3  -9 13261.0   545.8 
  -1  -3   9 12783.4   579.3 
  -3   1   9 12847.3   631.9 
  -3  -1  -9 13568.7   664.4 
   3  -1   9 14148.0   689.8 
   1   3   9 13996.2   666.5 
  -3   1   9 13477.7   622.6 
  -1  -3   9 12750.9   599.7 
  -3   1   8 40846.1  1114.6 
   1   3   8 42387.4  1186.4 
  -1  -3   8 43829.0  1161.9 
  -1   3  -8 44144.5  1065.6 
   1  -3  -8 43162.9   936.5 
  -1  -3   8 42616.4  1119.6 
   3  -1   8 42751.4  1232.3 
   3   1  -8 44687.9  1209.0 
   1   3   8 41489.6  1024.3 
   1  -3  -8 44328.7  1044.3 
  -3  -1  -8 44811.2  1227.5 
   1   3   8 43953.7  1218.2 
   1   3   8 44026.7  1220.1 
  -3   1   8 42811.4  1173.9 
   1  -3  -8 43399.7  1152.9 
   3   1  -8 44760.1  1252.8 
   1   3   8 43420.8   805.6 
  -3  -1  -8 45055.5  1257.4 
   3  -1   8 44088.6  1216.4 
   3   1  -8 43997.9   802.6 
  -3   1   8 42455.1  1171.6 
  -3   1   8 39411.6   827.7 
   1   3   7 11947.3   336.4 
   1  -3  -7 12535.2   408.0 
   3   1  -7 12451.9   569.8 
  -1   3  -7 12465.4   499.6 
  -1   3  -7 10739.9   250.0 
  -3  -1  -7 13590.2   631.5 
   3   1  -7 12537.6   599.7 
  -1  -3   7 12996.7   548.2 
   3  -1   7 12736.9   586.2 
  -1  -3   7 12475.5   552.8 
  -3   1   7 12941.2   554.0 
   1  -3  -7 12813.9   486.5 
   1   3   7 12203.8   476.3 
   1   3   7 12653.5   587.7 
   1   3   7 11479.5   555.3 
  -3  -1  -7 13620.3   606.2 
  -3   1   7 13280.1   585.8 
   1   3   7 12551.4   588.8 
  -3   1   7 13002.0   566.2 
   1   3   6 46875.0  1182.0 
   1  -3  -6 45769.1  1021.4 
   1  -3  -6 44503.1   868.3 
  -1  -3   6 46515.4  1144.3 
  -3   1   6 45049.0  1112.1 
  -3   1   6 44916.8  1156.9 
   3   1  -6 45900.8  1178.1 
   3  -1   6 44837.5  1157.3 
   1   3   6 44081.4  1151.2 
  -3  -1  -6 45042.5   801.6 
  -3  -1  -6 44572.7  1146.9 
  -1  -3   6 43448.8  1089.5 
  -1   3  -6 43377.0   800.2 
   1   3   6 44027.1   801.5 
   1   3   6 44820.3  1171.9 
  -3   1   6 45941.2  1135.6 
   3   1  -6 45076.4  1189.0 
   3   1  -6 45182.5  1133.6 
  -3  -1  -6 44869.6  1191.3 
   1   3   6 44522.6  1003.8 
   1   3   5 159740.   2720. 
  -3  -1  -5 154286.   2744. 
   3   1  -5 154075.   2652. 
  -3   1   5 153652.   2722. 
  -3   1   5 153641.   2618. 
   3   1  -5 152762.   2726. 
   1   3   5 154810.   2729. 
  -1  -3   5 160385.   2719. 
   1  -3  -5 148092.   2300. 
  -1   3  -5 152476.   2351. 
  -3  -1  -5 158995.   2273. 
  -1  -3   5 156809.   2652. 
   1  -3  -5 157998.   2548. 
   3   1  -5 156036.   2755. 
   1   3   5 153224.   2511. 
   1   3   5 156976.   2748. 
  -3  -1  -5 150792.   2670. 
   3  -1   5 153740.   2700. 
   1   3   4 312630.   4653. 
   1   3   4 304478.   4694. 
  -1  -3   4 309535.   4667. 
   3   1  -4 303522.   4699. 
  -1  -3   4 302312.   4585. 
   3  -1   4 296390.   4617. 
   1  -3  -4 292591.   4193. 
   1  -3  -4 305742.   4488. 
   1   3   4 300322.   4671. 
  -3  -1  -4 302549.   4671. 
  -1   3  -4 297885.   4353. 
   3   1  -4 306113.   4682. 
  -3   1   4 298498.   4514. 
  -3  -1  -4 293202.   4567. 
  -3   1   4 302972.   4676. 
   1  -3  -3 168137.   2687. 
  -3   1   3 169639.   2663. 
   1   3   3 170848.   2779. 
  -3  -1  -3 165561.   2815. 
   3  -1   3 168221.   2788. 
   1   3   3 165694.   2843. 
   3   1  -3 166351.   2850. 
  -3   1   3 165598.   2842. 
  -1  -3   3 166823.   2769. 
   3   1  -3 166609.   2845. 
  -1  -3   2 259390.   4038. 
  -3   1   2 263356.   3868. 
  -3  -1  -2 261379.   4054. 
   1   3   2 263986.   4129. 
   1   3   2 263811.   4006. 
   3   1  -2 263191.   4130. 
  -1   3  -2 265993.   3927. 
   3  -1   2 257019.   4022. 
   1  -3  -2 265930.   3971. 
   1  -3  -2 266906.   3978. 
  -3   1   2 257601.   4102. 
   3  -1   1 10277.1   463.5 
  -3   1   1 10848.0   470.4 
   3  -1   1 10587.2   419.6 
   3   1  -1 11491.1   493.6 
   3   1  -1 11293.3   482.7 
  -3   1   1 10531.4   331.0 
   1   3   1 10985.6   410.3 
  -3  -1  -1 10084.1   424.9 
   1   3   1 11339.9   424.1 
   1  -3  -1 11800.6   433.3 
  -1   3  -1 11001.1   441.7 
  -1   3  -1 11052.8   411.0 
  -1  -3   1 10440.7   440.5 
   1  -3  -1 11348.5   433.7 
  -3   1   1 10224.8   425.5 
   1   3   1 11096.7   479.8 
  -3  -1   0 1400.90  168.68 
  -1  -3   0 1137.54  166.69 
  -1   3   0 1111.91  164.67 
  -3   1   0 1240.96  179.35 
   3   1   0 1137.30  180.28 
  -1   3   0 1767.01  186.30 
  -3   1   0 1219.01   97.96 
   1   3   0 1106.04  134.85 
   3  -1   0 1127.55  184.61 
  -3   1   0 1248.95  177.77 
   1   3   0 1189.79  114.29 
   1  -3   0 1125.88  159.16 
   1  -3   0 1010.96  170.12 
   1   3   0 1230.28  171.28 
  -1  -3  -1 9731.16  424.44 
  -1   3   1 10335.7   447.9 
  -3  -1   1 9269.91  373.26 
   1   3  -1 9337.97  328.32 
   3   1   1 9307.31  441.23 
   1  -3   1 10104.6   431.7 
   1   3  -1 9478.45  339.20 
   1   3  -1 10027.5   418.4 
   1  -3   1 9378.31  403.90 
  -1   3   1 10224.6   435.1 
  -3   1  -1 9638.37  435.99 
  -1   3   1 10448.5   425.6 
  -3   1  -1 9019.98  413.63 
   3  -1  -1 9833.43  450.82 
   3  -1  -2 263051.   4151. 
  -1   3   2 270130.   4122. 
  -1   3   2 272459.   4155. 
   1   3  -2 264526.   3806. 
   1   3  -2 264310.   3944. 
  -1  -3  -2 270292.   4103. 
   3   1   2 270916.   4144. 
  -3   1  -2 259470.   4128. 
   1   3  -2 257531.   3792. 
  -3  -1   2 265912.   3842. 
  -3  -1   2 260864.   3909. 
  -1   3   2 275717.   4113. 
  -3   1  -2 265863.   4066. 
   1  -3   2 268318.   4087. 
  -3  -1   3 160936.   2433. 
   1   3  -3 160357.   2628. 
  -3   1  -3 168548.   2808. 
   3  -1  -3 159890.   2755. 
   1   3  -3 159432.   2503. 
  -1  -3  -3 166860.   2738. 
  -1   3   3 165907.   2792. 
  -3  -1   3 162273.   2498. 
  -1  -3  -3 168104.   2741. 
   3   1   3 161721.   2491. 
   1   3  -3 161107.   2362. 
   3  -1  -3 160666.   2438. 
   3   1   3 163440.   2748. 
   1  -3   3 166367.   2737. 
  -1   3   3 166800.   2768. 
  -3   1  -3 167661.   2793. 
  -1   3   4 305458.   4668. 
   3   1   4 298245.   4291. 
   3   1   4 298169.   4647. 
  -1  -3  -4 306830.   4608. 
   3  -1  -4 296639.   4155. 
  -3  -1   4 290975.   4252. 
   3  -1  -4 294043.   4428. 
  -3  -1   4 288210.   4193. 
  -3   1  -4 306277.   4665. 
   1   3  -4 294683.   4507. 
   1  -3   4 299596.   4589. 
  -3   1  -4 302384.   4633. 
  -1   3   4 302437.   4627. 
   1   3  -4 297483.   4388. 
  -1   3   5 163953.   2861. 
  -1   3   5 165778.   2852. 
  -1  -3  -5 171436.   2842. 
  -3  -1   5 158918.   2409. 
   3   1   5 161945.   2499. 
  -3   1  -5 164854.   2826. 
   1   3  -5 162982.   2641. 
   1   3  -5 162386.   2756. 
   1  -3   5 163515.   2798. 
   3  -1  -5 161731.   2791. 
  -3   1  -5 168953.   2873. 
   3   1   5 160678.   2836. 
  -1  -3  -5 160452.   2494. 
   3  -1  -5 159070.   2632. 
  -1   3   5 159626.   2362. 
  -3  -1   5 155714.   2370. 
   1   3  -6 47217.7   812.7 
  -1  -3  -6 52292.5  1264.9 
   3   1   6 48622.0   988.6 
  -1  -3  -6 50113.6  1023.8 
   3   1   6 50076.0  1256.3 
  -1   3   6 49182.9   866.8 
   1   3  -6 49297.6  1135.4 
  -1   3   6 50738.0  1254.3 
  -3   1  -6 48684.1  1253.2 
  -1   3   6 50747.5  1263.0 
  -3   1  -6 49902.3  1232.4 
  -1   3   6 51236.2  1283.3 
   1  -3   6 48516.6  1236.9 
   3  -1  -6 47750.6  1082.3 
  -3  -1   6 46769.0   855.5 
   1  -3   6 48728.0  1213.8 
   3  -1  -6 50986.4  1231.6 
   1   3  -7 12828.1   290.5 
  -3   1  -7 13814.7   627.9 
  -3   1  -7 13703.5   605.7 
  -1   3   7 14299.0   640.3 
  -3  -1   7 13060.7   358.6 
  -1  -3  -7 14030.9   498.9 
   1  -3   7 13953.6   617.1 
   3  -1  -7 14197.0   528.1 
   1  -3   7 14091.8   613.2 
  -1   3   7 14833.0   637.8 
   3   1   7 13608.5   618.2 
   1   3  -7 14225.6   574.5 
  -3  -1   7 13322.9   465.9 
  -3   1  -7 13735.6   357.2 
  -1  -3  -7 13775.3   622.2 
   3  -1  -7 14810.9   609.4 
   3  -1  -8 44502.1  1244.7 
  -3   1  -8 43345.5   790.4 
   1   3  -8 46024.5  1170.1 
  -3   1  -8 45279.3  1199.0 
   1  -3   8 43390.9  1188.6 
  -1   3   8 44648.2  1229.4 
  -3  -1   8 43770.1   959.5 
  -3   1  -8 45785.1  1241.1 
  -1   3   8 43928.3  1236.3 
  -1   3   8 42889.2  1059.1 
  -1  -3  -8 43916.0  1042.4 
   3  -1  -8 41839.4  1049.2 
   3  -1  -8 42733.2   798.9 
   3   1   8 44132.1  1217.4 
   1  -3   8 46348.1  1236.1 
  -1  -3  -8 46017.0  1235.1 
   3  -1  -8 42825.0  1161.9 
  -3   1  -9 11806.7   333.6 
  -3   1  -9 11716.4   587.8 
   3   1   9 10944.7   592.2 
   3  -1  -9 12373.7   638.6 
  -1  -3  -9 11794.5   521.7 
  -1  -3  -9 12053.7   334.1 
   3  -1  -9 11617.1   345.6 
  -1   3   9 11340.1   491.6 
   1  -3   9 12264.3   611.3 
  -3  -1   9 11499.6   326.1 
  -3  -1   9 11466.9   436.3 
  -1  -3  -9 11949.8   619.8 
   1  -3   9 12187.4   616.5 
  -1   3   9 11604.0   610.4 
   3  -1  -9 11379.2   584.0 
   1   3  -9 11950.4   593.1 
  -3   1  -9 12275.8   630.5 
  -3  -1  10 45071.2  1041.9 
   3   1  10 48279.6  1363.2 
   1  -3  10 47728.2  1344.6 
  -1   3  10 45957.0  1350.1 
   3  -1 -10 47429.2  1405.7 
  -1   3  10 46127.5   851.9 
   3  -1 -10 46002.6  1314.7 
   1   3 -10 48722.2  1348.3 
   1   3 -10 47012.2  1146.1 
   3  -1 -10 46894.0   895.9 
  -3   1 -10 49123.1  1380.3 
  -1  -3 -10 48810.4  1376.5 
  -1   3  10 46001.2  1138.1 
   1  -3  10 49629.1  1372.3 
  -1  -3 -10 45940.1   874.6 
  -3  -1  10 47307.9   867.0 
  -3   1 -10 48060.4   875.9 
  -3   1 -10 47966.8  1313.1 
  -1  -3 -10 48020.8  1227.1 
   3   1  11 22041.1   736.4 
   3  -1 -11 22784.8   956.5 
   3   1  11 22010.3   910.2 
  -1   3  11 22267.7   916.1 
   1  -3  11 22673.0   907.9 
   3  -1 -11 21666.4   545.9 
   1   3 -11 22228.0   770.4 
  -3   1 -11 23508.1   534.3 
  -3  -1  11 23675.5   530.1 
  -1  -3 -11 22206.9   825.5 
  -3   1 -11 23531.6   970.1 
  -1  -3 -11 22335.0   929.9 
  -3  -1  11 22206.7   673.6 
   1  -3  11 22503.5   915.4 
   3  -1 -11 20985.7   861.4 
  -3   1 -11 23853.8   947.2 
   1   3 -11 23861.4   939.1 
  -1   3  11 21454.5   873.5 
  -1   3  11 22291.8   730.2 
  -1   3  11 21937.7   505.0 
  -1  -3 -11 22845.4   543.2 
   3   1  12 76080.4  1662.4 
  -1   3  12 75869.2  1874.7 
   3  -1 -12 77811.8  1911.9 
  -1  -3 -12 77818.9  1825.0 
  -1  -3 -12 77572.4  1344.9 
  -3  -1  12 78569.0  1311.6 
  -1  -3 -12 82153.3  1997.8 
  -3   1 -12 79252.7  1955.0 
   1   3 -12 77077.7  1964.9 
  -3   1 -12 79466.8  1323.7 
   3  -1 -12 79204.7  2028.5 
  -1   3  12 77952.9  1947.1 
   3  -1 -12 77253.4  1355.4 
  -3  -1  12 76575.4  1541.4 
  -1  -3 -12 75696.3  1271.8 
   1   3 -12 76825.8  1720.5 
   1  -3  12 80334.6  1945.1 
   3   1  12 75147.9  1942.9 
  -1   3  12 74401.1  1280.0 
  -3   1 -12 80650.4  2038.4 
   1   3 -13 53375.8  1600.2 
   3  -1 -13 53154.5  1629.0 
  -1  -3 -13 53245.6  1584.3 
   1  -3  13 52204.1  1536.4 
   1   3 -13 51138.8  1627.4 
  -1  -3 -13 50920.5   939.3 
  -3  -1  13 50911.8   955.6 
   3  -1 -13 49313.7  1512.2 
  -3   1 -13 52647.6   973.2 
  -1  -3 -13 51864.4  1008.9 
   3   1  13 49795.4  1307.3 
   3  -1 -13 49885.3  1002.5 
  -3  -1  13 47960.3  1154.2 
  -1   3  13 49806.0   932.1 
   3  -1 -13 50589.0  1007.2 
  -1   3  13 51872.1  1557.4 
  -3   1 -13 53207.7  1645.6 
  -1  -3 -13 50782.6  1457.1 
  -1   3  13 50080.7  1479.0 
   1   3 -13 52130.5  1361.5 
  -3   1 -13 53114.3  1559.9 
   1   3 -14 33048.7   749.0 
   1  -3  14 34459.6  1240.3 
  -1  -3 -14 32504.0   711.3 
   3  -1 -14 33126.9   772.9 
   1   3 -14 33660.9  1339.5 
  -1   3  14 35087.8  1281.5 
  -3   1 -14 33729.7  1341.5 
   3  -1 -14 34455.4   776.0 
  -3  -1  14 34265.6   726.0 
  -3   1 -14 35284.1   794.7 
  -3   1 -14 34723.4  1349.3 
   1   3 -14 36508.4  1337.9 
   3  -1 -14 33987.5  1313.8 
  -1   3  14 32656.6  1180.9 
   1   3 -14 33252.0  1099.7 
   3  -1 -14 34166.5   785.3 
  -1  -3 -14 33100.9  1187.2 
  -3   1 -14 35943.4   747.0 
   3  -1 -14 34736.0  1253.2 
  -1  -3 -14 34089.3   778.3 
  -3   1 -14 34768.7  1267.5 
   3   1  14 32777.3  1054.6 
  -3   1 -15 31434.5  1223.8 
   1  -3  15 30282.6   737.9 
   1  -3  15 29405.7   715.2 
  -1   3  15 30914.1  1273.0 
  -1  -3 -15 30146.7   737.8 
  -1  -3 -15 29983.0   749.0 
   3  -1 -15 32105.0  1232.1 
  -1   3  15 32186.9  1257.3 
   3  -1 -15 31075.4   746.0 
  -3   1 -15 30441.3   692.7 
   3   1  15 30619.6  1042.4 
   1  -3  15 29893.1  1182.0 
  -3   1 -15 30251.7  1304.2 
   1  -3  15 29592.5   731.4 
  -3  -1  15 30665.3   731.1 
   1   3 -15 28875.0   705.3 
   3  -1 -15 30725.4   750.2 
  -1  -3 -15 30113.8  1166.5 
  -1   3  15 30733.1   748.6 
   3   1  15 30502.1   756.0 
   3  -1 -15 33410.9  1332.0 
  -3  -1  15 30833.6   680.9 
   1   3 -15 30399.7  1316.7 
  -1   3  15 29940.6  1147.8 
  -3   1 -15 30523.1  1297.1 
  -3   1 -15 29552.7   740.5 
   1   3 -15 31207.9  1084.9 
   3  -1 -15 31990.1   771.8 
   3  -1 -15 31595.3   745.5 
   1   3 -15 29661.9  1269.1 
  -1  -3 -15 29250.0   675.9 
  -1  -3 -15 30653.6   742.7 
  -1  -3 -16 17923.6   552.5 
   3   1  16 17523.2   539.9 
  -1  -3 -16 18644.3   936.8 
   3  -1 -16 16673.6   912.7 
  -1   3  16 17879.7   548.4 
   1  -3  16 18302.3   541.5 
  -1   3  16 17249.3   864.5 
  -3   1 -16 17783.2  1024.1 
  -1   3  16 18952.5  1018.9 
   3  -1 -16 17830.1  1000.8 
  -1   3  16 18102.9   952.4 
   1  -3  16 17822.9   552.3 
   1  -3  16 18961.3   949.4 
   3   1  16 17470.4   539.5 
   3  -1 -16 17105.5   535.2 
   3  -1 -16 18029.0   562.6 
  -1  -3 -16 18693.5   561.4 
   3   1  16 17346.7   798.8 
  -3   1 -16 18023.8  1035.7 
   1  -3  16 17546.1   532.4 
  -3  -1  16 17933.5   491.8 
  -3  -1  16 18254.9   544.2 
  -3  -1  16 17786.3   541.6 
  -1  -3 -16 17935.5   568.0 
  -1   3  16 18979.2   568.4 
  -3  -1  16 18126.6   528.5 
  -1  -3 -16 17353.2   500.3 
   1   3 -16 18171.2   534.7 
   3   1  16 18005.8   567.9 
  -3   1 -16 18229.7   560.6 
   3  -1 -16 17914.3   544.8 
  -3   1 -16 18155.7   943.6 
   1   3 -16 18715.6  1048.4 
   1   3 -16 18884.0  1036.0 
   3  -1 -16 16909.7   542.7 
   1  -3  16 17672.3   558.0 
  -3  -1  16 17609.3   520.0 
   3   1  16 17878.1   559.1 
   3   1  16 16719.8   932.2 
   3  -1 -16 16823.8   556.2 
   1  -3  17  228.36  116.28 
  -1  -3 -17  153.63  114.41 
  -1  -3 -17  382.79  164.76 
   3   1  17  178.36  178.42 
  -1   3  17  284.90  225.43 
   3   1  17  270.73  118.07 
   1  -3  17  232.53  109.52 
   3   1  17  360.87  120.21 
   1   3 -17  309.26  117.61 
  -1  -3 -17   81.06  108.64 
  -3   1 -17  243.83  284.87 
   1  -3  17  207.83  119.40 
   3   1  17  200.25  131.23 
  -1   3  17  146.50  107.86 
   3   1  17  387.00  134.90 
  -3   1 -17  384.96  142.28 
   3  -1 -17  319.85  135.70 
  -1  -3 -17  233.24   96.09 
  -1   3  17  307.36  239.91 
   3  -1 -17  436.25  272.70 
  -1   3  17  250.78  123.56 
   1  -3  17  311.51  203.71 
  -1  -3 -17   -8.56  170.03 
  -3   1 -17  447.65  297.07 
  -1   3  17  110.98  169.48 
   3  -1 -17  404.91  222.99 
   3  -1 -17  373.03  122.52 
  -3  -1  17  164.88   75.40 
  -3  -1  17  294.62  108.94 
   1   3 -17  181.72  234.56 
   3   1  17  394.27  133.51 
  -3   1 -17  310.42  246.24 
  -1  -3 -17  236.43  118.86 
  -3  -1  17   98.91   92.86 
   3  -1 -17  274.72  132.04 
  -3  -1  17  322.20  123.39 
  -3  -1  17  146.99   97.51 
   1   3 -17   97.52  235.85 
   3  -1 -17  207.74  111.11 
   1  -3  17  318.98  127.19 
  -1   3  17  275.25  121.41 
  -1  -3 -18 8515.09  388.21 
   1  -3  18 8624.24  389.79 
   3   1  18 8314.91  398.99 
   3   1  18 8160.50  381.58 
  -3   1 -18 8843.25  774.37 
  -1  -3 -18 7445.12  651.43 
  -1   3  18 8667.85  363.36 
   3   1  18 8507.52  383.74 
   1  -3  18 8409.44  376.28 
  -3  -1  18 7989.80  353.73 
   3   1  18 7681.97  674.90 
  -3  -1  18 8863.55  390.36 
   1  -3  18 8676.19  399.02 
  -3   1 -18 8464.31  763.82 
  -1   3  18 7764.65  608.26 
   1  -3  18 8144.05  340.72 
   1   3 -18 8021.06  741.91 
   3  -1 -18 8753.92  760.56 
  -1   3  18 8854.94  397.16 
   1  -3  18 8235.49  652.41 
   1   3 -18 8573.59  382.07 
   3   1  18 8634.52  401.44 
   3  -1 -18 9415.74  724.66 
  -3  -1  18 7801.23  348.03 
   3  -1 -18 8179.55  396.46 
  -1   3  18 8126.53  711.57 
   3  -1 -18 8518.12  381.65 
  -3  -1  18 8373.11  340.47 
   3  -1 -18 7829.39  374.53 
   3  -1 -18 8244.20  398.08 
  -1   3  18 8386.35  388.09 
  -3   1 -18 8168.20  390.61 
   1   3 -18 8111.14  729.96 
  -1  -3 -18 8424.93  399.01 
  -1  -3 -18 8215.61  352.02 
  -3   1 -18 8650.77  684.89 
  -3  -1  18 8205.05  376.75 
   1  -3  18 8402.48  375.11 
  -1  -3 -18 8801.39  402.67 
  -1   3  18 8233.04  675.58 
  -1  -3 -19 1500.20  189.37 
   3  -1 -19 1701.96  352.81 
   3  -1 -19 1878.68  220.97 
  -1  -3 -19 1765.38  212.70 
   3   1  19 1453.35  198.98 
   3   1  19 1468.64  335.13 
  -1  -3 -19 1191.67  293.31 
   1  -3  19 1197.69  187.91 
  -3  -1  19 1309.11  160.80 
  -1   3  19 1561.27  365.40 
  -3  -1  19 1498.56  191.26 
   1  -3  19 1448.60  183.99 
  -3   1 -19 1406.32  192.26 
  -3   1 -19 1421.58  398.51 
  -3  -1  19 1353.91  163.85 
   1  -3  19 1416.75  181.68 
  -3  -1  19 1453.45  156.45 
   1   3 -19 1859.84  455.34 
   3  -1 -19 1471.75  188.70 
  -3   1 -19 1491.27  409.62 
   3  -1 -19 1653.99  200.49 
   1   3 -19 1502.05  389.30 
  -1   3  19 1563.12  363.60 
  -1  -3 -19 1316.31  159.20 
   1  -3  19 1206.22  176.88 
   1  -3  19 1482.86  160.55 
   3   1  19 1615.45  207.28 
  -1   3  19 1753.84  207.89 
   1  -3  19 1416.98  319.81 
  -1  -3 -19 1672.37  214.23 
   3   1  19 1334.97  181.64 
   3   1  19 1569.83  195.50 
  -3   1 -19 1921.79  369.62 
   1   3 -19 1666.99  194.42 
  -3  -1  19 1388.63  188.24 
  -1   3  19 1427.26  172.37 
  -1   3  19 1606.68  200.41 
   3  -1 -19 1727.25  211.71 
   3  -1 -19 2064.46  458.69 
   3   1  20 3167.03  261.46 
   1   3 -20 3576.83  554.37 
   1   3 -20 3330.25  280.44 
   3  -1 -20 2913.25  511.09 
  -3  -1  20 3160.67  220.96 
   1   3 -20 3445.58  542.97 
   1  -3  20 3448.27  263.91 
   3  -1 -20 3166.91  257.08 
   3   1  20 3175.14  257.37 
  -1  -3 -20 3043.82  460.52 
   1  -3  20 3412.12  272.74 
  -1   3  20 3197.27  265.77 
  -1   3  20 2670.67  449.13 
   3   1  20 2947.38  266.09 
   1   3 -20 2946.12  253.46 
  -3   1 -20 3266.72  267.45 
   1  -3  20 2653.10  396.85 
  -1   3  20 3078.56  263.26 
  -3  -1  20 2905.00  250.07 
   3  -1 -20 3178.60  465.31 
  -3  -1  20 3153.40  235.73 
  -1  -3 -20 3525.45  283.63 
   3  -1 -20 3383.55  270.46 
   3  -1 -20 3098.49  273.72 
  -1  -3 -20 2708.48  224.74 
   1  -3  20 3307.18  275.44 
  -3   1 -20 3168.24  547.81 
  -1   3  20 3093.08  235.97 
  -3  -1  20 3190.21  236.24 
  -1   3  20 2853.96  473.17 
  -3  -1  20 2784.24  249.92 
   1  -3  20 3025.26  252.88 
  -3   1 -20 2770.72  255.84 
   3  -1 -20 3392.91  279.49 
   3   1  20 3197.55  454.19 
  -1  -3 -20 3301.92  261.90 
   1  -3  20 3001.00  217.95 
  -3   1 -20 2879.40  485.93 
  -1  -3 -20 2962.75  272.33 
  -3   1 -20 2972.61  282.86 
   3  -1 -21 18951.4  1129.5 
   3   1  21 14635.5   969.5 
   3  -1 -21 19097.5   654.7 
  -3   1 -21 18071.8   629.8 
   1  -3  21 18090.6   614.2 
  -1  -3 -21 16741.9  1070.6 
  -1  -3 -21 18705.3   623.9 
  -3   1 -21 18329.5   675.4 
  -1   3  21 17948.4   625.2 
  -1   3  21 18172.8   628.8 
  -3  -1  21 17818.4   573.9 
   3  -1 -21 18401.7   632.9 
  -1  -3 -21 17826.6   639.3 
  -3   1 -21 17347.2  1204.8 
   1   3 -21 18781.9   662.7 
   1   3 -21 18114.2   623.1 
   1  -3  21 17356.0   599.9 
  -1   3  21 17730.7  1157.6 
   3   1  21 18876.9   652.7 
  -1   3  21 17951.9   584.7 
   3  -1 -21 18064.8   619.3 
   3  -1 -21 20425.7  1252.6 
   3   1  21 17845.5   606.0 
   1   3 -21 17651.0   597.9 
  -3  -1  21 17828.0   579.5 
   1  -3  21 17745.9   632.1 
   3   1  21 17551.1   619.9 
  -3   1 -21 17105.9   619.4 
   1   3 -21 17005.0  1187.7 
  -1  -3 -21 17749.8   650.4 
  -3  -1  21 18127.8   622.8 
   1   3 -21 17904.7  1192.2 
  -1   3  21 16865.6  1061.4 
  -3  -1  21 18294.7   622.7 
  -1  -3 -21 17721.8   581.9 
   3  -1 -21 17568.3   645.5 
   1  -3  21 15197.1   955.6 
  -3   1 -21 16990.9  1027.8 
   1  -3  21 17764.4   550.7 
  -1   3  22 13946.6   555.6 
  -1  -3 -22 13610.1   512.7 
  -1  -3 -22 13839.7   579.3 
   1   3 -22 14123.9   554.3 
   3  -1 -22 13620.8  1057.1 
   1  -3  22 13932.9   569.8 
  -1  -3 -22 14175.6   575.5 
   1   3 -22 13168.3   528.4 
   3   1  22 13816.5   552.1 
   3  -1 -22 14024.8   556.2 
  -3  -1  22 13204.1   489.7 
   1   3 -22 14246.0   590.1 
   1  -3  22 13457.0   536.1 
  -3  -1  22 13131.6   500.9 
  -3   1 -22 14203.2  1099.6 
  -3   1 -22 13517.4   551.6 
  -1   3  22 12366.9   937.3 
  -1  -3 -22 12846.8   971.0 
  -3   1 -22 13800.4   559.1 
   1   3 -22 12841.0  1046.2 
  -3  -1  22 13088.7   531.7 
  -1   3  22 13567.0   548.8 
  -3  -1  22 13350.3   544.9 
   3  -1 -22 14099.5   587.5 
  -3   1 -22 14333.8   600.4 
   3   1  22 14128.6   585.7 
  -1  -3 -22 13483.8   535.0 
   1  -3  22 13727.6   541.1 
   3  -1 -22 14432.7   557.3 
   3  -1 -22 13083.5   961.6 
   3  -1 -22 14018.5   569.6 
  -1   3  22 13721.6  1052.2 
   1  -3  22 12990.7   470.6 
  -1   3  22 13663.5   514.5 
   1   3 -22 13759.9  1083.1 
   1   3 -23 6245.92  364.05 
   1   3 -23 6192.65  403.18 
   1   3 -23 4849.39  693.09 
  -1  -3 -23 5920.55  681.59 
   3  -1 -23 5095.13  629.32 
  -3  -1  23 6059.80  373.22 
  -3   1 -23 6584.05  426.60 
  -1  -3 -23 5785.32  337.78 
  -3   1 -23 6597.65  788.72 
  -3  -1  23 6475.70  348.87 
  -3   1 -23 6320.47  381.05 
   3  -1 -23 5999.29  373.03 
  -3   1 -23 5874.01  372.02 
  -1   3  23 6247.59  384.60 
  -1  -3 -23 6267.87  372.54 
   3  -1 -23 5734.22  716.95 
   3  -1 -23 5896.94  393.70 
  -3  -1  23 5955.52  324.92 
   3  -1 -23 6182.22  390.94 
   1   3 -23 6121.00  368.88 
  -1  -3 -23 6309.48  369.59 
   1   3 -23 5418.13  724.08 
   3  -1 -23 5508.05  353.32 
   1  -3  23 6417.58  398.10 
  -3  -1  23 6776.04  392.78 
   3   1  23 6565.92  401.73 
   1  -3  23 6604.84  383.57 
  -1  -3 -23 5501.42  384.87 
   1  -3  23 6355.51  378.19 
  -1   3  23 6322.32  749.03 
  -1   3  23 6028.56  380.98 
  -1  -3 -23 5839.70  385.11 
   3   1  23 5891.04  368.35 
   1  -3  24 5328.05  349.48 
   1  -3  24 5232.52  370.87 
  -3   1 -24 5223.99  355.74 
   1   3 -24 4844.29  331.42 
   3  -1 -24 4483.19  612.37 
   3  -1 -24 4930.61  344.24 
   1   3 -24 5714.61  779.99 
  -1  -3 -24 5539.38  350.22 
  -1  -3 -24 4804.60  643.35 
   3  -1 -24 5150.28  377.72 
  -1  -3 -24 5595.52  376.29 
  -1   3  24 5205.35  366.60 
  -1  -3 -24 4297.26  320.23 
   1   3 -24 4444.80  675.40 
   1   3 -24 5216.82  354.51 
   3   1  24 5325.63  363.63 
   3   1  24 5235.14  380.63 
  -3  -1  24 5189.87  354.43 
  -3  -1  24 5308.24  365.43 
  -1  -3 -24 4990.43  321.07 
   1  -3  24 4825.35  339.66 
   3  -1 -24 5199.31  706.39 
  -1   3  24 5228.00  356.42 
   3  -1 -24 4913.03  356.27 
   3  -1 -24 4354.71  325.07 
  -3  -1  24 5124.40  313.93 
  -3   1 -24 4354.46  686.37 
   1   3 -24 5256.08  379.22 
  -3   1 -24 5171.87  384.57 
  -1  -3 -24 4964.85  366.73 
  -1  -3 -25 16489.4   600.0 
   3  -1 -25 18060.9   700.9 
   3  -1 -25 17746.1   655.5 
  -1   3  25 18010.1   664.0 
   1   3 -25 18874.6   716.3 
   1   3 -25 17427.1  1275.4 
  -3  -1  25 17828.2   598.2 
  -1  -3 -25 17637.5   631.7 
  -1  -3 -25 18249.4   688.8 
   3  -1 -25 16897.5   637.7 
  -3   1 -25 17435.8   705.5 
   3   1  25 18143.2   661.5 
   1  -3  25 17712.0   645.5 
  -3   1 -25 16317.9   625.7 
   1   3 -25 17464.9   629.8 
  -1  -3 -25 17524.9   645.6 
  -1  -3 -25 17661.7   690.3 
   1   3 -25 17791.2   656.3 
  -3  -1  25 18823.1   678.5 
   3   1  25 19157.1   704.9 
  -1   3  25 18308.0   671.9 
   1  -3  25 18673.4   666.3 
  -3  -1  25 18290.0   660.1 
   1  -3  26  561.66  183.14 
  -3   1 -26  314.00  191.78 
   1   3 -26  326.33  168.48 
  -3   1 -26  541.77  207.75 
  -1   3  26  502.11  179.10 
   3   1  26  255.80  142.88 
  -3  -1  26  558.22  188.27 
  -1  -3 -26  434.28  152.77 
  -3   1 -26  470.31  151.38 
  -3  -1  26  397.25  170.53 
   1  -3  26  321.83  173.70 
   1   3 -26   41.39  131.14 
  -3  -1  26  551.95  145.06 
   3  -1 -26  228.54  157.27 
  -1  -3 -26  685.04  151.71 
  -1  -3 -26  508.86  201.62 
  -1  -3 -26  461.44  164.09 
  -3   1 -26  486.18  415.80 
   3  -1 -26  425.95  185.37 
  -1   3  26  251.36  160.20 
   1   3 -26  323.73  162.88 
   3   1  26  508.35  182.90 
   1   3 -26   45.51  368.17 
   3  -1 -26  520.70  172.97 
   3   1  26  417.33  194.79 
   3  -1 -27 1365.45  212.00 
  -1   3  27 1623.90  240.77 
   3   1  27 2015.60  248.51 
   1   3 -27 1301.39  196.73 
  -1  -3 -27 1537.16  199.30 
  -1  -3 -27 2054.88  273.42 
   3   1  27 1493.91  240.74 
  -3   1 -27 1461.07  226.16 
   3  -1 -27 1938.69  268.48 
   1   3 -27 1668.57  238.42 
  -1  -3 -27 1749.01  222.30 
  -3  -1  27 1564.20  189.85 
   1   3 -27 1988.49  261.82 
  -3  -1  27 1717.18  241.33 
   1  -3  27 1911.60  247.58 
   3  -1 -27 1704.83  224.55 
  -1   3  27 1812.12  234.10 
  -3   1 -27 1771.44  266.41 
  -3   1 -27 1892.53  279.70 
  -3   1 -27 1596.11  218.20 
   1  -3  27 1423.16  217.83 
  -3  -1  27 1735.17  228.81 
   3   1  27 1532.35  219.41 
  -3   1 -28 1500.73  242.71 
  -3   1 -28 1476.42  227.78 
  -1  -3 -28 1541.75  203.79 
   3  -1 -28 1867.56  255.24 
   1   3 -28 1439.19  237.00 
   1  -3  28 1784.17  239.59 
   1  -3  28 1867.64  232.32 
  -3   1 -28 1917.95  219.00 
  -1  -3 -28 1721.45  206.32 
   3   1  28 1490.82  209.30 
  -3   1 -28 1583.01  261.59 
   3  -1 -28 1590.12  214.15 
  -3  -1  28 1922.87  206.09 
   3   1  28 1839.15  236.11 
  -3  -1  28 2079.45  252.99 
  -1   3  28 1657.91  219.42 
  -1   3  28 1607.37  229.25 
   3  -1 -28 1519.31  200.87 
   3  -1 -28 1570.36  214.33 
   1  -3  28 1686.78  227.93 
  -1  -3 -28 2218.30  271.23 
  -3  -1  28 2047.44  242.41 
   1   3 -28 1521.10  207.11 
   1   3 -28 1684.58  228.04 
   3   1  28 1934.81  253.53 
   1  -3  29 9292.87  432.83 
  -1   3  29 9287.33  458.54 
   1   3 -29 9224.36  452.25 
   3  -1 -29 9319.86  482.52 
  -3   1 -29 8782.74  460.70 
  -1  -3 -29 9202.09  472.83 
   1  -3  29 9470.01  445.41 
  -3   1 -29 8117.06  470.24 
   1  -3  29 8829.97  411.25 
   1   3 -29 9646.34  490.29 
   3   1  29 9113.20  452.02 
   3  -1 -29 9333.33  440.80 
  -1  -3 -29 8385.68  395.92 
   3  -1 -29 8631.58  431.43 
   3  -1 -29 8748.51  411.40 
  -3   1 -29 9184.48  484.28 
  -1   3  29 8902.19  429.68 
  -3   1 -29 7863.92  395.50 
   3   1  29 8825.41  417.14 
  -3  -1  29 9134.09  445.09 
   1   3 -29 7917.72  399.40 
   1   3 -29 9007.65  480.83 
  -3  -1  29 9624.49  471.06 
  -1  -3 -29 8309.20  413.44 
   3   1  30 3584.94  284.55 
  -1  -3 -30 3279.65  262.37 
  -3   1 -30 3307.57  289.12 
  -3   1 -30 3321.38  301.65 
  -3   1 -30 3577.92  313.04 
  -3  -1  30 3812.89  283.68 
  -1   3  30 3712.66  277.46 
   1  -3  30 3735.85  289.21 
   1   3 -30 3104.37  250.55 
  -1   3  30 3785.69  302.15 
   1  -3  30 3253.44  266.12 
  -1  -3 -30 3685.10  307.27 
  -3  -1  30 4078.19  300.45 
  -1  -3 -30 2839.40  226.85 
   3   1  30 3541.21  263.12 
   3  -1 -30 3683.58  306.62 
   3  -1 -30 3089.97  259.74 
   1  -3  30 3378.55  258.89 
   1   3 -30 3964.62  312.97 
   1   3 -30 3771.94  316.56 
   3  -1 -30 3420.22  273.41 
   1   3 -30 3679.97  315.66 
   1   3 -31   53.11  133.49 
  -3  -1  31  -81.19  125.23 
   3   1  31  194.84  119.55 
   1   3 -31  -53.19  135.97 
   1  -3  31  -89.70  109.28 
  -1  -3 -31  104.18   80.01 
   3  -1 -31   35.58   66.33 
   1   3 -31  -24.16  130.17 
  -1  -3 -31  102.68  131.84 
   3  -1 -31   74.03  110.07 
   3  -1 -31  -87.57  140.21 
  -3  -1  31 -177.04  125.04 
  -1   3  31    2.21  106.57 
   1  -3  31  -31.86  118.16 
  -1   3  31   98.41  136.32 
  -3   1 -31  178.51  146.22 
   3   1  31   59.71  111.98 
  -3   1 -31  -91.90  123.29 
   3  -1 -31  105.06  110.93 
   1  -3  31  150.80  129.43 
  -3   1 -31  -25.77  137.21 
   3  -1 -32   72.10   80.94 
  -3  -1  32  269.48  116.04 
   3  -1 -32  190.85  134.64 
  -3  -1  32  171.21  117.80 
  -1   3  32  334.48  112.92 
   3   1  32  263.10  116.25 
   1  -3  32  138.62  104.02 
   1   3 -32  221.13  131.07 
   3   1  32  205.04  118.83 
  -1   3  32  150.23  121.58 
   3  -1 -32  244.83  117.11 
  -3   1 -32  269.71  130.12 
   1   3 -32  429.90  150.05 
  -1  -3 -32  -28.51   64.82 
  -1  -3 -32  205.35  141.59 
  -3   1 -32  148.99  134.58 
   1  -3  32  289.53  122.30 
  -3  -1  33 1565.22  164.48 
  -3   1 -33 1564.81  188.95 
  -1   3  33 1409.11  171.60 
   3   1  33 1747.95  170.18 
   3  -1 -33 1584.30  163.22 
   1   3 -33 1688.51  189.04 
  -3   1 -33 1856.39  198.32 
   1  -3  33 1564.44  157.49 
   1   3 -33 1561.89  186.24 
   3  -1 -33 1797.66  193.10 
   3   1  33 1649.23  176.97 
  -1  -3 -33 1691.16  189.18 
   3  -1 -34 1990.86  178.57 
   3   1  34 1763.01  162.40 
   3   1  34 1456.56  138.84 
  -1  -3 -34 1829.31  176.30 
  -3   1 -34 1952.09  180.11 
  -3   1 -34 1745.93  182.09 
   1   3 -34 1716.18  179.08 
  -1   3  34 1660.16  167.80 
   1   3 -34 1921.42  173.90 
   2  -3 -34 4240.77  236.85 
  -3  -2 -34 4698.48  259.01 
  -2   3 -34 4847.30  268.91 
   3   2 -34 4492.20  256.42 
   2   3  34 4293.97  241.34 
   3   2 -33 1203.13  165.34 
  -3  -2 -33  943.01  151.02 
  -2   3 -33 1087.75  155.35 
   2   3  33 1330.47  164.36 
   3   2 -33 1075.22  148.35 
   3  -2  33 1177.54  147.73 
   2  -3 -33 1006.52  137.85 
  -2   3 -33 1280.41  176.52 
  -3   2  33 1031.92  141.55 
   2  -3 -33 1214.66  155.66 
   3   2 -33 1345.12  176.19 
  -2  -3  32 3911.38  238.64 
   2   3  32 4096.43  278.99 
  -3   2  32 3514.61  251.71 
  -3   2  32 3840.61  257.81 
   3  -2  32 3797.68  253.01 
   3   2 -32 3892.04  283.06 
   2  -3 -32 4296.43  281.92 
   3   2 -32 3997.44  275.82 
   2  -3 -32 3669.20  255.69 
  -3  -2 -32 3426.49  230.80 
  -2   3 -32 3456.41  257.74 
  -3  -2 -32 3800.25  279.31 
   3  -2  32 3884.42  237.06 
  -2   3 -32 4638.21  309.01 
   3   2 -32 3865.08  268.78 
   2   3  31 3889.29  284.07 
  -2   3 -31 3374.52  284.27 
   3   2 -31 3652.25  282.55 
  -3  -2 -31 3496.91  281.08 
   3  -2  31 3823.69  246.98 
  -3   2  31 3506.70  261.67 
   2  -3 -31 3564.70  269.37 
  -3  -2 -31 3616.28  250.00 
  -2  -3  31 3299.62  229.83 
  -2   3 -31 3512.51  275.18 
  -3   2  31 3822.79  270.35 
   2  -3 -31 3638.69  273.67 
   3  -2  31 3623.28  263.13 
   3   2 -31 4012.71  295.18 
   3   2 -31 3550.36  280.89 
   3   2 -30  636.43  181.94 
   2  -3 -30  631.74  160.16 
  -3  -2 -30  906.75  196.79 
  -2   3 -30  727.52  178.49 
  -2  -3  30  952.89  157.49 
  -3  -2 -30  660.09  160.88 
  -2   3 -30  765.17  180.59 
  -2  -3  30  655.58  134.32 
  -2  -3  30  862.47  176.23 
  -3   2  30 1011.94  178.91 
   3  -2  30  729.92  154.74 
   2   3  30 1066.32  192.86 
   2  -3 -30  941.70  172.43 
   3   2 -30  576.96  167.41 
   3  -2  30  803.21  175.04 
  -3   2  30  581.81  170.53 
  -2   3 -30  620.31  170.50 
  -3  -2 -30  422.34  114.90 
  -2  -3  30  913.83  153.06 
   3  -2  30  855.68  163.26 
  -2   3 -29 3584.35  317.93 
   3   2 -29 4280.18  331.12 
  -2  -3  29 4218.43  291.32 
  -2   3 -29 3382.40  300.29 
   2  -3 -29 4686.20  341.77 
  -2  -3  29 4576.98  332.94 
  -3  -2 -29 4347.21  347.64 
  -3   2  29 4803.22  325.23 
  -2  -3  29 3916.35  283.27 
   2   3  29 4389.43  331.57 
  -3  -2 -29 3778.56  293.16 
  -2   3 -29 3690.07  320.92 
   3  -2  29 3630.40  280.76 
   3  -2  29 4227.04  317.46 
   2  -3 -29 4101.34  315.47 
  -3  -2 -29 3608.14  280.15 
  -3  -2 -29 4162.37  325.55 
   3   2 -29 4066.40  337.84 
  -3   2  29 3866.20  319.10 
  -2  -3  29 4251.67  276.07 
   3  -2  28 5581.49  343.02 
   3   2 -28 6504.49  420.56 
   2   3  28 5475.85  314.18 
   2   3  28 5888.13  379.28 
   2   3  28 6472.83  398.94 
  -2   3 -28 5273.73  379.24 
   3  -2  28 6476.05  386.70 
  -2  -3  28 5687.51  347.93 
  -3  -2 -28 5626.44  358.73 
  -2  -3  28 6202.19  380.10 
   2  -3 -28 5437.27  363.91 
   3   2 -28 6273.02  399.15 
  -3   2  28 5973.54  370.61 
  -2   3 -28 5161.71  384.64 
  -3  -2 -28 5533.46  373.38 
  -2   3 -28 5153.13  371.65 
   3   2 -28 6024.57  396.41 
  -2  -3  28 5213.44  319.72 
   2  -3 -28 5508.59  369.64 
  -3  -2 -28 5424.63  392.56 
  -3  -2 -28 5337.27  340.74 
  -2  -3  28 5277.80  335.06 
  -3   2  28 5387.32  360.99 
  -3   2  27 7779.75  439.70 
   3  -2  27 8667.90  451.01 
  -3  -2 -27 8264.05  462.07 
  -2  -3  27 9147.34  463.81 
   3  -2  27 8010.58  418.17 
  -3  -2 -27 7516.67  420.65 
  -2   3 -27 8120.63  465.11 
  -3   2  27 8858.21  448.06 
   2   3  27 8677.29  453.37 
  -2   3 -27 8876.80  489.95 
   3   2 -27 8327.59  470.45 
   2   3  27 8334.32  468.26 
  -2  -3  27 8310.58  416.55 
   3   2 -27 7670.03  818.33 
  -2   3 -27 7893.69  462.87 
   2   3  27 8381.60  387.19 
   2  -3 -27 8204.55  449.99 
   2  -3 -27 8171.45  455.44 
  -2  -3  27 7938.52  414.03 
   3   2 -27 8535.78  467.58 
  -3  -2 -27 8949.04  486.02 
  -2  -3  27 8477.18  401.03 
   3   2 -27 8319.39  467.15 
  -3  -2 -26 3782.13  289.86 
   2   3  26 4632.08  345.23 
  -2  -3  26 4616.38  345.35 
   3   2 -26 4925.26  377.75 
   3  -2  26 4585.25  322.25 
   3   2 -26 5325.13  743.89 
   2  -3 -26 3972.48  327.50 
  -3  -2 -26 4494.43  358.28 
   3   2 -26 4660.48  659.75 
   2  -3 -26 4895.26  359.01 
   2   3  26 4270.22  285.64 
  -2   3 -26 4678.08  366.08 
   3   2 -26 4521.84  363.53 
   2   3  26 4635.39  374.13 
  -2  -3  26 4389.50  313.28 
  -3  -2 -26 4495.85  344.23 
  -3  -2 -26 4521.35  350.49 
  -3   2  26 4336.78  327.66 
  -2  -3  26 4221.66  298.95 
   3  -2  26 4614.13  341.37 
  -2   3 -26 4493.79  699.61 
   3   2 -26 5132.52  381.90 
  -3   2  26 4981.89  358.38 
  -2  -3  26 4576.74  324.76 
  -2   3 -25 8123.58  898.49 
  -3  -2 -25 8546.75  468.78 
  -3  -2 -25 7718.04  407.51 
  -3  -2 -25 8722.94  490.76 
  -2   3 -25 8351.39  486.74 
  -3   2  25 9609.25  463.59 
  -3  -2 -25 8872.28  464.04 
  -3   2  25 9752.44  488.18 
   2   3  25 9436.58  472.86 
   3  -2  25 8333.03  489.35 
   2   3  25 8849.75  407.85 
   2   3  25 9369.19  485.28 
   3  -2  25 9083.51  444.60 
   3   2 -25 8651.35  493.73 
  -2  -3  25 8593.63  430.95 
   3  -2  25 9159.69  467.23 
  -2  -3  25 8859.44  443.73 
  -2  -3  25 8769.29  417.94 
  -2  -3  25 9195.60  480.65 
   3   2 -25 9045.62  491.53 
   3   2 -25 8752.02  482.17 
   2  -3 -25 9089.12  479.06 
   3   2 -25 7703.96  857.95 
   2  -3 -25 8332.29  406.11 
   2  -3 -25 9081.70  478.94 
  -2  -3  24 13188.9   567.0 
   2   3  24 13278.1   506.6 
  -3  -2 -24 12486.5   551.8 
  -3  -2 -24 13179.8   576.6 
   3   2 -24 13209.7  1103.6 
  -2   3 -24 11707.9  1092.2 
   2  -3 -24 11856.6   547.0 
   2   3  24 12965.4   551.3 
  -2  -3  24 12877.7   529.5 
  -3   2  24 12426.9   485.1 
  -2   3 -24 14240.7   613.2 
   3  -2  24 13570.1   597.5 
   3  -2  24 13466.9   560.1 
   2   3  24 13111.3   580.2 
  -3  -2 -24 12782.8  1039.9 
   3   2 -24 12536.5   573.3 
   3   2 -24 12469.8   501.0 
   2  -3 -24 11686.1   486.8 
   3  -2  24 13461.5   535.6 
  -3   2  24 12737.9   561.4 
  -3  -2 -24 12359.6   581.5 
  -2  -3  24 13814.4   523.2 
   2  -3 -24 13071.8   571.6 
  -3  -2 -24 11909.3   505.2 
  -2  -3  24 13166.7   537.2 
   3   2 -24 14020.7   598.0 
  -3   2  24 13303.6   546.1 
   3   2 -24 12282.6  1055.2 
   3   2 -24 13131.0   587.8 
   3   2 -23 9408.81  419.55 
  -3  -2 -23 9137.34  465.80 
  -2   3 -23 9900.01  992.09 
   3   2 -23 7829.12  844.87 
   2  -3 -23 8054.82  440.19 
  -2  -3  23 8668.79  415.02 
   2  -3 -23 8123.62  398.52 
  -2   3 -23 8804.56  416.90 
   3  -2  23 9031.84  448.21 
   3  -2  23 8894.36  485.57 
   3   2 -23 9406.43  487.90 
   3   2 -23 8314.44  874.49 
  -2   3 -23 8113.52  404.57 
  -2  -3  23 9234.11  468.33 
  -3  -2 -23 8032.75  461.99 
   2  -3 -23 8604.61  458.48 
   2   3  23 8946.78  455.30 
   3   2 -23 9061.29  434.31 
  -2  -3  23 7871.04  411.23 
   3  -2  23 9073.61  469.21 
   3  -2  23 8900.00  428.69 
  -3   2  23 8797.28  407.07 
  -3  -2 -23 9025.15  866.66 
  -3   2  23 8869.12  437.59 
  -2  -3  23 9356.40  442.45 
   3   2 -23 9214.21  481.62 
  -3   2  23 8505.77  447.24 
  -3  -2 -23 9222.79  476.21 
  -3  -2 -23 7962.15  409.01 
  -2   3 -23 9203.66  489.24 
   2   3  23 9228.71  415.88 
   2   3  23 9109.58  471.48 
   3  -2  23 9344.06  449.83 
  -2  -3  22 19028.9   665.2 
   3   2 -22 18776.8   604.9 
  -3   2  22 18612.3   606.0 
   3   2 -22 17927.9   671.9 
  -3  -2 -22 18338.7   661.7 
  -2  -3  22 18138.2   624.8 
  -3  -2 -22 18755.1   671.3 
   2   3  22 18352.7   668.8 
   3   2 -22 18639.0  1251.8 
  -3  -2 -22 17443.4   601.2 
   2   3  22 17997.1  1102.6 
   3   2 -22 18530.3  1245.7 
  -3   2  22 18368.1   656.1 
  -2  -3  22 17523.8   599.0 
   3  -2  22 18408.0   620.8 
   3  -2  22 18909.1   639.9 
   2  -3 -22 17779.3   597.4 
   3  -2  22 19417.6   676.8 
   3   2 -22 18925.3   626.2 
   2  -3 -22 17150.0   652.5 
  -3   2  22 18060.5   622.9 
  -3  -2 -22 16928.9  1135.9 
  -2   3 -22 18171.1   609.7 
   2  -3 -22 17434.8   650.9 
   2   3  22 17977.8   599.2 
   3  -2  22 18200.3   684.0 
   3  -2  22 18856.1   646.8 
  -2   3 -22 17759.5   610.8 
   2   3  22 18026.0   654.3 
  -2   3 -22 18713.6  1313.9 
  -3  -2 -22 18007.5   677.5 
   3   2 -22 19508.2   694.7 
  -2   3 -22 18504.3   691.8 
   3  -2  22 15318.4  1056.1 
  -3  -2 -21 4619.05  332.56 
   2  -3 -21 5179.00  634.16 
  -2  -3  21 4266.50  298.68 
  -2  -3  21 4702.62  300.81 
  -2   3 -21 3729.76  613.12 
   3  -2  21 4296.75  557.15 
   3   2 -21 4468.34  290.34 
   2   3  21 4345.41  575.72 
   2   3  21 4601.77  335.88 
  -3   2  21 4665.66  328.28 
   2  -3 -21 5058.35  322.86 
   3  -2  21 4806.22  305.45 
   3  -2  21 4671.01  325.14 
  -3   2  21 4629.64  312.86 
   2   3  21 4137.54  541.43 
   3  -2  21 4733.01  331.91 
  -3  -2 -21 5033.41  624.44 
  -2  -3  21 4874.79  334.34 
   3  -2  21 4543.00  309.64 
   2  -3 -21 4767.86  332.06 
   2  -3 -21 4557.96  334.31 
  -2   3 -21 5125.23  362.82 
   2  -3 -21 4849.87  288.86 
  -3  -2 -21 4457.34  336.46 
   3   2 -21 4918.65  664.04 
   2  -3 -21 4740.30  295.54 
   3   2 -21 4079.72  604.57 
   3   2 -21 4515.63  334.27 
  -3  -2 -21 4691.38  595.24 
  -2   3 -21 4463.64  307.36 
  -3   2  21 4803.48  299.42 
   3  -2  21 4764.12  346.68 
   2   3  21 4376.53  318.99 
   3   2 -21 4421.99  301.10 
  -3  -2 -21 4870.57  339.30 
  -2   3 -21 4799.14  625.02 
   2   3  21 4497.92  292.81 
  -2   3 -20 19873.8  1203.0 
   3   2 -20 17683.2  1151.8 
  -3  -2 -20 18970.7   653.9 
   3   2 -20 19412.9   607.6 
  -3  -2 -20 18129.7  1113.9 
  -3   2  20 19296.2   644.7 
  -2  -3  20 19873.7   650.7 
   3   2 -20 19356.6  1214.7 
   2  -3 -20 18783.6   649.0 
  -2  -3  20 19187.7   568.6 
   2  -3 -20 17889.1   631.5 
  -2   3 -20 19394.1   608.6 
  -3  -2 -20 19010.9   650.9 
  -3  -2 -20 19618.5  1167.8 
   3  -2  20 17993.8   646.0 
   2  -3 -20 20194.8  1195.8 
   3  -2  20 18965.4   604.8 
   3  -2  20 18124.1   612.8 
  -3   2  20 18438.8   605.8 
   2   3  20 18852.4   630.8 
   2  -3 -20 18430.0   614.8 
  -3   2  20 19150.4   605.3 
   2  -3 -20 18514.8   571.5 
   2   3  20 18704.9   591.4 
   3  -2  20 17775.8  1086.2 
  -3  -2 -20 18302.9   657.3 
   2   3  20 19210.0   652.0 
   2   3  20 17131.4  1078.2 
   2   3  20 18101.0  1059.1 
  -2  -3  20 18970.8   613.6 
   2  -3 -20 18369.7   585.6 
  -2  -3  20 19097.6   596.2 
  -2   3 -20 17840.4  1226.4 
   3  -2  20 19047.2   644.9 
   3   2 -20 18681.6   652.6 
  -2  -3  19 2242.57  205.22 
  -3  -2 -19 2542.52  448.65 
   3  -2  19 2329.35  224.80 
   2   3  19 2286.32  234.55 
  -2   3 -19 2087.07  410.17 
   3   2 -19 2275.44  237.83 
   3  -2  19 2218.39  238.14 
  -2  -3  19 2362.58  228.89 
  -2   3 -19 2684.43  230.23 
  -3   2  19 2422.90  236.04 
   2   3  19 2233.58  201.96 
   3  -2  19 2280.16  232.22 
   2  -3 -19 2048.66  188.37 
   2  -3 -19 2239.30  202.07 
   3  -2  19 2284.05  210.12 
  -3   2  19 2346.08  212.30 
  -2   3 -19 2910.22  526.67 
   2   3  19 2318.71  233.16 
  -3   2  19 2561.64  218.69 
   2  -3 -19 2314.54  417.61 
   3  -2  19 2441.44  424.38 
   2   3  19 2576.34  434.22 
  -2  -3  19 2431.49  216.80 
  -3   2  19 2213.36  442.24 
  -3   2  19 2057.28  363.68 
  -3  -2 -19 2265.57  237.76 
  -2  -3  19 2350.92  192.13 
   2  -3 -19 2327.35  223.18 
   3  -2  19 2238.83  234.98 
   3   2 -19 2637.24  490.25 
   3   2 -19 2024.31  419.11 
   2  -3 -19 2216.85  225.24 
   2   3  19 2535.88  405.00 
  -3  -2 -19 2362.20  237.48 
   3   2 -19 2650.79  219.05 
  -3  -2 -19 2659.61  442.54 
   2  -3 -19 2236.19  230.39 
  -3   2  18 8248.10  664.32 
   2  -3 -18 8205.45  612.03 
   3  -2  18 8946.35  409.96 
   2  -3 -18 10231.2   799.9 
  -2  -3  18 8575.46  377.22 
  -3  -2 -18 8397.99  359.91 
  -3   2  18 9026.50  411.30 
  -2  -3  18 9214.49  388.50 
   2  -3 -18 9190.68  381.84 
   3  -2  18 8898.57  737.77 
  -3   2  18 9121.38  391.46 
  -3  -2 -18 9111.62  727.80 
   2  -3 -18 9301.25  402.04 
   2  -3 -18 9243.25  416.61 
   3  -2  18 9066.23  421.58 
  -3  -2 -18 9159.88  418.58 
   3  -2  18 8671.61  412.17 
   3   2 -18 9678.65  819.15 
   3  -2  18 9010.70  412.31 
   2   3  18 9227.83  388.93 
   3  -2  18 9009.07  381.29 
  -2   3 -18 9753.10  844.73 
   2  -3 -18 9535.81  428.14 
  -2  -3  18 9011.25  364.47 
  -3   2  18 10378.3   834.3 
   2  -3 -18 9193.77  374.00 
   3   2 -18 9016.14  421.64 
   3   2 -18 9042.97  771.21 
  -2  -3  18 9640.25  404.71 
   2   3  18 9055.79  708.54 
  -2  -3  18 9341.83  418.72 
   2   3  18 9135.19  418.06 
  -2   3 -18 9209.62  399.83 
  -2   3 -18 9742.56  787.51 
  -3   2  18 9016.30  646.54 
   3   2 -18 9406.94  388.17 
   2   3  18 9645.13  421.19 
   2   3  18 8277.94  717.87 
  -3  -2 -18 9873.88  783.35 
  -3  -2 -18 9460.66  424.72 
  -3   2  18 9330.19  394.79 
  -3   2  17 18128.8   552.9 
   3  -2  17 17542.8   590.6 
   3  -2  17 18369.4   589.1 
  -2  -3  17 17977.6   526.9 
   3   2 -17 18067.3  1069.4 
  -2  -3  17 17747.9   547.4 
   2   3  17 16584.5   937.1 
   2  -3 -17 18135.9   875.0 
  -3   2  17 18585.8   583.2 
   2  -3 -17 17881.3   536.7 
   3  -2  17 17935.5   567.7 
   2  -3 -17 18343.6  1046.7 
  -2   3 -17 19485.3  1143.0 
  -2  -3  17 18407.0   549.2 
  -3  -2 -17 18118.5   984.4 
  -2   3 -17 18478.0   560.8 
   3  -2  17 17411.9  1005.8 
   3   2 -17 17388.3   577.7 
   3  -2  17 17894.9   539.2 
   3   2 -17 18897.1  1069.4 
  -3   2  17 18294.1   556.3 
  -3  -2 -17 18457.2  1043.2 
  -3   2  17 18396.4  1056.3 
   2  -3 -17 18120.6   537.7 
   2  -3 -17 18906.2   572.0 
  -2  -3  17 18234.1   577.1 
  -3  -2 -17 17609.6   531.2 
   2   3  17 17037.2   540.0 
   2  -3 -17 18586.2   592.5 
  -3  -2 -17 18684.8   599.1 
   2   3  17 18385.0   581.0 
   2   3  17 17312.2  1006.0 
  -2  -3  17 18736.1   564.9 
   2   3  17 18370.3   593.1 
   2  -3 -17 17342.0   576.2 
  -3   2  17 18732.8   961.6 
   3  -2  17 18315.1   580.0 
   3   2 -17 17848.3   540.1 
  -2   3 -17 17808.6  1028.0 
  -3  -2 -17 18849.2   591.5 
  -3   2  17 17253.1   887.6 
  -2  -3  16 4593.08  264.29 
   3  -2  16 4662.28  278.07 
  -2  -3  16 4568.67  258.78 
  -2  -3  16 4468.19  242.75 
  -2   3 -16 3596.12  393.17 
  -2   3 -16 3579.38  478.54 
   3  -2  16 4619.34  274.54 
   3   2 -16 4823.34  560.29 
   3  -2  16 4543.97  282.04 
   3  -2  16 4299.32  251.29 
   3  -2  16 4188.47  274.30 
   2  -3 -16 4625.34  281.79 
   3   2 -16 4552.63  253.95 
   2   3  16 4543.20  281.79 
   2  -3 -16 4436.10  262.44 
  -3   2  16 4312.59  255.11 
   2   3  16 3880.63  445.41 
   2   3  16 4288.04  254.06 
  -3   2  16 4338.30  259.43 
   3   2 -16 4811.71  539.55 
   2   3  16 3488.55  451.52 
  -2  -3  16 4429.00  397.26 
  -2  -3  16 4551.38  272.71 
  -3  -2 -16 4435.49  287.18 
   2  -3 -16 4725.68  256.09 
   3  -2  16 4437.36  509.74 
  -3  -2 -16 4992.70  546.63 
   2   3  16 4310.36  268.69 
  -3   2  16 4367.33  456.52 
  -3   2  16 4652.16  528.10 
   3   2 -16 4657.49  284.42 
  -3  -2 -16 4459.51  274.85 
  -3   2  16 4445.13  272.23 
  -2   3 -16 4342.73  554.07 
  -3  -2 -16 3996.24  452.46 
   2  -3 -16 4506.84  250.67 
   2  -3 -16 3902.19  393.85 
   2  -3 -16 4489.50  280.50 
  -3   2  16 4416.48  441.40 
   2  -3 -16 4408.94  507.16 
  -3  -2 -15 63386.2  1846.3 
   2   3  15 65137.3  1949.4 
   2  -3 -15 65107.7  1700.6 
   3  -2  15 63878.3  1269.3 
  -3   2  15 63613.3  1239.9 
   2  -3 -15 67003.3  1282.7 
   2  -3 -15 65744.5  1238.7 
  -3   2  15 68121.4  2009.0 
  -3   2  15 64335.8  1844.9 
  -3  -2 -15 63038.3  1248.0 
   2  -3 -15 64452.8  1267.3 
   3   2 -15 64827.4  2015.6 
   2   3  15 62367.4  1267.7 
   2  -3 -15 65280.5  1210.2 
   3  -2  15 64790.7  1951.1 
   3  -2  15 64246.0  1273.6 
   3  -2  15 62455.1  1242.9 
  -2  -3  15 63977.8  1656.5 
   3   2 -15 66577.8  1984.2 
  -2  -3  15 64400.1  1213.1 
  -3  -2 -15 64716.9  1281.6 
   2   3  15 64926.2  1258.3 
  -2  -3  15 66260.1  1240.1 
  -2   3 -15 63642.1  1159.3 
   3  -2  15 65332.1  1254.4 
  -2   3 -15 64030.7  2032.2 
  -3  -2 -15 65624.2  1976.3 
   2  -3 -15 65584.0  1960.3 
   3   2 -15 64506.3  1201.9 
  -2   3 -15 66877.7  1698.7 
  -3  -2 -15 66873.5  1277.2 
  -3   2  15 66110.9  1261.1 
  -2  -3  15 65498.9  1261.8 
  -3   2  15 64902.0  1803.1 
  -2   3 -15 64790.3  1717.3 
   3   2 -15 64923.2  1268.1 
  -2   3 -15 66372.5  1969.1 
   2  -3 -14 20014.8   539.3 
   3   2 -14 21571.1   548.4 
  -2   3 -14 22514.1   886.7 
  -3   2  14 21627.6   960.5 
   3   2 -14 22587.4  1088.7 
  -3  -2 -14 21840.1  1041.1 
   2  -3 -14 20308.7   832.6 
  -2   3 -14 21616.1   528.0 
   3  -2  14 21694.1  1036.2 
  -3  -2 -14 20834.3   578.5 
  -2   3 -14 23396.5  1110.8 
   2  -3 -14 20602.2   560.6 
   2  -3 -14 21891.9   746.4 
  -3   2  14 21869.5   948.0 
  -3  -2 -14 20626.6   936.6 
   3   2 -14 22027.7   593.6 
   3   2 -14 22891.7  1050.2 
  -2   3 -14 23044.1   912.5 
   2   3  14 22661.5  1044.5 
  -3  -2 -14 22033.5   603.5 
  -3   2  14 23328.7  1072.8 
  -2   3 -14 20957.9  1011.5 
  -2  -3  14 22751.9   882.2 
   2  -3 -14 21622.2  1018.5 
   2  -3 -13 4861.60  482.45 
  -2   3 -13 4700.47  408.40 
  -2  -3  13 5035.34  396.46 
  -3   2  13 5664.63  514.00 
  -3  -2 -13 4720.15  431.91 
   2  -3 -13 5045.96  338.19 
   3   2 -13 4364.45  488.51 
  -3  -2 -13 4503.96  256.83 
   2   3  13 4899.11  483.42 
  -2   3 -13 4887.98  422.11 
   3  -2  13 4736.04  490.50 
   3   2 -13 4694.39  254.30 
  -2   3 -13 4822.46  227.42 
  -3  -2 -13 5173.69  507.64 
   3   2 -13 4680.88  226.67 
  -3  -2 -13 4210.86  238.35 
   3   2 -13 5401.21  507.88 
  -3   2  13 4234.82  422.03 
  -2  -3  13 5076.61  404.92 
   2  -3 -13 4421.25  237.56 
   2  -3 -13 4416.34  367.57 
  -3   2  13 4415.91  427.27 
   2   3  12 90774.2  2208.0 
  -3   2  12 88588.3  2110.1 
  -3  -2 -12 88038.6  1516.9 
  -3  -2 -12 87106.2  2040.0 
   2  -3 -12 88799.1  1909.9 
  -2  -3  12 88104.5  1941.4 
   2  -3 -12 90956.7  1518.8 
   2  -3 -12 92142.6  1776.4 
  -3  -2 -12 91766.4  2258.4 
   2  -3 -12 93324.7  2216.5 
  -3   2  12 90007.1  2203.0 
   3   2 -12 88559.6  1469.7 
   3   2 -12 88706.7  1531.4 
  -2   3 -12 91919.1  2021.2 
   2   3  12 92107.4  2036.6 
   3   2 -12 89983.0  2261.2 
  -2  -3  12 91576.9  1981.6 
  -3   2  12 90850.8  2123.5 
  -3  -2 -12 91208.5  1557.3 
   3   2 -12 94175.2  2209.2 
   3  -2  12 91283.8  2248.1 
  -2   3 -12 90089.4  2015.6 
  -3   2  11 18242.6   815.0 
  -3  -2 -11 18064.2   764.1 
  -3  -2 -11 18912.3   508.6 
  -2  -3  11 17778.6   714.1 
   3   2 -11 19116.9   848.2 
  -2  -3  11 19094.4   763.4 
  -3  -2 -11 19112.6   898.9 
   3  -2  11 19455.0   894.0 
  -2   3 -11 20272.3   797.2 
   3   2 -11 17546.8   437.8 
   2  -3 -11 18187.0   698.1 
  -2   3 -11 17968.1   757.8 
  -3  -2 -11 18501.9   482.7 
   3   2 -11 19310.5   903.0 
  -3   2  11 19565.7   877.4 
   2  -3 -11 17724.6   609.4 
   2   3  11 18380.3   856.6 
   2  -3 -11 18851.5   848.8 
   3   2 -11 18132.5   488.6 
  -3   2  11 20650.4   861.9 
   2  -3 -11 18695.2   481.3 
   2   3  11 17831.9   756.0 
   2   3  10 16229.0   745.7 
  -3   2  10 15059.5   740.0 
  -3  -2 -10 15954.4   670.6 
   2  -3 -10 15219.8   602.0 
  -3   2  10 15909.4   400.9 
  -3   2  10 15494.2   732.7 
  -2  -3  10 16362.5   675.8 
  -3   2  10 15036.8   719.1 
  -3  -2 -10 15429.3   776.2 
   2  -3 -10 16052.3   554.5 
   3   2 -10 15864.3   434.4 
  -2  -3  10 16100.5   652.0 
  -3  -2 -10 15366.3   416.1 
   3  -2  10 16025.7   786.4 
  -2   3 -10 16751.6   709.1 
   3   2 -10 15374.7   729.8 
   3   2 -10 15234.6   778.8 
  -2   3 -10 14964.9   682.1 
   2   3  10 16190.0   685.7 
  -3  -2 -10 16408.1   449.3 
   2   3  10 15594.6   759.7 
  -3  -2  -9 25231.4   828.7 
  -3   2   9 26393.7   948.8 
   2   3   9 24899.6   880.3 
  -2  -3   9 25530.2   825.4 
  -3   2   9 27058.5   964.1 
  -2   3  -9 26060.0   891.4 
   2   3   9 24946.0   917.1 
  -3  -2  -9 26633.3   595.0 
  -3  -2  -9 26047.7   985.2 
   2   3   9 26976.5   877.0 
  -3   2   9 25836.3   932.5 
   3   2  -9 28249.0   950.1 
  -3   2   9 25793.0   550.2 
   2   3   9 25320.5   954.4 
   3  -2   9 25558.2   979.8 
   3   2  -9 26080.8   573.3 
   2  -3  -9 27067.3   728.0 
   3   2  -9 26315.2   993.2 
  -2  -3   9 26204.6   864.3 
   2  -3  -9 25496.7   771.4 
  -2   3  -9 25299.7   877.8 
  -3   2   8 39230.6  1162.9 
   3   2  -8 39647.0  1209.9 
  -3   2   8 39809.4  1185.9 
   2   3   8 39325.6   756.1 
   2  -3  -8 39589.3   970.5 
   2   3   8 38470.6  1076.8 
   2   3   8 39746.6  1191.8 
   2   3   8 39479.7  1146.7 
  -2  -3   8 38713.8  1042.6 
  -3   2   8 39881.8   743.2 
  -3  -2  -8 42344.3  1206.2 
   3   2  -8 38694.5   754.1 
  -3  -2  -8 43049.8  1249.9 
   3   2  -8 39686.6  1131.3 
  -3   2   8 40345.8   773.3 
  -3   2   8 40780.2  1173.0 
   2   3   8 38405.8  1109.8 
  -3  -2  -8 41922.2   786.4 
   2  -3  -8 40674.6   926.8 
  -2   3  -8 40541.5  1122.3 
   3  -2   8 40759.2  1226.3 
  -3  -2  -8 38843.1  1022.8 
  -3   2   7 33357.5  1043.4 
   3  -2   7 33253.9  1056.9 
   2   3   7 31680.2  1010.3 
   2   3   7 30832.7   976.8 
  -3   2   7 33951.7  1022.9 
  -2   3  -7 32169.4   961.7 
  -3  -2  -7 35083.6  1077.4 
   3   2  -7 33224.7  1052.9 
  -3   2   7 31106.4   623.9 
   2   3   7 30934.8   917.7 
  -3  -2  -7 33893.0  1018.8 
  -3   2   7 32820.1   652.6 
   2   3   7 31805.2   955.2 
  -2  -3   7 32846.9   910.4 
   2   3   7 31087.8   631.0 
   3   2  -7 32769.7   955.8 
   2  -3  -7 31879.8   782.0 
  -2   3  -6 62084.4  1135.1 
   2   3   6 61639.0  1389.6 
  -2  -3   6 61943.5  1349.2 
   3   2  -6 63061.4  1500.0 
  -3   2   6 58807.3  1023.5 
  -3   2   6 60699.9  1043.3 
   2  -3  -6 60799.8  1207.4 
   2  -3  -6 60451.8  1233.5 
  -3   2   6 61443.1  1489.2 
   2   3   6 62318.3  1469.9 
  -3   2   6 62198.7  1472.3 
   2   3   6 60944.3  1437.3 
   2   3   6 61399.1  1419.1 
  -3  -2  -6 62877.1  1449.0 
   2   3   6 60829.9  1028.7 
   3   2  -6 63020.3  1525.4 
   3  -2   6 63089.9  1447.9 
   3   2  -6 63860.0  1384.6 
   3  -2   6 62705.4  1523.2 
  -3  -2  -6 61607.4  1494.8 
   2  -3  -5 411304.   6060. 
  -3   2   5 416397.   5831. 
   3   2  -5 434217.   6228. 
   3  -2   5 436619.   6458. 
   2   3   5 418840.   6285. 
   2   3   5 424429.   6380. 
  -3   2   5 421688.   6432. 
   3   2  -5 435722.   6442. 
   3  -2   5 405654.   6316. 
   2   3   5 423572.   6373. 
  -3   2   5 414015.   6367. 
   2   3   5 417682.   6338. 
  -2   3  -5 424985.   6026. 
   3   2  -5 427537.   6463. 
  -3  -2  -5 433073.   6432. 
  -3   2   5 424284.   6419. 
  -2  -3   5 419680.   6235. 
  -3  -2  -5 419990.   6320. 
   2  -3  -5 423367.   6065. 
   2   3   4 389583.   5701. 
   3   2  -4 371401.   5770. 
   3  -2   4 370064.   5627. 
  -3   2   4 373378.   5713. 
  -2  -3   4 373300.   5583. 
   2  -3  -4 368528.   5395. 
   3  -2   4 385148.   5754. 
   3   2  -4 378447.   5733. 
  -2   3  -4 375815.   5435. 
   3   2  -4 378854.   5509. 
  -3   2   4 368068.   5190. 
   2   3   4 379108.   5704. 
  -3   2   4 358263.   5732. 
   3  -2   4 377602.   5628. 
  -3  -2  -4 382394.   5724. 
   2  -3  -4 372831.   5426. 
   2   3   4 371864.   5668. 
  -3  -2  -4 373163.   5599. 
   3   2  -3 969430.  13567. 
   3  -2   3 918796.  13426. 
   3   2  -3 973827.  13644. 
   3  -2   3 965587.  13428. 
  -3   2   3 960151.  13610. 
   2   3   3 974873.  13573. 
  -2  -3   3 962789.  13442. 
   3  -2   3 999999.  13573. 
   2   3   3 963953.  13213. 
  -2   3  -3 951306.  13321. 
   2  -3  -3 957022.  13302. 
  -3  -2  -3 991346.  13544. 
  -3  -2  -3 971898.  13394. 
  -2   3  -3 959951.  13340. 
  -3   2   3 960416.  13578. 
   2   3   3 974526.  13499. 
   2  -3  -3 959509.  13251. 
   2  -3  -3 963141.  13294. 
  -3  -2  -2 204786.   3267. 
   3   2  -2 201338.   3387. 
  -2  -3   2 203373.   3244. 
  -3   2   2 195452.   3337. 
   3  -2   2 200581.   3275. 
  -2   3  -2 201818.   3131. 
   2   3   2 204545.   3230. 
  -2   3  -2 204303.   3201. 
   3  -2   2 199981.   3188. 
   2   3   2 194977.   3048. 
   2  -3  -2 201947.   3141. 
   3  -2   2 200813.   3175. 
   3   2  -2 201339.   3324. 
   2  -3  -2 201086.   3128. 
  -3   2   2 197007.   3335. 
   3   2  -1 31234.7   929.5 
  -2   3  -1 31055.2   813.5 
   2   3   1 31106.6   881.1 
   2  -3  -1 31885.3   792.9 
  -2  -3   1 34346.2   876.2 
  -3   2   1 32917.5   917.9 
   3  -2   1 32823.0   784.9 
   3  -2   1 33108.9   861.4 
  -2   3  -1 31578.4   783.8 
  -3  -2  -1 32043.4   830.3 
   3  -2   1 31439.7   782.1 
  -2   3  -1 31453.3   844.0 
   2   3   1 30672.5   740.1 
   2   3   1 32501.4   814.2 
  -2  -3   1 33165.2   760.1 
   2  -3  -1 31980.1   813.0 
  -3   2   1 32280.5   909.5 
   2   3   0 105668.   1985. 
   2   3   0 103369.   1808. 
   3  -2   0 104285.   1780. 
   2  -3   0 104877.   1864. 
  -2   3   0 107069.   1952. 
  -2   3   0 107022.   1911. 
  -2  -3   0 102203.   1826. 
  -3   2   0 104636.   1986. 
  -2   3   0 106428.   1858. 
   3   2   0 102435.   1948. 
   3  -2   0 103631.   1867. 
   2  -3   0 107318.   1915. 
   3  -2   0 103525.   1782. 
   3  -2   0 106027.   1955. 
  -3  -2   0 105669.   1853. 
  -2  -3   0 104751.   1938. 
  -3   2   0 103896.   1967. 
   2   3  -1 30448.0   882.4 
   3  -2  -1 31182.5   767.0 
  -3   2  -1 30529.3   845.7 
  -3  -2   1 31651.8   786.7 
   2  -3   1 30457.2   834.8 
  -2   3   1 30967.7   803.8 
  -3  -2   1 30753.0   745.1 
   2   3  -1 30611.9   720.5 
  -2  -3  -1 31137.0   807.0 
   3   2   1 30983.3   849.1 
   3  -2  -1 31341.8   704.8 
  -3   2  -1 31433.5   873.3 
  -2   3   1 30852.7   836.5 
   3  -2  -1 30556.6   845.9 
  -2   3   1 30741.0   863.1 
  -2   3   1 30570.6   863.3 
  -2  -3  -1 31568.1   857.0 
  -3   2  -1 30615.4   633.8 
   2   3  -1 31109.8   779.5 
   2  -3   1 31800.9   821.5 
   3   2   2 196987.   3147. 
  -3   2  -2 195445.   2836. 
  -2   3   2 200154.   3243. 
  -3   2  -2 195243.   3179. 
  -3  -2   2 196902.   2986. 
   3   2   2 193850.   3196. 
  -2   3   2 197430.   3285. 
  -2  -3  -2 200071.   3198. 
   2   3  -2 193737.   3278. 
   2  -3   2 201085.   3205. 
   2   3  -2 196197.   2853. 
  -3  -2   2 198675.   3082. 
  -2  -3  -2 200283.   3252. 
   3  -2  -2 194705.   2936. 
   3  -2  -2 192843.   3012. 
  -3   2  -2 196980.   3230. 
   2   3  -2 197256.   3144. 
  -2   3   2 204854.   3291. 
  -2   3   2 199316.   3188. 
   3  -2  -2 197272.   3215. 
  -3   2  -3 916195.  12630. 
  -2  -3  -3 949677.  13135. 
   3  -2  -3 939068.  12803. 
   3   2   3 942478.  13020. 
  -2   3   3 929609.  13172. 
  -3   2  -3 940243.  13034. 
   2   3  -3 953811.  13087. 
   3  -2  -3 960458.  13121. 
   2  -3   3 963714.  13202. 
  -3  -2   3 911925.  12756. 
   2   3  -3 946801.  13216. 
  -3   2  -3 942790.  13100. 
   2   3  -3 936063.  12799. 
  -2   3   3 980206.  13246. 
  -3  -2   3 938480.  12915. 
  -2   3   3 956294.  13123. 
   3  -2  -3 916531.  12731. 
   2  -3   3 924709.  13108. 
   3   2   3 943141.  13090. 
   2   3  -4 367838.   5657. 
   3   2   4 366119.   5434. 
   2  -3   4 370579.   5589. 
   2   3  -4 371632.   5318. 
  -3  -2   4 367624.   5327. 
  -3  -2   4 358207.   5099. 
  -2   3   4 366177.   5589. 
   2  -3   4 385977.   5680. 
   3  -2  -4 364167.   5121. 
  -3   2  -4 353824.   5050. 
  -2  -3  -4 357991.   5067. 
  -3   2  -4 374752.   5510. 
   2   3  -4 380064.   5563. 
  -2   3   4 369464.   5638. 
  -2   3   4 372260.   5589. 
  -2   3   4 376997.   5670. 
   3  -2  -4 360311.   5147. 
  -2  -3  -4 377114.   5614. 
  -2   3   4 370922.   5675. 
   3  -2  -4 369970.   5533. 
  -3   2  -4 376083.   5434. 
  -2   3   5 427142.   6265. 
  -3   2  -5 424419.   6223. 
   3  -2  -5 412536.   5602. 
  -2   3   5 421192.   6181. 
   3   2   5 413839.   5985. 
  -3   2  -5 425844.   6027. 
   3   2   5 411282.   5916. 
  -3  -2   5 418816.   5850. 
   3  -2  -5 409468.   5561. 
  -2  -3  -5 409441.   5698. 
  -3   2  -5 434996.   6270. 
   3  -2  -5 417989.   6089. 
   3   2   5 420879.   6199. 
   2  -3   5 442617.   6278. 
   2   3  -5 422038.   6163. 
   2   3  -5 426551.   5941. 
  -2   3   5 435490.   6261. 
   2  -3   5 428812.   6191. 
  -2  -3  -5 434261.   6226. 
   3   2   5 413241.   6216. 
  -2   3   5 418028.   6142. 
   3   2   6 58009.0  1255.4 
  -3  -2   6 57727.0   975.2 
   3   2   6 55199.4  1189.4 
  -3   2  -6 59570.8  1441.1 
   2   3  -6 58877.0  1266.6 
  -3  -2   6 56621.1  1136.7 
  -2  -3  -6 54874.8  1095.5 
  -2  -3  -6 56981.0  1407.3 
  -3   2  -6 57497.7  1244.7 
   3   2   6 56716.3  1404.4 
   2  -3   6 58699.0  1442.6 
   3  -2  -6 55892.7   928.3 
   2  -3   6 57339.1  1388.9 
  -2   3   6 56222.9  1412.4 
  -3   2  -6 57881.4  1402.2 
   2   3  -6 58097.3  1389.6 
   3   2   6 56887.6  1408.0 
  -2   3   6 55020.0  1325.1 
  -2   3   6 59632.3  1415.8 
  -2   3   6 55708.3  1403.6 
  -2   3   7 31654.5  1011.9 
  -3   2  -7 32512.0  1002.6 
  -3  -2   7 31955.5   625.3 
   3   2   7 31745.4   872.5 
   3  -2  -7 29349.3   746.2 
  -3  -2   7 30805.3   762.1 
   2   3  -7 30760.4   897.3 
   2   3  -7 32155.9  1003.0 
  -3   2  -7 30605.1   824.9 
  -3  -2   7 29620.0   667.2 
  -2  -3  -7 30222.2   769.3 
   3  -2  -7 31122.2   572.0 
   3   2   7 31455.9  1007.2 
   2  -3   7 31656.0  1022.6 
  -2   3   7 29974.3   922.5 
   3   2   7 30979.6   823.9 
   2  -3   7 31418.6   994.5 
  -2  -3  -7 30313.0   995.4 
  -3   2  -7 31006.8  1006.3 
  -2   3   7 31476.8   629.1 
   3  -2  -7 32466.8   935.8 
  -2   3   7 29846.5   991.8 
   3   2   7 31435.5   995.1 
   3   2   8 39895.6  1168.8 
  -3   2  -8 40560.0  1170.4 
   2   3  -8 40866.1  1108.2 
   3   2   8 40875.2  1198.0 
   3  -2  -8 39080.8   924.9 
   3  -2  -8 39441.8   704.1 
   2  -3   8 39980.9  1181.6 
  -2   3   8 40437.7  1092.5 
  -3   2  -8 40302.5   963.1 
  -2   3   8 39872.7   763.4 
  -3  -2   8 39293.4   908.1 
  -2  -3  -8 40679.7  1217.2 
   3  -2  -8 38674.8  1092.6 
  -2   3   8 39904.8  1196.3 
   2  -3   8 40768.7  1219.1 
  -2  -3  -8 39601.4   975.8 
   3   2   8 41396.4  1051.1 
   2   3  -8 39844.4  1207.3 
  -3  -2   8 37954.0   784.9 
  -2   3   8 40960.5  1214.2 
  -3   2  -8 41255.3  1199.9 
  -3  -2   8 40767.8   762.2 
  -3   2  -9 27490.7   746.9 
  -3   2  -9 27077.7   974.0 
   2  -3   9 27775.0  1011.4 
   2   3  -9 27554.9   931.1 
   3   2   9 27964.0   858.8 
  -3  -2   9 26479.0   600.1 
   2  -3   9 27666.5   990.7 
  -2   3   9 27942.7   598.2 
  -2  -3  -9 27545.5   820.8 
  -2   3   9 28822.9  1014.1 
   2   3  -9 27978.8  1024.5 
  -2   3   9 28119.8   893.4 
  -3  -2   9 28929.0   598.8 
  -2  -3  -9 27464.9   579.6 
   3   2   9 28694.7   988.5 
  -2  -3  -9 27521.5  1001.1 
   3  -2  -9 26771.7   546.2 
   3   2   9 27972.2   997.6 
   3  -2  -9 26472.6   761.0 
  -2   3   9 27695.6   562.6 
  -2   3   9 28182.7   999.3 
  -3  -2   9 27523.0   735.3 
   3  -2  -9 26964.8   900.0 
  -3   2  -9 27988.6   962.5 
   2   3 -10 14570.8   749.9 
   3  -2 -10 14585.3   660.6 
  -3   2 -10 14631.6   403.1 
  -2   3  10 14774.0   402.4 
  -2   3  10 14594.1   731.2 
  -3  -2  10 15312.8   405.2 
  -3  -2  10 14689.1   521.5 
   3   2  10 14476.8   727.2 
  -2   3  10 15065.3   724.8 
  -2  -3 -10 15311.4   760.9 
  -2  -3 -10 14248.9   604.4 
  -3   2 -10 14862.2   702.3 
   2  -3  10 14703.4   733.4 
   3  -2 -10 13125.5   530.6 
  -3   2 -10 15541.8   737.6 
   2   3 -10 14619.8   697.3 
  -2  -3 -10 14311.1   394.3 
  -2   3  10 14674.2   631.9 
  -3  -2  10 13819.0   391.6 
  -2   3  10 14730.9   371.7 
   2  -3  10 14967.8   748.1 
   3   2  10 13798.7   692.3 
  -3   2 -11 19741.4   831.1 
   2  -3  11 19064.6   878.1 
   3   2  11 17674.4   847.3 
   3  -2 -11 19924.8   903.8 
  -2  -3 -11 19047.9   877.8 
  -3  -2  11 19603.7   483.1 
   2   3 -11 19213.4   897.8 
  -2   3  11 19158.7   867.9 
  -3   2 -11 18301.9   475.3 
  -2   3  11 18123.3   434.9 
  -2  -3 -11 18406.5   737.3 
  -3   2 -11 19567.2   859.7 
   2   3 -11 19372.5   848.0 
   3  -2 -11 19647.1   507.8 
  -2   3  11 18545.5   841.1 
   3  -2 -11 18909.9   796.4 
   3   2  11 19490.5   849.9 
   2   3 -11 18727.1   451.4 
  -2   3  11 18280.8   475.6 
  -2  -3 -11 18037.5   477.1 
   2   3 -12 85918.8  2191.7 
  -2  -3 -12 85640.4  1469.3 
   2  -3  12 87611.5  2163.6 
   3   2  12 89275.6  2117.8 
  -2  -3 -12 90717.6  2198.8 
  -2   3  12 87234.8  1455.4 
   2   3 -12 85016.6  1426.3 
   3  -2 -12 87377.6  1494.5 
  -3   2 -12 88093.7  1460.8 
  -3   2 -12 89471.6  2122.1 
   3   2  12 86358.3  2133.2 
  -3  -2  12 89747.5  1457.8 
  -2  -3 -12 83988.2  1931.6 
   2   3 -12 88326.6  2120.1 
  -2   3  12 88033.6  2139.9 
  -2   3  12 86706.6  2089.2 
   3  -2 -12 85379.9  2006.3 
  -2   3  12 82953.4  1380.3 
  -3   2 -12 89589.7  2056.9 
   3  -2 -12 88374.6  2193.1 
  -2   3  13 5159.63  508.90 
   2   3 -13 5029.14  511.89 
  -2  -3 -13 5353.21  266.82 
   3   2  13 5671.84  495.60 
  -3   2 -13 5172.30  482.39 
   3  -2 -13 5369.75  262.69 
  -2  -3 -13 5471.60  445.92 
   2   3 -13 5179.70  241.40 
   3  -2 -13 4781.92  260.32 
  -2   3  13 5418.00  476.16 
  -3   2 -13 5421.54  463.96 
   2   3 -13 6141.93  530.16 
   3  -2 -13 4939.09  498.08 
  -3  -2  13 5329.70  246.01 
  -2  -3 -13 5839.41  528.06 
   3  -2 -13 5165.51  451.17 
  -2   3  13 5129.59  478.90 
   3   2  13 4714.97  470.65 
  -3   2 -13 5698.93  538.68 
  -3   2 -13 5923.77  261.48 
   2  -3  13 5450.03  513.49 
  -2   3  14 20610.4   945.3 
   3  -2 -14 19906.8  1000.7 
   3   2  14 19163.1   954.0 
  -2   3  14 20143.9   967.9 
  -3   2 -14 20849.2  1038.0 
  -2   3  14 21365.7  1032.7 
   3  -2 -14 18036.7   858.5 
   3  -2 -14 20386.4   555.6 
   3  -2 -14 19804.3   560.4 
  -2  -3 -14 19091.4   547.1 
   3   2  14 19559.5   846.5 
   2   3 -14 20375.1   989.9 
   2  -3  14 20948.4  1000.6 
  -3   2 -14 19917.2   940.5 
  -3  -2  14 20809.6   527.3 
  -2  -3 -14 19172.7   873.5 
  -2  -3 -14 19811.1   980.5 
  -3   2 -14 20652.9   532.0 
   2   3 -14 19966.6  1026.6 
   2   3 -14 20684.2   531.9 
  -2  -3 -15 67810.7  2000.8 
   2  -3  15 62890.2  1246.2 
   3  -2 -15 65644.2  1302.4 
   3  -2 -15 69571.9  2058.5 
   3  -2 -15 68075.4  1292.5 
  -2  -3 -15 65810.9  1835.3 
   3   2  15 66745.0  1304.8 
  -3  -2  15 66625.5  1256.8 
   2   3 -15 67667.1  2005.2 
   3  -2 -15 67453.1  1290.0 
  -2   3  15 64777.0  1856.3 
  -3  -2  15 67655.9  1281.3 
  -2   3  15 66196.5  1295.0 
  -2  -3 -15 67165.1  1282.0 
   2  -3  15 67753.4  1289.9 
  -2  -3 -15 65455.2  1195.2 
  -3   2 -15 69675.7  2076.7 
   3  -2 -15 67646.4  1867.7 
   2   3 -15 66783.9  1235.7 
  -3   2 -15 67423.9  2091.1 
  -2  -3 -15 66130.3  1304.3 
  -2  -3 -15 68201.7  1307.4 
   3   2  15 65572.7  1279.5 
   3   2  15 65161.5  1943.0 
  -3   2 -15 67102.3  1900.5 
  -3   2 -15 69107.5  1233.9 
   2  -3  15 65924.1  1272.8 
  -2   3  15 67548.6  2039.0 
   2  -3  15 66421.9  1954.4 
   2   3 -15 69080.7  2089.6 
   3  -2 -15 67437.7  1273.2 
  -3  -2  15 68346.9  1279.9 
   2  -3  15 63387.3  1287.2 
  -3  -2  15 69113.9  1222.8 
   3   2  15 64340.3  1734.1 
   2   3 -15 65443.6  1283.6 
  -2   3  15 66954.1  1947.4 
   2  -3  15 65779.9  1282.6 
  -2   3  16 3816.68  456.95 
  -3  -2  16 3250.22  224.70 
  -2  -3 -16 3166.82  202.43 
  -2   3  16 3481.03  415.89 
  -2   3  16 3410.68  230.85 
   3  -2 -16 3306.67  244.37 
   2   3 -16 3455.98  230.41 
  -3  -2  16 3360.73  231.97 
  -2   3  16 3744.54  255.67 
   3   2  16 3456.30  233.85 
  -2  -3 -16 3149.72  451.75 
   3  -2 -16 3873.58  484.88 
  -3   2 -16 3568.52  434.46 
   2   3 -16 3573.68  254.73 
   3  -2 -16 3560.41  252.48 
   2   3 -16 3163.29  477.32 
   2  -3  16 3260.62  225.00 
   2  -3  16 3165.28  243.65 
  -3  -2  16 3635.64  246.53 
  -3  -2  16 3668.38  225.39 
  -2  -3 -16 3249.50  238.28 
  -3   2 -16 3572.33  218.59 
   2   3 -16 3433.22  466.74 
  -2  -3 -16 3187.21  388.98 
  -3  -2  16 3328.51  233.12 
  -3   2 -16 3505.49  501.94 
   2  -3  16 3191.95  232.38 
   3   2  16 3770.03  264.25 
  -3   2 -16 3448.57  250.15 
   3   2  16 3259.60  240.60 
   2  -3  16 3576.78  240.83 
  -3   2 -16 3748.79  520.09 
  -2   3  16 3486.13  481.48 
  -2  -3 -16 3322.22  238.04 
  -3  -2  16 3649.38  213.89 
   2  -3  16 3741.47  250.37 
   3  -2 -16 3731.49  239.59 
  -2  -3 -16 3133.13  239.68 
   3  -2 -16 3461.93  426.52 
   2  -3  16 3172.56  437.48 
  -2   3  16 3482.60  233.21 
   3   2  16 3349.90  375.41 
   3  -2 -16 3349.48  240.23 
  -3   2 -17 18667.3  1084.9 
   3  -2 -17 17830.5   556.8 
   3   2  17 17810.5   879.2 
   3   2  17 16818.5   540.1 
   2   3 -17 18149.0  1081.7 
   2   3 -17 17623.4   536.8 
   2  -3  17 16845.3   548.9 
  -3   2 -17 18249.0   960.0 
  -3   2 -17 17751.7   512.6 
   3  -2 -17 17728.1   580.3 
   2   3 -17 18201.0   582.8 
  -3   2 -17 17002.7  1072.0 
   3   2  17 16863.9   576.1 
   2  -3  17 18093.7  1000.5 
   2  -3  17 17579.4   540.1 
   3   2  17 17456.2   567.5 
   3  -2 -17 17780.6   937.9 
  -2  -3 -17 17009.1   572.9 
   3  -2 -17 18091.9   571.8 
  -3   2 -17 17039.2   562.6 
  -2   3  17 18023.8  1068.1 
   3  -2 -17 18109.9  1047.9 
   2  -3  17 17570.2   569.6 
   2  -3  17 17283.3   564.9 
  -3  -2  17 16971.5   535.9 
  -2  -3 -17 15954.3   904.8 
  -2  -3 -17 17023.1   992.1 
   3  -2 -17 18349.5   576.9 
  -3  -2  17 16783.3   546.4 
   2  -3  17 17005.3   572.3 
  -2  -3 -17 16770.7   502.3 
  -3  -2  17 16765.6   510.4 
  -2   3  17 17624.1   540.2 
  -2   3  17 17264.7   544.2 
  -2  -3 -17 17829.1   573.7 
   2   3 -17 19732.1  1093.1 
  -2   3  17 17336.5   570.6 
  -2   3  17 16735.0   953.8 
  -2   3  17 17401.9   916.5 
  -3  -2  17 17196.6   531.5 
  -2  -3 -17 17630.8   565.5 
  -3  -2  17 17127.6   555.2 
   3   2  18 7900.79  401.58 
   3  -2 -18 8680.52  401.45 
  -2  -3 -18 8638.35  400.82 
   3   2  18 7861.28  388.58 
  -3  -2  18 8474.72  376.41 
  -3  -2  18 8608.55  393.74 
   3   2  18 8447.89  620.49 
  -3  -2  18 8274.57  361.27 
   2  -3  18 8478.66  396.18 
   2  -3  18 7822.02  392.33 
  -3   2 -18 8246.41  396.72 
   3   2  18 7557.11  662.63 
  -2   3  18 7986.58  635.13 
  -2   3  18 9142.85  414.36 
   2   3 -18 8651.55  372.20 
   2   3 -18 8137.56  739.14 
   2  -3  18 8231.46  369.02 
   2  -3  18 8390.39  393.11 
   2   3 -18 8571.44  410.02 
  -3   2 -18 8315.51  748.51 
  -2   3  18 8434.44  383.51 
  -2   3  18 8137.32  745.80 
  -3   2 -18 7827.83  646.95 
   2  -3  18 8608.38  720.37 
  -2   3  18 8880.25  375.63 
  -2  -3 -18 8440.39  351.65 
   2  -3  18 8562.15  389.99 
  -2   3  18 8403.45  697.32 
   2   3 -18 7762.78  757.35 
  -3  -2  18 8245.19  380.20 
   3  -2 -18 8509.90  388.13 
  -2  -3 -18 8308.28  678.26 
  -2  -3 -18 8338.18  401.78 
   3   2  18 8360.48  376.01 
  -2  -3 -18 7985.70  386.42 
   3  -2 -18 9033.73  775.37 
  -3   2 -18 7247.09  738.67 
   3  -2 -18 8775.78  411.27 
  -3  -2  18 8087.98  348.51 
   3  -2 -18 7918.94  382.22 
   3  -2 -18 8280.24  667.60 
  -3   2 -19 2034.96  455.05 
  -2   3  19 2479.42  208.43 
   3  -2 -19 2383.28  388.30 
   3  -2 -19 2591.12  228.20 
  -3  -2  19 2355.21  220.78 
   3   2  19 2193.50  229.46 
  -3   2 -19 2646.84  488.80 
  -2  -3 -19 2247.70  410.38 
   3  -2 -19 2987.28  483.94 
   2  -3  19 2083.18  390.33 
  -3  -2  19 2240.77  209.84 
  -3   2 -19 2272.23  233.91 
  -3  -2  19 2335.99  209.51 
   3  -2 -19 2396.89  227.95 
  -2   3  19 2612.99  238.43 
  -3  -2  19 2387.84  203.17 
   2  -3  19 2120.10  204.54 
  -2   3  19 2265.64  403.44 
  -2  -3 -19 2220.91  198.67 
   3   2  19 2238.29  221.71 
   2   3 -19 2264.43  465.79 
   3  -2 -19 2566.54  239.04 
  -2  -3 -19 2236.23  229.14 
   2  -3  19 2110.37  220.54 
  -2   3  19 2456.06  230.14 
   3   2  19 2158.95  393.55 
   3   2  19 2029.00  203.30 
  -3  -2  19 2656.79  237.39 
   3   2  19 2042.96  356.78 
  -3   2 -19 2009.66  391.61 
   2   3 -19 2228.99  237.62 
  -2  -3 -19 2180.27  231.72 
   2   3 -19 2508.07  462.40 
  -2  -3 -19 2363.41  233.96 
   2  -3  19 2272.60  220.04 
   2  -3  19 2295.48  239.26 
   3  -2 -19 2297.73  237.44 
   2   3 -19 2471.73  217.78 
  -2   3  19 2481.98  455.35 
   3  -2 -20 17710.4  1030.9 
   2   3 -20 18471.9  1192.7 
  -2  -3 -20 18057.0   644.3 
   3  -2 -20 18260.8   629.0 
   2   3 -20 19017.8   592.9 
   2   3 -20 20605.1  1234.4 
   3  -2 -20 18894.2   619.5 
  -3  -2  20 18531.5   618.5 
  -2  -3 -20 19536.3   650.5 
   2   3 -20 19939.8   670.1 
   3   2  20 16828.4  1017.3 
  -2  -3 -20 17235.0  1050.7 
   2  -3  20 19098.3   608.9 
   2   3 -20 18450.8   599.0 
   3   2  20 19517.5   654.7 
  -3  -2  20 17977.7   599.5 
   2  -3  20 18837.2   631.4 
  -3  -2  20 18775.6   570.5 
   2  -3  20 18629.5   651.6 
  -2  -3 -20 18051.5   570.4 
  -3  -2  20 17853.2   617.8 
  -2  -3 -20 17929.4   627.2 
   3   2  20 18618.7   599.8 
  -3   2 -20 18288.1  1217.5 
  -2   3  20 18867.9   621.2 
  -2   3  20 16759.6  1035.2 
  -2   3  20 17991.5   579.3 
   3   2  20 19222.8   640.3 
   3  -2 -20 18754.7   636.6 
  -2   3  20 18659.4   637.6 
   2  -3  20 17627.1  1068.1 
   3  -2 -20 19070.9   656.7 
   2  -3  20 18297.8   616.0 
  -3  -2  20 18251.6   577.8 
  -3   2 -20 20321.6  1235.0 
  -2   3  20 18672.6  1173.7 
  -3   2 -20 18204.3   623.8 
   3  -2 -20 19566.3  1201.7 
  -3  -2  21 4981.62  323.79 
   2   3 -21 4787.01  660.26 
  -2   3  21 5493.86  343.24 
   2  -3  21 5167.48  339.65 
  -3  -2  21 4993.42  295.73 
   3   2  21 5557.02  328.01 
   2   3 -21 5212.38  360.16 
  -3  -2  21 5540.27  354.97 
   3  -2 -21 4704.46  552.77 
   2  -3  21 4883.69  591.20 
   3  -2 -21 5959.65  362.33 
  -2   3  21 5339.03  306.61 
   2  -3  21 5529.20  344.02 
  -3   2 -21 5347.02  342.26 
   3  -2 -21 5267.81  341.23 
  -2  -3 -21 5137.74  346.28 
   3  -2 -21 5115.77  653.00 
   3   2  21 4887.04  340.87 
  -3  -2  21 5239.82  300.79 
   3  -2 -21 5388.25  361.25 
   3   2  21 5093.22  351.19 
   2   3 -21 4735.62  301.09 
  -2  -3 -21 5434.80  347.24 
   2   3 -21 5679.66  695.50 
  -3   2 -21 4887.40  660.23 
  -2  -3 -21 4870.72  611.10 
  -2   3  21 5052.77  656.94 
   2  -3  21 5209.95  365.05 
  -2  -3 -21 5166.87  300.64 
  -3  -2  21 4830.25  310.31 
  -2  -3 -21 5260.82  359.03 
   2  -3  21 5218.50  325.56 
  -3   2 -21 5405.40  378.16 
  -2   3  21 5609.41  621.21 
  -2   3  21 5544.73  358.34 
   2   3 -21 5548.71  330.85 
  -3   2 -21 5085.66  704.23 
   3  -2 -21 5300.02  332.62 
   2   3 -22 18809.9  1252.9 
  -2   3  22 16680.7   634.0 
   2  -3  22 17112.9  1083.8 
   3  -2 -22 16926.7   627.3 
  -3   2 -22 17917.5   634.3 
  -2  -3 -22 16484.0   570.6 
  -2  -3 -22 17638.5   646.8 
   3  -2 -22 17623.5   662.1 
  -2  -3 -22 17583.8   666.1 
  -3  -2  22 17542.5   569.5 
   2  -3  22 17535.0   660.9 
   3   2  22 18686.5   654.0 
   2  -3  22 18549.5   645.7 
  -3   2 -22 18484.6   694.8 
   2  -3  22 18540.0   636.5 
  -2  -3 -22 18173.0   647.1 
   2   3 -22 16932.5   602.4 
   2  -3  22 18264.1   620.2 
   2   3 -22 17573.0  1238.3 
  -3   2 -22 17454.5   638.6 
   2   3 -22 18035.7   665.3 
   3   2  22 18216.8   668.0 
  -3  -2  22 17867.3   634.0 
   2   3 -22 17124.3   584.2 
  -3  -2  22 17779.9   635.7 
  -3   2 -22 18221.1  1286.3 
  -2   3  22 17717.7   628.1 
  -2   3  22 16717.9  1180.3 
   3  -2 -22 16542.2   605.5 
  -2  -3 -22 15817.6  1069.2 
  -2   3  22 14973.9  1016.3 
   3  -2 -22 16003.2  1021.3 
  -3  -2  22 17787.1   600.9 
  -3  -2  22 16944.0   565.4 
   3   2  23 9220.10  466.11 
  -2  -3 -23 9206.43  475.17 
  -3   2 -23 8159.91  898.18 
  -2  -3 -23 8324.48  468.84 
   2  -3  23 8670.93  471.30 
   3   2  23 9219.21  477.02 
  -3  -2  23 9851.20  473.76 
  -3   2 -23 9129.39  451.17 
   3  -2 -23 7913.43  452.66 
   3  -2 -23 8940.00  452.03 
  -3  -2  23 8831.18  420.13 
   2   3 -23 8986.19  906.53 
  -2  -3 -23 8019.29  797.50 
   2  -3  23 8509.65  439.98 
  -3   2 -23 9132.83  499.23 
  -2   3  23 8471.11  437.76 
  -2   3  23 8942.51  459.66 
  -2  -3 -23 8635.11  442.75 
   2  -3  23 9335.74  446.08 
   2   3 -23 8536.24  426.90 
  -3  -2  23 8982.65  448.00 
   2   3 -23 9178.47  486.72 
   2   3 -23 8220.30  402.00 
   3  -2 -23 8319.43  424.10 
  -3   2 -23 8489.35  437.71 
  -3  -2  23 8939.86  396.99 
   2   3 -23 8511.13  884.54 
  -2  -3 -23 8871.33  410.29 
  -3  -2  23 8680.51  387.16 
  -3  -2  24 12165.0   527.2 
  -3   2 -24 11776.3   517.8 
   3  -2 -24 11642.5   525.5 
   3  -2 -24 11508.2   548.0 
   2  -3  24 12316.1   539.1 
  -2   3  24 11480.9   517.4 
  -3  -2  24 11306.8   487.0 
  -3   2 -24 12042.0   524.1 
   2   3 -24 11993.7  1056.5 
   3   2  24 12197.7   552.2 
  -3   2 -24 11997.2  1097.3 
  -3   2 -24 13368.4   601.7 
   2   3 -24 12077.9   516.1 
  -2  -3 -24 11884.1   561.0 
  -3  -2  24 11633.2   463.1 
   2   3 -24 12339.2   498.8 
   3  -2 -24 11216.2   501.2 
  -3  -2  24 12757.0   550.4 
  -2   3  24 12185.3   550.7 
   2   3 -24 12077.8   562.1 
  -2  -3 -24 12156.8   530.3 
   2  -3  24 12634.0   526.1 
   3   2  24 11990.8   539.8 
  -2  -3 -24 12166.7   551.4 
   2  -3  24 11954.1   560.1 
   2   3 -24 11495.6  1049.2 
   3  -2 -25 7294.16  437.01 
  -2  -3 -25 8224.27  454.74 
  -3  -2  25 7874.49  425.10 
   2  -3  25 7580.03  425.05 
   3  -2 -25 7240.00  418.17 
   2   3 -25 6875.86  377.62 
   2   3 -25 6602.00  805.75 
  -3  -2  25 8033.85  444.49 
  -3  -2  25 7022.21  381.42 
   3   2  25 7028.48  434.44 
   2   3 -25 7385.65  443.95 
   3   2  25 7748.79  431.00 
   3  -2 -25 6212.97  377.64 
   2   3 -25 7301.26  401.50 
  -2  -3 -25 6943.37  394.05 
  -2  -3 -25 7694.33  454.27 
  -2   3  25 7473.72  425.27 
  -2   3  25 7988.71  437.50 
  -3   2 -25 6940.71  397.88 
   2  -3  25 7938.71  417.74 
  -3  -2  25 7531.88  362.84 
   2  -3  25 8037.59  464.45 
   3  -2 -25 6677.18  364.72 
  -2  -3 -25 7728.60  423.55 
  -3   2 -25 7055.39  449.04 
  -3   2 -26 3738.11  348.22 
  -2   3  26 4204.11  324.05 
   2  -3  26 4353.88  317.04 
  -3  -2  26 5023.54  320.65 
  -2   3  26 4045.69  329.16 
   3   2  26 3578.81  332.55 
   3  -2 -26 3802.54  325.88 
   3  -2 -26 4237.89  292.04 
  -3  -2  26 4046.42  313.85 
   2   3 -26 3701.17  326.81 
  -2  -3 -26 4511.77  365.83 
   3   2  26 3783.90  326.14 
   2   3 -26 4782.51  725.84 
   2  -3  26 4325.32  336.57 
  -2  -3 -26 4058.94  302.52 
  -3  -2  26 4371.07  276.72 
   3  -2 -26 4042.46  321.98 
  -3   2 -26 3693.20  299.02 
   3  -2 -26 3771.20  296.11 
  -2  -3 -26 4385.38  338.80 
   2   3 -26 3666.07  291.94 
  -3   2 -26 3917.98  653.46 
  -2  -3 -26 4384.30  325.31 
   2   3 -26 3974.57  351.66 
  -3  -2  26 3840.58  330.24 
   2  -3  27 9253.33  452.75 
  -3   2 -27 8018.13  470.53 
  -3   2 -27 8185.93  415.74 
   3   2  27 9266.21  478.47 
  -3   2 -27 8761.72  501.48 
  -3   2 -27 9058.05  500.70 
   3   2  27 8412.15  418.54 
   2  -3  27 9039.84  456.77 
  -2   3  27 8959.73  464.36 
   2   3 -27 8825.22  490.91 
   2   3 -27 8802.49  489.87 
   3  -2 -27 8434.80  469.06 
   2   3 -27 8916.03  484.18 
   2   3 -27 8767.21  438.99 
   3  -2 -27 8357.36  422.08 
  -2  -3 -27 8460.99  425.86 
   3   2  27 8717.94  460.64 
  -2  -3 -27 9362.55  498.23 
  -2  -3 -27 8948.37  447.44 
   3  -2 -27 7809.70  387.27 
  -2   3  27 9078.32  461.22 
  -3  -2  27 9226.34  462.15 
  -3  -2  27 9113.60  471.25 
  -3  -2  27 8753.98  419.80 
   3  -2 -27 8855.79  454.44 
  -3   2 -28 6400.90  420.16 
   2  -3  28 5852.98  360.98 
   2   3 -28 5780.52  392.70 
  -2  -3 -28 6117.30  360.29 
  -2  -3 -28 5673.70  343.44 
  -3   2 -28 5521.85  337.04 
   3   2  28 5899.88  387.17 
  -3   2 -28 5970.06  399.58 
  -3  -2  28 5907.46  337.28 
   2   3 -28 6047.39  399.17 
   3  -2 -28 5603.59  377.78 
  -2   3  28 6140.97  373.79 
   2  -3  28 6204.24  364.07 
   3  -2 -28 5804.38  370.08 
   3   2  28 5744.86  338.40 
   3   2  28 6236.41  387.91 
  -2   3  28 5749.35  366.91 
   2   3 -28 5741.74  400.41 
   2  -3  28 6783.88  392.62 
  -2  -3 -28 6232.49  406.84 
  -3  -2  28 6247.49  375.08 
  -3  -2  28 6234.10  374.93 
  -3   2 -28 5781.21  407.52 
   3  -2 -28 5402.89  335.14 
  -3   2 -29 3742.19  322.98 
  -3   2 -29 2903.03  283.67 
   2  -3  29 3911.55  288.19 
   3  -2 -29 3625.70  270.14 
   2  -3  29 3891.00  301.16 
   3  -2 -29 4461.35  336.55 
  -2  -3 -29 3921.75  288.44 
   3   2  29 3384.09  265.73 
  -2   3  29 3887.02  311.30 
  -3  -2  29 4388.66  313.52 
  -2   3  29 4372.03  315.42 
  -3  -2  29 3490.79  279.83 
   3  -2 -29 4086.40  309.10 
  -3   2 -29 3458.31  317.56 
  -3  -2  29 3599.33  270.26 
   3   2  29 3642.38  303.45 
   2   3 -29 3895.43  327.46 
   2   3 -29 3395.58  309.02 
  -2  -3 -29 3911.68  325.13 
  -2  -3 -29 3605.72  268.73 
   2   3 -29 3343.62  309.09 
  -3   2 -30  759.89  186.87 
  -2  -3 -30  749.01  151.08 
  -3  -2  30 1101.71  175.82 
   3   2  30  752.56  148.54 
   2   3 -30  912.38  184.91 
  -3   2 -30  933.49  196.73 
  -3  -2  30  790.69  174.69 
  -2  -3 -30  957.47  187.45 
  -2  -3 -30  -66.01   73.78 
  -3  -2  30  882.51  151.56 
   2  -3  30  771.11  158.70 
  -3   2 -30  747.16  179.10 
   2   3 -30 1090.76  198.58 
   3   2  30  969.48  185.73 
  -2   3  30  905.00  180.81 
   2   3 -30  723.72  179.09 
  -2   3  30  792.92  163.89 
   3  -2 -30   -8.64   77.68 
   2  -3  30  889.10  175.90 
   3  -2 -30  926.12  192.01 
   3  -2 -30  791.43  163.14 
  -3  -2  31 4677.27  291.90 
  -3   2 -31 4319.08  319.79 
   3   2  31 4119.41  254.65 
   2  -3  31 4774.67  285.00 
  -3  -2  31 4862.55  301.43 
  -2   3  31 4777.40  297.36 
  -2  -3 -31 4621.17  316.35 
   2  -3  31 4226.31  281.57 
   2   3 -31 4859.80  328.80 
   3  -2 -31 4563.92  323.15 
   3   2  31 4501.89  301.02 
   2  -3  31 3594.72  247.48 
  -3   2 -31 4393.69  318.75 
  -2  -3 -31 4512.50  269.65 
   2   3 -31 4462.11  313.58 
   2   3 -31 4458.06  317.05 
   3  -2 -31 4401.91  286.20 
  -2   3  31 5002.20  305.61 
   2   3 -32 4678.13  307.31 
  -2  -3 -32 4603.30  297.82 
   2   3 -32 4470.90  295.35 
   3   2  32 4648.71  287.03 
  -2   3  32 4024.00  259.17 
   3  -2 -32 4204.90  267.47 
   2  -3  32 3538.69  227.79 
   3  -2 -32 4160.64  282.90 
  -3  -2  32 4316.39  266.47 
  -2   3  32 4513.27  278.31 
   2  -3  32 4452.45  268.83 
  -3   2 -32 4212.52  293.58 
   2   3 -33 1295.99  160.83 
  -3   2 -33 1076.44  160.08 
   2   3 -33 1237.82  168.83 
  -3   2 -33 1317.98  173.45 
   3   2  33 1223.63  156.18 
   2  -3  33 1270.83  152.90 
  -2  -3 -33 1163.40  165.79 
  -2   3  33 1148.51  144.88 
  -2   3  33  917.81  147.43 
   2   3 -33 1213.66  169.29 
   3  -2 -33 1397.27  163.34 
   3  -2 -33 1186.02  153.83 
  -2  -3 -34 4587.06  254.12 
   2   3 -34 4793.42  262.30 
  -3   2 -34 4221.80  247.55 
   2   3 -34 4018.26  237.29 
  -3   2 -34 4531.00  259.05 
   3  -2 -34 4532.41  248.63 
   3   2  34 4442.28  239.24 
  -3   3   0  289.62  144.65 
  -3  -3   0  445.64  127.38 
  -3   3   0  348.97  111.08 
   3   3   0  351.43   82.73 
  -3   3   0  269.54  110.69 
  -3   3   0  284.90  148.22 
  -3  -3   0  250.41  120.73 
   3   3   0  389.42  134.75 
   3  -3   0  309.87  115.92 
   3   3   0  166.48  138.78 
   3   3   1 12534.3   354.0 
  -3   3  -1 13862.7   595.9 
   3  -3   1 13521.5   451.7 
   3   3  -1 13094.8   359.4 
   3  -3   1 14060.5   529.6 
   3   3   1 12285.0   508.4 
   3   3  -1 13557.4   620.6 
   3  -3  -1 12419.6   470.6 
  -3   3   1 13124.3   530.6 
  -3  -3   1 14259.9   561.8 
  -3   3  -1 14041.1   505.9 
  -3  -3  -1 13162.8   557.7 
  -3   3  -1 12664.6   549.8 
   3  -3  -1 11986.7   489.9 
  -3   3  -1 13748.5   456.0 
  -3  -3   1 14022.8   486.0 
  -3  -3  -1 13280.3   526.4 
  -3   3   1 12354.7   581.5 
  -3   3   1 12993.8   483.4 
   3  -3   1 14736.4   578.4 
  -3   3   1 12353.3   568.1 
  -3   3   2 209161.   3630. 
  -3  -3  -2 216671.   3529. 
  -3   3  -2 215272.   3264. 
   3   3  -2 212315.   3671. 
   3   3  -2 212564.   3113. 
  -3   3   2 215292.   3431. 
   3   3   2 213858.   3115. 
  -3   3  -2 215607.   3600. 
   3  -3  -2 218546.   3337. 
  -3  -3   2 212434.   3273. 
   3  -3   2 218702.   3496. 
   3   3   2 216825.   3525. 
   3  -3  -2 214245.   3451. 
   3   3   2 213772.   3441. 
  -3  -3   2 218334.   3485. 
   3  -3  -2 213335.   3369. 
  -3   3   2 213741.   3649. 
   3   3  -2 215104.   3544. 
  -3   3  -2 212848.   3346. 
  -3   3  -2 217414.   3514. 
   3  -3   2 217365.   3578. 
   3   3   2 212931.   3568. 
  -3   3  -3 171509.   3018. 
   3  -3  -3 181379.   2899. 
   3   3   3 174428.   2858. 
   3  -3  -3 173982.   2754. 
  -3  -3   3 174707.   2892. 
   3  -3  -3 176699.   2730. 
  -3   3   3 173036.   3072. 
  -3   3   3 180721.   3124. 
  -3  -3   3 170837.   2618. 
  -3   3   3 176597.   3124. 
  -3  -3  -3 178054.   3011. 
   3   3  -3 175723.   3123. 
   3   3   3 175793.   2559. 
   3   3   3 177805.   3012. 
   3  -3   3 171805.   2961. 
  -3   3   3 176333.   2922. 
  -3   3  -3 174568.   2904. 
   3   3   3 171368.   2980. 
   3   3   3 173930.   2552. 
  -3   3  -3 174549.   2673. 
   3  -3   3 179156.   3062. 
  -3   3   3 172352.   2534. 
   3   3  -3 180179.   3020. 
  -3   3  -3 172571.   2750. 
   3   3  -4 3830.99  330.30 
   3  -3  -4 4474.09  248.66 
  -3  -3  -4 4296.11  179.72 
   3   3   4 4137.74  205.60 
   3   3   4 4168.48  330.12 
   3  -3   4 3180.49  292.96 
   3  -3  -4 4592.90  308.63 
   3   3  -4 4039.51  255.77 
  -3   3  -4 4001.11  286.66 
  -3   3   4 4871.84  380.55 
  -3   3   4 4698.63  383.86 
  -3  -3  -4 4769.30  367.17 
  -3  -3   4 4004.85  298.11 
  -3   3   4 4151.79  347.73 
  -3   3   4 4448.34  197.24 
   3  -3  -4 4842.76  259.24 
   3   3   4 4477.68  351.55 
  -3   3  -4 4066.32  248.54 
   3  -3   4 4067.75  352.15 
  -3   3  -4 3793.56  320.65 
  -3   3  -4 3867.69  224.86 
   3   3  -4 3759.17  349.81 
   3   3   5 10089.7   488.4 
  -3   3  -5 8949.21  349.83 
  -3  -3  -5 10076.9   546.6 
  -3   3   5 9903.54  314.95 
  -3   3   5 9932.71  566.88 
  -3  -3   5 9604.01  448.47 
   3  -3  -5 10193.1   461.3 
   3  -3   5 9696.73  514.29 
  -3   3  -5 9150.17  377.30 
  -3  -3  -5 9707.87  328.82 
   3   3  -5 10370.5   547.5 
  -3   3   5 10844.9   575.1 
   3   3   5 10026.2   508.7 
   3  -3  -5 10652.7   376.4 
  -3   3  -5 9412.13  423.13 
  -3   3   5 9785.03  537.57 
   3   3  -5 10158.4   435.4 
   3   3   5 10186.9   539.2 
   3   3   5 9892.75  532.68 
   3   3  -5 10179.8   573.6 
  -3   3  -5 9334.59  480.02 
  -3  -3   5 10635.0   311.3 
   3  -3   5 9628.56  549.50 
   3   3  -6 163323.   3012. 
  -3   3  -6 157543.   2831. 
   3   3  -6 163393.   2760. 
   3  -3   6 160647.   2963. 
  -3   3  -6 156985.   2541. 
  -3  -3  -6 166447.   3042. 
  -3  -3   6 164987.   2419. 
   3   3  -6 162267.   3056. 
   3  -3   6 161270.   3050. 
   3  -3  -6 165488.   2531. 
   3   3   6 156410.   2832. 
   3   3   6 155585.   2370. 
  -3   3   6 161661.   2970. 
  -3   3   6 159563.   2402. 
  -3  -3  -6 156501.   2533. 
  -3   3   6 166224.   3055. 
  -3   3  -6 163763.   2659. 
   3   3   6 161637.   2965. 
  -3   3   6 167319.   3076. 
   3  -3  -6 161898.   2782. 
   3   3   6 160955.   2891. 
  -3   3   6 163599.   2428. 
  -3   3  -6 162807.   3017. 
   3   3   6 165785.   3013. 
  -3  -3   6 162996.   2761. 
  -3  -3  -7 206978.   3658. 
   3  -3   7 205854.   3605. 
   3   3   7 201414.   3419. 
   3   3  -7 206241.   3402. 
   3  -3   7 203608.   3678. 
  -3   3   7 204473.   3655. 
   3   3   7 200621.   3562. 
  -3  -3   7 200786.   3322. 
   3   3   7 205220.   3626. 
  -3   3   7 201848.   3551. 
   3   3  -7 203925.   3678. 
   3   3   7 198724.   3482. 
  -3   3  -7 203274.   3393. 
  -3   3  -7 207974.   3637. 
   3  -3  -7 197089.   3358. 
  -3  -3  -7 194244.   3158. 
   3   3   7 198576.   2926. 
  -3   3   7 196036.   2947. 
  -3   3   7 203757.   3674. 
   3   3  -7 211213.   3655. 
  -3   3   7 204423.   2983. 
   3  -3  -7 203194.   3069. 
  -3  -3   7 203319.   2966. 
  -3  -3  -8  457.32  218.82 
  -3   3  -8  214.51  124.69 
   3   3   8  485.92  185.02 
  -3   3   8  432.35   91.79 
  -3   3  -8  371.38  186.87 
  -3  -3   8  489.97   97.41 
  -3   3   8  542.63   97.86 
   3  -3  -8  359.49   86.65 
  -3  -3  -8  338.58  118.88 
  -3   3   8  259.87  189.84 
   3   3  -8  361.48  165.15 
   3  -3   8  474.76  204.29 
  -3  -3   8  250.76  117.00 
  -3   3   8  539.92  212.67 
   3   3  -8  350.10   88.71 
   3   3   8  259.20  158.39 
   3   3  -8  429.83  200.44 
   3   3   8  611.30  224.92 
   3  -3   8  387.60  216.20 
   3   3   8  231.32  165.24 
  -3   3  -8  309.35  179.76 
   3   3   8  382.29   82.02 
  -3   3   8  345.00  161.95 
   3   3  -9 7580.32  554.99 
  -3   3  -9 7306.59  413.70 
   3   3   9 7720.49  506.98 
   3   3  -9 7380.09  275.89 
  -3  -3   9 8079.43  290.27 
   3   3   9 7287.51  474.34 
   3   3   9 7620.80  458.40 
  -3  -3  -9 8253.25  579.57 
  -3  -3  -9 7605.74  267.55 
  -3   3   9 8385.22  305.25 
  -3  -3   9 7868.03  425.79 
  -3   3   9 8218.42  555.52 
   3   3   9 7482.91  542.17 
   3   3  -9 7553.22  477.14 
   3  -3  -9 8085.09  324.48 
  -3   3   9 7835.89  545.11 
  -3  -3  -9 8486.87  431.81 
  -3   3  -9 8064.32  532.86 
  -3   3   9 7948.43  279.89 
   3  -3   9 7517.32  557.21 
  -3   3  -9 7801.30  529.71 
  -3  -3  10 19473.1   489.6 
  -3  -3 -10 18550.6   882.5 
  -3   3  10 19481.2   882.3 
  -3  -3 -10 18527.4   468.4 
   3   3  10 18238.6   787.7 
  -3   3 -10 19425.4   840.5 
   3   3 -10 19736.8   835.0 
   3   3 -10 18132.2   487.3 
  -3  -3  10 17544.1   670.8 
  -3   3 -10 18973.8   671.3 
  -3   3  10 19172.7   499.2 
  -3   3  10 19291.6   875.7 
   3  -3  10 18003.7   882.4 
   3  -3 -10 19738.9   545.2 
   3   3  10 19026.6   878.1 
  -3   3  10 18401.8   464.9 
  -3  -3 -10 19153.2   711.6 
  -3   3 -10 19473.6   854.4 
   3   3 -10 19472.7   918.0 
   3  -3 -10 19685.5   751.5 
   3   3  10 17953.1   802.2 
   3  -3  11 10504.6   689.7 
  -3   3  11 10212.5   652.2 
  -3  -3 -11 10235.2   540.7 
   3   3 -11 10016.5   347.2 
  -3   3  11 10167.4   663.5 
  -3   3  11 9766.36  636.74 
   3  -3 -11 10461.6   558.4 
   3   3  11 9750.49  611.16 
  -3   3 -11 9536.54  602.67 
  -3   3  11 9894.73  351.27 
  -3  -3  11 9235.01  486.00 
  -3  -3 -11 9819.87  333.98 
  -3   3  11 9453.95  317.31 
   3   3 -11 9945.45  675.35 
  -3  -3 -11 10005.0   675.7 
   3   3  11 10009.9   667.7 
  -3   3 -11 9519.63  620.06 
   3   3 -11 10393.5   623.5 
  -3  -3 -12 98107.4  2146.1 
  -3  -3  12 97240.0  2025.9 
  -3   3 -12 100361.   2304. 
   3   3 -12 99063.1  1597.7 
   3   3  12 99090.3  2426.1 
   3  -3 -12 95903.7  2137.4 
  -3   3  12 101540.   2449. 
  -3   3  12 98827.5  1615.6 
  -3   3  12 98473.7  2399.2 
   3   3 -12 104552.   2375. 
  -3  -3 -12 106047.   2504. 
   3   3 -12 100875.   1682. 
   3   3  12 103939.   2337. 
  -3   3 -12 105426.   2364. 
  -3  -3 -12 99135.4  1663.6 
  -3   3  12 98513.9  2385.1 
   3   3 -12 104990.   2523. 
   3  -3  12 103141.   2480. 
   3  -3 -13 5606.25  447.08 
   3   3 -13 4632.27  228.88 
  -3  -3 -13 4821.08  416.83 
  -3   3 -13 4587.28  442.04 
  -3   3 -13 4365.47  241.65 
  -3  -3 -13 4668.44  506.02 
   3   3  13 4438.71  491.69 
   3   3 -13 5113.32  536.83 
  -3   3  13 4825.59  485.73 
   3   3  13 4603.82  457.21 
   3  -3  13 4561.67  499.80 
  -3   3  13 4638.61  500.23 
  -3   3 -13 4856.31  476.21 
   3  -3 -13 5471.74  262.66 
  -3  -3 -13 4972.23  260.77 
   3   3 -13 4877.39  264.07 
  -3   3  13 5066.93  490.79 
   3   3 -13 5311.26  502.55 
   3  -3  14 8601.68  368.01 
   3   3  14 8569.91  668.03 
   3  -3 -14 9181.76  593.52 
   3  -3  14 8580.36  378.04 
  -3   3 -14 8947.88  638.77 
  -3   3  14 9325.03  665.89 
   3  -3 -14 9722.10  365.30 
  -3   3  14 9065.31  664.67 
  -3  -3 -14 9337.16  601.31 
  -3   3  14 8539.34  361.52 
  -3   3  14 9476.35  379.45 
  -3  -3  14 8945.89  375.21 
  -3  -3 -14 10418.7   748.8 
   3   3 -14 8920.27  682.60 
   3  -3  14 8851.78  372.58 
   3  -3 -14 9633.46  386.38 
  -3   3  14 9099.81  697.89 
  -3  -3 -14 9231.73  364.97 
   3   3  14 9082.19  382.67 
  -3  -3 -14 9458.40  393.67 
  -3   3 -14 9670.10  639.69 
   3   3 -14 9167.83  381.26 
   3   3 -14 9154.16  330.28 
   3   3 -14 10223.4   761.1 
   3   3  14 9503.20  390.28 
   3  -3 -14 9712.39  390.83 
   3  -3  14 8294.54  668.64 
  -3  -3  14 9111.28  363.42 
  -3   3 -14 8978.68  346.74 
  -3  -3  15 2882.99  219.73 
   3   3  15 3029.64  437.39 
  -3  -3 -15 2826.08  371.71 
  -3   3  15 2424.48  403.47 
  -3   3 -15 2797.31  457.24 
   3   3 -15 2839.24  197.37 
  -3  -3 -15 2754.09  220.45 
   3   3 -15 2889.11  469.58 
  -3   3  15 2823.16  390.07 
  -3  -3 -15 2652.36  204.73 
   3  -3 -15 3180.32  231.80 
  -3  -3  15 3001.06  209.59 
  -3   3 -15 2632.52  372.00 
   3   3 -15 2853.48  417.05 
  -3   3 -15 2433.52  355.96 
   3   3  15 2996.80  234.60 
   3  -3  15 2849.43  228.35 
  -3   3 -15 2748.37  199.76 
  -3  -3 -15 2894.47  237.07 
   3  -3 -15 2937.10  237.15 
  -3   3 -15 2100.67  406.62 
  -3   3  15 3072.45  423.82 
   3   3  15 2744.05  227.45 
   3  -3  15 2762.01  226.35 
   3  -3  15 2145.17  203.35 
  -3  -3  15 2645.40  203.29 
  -3   3  15 2688.34  218.39 
  -3  -3 -15 2562.49  432.19 
   3  -3  15 2443.10  211.19 
  -3  -3 -15 2511.37  217.76 
  -3   3  15 2849.59  210.40 
   3  -3  15 2404.57  412.00 
  -3   3  15 2739.01  226.67 
  -3  -3  15 2755.95  224.76 
   3  -3 -15 3059.19  359.68 
   3  -3 -15 3242.56  221.10 
   3   3 -15 2975.67  227.95 
  -3  -3 -16 1009.54  329.01 
  -3  -3  16 1087.57  149.07 
   3   3 -16  533.95  249.79 
  -3   3  16 1011.22  148.48 
   3   3  16  724.30  212.43 
   3  -3  16  772.58  150.45 
  -3   3 -16  801.49  328.69 
  -3   3  16 1427.14  322.78 
  -3  -3 -16  731.50  149.39 
   3   3 -16 1087.18  351.17 
  -3   3  16 1024.06  164.51 
  -3   3  16  695.25  308.90 
   3   3  16  978.41  173.16 
  -3  -3 -16  719.54  134.89 
  -3   3  16 1320.95  301.13 
   3  -3  16  983.29  161.10 
   3  -3 -16 1167.48  172.38 
   3  -3  16  984.66  161.51 
   3  -3 -16 1122.08  169.66 
  -3  -3 -16 1008.28  171.48 
  -3   3 -16  817.24  244.04 
   3  -3  16  692.50  129.93 
  -3  -3 -16 1025.80  156.96 
   3   3  16 1014.79  155.23 
   3  -3 -16 1355.76  163.05 
  -3  -3  16 1000.72  159.26 
  -3   3 -16  581.73  305.15 
  -3  -3  16 1132.88  148.96 
   3  -3  16  704.61  282.17 
  -3   3 -16 1039.80  137.58 
  -3   3  16 1115.60  157.26 
   3   3  16  589.35  247.69 
   3  -3  16  704.46  141.11 
   3   3 -16 1208.00  147.35 
   3   3 -16  885.45  160.11 
  -3  -3  16  983.51  147.06 
  -3  -3 -16 1145.25  264.13 
   3  -3 -16 1190.46  261.41 
   3   3  16 1172.14  169.32 
   3   3  17 2112.26  383.44 
   3  -3  17 2161.14  214.63 
  -3  -3 -17 2428.15  209.77 
  -3  -3  17 2411.06  208.45 
  -3   3 -17 2571.05  406.05 
  -3  -3 -17 2859.19  235.06 
   3   3 -17 2180.63  430.95 
  -3  -3 -17 2592.77  434.17 
   3   3  17 2518.54  204.36 
  -3  -3  17 2794.04  234.12 
  -3   3  17 2815.15  237.65 
  -3   3 -17 3069.93  476.71 
  -3   3  17 2480.86  380.06 
  -3   3 -17 2619.27  468.66 
  -3  -3  17 2612.21  204.87 
  -3   3 -17 2716.39  201.02 
  -3  -3 -17 2391.80  217.60 
   3  -3 -17 2252.05  210.39 
  -3  -3  17 2772.06  212.79 
   3  -3  17 2318.47  224.13 
   3  -3  17 2385.88  195.29 
  -3   3  17 3228.22  484.46 
  -3  -3 -17 2817.10  389.36 
   3   3  17 3034.92  397.91 
   3  -3 -17 2348.60  200.55 
   3  -3 -17 2643.90  359.82 
   3   3  17 2600.28  231.45 
   3  -3  17 2890.66  225.78 
   3  -3  17 2397.11  233.90 
   3   3  17 2527.66  230.82 
  -3   3  17 2625.51  210.78 
   3   3 -17 2624.83  197.17 
  -3  -3 -17 2620.83  204.93 
  -3   3  17 2291.34  394.55 
  -3   3  17 2412.49  211.11 
  -3  -3  17 2277.92  209.40 
   3  -3  17 2674.55  423.93 
   3   3 -17 2202.15  400.81 
   3   3 -17 2543.31  231.28 
   3  -3 -17 2430.76  221.29 
   3  -3 -18 15498.0   560.7 
   3  -3  18 14127.5   958.6 
   3   3 -18 14903.2   555.8 
  -3   3 -18 14984.7   900.5 
  -3  -3 -18 14853.4   903.6 
  -3   3  18 15800.8   560.0 
   3   3 -18 15473.9  1056.6 
  -3  -3 -18 15167.9   539.0 
  -3  -3 -18 14650.1   547.1 
  -3   3  18 16403.2   987.9 
  -3  -3  18 15494.8   518.7 
  -3   3  18 14507.1   893.8 
  -3  -3  18 15481.6   537.2 
  -3   3  18 15036.2   516.2 
  -3  -3  18 14870.2   524.9 
  -3   3 -18 15788.1  1088.6 
   3  -3 -18 15487.9   521.8 
  -3   3 -18 16570.9  1065.5 
   3   3  18 14219.1   544.0 
  -3  -3  18 15337.7   548.6 
   3  -3  18 15271.0   565.7 
  -3  -3 -18 14380.3   545.5 
  -3   3  18 15104.7  1017.1 
   3   3  18 15314.7   506.0 
   3   3  18 14895.4   982.2 
   3  -3 -18 15096.9   852.5 
  -3   3  18 15558.0   532.0 
  -3  -3 -18 14999.3   503.3 
  -3   3 -18 15712.6   550.4 
   3   3 -18 15515.7  1019.8 
   3  -3  18 14454.3   526.0 
   3  -3 -18 15836.5   561.1 
  -3  -3 -18 14651.5   478.3 
  -3  -3 -18 16761.9  1050.0 
  -3  -3  18 15546.1   508.8 
   3   3  18 15572.9   891.9 
   3  -3  18 14794.1   536.6 
   3   3 -18 16098.2   509.3 
   3  -3  18 15540.7   553.5 
   3   3  18 14900.2   548.3 
   3  -3  18 14776.8   500.4 
   3   3  19  689.33  142.37 
   3   3  19  544.63  232.71 
  -3  -3  19  984.74  155.33 
   3   3  19 1263.88  313.96 
   3  -3  19  909.21  166.54 
   3   3 -19 1277.06  357.96 
  -3   3  19  876.48  322.19 
  -3   3  19 1061.06  160.34 
  -3  -3 -19  822.32  141.46 
  -3  -3 -19  829.02  167.10 
   3  -3  19  726.08  286.01 
   3   3 -19  904.85  147.85 
   3  -3  19  962.36  187.48 
   3  -3 -19  594.66  151.78 
  -3   3 -19 1268.89  371.64 
  -3  -3 -19 1003.60  181.67 
   3   3 -19 1079.66  179.02 
  -3  -3  19  885.21  175.51 
  -3   3 -19  617.04  157.06 
  -3  -3 -19  998.92  176.09 
  -3  -3  19  720.90  143.59 
  -3   3  19 1083.42  180.36 
   3  -3  19  775.28  158.85 
  -3  -3 -19  856.43  262.12 
  -3   3 -19  313.29  277.09 
  -3   3  19  870.77  294.10 
  -3  -3 -19  940.45  336.40 
   3  -3  19  703.99  145.01 
  -3  -3  19  702.76  154.45 
  -3   3  19  322.10  208.31 
   3   3 -19  758.50  289.40 
  -3   3  19 1041.80  166.87 
  -3  -3  19  697.36  148.70 
   3  -3  19  815.00  168.44 
   3  -3 -19  780.24  140.62 
   3   3  19 1040.02  178.15 
   3   3  19  950.29  173.21 
   3  -3 -19  900.32  174.03 
   3   3 -20 6399.85  728.33 
  -3  -3 -20 5418.53  354.46 
   3   3 -20 5406.44  678.01 
  -3  -3  20 5857.33  322.17 
  -3  -3 -20 5927.16  359.69 
   3  -3  20 6138.23  359.27 
  -3  -3  20 6222.48  329.78 
  -3   3  20 5549.62  673.60 
   3  -3  20 6094.49  361.98 
   3   3  20 5501.70  356.99 
  -3   3  20 5538.40  608.08 
  -3  -3  20 6169.97  364.05 
   3  -3  20 5634.22  648.42 
  -3  -3 -20 5715.83  682.03 
  -3  -3  20 5458.19  339.72 
  -3  -3 -20 5517.21  357.99 
  -3  -3  20 5538.93  337.58 
   3   3  20 5591.45  318.73 
   3  -3  20 5763.54  325.18 
   3  -3  20 5655.77  344.62 
   3   3 -20 6398.49  381.88 
  -3   3 -20 6302.47  767.30 
  -3   3 -20 6018.96  714.18 
   3  -3 -20 5386.75  319.23 
   3  -3 -20 5318.03  348.10 
   3   3 -20 5923.92  321.14 
  -3  -3 -20 4837.22  562.45 
   3  -3  20 5974.69  375.03 
  -3   3  20 5909.97  366.82 
   3  -3 -20 5364.78  345.91 
  -3   3  20 5745.77  333.06 
   3   3  20 5562.65  360.37 
  -3   3 -20 5668.56  349.15 
  -3   3  20 5753.77  329.47 
  -3   3  21 1784.96  441.48 
  -3  -3 -21 2592.45  467.01 
   3   3  21 2327.40  256.56 
   3   3  21 1678.15  230.14 
   3   3 -21 2055.19  467.12 
  -3  -3 -21 1834.19  225.05 
  -3   3  21 2067.72  216.62 
  -3   3  21 1849.32  217.75 
   3  -3 -21 1778.67  229.28 
  -3   3 -21 1812.34  227.77 
  -3  -3  21 2103.99  249.14 
   3   3 -21 2024.01  214.54 
   3  -3  21 2145.74  220.08 
  -3  -3  21 2017.70  229.45 
  -3  -3 -21 1719.38  228.72 
   3  -3 -21 1918.95  208.17 
   3  -3  21 1343.18  390.80 
  -3   3  21 2006.53  239.98 
  -3  -3  21 1870.18  200.49 
  -3  -3  21 2306.50  214.71 
   3  -3  21 1645.81  245.21 
   3   3 -21 1757.35  423.71 
  -3   3 -21 1573.60  448.57 
  -3  -3 -21 1617.44  229.41 
   3  -3  21 1640.97  224.38 
  -3   3 -21 2125.26  474.15 
   3   3  21 2045.93  202.97 
  -3  -3  21 1778.39  212.34 
   3  -3  21 2150.58  241.34 
   3   3 -21 2080.75  254.09 
  -3   3  21 2001.65  387.23 
   3  -3 -21 2009.23  239.63 
   3  -3  22 9548.40  499.25 
  -3  -3  22 9796.68  417.71 
   3  -3  22 8984.93  458.07 
   3   3 -22 9446.75  424.95 
  -3  -3  22 9112.26  451.71 
   3  -3  22 9295.34  426.56 
   3   3  22 9706.93  482.84 
   3  -3  22 9040.87  449.71 
   3  -3  22 9311.51  853.99 
  -3  -3 -22 9646.37  469.15 
   3   3  22 8942.97  465.40 
   3  -3 -22 10058.2   481.7 
   3  -3 -22 9549.15  482.56 
  -3   3 -22 9374.52  941.55 
  -3  -3  22 9517.74  446.46 
   3   3 -22 9155.64  474.39 
  -3   3  22 9720.68  477.62 
   3   3 -22 9639.60  917.95 
  -3  -3  22 9751.26  475.76 
  -3   3  22 9137.40  436.46 
  -3  -3 -22 9013.68  466.77 
  -3   3 -22 9636.35  908.55 
  -3  -3 -22 8901.23  473.78 
   3   3 -22 8609.55  875.73 
   3  -3 -22 8814.02  419.75 
  -3   3  22 9340.62  430.01 
  -3   3 -22 9663.45  457.03 
  -3   3 -22 9330.51  510.84 
  -3  -3  22 9270.35  415.44 
   3   3 -23 37806.3  1858.9 
  -3  -3 -23 39534.8  1039.5 
  -3  -3  23 37971.4   939.4 
   3   3 -23 38636.0  1051.7 
  -3   3 -23 36748.1   980.4 
  -3  -3 -23 37666.9  1024.0 
   3   3 -23 37295.3  1841.0 
   3  -3  23 38865.6  1019.3 
   3  -3  23 38216.4  1058.2 
  -3   3 -23 39080.5  1083.3 
  -3   3  23 35891.9   932.5 
   3  -3  23 39049.6  1011.2 
  -3  -3 -23 37093.7  1040.2 
   3  -3  23 35960.8   944.6 
   3   3  23 38535.9  1027.6 
   3   3 -23 37681.1   955.6 
   3  -3 -23 38035.3   968.6 
  -3   3 -23 35941.4   968.3 
   3   3  23 40584.4  1057.2 
   3  -3  23 34003.3  1675.8 
  -3  -3  23 37121.4   978.0 
  -3   3  23 38533.1  1031.3 
   3  -3 -23 39451.0  1039.2 
  -3  -3  23 40395.8  1048.0 
  -3   3 -23 35949.2  1901.4 
   3  -3 -23 37802.7  1037.1 
   3   3 -23 38110.6  1038.2 
  -3  -3  23 36745.6   910.1 
  -3   3  23 39067.5   987.7 
  -3  -3  23 37938.1   998.6 
  -3  -3  24  400.07  153.82 
  -3   3  24  446.13  177.50 
   3  -3 -24  295.28  161.24 
   3   3 -24  540.05  148.24 
   3   3 -24   74.16  268.78 
  -3   3 -24  229.56  186.22 
   3   3  24  478.85  186.52 
  -3  -3  24  240.89  125.31 
   3  -3 -24  463.15  174.52 
   3  -3  24  449.13  184.52 
  -3   3 -24  493.39  161.21 
  -3  -3 -24  349.40  174.22 
   3   3 -24  787.82  228.49 
   3  -3 -24  362.73  143.30 
   3   3 -24  569.16  184.75 
  -3  -3 -24  576.41  176.94 
   3  -3  24  811.55  163.24 
  -3   3 -24  511.11  169.68 
   3   3  24  344.98  166.20 
   3   3 -24  400.21  179.72 
  -3  -3  24  511.67  183.05 
   3  -3  24  569.05  193.51 
  -3   3  24  295.97  155.16 
  -3  -3  24  448.93  166.40 
  -3   3  24  510.31  128.48 
  -3  -3 -24  439.45  167.04 
   3  -3  25  335.34  196.71 
   3   3 -25  296.73  329.66 
   3   3 -25  286.13  211.49 
   3   3 -25  780.95  416.16 
   3   3 -25  290.04  176.20 
   3  -3 -25  182.66  162.84 
  -3   3  25  258.44  177.15 
  -3   3  25  320.99  154.85 
  -3   3 -25  246.70  191.04 
  -3  -3  25  259.48  162.73 
  -3  -3 -25  534.69  200.33 
   3   3  25  341.69  180.66 
   3  -3 -25  296.79  125.85 
  -3  -3  25  208.11  166.75 
   3  -3  25  436.04  205.16 
   3  -3  25  324.48  146.76 
   3   3 -25  547.59  188.34 
  -3   3 -25  409.30  152.05 
  -3  -3  25  272.66  155.91 
  -3   3 -25  208.61  131.58 
   3  -3 -25  420.04  178.37 
  -3  -3 -25  306.36  173.55 
  -3  -3  25  199.06  128.02 
   3   3  25  146.35  168.70 
  -3  -3 -25  159.45  150.50 
  -3   3  26 4319.66  322.81 
   3  -3 -26 4815.80  365.52 
   3   3 -26 4408.23  358.63 
   3  -3 -26 4292.71  297.92 
  -3   3 -26 4653.48  387.00 
   3   3  26 4757.38  358.02 
   3   3  26 4167.16  349.45 
  -3  -3 -26 4343.23  300.70 
  -3  -3 -26 4490.17  342.39 
  -3   3 -26 3744.90  293.50 
  -3  -3 -26 4952.11  363.93 
  -3  -3 -26 4306.08  356.87 
  -3  -3  26 4440.82  294.30 
   3   3 -26 4861.71  366.94 
   3  -3 -26 4280.02  343.39 
  -3   3  26 4797.24  365.80 
   3   3 -26 4890.28  378.93 
  -3  -3  26 4618.26  343.17 
   3  -3  26 4592.39  359.58 
  -3  -3  26 4950.21  354.51 
   3  -3  26 4137.04  307.10 
  -3  -3  26 4222.88  316.30 
   3   3 -26 4169.25  646.91 
   3  -3  26 4959.18  397.04 
   3   3  27 1661.95  246.28 
   3   3 -27 1483.17  230.60 
  -3  -3  27 1836.25  247.46 
   3   3 -27 1876.82  257.17 
   3  -3 -27 1738.69  232.77 
  -3  -3  27 1475.88  187.26 
   3  -3  27 1754.42  240.96 
   3   3  27 1655.71  245.55 
  -3  -3  27 1466.30  212.20 
   3   3 -27  945.99  385.05 
  -3   3 -27  993.80  216.78 
   3   3 -27 1742.52  249.65 
  -3  -3 -27 1646.21  231.85 
  -3  -3 -27 1656.19  247.46 
  -3  -3 -27 1773.94  242.12 
   3  -3  27 1984.53  217.36 
  -3   3  27 1826.24  245.86 
  -3  -3 -27 1333.25  181.94 
  -3  -3  27 1787.50  219.89 
  -3   3  27 1652.22  217.29 
   3  -3 -27 1681.36  241.16 
   3  -3  27 1461.36  203.01 
   3  -3  28 2654.08  232.57 
  -3  -3  28 2296.72  208.57 
   3  -3  28 2465.30  232.72 
   3   3  28 2868.35  279.56 
   3  -3 -28 3078.41  282.20 
  -3  -3  28 3025.56  276.63 
  -3   3 -28 2393.68  275.50 
   3   3  28 2549.96  229.64 
   3   3  28 2921.41  281.82 
  -3  -3  28 2711.31  241.33 
  -3  -3  28 2691.60  255.89 
  -3   3 -28 2601.05  277.52 
   3   3 -28 2872.72  282.33 
  -3   3  28 3039.89  266.64 
   3   3 -28 3051.01  291.97 
  -3   3  28 2738.06  276.09 
   3  -3  28 2894.13  277.28 
   3   3 -28 2644.44  280.53 
  -3   3 -28 2375.53  280.53 
  -3  -3 -28 3173.16  292.08 
   3  -3 -28 2947.19  278.03 
  -3  -3 -28 2726.34  260.11 
   3  -3 -29  153.16  143.89 
  -3  -3  29  148.56  152.76 
   3   3  29  167.53  120.41 
  -3  -3  29  184.39  131.80 
   3   3  29  227.31  164.12 
  -3   3 -29  264.70  172.25 
   3   3 -29  325.35  149.69 
   3   3  29  168.38  143.07 
  -3   3  29  367.90  159.97 
   3  -3  29  131.34  145.02 
  -3  -3 -29   62.06  145.07 
  -3   3 -29  415.07  162.52 
   3  -3 -29  229.20  151.85 
   3   3 -29   98.32  153.07 
  -3   3 -29   95.65  150.24 
   3  -3  29  367.96  124.66 
  -3  -3 -29  197.62  140.65 
  -3  -3  29  116.44  125.06 
  -3   3  29  244.66  137.87 
  -3   3 -30  703.43  180.74 
   3   3  30  476.86  141.67 
  -3  -3 -30  757.69  151.44 
  -3   3 -30  913.13  185.02 
   3  -3 -30  862.94  170.83 
   3   3 -30  840.43  183.77 
  -3   3  30  666.62  159.42 
  -3  -3 -30  504.64  168.20 
   3  -3  30  971.22  179.69 
   3   3  30  789.73  144.41 
  -3  -3  30  764.42  148.99 
   3  -3 -30  941.13  174.21 
   3  -3  30  923.70  154.49 
  -3  -3  30  758.43  151.77 
  -3   3 -30 1193.69  200.90 
   3   3 -30  611.52  164.09 
  -3   3  30  738.89  161.36 
   3   3 -31 2450.41  236.67 
  -3   3  31 2418.64  216.28 
   3  -3 -31 2668.26  238.04 
   3  -3  31 2067.26  194.31 
   3   3 -31 2504.26  234.18 
  -3   3  31 2046.67  209.23 
  -3  -3 -31 2218.66  227.32 
   3  -3 -31 2598.02  227.95 
  -3  -3 -31 2330.15  208.62 
  -3   3 -31 2394.98  238.55 
   3   3  31 2125.59  217.00 
   3   3 -31 2686.50  248.02 
   3  -3  31 2460.48  224.85 
   3  -3  32  497.99  134.53 
   3  -3 -32  754.93  142.47 
  -3   3  32  578.03  132.69 
   3   3 -32  507.90  143.53 
  -3  -3 -32  276.34  116.55 
   3  -3 -32  598.11  136.15 
   3   3 -32  467.07  142.32 
   3   3 -32  321.97  123.14 
  -3   3  32  593.02  133.41 
  -3  -3 -32  402.80  133.01 
   3   3  32  550.93  134.30 
  -3   3 -32  498.64  139.67 
   3  -3 -33 6410.63  299.93 
  -3  -3 -33 6656.71  319.61 
   3  -3  33 6168.72  291.34 
  -3   3 -33 6732.15  320.54 
   3   3 -33 6018.49  309.48 
   3  -3 -33 6941.58  311.15 
   3   3 -33 6305.72  306.21 
  -3   3  33 6271.14  294.91 
  -3   3 -33 6336.99  326.16 
   3   3  33 6641.54  308.54 
   4   0   0 28806.0   915.0 
  -4   0   0 27274.1   829.5 
   0  -4   0 29728.8   865.2 
  -4   0   0 27142.8   844.6 
   0   4   0 28699.7   778.6 
   0   4   0 27703.4   577.0 
   0   4   0 29090.9   901.6 
   0   4   0 28585.3   720.0 
   0  -4   1 93173.4  1873.4 
   0  -4   1 99772.3  1935.8 
   0   4  -1 98338.2  1734.4 
  -4   0  -1 91420.7  1875.6 
  -4   0   1 94568.3  1831.9 
  -4   0  -1 92042.8  1893.1 
  -4   0   1 95376.3  1851.5 
   0  -4  -1 93629.2  1861.9 
   0   4   1 95686.8  1945.3 
   0   4  -1 96798.2  1934.3 
   4   0  -1 93338.9  1949.3 
   0   4   1 96995.2  1811.3 
   4   0   1 93184.5  1949.2 
  -4   0  -2  743.66  182.11 
   4   0   2  996.39  195.89 
   4   0   2  938.15   76.36 
   0  -4  -2  912.41  196.95 
   4   0  -2 1639.86  239.50 
  -4   0  -2  732.02   92.81 
   0   4   2 1059.58  190.94 
  -4   0  -2 1039.24  207.32 
   0   4   2  878.64  210.02 
   0   4   2 1057.25  222.77 
   0  -4   2  654.02  169.36 
   0   4  -2  853.12  127.19 
  -4   0   2  823.29  165.25 
   0  -4   2 1061.45  201.45 
  -4   0   3 3727.39  271.65 
   4   0  -3 3957.32  316.64 
   0  -4   3 3756.10  326.61 
   0   4  -3 3407.96  215.16 
   0   4   3 3826.75  345.26 
   0   4   3 3434.22  309.64 
  -4   0  -3 3406.92  318.58 
   4   0  -3 4138.07  354.02 
   0   4   3 3928.39  312.09 
  -4   0  -3 3633.64  171.38 
  -4   0   3 3397.18  142.27 
  -4   0  -3 3979.63  333.56 
   0  -4  -3 3358.18  290.94 
   4   0   3 3250.17  300.56 
   0  -4   3 3340.36  301.76 
   4   0   4 1381.76  210.34 
  -4   0   4 1540.04  184.42 
   0   4  -4 1515.01  137.75 
   0   4   4 1526.39  216.84 
   0   4   4 1648.29  128.65 
   0  -4  -4 1835.54  230.53 
  -4   0  -4 1581.58  123.07 
  -4   0  -4 1710.04  248.65 
  -4   0   4 1534.57  220.18 
   0  -4   4 1787.75  244.68 
  -4   0  -4 1683.37  245.84 
   0  -4   4 1698.49  230.32 
   0   4   4 1565.17  229.74 
   4   0  -4 1574.18  226.47 
   0   4   4 1511.16  241.38 
  -4   0  -5 2041.25  143.74 
   0   4   5 1527.23  236.52 
  -4   0  -5 2047.74  281.29 
   0   4   5 1758.68  137.74 
  -4   0   5 1625.03  242.38 
   0   4   5 1782.95  257.58 
   0   4  -5 1837.47  133.53 
   0  -4  -5 1572.00  212.74 
   4   0  -5 1695.31  255.52 
   0  -4   5 1640.99  237.21 
  -4   0  -5 1871.95  269.33 
   0  -4   5 1737.67  251.73 
   4   0  -5 1858.24  236.49 
   0   4   5 2247.01  292.45 
   4   0   5 2229.40  268.33 
  -4   0  -6 63024.1  1583.6 
   0   4   6 62173.7  1101.3 
   4   0   6 64265.4  1566.0 
   0  -4  -6 65266.8  1468.3 
   4   0  -6 63825.4  1496.1 
   0   4   6 63658.0  1583.4 
   0   4  -6 61516.8  1028.0 
   0   4   6 65664.0  1565.3 
   0  -4   6 62546.4  1521.8 
   0  -4   6 66749.7  1578.8 
   0   4   6 60820.9  1566.8 
  -4   0  -6 63117.7  1088.0 
   4   0  -6 65240.2  1599.0 
  -4   0   6 65037.0  1546.3 
   4   0  -7  132.32  157.70 
   0   4   7  252.25  195.34 
  -4   0  -7  248.63  203.15 
   0  -4   7  329.23  166.66 
   4   0  -7  335.15  158.65 
   4   0   7   88.84  163.58 
   0   4   7   38.17  165.65 
   0  -4   7   30.09  160.76 
  -4   0  -7  233.58   83.94 
   0   4   7  220.19  177.18 
  -4   0   7  138.05  127.86 
   0   4   7  150.08   85.58 
   0  -4  -7  227.70  125.82 
  -4   0  -8 10068.9   611.3 
   0  -4   8 10077.5   578.6 
  -4   0  -8 9859.91  326.08 
   4   0  -8 9360.02  576.23 
   0   4   8 10024.6   587.8 
  -4   0   8 9837.58  550.69 
   0   4   8 10195.1   613.2 
   4   0  -8 9162.14  524.10 
   0  -4  -8 10064.0   522.3 
   0  -4   8 10255.0   568.2 
   0   4   8 10463.4   605.4 
   0   4   8 10252.4   341.1 
   4   0   8 10357.6   601.9 
  -4   0   8 10245.5   512.3 
   0   4  -8 10087.7   415.3 
  -4   0  -8 9963.70  580.35 
   4   0  -9 17616.2   811.9 
   0   4   9 18337.8   857.5 
   4   0  -9 18534.3   775.5 
  -4   0  -9 17922.6   824.0 
  -4   0   9 18525.9   715.0 
   0  -4   9 18196.9   791.4 
   0   4  -9 19026.1   588.1 
   0   4   9 18128.8   827.3 
   4   0   9 18165.0   829.4 
   0   4  -9 19114.9   797.8 
   0  -4   9 18995.6   820.7 
  -4   0  -9 18937.3   873.7 
  -4   0  -9 19116.6   485.6 
  -4   0   9 18250.1   777.5 
   0  -4  -9 19293.4   754.5 
   0   4  10 1737.55  304.80 
   0  -4 -10 1755.70  245.16 
   4   0 -10 1833.80  307.20 
   4   0 -10 1330.24  247.70 
  -4   0  10 1684.46  260.64 
  -4   0 -10 1491.32  286.32 
  -4   0  10 1711.33  233.82 
  -4   0 -10 1442.84  141.18 
   0  -4  10 1688.96  275.19 
   0   4 -10 1348.58  253.97 
   0  -4  10 1581.27  267.76 
   4   0  10 1375.80  265.52 
  -4   0 -10 1378.57  284.95 
   0   4 -10 1730.66  179.18 
   4   0 -10 1277.46  276.48 
   4   0 -10 1314.28  143.29 
   0   4  10 1393.35  293.99 
   0  -4 -10 1743.05  246.61 
  -4   0  11  255.92  144.75 
   4   0 -11  242.74   98.53 
  -4   0 -11  192.03  229.10 
   0  -4 -11  318.55  164.30 
   0  -4  11  102.49  164.42 
  -4   0 -11  212.80   96.57 
  -4   0 -11  194.69  208.70 
   0  -4 -11  252.55   78.74 
   0   4 -11  331.79  173.73 
   4   0 -11 -103.99  225.73 
   0   4  11  176.86  131.76 
   0   4  11  172.64   74.80 
   4   0  11   24.58  200.84 
   4   0 -11  114.45  157.21 
   4   0 -11  326.97  108.06 
   4   0 -11  197.89  207.33 
   0  -4  11  170.16  159.45 
  -4   0 -11  307.20  110.48 
   0   4  11  351.93  216.53 
  -4   0  11  200.95  132.41 
  -4   0  12 10621.5   560.9 
   0  -4 -12 9758.18  316.76 
   0  -4 -12 10674.2   609.1 
   0  -4  12 10953.7   666.1 
   0   4  12 10548.1   334.5 
  -4   0 -12 10705.0   394.3 
  -4   0 -12 11281.5   382.5 
  -4   0 -12 10602.7   712.2 
   4   0 -12 11018.7   640.3 
   0   4  12 10420.6   684.7 
   4   0 -12 10775.7   388.7 
   4   0 -12 11133.0   389.6 
   4   0  12 11120.8   721.8 
   0   4 -12 11398.7   702.5 
   0  -4  12 11022.6   666.3 
  -4   0  12 10966.9   621.1 
   4   0 -12 10016.0   672.3 
   4   0 -12 11187.4   711.7 
  -4   0 -12 10562.9   702.8 
   4   0 -13 47737.3   996.4 
   0  -4 -13 48540.4   986.0 
   0   4  13 48255.3  1587.4 
   0   4 -13 50656.2  1615.0 
  -4   0 -13 51080.4  1639.9 
   0  -4  13 47383.0  1510.4 
   4   0  13 48842.1  1616.1 
   0   4 -13 49549.7  1439.8 
   0  -4  13 49097.3  1527.6 
  -4   0 -13 50114.4  1659.9 
   4   0 -13 51656.3  1643.2 
   0  -4 -13 48859.2  1455.7 
  -4   0  13 47516.5  1328.0 
  -4   0 -13 48874.2  1009.5 
   4   0 -13 48242.8  1463.2 
  -4   0  13 48398.6  1421.0 
   4   0 -13 48480.0  1006.2 
   4   0 -13 51078.6  1615.9 
   0   4  13 45681.3   898.5 
   0  -4 -13 47182.6   903.2 
   4   0 -14 1307.47  330.97 
   0  -4 -14 1358.86  161.91 
   4   0  14 1099.48  151.15 
   4   0  14  989.09  312.71 
   0  -4  14 1330.44  154.92 
   4   0 -14 1299.47  263.33 
  -4   0 -14 1163.49  343.07 
  -4   0 -14 1366.60  172.80 
   0   4  14 1511.12  167.28 
   4   0 -14 1270.78  162.62 
  -4   0 -14  910.77  272.69 
   0   4  14 1369.23  160.88 
  -4   0  14 1175.77  146.64 
   0  -4 -14 1261.46  158.78 
   0  -4 -14 1295.55  263.96 
   4   0 -14 1266.39  157.72 
   0   4 -14 1583.74  277.23 
   0  -4 -14 1339.70  163.87 
   0  -4 -14 1405.81  137.41 
  -4   0  14 1317.32  233.74 
  -4   0 -14 1628.94  341.09 
   0   4  14 1246.78  293.13 
   4   0  14 1305.99  165.26 
   0  -4  14 1255.77  158.15 
   0   4 -14 1484.70  334.20 
  -4   0  14 1137.82  142.55 
  -4   0  14 1309.25  235.80 
   0  -4  14 1155.68  271.43 
   4   0 -14 1321.89  167.10 
   4   0 -14 1091.85  308.52 
   4   0 -15 61799.7  1927.8 
   4   0 -15 63708.3  1817.1 
   0   4  15 62039.8  1238.3 
   0   4  15 62254.3  1238.1 
  -4   0  15 60939.0  1186.0 
   0  -4 -15 62113.8  1146.1 
  -4   0  15 63592.3  1188.4 
   4   0  15 61007.6  1230.2 
   4   0 -15 60918.2  1245.5 
  -4   0  15 61073.4  1209.3 
  -4   0 -15 60745.8  1988.2 
   4   0 -15 62853.2  1247.9 
   0  -4 -15 62358.8  1223.4 
   4   0  15 62008.5  1243.1 
   0  -4 -15 62404.6  1233.2 
   0  -4  15 61192.4  1209.7 
   0  -4 -15 62663.5  1807.6 
   0  -4  15 62427.4  1233.5 
  -4   0 -15 65630.2  1986.2 
   0   4 -15 62774.8  1975.0 
   0   4  15 63603.0  1956.5 
   4   0  15 60341.0  1238.9 
   0  -4  15 59687.8  1199.5 
  -4   0  15 61144.6  1214.2 
   4   0  15 63049.4  1965.6 
  -4   0  15 62791.7  1184.5 
   0  -4  15 61973.5  1207.2 
  -4   0 -15 62571.0  1254.6 
   4   0 -15 62014.9  1242.3 
   4   0 -15 64184.9  2004.4 
  -4   0  15 57593.3  1567.1 
   0   4 -15 63419.7  1766.4 
   0  -4  15 64468.7  1855.7 
  -4   0 -15 59521.7  1933.9 
   0  -4 -15 63542.3  1257.7 
  -4   0  16 3793.92  249.13 
   0  -4 -16 3672.93  247.14 
   0   4  16 3490.01  255.03 
  -4   0 -16 3557.16  478.53 
  -4   0  16 4249.24  244.40 
   0   4  16 3615.07  471.27 
  -4   0 -16 4006.94  277.23 
   4   0 -16 4148.15  279.62 
   4   0  16 3829.00  259.90 
   0  -4 -16 3362.31  414.58 
   4   0  16 3477.85  235.49 
   4   0 -16 3517.04  507.91 
   4   0 -16 3655.64  236.63 
  -4   0  16 3753.46  246.27 
   0  -4 -16 3368.77  251.39 
   4   0 -16 4187.97  527.98 
   4   0  16 3997.94  246.62 
   0  -4 -16 3773.25  244.29 
  -4   0 -16 4713.83  530.39 
   0   4  16 2887.38  378.08 
   0   4  16 3602.23  232.90 
   0  -4 -16 3485.18  215.57 
   4   0 -16 4110.29  274.53 
   4   0 -16 3986.05  271.18 
   0  -4  16 3905.02  252.38 
   4   0  16 3939.81  269.55 
  -4   0 -16 4245.47  552.89 
   0  -4  16 3949.01  263.40 
   0  -4  16 3971.60  252.91 
  -4   0 -16 3490.86  242.44 
   0   4 -16 3870.52  434.64 
  -4   0  16 3893.22  239.94 
   4   0  16 3772.04  495.77 
   4   0 -16 3691.81  434.20 
  -4   0  16 3894.27  246.04 
   0   4  16 3407.39  248.71 
   0  -4  16 3882.44  234.73 
   0  -4 -16 3585.45  253.96 
   0  -4  16 3484.43  238.04 
   4   0  16 3683.25  259.94 
   0   4 -16 3367.41  477.93 
   0  -4  16 3418.28  424.71 
   4   0  17 42244.4   987.6 
   0   4  17 41454.7   976.2 
  -4   0  17 41867.3   915.8 
   4   0 -17 44175.3  1007.2 
   0  -4 -17 40730.4   891.2 
   0  -4  17 41860.1   915.8 
   4   0  17 41668.1   993.6 
   4   0 -17 41978.2  1681.3 
   4   0  17 42473.9  1650.0 
   0  -4 -17 41503.2   957.9 
   0  -4  17 42571.1   955.3 
   4   0  17 40765.8   931.5 
  -4   0  17 42612.3   958.1 
   4   0 -17 43676.7  1000.5 
   0   4 -17 45522.5  1733.7 
   4   0 -17 41860.9  1646.0 
  -4   0 -17 41375.3   931.2 
  -4   0 -17 43442.2  1730.5 
   4   0 -17 42877.6  1529.3 
   0   4  17 40933.1  1632.1 
  -4   0 -17 44464.5  1680.7 
   0   4  17 40391.3   914.8 
   0   4 -17 41993.0  1475.7 
   0  -4  17 43165.6  1535.9 
   0  -4  17 41340.8   962.9 
  -4   0  17 42188.3   926.9 
   0  -4 -17 42267.1   993.9 
   4   0  17 42544.5   993.3 
   0   4  17 39127.1  1468.8 
   0   4  17 40433.6  1601.1 
   4   0 -17 41817.0   998.7 
   0  -4 -17 39538.8  1501.8 
  -4   0  17 41600.6   966.2 
   0  -4 -17 44254.2   996.4 
   4   0 -17 41352.6   928.5 
   0  -4  17 41707.2   958.7 
   0  -4 -17 38768.7   927.5 
   0   4  17 40972.4   973.0 
  -4   0  17 41127.0   936.4 
  -4   0 -17 42799.8  1000.6 
  -4   0 -17 41266.6  1665.0 
   4   0  17 42225.2   934.4 
  -4   0 -18 9591.63  402.24 
   0  -4 -18 9836.29  443.90 
   0  -4 -18 9507.16  409.89 
   0  -4  18 10834.1   762.0 
  -4   0 -18 10024.4   456.6 
  -4   0  18 9557.95  382.50 
  -4   0 -18 10281.1   882.9 
   0   4  18 10151.6   444.1 
  -4   0  18 9867.36  417.45 
   4   0  18 10041.0   446.5 
   4   0 -18 9326.57  436.79 
   0  -4  18 9719.40  419.68 
   0  -4  18 10408.8   438.7 
  -4   0 -18 9147.21  807.75 
   0   4  18 9103.35  699.82 
   0   4  18 9822.32  812.00 
   4   0 -18 9429.06  780.92 
   0   4  18 9509.75  430.60 
   0   4  18 9715.29  799.18 
   0  -4 -18 9924.14  422.42 
  -4   0  18 9807.24  427.98 
  -4   0  18 9681.21  412.34 
   0  -4  18 10001.6   430.5 
   4   0  18 10484.8   454.6 
   0  -4 -18 10696.0   785.9 
   4   0 -18 11167.9   873.2 
   4   0  18 9625.09  440.51 
   0  -4  18 9864.95  392.38 
   4   0 -18 10958.8   466.1 
   0   4 -18 10076.9   724.0 
   0   4 -18 9903.38  433.48 
  -4   0  18 10019.1   401.6 
   0  -4 -18 9866.93  387.71 
   0   4 -18 10863.0   897.1 
   4   0  18 9653.90  795.83 
   4   0 -18 10000.1   749.4 
   4   0 -18 9743.53  447.54 
   4   0  18 9002.78  394.42 
   4   0 -18 9698.09  405.46 
   0   4 -18 10000.1   859.4 
   0   4  18 9624.31  399.60 
  -4   0 -18 9708.18  794.70 
   4   0  18 9837.00  401.95 
  -4   0 -19  162.08  143.33 
   0   4 -19  -98.37  206.75 
  -4   0  19   31.89  114.17 
   0   4 -19  169.30  238.20 
   0   4  19   30.81  234.23 
   4   0 -19  147.40  124.94 
  -4   0 -19  191.19  141.57 
   4   0  19  223.50  133.42 
  -4   0  19  145.47   81.36 
   4   0  19   49.15  126.12 
   0   4  19  296.94  134.62 
   0   4  19  196.30  139.86 
   0  -4 -19  332.86  136.64 
   4   0  19   40.84   98.64 
   0  -4 -19  196.02  140.60 
   4   0  19  119.79  232.26 
  -4   0  19  186.31  125.57 
   0  -4  19  215.69  125.18 
   4   0 -19  230.98  284.17 
   0   4 -19   91.16  277.27 
   0  -4  19  274.09  102.26 
   0  -4 -19  109.95  109.61 
   4   0 -19   46.05  180.86 
   0  -4 -19  278.57  111.55 
   0  -4  19  246.91  135.11 
   4   0 -19  149.61  109.75 
   4   0 -19  199.26  206.58 
  -4   0  19  223.80  115.37 
   0   4  19 -122.46  222.62 
  -4   0 -19  189.18  109.79 
   0   4 -19  196.75  130.20 
   4   0  19  141.46  124.03 
  -4   0 -19   31.56  241.06 
   4   0 -19  315.44  142.68 
   0  -4  19  275.15  139.22 
   0   4  19  387.04  216.18 
  -4   0 -19   63.39  152.36 
  -4   0 -19  277.11  247.07 
  -4   0  19  215.59  117.15 
   0  -4 -19   82.63  189.64 
   4   0  19  181.43  105.04 
   4   0 -19  241.59  147.50 
   0   4  19  209.65  116.98 
   0  -4  19  161.13  178.33 
   0  -4  20 6527.76  365.93 
   4   0 -20 7157.70  398.83 
   4   0  20 7619.18  402.01 
   0   4 -20 5672.03  704.25 
   4   0  20 5960.12  651.24 
   4   0 -20 6844.73  386.51 
   4   0  20 7647.89  399.24 
   4   0 -20 6599.31  696.49 
   0  -4 -20 6671.18  659.98 
   0  -4  20 7245.14  378.08 
   0   4  20 7358.31  720.22 
   4   0 -20 6632.37  345.61 
   0  -4  20 7577.65  376.89 
   4   0 -20 6610.28  389.23 
  -4   0 -20 7100.87  400.70 
   0   4  20 6848.70  707.86 
   4   0 -20 5472.40  576.96 
   0   4  20 6936.36  376.98 
  -4   0  20 6953.20  376.52 
   0   4  20 6849.98  384.89 
   0  -4 -20 6511.06  355.93 
  -4   0  20 6373.18  348.12 
   0  -4 -20 6731.46  386.25 
   0  -4  20 6356.90  610.52 
   4   0  20 7151.39  365.42 
   4   0  20 6662.07  386.66 
  -4   0  20 6784.03  339.33 
   0   4 -20 7488.46  780.78 
  -4   0  20 6843.11  352.81 
   0   4 -20 6997.33  376.70 
  -4   0 -20 7209.90  715.89 
  -4   0 -20 5517.44  669.67 
   0  -4 -20 6058.25  342.67 
  -4   0 -20 6945.16  399.30 
   4   0  20 6965.79  345.55 
   0  -4  20 7156.30  344.03 
   0   4  20 7052.10  350.70 
  -4   0 -20 6881.67  393.83 
   4   0 -20 7090.00  751.34 
   0  -4 -20 6265.29  322.70 
   0   4  21  357.82  280.66 
   0   4  21  -43.33  135.86 
   0   4 -21  136.77  119.37 
   4   0 -21  144.88  267.24 
   4   0  21   -1.70  141.47 
   0   4  21  127.80  116.17 
   0   4  21  177.89  224.05 
   0  -4  21   45.93  137.34 
  -4   0 -21  -82.03  286.04 
   4   0  21    8.54  111.28 
   4   0 -21  149.65  138.37 
   0   4 -21   -7.05  302.32 
   0  -4 -21  124.55  125.57 
   0  -4 -21  -79.87  149.13 
   0  -4 -21  -43.51   96.10 
   0   4 -21 -451.55  382.06 
   4   0 -21   96.13  116.17 
   4   0  21   32.29  283.88 
   0  -4  21  105.07   95.95 
   4   0 -21  166.58  178.76 
   4   0 -21  286.26  244.38 
   4   0  21  124.40  120.98 
   4   0 -21  112.82  140.35 
  -4   0 -21 -281.21  312.11 
  -4   0  21  -40.73  140.89 
   0   4  21   73.96  127.55 
   0  -4 -21  -48.30  204.28 
   0  -4  21    9.32  136.87 
  -4   0 -21   21.73  138.21 
   0  -4 -21   41.81  113.19 
   0  -4  21  -66.55  140.93 
  -4   0  21   11.80  106.10 
   4   0  21   17.23  149.63 
  -4   0  21  157.51  123.16 
   4   0  21   24.01  144.87 
   4   0 -21   26.55  232.50 
  -4   0  21  180.39  106.77 
  -4   0 -21  -31.48  159.82 
  -4   0 -21  121.67  148.74 
  -4   0 -22 1231.53  388.35 
   4   0 -22 2616.96  278.38 
   0   4 -22 1890.29  495.07 
  -4   0 -22 2282.47  257.82 
   4   0 -22 2547.18  275.89 
   0  -4 -22 2271.66  236.79 
   4   0  22 2446.67  271.36 
   4   0  22  741.39  309.73 
   4   0  22 2356.89  257.95 
   0  -4  22 2327.92  218.16 
   4   0 -22 2705.23  516.74 
  -4   0  22 2213.42  217.44 
   4   0  22 1839.63  202.20 
   0  -4  22 2302.04  252.85 
   0  -4 -22 2621.87  466.43 
   0  -4  22 2402.34  247.93 
   0   4  22 2304.22  221.17 
  -4   0  22 2699.23  227.92 
  -4   0 -22 2320.71  257.66 
   4   0 -22 2015.11  425.67 
   0  -4 -22 2641.63  228.79 
   4   0 -22 2591.07  241.64 
   0   4  22 2349.59  248.43 
   0   4 -22 2078.39  505.31 
   0   4  22 1761.40  420.11 
  -4   0  22 2390.58  257.85 
  -4   0 -22 2600.30  285.64 
   4   0  22 2676.83  266.57 
  -4   0 -22 2116.07  475.93 
   0  -4 -22 2099.74  230.38 
   0  -4 -22 2360.03  265.36 
   4   0 -22 1987.88  424.62 
   0  -4  22 2563.09  259.22 
  -4   0  22 2469.70  246.62 
   4   0  22 2461.33  235.13 
   0   4 -22 2517.83  259.36 
   4   0 -22 2413.30  272.06 
   0   4  22 2406.08  263.60 
   0   4  22 2246.80  457.40 
   0   4 -23 10698.5  1007.1 
   0   4  23 11456.2   473.7 
  -4   0  23 12076.0   527.6 
   4   0  23 10879.4   478.0 
  -4   0  23 11281.7   453.3 
  -4   0 -23 10947.7   521.8 
   4   0  23 11613.1   468.7 
   0  -4  23 11360.9   459.3 
   0   4  23 11516.5   968.1 
  -4   0 -23 8330.78  880.03 
   0   4 -23 11211.2   539.5 
   4   0 -23 9394.78  880.46 
   4   0 -23 10876.1   470.0 
   4   0  23 11707.3   541.3 
   0  -4 -23 10288.0   473.6 
   0  -4  23 11917.3   517.9 
   0   4 -23 11822.9   523.9 
   0   4  23 10215.4   913.5 
   0  -4  23 11831.2   507.9 
   0   4  23 12297.5   536.5 
  -4   0 -23 11820.5   553.9 
   0  -4  23 12099.4   518.4 
   0  -4 -23 11604.6   539.7 
   0  -4 -23 10887.4   478.6 
   4   0 -23 10688.1   527.4 
  -4   0 -23 12157.8   986.5 
   0   4  23 11136.4   506.7 
  -4   0  23 11622.0   479.2 
  -4   0  23 11299.4   495.0 
   0  -4 -23 9437.10  865.06 
   4   0 -23 10639.4   514.7 
   0  -4  23 12017.1   511.2 
   0   4 -23 10521.2  1024.2 
  -4   0  24  929.66  203.55 
   0   4  24  990.44  349.36 
  -4   0  24 1024.28  160.52 
   0  -4 -24  915.97  172.87 
   4   0 -24  899.03  195.63 
   4   0 -24 1177.50  403.54 
   0   4 -24  915.08  185.59 
  -4   0 -24  993.00  219.47 
   0   4 -24  844.48  213.50 
   0  -4 -24  504.53  155.31 
  -4   0  24 1016.53  194.40 
  -4   0 -24 1203.04  219.23 
   0  -4  24  951.98  202.57 
   0  -4  24 1123.50  202.95 
  -4   0  24  868.67  160.51 
   0  -4  24  762.90  146.05 
   0  -4  24  721.04  182.52 
   0   4 -24 1352.33  465.21 
   0  -4 -24  802.42  200.09 
   4   0  24 1060.79  214.67 
   0   4  24  468.00  159.95 
   4   0 -24  769.74  155.66 
   0   4  24 1053.49  215.37 
   0   4  24  928.93  175.80 
  -4   0 -24  602.39  353.52 
   0   4 -24  785.96  179.64 
   0   4 -24  222.98  289.42 
   4   0  24 1040.73  180.02 
   4   0 -24 1059.28  222.83 
   0  -4  24  952.24  196.95 
  -4   0  25 2757.71  271.93 
   0  -4 -25 2471.31  282.54 
   0   4  25 2805.06  293.45 
  -4   0 -25 2941.46  304.64 
   4   0 -25 2099.10  488.95 
   0   4 -25 2572.92  274.73 
  -4   0  25 2829.88  282.32 
   0  -4 -25 2074.29  233.81 
   0  -4  25 2618.41  265.57 
   0  -4  25 2490.80  265.61 
   0   4 -25 2327.86  547.58 
  -4   0 -25 2547.06  276.60 
   0   4 -25 2765.81  267.75 
   4   0  25 2945.71  299.99 
   4   0 -25 2357.16  286.75 
   4   0  25 2754.31  264.16 
   0  -4 -25 2603.54  246.66 
  -4   0  25 2498.31  222.92 
   4   0 -25 2340.46  239.11 
  -4   0  25 2499.47  229.96 
   4   0 -25 2838.95  290.92 
   0   4  25 2443.11  247.13 
   0   4 -25 2744.29  308.19 
   0   4  25 2738.22  278.56 
   0  -4  25 2475.61  226.41 
  -4   0 -26 3327.89  330.08 
   0   4 -26 2980.79  269.90 
   0  -4  26 4013.12  312.65 
   4   0 -26 2678.84  246.65 
   0  -4 -26 3727.70  330.90 
   4   0  26 3820.45  347.25 
   4   0  26 3497.76  301.83 
   0  -4  26 3070.17  243.16 
  -4   0 -26 2993.41  288.46 
  -4   0 -26 3150.08  315.16 
   0  -4  26 3400.70  308.26 
   4   0  26 3629.90  290.95 
   0  -4 -26 2817.75  267.94 
  -4   0  26 2965.34  240.42 
   0   4  26 3337.86  290.41 
  -4   0  26 3457.73  299.39 
   0   4 -26 3679.45  314.56 
   4   0 -26 3451.92  334.65 
   4   0 -26 3447.78  315.83 
  -4   0 -26 3480.37  310.74 
   0   4 -26 3527.89  327.85 
  -4   0  26 3794.97  320.16 
   0   4  26 3649.52  320.26 
   0  -4 -26 3480.78  276.30 
   0  -4 -27 15916.6   641.4 
   4   0 -27 15786.3   644.1 
   0  -4 -27 14520.7   544.4 
  -4   0 -27 14207.1   587.9 
   4   0  27 14022.9   558.8 
   0  -4  27 16418.0   599.1 
   0  -4  27 16102.9   603.1 
   0   4 -27 15275.0   643.3 
   0  -4 -27 13186.4   545.6 
   0   4  27 15127.5   618.2 
   0   4 -27 16049.0   616.4 
   4   0  27 16113.3   644.8 
  -4   0 -27 14109.8   591.4 
   0   4 -27 15437.3   578.5 
   4   0 -27 14201.4   543.3 
  -4   0 -27 16067.8   668.4 
  -4   0 -27 15101.3   640.5 
   4   0 -27 14675.9   589.5 
   4   0  27 15442.4   601.7 
   4   0 -27 14998.6   611.4 
   0   4  27 14682.0   581.9 
  -4   0  27 16046.7   604.6 
  -4   0  27 15681.0   608.8 
   4   0 -28 6727.13  359.74 
   0  -4  28 7241.09  396.10 
   0  -4  28 6517.57  381.28 
   0   4  28 7382.35  392.10 
  -4   0 -28 6556.20  388.71 
   0  -4 -28 7145.60  364.42 
  -4   0  28 7118.14  402.87 
   0  -4  28 7202.64  398.77 
   4   0 -28 7337.77  434.75 
  -4   0 -28 8295.33  461.35 
   0  -4 -28 6511.54  365.53 
  -4   0 -28 6832.37  403.39 
   4   0  28 7287.56  389.07 
   0   4 -28 6674.91  368.17 
  -4   0 -28 7245.47  442.41 
  -4   0  28 7270.43  399.03 
   0   4  28 7776.35  432.63 
   4   0  28 7026.43  402.77 
   0  -4 -28 8153.15  450.91 
   0   4 -28 6822.57  398.20 
   4   0 -28 7054.34  389.62 
   4   0 -28 7269.18  412.82 
   0   4 -28 7104.96  433.37 
   0  -4 -29 16138.0   615.5 
   4   0 -29 15447.2   572.2 
   0   4 -29 15716.8   625.4 
  -4   0 -29 16267.2   636.4 
   0  -4  29 16258.6   570.7 
  -4   0  29 15975.8   595.1 
   4   0  29 16075.9   578.8 
   0   4 -29 14900.3   580.6 
  -4   0 -29 14959.7   565.6 
   0   4 -29 14607.0   539.2 
   0   4  29 14447.0   539.3 
   4   0 -29 14743.6   524.8 
   0  -4 -29 14422.0   534.9 
  -4   0 -29 14994.7   614.9 
   0   4  29 16768.0   610.4 
   4   0 -29 16848.1   636.9 
  -4   0 -29 14148.1   566.8 
   4   0  29 16118.1   566.2 
   0  -4 -29 14780.0   515.4 
   0  -4  29 15599.3   560.2 
   4   0 -29 16082.2   599.9 
   0  -4  30 1700.00  198.56 
  -4   0 -30 1743.74  224.76 
  -4   0  30 1630.06  208.34 
  -4   0 -30 1966.74  252.49 
  -4   0 -30 1043.16  188.04 
   4   0 -30 1567.66  221.62 
   4   0 -30 1589.53  200.42 
   0   4  30 1786.32  222.12 
   0  -4 -30 1674.87  223.44 
   4   0 -30 1694.96  200.38 
   0   4 -30 1390.78  226.27 
   0   4 -30 1482.77  188.49 
   0   4  30 1691.02  192.74 
   0   4 -30 1432.01  218.58 
   0  -4  30 1811.13  203.78 
   4   0  30 1452.11  195.72 
   0   4 -30 1317.90  212.93 
  -4   0 -30 1804.33  205.39 
  -4   0  30 1800.50  207.83 
   4   0  30 1773.73  200.63 
   0  -4 -31 1421.29  208.65 
   4   0 -31 1469.11  206.20 
  -4   0  31 1269.37  187.61 
  -4   0 -31 1036.95  165.50 
   4   0  31 1134.85  185.66 
   0   4  31 1376.06  198.12 
   4   0 -31 1318.19  166.73 
  -4   0 -31 1041.18  198.57 
   0  -4  31 1252.24  167.35 
   0  -4  31 1130.67  171.80 
   4   0  31  988.13  155.96 
  -4   0  31 1719.78  190.58 
   0   4 -31  792.70  175.87 
   0   4 -31 1705.85  219.39 
   4   0 -31  972.87  170.06 
   0   4  32 3812.16  264.60 
  -4   0 -32 4142.94  288.95 
   0  -4  32 3923.41  238.77 
   0  -4 -32 4411.85  280.06 
  -4   0 -32 2165.98  197.88 
   0   4 -32 3728.17  273.09 
   4   0 -32 4022.21  261.55 
  -4   0  32 3831.53  254.66 
   4   0  32 3944.57  244.77 
   0  -4  32 4104.83  243.28 
   0   4 -32 4149.37  281.49 
  -4   0  32 4010.76  244.16 
   4   0 -32 4246.69  281.65 
   4   0  33  758.86  125.97 
   0  -4  33  243.37  106.59 
   4   0  33   53.56   60.81 
   0   4  33  432.95  119.75 
  -4   0  33  474.04  113.69 
   0  -4 -33  562.07  126.70 
   0  -4  33  331.10  108.52 
  -4   0 -33  510.67  137.38 
   0   4 -33  553.71  139.52 
   4   0 -33  494.54  126.40 
  -4   0 -33  -88.89   67.60 
   0   4 -34 -197.26  112.23 
  -4   0 -34   44.74   94.45 
   0   4  34  114.41   99.10 
   4   0 -34   50.87   88.55 
   0  -4 -34 -126.70   94.80 
   1  -4 -34  225.21   93.17 
  -4  -1 -34  100.05   91.95 
   4   1 -34  195.32   98.85 
   1   4  34  156.14   94.27 
   1  -4 -33 5213.73  279.47 
   4  -1  33 4394.09  242.83 
  -1   4 -33 4538.49  276.71 
   4   1 -33 4712.34  273.63 
  -4   1  33 4609.74  241.29 
  -1  -4  33 4255.53  232.98 
   1   4  33 5306.60  278.55 
  -4  -1 -33 4302.25  266.43 
  -4   1  33 4632.14  252.31 
  -4   1  32 6783.66  325.78 
   1   4  32 6447.38  332.59 
   4   1 -32 6470.04  311.93 
  -1   4 -32 6178.19  334.00 
   1  -4 -32 7304.43  345.67 
  -1   4 -32 5198.26  276.62 
  -4   1  32 6791.09  302.76 
  -4  -1 -32 5965.79  285.86 
   4  -1  32 6817.50  317.88 
   4   1 -32 6519.66  329.54 
  -1   4 -32 6721.94  353.92 
   4   1 -32 7126.04  350.86 
  -1  -4  32 6276.74  287.73 
  -4  -1 -32 7001.71  348.02 
  -4  -1 -31  311.80  135.46 
  -1  -4  31  347.71  123.09 
  -1  -4  31  259.92  121.12 
   4  -1  31  547.27  147.89 
   1  -4 -31   16.49   74.18 
  -1   4 -31  287.66  129.98 
  -4  -1 -31  -17.19   69.75 
   4   1 -31  480.31  146.94 
   4  -1  31   79.92   70.92 
  -4   1  31  258.46  141.10 
   4  -1  31  -76.78   67.17 
   1   4  31  485.34  158.22 
  -4  -1 -31  139.18  134.72 
   4   1 -31  468.07  157.35 
   4   1 -31  396.87  139.20 
   1  -4 -31  142.02  132.11 
  -4   1  31  477.59  131.86 
   4  -1  30 1251.11  166.17 
  -4  -1 -30 1283.33  185.58 
   4   1 -30 1267.28  203.12 
  -4   1  30 1251.59  197.76 
  -4  -1 -30 1076.37  196.94 
  -1  -4  30 1029.11  175.32 
   4  -1  30 1134.01  188.82 
  -4  -1 -30 1293.81  203.71 
  -4   1  30 1431.99  188.69 
   1  -4 -30 1019.75  158.05 
  -4  -1 -30 1375.98  184.43 
  -1  -4  30 1533.00  193.12 
   4   1 -30 1315.45  189.14 
   1  -4 -30 1266.03  208.78 
  -1   4 -30  641.27  177.26 
  -1   4 -30  985.79  197.13 
   1   4  30 1526.97  205.29 
   4   1 -30 1123.90  190.15 
  -1   4 -30 1291.94  189.52 
  -4  -1 -29 4950.54  330.52 
   4  -1  29 4531.08  293.46 
   1  -4 -29 5093.89  352.11 
   4  -1  29 4376.63  314.45 
   4   1 -29 4405.53  319.41 
   1  -4 -29 4510.03  306.18 
  -1   4 -29 4543.41  353.38 
  -4   1  29 5080.29  337.91 
  -1  -4  29 5017.62  312.23 
   4   1 -29 4534.11  341.84 
   1   4  29 5857.97  367.98 
  -4   1  29 5233.02  328.12 
  -4  -1 -29 4986.77  346.71 
  -4  -1 -29 4824.61  358.62 
  -1   4 -29 4212.05  310.80 
  -1   4 -29 4173.46  321.61 
   4   1 -29 4459.68  335.85 
   1   4  29 4567.20  285.55 
  -1  -4  29 4452.34  308.10 
   1  -4 -28 5622.15  349.08 
   4  -1  28 5427.55  334.04 
  -4  -1 -28 5892.91  374.13 
  -4   1  28 6239.86  388.61 
  -1  -4  28 5766.82  352.87 
  -4   1  28 6426.61  368.36 
  -1   4 -28 5323.43  352.51 
   4   1 -28 5995.18  392.60 
  -4  -1 -28 5636.10  347.25 
  -1   4 -28 5580.09  374.88 
   1   4  28 6180.77  391.10 
  -4  -1 -28 5920.73  400.91 
   4  -1  28 6096.55  376.13 
   4   1 -28 5901.80  389.07 
  -1  -4  28 6143.18  351.96 
   4   1 -28 5913.97  375.65 
  -1  -4  28 6342.38  383.64 
   1  -4 -28 6798.97  412.29 
  -1   4 -28 5961.46  409.88 
  -4  -1 -28 6430.16  403.24 
   1   4  28 5940.35  339.61 
  -1   4 -27 3939.78  338.75 
   1   4  27 3963.67  289.19 
  -1   4 -27 3512.33  300.28 
   1  -4 -27 3863.92  266.92 
   1   4  27 3693.22  331.16 
  -1  -4  27 3994.24  312.04 
   4  -1  27 3562.38  276.05 
   4   1 -27 3651.63  325.50 
  -1  -4  27 3583.63  297.96 
  -1  -4  27 3741.91  279.41 
   1  -4 -27 3644.30  298.36 
   4  -1  27 4579.04  338.15 
  -4   1  27 3834.33  297.16 
  -4  -1 -27 3732.24  291.31 
  -4  -1 -27 3696.07  308.83 
  -1   4 -27 3657.06  328.43 
  -4  -1 -27 4044.40  334.62 
  -4  -1 -27 4094.26  350.70 
   1   4  27 3843.52  283.12 
   4   1 -27 3979.45  328.33 
   1  -4 -27 3489.35  319.37 
  -4   1  27 4209.37  329.57 
  -1  -4  27 4232.33  307.33 
  -4  -1 -26 11847.6   562.1 
   1   4  26 12275.6   573.0 
  -1  -4  26 13625.5   566.8 
  -1   4 -26 11747.8   554.1 
  -4   1  26 12740.8   556.4 
  -4   1  26 13215.9   539.5 
   4  -1  26 12364.4   512.0 
   4   1 -26 13213.0   580.5 
   4   1 -26 12828.5   588.6 
   4  -1  26 12358.8   549.5 
  -1   4 -26 12073.2   540.0 
  -1  -4  26 12062.1   521.2 
   1  -4 -26 11011.0   463.9 
   1   4  26 11562.0   499.8 
  -1   4 -26 12120.8   583.0 
  -1  -4  26 12848.7   525.2 
   1   4  26 12109.2   509.8 
  -4  -1 -26 12438.6   557.4 
   1  -4 -26 13390.7   588.3 
  -4  -1 -26 11564.7   510.9 
   4  -1  26 12308.6   570.3 
  -1  -4  26 11637.7   490.4 
  -4  -1 -26 12054.5   573.9 
  -4   1  26 10997.0   462.8 
   1  -4 -26 11204.9   512.5 
   1  -4 -25 1828.97  224.51 
   4  -1  25 2195.45  266.07 
  -1   4 -25 1872.79  250.21 
  -1   4 -25 1618.67  250.42 
  -4  -1 -25 1831.09  253.86 
  -4   1  25 2038.20  239.84 
   4  -1  25 1790.04  214.07 
  -4  -1 -25 2129.72  271.18 
   4   1 -25 2155.76  272.05 
  -4  -1 -25 1656.55  207.72 
  -4   1  25 2112.64  213.49 
  -4   1  25 2214.22  265.83 
  -1   4 -25 2412.03  548.12 
   4  -1  25 2110.69  270.64 
   1   4  25 1852.22  223.16 
  -1  -4  25 2036.63  222.41 
   4   1 -25 1685.93  247.51 
   1   4  25 2193.39  274.13 
  -4  -1 -25 2075.78  278.64 
  -1  -4  25 1875.89  228.79 
   1  -4 -25 2200.47  273.49 
  -1  -4  25 2063.32  252.88 
   1  -4 -25 1823.61  211.17 
   4   1 -25 1617.78  401.58 
   1   4  25 1877.63  224.09 
   4   1 -25 2184.37  498.43 
   4  -1  24 7806.36  455.10 
  -1  -4  24 7665.82  405.71 
  -4   1  24 7033.59  375.90 
  -4  -1 -24 7514.77  440.16 
   1   4  24 7395.76  438.60 
   4  -1  24 7334.19  393.45 
  -4  -1 -24 7039.70  448.48 
   1  -4 -24 6709.98  394.16 
   4   1 -24 7324.38  441.38 
   4  -1  24 7628.85  463.81 
  -4   1  24 7181.65  396.43 
   1  -4 -24 7456.94  439.06 
  -4   1  24 7525.46  432.21 
   4   1 -24 6261.46  702.16 
  -1  -4  24 7245.34  390.65 
   1   4  24 6852.19  393.47 
   4  -1  24 7855.57  401.36 
   1  -4 -24 7862.90  391.15 
   4   1 -24 7142.78  441.73 
  -1   4 -24 6333.21  799.18 
  -4  -1 -24 6625.46  792.74 
   1   4  24 7325.68  396.24 
   1   4  24 6141.08  763.34 
  -1  -4  24 7506.73  424.61 
  -1   4 -24 7030.40  430.29 
  -4  -1 -24 7520.63  444.02 
   4   1 -24 6919.18  365.54 
   4   1 -24 7440.63  812.52 
   4   1 -24 7295.48  441.09 
   1  -4 -23 20858.8   663.1 
   4   1 -23 21859.1  1359.9 
  -4   1  23 20387.0   679.4 
  -4   1  23 21364.2   677.1 
  -4  -1 -23 21796.8   750.1 
  -4  -1 -23 21858.8   755.5 
   1   4  23 20186.5  1291.4 
  -1  -4  23 21436.0   689.2 
   4  -1  23 16408.8  1184.7 
  -4   1  23 21806.4   731.8 
   4   1 -23 19623.7  1204.9 
   4   1 -23 20142.8   737.3 
   1   4  23 21656.6   748.0 
   1   4  23 20468.5   692.5 
   4  -1  23 21040.8   684.9 
  -1  -4  23 20889.8   673.3 
  -4  -1 -23 18617.7  1269.0 
   1   4  23 18608.6  1230.3 
  -1   4 -23 19119.6  1333.6 
   4   1 -23 22256.3   761.8 
   1  -4 -23 22274.0   759.3 
   4  -1  23 21385.6   757.0 
  -4  -1 -23 21472.5  1331.7 
   4  -1  23 21581.1   745.8 
   4   1 -23 21308.6   748.6 
   4  -1  23 20890.9   674.0 
  -1  -4  23 21456.5   730.4 
   4   1 -23 20553.6  1368.4 
  -1   4 -23 19310.7  1370.2 
  -1   4 -23 20968.5   742.0 
   1  -4 -23 20265.7   695.3 
   4   1 -23 20739.4   656.6 
   1   4  23 21249.4   691.8 
  -1  -4  23 22159.5   722.3 
  -4  -1 -22 14032.3  1064.2 
  -1  -4  22 15573.5   577.1 
  -1  -4  22 15356.6   570.4 
  -4  -1 -22 13810.0  1048.5 
   1   4  22 14633.9  1064.0 
   4   1 -22 17181.9  1205.2 
   1  -4 -22 15088.0   579.5 
   1  -4 -22 15416.2   618.2 
  -1  -4  22 16107.3   610.7 
   1  -4 -22 15236.9   553.3 
   4   1 -22 15207.5   539.6 
   1   4  22 15469.8   575.2 
  -4   1  22 14890.6   554.5 
   4   1 -22 13745.7   999.3 
   4  -1  22 14905.5   561.5 
  -4   1  22 15576.8   605.2 
   1   4  22 12178.9   988.3 
  -1  -4  22 15369.2   557.3 
   1   4  22 14647.9   598.3 
   1   4  22 14432.0   569.2 
  -1   4 -22 13395.6  1096.8 
  -4   1  22 15553.1   569.5 
   4  -1  22 12679.8   998.5 
  -1   4 -22 14911.0  1172.7 
   4   1 -22 15135.0   617.5 
   4  -1  22 15993.3   617.7 
   4   1 -22 16042.8   627.9 
  -1  -4  22 15159.9   583.6 
  -4  -1 -22 15291.5   616.9 
   4  -1  22 15100.7   619.9 
  -1   4 -22 16341.5   626.3 
   4   1 -22 14905.7   618.7 
   4  -1  22 14589.9   547.3 
  -4  -1 -22 14666.1   607.5 
   4   1 -22 14341.8  1105.6 
   4  -1  21 11182.8   510.3 
  -4   1  21 11004.8   468.3 
  -1   4 -21 9721.81  823.54 
   4  -1  21 11320.2   470.8 
  -4  -1 -21 9773.43  867.16 
  -4  -1 -21 10608.8   505.6 
  -1  -4  21 10833.9   470.0 
  -1  -4  21 11834.6   510.4 
  -4  -1 -21 10330.1   900.8 
   1   4  21 9959.37  865.46 
   4  -1  21 9455.02  852.96 
   1  -4 -21 11133.2   482.0 
   4  -1  21 11259.7   515.9 
  -1  -4  21 9559.05  452.70 
   1  -4 -21 11005.9   512.0 
  -1   4 -21 10696.7   499.0 
   4   1 -21 11064.9   945.2 
   4  -1  21 10342.4   444.6 
  -1   4 -21 9927.18  949.13 
   1  -4 -21 10813.7   458.2 
   1   4  21 11219.7   476.2 
  -4  -1 -21 10752.9   504.5 
   4   1 -21 11364.1   451.3 
   4   1 -21 11902.9   529.0 
   4   1 -21 11831.8   525.7 
   4   1 -21 11025.9   886.9 
   4   1 -21 12888.5  1025.2 
  -1  -4  21 11495.2   474.1 
   1   4  21 10287.7   879.0 
  -4   1  21 11505.6   477.9 
   1   4  21 11093.1   509.4 
  -4   1  21 10771.8   493.6 
   4  -1  21 11019.5   504.9 
   1   4  21 10657.1   474.4 
   4   1 -21 10980.2   514.4 
  -1  -4  20 12454.5   494.9 
   4   1 -20 13127.3  1009.4 
  -4   1  20 12896.7   495.4 
   1   4  20 13971.6   996.1 
  -4   1  20 13146.0   504.2 
   4   1 -20 13463.4   548.1 
  -4   1  20 13027.4   523.3 
   1  -4 -20 12856.9   493.0 
  -1   4 -20 12534.5   896.4 
   4   1 -20 13908.0   953.9 
  -4  -1 -20 13742.0   552.1 
   4  -1  20 12358.4   530.2 
  -4  -1 -20 12358.6   533.0 
   1   4  20 12931.9   536.5 
   1  -4 -20 13118.9   515.0 
   4  -1  20 13342.2   538.5 
  -1  -4  20 13475.6   497.4 
   4  -1  20 13019.8   542.3 
   4  -1  20 12628.4   952.1 
  -4  -1 -20 12754.6   957.0 
   1   4  20 12478.7   944.4 
  -4  -1 -20 13564.4   548.5 
  -1  -4  20 12645.2   499.8 
  -1   4 -20 13282.8  1038.2 
   4  -1  20 12752.7   485.7 
  -4   1  20 13933.8   476.6 
   1   4  20 13317.3   505.4 
   4   1 -20 12961.0   541.8 
   4   1 -20 12621.8   978.5 
   4   1 -20 13024.3   543.7 
   1   4  20 13045.8   516.0 
  -1  -4  20 13147.0   524.3 
  -1   4 -20 13147.0   539.1 
  -4  -1 -20 11926.3   928.6 
   1  -4 -20 12616.3   535.1 
   4   1 -20 13022.1   477.0 
   4  -1  20 13154.1   502.7 
   1  -4 -19 5652.87  344.75 
   1  -4 -19 5819.51  332.05 
   1  -4 -19 6150.24  330.37 
   4  -1  19 5876.30  642.22 
   4  -1  19 5462.95  343.04 
   4   1 -19 5871.33  665.69 
   4  -1  19 5934.16  361.52 
  -1  -4  19 5726.79  324.82 
  -4   1  19 5976.94  351.01 
   1   4  19 5910.44  328.24 
  -1  -4  19 6228.21  356.70 
   4   1 -19 5638.31  660.34 
  -4   1  19 5999.18  305.69 
  -4   1  19 6427.28  343.14 
   4   1 -19 6246.40  634.03 
  -1  -4  19 5850.34  330.59 
   4  -1  19 4904.03  294.89 
   4   1 -19 5608.38  347.65 
   1   4  19 6358.71  374.16 
  -1   4 -19 4695.11  562.59 
  -4  -1 -19 6576.26  371.50 
  -4  -1 -19 5584.97  622.06 
   4  -1  19 5882.22  327.28 
   4   1 -19 5863.50  362.83 
  -1   4 -19 5252.37  650.96 
   1   4  19 5673.49  619.88 
  -4   1  19 5885.15  325.20 
   4  -1  19 5871.62  354.68 
  -1  -4  19 5546.97  314.89 
  -4  -1 -19 6126.57  672.63 
  -4  -1 -19 6137.50  323.70 
   1  -4 -19 5646.00  614.00 
   1   4  19 6317.85  655.33 
  -4  -1 -19 6518.55  368.90 
   1   4  19 5860.28  337.87 
   4   1 -19 6108.34  370.84 
  -4  -1 -19 6070.33  365.42 
  -4   1  19 6197.38  309.85 
   1   4  18 8068.81  724.23 
   4   1 -18 8529.65  771.75 
   1   4  18 9359.34  771.90 
  -4  -1 -18 9521.15  797.53 
  -4  -1 -18 8999.75  431.99 
   4  -1  18 9645.90  437.42 
  -1   4 -18 9249.56  825.28 
  -1  -4  18 9488.99  406.60 
   4  -1  18 9038.57  382.37 
  -4  -1 -18 9196.96  428.19 
   1   4  18 8246.06  663.28 
   4   1 -18 8945.85  426.44 
   1  -4 -18 9133.57  743.04 
  -1  -4  18 9355.22  394.98 
   1  -4 -18 9827.21  440.03 
  -4   1  18 9778.56  403.68 
  -4  -1 -18 8587.67  750.33 
  -4  -1 -18 9315.19  434.96 
  -4   1  18 9490.05  382.18 
  -4  -1 -18 9302.11  390.49 
   4   1 -18 9752.81  441.45 
  -4   1  18 9297.45  418.85 
  -1   4 -18 9223.07  374.07 
   4  -1  18 9127.30  404.26 
   1   4  18 9195.20  424.97 
   4   1 -18 9004.09  425.11 
  -1  -4  18 9404.91  681.67 
   1  -4 -18 9813.41  419.13 
  -1   4 -18 9026.42  723.01 
   1   4  18 9537.84  417.27 
   1  -4 -18 8933.81  391.80 
  -1  -4  18 8727.13  392.30 
   4   1 -18 8700.96  779.95 
   4  -1  18 9039.43  426.90 
   4  -1  18 9770.62  811.89 
   4  -1  18 9588.37  429.86 
  -4   1  18 9628.77  412.40 
  -4   1  18 9809.40  383.47 
   1   4  18 8639.41  390.36 
  -1  -4  18 9635.28  425.32 
   4   1 -17 9613.90  792.91 
   4  -1  17 8612.98  367.01 
   4  -1  17 8907.20  403.27 
  -4   1  17 8441.52  618.17 
   1   4  17 8107.01  711.10 
  -1   4 -17 8325.94  350.96 
  -4  -1 -17 8406.15  398.73 
   1  -4 -17 8827.83  697.14 
  -4  -1 -17 8530.00  408.63 
  -1  -4  17 8584.28  376.67 
  -4  -1 -17 9822.77  761.36 
   1   4  17 8480.26  718.49 
  -4   1  17 9084.63  394.34 
   4  -1  17 8349.72  376.92 
   4  -1  17 8908.44  418.14 
  -4  -1 -17 8457.55  373.07 
   1   4  17 9054.46  403.09 
   4  -1  17 8869.75  409.25 
   1  -4 -17 9440.17  604.36 
   4   1 -17 9603.35  429.86 
   1  -4 -17 8854.92  408.54 
  -4   1  17 8323.94  615.15 
  -1  -4  17 9157.60  379.22 
  -1  -4  17 9225.48  407.75 
   4   1 -17 9162.84  418.04 
  -1   4 -17 10537.3   849.6 
   4  -1  17 7840.83  720.57 
  -4  -1 -17 9118.11  417.12 
   4   1 -17 9597.94  423.60 
   1  -4 -17 8958.07  390.09 
  -4   1  17 9283.24  382.81 
  -1   4 -17 8413.19  688.70 
  -1  -4  17 9395.22  675.68 
   1  -4 -17 9317.05  372.50 
  -4   1  17 8992.42  402.27 
  -4  -1 -17 8982.63  753.64 
  -1  -4  17 8614.05  380.33 
   1  -4 -17 8619.34  375.19 
  -4   1  17 9177.92  365.73 
   1   4  17 8853.15  407.71 
   1   4  17 8756.77  379.73 
   4   1 -17 9544.60  776.53 
   4  -1  16 1521.66  158.38 
   1   4  16 1059.62  297.11 
  -4  -1 -16 1110.67  333.76 
   1  -4 -16 1185.88  155.87 
   4   1 -16 1552.59  190.98 
  -4   1  16 1264.73  251.24 
  -1  -4  16 1563.32  175.09 
  -4   1  16 1572.34  273.20 
   1   4  16 1469.11  171.01 
   4  -1  16 1378.41  177.64 
  -1  -4  16 1472.16  299.01 
  -1  -4  16 1414.67  163.37 
   4   1 -16 1729.66  367.28 
  -4   1  16 1366.06  169.74 
  -1   4 -16  781.50  307.59 
   1   4  16 1512.41  187.61 
   4   1 -16 2140.00  397.14 
   4  -1  16 1557.36  347.39 
  -1   4 -16 1336.76  300.19 
  -4  -1 -16 1483.68  175.68 
  -4   1  16 1464.48  162.95 
   4   1 -16 1510.32  190.40 
   1  -4 -16 1562.87  158.47 
   4  -1  16 1271.11  161.99 
   1  -4 -16 1734.42  194.08 
  -4  -1 -16 1292.32  298.61 
   1  -4 -16 1392.12  258.64 
  -1  -4  16 1466.86  157.10 
  -4  -1 -16 1365.34  184.15 
   1  -4 -16 1832.57  179.54 
  -4   1  16 1416.88  161.77 
   4  -1  16 1508.16  188.10 
  -1  -4  16 1451.32  168.19 
   4   1 -16 1476.35  184.43 
  -4   1  16 1547.56  165.99 
  -4  -1 -16 1278.82  175.07 
  -4  -1 -16 1614.30  189.59 
   1   4  16 1283.76  167.61 
   1  -4 -16 1739.42  328.64 
   4  -1  16 1169.46  171.96 
  -1   4 -15 6194.90  574.73 
   4  -1  15 5693.44  306.26 
   1   4  15 5287.88  290.06 
  -4   1  15 5546.78  495.20 
  -4   1  15 5397.46  288.03 
   1  -4 -15 5287.12  513.08 
  -4  -1 -15 4881.27  506.36 
   4  -1  15 6173.38  322.96 
   1  -4 -15 6177.70  462.65 
   1   4  15 5600.20  571.43 
  -4  -1 -15 5151.01  582.84 
  -4   1  15 5317.66  293.05 
   4   1 -15 6222.81  322.41 
   4   1 -15 6709.96  620.79 
   4   1 -15 5754.73  590.70 
  -1  -4  15 5047.28  284.54 
  -4  -1 -15 4738.82  548.48 
   1  -4 -15 5516.74  286.12 
   4   1 -15 6684.26  330.24 
   1   4  15 5802.61  292.56 
   1  -4 -15 5907.69  313.71 
  -4   1  15 5118.80  466.12 
  -1  -4  15 5447.32  502.53 
   4  -1  15 5889.44  594.20 
   4  -1  15 5327.99  292.84 
  -1  -4  15 5415.09  286.09 
  -4  -1 -15 4886.26  274.31 
  -1   4 -15 6087.29  605.50 
  -1  -4  15 5877.41  285.37 
   1   4  15 6086.72  321.50 
   4   1 -15 6065.38  318.72 
  -4  -1 -15 5293.79  306.78 
   1  -4 -15 5600.74  269.89 
   4  -1  15 5634.05  309.90 
  -4  -1 -14 32450.0  1334.3 
   1   4  14 33279.7  1330.2 
   1  -4 -14 32005.6   786.4 
  -4  -1 -14 30042.9  1222.1 
   4   1 -14 33358.8  1351.7 
   4  -1  14 32966.1   787.4 
  -4   1  14 31805.7  1157.7 
   4  -1  14 34648.3  1371.4 
  -1  -4  14 32567.5  1203.1 
   4  -1  14 32038.4   769.7 
  -1  -4  14 32381.9  1206.3 
  -1  -4  14 32980.5   761.6 
  -1   4 -14 31877.2  1333.1 
   1   4  14 32892.4   799.1 
   4   1 -14 32667.2   782.8 
  -4   1  14 33504.8   775.8 
   4   1 -14 32517.1   791.4 
   4   1 -14 32324.8   791.5 
  -4  -1 -14 33261.0   797.1 
  -1  -4  14 32551.1   773.9 
  -4   1  14 32948.3  1205.4 
  -4  -1 -14 33645.5  1378.8 
   1  -4 -14 32734.9  1082.6 
  -4   1  14 33010.1   769.0 
  -1   4 -14 32113.3  1246.8 
   1  -4 -14 32154.5  1232.6 
  -1   4 -14 32727.7  1063.2 
   4  -1  14 33103.7   801.2 
   4   1 -14 35535.2  1373.4 
   4   1 -13 17126.0   901.2 
   4   1 -13 16813.2   515.0 
  -4   1  13 16477.7   880.7 
  -4  -1 -13 16724.9   922.6 
   1  -4 -13 16042.9   715.2 
   4  -1  13 16359.2   908.0 
  -1  -4  13 15718.6   804.0 
  -1   4 -13 16138.0   670.3 
   4   1 -13 16909.1   507.5 
  -4   1  13 16714.7   792.1 
  -1   4 -13 17025.0   937.2 
   1  -4 -13 16925.5   841.8 
   4   1 -13 14890.6   881.0 
  -4  -1 -13 17083.0   519.3 
  -1  -4  13 16682.7   823.6 
   1   4  13 16947.5   900.4 
  -4   1  13 16266.5   810.9 
  -4  -1 -13 15300.3   818.4 
  -1   4 -13 16545.4   725.4 
  -4  -1 -13 17275.1   928.1 
   4   1 -13 16939.5   869.4 
   4   1 -12 46394.6   947.1 
  -4  -1 -12 46479.7  1541.0 
   4   1 -12 47372.2  1554.9 
  -4   1  12 45870.9  1371.7 
   1   4  12 47405.9  1538.1 
  -1  -4  12 45036.3  1390.8 
  -4   1  12 46847.3  1430.3 
  -4  -1 -12 46717.1   965.0 
  -4  -1 -12 47160.6  1561.4 
   4  -1  12 46241.2  1544.9 
  -1   4 -12 44939.9  1277.6 
  -1   4 -12 45590.2  1206.7 
   1  -4 -12 48235.3  1288.3 
   4   1 -12 47478.6  1521.2 
  -1  -4  12 47681.1  1439.2 
   4   1 -12 47803.8  1479.7 
  -1   4 -12 45323.8  1522.8 
   4   1 -12 44514.7   949.0 
  -4  -1 -12 45725.7  1437.4 
  -4   1  12 47914.0  1505.9 
  -1  -4  11    6.42  139.03 
  -4   1  11  261.55  156.82 
   4   1 -11  210.11  102.00 
  -1   4 -11  -19.94  124.35 
   1  -4 -11  146.75  114.34 
   1   4  11  186.47  201.46 
   1   4  11  281.22  208.31 
   4   1 -11   87.94  179.83 
  -4  -1 -11  240.16  105.11 
   4  -1  11  274.78  212.59 
  -4   1  11   58.81  168.28 
   4   1 -11   22.59  216.90 
   4   1 -11  277.41  168.56 
  -4  -1 -11  223.20  224.01 
   4   1 -11  210.23  100.81 
  -4  -1 -11  152.32  200.34 
  -4   1  11   85.10  139.14 
  -1  -4  11  254.50  171.65 
   1   4  10 31424.5   907.8 
   4   1 -10 32719.5  1186.5 
   1   4  10 31554.1  1161.8 
  -4   1  10 30578.3  1047.7 
   4   1 -10 31488.8  1112.5 
  -1  -4  10 31003.0  1066.8 
   4   1 -10 30571.2   686.1 
  -1  -4  10 33110.0  1109.4 
  -4   1  10 32620.7  1124.0 
  -4  -1 -10 30827.5   702.5 
   4  -1  10 31167.9  1173.1 
   4   1 -10 32648.7  1147.7 
  -4   1  10 32114.8  1109.7 
  -1   4 -10 31933.0   940.4 
   1   4  10 30851.4  1149.5 
  -4  -1 -10 33228.8  1178.3 
  -4  -1 -10 32314.0  1195.0 
   1  -4 -10 31921.7   972.2 
   4  -1  10 31693.5  1164.5 
  -4  -1  -9 9347.40  615.39 
  -4  -1  -9 9392.29  589.49 
   4   1  -9 11203.2   622.0 
  -4   1   9 9708.98  555.62 
   4   1  -9 10190.2   596.6 
  -4  -1  -9 9469.27  336.92 
   1   4   9 9704.09  456.39 
  -4   1   9 10822.7   617.9 
   1   4   9 9791.34  342.97 
   4  -1   9 9409.33  593.26 
  -1   4  -9 9309.87  479.32 
  -1  -4   9 10489.0   592.9 
  -1  -4   9 9754.50  562.59 
   1   4   9 9633.00  597.57 
   1   4   9 9227.26  604.45 
   4   1  -9 9903.22  628.26 
   4  -1   9 9643.07  626.14 
   1   4   9 10433.4   628.8 
   4   1  -9 10351.9   338.6 
   1  -4  -9 10464.5   514.6 
  -4   1   9 10190.5   586.3 
  -4  -1  -8 35096.1   720.5 
  -4   1   8 34168.3  1067.9 
  -4   1   8 33815.0   805.7 
  -1   4  -8 35119.5   979.8 
  -4   1   8 35577.5  1137.7 
  -4  -1  -8 34441.3  1170.0 
   4   1  -8 35611.9  1123.3 
   1  -4  -8 36792.4  1002.4 
   1   4   8 35749.1  1149.7 
  -1  -4   8 36672.3  1133.9 
   4   1  -8 35337.3  1112.9 
   4  -1   8 36818.7  1159.1 
  -4   1   8 35163.2  1081.6 
  -1  -4   8 35629.3  1093.1 
   1   4   8 35226.7  1173.3 
   1   4   8 36024.9   732.6 
   4   1  -8 35147.0   709.7 
  -1   4  -8 31344.0   613.1 
   4   1  -8 34235.1  1175.7 
   1   4   8 36236.7  1168.1 
   1   4   8 34784.2   910.0 
  -4  -1  -8 35230.8  1126.3 
  -1  -4   7 17196.0   714.8 
   1   4   7 16283.5   734.9 
  -4   1   7 16705.3   543.0 
   1   4   7 16356.4   570.6 
   1   4   7 17306.5   754.5 
   1   4   7 16635.7   761.6 
   1  -4  -7 16625.8   634.0 
  -4   1   7 17859.0   723.9 
   4   1  -7 17251.2   775.7 
  -4  -1  -7 16891.7   436.5 
  -4  -1  -7 18375.1   752.7 
   4   1  -7 16691.2   725.0 
  -4  -1  -7 16431.8   759.7 
  -1  -4   7 18837.9   768.9 
  -4  -1  -7 17466.3   448.4 
  -1   4  -7 16657.2   454.6 
   4  -1   7 17574.4   753.5 
  -4   1   7 17128.6   694.8 
  -4   1   7 17171.7   748.9 
   1   4   7 16532.1   444.8 
   4  -1   6 52164.9  1358.9 
  -4   1   6 48641.6  1098.8 
   4   1  -6 50910.8  1341.7 
  -4   1   6 49236.7  1234.7 
  -4  -1  -6 51029.1   920.1 
  -4   1   6 49485.3  1351.7 
   1  -4  -6 49769.9  1199.8 
   1   4   6 49771.8   921.8 
   1   4   6 51166.2  1401.3 
  -1  -4   6 52201.9  1356.5 
   1   4   6 49143.1  1108.9 
   4   1  -6 49421.9  1374.2 
   1   4   6 49992.7  1363.7 
  -1  -4   6 49813.5  1298.4 
   1   4   6 51719.8  1352.8 
  -1   4  -6 51160.8  1042.2 
  -1   4  -6 50357.6  1017.7 
  -4  -1  -6 49403.4  1302.8 
  -4  -1  -6 50955.3  1387.3 
  -4  -1  -5 55158.4   965.8 
  -1  -4   5 57915.3  1417.9 
  -4   1   5 52844.4  1183.1 
  -1   4  -5 56320.6  1126.4 
   1   4   5 53275.6  1410.7 
   1   4   5 54784.9  1405.4 
  -4   1   5 53728.4  1251.5 
  -1   4  -5 56325.8  1131.5 
   1   4   5 52484.3   970.0 
   4   1  -5 54642.6  1426.7 
  -1  -4   5 54894.4  1356.1 
   1   4   5 56302.3  1379.2 
  -4  -1  -5 53622.4  1320.1 
   1  -4  -5 55279.5  1261.2 
   4  -1   5 55531.9  1384.3 
   4   1  -5 53649.0  1377.6 
  -4   1   5 53906.9  1400.9 
  -4  -1  -5 54817.9  1417.8 
   1   4   5 52766.7  1157.0 
   1   4   4 5174.57  400.40 
  -4  -1  -4 6096.45  233.11 
  -1  -4   4 6137.72  398.32 
   4   1  -4 5969.44  219.66 
   4   1  -4 6248.19  436.65 
  -4   1   4 5352.87  329.96 
  -4   1   4 5725.39  333.23 
   1  -4  -4 5757.79  354.65 
   4  -1   4 5119.74  372.49 
   1   4   4 6213.82  403.85 
  -4  -1  -4 5069.34  345.53 
  -4  -1  -4 5447.00  403.79 
   4   1  -4 6060.52  418.83 
  -4   1   4 5789.14  415.69 
  -1   4  -4 5911.97  304.69 
   1   4   4 6049.31  434.74 
  -1  -4   4 5748.47  403.27 
  -4  -1  -3 29168.4   840.3 
  -1  -4   3 31529.7   937.6 
   4   1  -3 30812.6   606.2 
  -4   1   3 29598.1   955.2 
   1  -4  -3 32384.1   884.7 
  -4   1   3 30628.4   866.5 
  -4   1   3 30754.1   788.3 
  -4  -1  -3 31286.1   612.0 
   4   1  -3 30479.4   969.7 
   1   4   3 31523.6   985.8 
   4  -1   3 30450.2   916.7 
  -1   4  -3 31249.1   802.5 
  -4  -1  -3 30359.6   942.2 
   1   4   3 31824.2   913.5 
  -4   1   2 7878.81  470.87 
   4   1  -2 8129.16  478.40 
  -4   1   2 7949.64  419.86 
  -4  -1  -2 8849.01  263.61 
  -1   4  -2 8486.27  450.98 
   1   4   2 8654.37  502.77 
   4   1  -2 7812.46  479.91 
   4  -1   2 7992.16  437.59 
  -4   1   2 7710.96  258.39 
   4  -1   2 9015.89  495.78 
   4   1  -2 7686.43  253.23 
  -1   4  -2 8145.00  389.40 
   1   4   2 8196.23  422.05 
  -1  -4   2 8060.05  450.94 
   1  -4  -2 8190.27  428.47 
  -4  -1  -2 8690.77  465.29 
   4  -1   1 25899.3   861.5 
  -4   1   1 25485.9   525.1 
   1   4   1 25596.9   738.9 
  -4   1   1 24978.7   844.9 
   1   4   1 25422.2   861.6 
   1  -4  -1 26861.7   804.2 
  -1   4  -1 26503.2   752.1 
   1   4   1 23760.0   515.1 
  -1  -4   1 25699.1   815.1 
  -1   4  -1 24588.8   794.4 
   4   1  -1 25094.2   525.3 
  -4  -1  -1 25054.4   787.0 
  -4   1   1 25606.8   797.9 
   1   4   1 24800.9   732.4 
   1  -4  -1 25452.9   782.2 
   4  -1   1 25551.5   790.8 
   4   1  -1 26096.9   869.4 
  -1  -4   0 6092.71  388.87 
  -4   1   0 5820.99  216.09 
  -1   4   0 6043.15  356.07 
   1   4   0 6056.74  250.84 
   1   4   0 6270.93  355.15 
  -1   4   0 6433.98  400.34 
   1   4   0 6418.84  333.28 
  -4  -1   0 5915.96  354.59 
   1  -4   0 6622.29  401.72 
   4   1   0 5809.41  217.96 
   1   4   0 6922.93  438.92 
  -4   1   0 5709.42  391.89 
   4   1   0 6073.15  408.45 
   1  -4   0 6059.88  372.34 
   4  -1   0 6314.30  416.52 
  -4   1   0 5523.49  371.31 
  -4   1  -1 24280.8   503.7 
   4  -1  -1 25399.3   847.7 
  -1   4   1 24854.2   769.4 
  -1   4   1 24823.7   821.0 
  -1  -4  -1 23953.4   789.3 
  -4  -1   1 24458.9   731.9 
   1   4  -1 24456.2   654.4 
   1   4  -1 23529.4   737.5 
   1  -4   1 24436.1   778.9 
  -1   4   1 24667.5   807.1 
   1  -4   1 25296.2   807.6 
  -4   1  -1 23156.7   795.9 
   1   4  -1 23736.3   612.4 
  -4   1  -1 24480.9   810.6 
   4   1   1 23148.9   817.6 
   4   1   1 23637.7   515.4 
  -1  -4  -2 7873.94  444.49 
   1  -4   2 7999.47  447.54 
   1   4  -2 7886.60  354.35 
  -4   1  -2 7811.83  464.74 
   1  -4   2 8790.45  475.78 
  -1   4   2 8837.40  456.71 
   4  -1  -2 8315.78  475.27 
  -4  -1   2 7943.32  382.02 
  -4   1  -2 7730.29  245.92 
  -1   4   2 7840.86  457.79 
  -1   4   2 8577.16  477.48 
   1   4  -2 8557.03  435.86 
   4   1   2 8462.04  481.06 
  -4  -1   2 7376.02  309.79 
  -4   1  -2 7816.00  467.25 
   1   4  -2 7944.89  323.03 
   4   1   3 32123.4   978.2 
  -1   4   3 32870.6   964.2 
  -4   1  -3 32247.7   610.3 
   4  -1  -3 33283.8  1004.9 
  -4  -1   3 32235.8   816.9 
   1   4  -3 32396.4   838.0 
  -1   4   3 32782.5   639.5 
   1  -4   3 32145.8   979.0 
  -1   4   3 32381.1   981.5 
  -1  -4  -3 33436.7   967.4 
  -4  -1   3 31438.4   693.8 
   1  -4   3 30600.0   939.2 
  -4   1  -3 32587.6   997.4 
  -4   1  -3 34081.2  1022.9 
   1   4  -3 31834.0   740.3 
   4   1   3 31062.5   708.2 
   1   4  -3 32235.6   693.6 
  -1   4   3 32275.2   994.6 
   4  -1  -4 5287.16  392.29 
  -1  -4  -4 5235.57  371.59 
  -4   1  -4 5845.56  426.09 
   1  -4   4 4683.49  375.35 
  -4  -1   4 5341.80  289.50 
   1   4  -4 4795.60  318.96 
  -4  -1   4 5335.18  219.88 
   4   1   4 5354.28  400.79 
   4  -1  -4 5160.80  244.97 
   1   4  -4 5244.94  203.51 
  -1   4   4 4801.91  389.09 
   1  -4   4 5124.63  379.21 
   1   4  -4 5337.68  291.93 
  -1   4   4 5122.91  214.74 
   4   1   4 5002.36  237.98 
  -4   1  -4 4759.51  383.73 
  -1   4   4 4978.94  390.90 
  -1   4   4 5708.15  398.21 
   4  -1  -5 56947.2  1428.7 
  -1   4   5 57051.4  1009.5 
  -4  -1   5 55523.7   961.7 
  -4   1  -5 60195.0  1501.5 
  -1   4   5 57836.9  1477.7 
  -1  -4  -5 59979.9  1416.8 
   4  -1  -5 54675.4  1287.1 
   1  -4   5 57450.4  1421.8 
   4   1   5 58004.6  1467.7 
   1   4  -5 58185.6  1336.7 
   1   4  -5 59844.3  1248.8 
   1  -4   5 57823.9  1459.7 
  -4  -1   5 57222.2  1139.0 
  -1   4   5 60333.5  1462.6 
   4  -1  -5 56220.1  1002.8 
  -4   1  -5 60934.3  1488.0 
  -1   4   5 58040.1  1460.9 
   4   1   5 56851.7  1062.4 
   4   1   6 48729.8   944.9 
  -4   1  -6 50083.7  1373.8 
   4  -1  -6 42870.2   734.8 
  -1   4   6 51386.1  1353.4 
   1   4  -6 49349.5  1156.0 
  -1  -4  -6 49680.7  1277.9 
  -4   1  -6 49875.6   885.6 
   1  -4   6 51185.7  1322.7 
  -4  -1   6 49085.3   982.2 
  -1   4   6 48465.2  1333.5 
  -4   1  -6 50981.6  1356.8 
   1  -4   6 51592.5  1362.4 
  -1   4   6 48214.9  1332.6 
  -4  -1   6 47545.4   790.8 
   4   1   6 46840.3  1324.1 
  -1   4   6 49695.9   893.0 
   1   4  -6 50556.6  1256.5 
   4  -1  -6 46355.1  1161.8 
  -4  -1   7 16367.7   476.8 
   1  -4   7 18042.8   780.8 
   4  -1  -7 17185.4   653.7 
  -4   1  -7 17809.0   452.3 
   1   4  -7 18065.2   735.6 
   1  -4   7 17215.3   742.5 
   4   1   7 18143.5   785.7 
  -1   4   7 17204.4   453.9 
  -1   4   7 17676.1   772.4 
  -4   1  -7 17938.4   781.4 
  -1   4   7 16703.9   762.3 
   1   4  -7 17417.0   444.8 
  -1   4   7 17377.0   777.9 
   4  -1  -7 17902.4   766.6 
   1   4  -7 18128.2   678.8 
  -4   1  -7 17616.4   796.7 
  -1  -4  -7 17707.0   727.6 
  -4   1  -8 38700.7   763.0 
   4  -1  -8 36436.9  1039.9 
  -4  -1   8 37852.7   781.5 
  -1  -4  -8 38041.5   957.8 
   1  -4   8 37359.9  1176.6 
   1   4  -8 35300.5   684.7 
   4  -1  -8 38025.8  1179.6 
   1  -4   8 38480.2  1210.6 
  -4   1  -8 39093.3  1218.3 
   4   1   8 36905.7  1205.5 
  -1   4   8 39580.9  1235.4 
  -4  -1   8 37933.8   984.7 
  -1   4   8 38856.3  1241.4 
  -1  -4  -8 37737.4   722.2 
  -4   1  -8 38827.6  1241.8 
   1   4  -8 37027.9  1157.8 
   1   4  -8 35894.6  1075.4 
  -1  -4  -9 11331.7   508.1 
   4   1   9 10557.1   632.5 
  -4  -1   9 10744.9   342.8 
   1   4  -9 11597.3   644.9 
  -4  -1   9 11647.1   359.0 
   4  -1  -9 10445.1   533.9 
   1   4  -9 11599.8   598.1 
   4  -1  -9 12099.3   656.8 
  -4   1  -9 11432.7   359.7 
   1  -4   9 10376.4   628.4 
  -1   4   9 10441.5   534.3 
  -4  -1   9 10746.6   488.1 
  -4   1  -9 11726.5   693.0 
  -1  -4  -9 11409.7   344.6 
  -4   1  -9 11253.6   646.1 
  -1   4   9 10837.6   650.6 
  -1   4   9 11739.3   681.1 
   1  -4   9 11175.4   633.4 
   4   1  10 30793.1  1149.0 
   1  -4  10 30810.9  1118.5 
   1  -4  10 30317.4  1127.5 
   4  -1 -10 32365.4  1136.4 
  -1   4  10 30755.1  1151.4 
  -1  -4 -10 30797.6   665.5 
   4  -1 -10 29980.9   971.3 
   4   1  10 30780.5   807.8 
  -1   4  10 31426.2   978.2 
  -4  -1  10 30020.6   879.7 
  -4   1 -10 32246.7  1140.5 
  -4  -1  10 31564.9   682.7 
  -1  -4 -10 31332.5   946.5 
  -1   4  10 31271.0   664.7 
  -4   1 -10 31882.3   691.8 
  -4   1 -10 33582.6  1202.2 
   1   4 -10 31627.0  1137.1 
   1   4 -10 33442.0  1101.7 
   4   1  11   84.74  200.71 
  -4   1 -11   41.07  233.70 
  -4  -1  11  252.07  120.63 
  -4   1 -11  167.02   96.91 
   1   4 -11  200.71  224.57 
  -4   1 -11  318.13  239.00 
   1   4 -11  156.72  171.46 
   1  -4  11  137.89  185.62 
   1  -4  11   -5.21  174.60 
   4  -1 -11  192.56  137.62 
  -1   4  11  126.82  192.15 
   1   4 -11   45.10  144.32 
   4  -1 -11  198.45   95.28 
  -4  -1  11  159.04   82.39 
  -1  -4 -11  144.98   85.04 
   4  -1 -11  213.58  188.86 
   4   1  11  172.31   94.99 
  -1  -4 -11  199.43  123.86 
  -1   4  11  168.39   76.10 
  -1   4  11   69.80  117.55 
   1  -4  12 45124.8  1462.1 
  -1  -4 -12 44426.8   908.8 
  -4   1 -12 45947.4  1542.5 
  -4  -1  12 46250.7   907.5 
   1   4 -12 45202.4  1453.8 
  -4   1 -12 47435.1   927.7 
   1  -4  12 44867.1  1464.8 
   4  -1 -12 43582.0  1286.2 
  -1   4  12 43352.9   875.3 
  -1   4  12 46410.5  1511.1 
  -1   4  12 45137.5  1458.5 
   4   1  12 44469.2  1102.5 
   1   4 -12 45654.5  1243.7 
  -1  -4 -12 46425.8  1305.4 
  -4   1 -12 48280.9  1553.1 
   4   1  12 45515.3  1505.6 
  -1   4  12 44209.4  1211.4 
   4  -1 -12 45602.5  1452.0 
   4  -1 -12 43625.0   929.7 
   1   4 -12 45376.2  1509.4 
  -4  -1  12 42690.4  1121.6 
   1  -4  13 16418.2   860.0 
   4   1  13 14749.3   598.5 
  -4   1 -13 15311.2   893.1 
  -4   1 -13 15609.4   469.0 
  -1   4  13 13891.3   793.6 
  -4  -1  13 15933.0   459.2 
   4  -1 -13 14350.7   472.6 
   4  -1 -13 15144.8   828.4 
  -1   4  13 13831.4   818.3 
   1   4 -13 13891.9   844.9 
   1   4 -13 14549.2   814.0 
   4   1  13 15061.1   865.1 
  -4   1 -13 16856.1   902.2 
  -1  -4 -13 14130.1   712.2 
  -1   4  13 14465.7   430.7 
   1   4 -13 14428.1   678.6 
   1  -4  13 15534.5   838.2 
   4  -1 -13 14939.5   723.1 
  -1  -4 -13 14750.3   461.8 
  -4  -1  14 33500.7   772.9 
   1  -4  14 33459.9   787.5 
  -1   4  14 32019.6   790.1 
   1   4 -14 32598.6  1358.2 
  -1   4  14 32339.6   715.9 
   1   4 -14 33285.2  1098.7 
   1  -4  14 33449.1  1291.6 
  -4  -1  14 34169.4   753.6 
   4  -1 -14 31373.8   778.5 
  -4  -1  14 34032.4   776.1 
   1  -4  14 31648.2   751.6 
  -1  -4 -14 33696.4   793.1 
   4  -1 -14 31095.8  1249.5 
  -1  -4 -14 32801.1  1164.4 
   4  -1 -14 31235.4   774.4 
  -1   4  14 32215.8  1310.1 
  -4   1 -14 33956.7   806.4 
   4  -1 -14 31200.8   789.3 
  -4  -1  14 33287.0   764.5 
   4   1  14 32027.7   790.2 
   1   4 -14 34670.9  1326.4 
  -1  -4 -14 33213.1   789.8 
  -4   1 -14 32558.9  1375.6 
   4  -1 -14 30952.0  1117.9 
  -1   4  14 32234.2  1252.8 
  -4   1 -14 34410.1   775.3 
  -4   1 -14 32582.9  1315.2 
  -1  -4 -14 32982.2   769.9 
   4   1  14 32493.3   781.4 
   4  -1 -15 6345.77  306.15 
  -1   4  15 5968.11  556.79 
   4  -1 -15 6040.19  321.53 
  -1   4  15 6017.80  319.57 
   1   4 -15 5955.55  294.02 
  -4  -1  15 6737.70  303.79 
  -4   1 -15 6872.31  648.46 
  -4   1 -15 6366.80  603.97 
  -1  -4 -15 6687.82  328.97 
   1  -4  15 6397.11  320.84 
  -1   4  15 6237.86  312.24 
   4   1  15 5922.29  315.87 
   1  -4  15 6564.82  313.51 
  -1  -4 -15 6570.37  327.39 
  -1  -4 -15 6964.88  543.44 
  -4  -1  15 6788.38  314.96 
   1   4 -15 6584.72  607.67 
   1  -4  15 6307.20  320.29 
   4   1  15 5926.20  319.13 
   1   4 -15 5370.30  581.52 
   1  -4  15 5945.85  303.04 
   4   1  15 6303.19  317.39 
   1  -4  15 6469.24  582.48 
  -4  -1  15 6698.89  320.13 
  -4  -1  15 6374.49  307.29 
  -1  -4 -15 6774.84  325.22 
  -1   4  15 6283.00  277.01 
   4  -1 -15 6424.99  613.77 
   4  -1 -15 6660.63  591.75 
  -1   4  15 5679.98  552.43 
  -4   1 -15 6480.84  335.90 
   4  -1 -15 6035.72  321.72 
   4  -1 -15 6428.38  511.42 
  -4   1 -15 6357.94  633.07 
  -4  -1  15 6247.65  309.76 
   4  -1 -15 6344.14  322.29 
   4   1  15 6039.17  300.33 
  -4   1 -15 6875.78  315.60 
   1   4 -16 1592.79  170.84 
   4   1  16 1499.23  338.40 
   1  -4  16 1611.73  175.56 
  -1   4  16 1298.63  328.28 
  -1   4  16 1613.26  318.43 
  -1   4  16 1687.81  178.71 
  -1   4  16 1739.63  191.54 
  -4  -1  16 1542.07  161.67 
   1   4 -16 1648.04  357.23 
   4  -1 -16 1691.44  197.27 
  -1  -4 -16 1663.88  300.37 
  -4   1 -16 1619.84  350.76 
   1   4 -16 1632.85  361.99 
  -1  -4 -16 1462.97  176.90 
   4   1  16 1713.37  174.71 
   1  -4  16 1416.62  319.61 
  -4   1 -16 1712.13  197.03 
   1  -4  16 1470.72  175.97 
  -1  -4 -16 1665.14  187.87 
  -1   4  16 1551.81  163.54 
  -4  -1  16 1608.53  172.98 
  -4   1 -16 1938.83  387.72 
   4  -1 -16 1730.80  342.56 
   4  -1 -16 1440.95  286.01 
  -4  -1  16 1657.67  180.37 
  -4   1 -16 1915.37  425.59 
   4  -1 -16 1688.12  177.57 
   1  -4  16 1827.54  182.66 
  -1   4  16 1877.51  375.92 
   4  -1 -16 1629.26  191.71 
  -4  -1  16 1886.03  192.87 
   4  -1 -16 1553.25  356.42 
   4   1  16 1647.06  184.33 
   1  -4  16 1671.92  185.24 
  -4   1 -16 1450.80  167.72 
   4   1  16 1517.52  182.00 
   4  -1 -16 1561.61  182.54 
  -1  -4 -16 1515.63  186.41 
   4   1  16 1805.71  192.14 
  -4  -1  16 1683.37  175.54 
  -1  -4 -17 8746.54  660.21 
  -4   1 -17 8840.83  377.78 
   4   1  17 8835.56  399.84 
  -1   4  17 8562.43  387.06 
  -4   1 -17 8692.80  409.29 
   4   1  17 8504.07  726.26 
   4  -1 -17 9546.86  660.27 
  -1   4  17 8805.71  730.75 
  -4  -1  17 9121.32  399.08 
   4  -1 -17 8646.82  408.67 
   4  -1 -17 9411.53  783.08 
  -1   4  17 7745.38  652.13 
  -1  -4 -17 9273.97  411.89 
   1  -4  17 9182.06  404.48 
   1  -4  17 8841.07  384.18 
   1  -4  17 8814.76  405.07 
  -4   1 -17 8859.95  737.40 
   1   4 -17 8134.29  750.29 
  -1   4  17 8387.54  365.51 
   1   4 -17 8433.69  738.59 
  -4  -1  17 9190.98  365.58 
  -1  -4 -17 9543.31  409.99 
  -4   1 -17 8770.43  782.16 
  -1   4  17 8705.92  401.91 
   1  -4  17 8584.60  383.36 
   1   4 -17 8756.92  375.05 
   4  -1 -17 8912.63  384.26 
   4  -1 -17 9096.80  408.15 
  -4  -1  17 8741.72  375.82 
  -4   1 -17 9417.52  796.42 
   4   1  17 8310.27  398.06 
  -4  -1  17 9069.95  389.13 
  -1   4  17 9392.25  773.47 
   4  -1 -17 7526.31  665.63 
   4   1  17 9041.83  403.40 
   1  -4  17 8708.08  349.31 
   4  -1 -17 8798.02  411.17 
   4   1  17 8063.09  370.77 
  -1  -4 -17 9478.71  408.72 
  -4  -1  17 8996.08  389.17 
   1  -4  17 8949.44  708.06 
  -4  -1  18 9242.47  372.39 
   4  -1 -18 10057.4   437.2 
  -1  -4 -18 8178.82  667.43 
  -4  -1  18 9086.89  401.91 
   1   4 -18 8337.72  797.35 
  -4   1 -18 9473.09  436.30 
  -1  -4 -18 9626.10  431.79 
  -1   4  18 9715.32  723.56 
  -4  -1  18 9478.46  417.09 
  -4  -1  18 9491.97  403.02 
   4   1  18 9337.84  425.67 
   4  -1 -18 9523.58  761.45 
  -1   4  18 10124.8   830.2 
   4  -1 -18 8921.72  426.99 
   4  -1 -18 9908.44  834.71 
   4  -1 -18 9807.75  410.02 
   1   4 -18 9067.49  393.95 
   4   1  18 8576.42  745.86 
   1  -4  18 8909.71  721.34 
   4   1  18 9455.26  419.23 
   4   1  18 9209.09  431.77 
  -1  -4 -18 8442.28  377.18 
  -1  -4 -18 9666.99  423.67 
  -1   4  18 9494.04  787.96 
  -1   4  18 8820.42  405.24 
  -4  -1  18 9841.42  402.55 
  -1   4  18 9271.05  426.73 
   1   4 -18 9766.58  817.79 
  -1   4  18 9448.09  385.77 
   4   1  18 8710.29  396.44 
   1  -4  18 8798.59  411.34 
   4  -1 -18 8552.81  650.84 
   4  -1 -18 9527.38  434.60 
  -4   1 -18 8773.50  379.58 
  -4   1 -18 9232.48  832.20 
  -4   1 -18 9824.59  795.69 
   1  -4  18 9028.56  405.47 
  -4   1 -18 9155.14  816.30 
   1  -4  18 8441.91  348.67 
  -1  -4 -18 9308.19  417.48 
   1  -4  18 8857.49  413.46 
   1  -4  18 9329.82  403.76 
  -1   4  19 6635.96  712.73 
  -4  -1  19 6362.46  310.86 
  -1   4  19 7012.22  690.22 
   1   4 -19 7470.49  776.45 
  -1  -4 -19 6434.96  354.03 
  -4   1 -19 5102.77  646.99 
  -4  -1  19 6439.87  342.92 
   1  -4  19 6025.26  304.06 
  -1  -4 -19 6613.17  364.71 
  -1   4  19 6648.56  361.19 
   4  -1 -19 6401.18  372.70 
  -1  -4 -19 6017.54  602.06 
   4  -1 -19 6886.69  685.01 
  -4  -1  19 6208.59  344.85 
   4   1  19 7085.40  364.04 
  -4   1 -19 6458.45  659.53 
   1   4 -19 6426.49  696.97 
  -1  -4 -19 6216.09  359.71 
   4   1  19 6609.09  375.72 
   1  -4  19 6148.84  355.54 
   4   1  19 6619.74  369.98 
   1  -4  19 6107.45  620.13 
   4   1  19 6651.67  358.67 
  -4  -1  19 7081.74  370.07 
  -4  -1  19 6972.63  347.21 
   1   4 -19 6484.71  341.37 
   4  -1 -19 7036.89  356.22 
   1  -4  19 6471.87  362.58 
   4   1  19 6064.66  660.65 
   1  -4  19 6235.66  349.02 
   1  -4  19 6363.09  343.49 
  -4   1 -19 6578.32  375.90 
  -1   4  19 6398.33  361.75 
   4  -1 -19 6646.14  370.28 
  -1   4  19 5845.67  580.88 
  -4   1 -19 5451.41  677.38 
  -1  -4 -19 6214.08  333.54 
   1   4 -20 15951.8  1132.3 
  -1   4  20 15312.6  1059.4 
  -1  -4 -20 14355.6   569.7 
  -4  -1  20 15100.2   530.0 
  -1  -4 -20 14840.0   555.8 
   4   1  20 14970.5   545.9 
  -4   1 -20 13587.3  1057.6 
   4  -1 -20 14666.6   537.5 
   1  -4  20 14687.4   546.0 
   1   4 -20 14957.9   541.0 
   1   4 -20 14811.9   575.1 
  -1   4  20 15273.2  1079.5 
  -4  -1  20 14947.2   559.0 
  -1  -4 -20 13608.0   930.0 
   4   1  20 12909.2   958.7 
   4   1  20 14535.2   572.0 
  -4   1 -20 13685.8   983.4 
   1  -4  20 14679.2   542.5 
   4  -1 -20 13852.4   552.8 
  -4   1 -20 14503.7  1083.9 
   1   4 -20 16341.2  1122.2 
  -1   4  20 14982.2   558.1 
  -4   1 -20 15370.8   604.7 
  -4  -1  20 14521.0   543.0 
  -4   1 -20 15371.2   583.1 
   4   1  20 14394.1   548.6 
  -4  -1  20 14866.3   534.2 
   1  -4  20 13817.3   477.2 
   1  -4  20 13433.4   922.0 
  -1   4  20 15203.6   576.1 
  -1  -4 -20 13985.8   518.1 
  -1  -4 -20 14809.3   567.0 
   1  -4  20 15056.7   568.7 
   4  -1 -20 14714.4   582.2 
   4  -1 -20 13857.2   969.6 
   4  -1 -21 12579.6   530.2 
  -4   1 -21 11890.5   534.1 
   1  -4  21 11755.6   494.7 
  -4   1 -21 11661.6   911.6 
  -1   4  21 12035.2   978.5 
   4   1  21 11921.1   506.9 
  -1  -4 -21 12265.2   513.6 
   1   4 -21 12005.7  1018.2 
   1   4 -21 10868.5   483.4 
  -1   4  21 12295.6   526.4 
   1  -4  21 11637.8   521.6 
   4  -1 -21 13002.1   514.7 
  -1  -4 -21 11299.4   471.2 
  -4  -1  21 12904.5   494.0 
   4   1  21 10139.0   868.1 
  -4  -1  21 12591.2   523.1 
   1  -4  21 12393.0   511.8 
  -1  -4 -21 12479.3   543.7 
   4   1  21 12203.6   546.6 
  -1   4  21 11961.1   513.1 
   1  -4  21 10382.3   834.8 
   4  -1 -21 12947.8   564.3 
   4  -1 -21 13197.5   967.5 
  -4   1 -21 12745.2   539.5 
  -1  -4 -21 12689.7   532.6 
  -4   1 -21 11923.3   550.7 
   4   1  21 11981.2   498.8 
  -1   4  21 11105.2   907.2 
  -4  -1  21 11934.7   483.1 
   1   4 -21 11950.0  1000.8 
   1   4 -21 11772.2   532.3 
  -1  -4 -21 11493.8   880.1 
  -4  -1  21 12145.7   506.4 
  -4   1 -21 10298.3   940.4 
   1  -4  22 15253.0   581.5 
   4   1  22 12339.8   970.9 
  -4  -1  22 15755.7   588.1 
   4  -1 -22 14988.3   594.7 
  -4   1 -22 15463.9  1181.4 
  -4  -1  22 15310.2   554.6 
  -1  -4 -22 14632.4   602.2 
   1   4 -22 15540.6   580.2 
  -4   1 -22 14865.9   601.5 
   4   1  22 14454.8   599.1 
   1   4 -22 14622.1   547.0 
  -1   4  22 15208.3   587.5 
  -1   4  22 13399.2  1018.1 
   1   4 -22 14726.6  1136.4 
  -1   4  22 14672.2  1112.6 
  -1  -4 -22 13580.4   535.0 
  -1  -4 -22 15036.8   580.4 
   4  -1 -22 14602.8   558.9 
   4  -1 -22 14260.8  1023.2 
   1  -4  22 14873.7   572.3 
  -4  -1  22 15180.3   553.5 
   4   1  22 16006.3   595.8 
   1  -4  22 14343.6   590.1 
   1   4 -22 15910.8   631.3 
  -1   4  22 15370.4   604.4 
  -4   1 -22 15787.0   640.7 
  -4  -1  22 15449.7   593.3 
   4   1  22 15012.7   572.5 
   1   4 -22 14229.9  1137.1 
   4  -1 -22 14830.6   614.6 
  -4   1 -22 14670.8   603.6 
   1  -4  23 24560.9   755.9 
   4  -1 -23 22092.6   781.0 
   1   4 -23 22443.5   702.5 
  -4   1 -23 23391.6   771.2
[truncated: 34,679,481 more chars]
