# Supplementary material for: Structure–property relations of a unique and systematic dataset of 19 isostructural multicomponent apremilast forms
Source: IUCrJ. 2022 Jun 15;9(Pt 4):508–15. doi: 10.1107/S2052252522005577 (PMC9252161; doi:10.1107/S2052252522005577)
Supplement: Supplementary file 2 [file m-09-00508-sup2.hkl]

#
# h,k,l, Fc-squared, Fo-squared, sigma(Fo-squared) and status flag
#
data_ApreHexa
_shelx_title                             '   '
_shelx_refln_list_code                   4
_shelx_F_calc_maximum                    330.80
_exptl_crystal_F_000                     2296
_reflns_d_resolution_high                0.8009

loop_
 _symmetry_equiv_pos_as_xyz
 'x, y, z'
 '-x, -y, z+1/2'
 '-y+1/2, x+1/2, z+1/4'
 'y+1/2, -x+1/2, z+3/4'
 '-x+1/2, y+1/2, -z+1/4'
 'x+1/2, -y+1/2, -z+3/4'
 'y, x, -z'
 '-y, -x, -z+1/2'

_cell_length_a                           12.84250(10)
_cell_length_b                           12.84250(10)
_cell_length_c                           29.4534(2)
_cell_angle_alpha                        90
_cell_angle_beta                         90
_cell_angle_gamma                        90

_shelx_F_squared_multiplier              1.000

loop_
 _refln_index_h
 _refln_index_k
 _refln_index_l
 _refln_F_squared_calc
 _refln_F_squared_meas
 _refln_F_squared_sigma
 _refln_observed_status
   1   1   0  27524.70  25500.90    121.79 o
   0   2   0    755.09    768.69     10.12 o
   1   2   0   9152.27   8965.58     33.97 o
   2   2   0  16536.90  16284.10     89.61 o
   1   3   0      7.03     19.16      1.10 o
   2   3   0  12609.40  12283.10     43.60 o
   3   3   0   2760.34   2775.66     22.07 o
   0   4   0   2545.72   2779.47     20.06 o
   1   4   0   1696.85   1536.71     10.50 o
   2   4   0     25.49     43.03      1.60 o
   3   4   0  15721.00  15381.60     59.74 o
   4   4   0  28954.20  30101.40    153.64 o
   1   5   0      1.79      5.85      1.30 o
   2   5   0   1616.90   1725.48     12.71 o
   3   5   0    449.75    500.81      7.00 o
   4   5   0    116.33    180.32      4.18 o
   5   5   0   1652.44   1993.91     20.70 o
   0   6   0      0.01     12.45      2.91 o
   1   6   0   1470.12   1576.55     12.89 o
   2   6   0   5978.67   6451.24     35.86 o
   3   6   0   2449.09   2377.38     18.94 o
   4   6   0     55.72     92.07      3.87 o
   5   6   0   2164.13   2329.84     20.00 o
   6   6   0  10259.70  11216.20    121.07 o
   1   7   0   1481.72   1826.59     16.07 o
   2   7   0   6858.08   6764.92     50.17 o
   3   7   0   1055.18   1239.88     16.62 o
   4   7   0    514.06    450.81     10.06 o
   5   7   0    106.95     98.45      5.66 o
   6   7   0   2172.16   2379.20     20.09 o
   7   7   0    229.52    207.11      5.39 o
   0   8   0   8485.57   8508.55     87.67 o
   1   8   0   1710.62   1808.37     22.71 o
   2   8   0    234.04    217.69      7.46 o
   3   8   0    118.00    103.62      5.51 o
   4   8   0    445.58    481.05      9.05 o
   5   8   0   1414.06   1409.07     12.77 o
   6   8   0    487.11    518.60      8.59 o
   7   8   0   1553.47   1699.47     15.52 o
   8   8   0   3675.37   3677.05     30.30 o
   1   9   0     41.89     60.56      3.06 o
   2   9   0   1584.02   1468.68     12.37 o
   3   9   0      0.28      6.46      1.75 o
   4   9   0   1483.86   1492.62     11.16 o
   5   9   0   1882.36   1833.49     15.87 o
   6   9   0     28.59     25.07      2.68 o
   7   9   0    592.27    622.20      8.23 o
   8   9   0    108.64    100.19      3.58 o
   9   9   0   6354.10   6115.42     61.93 o
   0  10   0    978.57   1134.82     13.22 o
   1  10   0    153.85    182.36      4.01 o
   2  10   0   1411.92   1425.94     11.60 o
   3  10   0    468.20    457.28      6.40 o
   4  10   0    126.02    131.90      3.46 o
   5  10   0   1023.62   1014.74     10.42 o
   6  10   0     49.41     27.31      2.76 o
   7  10   0   1578.88   1653.64     14.47 o
   8  10   0    638.85    620.03      7.96 o
   9  10   0    343.29    340.51      6.14 o
  10  10   0   3688.62   3685.16     40.61 o
   1  11   0    519.15    514.91      6.59 o
   2  11   0    130.18    124.29      3.55 o
   3  11   0   4821.69   4833.37     24.16 o
   4  11   0    236.35    215.19      4.06 o
   5  11   0   2454.12   2376.51     17.02 o
   6  11   0    382.78    329.50      6.56 o
   7  11   0   1072.67   1004.48     11.51 o
   8  11   0    259.90    251.29      4.72 o
   9  11   0     99.28     94.56      3.14 o
  10  11   0    141.51    140.84      3.50 o
  11  11   0    108.63    109.28      4.14 o
   0  12   0    743.13    689.07     10.82 o
   1  12   0     41.54     37.69      2.02 o
   2  12   0   2453.42   2438.52     15.57 o
   3  12   0    184.73    209.70      3.77 o
   4  12   0   1396.18   1302.12     10.77 o
   5  12   0    101.57     92.92      3.06 o
   6  12   0    185.02    175.07      4.62 o
   7  12   0    635.17    629.89      8.26 o
   8  12   0     10.82     21.97      1.81 o
   9  12   0    143.53    156.48      3.12 o
  10  12   0    123.71    115.65      3.37 o
   1  13   0     83.51     92.87      2.77 o
   2  13   0     32.73     29.15      1.98 o
   3  13   0      2.37      6.32      1.83 o
   4  13   0   5861.75   5919.47     34.77 o
   5  13   0     31.16     36.15      2.04 o
   6  13   0    174.94    177.49      3.39 o
   7  13   0    440.11    424.35      4.86 o
   8  13   0   1270.14   1242.42      8.61 o
   9  13   0   1007.00    971.91     12.70 o
   0  14   0    515.23    508.25      7.49 o
   1  14   0    199.55    215.32      3.47 o
   2  14   0   2159.79   2157.09     13.94 o
   3  14   0    582.51    550.53      6.57 o
   4  14   0    499.39    469.98      5.77 o
   5  14   0   1353.09   1323.97     13.04 o
   6  14   0    139.38    131.87      3.50 o
   7  14   0    208.15    209.52      3.82 o
   1  15   0    444.13    433.63      5.96 o
   2  15   0    240.43    216.39      3.68 o
   3  15   0    593.35    559.64      6.78 o
   4  15   0    375.51    381.02      5.39 o
   5  15   0    277.57    270.98      5.32 o
   0   1   1   6088.26   6313.73     29.68 o
   1   1   1   1074.73   1019.21      5.13 o
   0   2   1  18365.60  17417.30     74.74 o
   1   2   1    160.94    161.91      2.70 o
  -1   2   1    118.76    107.18      1.88 o
   0   3   1  12233.70  12511.40     53.14 o
   1   3   1    126.76    137.83      2.40 o
  -1   3   1     86.87     97.07      2.15 o
   2   3   1   8092.20   7426.02     32.09 o
  -2   3   1   7991.62   7354.10     26.99 o
   3   3   1     13.20     21.59      1.42 o
   0   4   1   3496.77   3469.26     16.82 o
   1   4   1   4700.01   4304.85     20.70 o
  -1   4   1   4468.10   4028.01     19.58 o
   2   4   1   1621.09   1653.68     11.43 o
  -2   4   1   1674.71   1701.85     10.89 o
   3   4   1   7527.80   7753.26     32.40 o
  -3   4   1   7712.48   7968.60     36.93 o
   4   4   1  17402.10  17879.10     70.78 o
   1   5   1    620.40    585.71      6.74 o
  -1   5   1    489.79    454.12      5.59 o
   2   5   1   2203.03   2222.31     15.05 o
  -2   5   1   2333.34   2330.27     15.42 o
   3   5   1   1074.34   1008.27      9.76 o
  -3   5   1    978.03    933.06      9.87 o
   4   5   1   6791.33   7104.70     35.88 o
  -4   5   1   7083.06   7528.75     41.66 o
   5   5   1   2915.60   2936.38     20.62 o
   0   6   1     20.84     16.08      2.23 o
   1   6   1   2261.81   2458.18     16.91 o
  -1   6   1   2240.37   2428.97     16.22 o
   2   6   1   3234.40   3239.86     22.23 o
  -2   6   1   3220.67   3229.78     20.47 o
   3   6   1    774.97    894.41     11.74 o
  -3   6   1    878.68    992.74     11.98 o
   4   6   1    676.07    648.93      9.62 o
  -4   6   1    722.89    682.18      9.78 o
   5   6   1   3800.52   4041.09     30.23 o
  -5   6   1   3486.37   3657.20     28.25 o
   6   6   1   2298.35   2210.72     23.53 o
   0   7   1   2925.42   3024.35     22.98 o
   1   7   1    527.90    520.48      8.64 o
  -1   7   1    486.36    460.51      8.03 o
   2   7   1    993.82   1039.61     14.52 o
  -2   7   1    928.50    983.95     12.87 o
   3   7   1   3195.58   3337.52     29.49 o
  -3   7   1   2934.22   3030.19     27.77 o
   4   7   1   1088.02   1062.76     15.70 o
  -4   7   1   1132.63   1118.51     16.09 o
   5   7   1    399.20    398.66     10.72 o
  -5   7   1    397.23    392.23     11.84 o
   6   7   1    898.06    904.87     10.29 o
  -6   7   1    969.62    988.50     11.91 o
   7   7   1     31.71     34.49      2.93 o
   0   8   1    236.55    218.94      6.99 o
   1   8   1   1010.79    947.79     17.95 o
  -1   8   1   1022.22    929.04     14.80 o
   2   8   1    878.85    953.70     16.56 o
  -2   8   1    809.48    861.67     14.50 o
   3   8   1   1136.36   1122.43     16.98 o
  -3   8   1   1142.78   1126.68     16.92 o
   4   8   1   1216.18   1182.54     15.26 o
  -4   8   1   1058.11   1005.90     13.35 o
   5   8   1   2786.15   2692.72     16.86 o
  -5   8   1   2971.70   2902.00     21.26 o
   6   8   1    304.72    330.73      5.78 o
  -6   8   1    297.21    325.43      6.88 o
   7   8   1   1211.06   1191.76     12.61 o
  -7   8   1   1345.93   1337.71     14.61 o
   8   8   1    194.64    162.55      3.98 o
   0   9   1    135.17    140.04      4.94 o
   1   9   1    797.56    806.79     10.51 o
  -1   9   1    890.13    924.35     10.18 o
   2   9   1    216.93    222.29      4.78 o
  -2   9   1    239.59    250.17      4.94 o
   3   9   1    437.27    419.36      6.05 o
  -3   9   1    405.26    388.57      5.68 o
   4   9   1   4774.47   4620.93     23.83 o
  -4   9   1   4702.15   4571.14     23.62 o
   5   9   1    481.59    518.70      7.89 o
  -5   9   1    474.50    516.87      7.40 o
   6   9   1    944.96    889.41     10.67 o
  -6   9   1    857.74    792.05     10.98 o
   7   9   1   1203.35   1260.90     12.28 o
  -7   9   1   1303.70   1347.19     12.81 o
   8   9   1   1229.48   1108.32     11.31 o
  -8   9   1   1063.55    947.52     10.30 o
   9   9   1    988.49   1030.07     10.51 o
   0  10   1    128.31    148.89      3.02 o
   1  10   1    610.69    524.15      6.21 o
  -1  10   1    615.62    526.33      6.39 o
   2  10   1   2384.47   2444.90     16.99 o
  -2  10   1   2387.39   2423.61     15.22 o
   3  10   1    988.89    969.73      9.48 o
  -3  10   1   1003.42    995.47      9.58 o
   4  10   1     98.16     93.96      3.13 o
  -4  10   1     90.56     93.74      3.03 o
   5  10   1     58.97     77.30      3.02 o
  -5  10   1     65.78     88.12      3.02 o
   6  10   1   1135.73   1087.24     10.36 o
  -6  10   1   1187.22   1136.69     12.88 o
   7  10   1   1613.95   1551.19     13.91 o
  -7  10   1   1420.54   1372.40     12.89 o
   8  10   1    300.91    281.54      5.31 o
  -8  10   1    309.14    287.27      5.38 o
   9  10   1    369.43    420.57      6.13 o
  -9  10   1    344.60    396.13      7.34 o
  10  10   1      4.63     13.00      2.72 o
   0  11   1    651.46    615.77      7.17 o
   1  11   1    229.17    222.21      4.05 o
  -1  11   1    224.31    217.52      4.27 o
   2  11   1     67.02     64.41      2.70 o
  -2  11   1     74.80     71.89      2.64 o
   3  11   1    802.17    766.09      7.31 o
  -3  11   1    779.31    746.56      7.25 o
   4  11   1    208.41    203.44      4.16 o
  -4  11   1    161.54    155.40      3.30 o
   5  11   1     37.28     45.23      2.63 o
  -5  11   1     57.38     64.45      2.83 o
   6  11   1    487.17    507.21      7.32 o
  -6  11   1    444.56    456.85      7.76 o
   7  11   1     46.37     49.20      3.08 o
  -7  11   1     24.41     34.33      2.90 o
   8  11   1    106.42    113.38      3.35 o
  -8  11   1    106.17    121.44      3.46 o
   9  11   1     10.67     13.36      1.92 o
  -9  11   1     16.51     19.48      1.92 o
  10  11   1    214.22    221.50      4.25 o
 -10  11   1    155.45    160.17      3.85 o
  11  11   1     15.04      6.15      1.49 o
   0  12   1   4271.60   4408.49     23.45 o
   1  12   1    503.32    498.44      5.78 o
  -1  12   1    513.67    513.05      6.24 o
   2  12   1    434.46    461.88      5.52 o
  -2  12   1    452.64    462.46      5.57 o
   3  12   1    366.01    430.25      5.95 o
  -3  12   1    426.80    492.60      5.72 o
   4  12   1   2040.61   2042.63     14.30 o
  -4  12   1   2013.98   1993.54     14.19 o
   5  12   1    168.19    150.29      4.06 o
  -5  12   1    190.03    181.82      4.02 o
   6  12   1     58.06     55.14      2.67 o
  -6  12   1     53.80     50.80      2.70 o
   7  12   1     70.47     77.15      3.23 o
  -7  12   1     65.87     74.71      2.93 o
   8  12   1    531.57    519.41      5.77 o
  -8  12   1    443.73    418.70      5.58 o
   9  12   1    283.07    263.42      4.00 o
  -9  12   1    275.33    258.89      4.00 o
  10  12   1    302.09    305.73      4.70 o
 -10  12   1    285.37    287.55      4.61 o
   0  13   1    170.94    169.16      3.44 o
   1  13   1     30.83     36.59      2.07 o
  -1  13   1     27.63     28.84      2.14 o
   2  13   1    117.76    131.82      3.17 o
  -2  13   1     98.00    115.29      2.84 o
   3  13   1    170.19    185.89      4.08 o
  -3  13   1    150.92    161.33      3.82 o
   4  13   1    517.05    552.37      7.19 o
  -4  13   1    603.10    627.98      7.05 o
   5  13   1    391.51    377.01      6.25 o
  -5  13   1    325.80    312.82      4.65 o
   6  13   1    266.56    270.20      4.12 o
  -6  13   1    262.63    263.46      4.08 o
   7  13   1    117.02    113.25      2.65 o
  -7  13   1    116.12    112.95      2.68 o
   8  13   1    257.92    247.61      3.65 o
  -8  13   1    260.74    250.46      3.76 o
   9  13   1    356.10    342.62      6.96 o
  -9  13   1    412.77    391.53      7.27 o
   0  14   1    731.07    699.12      6.36 o
   1  14   1     63.53     67.27      2.31 o
  -1  14   1     49.67     53.91      2.19 o
   2  14   1    275.86    286.10      4.35 o
  -2  14   1    233.69    239.53      4.01 o
   3  14   1    155.14    158.06      3.54 o
  -3  14   1    141.47    145.82      3.44 o
   4  14   1    379.70    368.02      5.66 o
  -4  14   1    422.58    402.87      5.94 o
   5  14   1    200.51    199.48      4.55 o
  -5  14   1    199.49    205.32      4.69 o
   6  14   1    724.68    702.65      8.28 o
  -6  14   1    807.92    782.89      8.82 o
   7  14   1    324.62    332.09      5.59 o
  -7  14   1    337.39    338.83      5.70 o
   0  15   1     54.57     53.45      2.21 o
   1  15   1     59.89     62.07      2.57 o
  -1  15   1     52.48     53.28      2.10 o
   2  15   1    574.25    555.16      6.78 o
  -2  15   1    686.29    647.42      6.60 o
   3  15   1     29.54     31.91      1.69 o
  -3  15   1     10.80     12.24      1.77 o
   4  15   1   1083.51   1044.45      9.19 o
  -4  15   1   1054.83   1033.42     10.37 o
   5  15   1      8.02     10.61      1.85 o
  -5  15   1      4.58      5.59      1.57 o
   0   1   2    297.02    255.40      3.91 o
   1   1   2    142.22    174.55      2.55 o
   0   2   2   1502.39   1286.31      8.99 o
   1   2   2  17016.10  16203.50     65.85 o
  -1   2   2  17257.50  16637.00     72.04 o
   2   2   2  14408.90  14006.60     52.92 o
   0   3   2  18815.70  17820.80     90.98 o
   1   3   2  24251.10  22641.50     97.35 o
  -1   3   2  25116.40  23488.50    101.64 o
   2   3   2  25184.90  24264.90     99.12 o
  -2   3   2  24743.40  23929.80     98.17 o
   3   3   2  23387.10  23585.20     92.75 o
   0   4   2    429.20    367.01      5.33 o
   1   4   2    809.62    845.90      7.11 o
  -1   4   2    806.77    853.67      7.62 o
   2   4   2      9.90     16.68      1.54 o
  -2   4   2      6.65     10.59      1.27 o
   3   4   2   2695.51   2503.79     14.84 o
  -3   4   2   2704.47   2492.35     15.92 o
   4   4   2    292.92    423.99      6.45 o
   0   5   2   3277.72   3171.70     19.03 o
   1   5   2   7709.83   7690.95     38.46 o
  -1   5   2   7747.78   7735.20     34.46 o
   2   5   2   4230.22   4270.35     24.93 o
  -2   5   2   4019.99   4087.10     21.30 o
   3   5   2   9418.34  10041.40     41.52 o
  -3   5   2  10004.00  10736.40     48.99 o
   4   5   2    751.48    737.95      9.10 o
  -4   5   2    900.40    873.31     10.05 o
   5   5   2      3.48      5.08      1.90 <
   0   6   2    604.96    516.99      6.51 o
   1   6   2    730.56    704.29     10.04 o
  -1   6   2    953.24    938.57      9.31 o
   2   6   2    567.60    623.75      9.43 o
  -2   6   2    547.56    619.82      8.49 o
   3   6   2   5252.64   5389.06     34.72 o
  -3   6   2   5549.26   5631.27     35.29 o
   4   6   2   2228.64   2183.79     22.01 o
  -4   6   2   2352.42   2330.93     21.64 o
   5   6   2   1924.17   2139.47     22.45 o
  -5   6   2   1954.86   2201.80     20.82 o
   6   6   2    954.95    995.58     18.96 o
   0   7   2    278.48    332.78      8.08 o
   1   7   2   1218.21   1280.57     14.09 o
  -1   7   2   1289.65   1341.08     16.38 o
   2   7   2   1516.24   1615.86     17.07 o
  -2   7   2   1496.93   1537.93     16.38 o
   3   7   2    189.93    149.06      5.87 o
  -3   7   2    134.37     99.26      4.51 o
   4   7   2   1470.26   1472.02     20.44 o
  -4   7   2   1464.82   1503.42     18.63 o
   5   7   2   1910.61   1961.85     27.64 o
  -5   7   2   1715.03   1708.67     29.11 o
   6   7   2   1249.94   1287.15     12.56 o
  -6   7   2   1265.64   1268.92     14.04 o
   7   7   2   3463.58   3530.35     22.00 o
   0   8   2    594.18    657.92     13.27 o
   1   8   2    404.76    368.54      9.18 o
  -1   8   2    401.44    348.81      9.71 o
   2   8   2    825.03    884.63     14.89 o
  -2   8   2    830.71    870.48     17.51 o
   3   8   2    176.37    171.37      7.40 o
  -3   8   2    181.34    173.78      8.20 o
   4   8   2   2177.03   2313.19     19.72 o
  -4   8   2   2281.75   2432.29     21.13 o
   5   8   2    278.35    294.28      5.09 o
  -5   8   2    216.32    227.14      4.92 o
   6   8   2   1203.57   1227.49     11.37 o
  -6   8   2   1165.09   1179.18     11.87 o
   7   8   2   2225.43   2216.48     16.77 o
  -7   8   2   2170.02   2178.69     17.88 o
   8   8   2   4497.29   4520.80     26.82 o
   0   9   2     16.89     25.76      2.52 o
   1   9   2    639.77    609.39      9.10 o
  -1   9   2    583.42    568.95      7.91 o
   2   9   2    272.16    251.63      4.99 o
  -2   9   2    262.49    253.13      5.13 o
   3   9   2    599.31    598.78      7.39 o
  -3   9   2    606.03    613.45      7.63 o
   4   9   2   2008.42   1930.12     13.54 o
  -4   9   2   2241.54   2172.42     15.51 o
   5   9   2    325.10    315.13      5.70 o
  -5   9   2    411.25    391.10      6.82 o
   6   9   2    293.57    314.64      5.88 o
  -6   9   2    306.78    323.58      6.50 o
   7   9   2    574.84    555.79      7.10 o
  -7   9   2    523.68    511.00      7.41 o
   8   9   2    657.25    658.87      7.67 o
  -8   9   2    614.36    604.01      8.88 o
   9   9   2      0.04      4.73      1.90 <
   0  10   2    627.57    616.76      6.20 o
   1  10   2    684.76    715.89      7.82 o
  -1  10   2    602.45    627.98      7.45 o
   2  10   2    244.36    260.07      5.07 o
  -2  10   2    338.82    372.28      5.47 o
   3  10   2   4076.60   4117.74     22.83 o
  -3  10   2   3921.39   3950.42     21.83 o
   4  10   2    451.83    465.81      6.48 o
  -4  10   2    497.51    517.79      6.54 o
   5  10   2    260.63    243.17      5.49 o
  -5  10   2    261.56    244.10      5.48 o
   6  10   2    173.70    246.16      4.77 o
  -6  10   2    155.65    225.50      5.15 o
   7  10   2    515.35    512.96      6.77 o
  -7  10   2    536.36    535.72      7.56 o
   8  10   2    132.56    147.67      3.99 o
  -8  10   2    103.29    115.28      3.58 o
   9  10   2    603.69    560.26      7.13 o
  -9  10   2    627.28    596.18      8.17 o
  10  10   2    651.94    639.50      8.09 o
   0  11   2     66.29     69.13      2.67 o
   1  11   2    107.83    113.66      3.05 o
  -1  11   2    122.78    118.58      3.47 o
   2  11   2    909.68    887.08      8.83 o
  -2  11   2    910.90    874.22      8.63 o
   3  11   2    896.49    817.97      8.45 o
  -3  11   2    855.86    762.87      7.78 o
   4  11   2    243.28    238.35      4.51 o
  -4  11   2    231.38    223.50      3.97 o
   5  11   2    682.23    665.16      7.96 o
  -5  11   2    697.86    677.10      8.12 o
   6  11   2   1897.66   1844.45     15.45 o
  -6  11   2   1867.56   1831.67     17.07 o
   7  11   2    441.45    410.09      6.31 o
  -7  11   2    466.78    435.43      7.34 o
   8  11   2     99.73     99.43      3.50 o
  -8  11   2     76.45     81.35      3.29 o
   9  11   2    109.42    106.45      2.99 o
  -9  11   2    114.23    116.49      3.11 o
  10  11   2    738.26    769.22      9.18 o
 -10  11   2    743.05    771.24      8.12 o
  11  11   2    213.77    228.56      4.14 o
   0  12   2     29.52     31.51      2.14 o
   1  12   2   3114.59   3172.67     17.62 o
  -1  12   2   3125.10   3153.99     18.66 o
   2  12   2    289.60    287.31      4.42 o
  -2  12   2    338.38    340.55      4.77 o
   3  12   2    433.49    411.29      6.21 o
  -3  12   2    416.78    391.46      5.10 o
   4  12   2    525.15    552.91      7.12 o
  -4  12   2    543.70    577.14      6.34 o
   5  12   2     97.54    100.60      3.46 o
  -5  12   2    104.91    115.76      3.18 o
   6  12   2    291.09    294.58      4.80 o
  -6  12   2    273.44    282.64      5.21 o
   7  12   2    535.50    553.56      6.92 o
  -7  12   2    598.97    624.69      7.45 o
   8  12   2     19.84     27.03      1.89 o
  -8  12   2     21.02     28.07      1.94 o
   9  12   2    375.32    353.53      4.83 o
  -9  12   2    423.82    400.35      5.01 o
  10  12   2    406.65    401.98      5.37 o
 -10  12   2    391.89    390.44      5.36 o
   0  13   2    253.63    251.61      4.42 o
   1  13   2   3527.20   3699.64     19.19 o
  -1  13   2   3792.21   3947.48     21.39 o
   2  13   2    170.15    182.94      3.58 o
  -2  13   2    222.62    232.95      3.83 o
   3  13   2   1126.87   1133.44     10.24 o
  -3  13   2   1152.12   1153.30      9.67 o
   4  13   2     27.22     28.31      2.29 o
  -4  13   2     31.73     31.03      2.14 o
   5  13   2    155.73    146.47      4.09 o
  -5  13   2    124.39    122.31      3.06 o
   6  13   2    157.74    155.68      3.53 o
  -6  13   2    144.12    141.91      3.10 o
   7  13   2    983.68    935.16      7.19 o
  -7  13   2   1007.35    961.11      7.84 o
   8  13   2    460.61    437.22      5.37 o
  -8  13   2    456.43    445.42      4.97 o
   9  13   2    288.17    288.26      6.19 o
  -9  13   2    303.67    300.31      6.12 o
   0  14   2   1266.22   1300.90      9.63 o
   1  14   2    453.23    443.26      5.41 o
  -1  14   2    496.24    473.62      5.36 o
   2  14   2    532.30    545.41      5.98 o
  -2  14   2    466.84    484.35      5.65 o
   3  14   2     61.29     60.48      2.70 o
  -3  14   2     76.48     73.79      2.43 o
   4  14   2    238.67    228.17      4.45 o
  -4  14   2    227.07    218.03      4.38 o
   5  14   2    139.79    137.69      3.79 o
  -5  14   2    114.77    111.25      3.52 o
   6  14   2    798.58    788.79      8.85 o
  -6  14   2    743.18    734.16      8.44 o
   7  14   2      6.77      7.89      1.42 o
  -7  14   2      7.35      8.87      1.68 o
   0  15   2      9.82     11.73      1.57 o
   1  15   2    436.36    433.32      5.95 o
  -1  15   2    402.49    393.02      4.65 o
   2  15   2    220.27    215.78      4.12 o
  -2  15   2    190.01    180.01      3.57 o
   3  15   2     72.82     63.96      2.37 o
  -3  15   2     79.70     68.93      2.76 o
   4  15   2     81.56     88.32      2.93 o
  -4  15   2     69.77     80.82      3.27 o
   5  15   2    230.36    213.58      4.74 o
  -5  15   2    230.63    215.56      4.29 o
   0   1   3  24231.60  23293.60    112.54 o
   1   1   3   8082.35   7735.17     34.89 o
   0   2   3   4591.28   4733.55     25.11 o
   1   2   3  14255.80  14084.30     78.90 o
  -1   2   3  14378.90  14294.90     67.25 o
   2   2   3   5019.26   4774.14     26.50 o
   0   3   3    735.99    678.82      5.87 o
   1   3   3  19344.00  19138.10     90.71 o
  -1   3   3  19148.70  18922.40     78.79 o
   2   3   3 117397.00 109429.00    451.12 o
  -2   3   3 114920.00 107256.00    417.84 o
   3   3   3  30281.00  29407.80    137.01 o
   0   4   3     43.12     37.23      2.04 o
   1   4   3   4883.68   4447.86     27.49 o
  -1   4   3   5055.40   4703.42     25.51 o
   2   4   3   1390.00   1387.80     13.05 o
  -2   4   3   1350.22   1308.37     10.03 o
   3   4   3   1688.79   1746.67     16.94 o
  -3   4   3   1979.58   2007.49     16.97 o
   4   4   3   4303.94   4352.55     27.54 o
   0   5   3     50.78     53.45      2.56 o
   1   5   3   1788.13   1767.53     15.99 o
  -1   5   3   1458.42   1440.13     12.55 o
   2   5   3   5890.51   5709.94     32.64 o
  -2   5   3   6150.30   5923.65     28.33 o
   3   5   3    375.07    427.84      7.26 o
  -3   5   3    404.30    461.73      7.20 o
   4   5   3    366.49    436.07      7.53 o
  -4   5   3    330.12    428.15      7.46 o
   5   5   3    180.54    148.83      5.18 o
   0   6   3   1237.41   1302.60     12.86 o
   1   6   3   2969.08   3007.14     25.32 o
  -1   6   3   2791.09   2841.22     19.81 o
   2   6   3   6049.16   6072.82     40.54 o
  -2   6   3   6420.15   6545.68     36.40 o
   3   6   3   1530.53   1422.79     16.34 o
  -3   6   3   1399.27   1298.60     13.39 o
   4   6   3   1661.07   1881.69     21.61 o
  -4   6   3   1490.89   1676.40     18.01 o
   5   6   3    342.66    387.76     10.84 o
  -5   6   3    316.80    339.12      9.92 o
   6   6   3   1017.15    960.90     18.80 o
   0   7   3    590.76    650.21     11.48 o
   1   7   3  12692.50  12421.80     67.00 o
  -1   7   3  12779.90  12519.90     71.27 o
   2   7   3    374.58    406.93      8.36 o
  -2   7   3    387.00    403.63      8.90 o
   3   7   3    253.77    298.27      8.82 o
  -3   7   3    254.38    278.79      8.85 o
   4   7   3   2885.71   3019.14     28.64 o
  -4   7   3   2787.22   2899.21     36.31 o
   5   7   3   2659.25   2668.71     30.12 o
  -5   7   3   2357.20   2346.87     30.51 o
   6   7   3   1953.04   2086.75     15.21 o
  -6   7   3   1766.83   1893.61     15.20 o
   7   7   3   4485.18   4333.75     23.37 o
   0   8   3      6.71      3.98      2.75 <
   1   8   3   2115.54   2410.64     23.58 o
  -1   8   3   2018.26   2297.84     26.30 o
   2   8   3   2143.12   2168.50     32.73 o
  -2   8   3   2224.83   2321.39     27.09 o
   3   8   3   1563.52   1720.28     23.33 o
  -3   8   3   1372.13   1507.69     27.22 o
   4   8   3    459.08    540.35      9.04 o
  -4   8   3    543.79    615.21      9.00 o
   5   8   3    384.86    371.56      5.19 o
  -5   8   3    448.05    434.71      6.59 o
   6   8   3   1074.62   1053.87      9.29 o
  -6   8   3    984.03    961.82      9.36 o
   7   8   3    856.47    901.58      9.38 o
  -7   8   3    830.83    878.68      9.97 o
   8   8   3   2538.66   2676.40     16.15 o
   0   9   3   3209.03   3090.79     21.58 o
   1   9   3   1541.53   1599.17     14.43 o
  -1   9   3   1479.50   1514.13     12.61 o
   2   9   3    682.20    680.88      7.74 o
  -2   9   3    532.79    532.35      6.90 o
   3   9   3    294.21    357.40      5.71 o
  -3   9   3    299.66    373.67      5.87 o
   4   9   3    768.83    713.44      7.41 o
  -4   9   3    815.45    762.47      9.23 o
   5   9   3   1300.22   1391.56     10.99 o
  -5   9   3   1405.44   1478.20     14.91 o
   6   9   3    865.27    762.16      8.63 o
  -6   9   3    773.36    669.13      9.26 o
   7   9   3   1447.87   1432.87     12.23 o
  -7   9   3   1434.50   1441.98     12.44 o
   8   9   3    352.10    446.15      5.80 o
  -8   9   3    268.20    365.61      6.19 o
   9   9   3      6.06      6.43      1.97 o
   0  10   3   4880.95   4774.44     23.60 o
   1  10   3     79.78     97.85      2.94 o
  -1  10   3     93.20    106.35      3.27 o
   2  10   3   2442.54   2511.98     17.47 o
  -2  10   3   2216.70   2286.57     14.57 o
   3  10   3    825.39    781.41      8.03 o
  -3  10   3    811.06    787.53      8.59 o
   4  10   3      0.16      2.90      1.98 <
  -4  10   3      9.60      9.60      2.16 o
   5  10   3   1007.18    979.23      9.68 o
  -5  10   3   1006.29    977.44     10.04 o
   6  10   3   2593.47   2524.85     17.73 o
  -6  10   3   2682.52   2667.18     18.72 o
   7  10   3    680.98    635.91      7.58 o
  -7  10   3    738.21    699.63      8.09 o
   8  10   3     16.03     12.07      1.97 o
  -8  10   3      4.90      9.54      2.23 o
   9  10   3    105.28    106.69      3.70 o
  -9  10   3    126.69    138.01      4.10 o
  10  10   3    209.08    240.91      4.89 o
   0  11   3    650.21    643.58      7.63 o
   1  11   3    237.20    218.20      4.05 o
  -1  11   3    261.07    242.88      4.73 o
   2  11   3    253.68    253.65      4.62 o
  -2  11   3    223.15    218.38      3.91 o
   3  11   3    420.82    405.03      5.17 o
  -3  11   3    435.89    426.53      5.38 o
   4  11   3   6213.10   6138.01     32.25 o
  -4  11   3   6207.15   6065.87     34.55 o
   5  11   3    539.92    579.52      7.39 o
  -5  11   3    488.37    533.60      7.21 o
   6  11   3    970.49    900.98      9.96 o
  -6  11   3    908.28    854.79      9.08 o
   7  11   3   1491.94   1485.60     13.08 o
  -7  11   3   1310.45   1317.33     13.54 o
   8  11   3     61.64     69.82      2.81 o
  -8  11   3     43.27     41.73      2.79 o
   9  11   3    156.63    154.74      3.46 o
  -9  11   3    174.73    170.55      3.65 o
  10  11   3    141.90    129.18      3.67 o
 -10  11   3    134.28    114.15      3.41 o
  11  11   3    321.32    317.67      4.92 o
   0  12   3    101.67    111.67      3.27 o
   1  12   3   1064.43   1041.94      8.61 o
  -1  12   3    935.40    919.32      8.09 o
   2  12   3   1087.55   1076.33      8.73 o
  -2  12   3   1183.91   1180.46      9.33 o
   3  12   3   1903.87   1972.27     14.04 o
  -3  12   3   1928.97   1978.84     12.79 o
   4  12   3    299.26    330.36      5.48 o
  -4  12   3    272.99    298.86      4.87 o
   5  12   3    841.11    895.11      9.69 o
  -5  12   3    882.69    938.73      8.73 o
   6  12   3    200.35    226.55      4.24 o
  -6  12   3    205.04    224.85      4.69 o
   7  12   3    428.49    396.98      5.27 o
  -7  12   3    516.23    483.64      6.49 o
   8  12   3     80.73     94.83      2.75 o
  -8  12   3     92.49    106.63      3.29 o
   9  12   3    218.67    212.94      3.57 o
  -9  12   3    213.23    209.34      3.93 o
  10  12   3    298.67    294.40      4.57 o
 -10  12   3    335.63    339.62      4.99 o
   0  13   3   2978.34   2852.65     17.21 o
   1  13   3    300.42    335.06      4.29 o
  -1  13   3    274.72    303.23      5.01 o
   2  13   3   1474.28   1479.74     11.30 o
  -2  13   3   1378.60   1372.58     10.25 o
   3  13   3    457.43    485.43      6.36 o
  -3  13   3    463.43    493.26      5.98 o
   4  13   3    329.73    343.84      6.19 o
  -4  13   3    297.74    307.36      4.98 o
   5  13   3    460.76    465.97      6.99 o
  -5  13   3    480.83    495.24      5.59 o
   6  13   3    528.68    493.00      5.56 o
  -6  13   3    572.87    533.80      6.42 o
   7  13   3    219.83    209.12      3.74 o
  -7  13   3    247.20    232.98      3.62 o
   8  13   3    291.68    277.61      3.77 o
  -8  13   3    292.54    282.34      3.90 o
   9  13   3    329.44    325.94      6.55 o
  -9  13   3    292.15    300.47      8.91 o
   0  14   3    202.39    214.18      3.70 o
   1  14   3   1137.56   1155.50      9.93 o
  -1  14   3   1222.57   1225.15      8.63 o
   2  14   3    225.77    239.14      4.23 o
  -2  14   3    230.43    239.16      3.93 o
   3  14   3     52.99     56.43      2.55 o
  -3  14   3     20.57     25.73      1.98 o
   4  14   3    314.57    304.55      5.13 o
  -4  14   3    316.98    310.98      5.16 o
   5  14   3    402.56    385.48      5.45 o
  -5  14   3    368.07    354.50      5.95 o
   6  14   3    254.76    279.71      4.95 o
  -6  14   3    251.67    276.70      4.86 o
   7  14   3    379.53    357.80      4.97 o
  -7  14   3    376.52    369.32      7.26 o
   0  15   3    187.51    171.81      3.02 o
   1  15   3    504.49    497.08      6.39 o
  -1  15   3    480.69    464.54      5.38 o
   2  15   3     93.60     87.65      3.18 o
  -2  15   3    134.96    117.48      2.78 o
   3  15   3    260.02    238.76      4.09 o
  -3  15   3    268.98    239.87      4.07 o
   4  15   3    514.65    500.74      7.28 o
  -4  15   3    445.60    422.46      5.98 o
   5  15   3    105.63    107.33      3.41 o
  -5  15   3    110.17    106.32      3.03 o
   0   0   4  45307.30  41243.20    279.14 o
   0   1   4   2038.49   1974.87     13.22 o
   1   1   4    562.81    533.51      4.83 o
   0   2   4   6642.73   5953.59     33.65 o
   1   2   4   4799.50   4353.07     29.32 o
  -1   2   4   4910.45   4393.89     21.31 o
   2   2   4  12927.20  13086.10     68.67 o
   0   3   4  10332.70   9746.52     46.21 o
   1   3   4  37997.30  36343.30    195.84 o
  -1   3   4  38066.80  36189.30    163.93 o
   2   3   4  40457.90  38693.70    176.46 o
  -2   3   4  40073.00  38286.00    189.22 o
   3   3   4    468.76    492.84      7.81 o
   0   4   4    201.55    176.63      4.25 o
   1   4   4    270.57    289.72      7.96 o
  -1   4   4    166.58    194.60      4.32 o
   2   4   4    130.54    102.00      5.05 o
  -2   4   4     53.69     45.19      2.64 o
   3   4   4   3627.00   3498.55     38.71 o
  -3   4   4   3524.31   3402.63     26.44 o
   4   4   4  10330.50  10556.00     69.91 o
   0   5   4    164.05    210.13      5.14 o
   1   5   4    669.43    613.10     10.25 o
  -1   5   4    631.04    580.78      7.91 o
   2   5   4   1378.36   1324.49     17.38 o
  -2   5   4   1592.58   1557.69     15.17 o
   3   5   4   4659.53   4712.79     31.93 o
  -3   5   4   4604.46   4698.81     31.57 o
   4   5   4   2891.23   3132.09     25.25 o
  -4   5   4   2982.68   3230.54     25.50 o
   5   5   4   7684.12   8159.16     55.32 o
   0   6   4    907.64    917.78     11.36 o
   1   6   4    254.94    322.61      7.70 o
  -1   6   4    293.48    358.46      6.77 o
   2   6   4    467.55    549.70     10.81 o
  -2   6   4    512.30    625.09      9.31 o
   3   6   4   4207.56   4085.69     31.30 o
  -3   6   4   4235.79   4056.53     30.58 o
   4   6   4    936.36   1113.31     16.32 o
  -4   6   4    946.73   1108.86     17.68 o
   5   6   4    737.95    728.10     15.19 o
  -5   6   4    735.41    721.42     14.65 o
   6   6   4    202.33    212.42      9.68 o
   0   7   4     33.72     31.44      3.68 o
   1   7   4   4598.92   4557.31     35.24 o
  -1   7   4   4648.54   4627.42     37.55 o
   2   7   4    152.41    148.91      7.64 o
  -2   7   4    196.07    191.38      7.74 o
   3   7   4   2339.71   2470.23     26.90 o
  -3   7   4   2460.46   2515.13     29.47 o
   4   7   4    658.32    666.93     14.01 o
  -4   7   4    669.71    676.21     16.63 o
   5   7   4    121.99    103.53      6.03 o
  -5   7   4    158.05    162.93      8.11 o
   6   7   4   2193.64   2302.71     13.94 o
  -6   7   4   1966.89   2066.88     14.68 o
   7   7   4   1014.36    993.07      9.60 o
   0   8   4     14.68     29.61      4.37 o
   1   8   4   1888.64   1953.40     24.76 o
  -1   8   4   1719.89   1793.37     24.90 o
   2   8   4   3000.46   3084.63     36.63 o
  -2   8   4   2532.68   2661.73     28.97 o
   3   8   4    246.21    266.55     10.28 o
  -3   8   4    288.65    317.42     12.43 o
   4   8   4   1423.61   1387.97     13.74 o
  -4   8   4   1361.76   1315.57     12.74 o
   5   8   4   1346.75   1368.65     10.33 o
  -5   8   4   1405.11   1461.10     12.86 o
   6   8   4   1558.89   1706.75     11.65 o
  -6   8   4   1504.62   1639.70     12.72 o
   7   8   4     63.98     55.49      2.73 o
  -7   8   4     54.76     40.67      2.85 o
   8   8   4    534.77    464.27      6.10 o
   0   9   4    715.85    770.69      8.51 o
   1   9   4   1037.48   1037.41     10.52 o
  -1   9   4   1136.96   1129.97     10.76 o
   2   9   4      5.31     11.75      1.83 o
  -2   9   4      8.86     22.09      1.94 o
   3   9   4    465.53    490.14      6.76 o
  -3   9   4    484.52    505.95      7.39 o
   4   9   4    140.41    139.95      3.65 o
  -4   9   4    160.34    149.52      4.17 o
   5   9   4    128.81    112.91      3.14 o
  -5   9   4     77.88     70.74      3.77 o
   6   9   4   1095.16   1111.63      9.98 o
  -6   9   4   1069.69   1093.60     11.90 o
   7   9   4    556.76    548.66      6.20 o
  -7   9   4    484.14    465.26      5.72 o
   8   9   4    551.49    506.93      5.86 o
  -8   9   4    504.77    463.05      6.01 o
   9   9   4    423.09    471.91      7.37 o
   0  10   4    865.71    956.35      9.18 o
   1  10   4      1.66      6.63      1.72 o
  -1  10   4      1.62      5.32      1.88 <
   2  10   4    491.87    500.74      7.17 o
  -2  10   4    457.05    459.77      6.15 o
   3  10   4   1884.57   1870.43     13.09 o
  -3  10   4   1871.72   1863.41     13.78 o
   4  10   4   1694.03   1772.81     14.42 o
  -4  10   4   1686.36   1776.79     15.31 o
   5  10   4    707.07    707.29      7.21 o
  -5  10   4    708.87    696.95      9.08 o
   6  10   4   2648.55   2581.14     15.87 o
  -6  10   4   2721.39   2659.98     18.73 o
   7  10   4   1445.42   1424.99     12.09 o
  -7  10   4   1516.57   1516.54     13.92 o
   8  10   4    223.79    239.65      4.51 o
  -8  10   4    282.32    299.75      6.07 o
   9  10   4    418.09    438.61      6.34 o
  -9  10   4    460.12    476.86      6.61 o
  10  10   4     33.83     30.82      2.28 o
   0  11   4      6.04      9.97      1.90 o
   1  11   4    261.43    239.41      4.23 o
  -1  11   4    210.87    191.17      3.91 o
   2  11   4    217.42    224.66      4.36 o
  -2  11   4    197.25    197.54      3.74 o
   3  11   4   1016.35    989.90      8.38 o
  -3  11   4   1169.63   1133.38      8.67 o
   4  11   4    637.93    656.44      7.44 o
  -4  11   4    630.61    650.75      7.52 o
   5  11   4    772.81    755.87      7.40 o
  -5  11   4    773.72    740.20      7.96 o
   6  11   4     65.43     66.13      3.05 o
  -6  11   4     61.05     55.24      2.50 o
   7  11   4     32.76     27.71      2.11 o
  -7  11   4     28.04     23.04      2.10 o
   8  11   4    379.53    417.59      5.56 o
  -8  11   4    433.05    480.76      7.34 o
   9  11   4    157.40    163.28      3.96 o
  -9  11   4    177.09    188.76      4.28 o
  10  11   4     42.83     38.98      2.34 o
 -10  11   4     54.51     49.63      2.48 o
  11  11   4    868.12    900.25      8.90 o
   0  12   4    507.08    458.52      6.14 o
   1  12   4    334.48    344.09      4.97 o
  -1  12   4    337.78    343.52      4.83 o
   2  12   4     32.23     26.15      1.83 o
  -2  12   4     42.21     39.16      2.14 o
   3  12   4   1575.77   1594.29     10.86 o
  -3  12   4   1522.12   1514.50     11.31 o
   4  12   4    229.46    231.38      4.62 o
  -4  12   4    294.89    296.41      4.87 o
   5  12   4    262.90    284.09      5.31 o
  -5  12   4    315.94    330.48      5.03 o
   6  12   4     54.94     54.16      2.78 o
  -6  12   4     47.69     48.45      2.30 o
   7  12   4    446.86    424.15      5.42 o
  -7  12   4    473.60    442.68      6.18 o
   8  12   4    154.18    141.45      3.20 o
  -8  12   4    144.37    136.01      3.61 o
   9  12   4     43.85     43.30      1.99 o
  -9  12   4     38.47     37.04      2.19 o
  10  12   4    703.91    692.66      8.50 o
 -10  12   4    724.58    721.94      7.59 o
   0  13   4      9.61     11.88      1.75 o
   1  13   4     37.58     37.23      2.03 o
  -1  13   4     50.22     53.28      2.84 o
   2  13   4     11.34     14.06      1.77 o
  -2  13   4      9.86     10.00      1.75 o
   3  13   4    340.88    368.82      5.07 o
  -3  13   4    307.09    334.53      5.36 o
   4  13   4    226.09    239.54      4.78 o
  -4  13   4    162.03    173.71      3.84 o
   5  13   4    739.22    714.09      8.76 o
  -5  13   4    804.29    801.88      7.31 o
   6  13   4    437.14    376.71      4.81 o
  -6  13   4    450.46    391.42      5.44 o
   7  13   4    415.77    421.91      5.17 o
  -7  13   4    445.01    450.98      5.43 o
   8  13   4    607.50    614.24      5.80 o
  -8  13   4    685.47    716.87      7.07 o
   9  13   4    319.95    301.76      6.14 o
  -9  13   4    290.38    279.83      8.37 o
   0  14   4     10.32      8.16      1.59 o
   1  14   4    265.53    270.83      4.53 o
  -1  14   4    264.86    272.73      3.59 o
   2  14   4    211.46    222.21      4.07 o
  -2  14   4    211.00    213.65      4.05 o
   3  14   4    576.64    576.40      6.94 o
  -3  14   4    581.08    593.35      6.98 o
   4  14   4    231.68    241.46      4.48 o
  -4  14   4    239.69    242.07      4.23 o
   5  14   4    612.43    571.27      6.76 o
  -5  14   4    585.51    550.74      7.26 o
   6  14   4     18.90     17.12      1.80 o
  -6  14   4     21.63     27.08      2.31 o
   7  14   4    279.09    284.14      4.32 o
  -7  14   4    281.98    296.09      6.37 o
   0  15   4    796.22    748.95      7.27 o
   1  15   4    111.33    105.82      3.00 o
  -1  15   4     83.21     81.49      2.65 o
   2  15   4     57.06     58.75      3.20 o
  -2  15   4     68.52     67.04      2.36 o
   3  15   4     33.95     35.91      1.96 o
  -3  15   4     43.02     48.59      2.22 o
   4  15   4    845.07    771.09      9.39 o
  -4  15   4    900.50    831.69      9.88 o
   5  15   4    115.20    118.76      3.49 o
  -5  15   4    106.41    103.85      2.95 o
   0   1   5   1843.76   1618.76     11.23 o
   1   1   5  30633.00  28602.60    103.22 o
   0   2   5     71.99     85.75      2.47 o
   1   2   5  13322.80  12493.40     65.55 o
  -1   2   5  13137.60  12380.70     60.59 o
   2   2   5   1584.69   1535.76     12.26 o
   0   3   5    957.84    795.16      7.67 o
   1   3   5  20770.40  19862.30    102.28 o
  -1   3   5  21699.20  20843.80     99.44 o
   2   3   5  57747.30  55666.10    250.28 o
  -2   3   5  58253.90  55701.80    270.79 o
   3   3   5     53.51     88.86      3.70 o
   0   4   5   1341.97   1168.12     11.19 o
   1   4   5  10760.00  10440.90     66.86 o
  -1   4   5  11248.70  10924.20     58.08 o
   2   4   5  10722.70  11168.70     71.61 o
  -2   4   5  11232.70  11548.30     55.69 o
   3   4   5    522.49    407.32      7.48 o
  -3   4   5    556.66    433.62      8.10 o
   4   4   5     99.37    117.08      4.73 o
   0   5   5    734.07    638.62      9.69 o
   1   5   5   3053.97   2974.67     24.70 o
  -1   5   5   3152.02   3033.64     21.40 o
   2   5   5   7061.75   6861.46     51.02 o
  -2   5   5   6600.86   6316.61     39.02 o
   3   5   5   3695.01   3949.62     31.60 o
  -3   5   5   3831.89   4121.09     32.04 o
   4   5   5   3720.44   4098.50     37.21 o
  -4   5   5   3650.61   3996.92     30.09 o
   5   5   5   4725.64   5061.94     39.99 o
   0   6   5   2757.79   2639.96     22.74 o
   1   6   5   1058.64   1137.79     16.16 o
  -1   6   5    845.23    916.60     12.45 o
   2   6   5   4993.77   5017.15     43.06 o
  -2   6   5   5053.71   5135.88     42.70 o
   3   6   5   2368.70   2533.13     23.45 o
  -3   6   5   2518.31   2630.78     25.97 o
   4   6   5   1337.41   1325.86     20.61 o
  -4   6   5   1592.99   1552.97     21.75 o
   5   6   5   1379.27   1379.27     21.60 o
  -5   6   5   1242.27   1247.63     20.02 o
   6   6   5     28.59     21.84      4.54 o
   0   7   5    346.90    348.14      9.44 o
   1   7   5   1062.40    946.39     15.78 o
  -1   7   5   1060.65    935.93     13.41 o
   2   7   5   1207.73   1314.69     17.70 o
  -2   7   5   1294.90   1360.20     17.09 o
   3   7   5   2084.12   2197.11     25.38 o
  -3   7   5   1857.45   1919.58     22.76 o
   4   7   5   2033.82   2148.11     28.77 o
  -4   7   5   1818.26   1953.02     25.92 o
   5   7   5   3269.36   3310.52     37.74 o
  -5   7   5   3410.79   3510.70     37.64 o
   6   7   5    318.49    330.87      4.71 o
  -6   7   5    326.36    334.36      5.59 o
   7   7   5    337.59    342.04      6.04 o
   0   8   5  15104.00  15666.10    106.69 o
   1   8   5   2318.29   2249.25     27.08 o
  -1   8   5   2566.92   2554.93     30.99 o
   2   8   5    158.77    153.89      7.21 o
  -2   8   5    231.25    222.75      8.19 o
   3   8   5   1426.17   1600.61     23.67 o
  -3   8   5   1559.19   1710.35     25.42 o
   4   8   5    949.36    946.88      9.22 o
  -4   8   5    941.27    946.41      9.86 o
   5   8   5    441.92    434.05      5.40 o
  -5   8   5    511.76    522.19      7.01 o
   6   8   5   1917.14   1831.87     12.24 o
  -6   8   5   1775.00   1678.53     13.87 o
   7   8   5   1608.43   1593.33     12.92 o
  -7   8   5   1609.62   1597.86     13.80 o
   8   8   5    895.66    760.58      7.96 o
   0   9   5    921.03    906.77      8.80 o
   1   9   5   1440.40   1522.09     12.36 o
  -1   9   5   1551.52   1622.04     13.30 o
   2   9   5   1351.79   1459.08     12.09 o
  -2   9   5   1536.36   1614.31     12.00 o
   3   9   5   2747.66   2684.92     17.62 o
  -3   9   5   2738.29   2711.18     17.70 o
   4   9   5    305.13    305.56      5.56 o
  -4   9   5    331.52    337.39      6.14 o
   5   9   5    165.04    137.51      3.56 o
  -5   9   5    171.61    137.62      4.70 o
   6   9   5    456.77    510.93      6.69 o
  -6   9   5    454.38    517.95      8.10 o
   7   9   5    243.35    258.28      4.55 o
  -7   9   5    166.86    180.43      3.87 o
   8   9   5    127.23    121.29      3.00 o
  -8   9   5    133.98    132.37      3.37 o
   9   9   5    625.40    625.73      6.82 o
   0  10   5   3959.87   3975.73     22.15 o
   1  10   5   2948.54   2963.60     18.21 o
  -1  10   5   3028.54   2985.95     16.40 o
   2  10   5    532.73    498.44      7.16 o
  -2  10   5    520.47    488.71      6.66 o
   3  10   5   2212.09   2219.32     14.59 o
  -3  10   5   2270.62   2315.73     14.95 o
   4  10   5   1942.52   1937.61     15.09 o
  -4  10   5   1760.03   1769.70     16.50 o
   5  10   5    125.41    123.22      3.13 o
  -5  10   5     85.83     76.87      3.74 o
   6  10   5     78.00     86.39      2.56 o
  -6  10   5     84.13     94.37      3.64 o
   7  10   5     96.70    106.65      3.08 o
  -7  10   5    128.29    145.47      4.19 o
   8  10   5   1241.71   1221.14      9.43 o
  -8  10   5   1299.21   1283.54     11.20 o
   9  10   5    283.99    284.85      5.08 o
  -9  10   5    253.10    251.36      4.38 o
  10  10   5     54.20     83.76      2.65 o
   0  11   5      1.46      7.81      1.69 o
   1  11   5   2799.78   2887.42     18.40 o
  -1  11   5   2875.02   2971.84     16.12 o
   2  11   5    341.22    354.08      5.44 o
  -2  11   5    309.49    326.51      4.74 o
   3  11   5    502.06    510.93      6.14 o
  -3  11   5    558.20    571.18      6.20 o
   4  11   5   3240.33   3234.33     18.72 o
  -4  11   5   3162.00   3128.50     19.66 o
   5  11   5    445.30    469.03      5.77 o
  -5  11   5    506.01    529.25      6.66 o
   6  11   5    118.94    124.21      3.22 o
  -6  11   5     89.94     92.69      2.96 o
   7  11   5    279.05    268.20      4.68 o
  -7  11   5    301.27    294.44      5.04 o
   8  11   5    671.40    683.31      7.19 o
  -8  11   5    654.59    662.82      8.68 o
   9  11   5    315.84    359.79      5.72 o
  -9  11   5    317.27    360.37      5.83 o
  10  11   5    428.48    449.89      6.50 o
 -10  11   5    447.88    484.36      8.01 o
  11  11   5     11.18     13.84      2.14 o
   0  12   5     67.91     81.57      2.81 o
   1  12   5   1942.73   1910.58     13.89 o
  -1  12   5   1836.88   1790.82     12.07 o
   2  12   5     28.68     39.96      2.01 o
  -2  12   5     66.09     79.04      2.75 o
   3  12   5   1842.80   1884.87     12.10 o
  -3  12   5   1803.99   1850.54     12.83 o
   4  12   5    191.17    166.91      3.44 o
  -4  12   5    158.53    133.25      3.43 o
   5  12   5    190.25    204.09      4.19 o
  -5  12   5    186.76    193.78      3.90 o
   6  12   5   1375.26   1430.27     12.47 o
  -6  12   5   1361.19   1433.36     10.87 o
   7  12   5    632.67    636.71      7.35 o
  -7  12   5    649.62    672.18      7.09 o
   8  12   5      9.51     10.16      1.50 o
  -8  12   5      5.32      9.38      1.80 o
   9  12   5     18.83     19.34      1.86 o
  -9  12   5     11.50     15.36      1.76 o
  10  12   5     21.36     19.34      1.78 o
 -10  12   5     22.00     18.10      1.48 o
   0  13   5    357.35    369.02      5.38 o
   1  13   5   2534.84   2644.89     15.08 o
  -1  13   5   2564.91   2651.53     18.31 o
   2  13   5    608.50    596.51      6.68 o
  -2  13   5    661.85    662.14      6.65 o
   3  13   5    310.54    320.78      4.70 o
  -3  13   5    251.66    259.85      4.70 o
   4  13   5    134.18    128.62      3.62 o
  -4  13   5    157.14    150.22      3.57 o
   5  13   5    299.45    330.35      5.79 o
  -5  13   5    300.10    330.34      4.53 o
   6  13   5   1599.86   1584.07     13.58 o
  -6  13   5   1533.59   1539.56     10.41 o
   7  13   5     66.29     79.61      2.38 o
  -7  13   5     74.76     84.38      2.49 o
   8  13   5    319.10    282.98      3.68 o
  -8  13   5    308.55    287.98      4.15 o
   9  13   5     92.75     85.58      4.57 o
  -9  13   5     79.92     85.39      4.51 o
   0  14   5      7.02      9.31      1.63 o
   1  14   5      4.74      7.73      1.59 o
  -1  14   5     12.39     11.80      1.46 o
   2  14   5    468.23    453.20      5.76 o
  -2  14   5    441.92    424.58      6.69 o
   3  14   5    264.94    261.01      4.70 o
  -3  14   5    283.80    279.65      4.69 o
   4  14   5     38.39     39.64      2.19 o
  -4  14   5     37.78     40.01      2.10 o
   5  14   5    102.61    102.10      2.90 o
  -5  14   5    117.62    112.64      3.29 o
   6  14   5    145.70    153.09      3.57 o
  -6  14   5    139.33    142.67      4.98 o
   7  14   5    936.18    886.59     12.34 o
  -7  14   5    886.93    879.21     12.02 o
   0  15   5    950.97    922.05      8.09 o
   1  15   5    443.65    428.31      4.80 o
  -1  15   5    437.32    415.82      5.59 o
   2  15   5    172.13    163.91      3.55 o
  -2  15   5    156.98    154.31      3.34 o
   3  15   5    132.94    136.85      3.10 o
  -3  15   5    144.09    153.59      3.14 o
   4  15   5    152.49    132.79      4.21 o
  -4  15   5    202.70    198.65      4.35 o
   5  15   5      6.06     10.84      1.69 o
  -5  15   5      9.60     11.16      1.68 o
   0   1   6   1010.08   1030.47      7.62 o
   1   1   6    689.21    756.96      6.34 o
   0   2   6   7423.00   6682.29     31.50 o
   1   2   6   3490.81   3711.50     21.20 o
  -1   2   6   4100.41   4338.46     22.33 o
   0   3   6  24492.50  23481.70     96.36 o
   1   3   6   2819.68   3025.27     22.50 o
  -1   3   6   3156.76   3379.31     18.95 o
   2   3   6   9625.40   9581.39     50.75 o
  -2   3   6   9018.13   8991.94     53.33 o
   3   3   6   4791.38   5120.79     34.44 o
   0   4   6   5875.82   6014.69     31.60 o
   1   4   6   6075.96   6177.33     44.98 o
  -1   4   6   6024.73   6093.93     34.74 o
   2   4   6   2149.97   2093.32     19.39 o
  -2   4   6   1965.57   1899.62     20.79 o
   3   4   6   6983.18   7160.16     42.48 o
  -3   4   6   7544.60   7647.78     54.58 o
   4   4   6  10051.40   9780.08     67.58 o
   0   5   6      2.39      7.01      2.29 o
   1   5   6    635.68    738.56     11.22 o
  -1   5   6    802.52    897.75     10.07 o
   2   5   6    355.54    320.82      8.83 o
  -2   5   6    309.29    268.64      7.07 o
   3   5   6   7562.89   8021.39     52.90 o
  -3   5   6   7108.41   7331.51     54.90 o
   4   5   6    204.44    217.72      9.14 o
  -4   5   6    194.30    188.37      8.42 o
   5   5   6   8700.11   8894.17     60.39 o
   0   6   6   1654.23   1449.77     16.74 o
   1   6   6   3390.42   3752.27     33.04 o
  -1   6   6   3424.25   3743.31     29.14 o
   2   6   6    423.04    475.90     11.46 o
  -2   6   6    415.29    469.56      9.14 o
   3   6   6   2468.25   2578.98     29.31 o
  -3   6   6   2506.35   2581.15     28.75 o
   4   6   6   7019.19   7163.63     58.49 o
  -4   6   6   6680.48   6836.66     50.29 o
   5   6   6   8535.91   8772.20     68.70 o
  -5   6   6   8769.55   9018.14     69.31 o
   6   6   6   3371.05   3141.17     41.19 o
   0   7   6   4208.82   4619.43     38.54 o
   1   7   6    154.22    192.85      6.74 o
  -1   7   6    187.55    222.02      6.72 o
   2   7   6   1620.14   1833.29     21.66 o
  -2   7   6   1598.49   1791.51     20.35 o
   3   7   6    907.04    916.60     16.01 o
  -3   7   6    784.94    805.37     13.41 o
   4   7   6   4238.36   4118.50     42.85 o
  -4   7   6   4286.68   4138.75     41.32 o
   5   7   6    908.69   1014.04     13.48 o
  -5   7   6    966.43   1080.63     13.52 o
   6   7   6   1474.20   1482.58     10.46 o
  -6   7   6   1567.51   1559.39     12.26 o
   7   7   6    825.34    809.08      9.18 o
   0   8   6   1140.63   1206.86     19.34 o
   1   8   6   2047.20   1985.22     25.68 o
  -1   8   6   2054.02   1985.42     27.25 o
   2   8   6    811.45    780.24     15.83 o
  -2   8   6    782.59    738.97     14.85 o
   3   8   6   1034.70   1054.50     15.16 o
  -3   8   6    868.52    881.57     11.81 o
   4   8   6     79.95     89.40      2.90 o
  -4   8   6    102.21    114.35      3.47 o
   5   8   6   1826.90   1847.86     11.39 o
  -5   8   6   1858.10   1882.88     14.21 o
   6   8   6   1983.50   1927.62     12.69 o
  -6   8   6   1935.14   1891.68     14.99 o
   7   8   6   2817.77   2765.23     18.09 o
  -7   8   6   2889.50   2849.42     19.58 o
   8   8   6    516.13    446.95      6.03 o
   0   9   6    977.26    929.29      9.00 o
   1   9   6   2255.64   2353.17     15.55 o
  -1   9   6   2527.43   2606.22     16.00 o
   2   9   6   1301.67   1360.36     11.80 o
  -2   9   6   1475.94   1530.33     10.56 o
   3   9   6    461.63    464.82      6.54 o
  -3   9   6    407.88    420.26      6.40 o
   4   9   6   2307.48   2229.24     14.55 o
  -4   9   6   2402.44   2277.32     18.49 o
   5   9   6   3713.21   3602.22     18.81 o
  -5   9   6   3864.04   3773.23     24.14 o
   6   9   6    114.54    122.34      3.38 o
  -6   9   6    108.91    114.60      4.14 o
   7   9   6     72.67     56.43      2.31 o
  -7   9   6     72.31     56.69      2.51 o
   8   9   6     91.10    111.32      2.91 o
  -8   9   6     95.58    105.98      3.05 o
   9   9   6    452.44    417.96      5.22 o
   0  10   6   2709.08   2645.55     16.94 o
   1  10   6   4283.75   4469.88     23.97 o
  -1  10   6   4046.24   4201.59     20.52 o
   2  10   6    684.10    680.84      8.47 o
  -2  10   6    733.92    725.86      8.20 o
   3  10   6    496.15    488.77      7.19 o
  -3  10   6    407.27    396.39      6.16 o
   4  10   6     22.25     23.39      2.41 o
  -4  10   6      6.12      8.02      2.36 o
   5  10   6      8.65      9.77      1.85 o
  -5  10   6     10.83     14.73      2.16 o
   6  10   6    242.54    258.88      4.30 o
  -6  10   6    272.12    289.35      5.36 o
   7  10   6    600.34    547.80      6.14 o
  -7  10   6    563.16    508.60      6.86 o
   8  10   6    105.27     95.69      2.86 o
  -8  10   6     76.24     65.39      2.58 o
   9  10   6    239.71    233.59      4.51 o
  -9  10   6    197.91    190.93      3.58 o
  10  10   6    482.83    495.43      5.99 o
   0  11   6   1215.32   1176.61      9.26 o
   1  11   6     28.46     26.92      2.21 o
  -1  11   6     28.41     23.29      1.81 o
   2  11   6    212.15    217.24      4.10 o
  -2  11   6    246.04    250.32      4.20 o
   3  11   6   1026.50   1019.56      8.95 o
  -3  11   6    906.60    888.50      8.35 o
   4  11   6   3834.29   3871.49     21.32 o
  -4  11   6   3835.90   3843.69     22.83 o
   5  11   6   1083.95    972.16      8.56 o
  -5  11   6   1184.38   1058.83      9.76 o
   6  11   6    867.54    895.03      9.09 o
  -6  11   6    828.05    844.00      8.38 o
   7  11   6     81.16     98.97      2.79 o
  -7  11   6    101.95    119.05      3.36 o
   8  11   6     70.43     69.21      2.48 o
  -8  11   6     59.55     62.20      2.75 o
   9  11   6    923.92    867.79      9.21 o
  -9  11   6    863.40    813.57     10.01 o
  10  11   6     38.69     31.12      1.80 o
 -10  11   6     38.33     28.87      2.43 o
  11  11   6     17.40     19.54      1.80 o
   0  12   6    155.18    166.82      3.73 o
   1  12   6    584.16    588.41      6.98 o
  -1  12   6    533.26    521.52      6.74 o
   2  12   6    444.46    453.80      5.38 o
  -2  12   6    398.93    401.80      5.47 o
   3  12   6    649.30    632.53      6.73 o
  -3  12   6    640.98    616.38      7.19 o
   4  12   6    377.99    370.24      5.33 o
  -4  12   6    366.40    344.72      5.22 o
   5  12   6    395.40    397.17      4.99 o
  -5  12   6    458.99    452.81      5.85 o
   6  12   6   1539.83   1535.76     12.99 o
  -6  12   6   1323.00   1321.88     10.32 o
   7  12   6     40.47     41.91      2.28 o
  -7  12   6     26.71     29.25      2.17 o
   8  12   6     31.19     32.40      1.86 o
  -8  12   6     22.07     25.57      2.05 o
   9  12   6    278.99    281.26      4.88 o
  -9  12   6    267.18    276.23      4.82 o
  10  12   6    179.69    176.62      3.84 o
 -10  12   6    157.03    165.79      3.75 o
   0  13   6     51.49     51.72      2.38 o
   1  13   6   2992.46   3039.93     18.75 o
  -1  13   6   3113.92   3161.39     20.61 o
   2  13   6   4043.94   4106.66     24.52 o
  -2  13   6   3810.68   3891.62     22.09 o
   3  13   6     61.94     56.83      2.38 o
  -3  13   6     64.31     62.27      2.69 o
   4  13   6    154.33    148.82      3.20 o
  -4  13   6    143.99    137.87      3.44 o
   5  13   6    107.48    109.44      3.53 o
  -5  13   6     95.89     99.88      2.65 o
   6  13   6    490.13    507.53      6.79 o
  -6  13   6    480.46    498.39      5.23 o
   7  13   6    678.71    630.94      5.81 o
  -7  13   6    671.08    640.26      8.00 o
   8  13   6      2.42      1.59      0.97 <
  -8  13   6      1.94      3.62      1.16 o
   0  14   6    222.07    228.92      3.84 o
   1  14   6    449.10    449.71      5.32 o
  -1  14   6    518.94    511.47      5.68 o
   2  14   6   2467.94   2412.46     14.73 o
  -2  14   6   2458.47   2440.61     19.05 o
   3  14   6      3.93      5.33      1.59 o
  -3  14   6     10.76      8.81      2.02 o
   4  14   6    227.90    225.01      4.59 o
  -4  14   6    229.11    227.17      4.95 o
   5  14   6    130.60    114.81      2.86 o
  -5  14   6    131.08    111.95      3.30 o
   6  14   6   1219.35   1173.03      9.84 o
  -6  14   6   1151.83   1100.94     15.04 o
   7  14   6     77.11     82.57      3.43 o
  -7  14   6     81.23     85.83      3.34 o
   0  15   6     67.01     64.87      2.46 o
   1  15   6    404.69    385.03      4.86 o
  -1  15   6    377.54    364.65      5.18 o
   2  15   6    241.23    239.46      4.00 o
  -2  15   6    220.52    219.54      3.73 o
   3  15   6     48.40     47.71      2.06 o
  -3  15   6     47.60     47.53      1.96 o
   4  15   6    230.59    215.46      4.07 o
  -4  15   6    217.73    206.32      4.34 o
   5  15   6    177.11    187.44      5.28 o
   0   1   7   4471.09   4277.16     19.76 o
   1   1   7   6092.45   6147.24     29.55 o
   0   2   7  10843.20  10212.30     48.71 o
   1   2   7    787.74    718.43      7.21 o
  -1   2   7    793.23    732.03      6.87 o
   2   2   7     60.29     68.65      2.73 o
   0   3   7   2657.89   2370.64     14.81 o
   1   3   7   1463.54   1402.00     14.18 o
  -1   3   7   1623.27   1539.39     12.37 o
   2   3   7   2411.67   2418.17     18.48 o
  -2   3   7   2371.87   2366.80     19.14 o
   3   3   7  19395.20  20156.70    131.29 o
   0   4   7   1743.16   1644.11     14.46 o
   1   4   7   1455.27   1328.05     16.95 o
  -1   4   7   1585.22   1443.63     11.84 o
   2   4   7    578.90    472.81      7.71 o
  -2   4   7    493.51    377.43      8.14 o
   3   4   7    682.28    636.20     10.74 o
  -3   4   7    576.09    540.94     11.12 o
   4   4   7      1.40     11.55      3.29 o
   0   5   7    356.04    456.28      9.62 o
   1   5   7   3786.98   3955.99     29.64 o
  -1   5   7   3925.64   4058.78     27.38 o
   2   5   7   1835.93   1932.20     23.15 o
  -2   5   7   1545.37   1627.73     18.93 o
   3   5   7    795.90    771.36     14.40 o
  -3   5   7    761.37    723.64     13.63 o
   4   5   7  14915.10  15585.00    115.32 o
  -4   5   7  14585.90  15333.70     99.93 o
   5   5   7  18541.90  19600.60    141.12 o
   0   6   7      1.82      7.08      2.66 <
   1   6   7   1057.07   1004.45     15.79 o
  -1   6   7   1067.62   1005.38     13.78 o
   2   6   7    756.66    783.51     15.11 o
  -2   6   7    798.24    823.48     13.87 o
   3   6   7   5075.35   5306.47     47.00 o
  -3   6   7   5124.35   5321.64     46.23 o
   4   6   7   9065.98   9645.54     82.53 o
  -4   6   7   8556.86   9122.56     68.86 o
   5   6   7    690.62    703.11     15.69 o
  -5   6   7    783.32    819.62     16.70 o
   6   6   7    530.16    508.63      9.90 o
   0   7   7     61.92     43.26      4.07 o
   1   7   7    652.38    658.21     13.66 o
  -1   7   7    626.30    630.52     12.20 o
   2   7   7   7399.89   7438.50     56.62 o
  -2   7   7   7721.94   7704.57     55.90 o
   3   7   7   1344.66   1422.18     20.64 o
  -3   7   7   1344.57   1448.91     18.73 o
   4   7   7   2416.69   2612.85     33.13 o
  -4   7   7   2255.14   2427.61     25.65 o
   5   7   7    212.07    235.68      4.86 o
  -5   7   7    267.20    295.16      5.15 o
   6   7   7    927.64    828.46      7.23 o
  -6   7   7    896.43    800.01      8.56 o
   7   7   7   3369.32   3662.12     22.19 o
   0   8   7    937.92   1013.94     18.00 o
   1   8   7    175.37    162.71      7.58 o
  -1   8   7    158.16    146.04      7.13 o
   2   8   7   1728.48   1691.61     24.24 o
  -2   8   7   1733.00   1651.85     23.17 o
   3   8   7    568.73    606.90      8.44 o
  -3   8   7    702.08    719.84      8.67 o
   4   8   7   2224.46   2072.84     13.26 o
  -4   8   7   2154.53   2016.57     13.44 o
   5   8   7    997.24   1111.77      8.61 o
  -5   8   7   1053.00   1165.55     10.54 o
   6   8   7   3116.95   3011.79     16.65 o
  -6   8   7   3225.21   3150.37     20.26 o
   7   8   7   1130.18   1209.75     11.18 o
  -7   8   7   1080.77   1144.13     11.44 o
   8   8   7      0.71      8.86      1.75 o
   0   9   7    523.10    557.34      7.08 o
   1   9   7   1851.95   1798.28     12.76 o
  -1   9   7   1918.27   1873.83     13.95 o
   2   9   7    243.90    248.03      5.06 o
  -2   9   7    221.31    216.80      4.09 o
   3   9   7   7231.64   6968.70     33.66 o
  -3   9   7   7459.66   7219.66     35.09 o
   4   9   7    117.59    123.37      3.68 o
  -4   9   7    124.36    138.82      4.23 o
   5   9   7    344.10    352.02      5.59 o
  -5   9   7    397.62    422.30      7.34 o
   6   9   7    420.98    449.14      5.75 o
  -6   9   7    416.97    439.15      7.78 o
   7   9   7    508.29    508.75      5.99 o
  -7   9   7    641.51    641.81      6.88 o
   8   9   7     14.76     10.28      1.53 o
  -8   9   7      7.81      4.32      1.60 <
   9   9   7   1229.89   1227.30      9.49 o
   0  10   7   2967.97   2928.08     18.42 o
   1  10   7    673.23    651.81      8.21 o
  -1  10   7    595.47    571.32      6.85 o
   2  10   7    910.19    887.88      9.68 o
  -2  10   7    925.31    917.93      9.38 o
   3  10   7   1440.50   1422.58     12.02 o
  -3  10   7   1440.00   1421.81     12.70 o
   4  10   7   1013.54   1082.01      9.76 o
  -4  10   7    906.26    945.72     11.12 o
   5  10   7   2244.24   2265.06     13.95 o
  -5  10   7   2314.60   2308.05     17.21 o
   6  10   7    286.33    280.80      4.25 o
  -6  10   7    307.17    299.71      5.00 o
   7  10   7     61.86     71.04      2.61 o
  -7  10   7     59.13     61.39      2.81 o
   8  10   7    727.86    743.86      6.92 o
  -8  10   7    643.96    671.05      7.09 o
   9  10   7     78.01     75.89      2.60 o
  -9  10   7     65.59     65.92      2.39 o
  10  10   7    204.97    202.04      3.76 o
   0  11   7   1333.82   1277.96      9.76 o
   1  11   7   1774.14   1757.95     13.27 o
  -1  11   7   1711.48   1689.88     11.14 o
   2  11   7    624.54    657.85      7.49 o
  -2  11   7    573.91    602.84      6.85 o
   3  11   7     10.31     13.53      1.96 o
  -3  11   7      6.54      7.72      1.74 o
   4  11   7    603.14    572.77      6.49 o
  -4  11   7    754.29    722.62      7.99 o
   5  11   7    369.63    384.07      5.19 o
  -5  11   7    302.86    316.73      5.15 o
   6  11   7    440.13    414.44      5.99 o
  -6  11   7    459.96    429.02      5.84 o
   7  11   7     18.32     17.76      1.90 o
  -7  11   7     20.13     16.56      2.08 o
   8  11   7    156.90    144.91      3.03 o
  -8  11   7    162.51    148.91      3.76 o
   9  11   7    336.70    321.34      5.25 o
  -9  11   7    385.12    372.27      7.23 o
  10  11   7    245.79    233.54      3.89 o
 -10  11   7    266.33    276.12      5.43 o
  11  11   7    638.06    664.74      8.17 o
   0  12   7   2012.64   2055.15     14.76 o
   1  12   7    438.20    468.85      5.84 o
  -1  12   7    455.57    469.92      5.92 o
   2  12   7   1174.50   1159.94     10.20 o
  -2  12   7   1220.10   1202.25      9.88 o
   3  12   7   1585.04   1554.40     12.05 o
  -3  12   7   1540.33   1501.73     12.90 o
   4  12   7    174.93    171.12      3.74 o
  -4  12   7    152.47    149.89      3.59 o
   5  12   7    514.35    530.39      5.79 o
  -5  12   7    528.88    544.69      6.43 o
   6  12   7    412.12    422.12      5.62 o
  -6  12   7    378.99    367.51      5.00 o
   7  12   7    170.16    186.09      3.87 o
  -7  12   7    203.55    228.39      3.99 o
   8  12   7    115.56    118.32      2.84 o
  -8  12   7    114.14    114.84      3.17 o
   9  12   7   1088.90   1136.86     10.90 o
  -9  12   7   1008.84   1067.27     10.46 o
  10  12   7    108.76    120.73      3.08 o
 -10  12   7    128.10    147.06      3.44 o
   0  13   7    447.93    479.96      6.02 o
   1  13   7   1533.36   1594.15     12.12 o
  -1  13   7   1443.25   1487.62     12.42 o
   2  13   7     94.10    111.54      3.25 o
  -2  13   7    119.35    144.60      3.80 o
   3  13   7     47.43     47.79      2.43 o
  -3  13   7     88.12     88.42      3.00 o
   4  13   7    225.01    216.05      3.76 o
  -4  13   7    244.23    238.97      4.35 o
   5  13   7     61.18     66.35      2.92 o
  -5  13   7     65.33     70.30      2.32 o
   6  13   7    377.64    386.31      6.39 o
  -6  13   7    317.02    340.90      4.54 o
   7  13   7    307.32    314.15      4.24 o
  -7  13   7    301.61    312.43      4.74 o
   8  13   7     99.40    111.47      2.82 o
  -8  13   7    113.29    128.88      3.58 o
   0  14   7    615.48    634.02      5.93 o
   1  14   7    219.37    226.49      3.75 o
  -1  14   7    197.54    201.11      3.85 o
   2  14   7    405.12    417.66      5.01 o
  -2  14   7    367.75    380.81      6.19 o
   3  14   7    464.21    469.80      5.54 o
  -3  14   7    462.10    472.94      6.70 o
   4  14   7    103.85    108.79      3.32 o
  -4  14   7    135.85    148.63      4.07 o
   5  14   7    548.11    492.19      6.33 o
  -5  14   7    536.85    478.34      5.97 o
   6  14   7    203.14    202.71      3.65 o
  -6  14   7    207.43    199.31      4.50 o
   7  14   7    316.09    307.20      6.25 o
  -7  14   7    241.26    248.25      5.40 o
   0  15   7     91.42    100.68      2.85 o
   1  15   7    643.70    617.17      6.96 o
  -1  15   7    734.18    713.98      7.72 o
   2  15   7    186.17    191.44      4.10 o
  -2  15   7    201.57    203.08      3.31 o
   3  15   7    403.63    403.72      6.92 o
  -3  15   7    473.32    446.51      4.80 o
   4  15   7    860.23    927.84     13.70 o
  -4  15   7    855.19    866.92      9.68 o
   0   0   8  98377.10  90908.70    614.23 o
   0   1   8   8775.09   8178.72     34.28 o
   1   1   8   2424.70   2435.31     14.52 o
   0   2   8   5941.62   5383.27     26.56 o
   1   2   8   1137.49   1054.56      9.38 o
  -1   2   8   1175.42   1081.55      9.41 o
   2   2   8   6596.96   6479.51     35.48 o
   0   3   8    842.32    862.64      8.38 o
   1   3   8   3284.43   3149.11     22.54 o
  -1   3   8   3401.70   3287.21     22.05 o
   2   3   8   5225.67   5452.07     40.23 o
  -2   3   8   5176.70   5410.84     31.29 o
   3   3   8    104.30     70.09      4.51 o
   0   4   8    815.36    824.29      9.40 o
   1   4   8   5487.96   5810.48     40.06 o
  -1   4   8   5768.71   6109.56     31.78 o
   2   4   8   1881.35   1685.87     17.92 o
  -2   4   8   1909.48   1681.41     17.00 o
   3   4   8  21921.10  21976.90    131.42 o
  -3   4   8  21397.70  21000.10    126.39 o
   4   4   8   3429.54   3476.81     33.59 o
   0   5   8    974.61    914.64     14.07 o
   1   5   8   6338.99   6638.35     43.21 o
  -1   5   8   6196.49   6403.72     32.55 o
   2   5   8   1705.87   1865.97     23.24 o
  -2   5   8   1872.02   2062.32     22.15 o
   3   5   8   4756.50   5028.18     43.98 o
  -3   5   8   5056.81   5329.94     41.19 o
   4   5   8   1327.62   1471.57     24.78 o
  -4   5   8   1350.72   1489.57     23.27 o
   5   5   8  14604.80  15016.10    115.02 o
   0   6   8    319.43    371.97      8.71 o
   1   6   8    312.15    319.22      9.15 o
  -1   6   8    338.41    355.19      8.33 o
   2   6   8   4661.42   4660.60     42.98 o
  -2   6   8   4506.63   4429.52     37.44 o
   3   6   8   1741.81   1833.44     25.07 o
  -3   6   8   1597.81   1637.14     20.97 o
   4   6   8   1325.56   1317.54     24.64 o
  -4   6   8   1391.94   1405.42     21.68 o
   5   6   8   7474.99   7359.75     62.26 o
  -5   6   8   7769.96   7621.26     63.15 o
   6   6   8    136.38    136.60      3.22 o
   0   7   8    984.99   1077.72     17.20 o
   1   7   8   1165.72   1156.36     18.72 o
  -1   7   8    923.16    903.62     15.61 o
   2   7   8    692.32    898.80     16.67 o
  -2   7   8    595.80    790.76     14.67 o
   3   7   8   6190.21   6308.18     56.00 o
  -3   7   8   6347.44   6507.56     51.11 o
   4   7   8    530.23    587.80     15.22 o
  -4   7   8    523.51    573.90     12.06 o
   5   7   8   1773.43   1876.72     12.29 o
  -5   7   8   1651.69   1738.69     13.29 o
   6   7   8   2834.30   2837.68     15.07 o
  -6   7   8   3029.81   3056.76     17.93 o
   7   7   8     24.05     19.56      2.26 o
   0   8   8   6270.48   6135.84     51.71 o
   1   8   8     91.91    106.12      6.43 o
  -1   8   8    125.60    150.15      7.36 o
   2   8   8   5071.71   5225.70     38.32 o
  -2   8   8   4480.37   4629.73     31.89 o
   3   8   8   1106.96   1213.22     12.15 o
  -3   8   8   1060.20   1165.26     10.13 o
   4   8   8    592.82    605.59      6.76 o
  -4   8   8    636.84    660.47      7.32 o
   5   8   8    988.97    968.60      8.83 o
  -5   8   8    950.10    938.30      9.47 o
   6   8   8    368.37    378.76      5.41 o
  -6   8   8    335.38    333.37      6.03 o
   7   8   8    452.10    509.17      7.26 o
  -7   8   8    437.32    479.19      7.34 o
   8   8   8    836.88    903.37      8.34 o
   0   9   8    911.22   1102.17     10.32 o
   1   9   8   1223.32   1269.84     11.16 o
  -1   9   8   1211.28   1264.23     10.66 o
   2   9   8    121.12    117.07      3.94 o
  -2   9   8    139.40    142.18      3.66 o
   3   9   8   1586.41   1579.53     12.61 o
  -3   9   8   1602.88   1610.71     12.23 o
   4   9   8    433.86    405.12      5.93 o
  -4   9   8    424.19    396.84      6.27 o
   5   9   8   1210.51   1204.33     10.59 o
  -5   9   8   1133.67   1151.38     11.46 o
   6   9   8    550.11    525.79      5.33 o
  -6   9   8    691.00    666.86      8.12 o
   7   9   8    589.90    597.68      6.20 o
  -7   9   8    574.02    587.87      6.60 o
   8   9   8    326.00    319.29      4.70 o
  -8   9   8    364.94    362.85      5.04 o
   9   9   8     94.86     78.51      2.51 o
   0  10   8   1176.89   1181.88     10.21 o
   1  10   8    354.14    368.88      6.24 o
  -1  10   8    361.02    377.49      5.66 o
   2  10   8   1098.38   1128.91     11.19 o
  -2  10   8   1007.76   1052.24     10.11 o
   3  10   8    305.80    317.34      5.51 o
  -3  10   8    409.50    432.77      6.88 o
   4  10   8    407.36    416.83      5.26 o
  -4  10   8    310.82    303.83      5.52 o
   5  10   8    898.62    898.11      7.93 o
  -5  10   8    765.26    757.14      8.15 o
   6  10   8   1494.68   1511.53     12.01 o
  -6  10   8   1507.34   1539.30     12.23 o
   7  10   8    659.88    717.77      7.52 o
  -7  10   8    671.95    734.07      8.37 o
   8  10   8   1242.00   1276.30      9.48 o
  -8  10   8   1201.82   1244.05     10.93 o
   9  10   8    892.26    930.93      8.50 o
  -9  10   8    918.21    966.85      8.73 o
  10  10   8    402.49    382.79      4.68 o
   0  11   8    189.62    203.79      3.84 o
   1  11   8    603.79    607.99      7.17 o
  -1  11   8    511.39    519.62      6.36 o
   2  11   8   1349.39   1343.04     11.28 o
  -2  11   8   1264.05   1255.41     10.33 o
   3  11   8    398.98    375.35      5.31 o
  -3  11   8    496.11    479.02      6.02 o
   4  11   8   1808.41   1767.56     11.80 o
  -4  11   8   1841.44   1785.03     14.49 o
   5  11   8    300.79    280.68      4.45 o
  -5  11   8    298.83    279.74      4.88 o
   6  11   8    179.95    162.33      3.87 o
  -6  11   8    202.56    187.67      3.93 o
   7  11   8    367.65    388.40      5.53 o
  -7  11   8    358.82    382.56      5.63 o
   8  11   8    473.12    490.93      5.85 o
  -8  11   8    490.71    509.63      7.32 o
   9  11   8    446.61    436.37      6.78 o
  -9  11   8    500.56    500.45      6.57 o
  10  11   8     18.07     20.87      1.77 o
 -10  11   8     17.57     20.35      2.10 o
  11  11   8    178.09    166.30      6.50 o
   0  12   8     11.11     13.14      2.10 o
   1  12   8    779.67    764.94      7.67 o
  -1  12   8    705.13    696.40      7.71 o
   2  12   8   2998.38   3032.48     20.32 o
  -2  12   8   3026.55   3042.10     17.96 o
   3  12   8    837.58    912.50      9.44 o
  -3  12   8    759.85    828.02      9.08 o
   4  12   8     73.49     73.35      2.72 o
  -4  12   8     65.42     58.11      2.57 o
   5  12   8     14.72     20.38      1.74 o
  -5  12   8     31.43     42.64      2.22 o
   6  12   8    309.63    330.27      4.92 o
  -6  12   8    298.18    333.08      4.72 o
   7  12   8      0.79      2.49      1.41 <
  -7  12   8      0.10      4.61      1.60 <
   8  12   8    327.32    358.24      5.24 o
  -8  12   8    321.56    358.14      5.39 o
   9  12   8    158.79    150.91      3.44 o
  -9  12   8    162.67    158.71      3.53 o
 -10  12   8     85.49     72.07      4.35 o
   0  13   8   1137.97   1089.11      9.41 o
   1  13   8    517.11    530.82      6.43 o
  -1  13   8    473.08    487.05      6.50 o
   2  13   8    667.40    658.42      7.13 o
  -2  13   8    677.95    681.75      7.63 o
   3  13   8    380.00    396.36      5.33 o
  -3  13   8    344.38    357.34      5.41 o
   4  13   8   1200.95   1190.80      8.70 o
  -4  13   8   1156.03   1154.36     10.02 o
   5  13   8    109.93    112.99      2.79 o
  -5  13   8    131.94    140.09      3.48 o
   6  13   8     45.88     45.48      2.36 o
  -6  13   8     42.12     42.45      2.04 o
   7  13   8    537.72    514.76      6.07 o
  -7  13   8    624.84    608.97      7.70 o
   8  13   8     35.82     31.39      1.58 o
  -8  13   8     52.35     49.04      2.40 o
   0  14   8     54.29     55.44      2.13 o
   1  14   8    348.06    328.01      4.43 o
  -1  14   8    357.80    351.45      4.94 o
   2  14   8      8.58      8.88      1.49 o
  -2  14   8      9.34     10.25      1.96 o
   3  14   8    516.24    512.35      5.35 o
  -3  14   8    505.95    510.27      6.87 o
   4  14   8   1873.89   1861.95     14.96 o
  -4  14   8   1826.32   1793.57     14.37 o
   5  14   8    131.88    146.06      3.41 o
  -5  14   8    119.63    130.55      3.06 o
   6  14   8    145.09    142.03      3.43 o
  -6  14   8    138.45    138.26      3.64 o
   0  15   8    383.15    420.93      7.03 o
   1  15   8   1087.62   1018.13      9.30 o
  -1  15   8   1062.00   1008.07     10.39 o
   2  15   8    594.28    580.64      8.65 o
  -2  15   8    599.25    564.17      5.65 o
   3  15   8      1.27      5.35      1.72 o
  -3  15   8      0.56      3.50      1.16 o
   4  15   8    712.60    744.92     11.58 o
  -4  15   8    733.55    712.70      8.29 o
   0   1   9   5363.40   5531.23     24.51 o
   1   1   9   4376.01   4263.12     20.27 o
   0   2   9   1428.11   1417.19     10.32 o
   1   2   9  11180.50  10287.00     50.67 o
  -1   2   9  11077.80  10167.60     47.27 o
   2   2   9    890.11    871.81      9.96 o
   0   3   9   2511.32   2461.29     17.11 o
   1   3   9    681.16    736.38      9.72 o
  -1   3   9    611.79    656.16      8.59 o
   2   3   9   1357.80   1278.10     13.92 o
  -2   3   9   1355.58   1261.66     13.89 o
   0   4   9   4081.38   3916.34     24.80 o
   1   4   9   2788.22   2757.10     21.73 o
  -1   4   9   2989.21   2894.37     20.43 o
   2   4   9   2138.47   2316.26     23.08 o
  -2   4   9   1888.50   2020.49     19.45 o
   3   4   9   2213.25   2286.08     25.33 o
  -3   4   9   2215.69   2259.31     23.26 o
   4   4   9    753.60    913.61     15.84 o
   0   5   9      0.70      7.37      2.60 <
   1   5   9   1937.80   2162.04     21.41 o
  -1   5   9   2284.58   2492.98     21.29 o
   2   5   9   1636.55   1917.78     24.15 o
  -2   5   9   1455.79   1697.92     20.31 o
   3   5   9   2089.61   2074.11     26.01 o
  -3   5   9   2085.63   2070.17     23.25 o
   4   5   9   2513.91   2598.66     34.83 o
  -4   5   9   2542.10   2661.19     27.78 o
   5   5   9  14967.20  15097.90    116.91 o
   0   6   9     85.71     67.60      4.25 o
   1   6   9   7680.70   8036.76     58.09 o
  -1   6   9   7180.31   7517.54     46.81 o
   2   6   9    181.82    193.16      7.74 o
  -2   6   9    184.15    171.26      6.79 o
   3   6   9   2673.02   2994.86     33.94 o
  -3   6   9   3067.77   3311.93     32.31 o
   4   6   9   1075.41   1037.25     22.09 o
  -4   6   9   1264.82   1253.13     19.05 o
   5   6   9    831.08    845.06     20.67 o
  -5   6   9    866.70    863.05     16.37 o
   6   6   9   1727.19   1695.83     10.72 o
   0   7   9   3495.92   3591.24     32.30 o
   1   7   9   1755.70   1858.46     24.69 o
  -1   7   9   1803.00   1921.21     24.05 o
   2   7   9    398.72    456.86     12.23 o
  -2   7   9    426.68    489.70     11.80 o
   3   7   9     51.20     59.35      5.68 o
  -3   7   9     49.03     46.18      4.39 o
   4   7   9    370.65    359.67      7.39 o
  -4   7   9    362.58    348.39      6.21 o
   5   7   9   4746.03   4816.27     21.02 o
  -5   7   9   4786.65   4891.25     22.45 o
   6   7   9   3422.67   3463.40     17.32 o
  -6   7   9   3237.50   3307.71     18.02 o
   7   7   9    342.82    337.35      5.24 o
   0   8   9   1106.34   1079.46     21.21 o
   1   8   9    306.50    313.92      7.47 o
  -1   8   9    306.61    307.91      8.63 o
   2   8   9   1222.84   1267.81     12.87 o
  -2   8   9   1158.59   1183.38     11.96 o
   3   8   9   2599.46   2558.89     17.73 o
  -3   8   9   2753.12   2701.28     14.03 o
   4   8   9    450.45    484.99      5.77 o
  -4   8   9    427.47    458.31      5.86 o
   5   8   9    581.78    546.74      6.07 o
  -5   8   9    619.04    583.26      7.18 o
   6   8   9   1807.86   1816.31     11.45 o
  -6   8   9   2069.48   2115.57     14.12 o
   7   8   9   1604.49   1649.91     11.30 o
  -7   8   9   1708.02   1738.45     12.44 o
   8   8   9     33.02     40.42      2.24 o
   0   9   9     13.55      9.93      1.83 o
   1   9   9    102.23    104.81      3.43 o
  -1   9   9    120.70    127.99      3.40 o
   2   9   9   3579.60   3663.88     23.29 o
  -2   9   9   3623.99   3718.06     19.56 o
   3   9   9   3242.13   3226.60     18.54 o
  -3   9   9   3248.62   3236.53     17.96 o
   4   9   9   1455.55   1422.64     11.57 o
  -4   9   9   1299.57   1263.26     11.63 o
   5   9   9    664.94    692.21      7.54 o
  -5   9   9    624.56    659.84      8.59 o
   6   9   9    975.66    962.29      8.24 o
  -6   9   9   1131.76   1120.94     10.91 o
   7   9   9    662.85    677.05      6.99 o
  -7   9   9    601.36    615.41      6.77 o
   8   9   9    711.72    640.74      7.11 o
  -8   9   9    643.41    579.08      6.40 o
   9   9   9    145.87    171.49      3.81 o
   0  10   9   3165.94   3137.96     18.13 o
   1  10   9    203.35    224.38      5.41 o
  -1  10   9    172.54    193.35      4.18 o
   2  10   9   3100.25   3175.96     21.75 o
  -2  10   9   3137.16   3175.21     19.13 o
   3  10   9   1836.31   1903.48     14.39 o
  -3  10   9   1944.89   1991.44     15.62 o
   4  10   9    440.89    435.96      5.43 o
  -4  10   9    496.99    505.41      6.59 o
   5  10   9    960.17    959.28      8.24 o
  -5  10   9    909.47    922.82      9.10 o
   6  10   9   2512.05   2431.96     16.32 o
  -6  10   9   2557.52   2502.12     17.92 o
   7  10   9    402.41    385.47      5.36 o
  -7  10   9    365.79    351.86      5.68 o
   8  10   9    147.56    149.34      3.09 o
  -8  10   9    198.71    192.02      4.14 o
   9  10   9     26.56     24.25      1.83 o
  -9  10   9     39.12     34.97      2.02 o
  10  10   9    373.81    409.77      4.79 o
   0  11   9    680.39    674.47      7.73 o
   1  11   9   3605.13   3614.97     25.14 o
  -1  11   9   3352.80   3347.94     19.57 o
   2  11   9    329.97    322.96      5.69 o
  -2  11   9    331.08    325.88      5.00 o
   3  11   9    268.55    278.91      4.95 o
  -3  11   9    258.89    263.93      5.15 o
   4  11   9    109.91    110.11      2.91 o
  -4  11   9     89.65     89.67      3.35 o
   5  11   9    372.75    385.60      4.91 o
  -5  11   9    401.05    412.44      6.25 o
   6  11   9    518.51    490.58      6.48 o
  -6  11   9    510.27    490.42      6.20 o
   7  11   9    420.61    413.99      5.68 o
  -7  11   9    430.03    435.95      5.53 o
   8  11   9    698.29    743.24      7.30 o
  -8  11   9    712.79    769.02      8.16 o
   9  11   9    194.77    183.11      3.90 o
  -9  11   9    168.11    163.05      3.71 o
  10  11   9    556.68    513.10      7.31 o
 -10  11   9    579.43    586.38      9.47 o
   0  12   9   1331.72   1333.54     11.10 o
   1  12   9   1068.45   1008.53      8.98 o
  -1  12   9   1001.42    942.10      9.07 o
   2  12   9    443.94    462.76      6.15 o
  -2  12   9    480.57    495.06      5.99 o
   3  12   9   2782.71   2827.29     17.87 o
  -3  12   9   2914.31   2904.25     19.74 o
   4  12   9    966.79    968.96      8.83 o
  -4  12   9    986.47    996.62      9.09 o
   5  12   9     19.57     20.13      1.70 o
  -5  12   9     18.02     17.52      1.85 o
   6  12   9    142.22    145.09      3.31 o
  -6  12   9    146.40    148.47      3.49 o
   7  12   9    526.20    507.37      5.68 o
  -7  12   9    448.58    441.19      5.84 o
   8  12   9    589.17    567.15      7.57 o
  -8  12   9    569.47    548.29      6.65 o
   9  12   9     20.58     19.36      1.67 o
  -9  12   9     27.75     25.57      1.74 o
   0  13   9     29.65     25.74      2.01 o
   1  13   9    578.45    589.28      6.72 o
  -1  13   9    655.40    682.23      7.69 o
   2  13   9    584.40    563.16      6.50 o
  -2  13   9    550.61    532.26      8.06 o
   3  13   9    107.87    119.95      3.09 o
  -3  13   9     90.04     90.02      4.01 o
   4  13   9    215.79    226.43      3.64 o
  -4  13   9    204.20    213.93      4.85 o
   5  13   9    406.40    406.48      5.03 o
  -5  13   9    452.36    465.38      6.75 o
   6  13   9    540.29    544.91      6.04 o
  -6  13   9    594.34    599.04      7.23 o
   7  13   9     54.52     64.47      2.39 o
  -7  13   9     65.63     74.80      2.42 o
   8  13   9     32.83     33.33      2.07 o
  -8  13   9     23.90     20.77      2.12 o
   0  14   9     12.56     10.59      1.84 o
   1  14   9    163.63    158.07      3.11 o
  -1  14   9    176.55    179.83      3.53 o
   2  14   9    295.89    292.15      4.07 o
  -2  14   9    295.62    307.16      5.36 o
   3  14   9     73.07     76.10      2.21 o
  -3  14   9     53.91     57.66      2.61 o
   4  14   9    740.93    726.83      7.20 o
  -4  14   9    738.80    747.76      8.03 o
   5  14   9    195.24    207.13      3.89 o
  -5  14   9    173.99    182.12      3.48 o
   6  14   9    214.28    219.81      4.05 o
  -6  14   9    244.13    253.00      5.88 o
   0  15   9     24.34     21.64      1.65 o
   1  15   9    143.39    144.66      3.13 o
  -1  15   9    167.11    164.23      3.34 o
   2  15   9    491.27    483.55      7.55 o
  -2  15   9    517.52    492.84      5.71 o
   3  15   9    429.84    439.13      7.96 o
  -3  15   9    418.23    428.54      5.61 o
   4  15   9    114.48    128.65      6.64 o
  -4  15   9    107.87    111.04      5.01 o
   0   1  10   1885.64   1895.81     11.57 o
   1   1  10      4.72     13.83      1.53 o
   0   2  10   1515.90   1555.74     11.34 o
   1   2  10   1289.54   1165.00     11.39 o
  -1   2  10   1297.73   1174.07     10.75 o
   2   2  10   4978.21   4496.51     32.36 o
   0   3  10   2290.25   2169.34     14.46 o
   1   3  10   5537.31   5424.45     30.40 o
  -1   3  10   5542.88   5462.21     32.68 o
   2   3  10   4040.55   4033.30     26.82 o
  -2   3  10   3801.65   3801.09     26.20 o
   3   3  10    434.91    527.78     10.40 o
   0   4  10    220.16    245.49      5.85 o
   1   4  10   4660.67   4637.75     31.27 o
  -1   4  10   4619.56   4558.88     28.32 o
   2   4  10   2887.86   2992.66     27.64 o
  -2   4  10   2736.73   2854.84     24.61 o
   3   4  10    841.67    962.61     16.61 o
  -3   4  10    693.99    801.64     15.18 o
   4   4  10   1098.00   1109.51     16.44 o
   0   5  10   3916.14   4492.19     34.00 o
   1   5  10  17855.30  18695.80     92.49 o
  -1   5  10  18288.00  18922.40     93.16 o
   2   5  10   1834.55   1924.12     22.30 o
  -2   5  10   1738.73   1824.13     21.11 o
   3   5  10     81.69    137.46      6.28 o
  -3   5  10    105.70    162.47      6.63 o
   4   5  10   5139.87   5377.59     49.29 o
  -4   5  10   5418.90   5692.26     45.69 o
   5   5  10    419.01    364.43     11.76 o
   0   6  10     49.09     32.69      3.73 o
   1   6  10    531.35    630.26     12.11 o
  -1   6  10    418.59    508.72     10.76 o
   2   6  10    154.87    145.53      6.37 o
  -2   6  10    164.19    160.36      6.88 o
   3   6  10   1233.58   1226.05     20.97 o
  -3   6  10   1203.80   1153.47     18.10 o
   4   6  10    131.73    123.81      8.28 o
  -4   6  10    144.87    144.97      6.78 o
   5   6  10   3862.73   4071.34     23.27 o
  -5   6  10   3755.58   3918.64     25.71 o
   6   6  10    186.11    239.65      3.73 o
   0   7  10    280.18    194.57      7.25 o
   1   7  10   2067.10   1999.80     23.74 o
  -1   7  10   2160.23   2047.73     28.32 o
   2   7  10    128.28    133.30      6.38 o
  -2   7  10    135.95    141.24      7.50 o
   3   7  10   1872.09   1872.74     26.29 o
  -3   7  10   1766.89   1772.36     24.00 o
   4   7  10    426.58    467.27      5.88 o
  -4   7  10    545.23    582.74      6.10 o
   5   7  10   2012.43   1950.37     11.31 o
  -5   7  10   1867.98   1817.81     11.61 o
   6   7  10    447.54    436.01      5.19 o
  -6   7  10    453.23    448.84      5.71 o
   7   7  10   1867.46   1869.91     13.11 o
   0   8  10    895.91   1003.72     12.58 o
   1   8  10    122.42    159.03      4.54 o
  -1   8  10    153.23    186.22      4.54 o
   2   8  10    337.20    327.20      5.88 o
  -2   8  10    348.73    343.44      4.26 o
   3   8  10    415.62    409.88      6.19 o
  -3   8  10    419.93    407.79      4.85 o
   4   8  10    484.95    414.93      5.18 o
  -4   8  10    496.21    409.37      5.35 o
   5   8  10   6413.47   6555.92     27.64 o
  -5   8  10   6022.23   6094.20     29.50 o
   6   8  10   3560.24   3642.57     18.30 o
  -6   8  10   3458.05   3544.61     20.67 o
   7   8  10   4564.89   4749.83     22.48 o
  -7   8  10   4185.61   4354.63     22.24 o
   8   8  10     59.78     69.18      2.63 o
   0   9  10    799.26    849.39      8.78 o
   1   9  10   1406.34   1390.83     13.58 o
  -1   9  10   1426.46   1422.05     11.05 o
   2   9  10    700.00    716.24     10.77 o
  -2   9  10    694.57    717.52      7.62 o
   3   9  10    305.58    313.59      5.42 o
  -3   9  10    243.80    245.11      4.47 o
   4   9  10    282.94    299.02      4.96 o
  -4   9  10    209.76    221.07      4.57 o
   5   9  10    769.12    723.24      7.85 o
  -5   9  10    659.99    608.69      7.78 o
   6   9  10    358.61    392.99      4.67 o
  -6   9  10    337.13    377.16      5.68 o
   7   9  10   3340.15   3303.30     18.86 o
  -7   9  10   3372.03   3374.26     22.14 o
   8   9  10    138.26    141.20      3.44 o
  -8   9  10    171.57    176.85      3.82 o
   9   9  10    594.88    652.84      7.30 o
   0  10  10    496.07    394.66      6.18 o
   1  10  10    307.35    277.34      6.67 o
  -1  10  10    287.93    262.82      4.79 o
   2  10  10   1087.28   1157.82     13.13 o
  -2  10  10   1032.36   1086.74      9.21 o
   3  10  10   5086.68   5091.75     28.34 o
  -3  10  10   4834.89   4825.02     26.99 o
   4  10  10   3727.17   3788.11     20.13 o
  -4  10  10   3674.88   3710.87     22.25 o
   5  10  10   1259.49   1294.78      9.84 o
  -5  10  10   1248.23   1270.44     10.98 o
   6  10  10    615.01    620.01      6.76 o
  -6  10  10    600.21    610.97      7.72 o
   7  10  10    104.79    103.01      2.97 o
  -7  10  10     86.25     88.16      3.17 o
   8  10  10   1729.94   1659.25     12.78 o
  -8  10  10   1739.69   1676.60     14.02 o
   9  10  10     41.74     48.28      2.12 o
  -9  10  10     57.11     62.92      2.59 o
  10  10  10    758.18    801.67      6.90 o
   0  11  10    178.98    184.42      4.12 o
   1  11  10    427.96    410.78      6.82 o
  -1  11  10    446.35    426.89      5.76 o
   2  11  10   1108.38   1074.82     10.04 o
  -2  11  10   1050.63   1020.18      9.60 o
   3  11  10    520.12    510.03      6.64 o
  -3  11  10    542.11    545.51      7.32 o
   4  11  10   1837.82   1850.01     12.11 o
  -4  11  10   1951.60   1940.87     15.20 o
   5  11  10    423.89    407.82      5.01 o
  -5  11  10    345.51    330.40      5.14 o
   6  11  10    817.34    830.47      8.58 o
  -6  11  10    854.97    868.79      8.92 o
   7  11  10    191.86    192.37      3.89 o
  -7  11  10    195.28    194.98      3.97 o
   8  11  10      1.89      4.57      1.58 <
  -8  11  10      4.55      6.01      1.51 o
   9  11  10   1801.28   1866.18     14.49 o
  -9  11  10   1716.38   1788.33     12.74 o
  10  11  10     37.69     33.10      2.21 o
 -10  11  10     59.58     56.39      3.38 o
   0  12  10    426.70    426.11      5.89 o
   1  12  10    951.61    939.94      8.60 o
  -1  12  10   1006.15    998.22      9.84 o
   2  12  10     50.43     55.20      2.56 o
  -2  12  10     76.96     77.55      3.13 o
   3  12  10    740.66    756.44      7.83 o
  -3  12  10    736.22    755.15      8.52 o
   4  12  10    817.53    848.83      8.14 o
  -4  12  10    796.16    810.25      7.99 o
   5  12  10    520.20    554.81      6.19 o
  -5  12  10    514.62    550.26      7.30 o
   6  12  10    457.19    466.78      5.70 o
  -6  12  10    480.27    495.35      6.59 o
   7  12  10    306.52    320.39      4.38 o
  -7  12  10    286.01    315.11      4.85 o
   8  12  10    722.84    671.36      7.18 o
  -8  12  10    692.95    651.79      7.23 o
   9  12  10    649.03    586.30      7.72 o
  -9  12  10    645.06    607.09      7.85 o
   0  13  10    599.37    593.58      5.85 o
   1  13  10    806.17    850.39      7.62 o
  -1  13  10    928.53    989.08     10.16 o
   2  13  10   1120.69   1125.40      9.50 o
  -2  13  10   1228.92   1251.72     12.88 o
   3  13  10     20.78     26.64      1.96 o
  -3  13  10     30.58     31.88      2.56 o
   4  13  10    171.27    164.65      3.32 o
  -4  13  10    177.09    179.41      4.05 o
   5  13  10    114.67    120.77      2.92 o
  -5  13  10     89.05     91.96      2.87 o
   6  13  10    683.30    657.61      6.24 o
  -6  13  10    657.96    642.24      6.72 o
   7  13  10   1265.22   1251.57     11.79 o
  -7  13  10   1292.47   1313.12     13.87 o
   8  13  10    390.30    398.92      7.22 o
  -8  13  10    392.23    408.20      7.36 o
   0  14  10    130.58    130.57      3.32 o
   1  14  10   1324.63   1252.31      9.87 o
  -1  14  10   1269.44   1200.73     10.46 o
   2  14  10    892.78    901.40      7.93 o
  -2  14  10    958.17    972.98      9.93 o
   3  14  10    670.85    645.21      6.32 o
  -3  14  10    633.21    621.34      7.40 o
   4  14  10     98.26     88.43      2.75 o
  -4  14  10    103.27     96.66      2.83 o
   5  14  10    244.70    240.38      4.57 o
  -5  14  10    222.36    216.94      3.67 o
   6  14  10    185.38    188.90      4.27 o
  -6  14  10    219.09    209.22      5.14 o
   0  15  10    205.47    186.95      3.46 o
   1  15  10    267.08    256.51      4.54 o
  -1  15  10    303.44    287.06      4.26 o
   2  15  10    123.74    122.85      4.70 o
  -2  15  10    119.79    111.96      2.61 o
   3  15  10     58.17     52.60      3.08 o
  -3  15  10     71.35     62.16      2.87 o
   0   1  11  11601.10  10881.50     40.95 o
   1   1  11  11890.40  11568.90     46.93 o
   0   2  11    812.62    899.30      8.58 o
   1   2  11   1690.53   1694.77     13.49 o
  -1   2  11   1930.68   1915.21     13.97 o
   2   2  11   1081.97   1060.76     12.38 o
   0   3  11    115.55     95.58      3.37 o
   1   3  11    569.33    692.54      8.45 o
  -1   3  11    453.97    569.35      7.70 o
   2   3  11   2469.09   2510.30     21.33 o
  -2   3  11   2554.37   2589.35     22.29 o
   3   3  11   6806.27   6494.12     46.39 o
   0   4  11   2279.77   2026.13     17.33 o
   1   4  11    459.80    494.05      8.95 o
  -1   4  11    350.00    398.18      7.26 o
   2   4  11    769.77    858.75     13.96 o
  -2   4  11    704.34    822.07     13.43 o
   3   4  11   4964.30   4913.56     49.49 o
  -3   4  11   5013.04   4915.97     39.73 o
   4   4  11    413.64    420.41     11.69 o
   0   5  11    485.74    409.63      9.25 o
   1   5  11  10408.20  10733.50     60.26 o
  -1   5  11  10051.30  10206.60     57.61 o
   2   5  11   2840.50   2916.28     25.59 o
  -2   5  11   2662.29   2747.62     25.46 o
   3   5  11   2305.98   2253.68     28.49 o
  -3   5  11   2235.20   2178.01     25.06 o
   4   5  11   1399.73   1352.71     22.28 o
  -4   5  11   1376.95   1319.52     21.98 o
   5   5  11    717.24    697.28     16.42 o
   0   6  11   2081.61   1887.51     22.11 o
   1   6  11    817.36    735.30     13.40 o
  -1   6  11    859.83    789.19     13.79 o
   2   6  11   5123.14   5370.10     42.52 o
  -2   6  11   5437.09   5628.52     50.94 o
   3   6  11    448.21    436.69     11.44 o
  -3   6  11    429.31    431.23     11.32 o
   4   6  11   1341.03   1359.77     23.39 o
  -4   6  11   1230.33   1223.62     21.97 o
   5   6  11   1186.49   1155.82      8.68 o
  -5   6  11   1282.56   1241.15      8.97 o
   6   6  11    162.73    194.68      3.52 o
   0   7  11   8314.04   8138.46     57.43 o
   1   7  11   2101.14   2038.57     27.18 o
  -1   7  11   2079.51   2006.33     28.64 o
   2   7  11    548.56    593.76     13.11 o
  -2   7  11    640.69    697.44     16.34 o
   3   7  11   3121.31   3159.61     22.47 o
  -3   7  11   3185.34   3181.78     20.90 o
   4   7  11   1204.93   1253.16      9.12 o
  -4   7  11   1135.19   1173.21      8.69 o
   5   7  11   1009.61   1031.89      7.99 o
  -5   7  11   1056.64   1075.30      8.39 o
   6   7  11   9421.06   9491.99     34.56 o
  -6   7  11   9299.79   9353.16     36.52 o
   7   7  11   5478.47   5348.11     24.61 o
   0   8  11    100.11     97.69      3.16 o
   1   8  11   1943.19   1937.62     14.37 o
  -1   8  11   1893.82   1884.81     12.24 o
   2   8  11     75.10     70.18      3.23 o
  -2   8  11     45.74     36.21      1.76 o
   3   8  11    140.58    128.17      3.38 o
  -3   8  11    145.17    134.31      3.11 o
   4   8  11    558.17    576.69      6.36 o
  -4   8  11    580.02    595.93      6.86 o
   5   8  11    627.33    621.59      7.03 o
  -5   8  11    758.87    766.20      8.08 o
   6   8  11    899.78    853.94      8.30 o
  -6   8  11   1027.60    972.46      9.76 o
   7   8  11   2617.29   2654.53     16.40 o
  -7   8  11   2475.45   2508.12     15.03 o
   8   8  11   1414.18   1376.53     10.59 o
   0   9  11    398.89    392.95      6.04 o
   1   9  11    273.07    271.89      5.62 o
  -1   9  11    360.58    363.30      5.23 o
   2   9  11    506.27    468.00      8.46 o
  -2   9  11    539.74    501.91      6.48 o
   3   9  11   5004.69   4899.23     25.95 o
  -3   9  11   5295.01   5176.05     26.05 o
   4   9  11    765.03    821.82      8.02 o
  -4   9  11    701.58    769.31      8.52 o
   5   9  11     43.80     44.23      2.08 o
  -5   9  11     32.79     31.18      2.04 o
   6   9  11   1310.89   1286.62      8.95 o
  -6   9  11   1304.18   1293.19     11.11 o
   7   9  11    451.10    488.51      5.88 o
  -7   9  11    414.76    443.46      6.57 o
   8   9  11    415.33    443.99      5.80 o
  -8   9  11    375.23    406.02      5.94 o
   9   9  11    171.08    192.49      3.96 o
   0  10  11    682.04    717.65      7.52 o
   1  10  11   1391.12   1347.77     14.37 o
  -1  10  11   1473.85   1427.57     11.97 o
   2  10  11    834.81    830.06     10.82 o
  -2  10  11    821.94    812.93      7.91 o
   3  10  11    529.08    560.50      7.10 o
  -3  10  11    567.06    592.48      6.70 o
   4  10  11    983.89    988.93      8.46 o
  -4  10  11   1005.65    991.42      9.50 o
   5  10  11   1589.52   1684.98     12.23 o
  -5  10  11   1609.55   1722.78     13.20 o
   6  10  11     56.98     48.56      2.31 o
  -6  10  11     67.38     63.32      2.94 o
   7  10  11    236.64    220.61      4.07 o
  -7  10  11    320.06    297.27      5.57 o
   8  10  11    799.67    850.54      8.43 o
  -8  10  11    775.76    823.57      9.03 o
   9  10  11    762.33    759.00      7.93 o
  -9  10  11    798.01    780.77      8.10 o
  10  10  11    127.68    123.32      3.18 o
   0  11  11   2785.83   2767.48     18.06 o
   1  11  11    453.62    450.08      6.74 o
  -1  11  11    421.53    412.00      5.93 o
   2  11  11    162.34    163.22      3.94 o
  -2  11  11    103.37    104.60      3.21 o
   3  11  11    442.88    472.19      6.39 o
  -3  11  11    496.16    518.93      7.11 o
   4  11  11    422.92    404.68      5.40 o
  -4  11  11    371.24    357.76      5.39 o
   5  11  11    333.38    333.37      4.50 o
  -5  11  11    354.45    356.63      5.26 o
   6  11  11    940.03    980.11      9.34 o
  -6  11  11   1076.72   1148.39     11.22 o
   7  11  11    222.53    258.46      4.35 o
  -7  11  11    237.37    287.08      4.68 o
   8  11  11    239.91    245.80      4.34 o
  -8  11  11    254.90    259.06      4.07 o
   9  11  11    452.59    414.34      5.58 o
  -9  11  11    417.97    383.49      4.85 o
  10  11  11    178.94    174.55      4.92 o
 -10  11  11    147.34    156.12      7.08 o
   0  12  11   2120.92   2088.05     14.57 o
   1  12  11    619.32    604.95      6.40 o
  -1  12  11    708.91    696.16      7.49 o
   2  12  11    849.79    902.37      8.34 o
  -2  12  11    974.96   1032.28     12.21 o
   3  12  11    460.56    475.70      5.81 o
  -3  12  11    425.34    426.37      7.50 o
   4  12  11    348.05    380.40      5.26 o
  -4  12  11    270.14    294.84      6.10 o
   5  12  11    237.70    230.49      3.93 o
  -5  12  11    195.51    189.30      4.29 o
   6  12  11    574.36    585.31      6.36 o
  -6  12  11    589.36    591.91      7.14 o
   7  12  11     53.75     63.42      2.60 o
  -7  12  11     69.29     84.56      2.66 o
   8  12  11    778.25    699.44      7.28 o
  -8  12  11    817.54    744.85      8.60 o
   9  12  11    255.52    237.85      5.49 o
  -9  12  11    260.38    260.19      5.89 o
   0  13  11    712.08    761.58      7.02 o
   1  13  11    479.46    511.80      5.70 o
  -1  13  11    483.94    521.45      6.34 o
   2  13  11    674.81    680.22      6.55 o
  -2  13  11    657.83    654.22      8.72 o
   3  13  11   1028.14    995.12      8.51 o
  -3  13  11    979.17    954.29     10.58 o
   4  13  11    129.23    127.95      2.74 o
  -4  13  11    167.75    170.21      4.25 o
   5  13  11    557.37    555.68      5.97 o
  -5  13  11    514.51    513.73      6.24 o
   6  13  11    198.58    184.96      3.38 o
  -6  13  11    221.93    215.34      3.67 o
   7  13  11    521.34    505.84      7.69 o
  -7  13  11    525.72    525.45      7.61 o
   0  14  11    191.96    190.92      3.75 o
   1  14  11    193.66    197.17      3.50 o
  -1  14  11    220.27    231.40      4.16 o
   2  14  11    251.90    251.98      3.87 o
  -2  14  11    275.74    272.56      4.44 o
   3  14  11    583.73    597.14      5.90 o
  -3  14  11    569.70    585.84      6.99 o
   4  14  11    513.24    519.66      6.23 o
  -4  14  11    537.01    561.64      6.47 o
   5  14  11    204.94    219.42      4.19 o
  -5  14  11    203.88    211.08      3.94 o
   6  14  11    147.04    138.36      4.17 o
  -6  14  11    136.58    131.13      3.85 o
   0  15  11    114.68    111.56      3.00 o
   1  15  11    134.69    136.38      3.20 o
  -1  15  11    133.49    136.58      3.21 o
   2  15  11    451.18    429.17      8.36 o
  -2  15  11    410.95    381.93      5.23 o
   0   0  12   2092.45   2696.60     32.55 o
   0   1  12   3028.88   3170.31     16.65 o
   1   1  12   5911.39   5431.73     27.75 o
   0   2  12   1535.12   1376.75     11.37 o
   1   2  12   4211.45   4045.21     23.11 o
  -1   2  12   4268.15   4076.79     23.58 o
   2   2  12    293.65    305.62      6.78 o
   0   3  12   2613.10   2548.72     18.39 o
   1   3  12   6411.94   6428.96     34.71 o
  -1   3  12   6370.50   6413.49     32.33 o
   2   3  12   7825.55   8321.69     49.93 o
  -2   3  12   7517.50   7969.11     53.24 o
   3   3  12  11809.20  12175.10     82.92 o
   0   4  12    869.61    627.59      9.43 o
   1   4  12   2614.13   2792.83     25.39 o
  -1   4  12   2612.59   2770.73     21.52 o
   2   4  12   1114.85   1105.19     17.83 o
  -2   4  12   1226.81   1218.79     17.07 o
   3   4  12    450.54    402.40     11.25 o
  -3   4  12    477.84    439.82     11.45 o
   4   4  12    386.77    482.29     12.83 o
   0   5  12    875.78   1114.92     15.75 o
   1   5  12   4086.29   4385.23     34.95 o
  -1   5  12   4100.20   4327.12     32.18 o
   2   5  12   2370.80   2202.19     22.19 o
  -2   5  12   2535.87   2363.93     23.87 o
   3   5  12    284.39    309.08     10.37 o
  -3   5  12    203.90    224.15      8.68 o
   4   5  12   6809.05   6756.99     59.27 o
  -4   5  12   6754.35   6628.28     58.51 o
   5   5  12     51.34     66.11      5.95 o
   0   6  12     30.65     22.67      3.73 o
   1   6  12    234.33    264.04      8.39 o
  -1   6  12    222.68    257.17      8.19 o
   2   6  12    870.23    813.64     14.86 o
  -2   6  12    800.53    759.78     16.54 o
   3   6  12    229.68    265.40      9.80 o
  -3   6  12    226.24    262.50      9.96 o
   4   6  12   1445.65   1372.70     23.95 o
  -4   6  12   1505.29   1387.50     24.00 o
   5   6  12    857.72    817.65      7.27 o
  -5   6  12    901.21    857.57      6.61 o
   6   6  12   2934.23   3053.20     14.83 o
   0   7  12     16.10     31.69      4.15 o
   1   7  12    513.02    545.62     12.60 o
  -1   7  12    459.39    474.70     13.86 o
   2   7  12   1941.20   1918.68     17.14 o
  -2   7  12   2021.42   1971.47     19.96 o
   3   7  12    983.06   1015.13      8.98 o
  -3   7  12   1066.00   1110.52      8.36 o
   4   7  12    175.58    205.25      3.87 o
  -4   7  12    161.44    188.87      3.50 o
   5   7  12     86.89     85.76      2.72 o
  -5   7  12    137.27    133.96      3.12 o
   6   7  12     92.88    100.43      2.97 o
  -6   7  12    108.46    118.05      2.94 o
   7   7  12   4275.63   4350.81     22.90 o
   0   8  12   1861.98   1904.54     13.35 o
   1   8  12   1219.05   1175.92     11.14 o
  -1   8  12   1003.35    961.45      7.64 o
   2   8  12   1105.95   1147.78     10.82 o
  -2   8  12   1211.34   1273.27      8.25 o
   3   8  12   1097.00   1170.65      9.58 o
  -3   8  12    941.51   1008.57      8.34 o
   4   8  12   1171.56   1193.01      9.44 o
  -4   8  12   1168.22   1191.87     10.12 o
   5   8  12    684.52    664.29      7.09 o
  -5   8  12    727.99    706.27      7.73 o
   6   8  12    524.44    507.77      5.41 o
  -6   8  12    594.39    582.27      7.16 o
   7   8  12    877.30    877.09      8.85 o
  -7   8  12    891.42    891.90      8.36 o
   8   8  12    556.00    548.24      6.28 o
   0   9  12   1552.14   1550.57     12.63 o
   1   9  12    304.96    295.64      5.99 o
  -1   9  12    340.39    352.55      5.33 o
   2   9  12    467.10    471.54      7.56 o
  -2   9  12    544.96    537.77      6.41 o
   3   9  12   1145.88   1112.49     10.89 o
  -3   9  12   1184.05   1177.56     10.85 o
   4   9  12   2508.85   2591.88     15.42 o
  -4   9  12   2422.99   2481.49     16.64 o
   5   9  12    636.83    657.29      6.45 o
  -5   9  12    598.55    626.45      6.93 o
   6   9  12    489.07    550.09      5.57 o
  -6   9  12    447.17    494.06      6.12 o
   7   9  12   1582.69   1569.74     11.40 o
  -7   9  12   1497.15   1500.99     11.81 o
   8   9  12    915.76    884.47      9.08 o
  -8   9  12   1039.05   1031.74      9.79 o
   9   9  12   2703.17   2816.43     18.04 o
   0  10  12     84.54     75.64      2.77 o
   1  10  12   1031.68   1067.31      9.93 o
  -1  10  12   1027.10   1073.50      9.23 o
   2  10  12    418.57    416.86      6.90 o
  -2  10  12    446.42    442.30      5.74 o
   3  10  12   1096.01   1082.26      9.59 o
  -3  10  12   1177.78   1173.43      9.84 o
   4  10  12     21.97     21.45      1.90 o
  -4  10  12     28.06     27.71      2.07 o
   5  10  12    290.30    304.44      4.52 o
  -5  10  12    244.22    249.73      4.61 o
   6  10  12   1099.02   1086.96      8.20 o
  -6  10  12   1031.86    991.06     10.74 o
   7  10  12    548.64    585.00      6.52 o
  -7  10  12    485.51    513.07      7.26 o
   8  10  12     80.77     88.43      2.83 o
  -8  10  12    100.63    106.95      3.37 o
   9  10  12     34.30     43.55      2.20 o
  -9  10  12     53.23     70.16      2.57 o
  10  10  12   1504.88   1402.96     14.72 o
   0  11  12    200.36    229.74      4.47 o
   1  11  12   1249.15   1275.46     11.87 o
  -1  11  12   1393.54   1446.31     10.55 o
   2  11  12     83.13    104.20      3.17 o
  -2  11  12     51.56     63.62      2.81 o
   3  11  12    153.39    166.17      3.93 o
  -3  11  12    171.70    190.92      4.65 o
   4  11  12    130.52    125.78      3.46 o
  -4  11  12    120.11    114.67      3.74 o
   5  11  12     68.98     77.92      2.43 o
  -5  11  12     71.99     76.10      3.21 o
   6  11  12    341.65    337.78      5.18 o
  -6  11  12    337.92    336.96      5.72 o
   7  11  12     79.78     67.17      2.49 o
  -7  11  12     78.87     69.69      2.55 o
   8  11  12    265.40    270.62      4.46 o
  -8  11  12    315.83    336.83      4.55 o
   9  11  12    260.38    304.73      5.13 o
  -9  11  12    304.60    354.64      5.57 o
  10  11  12   1330.61   1261.13     21.98 o
 -10  11  12   1277.69   1250.61     22.39 o
   0  12  12   1761.64   1809.85     13.15 o
   1  12  12   1699.27   1734.79     11.66 o
  -1  12  12   1833.85   1903.98     14.47 o
   2  12  12    501.25    470.02      5.85 o
  -2  12  12    489.96    456.27      7.70 o
   3  12  12    787.70    834.61      7.78 o
  -3  12  12    828.72    888.06      9.96 o
   4  12  12    241.37    267.33      4.17 o
  -4  12  12    255.60    284.46      5.94 o
   5  12  12    140.32    143.48      3.49 o
  -5  12  12    156.21    159.44      3.98 o
   6  12  12    139.41    146.27      3.23 o
  -6  12  12    153.87    156.70      3.64 o
   7  12  12    571.79    555.21      6.28 o
  -7  12  12    656.84    631.12      7.44 o
   8  12  12    406.90    412.30      5.48 o
  -8  12  12    376.55    391.90      5.78 o
  -9  12  12    137.72    137.03      6.13 o
   0  13  12    173.46    164.66      3.52 o
   1  13  12    237.12    249.95      4.19 o
  -1  13  12    211.02    221.90      4.48 o
   2  13  12     36.83     33.93      1.87 o
  -2  13  12     39.52     34.31      2.59 o
   3  13  12    328.72    308.14      4.14 o
  -3  13  12    300.95    287.89      5.48 o
   4  13  12   2238.03   2214.92     13.66 o
  -4  13  12   2242.04   2241.55     17.57 o
   5  13  12    804.38    792.48      7.78 o
  -5  13  12    786.02    781.75      8.44 o
   6  13  12    365.00    392.81      4.81 o
  -6  13  12    352.95    380.30      5.84 o
   7  13  12     12.01     12.99      2.33 o
  -7  13  12      5.85      5.93      1.48 o
   0  14  12    354.35    357.50      5.36 o
   1  14  12    278.92    285.86      4.08 o
  -1  14  12    250.31    262.92      4.29 o
   2  14  12    139.96    130.06      2.77 o
  -2  14  12    144.23    144.57      3.13 o
   3  14  12     15.02     16.59      1.57 o
  -3  14  12      4.45      4.16      1.22 o
   4  14  12    124.20    124.36      2.92 o
  -4  14  12    158.24    160.26      3.26 o
   5  14  12    303.56    287.94      4.60 o
  -5  14  12    363.93    334.86      4.82 o
   0  15  12    386.73    380.04      5.23 o
   1  15  12     95.55    103.38      3.20 o
  -1  15  12     89.04     87.76      2.49 o
   2  15  12     90.89    101.84      3.84 o
  -2  15  12     80.59     92.83      3.36 o
   0   1  13    994.70   1180.61      9.44 o
   1   1  13      0.83     12.56      1.88 o
   0   2  13   5950.81   6552.50     33.31 o
   1   2  13   9356.24   9291.89     41.56 o
  -1   2  13   8991.14   8909.50     41.34 o
   2   2  13   4305.69   4458.42     29.51 o
   0   3  13     28.04     28.26      2.60 o
   1   3  13   5863.41   6157.96     36.44 o
  -1   3  13   5795.78   6123.74     33.97 o
   2   3  13   3158.94   3406.76     28.84 o
  -2   3  13   2945.03   3230.14     29.40 o
   3   3  13   1521.36   1642.62     19.72 o
   0   4  13  10255.50  10129.40     53.47 o
   1   4  13    935.78    889.57     12.83 o
  -1   4  13    912.97    851.03     12.37 o
   2   4  13   3756.62   4050.33     36.82 o
  -2   4  13   3772.69   4110.69     32.96 o
   3   4  13     41.29     58.96      5.78 o
  -3   4  13     67.17     94.82      5.87 o
   4   4  13    335.55    314.43     11.87 o
   0   5  13   1418.13   1389.42     20.26 o
   1   5  13     49.41     55.18      3.99 o
  -1   5  13     67.61     93.05      4.63 o
   2   5  13   2472.50   2508.17     26.21 o
  -2   5  13   2418.67   2471.28     25.11 o
   3   5  13    162.95    154.95      7.81 o
  -3   5  13    191.65    173.38      8.07 o
   4   5  13   1626.96   1534.91     24.99 o
  -4   5  13   1715.51   1629.74     28.62 o
   5   5  13    527.17    502.97      6.05 o
   0   6  13    779.40    671.15     13.48 o
   1   6  13    610.64    546.20     12.19 o
  -1   6  13    584.27    509.45     11.61 o
   2   6  13   1493.52   1447.89     22.21 o
  -2   6  13   1595.10   1564.63     24.81 o
   3   6  13   7286.34   7298.98     60.00 o
  -3   6  13   7235.01   7147.37     62.21 o
   4   6  13   1308.79   1391.62     11.05 o
  -4   6  13   1289.57   1361.90      9.12 o
   5   6  13    816.49    816.23      7.38 o
  -5   6  13    720.01    709.71      5.88 o
   6   6  13   1782.01   1871.45     11.58 o
   0   7  13      2.83      7.10      1.98 o
   1   7  13    292.20    291.73      5.69 o
  -1   7  13    234.44    231.24      4.63 o
   2   7  13   2199.30   2135.92     14.82 o
  -2   7  13   2279.33   2211.75     12.58 o
   3   7  13    844.11    786.10      7.99 o
  -3   7  13    885.50    817.07      7.18 o
   4   7  13    784.83    775.67      7.47 o
  -4   7  13    812.85    805.91      7.04 o
   5   7  13   6098.28   6251.35     26.30 o
  -5   7  13   6038.25   6156.50     26.06 o
   6   7  13    808.13    825.16      7.54 o
  -6   7  13    617.94    627.36      6.63 o
   7   7  13      9.98      7.52      1.75 o
   0   8  13   6806.84   6760.66     28.09 o
   1   8  13    857.92    885.52      9.29 o
  -1   8  13    800.75    823.19      7.08 o
   2   8  13    294.48    292.57      5.40 o
  -2   8  13    295.04    295.66      4.09 o
   3   8  13   1508.05   1550.19     11.54 o
  -3   8  13   1511.99   1540.55     10.63 o
   4   8  13   2209.87   2324.15     15.13 o
  -4   8  13   2128.45   2242.23     14.73 o
   5   8  13   2785.09   2732.90     15.47 o
  -5   8  13   3056.83   3025.53     18.04 o
   6   8  13   3711.60   3765.95     18.42 o
  -6   8  13   3734.82   3809.19     21.41 o
   7   8  13   1720.59   1719.99     13.21 o
  -7   8  13   1621.24   1625.58     11.93 o
   8   8  13     20.30     20.47      1.94 o
   0   9  13     10.28     16.51      1.93 o
   1   9  13   3036.31   2930.67     20.38 o
  -1   9  13   2966.33   2843.29     19.01 o
   2   9  13    167.48    195.02      5.14 o
  -2   9  13    172.84    193.87      4.51 o
   3   9  13   1883.00   1835.48     13.05 o
  -3   9  13   1651.77   1597.51     12.95 o
   4   9  13   1502.47   1481.43     10.86 o
  -4   9  13   1339.40   1322.59     10.63 o
   5   9  13   3267.70   3278.24     17.38 o
  -5   9  13   3386.89   3377.57     19.63 o
   6   9  13   1046.94   1088.79      8.12 o
  -6   9  13   1046.71   1086.08      9.93 o
   7   9  13   1234.98   1337.51     10.28 o
  -7   9  13   1175.53   1274.83     10.67 o
   8   9  13    844.06    852.00      8.15 o
  -8   9  13    982.17    997.88      9.49 o
   9   9  13     89.94     80.85      2.97 o
   0  10  13     81.72     77.59      2.66 o
   1  10  13   2612.97   2671.77     17.68 o
  -1  10  13   2638.28   2716.83     16.80 o
   2  10  13   1205.70   1206.50     11.53 o
  -2  10  13   1026.57   1030.02     11.31 o
   3  10  13    553.14    535.49      6.52 o
  -3  10  13    503.65    485.09      6.86 o
   4  10  13    115.50    110.28      2.96 o
  -4  10  13     90.90     86.42      3.18 o
   5  10  13   2158.77   2161.21     12.80 o
  -5  10  13   2048.85   2054.15     15.64 o
   6  10  13    620.04    612.42      6.14 o
  -6  10  13    637.81    628.74      8.29 o
   7  10  13   1021.63   1010.22      8.27 o
  -7  10  13   1012.66   1001.87     10.37 o
   8  10  13    137.32    135.63      3.25 o
  -8  10  13    145.68    150.43      3.74 o
   9  10  13    343.80    349.68      5.00 o
  -9  10  13    371.93    380.64      5.87 o
  10  10  13   1691.72   1690.83     14.39 o
   0  11  13     55.74     61.94      2.43 o
   1  11  13   1466.66   1436.61     12.70 o
  -1  11  13   1484.77   1461.00     11.69 o
   2  11  13    277.31    270.64      4.65 o
  -2  11  13    198.35    201.92      4.08 o
   3  11  13    134.39    142.44      3.49 o
  -3  11  13    110.29    116.01      3.81 o
   4  11  13    523.44    572.57      6.82 o
  -4  11  13    475.78    526.42      8.32 o
   5  11  13    311.36    286.39      4.37 o
  -5  11  13    315.14    285.75      5.38 o
   6  11  13    241.04    232.04      4.26 o
  -6  11  13    236.65    224.41      4.67 o
   7  11  13    303.82    280.27      4.80 o
  -7  11  13    370.14    342.15      5.32 o
   8  11  13     11.78      8.00      1.53 o
  -8  11  13      9.03     12.15      1.56 o
   9  11  13    655.82    616.72      7.34 o
  -9  11  13    627.52    594.29      7.26 o
 -10  11  13    685.75    662.89     14.01 o
   0  12  13     96.36     92.20      3.12 o
   1  12  13    160.06    173.32      3.48 o
  -1  12  13    111.67    118.72      3.74 o
   2  12  13    268.74    282.65      4.50 o
  -2  12  13    279.98    304.76      5.54 o
   3  12  13    471.45    475.43      5.66 o
  -3  12  13    466.53    472.55      6.99 o
   4  12  13     54.59     57.84      2.29 o
  -4  12  13     91.90    101.90      3.41 o
   5  12  13   1226.03   1233.31     11.17 o
  -5  12  13   1239.75   1273.37     11.44 o
   6  12  13    590.79    577.63      7.50 o
  -6  12  13    627.65    625.71      7.14 o
   7  12  13    180.00    157.84      3.20 o
  -7  12  13    204.28    184.93      3.83 o
   8  12  13    200.34    220.51      4.67 o
  -8  12  13    286.44    313.61      4.91 o
   0  13  13    805.93    840.70      7.71 o
   1  13  13    161.34    156.44      3.31 o
  -1  13  13    174.06    169.62      3.61 o
   2  13  13    233.97    223.79      3.81 o
  -2  13  13    213.86    208.37      4.69 o
   3  13  13    285.15    289.58      4.16 o
  -3  13  13    261.28    275.44      5.21 o
   4  13  13   1595.54   1595.53     10.70 o
  -4  13  13   1659.12   1674.33     14.07 o
   5  13  13    375.26    375.20      4.98 o
  -5  13  13    289.57    292.28      4.76 o
   6  13  13    810.10    790.51      7.00 o
  -6  13  13    786.40    793.47      8.69 o
   7  13  13    303.43    301.50      6.42 o
  -7  13  13    320.64    307.08      6.41 o
   0  14  13      4.26      3.48      1.32 <
   1  14  13    367.33    362.95      4.45 o
  -1  14  13    379.59    382.00      5.33 o
   2  14  13    409.18    395.94      4.57 o
  -2  14  13    426.30    407.33      4.86 o
   3  14  13    297.30    312.15      4.62 o
  -3  14  13    276.32    297.44      4.01 o
   4  14  13    238.49    239.10      3.79 o
  -4  14  13    255.40    255.97      3.99 o
   5  14  13    181.03    175.91      3.82 o
  -5  14  13    177.60    173.57      3.77 o
   0  15  13    361.85    354.64     10.46 o
   0   1  14   5586.42   5206.17     24.08 o
   1   1  14   3541.83   3520.17     19.47 o
   0   2  14  12541.80  12647.50     56.23 o
   1   2  14    560.32    643.15      8.15 o
  -1   2  14    619.41    700.92      8.96 o
   2   2  14   3428.00   2791.62     23.13 o
   0   3  14   4165.77   4364.38     27.45 o
   1   3  14   3853.47   3869.07     27.29 o
  -1   3  14   3929.69   3947.68     27.25 o
   2   3  14   2508.76   2642.43     25.07 o
  -2   3  14   2351.36   2555.07     26.11 o
   3   3  14    633.70    843.07     15.94 o
   0   4  14      0.53      4.00      2.40 <
   1   4  14   3868.52   4176.09     31.99 o
  -1   4  14   3883.37   4109.29     31.30 o
   2   4  14   1111.30   1079.99     15.08 o
  -2   4  14   1112.21   1109.37     15.82 o
   3   4  14   1430.69   1546.04     26.24 o
  -3   4  14   1276.58   1376.01     21.77 o
   4   4  14   4606.95   4793.70     52.92 o
   0   5  14   1823.89   1692.67     23.12 o
   1   5  14    638.58    649.77     11.75 o
  -1   5  14    653.50    650.89     11.69 o
   2   5  14    298.67    278.55      8.60 o
  -2   5  14    336.41    324.38      8.89 o
   3   5  14   1196.78   1239.55     20.43 o
  -3   5  14   1352.18   1404.08     20.76 o
   4   5  14    459.20    425.99     14.61 o
  -4   5  14    341.68    321.96     12.82 o
   5   5  14     59.65     71.57      2.45 o
   0   6  14   4110.23   4030.01     36.78 o
   1   6  14   1437.29   1376.99     22.14 o
  -1   6  14   1589.89   1546.91     21.07 o
   2   6  14    974.98    901.34     17.71 o
  -2   6  14    923.40    839.38     18.36 o
   3   6  14   2100.30   2097.88     14.24 o
  -3   6  14   2300.52   2283.68     13.33 o
   4   6  14    174.08    208.15      4.19 o
  -4   6  14    196.43    237.21      3.58 o
   5   6  14    312.96    294.08      4.44 o
  -5   6  14    348.01    333.87      4.65 o
   6   6  14   1517.67   1423.19      9.89 o
   0   7  14    394.48    310.32      4.82 o
   1   7  14     98.02     83.70      2.88 o
  -1   7  14    111.57     96.75      2.97 o
   2   7  14     55.24     53.05      2.54 o
  -2   7  14     50.07     45.95      2.14 o
   3   7  14    893.04    913.32      8.80 o
  -3   7  14   1076.23   1090.93      8.94 o
   4   7  14   3709.50   3709.19     18.66 o
  -4   7  14   3673.99   3657.04     18.14 o
   5   7  14     53.83     55.55      2.61 o
  -5   7  14     99.58     97.28      3.00 o
   6   7  14    174.48    168.92      3.54 o
  -6   7  14    178.34    179.45      3.70 o
   7   7  14   1314.34   1322.08     10.13 o
   0   8  14    881.20    806.74      7.82 o
   1   8  14   2262.61   2288.71     15.17 o
  -1   8  14   2392.66   2410.64     13.83 o
   2   8  14   1957.82   2012.36     14.14 o
  -2   8  14   1974.53   2002.80     12.44 o
   3   8  14   1059.14   1107.38      9.27 o
  -3   8  14   1081.99   1140.42     10.01 o
   4   8  14   2481.83   2374.18     15.10 o
  -4   8  14   2384.03   2298.26     14.40 o
   5   8  14   1164.48   1136.37      8.83 o
  -5   8  14   1239.06   1198.37     10.86 o
   6   8  14     11.60     17.77      1.79 o
  -6   8  14      5.78     12.33      1.93 o
   7   8  14    209.03    212.88      4.39 o
  -7   8  14    237.15    243.61      4.34 o
   8   8  14    893.06    875.25      8.60 o
   0   9  14   3473.84   3411.80     19.42 o
   1   9  14    700.70    743.94      9.17 o
  -1   9  14    763.09    790.86      8.85 o
   2   9  14   2001.88   1964.11     14.94 o
  -2   9  14   2037.93   2000.45     16.52 o
   3   9  14    904.52    869.78      7.82 o
  -3   9  14    905.22    883.91      9.71 o
   4   9  14    313.21    316.97      4.73 o
  -4   9  14    365.23    391.32      6.21 o
   5   9  14   1595.21   1566.55     10.66 o
  -5   9  14   1752.59   1708.42     13.21 o
   6   9  14    903.29    900.07      7.27 o
  -6   9  14    845.54    822.50      8.46 o
   7   9  14    197.63    218.19      4.25 o
  -7   9  14    157.10    180.06      3.89 o
   8   9  14    161.26    185.01      3.72 o
  -8   9  14    142.79    161.61      3.74 o
   9   9  14     11.21     12.01      1.86 o
   0  10  14    775.72    750.18      7.52 o
   1  10  14    756.53    782.81      8.91 o
  -1  10  14    717.54    740.89      8.06 o
   2  10  14   2495.57   2499.75     17.15 o
  -2  10  14   2331.76   2355.76     16.18 o
   3  10  14     30.12     31.30      2.23 o
  -3  10  14     39.31     45.08      2.88 o
   4  10  14    531.78    565.04      6.20 o
  -4  10  14    527.95    547.83      7.25 o
   5  10  14   2445.52   2492.64     14.76 o
  -5  10  14   2473.59   2526.42     17.84 o
   6  10  14    926.66    968.78      7.90 o
  -6  10  14    913.38    971.53      9.59 o
   7  10  14     41.12     50.99      2.28 o
  -7  10  14     40.07     51.19      2.69 o
   8  10  14    101.32    118.49      3.04 o
  -8  10  14     78.65     92.07      3.00 o
   9  10  14   1560.24   1538.05     12.76 o
  -9  10  14   1579.59   1562.70     14.77 o
  10  10  14   3257.61   3002.12     21.85 o
   0  11  14    139.63    103.96      3.09 o
   1  11  14    274.61    282.63      4.85 o
  -1  11  14    259.69    272.49      4.71 o
   2  11  14   1282.34   1266.38      9.27 o
  -2  11  14   1291.55   1272.08     10.66 o
   3  11  14    868.99    871.36      7.80 o
  -3  11  14    802.37    810.37      8.76 o
   4  11  14    164.40    163.17      3.57 o
  -4  11  14    175.70    176.63      4.02 o
   5  11  14    182.23    177.60      3.53 o
  -5  11  14    181.94    177.45      4.78 o
   6  11  14    732.57    727.18      8.29 o
  -6  11  14    639.24    639.17      8.49 o
   7  11  14    379.34    368.57      5.41 o
  -7  11  14    387.68    382.33      6.06 o
   8  11  14    626.41    648.83      8.23 o
  -8  11  14    557.23    593.01      6.33 o
   9  11  14     62.35     61.48      2.28 o
  -9  11  14     40.68     40.77      2.07 o
   0  12  14     15.50     14.45      2.20 o
   1  12  14    888.48    900.67      8.12 o
  -1  12  14    905.41    938.45      9.95 o
   2  12  14    745.54    790.36      7.96 o
  -2  12  14    657.62    718.99      8.47 o
   3  12  14    476.79    456.31      5.79 o
  -3  12  14    429.44    411.43      6.95 o
   4  12  14    225.15    228.59      3.98 o
  -4  12  14    273.05    280.84      5.10 o
   5  12  14    117.17    127.79      3.82 o
  -5  12  14    157.75    174.42      3.85 o
   6  12  14     42.27     44.71      2.42 o
  -6  12  14     45.86     50.78      2.22 o
   7  12  14    637.81    692.92      7.46 o
  -7  12  14    612.37    664.17      7.26 o
   8  12  14    166.87    157.26      3.79 o
  -8  12  14    156.78    146.42      3.85 o
   0  13  14    551.27    602.73      6.79 o
   1  13  14   1436.21   1384.28     10.21 o
  -1  13  14   1440.57   1360.12     10.06 o
   2  13  14    446.38    430.12      5.09 o
  -2  13  14    486.34    476.55      6.82 o
   3  13  14    194.21    191.81      3.31 o
  -3  13  14    145.04    141.42      3.68 o
   4  13  14    221.34    239.48      3.97 o
  -4  13  14    220.26    227.37      4.37 o
   5  13  14    272.97    261.56      3.98 o
  -5  13  14    264.93    253.41      4.37 o
   6  13  14    236.57    235.98      3.75 o
  -6  13  14    246.77    254.77      4.89 o
   7  13  14     23.68     22.82      3.01 o
  -7  13  14     26.31     23.63      2.81 o
   0  14  14     57.79     46.92      1.99 o
   1  14  14    198.38    189.73      3.39 o
  -1  14  14    217.41    202.88      3.89 o
   2  14  14   1023.23   1001.98      7.64 o
  -2  14  14    940.60    946.34      8.91 o
   3  14  14     72.13     70.80      2.24 o
  -3  14  14     66.68     64.13      1.99 o
   4  14  14    223.44    219.52      4.51 o
  -4  14  14    212.76    212.34      3.18 o
   0   1  15   4129.00   4071.33     24.06 o
   1   1  15   1002.56    974.82      9.45 o
   0   2  15  10588.10  10241.80     48.54 o
   1   2  15   2129.97   2242.51     16.72 o
  -1   2  15   2370.52   2471.07     19.72 o
   2   2  15    429.80    434.15      8.67 o
   0   3  15    840.49    852.95     10.86 o
   1   3  15   3090.54   3304.17     24.07 o
  -1   3  15   3037.55   3250.26     26.65 o
   2   3  15  10986.80  10723.70     61.38 o
  -2   3  15  11466.20  11410.60     68.30 o
   3   3  15      3.60     20.36      3.45 o
   0   4  15  11308.70  11458.00     60.67 o
   1   4  15    811.34    784.37     12.72 o
  -1   4  15    744.27    713.49     11.96 o
   2   4  15    483.61    485.03     11.04 o
  -2   4  15    539.48    548.84     11.30 o
   3   4  15   2753.35   2742.68     34.92 o
  -3   4  15   2596.21   2571.14     31.74 o
   4   4  15    829.38    799.32     19.91 o
   0   5  15   3833.72   3775.30     34.47 o
   1   5  15     65.13     61.66      4.44 o
  -1   5  15     48.39     31.30      3.54 o
   2   5  15   1062.78   1144.53     16.68 o
  -2   5  15   1041.61   1096.76     16.79 o
   3   5  15   2658.05   2697.97     32.15 o
  -3   5  15   2757.59   2875.52     31.77 o
   4   5  15    799.51    776.70      7.22 o
  -4   5  15    844.10    829.95      7.92 o
   5   5  15    322.43    301.58      4.45 o
   0   6  15   5122.41   4899.34     42.22 o
   1   6  15   1999.58   1929.47     19.61 o
  -1   6  15   2065.93   2008.21     18.72 o
   2   6  15   3275.84   3350.44     19.18 o
  -2   6  15   3198.69   3211.00     17.35 o
   3   6  15    315.53    333.60      4.92 o
  -3   6  15    282.33    290.13      3.97 o
   4   6  15     58.08     68.87      2.75 o
  -4   6  15     69.72     82.30      2.49 o
   5   6  15    199.65    197.50      3.77 o
  -5   6  15    185.08    177.54      3.50 o
   6   6  15   1675.68   1661.79     10.56 o
   0   7  15    517.06    528.95      6.08 o
   1   7  15    360.34    343.31      4.97 o
  -1   7  15    252.99    235.63      4.36 o
   2   7  15    118.51    116.88      3.28 o
  -2   7  15     82.98     90.25      2.76 o
   3   7  15   2827.25   2803.52     16.93 o
  -3   7  15   2742.33   2693.09     16.37 o
   4   7  15    252.41    267.92      4.59 o
  -4   7  15    306.75    314.57      4.71 o
   5   7  15   2394.87   2451.51     14.75 o
  -5   7  15   2418.72   2420.63     14.90 o
   6   7  15   2746.97   2771.99     14.42 o
  -6   7  15   2858.43   2861.75     15.93 o
   7   7  15   1726.64   1790.83     12.24 o
   0   8  15     85.24    119.06      3.40 o
   1   8  15    827.07    801.56      8.65 o
  -1   8  15    805.61    769.41      7.38 o
   2   8  15    259.79    262.03      5.22 o
  -2   8  15    279.92    282.43      4.56 o
   3   8  15    883.07    870.01      8.65 o
  -3   8  15    832.06    821.66      8.50 o
   4   8  15   1296.86   1400.54     11.38 o
  -4   8  15   1378.21   1467.01     11.22 o
   5   8  15    110.39    110.12      2.76 o
  -5   8  15    160.92    162.41      3.70 o
   6   8  15   2111.03   2029.41     11.57 o
  -6   8  15   2103.82   2010.41     14.63 o
   7   8  15   3226.84   3287.35     20.28 o
  -7   8  15   3068.74   3148.62     19.71 o
   8   8  15    731.45    774.49      7.96 o
   0   9  15     32.34     29.26      2.20 o
   1   9  15   2031.64   2023.12     16.15 o
  -1   9  15   2099.04   2085.59     16.45 o
   2   9  15    366.78    382.97      4.67 o
  -2   9  15    288.22    296.77      4.77 o
   3   9  15   1351.32   1390.73     10.49 o
  -3   9  15   1447.09   1484.78     12.07 o
   4   9  15    629.63    589.40      6.49 o
  -4   9  15    659.53    625.17      6.91 o
   5   9  15    662.07    635.52      6.68 o
  -5   9  15    713.92    681.53      7.26 o
   6   9  15   2407.98   2456.36     14.76 o
  -6   9  15   2556.18   2607.49     17.14 o
   7   9  15   2525.15   2582.13     16.64 o
  -7   9  15   2505.15   2566.71     16.54 o
   8   9  15    625.78    640.67      6.78 o
  -8   9  15    779.16    786.98      8.87 o
   9   9  15   1040.28    945.39      9.98 o
   0  10  15    683.80    675.39      7.52 o
   1  10  15    770.77    774.28      8.86 o
  -1  10  15    848.43    843.47      9.17 o
   2  10  15    865.89    896.10      8.68 o
  -2  10  15    791.14    813.91      8.46 o
   3  10  15   1042.97    983.30      8.61 o
  -3  10  15   1028.34    962.20      9.94 o
   4  10  15    459.20    487.07      5.77 o
  -4  10  15    497.64    521.72      7.66 o
   5  10  15    114.78    115.34      3.10 o
  -5  10  15    143.27    142.13      4.14 o
   6  10  15    867.69    890.47      8.89 o
  -6  10  15    901.20    934.97     10.00 o
   7  10  15    124.28    125.19      3.21 o
  -7  10  15     92.27     92.59      3.13 o
   8  10  15      1.78      3.32      1.50 <
  -8  10  15      6.18      4.30      2.20 <
   9  10  15    326.99    322.16      4.86 o
  -9  10  15    347.88    348.68      5.92 o
  10  10  15     92.78    133.24      3.08 o
   0  11  15    177.44    192.21      3.92 o
   1  11  15   1066.37   1108.13      9.95 o
  -1  11  15   1101.32   1149.81      9.97 o
   2  11  15   1079.05   1092.38      8.86 o
  -2  11  15   1099.55   1111.63     10.31 o
   3  11  15     23.68     25.57      2.01 o
  -3  11  15     30.29     34.65      2.15 o
   4  11  15    670.19    706.27      7.55 o
  -4  11  15    653.19    708.27      7.88 o
   5  11  15    553.12    547.90      6.38 o
  -5  11  15    452.55    440.63      6.42 o
   6  11  15    360.58    410.62      5.94 o
  -6  11  15    386.59    429.12      6.13 o
   7  11  15   1298.13   1296.08     13.48 o
  -7  11  15   1295.15   1294.07     11.90 o
   8  11  15    380.71    351.72      5.61 o
  -8  11  15    404.94    372.76      5.28 o
   9  11  15    479.69    449.79      8.21 o
  -9  11  15    439.91    402.98      5.38 o
   0  12  15     30.14     26.85      2.20 o
   1  12  15    582.45    589.14      6.73 o
  -1  12  15    614.13    624.05      7.78 o
   2  12  15    205.66    197.46      3.91 o
  -2  12  15    223.47    223.43      4.56 o
   3  12  15    103.48    100.21      2.86 o
  -3  12  15    108.35    105.28      3.30 o
   4  12  15    112.06     96.96      2.73 o
  -4  12  15    104.74     95.30      3.00 o
   5  12  15    934.51    943.80      8.98 o
  -5  12  15    884.11    891.95      8.71 o
   6  12  15    259.13    239.65      4.44 o
  -6  12  15    261.27    242.17      3.68 o
   7  12  15    583.24    572.17      8.29 o
  -7  12  15    573.87    552.50      6.92 o
   8  12  15   1419.16   1397.29     23.81 o
  -8  12  15   1441.70   1432.89     16.87 o
   0  13  15   1521.20   1588.24     11.87 o
   1  13  15    183.38    180.69      3.31 o
  -1  13  15    156.36    159.60      3.10 o
   2  13  15    320.11    327.70      4.29 o
  -2  13  15    299.71    300.64      5.18 o
   3  13  15     94.43     97.05      2.23 o
  -3  13  15     85.55     85.82      2.88 o
   4  13  15     54.84     50.13      2.30 o
  -4  13  15     32.82     33.87      2.14 o
   5  13  15     95.19     78.46      2.43 o
  -5  13  15    128.11    115.14      2.87 o
   6  13  15    138.68    160.30      3.92 o
  -6  13  15    128.52    158.56      3.26 o
   0  14  15    166.04    161.77      3.34 o
   1  14  15     94.38     92.32      2.33 o
  -1  14  15     80.19     77.53      2.22 o
   2  14  15    244.98    242.29      3.28 o
  -2  14  15    214.49    214.96      3.40 o
   3  14  15    174.32    181.44      3.58 o
  -3  14  15    152.51    156.57      3.18 o
   4  14  15     59.64     48.34      2.64 o
  -4  14  15     60.63     54.30      2.41 o
   0   0  16   6312.61   6664.52     86.99 o
   0   1  16    913.99   1027.09     11.54 o
   1   1  16    612.77    520.99      7.45 o
   0   2  16    653.39    685.48      9.41 o
   1   2  16   3666.16   3641.57     25.57 o
  -1   2  16   3652.96   3625.72     25.66 o
   2   2  16   4052.93   3933.53     29.33 o
   0   3  16    155.01    127.96      4.41 o
   1   3  16   1247.57   1220.91     13.97 o
  -1   3  16   1345.06   1316.89     15.57 o
   2   3  16    311.45    356.06      8.60 o
  -2   3  16    226.74    273.10      7.76 o
   3   3  16    117.66    107.11      6.25 o
   0   4  16     11.04     16.16      3.00 o
   1   4  16     24.99     26.20      3.20 o
  -1   4  16      2.52      8.39      2.68 o
   2   4  16    899.28    883.98     15.37 o
  -2   4  16    980.47    980.22     15.67 o
   3   4  16   3008.69   3079.24     31.39 o
  -3   4  16   2849.43   2971.47     36.04 o
   4   4  16   2058.96   2138.81     19.92 o
   0   5  16   2751.42   2403.09     26.99 o
   1   5  16    156.92    220.27      7.45 o
  -1   5  16    173.52    243.67      7.64 o
   2   5  16   1828.02   1838.08     23.49 o
  -2   5  16   1984.63   1980.26     23.84 o
   3   5  16   1920.19   1836.13     12.16 o
  -3   5  16   1978.46   1875.98     14.55 o
   4   5  16    366.67    313.98      4.82 o
  -4   5  16    326.50    274.46      4.37 o
   5   5  16   2190.43   2170.89     13.03 o
   0   6  16    687.02    758.27      9.26 o
   1   6  16   1799.27   1683.73     14.75 o
  -1   6  16   1856.68   1718.57     12.24 o
   2   6  16    686.80    664.57      7.66 o
  -2   6  16    733.93    690.82      6.92 o
   3   6  16   1909.75   1983.75     12.33 o
  -3   6  16   1798.20   1875.86     10.98 o
   4   6  16     42.83     63.17      2.93 o
  -4   6  16     39.28     54.39      2.36 o
   5   6  16   6343.15   6269.07     27.07 o
  -5   6  16   6268.23   6230.62     25.73 o
   6   6  16   2490.21   2467.42     14.01 o
   0   7  16     32.67     41.34      2.43 o
   1   7  16    610.13    599.37      6.96 o
  -1   7  16    590.66    584.88      6.95 o
   2   7  16   2233.21   2268.43     14.95 o
  -2   7  16   1867.70   1891.39     12.59 o
   3   7  16    982.96    936.12      8.91 o
  -3   7  16   1058.01   1016.25      9.44 o
   4   7  16    182.63    173.35      3.93 o
  -4   7  16    187.69    171.27      3.77 o
   5   7  16   4108.77   4237.79     21.89 o
  -5   7  16   3901.70   3966.31     19.69 o
   6   7  16   1253.23   1252.44      8.73 o
  -6   7  16   1318.64   1290.21      9.19 o
   7   7  16    108.31    121.61      3.18 o
   0   8  16    681.58    716.52      8.79 o
   1   8  16   3050.09   3055.18     17.61 o
  -1   8  16   3306.34   3344.01     17.40 o
   2   8  16   2919.50   2776.45     17.08 o
  -2   8  16   2833.32   2690.80     15.19 o
   3   8  16   1587.45   1638.08     12.97 o
  -3   8  16   1697.05   1745.31     13.00 o
   4   8  16   1923.57   1912.45     12.25 o
  -4   8  16   1920.88   1894.35     12.05 o
   5   8  16    752.78    763.93      7.53 o
  -5   8  16    641.94    650.79      7.14 o
   6   8  16     20.91     22.74      1.88 o
  -6   8  16     20.18     19.87      1.99 o
   7   8  16    445.35    476.37      6.30 o
  -7   8  16    461.30    499.03      6.37 o
   8   8  16      3.18      5.72      1.96 <
   0   9  16    165.31    169.09      3.58 o
   1   9  16     23.95     17.04      2.07 o
  -1   9  16     42.03     34.80      2.30 o
   2   9  16   1122.09   1146.32      8.79 o
  -2   9  16   1208.09   1217.90     10.11 o
   3   9  16    621.51    629.74      6.12 o
  -3   9  16    579.16    594.46      7.16 o
   4   9  16    384.71    381.50      4.97 o
  -4   9  16    388.11    389.83      5.76 o
   5   9  16    563.13    559.86      7.08 o
  -5   9  16    728.63    702.76      7.80 o
   6   9  16    316.79    345.45      4.77 o
  -6   9  16    335.98    363.40      5.15 o
   7   9  16    949.17   1013.65      9.72 o
  -7   9  16    851.61    931.79      9.96 o
   8   9  16   4599.01   4619.48     28.27 o
  -8   9  16   4740.14   4774.81     32.11 o
   9   9  16    262.41    296.42      5.15 o
   0  10  16      6.27      2.75      1.65 <
   1  10  16   1249.49   1185.01     12.08 o
  -1  10  16   1270.79   1216.57     11.30 o
   2  10  16   1010.30   1018.48      9.86 o
  -2  10  16   1019.92   1033.34      9.60 o
   3  10  16   1202.47   1194.68     10.12 o
  -3  10  16   1342.26   1351.29     11.17 o
   4  10  16    556.05    569.65      6.58 o
  -4  10  16    535.10    559.52      7.89 o
   5  10  16    514.67    499.90      5.66 o
  -5  10  16    478.41    459.84      6.98 o
   6  10  16    121.55    131.78      3.45 o
  -6  10  16    193.42    208.84      4.23 o
   7  10  16     43.85     42.81      2.15 o
  -7  10  16     65.05     65.24      2.70 o
   8  10  16    647.70    635.66      6.84 o
  -8  10  16    673.56    667.90      9.12 o
   9  10  16    314.38    290.65      5.05 o
  -9  10  16    246.00    230.74      4.60 o
  10  10  16    805.50    735.60     10.74 o
   0  11  16     81.20     65.40      3.10 o
   1  11  16    688.72    682.02      7.12 o
  -1  11  16    814.60    818.18      8.10 o
   2  11  16    835.67    884.46      7.74 o
  -2  11  16    937.68    999.74      9.57 o
   3  11  16    142.42    154.14      3.22 o
  -3  11  16     84.37     89.41      2.96 o
   4  11  16     63.89     75.84      2.55 o
  -4  11  16     47.71     55.96      2.81 o
   5  11  16    235.17    238.76      4.12 o
  -5  11  16    227.39    244.26      4.69 o
   6  11  16    278.74    296.93      4.90 o
  -6  11  16    248.09    271.32      4.71 o
   7  11  16     38.57     39.95      2.60 o
  -7  11  16     45.79     39.72      2.19 o
   8  11  16    611.55    560.11      8.25 o
  -8  11  16    641.00    588.50      6.58 o
   9  11  16    108.35    113.74      3.83 o
  -9  11  16     81.06     89.57      3.39 o
   0  12  16    260.51    276.61      4.55 o
   1  12  16    397.54    409.37      5.42 o
  -1  12  16    378.24    386.81      5.32 o
   2  12  16    249.98    255.51      4.26 o
  -2  12  16    249.41    256.87      4.29 o
   3  12  16    425.90    432.20      5.35 o
  -3  12  16    421.58    437.37      6.05 o
   4  12  16    521.90    567.19      5.60 o
  -4  12  16    575.96    633.41      7.88 o
   5  12  16     74.03     82.66      2.64 o
  -5  12  16     66.85     73.68      2.50 o
   6  12  16     21.49     15.35      1.61 o
  -6  12  16     19.14     16.74      1.46 o
   7  12  16    561.77    562.12      7.89 o
  -7  12  16    544.62    543.70      7.82 o
   8  12  16     87.64    100.72      5.00 o
   0  13  16    430.17    413.98      5.23 o
   1  13  16    230.97    226.71      3.73 o
  -1  13  16    195.67    194.78      3.62 o
   2  13  16    537.82    518.65      5.28 o
  -2  13  16    545.26    522.27      5.80 o
   3  13  16    123.70    111.44      2.13 o
  -3  13  16    103.75     93.80      2.83 o
   4  13  16    628.61    621.01      6.91 o
  -4  13  16    738.65    725.17      7.70 o
   5  13  16     71.90     75.82      2.52 o
  -5  13  16     61.35     64.96      2.13 o
   6  13  16     67.79     67.80      3.08 o
  -6  13  16     69.65     68.67      3.10 o
   0  14  16     51.59     45.64      1.80 o
   1  14  16     74.20     79.67      2.14 o
  -1  14  16     80.93     88.32      2.28 o
   2  14  16     18.04     22.15      1.94 o
  -2  14  16     17.81     22.32      1.60 o
   3  14  16    434.36    395.17      5.74 o
  -3  14  16    423.17    397.67      4.78 o
   0   1  17     31.74     26.88      2.59 o
   1   1  17   1579.14   1698.24     15.28 o
   0   2  17   6680.63   6939.72     38.45 o
   1   2  17   3361.81   3447.50     27.39 o
  -1   2  17   3545.64   3626.09     25.27 o
   2   2  17   1410.51   1261.03     16.89 o
   0   3  17   1095.37   1160.03     14.00 o
   1   3  17   1148.27   1195.49     17.21 o
  -1   3  17    981.99   1028.97     14.11 o
   2   3  17   1508.60   1607.87     23.20 o
  -2   3  17   1480.79   1581.15     21.02 o
   3   3  17    988.66    841.22     18.80 o
   0   4  17   5332.64   5789.22     39.62 o
   1   4  17    338.77    302.33      8.45 o
  -1   4  17    361.63    334.92      8.44 o
   2   4  17   6062.14   5766.67     45.85 o
  -2   4  17   5994.65   5768.59     44.94 o
   3   4  17    867.64    796.78     17.16 o
  -3   4  17    874.38    823.68     17.48 o
   4   4  17    630.88    588.59      6.66 o
   0   5  17   1585.53   1415.11     16.72 o
   1   5  17   1000.99   1003.39     11.98 o
  -1   5  17   1017.19   1034.99     12.32 o
   2   5  17    749.60    711.03      8.85 o
  -2   5  17    670.01    633.66      8.11 o
   3   5  17    268.59    282.25      4.73 o
  -3   5  17    326.77    345.31      5.39 o
   4   5  17   4147.06   4004.01     20.05 o
  -4   5  17   4322.01   4201.70     18.96 o
   5   5  17    233.15    247.40      4.42 o
   0   6  17   1091.38   1103.69     10.84 o
   1   6  17   2326.44   2307.76     16.45 o
  -1   6  17   2122.19   2106.71     14.23 o
   2   6  17    347.08    317.56      5.54 o
  -2   6  17    260.52    224.71      4.12 o
   3   6  17    432.43    426.72      6.02 o
  -3   6  17    436.98    427.11      5.96 o
   4   6  17   2474.00   2373.77     15.70 o
  -4   6  17   2275.13   2188.54     13.43 o
   5   6  17    301.53    281.42      4.72 o
  -5   6  17    253.61    243.82      4.00 o
   6   6  17     90.81     85.11      2.48 o
   0   7  17    221.91    298.90      5.51 o
   1   7  17   2428.66   2359.73     14.95 o
  -1   7  17   2429.37   2354.94     15.91 o
   2   7  17   1034.03   1042.31      9.84 o
  -2   7  17   1124.32   1122.41      9.47 o
   3   7  17   1164.90   1061.53     10.11 o
  -3   7  17   1048.37    945.19      9.78 o
   4   7  17   1772.94   1741.83     13.61 o
  -4   7  17   1729.26   1720.69     12.97 o
   5   7  17   1621.33   1564.83     11.49 o
  -5   7  17   1675.36   1590.56     11.00 o
   6   7  17    941.24    974.17      7.85 o
  -6   7  17    821.56    850.43      7.23 o
   7   7  17    281.61    280.01      4.44 o
   0   8  17   2101.22   2226.93     16.62 o
   1   8  17    174.77    166.28      4.20 o
  -1   8  17    199.88    189.08      3.81 o
   2   8  17    400.86    430.00      6.58 o
  -2   8  17    319.16    345.02      5.07 o
   3   8  17   1522.05   1547.06     11.97 o
  -3   8  17   1552.33   1590.65     11.39 o
   4   8  17    214.08    214.44      4.30 o
  -4   8  17    169.12    168.99      3.56 o
   5   8  17    251.04    268.31      4.74 o
  -5   8  17    318.35    330.53      5.08 o
   6   8  17    249.73    276.61      4.42 o
  -6   8  17    347.00    378.56      6.18 o
   7   8  17    127.05    120.49      3.35 o
  -7   8  17    148.53    144.32      4.23 o
   8   8  17   1549.31   1634.36     13.89 o
   0   9  17     27.49     23.69      2.05 o
   1   9  17    413.15    410.64      6.34 o
  -1   9  17    500.90    501.61      6.47 o
   2   9  17    131.92    122.89      3.04 o
  -2   9  17    153.85    140.75      3.40 o
   3   9  17    992.74    901.96      8.20 o
  -3   9  17   1103.23    999.30      9.54 o
   4   9  17    278.58    284.84      4.50 o
  -4   9  17    321.17    327.04      5.26 o
   5   9  17    514.72    523.17      6.76 o
  -5   9  17    465.97    460.33      6.11 o
   6   9  17    748.44    786.95      8.15 o
  -6   9  17    747.16    792.56      8.64 o
   7   9  17    581.34    635.79      7.31 o
  -7   9  17    606.72    666.15      9.08 o
   8   9  17    382.70    402.68      5.33 o
  -8   9  17    382.64    398.56      6.47 o
   9   9  17    626.19    658.04      7.63 o
   0  10  17    107.43    105.80      3.18 o
   1  10  17    652.81    696.10      7.75 o
  -1  10  17    553.34    601.89      7.53 o
   2  10  17    544.20    504.19      6.22 o
  -2  10  17    534.99    513.00      6.85 o
   3  10  17    328.61    343.35      4.81 o
  -3  10  17    337.52    347.40      5.67 o
   4  10  17   1135.08   1125.37      9.45 o
  -4  10  17   1230.63   1213.72     11.99 o
   5  10  17     54.71     64.07      2.33 o
  -5  10  17     21.48     23.45      2.21 o
   6  10  17    368.06    332.38      5.52 o
  -6  10  17    372.39    339.61      5.18 o
   7  10  17    583.72    678.22      7.57 o
  -7  10  17    539.56    625.72      8.08 o
   8  10  17    146.42    146.69      3.11 o
  -8  10  17    133.08    131.64      3.92 o
   9  10  17    418.06    388.01      5.58 o
  -9  10  17    396.11    366.88      4.88 o
   0  11  17   1976.92   2050.45     15.38 o
   1  11  17    140.90    138.86      3.31 o
  -1  11  17    132.46    128.71      3.22 o
   2  11  17    530.32    538.21      5.80 o
  -2  11  17    507.05    510.77      6.47 o
   3  11  17   1228.99   1282.17      9.29 o
  -3  11  17   1338.79   1384.45     11.25 o
   4  11  17    320.54    295.16      4.07 o
  -4  11  17    265.37    243.36      5.15 o
   5  11  17     32.69     34.37      1.95 o
  -5  11  17     38.23     42.03      2.16 o
   6  11  17      1.65      0.33      1.72 <
  -6  11  17      9.11     10.99      1.66 o
   7  11  17    236.01    226.98      5.28 o
  -7  11  17    263.04    253.20      5.08 o
   8  11  17    523.77    514.02      7.46 o
  -8  11  17    524.58    519.28      6.51 o
   0  12  17      1.26      3.32      1.51 <
   1  12  17      8.08      9.43      1.56 o
  -1  12  17      5.71      5.39      1.50 o
   2  12  17    585.81    588.22      6.28 o
  -2  12  17    463.92    471.24      5.66 o
   3  12  17    288.85    269.05      3.84 o
  -3  12  17    294.44    272.24      4.59 o
   4  12  17    133.65    129.87      2.82 o
  -4  12  17    144.28    141.34      3.37 o
   5  12  17    789.49    833.16      8.54 o
  -5  12  17    792.90    811.36      7.70 o
   6  12  17     71.70     85.17      2.90 o
  -6  12  17     44.95     49.88      2.02 o
   7  12  17    113.57    117.35      3.28 o
  -7  12  17     85.12     83.97      3.55 o
   0  13  17     31.21     31.00      1.80 o
   1  13  17    190.54    188.59      3.37 o
  -1  13  17    165.08    165.98      3.19 o
   2  13  17    283.70    282.42      3.46 o
  -2  13  17    282.65    279.34      3.79 o
   3  13  17    439.83    446.25      4.23 o
  -3  13  17    375.31    389.66      5.05 o
   4  13  17    252.76    254.46      3.99 o
  -4  13  17    279.80    288.91      4.06 o
   5  13  17    293.36    282.73      4.36 o
  -5  13  17    260.95    250.81      4.33 o
   0  14  17     18.30     22.64      1.50 o
   1  14  17    521.92    532.50      6.33 o
  -1  14  17    557.91    575.08      6.03 o
   2  14  17    153.55    193.67      6.66 o
  -2  14  17    162.54    184.19      3.13 o
   0   1  18    583.72    544.58      9.60 o
   1   1  18    554.04    619.87     10.19 o
   0   2  18    320.37    274.14      6.81 o
   1   2  18   3041.39   3001.95     27.48 o
  -1   2  18   3159.68   3162.11     26.83 o
   2   2  18   1624.23   1494.59     19.05 o
   0   3  18   1122.75   1018.08     14.33 o
   1   3  18    821.10    831.58     16.16 o
  -1   3  18    977.42   1000.83     14.37 o
   2   3  18   1075.39   1079.82     19.29 o
  -2   3  18   1008.65    996.88     17.03 o
   3   3  18   4485.98   4414.96     40.46 o
   0   4  18   2322.54   2522.98     24.59 o
   1   4  18    977.15   1084.52     16.31 o
  -1   4  18    962.35   1090.59     15.55 o
   2   4  18     17.45     22.07      3.21 o
  -2   4  18     10.72     17.59      3.09 o
   3   4  18    406.27    391.96      5.23 o
  -3   4  18    475.85    478.39      5.86 o
   4   4  18    353.43    387.93      5.21 o
   0   5  18   2237.41   2173.29     15.48 o
   1   5  18   4233.83   4202.59     23.29 o
  -1   5  18   4415.29   4397.04     25.60 o
   2   5  18   5249.14   5209.66     25.24 o
  -2   5  18   5223.33   5159.20     24.80 o
   3   5  18   1018.64   1043.18      8.99 o
  -3   5  18   1050.02   1083.89      9.59 o
   4   5  18   1870.62   1780.01     12.99 o
  -4   5  18   1743.46   1648.58     11.41 o
   5   5  18    534.20    495.54      6.42 o
   0   6  18    698.66    632.16      8.32 o
   1   6  18    237.63    239.57      5.25 o
  -1   6  18    227.83    220.13      4.52 o
   2   6  18    457.73    483.77      6.86 o
  -2   6  18    438.31    443.44      5.79 o
   3   6  18   1921.97   1833.34     13.00 o
  -3   6  18   2037.59   1938.66     13.72 o
   4   6  18   1757.83   1801.91     12.95 o
  -4   6  18   1742.82   1770.65     11.51 o
   5   6  18   1999.02   1916.80     14.28 o
  -5   6  18   1980.13   1885.73     12.42 o
   6   6  18   1518.03   1573.91     10.02 o
   0   7  18   2345.32   2338.61     14.91 o
   1   7  18    781.61    865.01      8.72 o
  -1   7  18    881.21    942.06      9.65 o
   2   7  18    429.88    425.64      6.60 o
  -2   7  18    409.11    398.93      5.72 o
   3   7  18   1543.16   1549.76     12.68 o
  -3   7  18   1694.97   1675.78     12.85 o
   4   7  18   5208.26   5165.16     24.77 o
  -4   7  18   5319.38   5267.87     26.23 o
   5   7  18    506.35    479.61      6.34 o
  -5   7  18    452.12    409.59      5.52 o
   6   7  18   2808.13   2780.46     15.71 o
  -6   7  18   2854.19   2822.11     15.81 o
   7   7  18     23.32     27.39      1.99 o
   0   8  18    866.13    854.75      9.96 o
   1   8  18    384.30    392.77      5.99 o
  -1   8  18    419.30    415.08      5.47 o
   2   8  18   1420.77   1514.17     11.67 o
  -2   8  18   1457.08   1512.00     10.49 o
   3   8  18   4371.73   4179.05     23.26 o
  -3   8  18   4188.01   3913.72     20.89 o
   4   8  18   1000.90   1048.43      9.04 o
  -4   8  18    895.27    935.72      8.30 o
   5   8  18   1956.16   2121.79     14.52 o
  -5   8  18   1740.84   1904.61     12.06 o
   6   8  18   1024.97   1023.49      9.13 o
  -6   8  18   1024.22   1026.17      9.69 o
   7   8  18   1216.50   1198.24     10.12 o
  -7   8  18   1268.09   1263.78     12.21 o
   8   8  18     84.03     96.57      3.00 o
   0   9  18    461.27    431.24      5.99 o
   1   9  18    687.33    754.37      8.25 o
  -1   9  18    653.96    714.57      7.37 o
   2   9  18   1084.30   1100.41      8.62 o
  -2   9  18   1026.83   1026.42     10.29 o
   3   9  18   1023.80   1010.45      8.71 o
  -3   9  18   1104.77   1099.52      9.42 o
   4   9  18    160.55    183.75      3.50 o
  -4   9  18    110.43    124.61      3.16 o
   5   9  18    739.50    734.78      7.12 o
  -5   9  18    697.63    689.00      7.55 o
   6   9  18    236.85    222.72      3.97 o
  -6   9  18    224.66    216.87      4.89 o
   7   9  18    613.52    647.20      7.22 o
  -7   9  18    572.27    605.67      8.42 o
   8   9  18    194.16    194.43      3.61 o
  -8   9  18    151.24    154.38      4.01 o
   9   9  18    626.51    622.07      7.12 o
   0  10  18   9532.33   9363.25     48.65 o
   1  10  18     53.12     56.30      2.78 o
  -1  10  18     29.61     24.75      2.32 o
   2  10  18    206.99    208.25      3.87 o
  -2  10  18    198.54    193.83      4.23 o
   3  10  18    427.97    420.50      5.57 o
  -3  10  18    364.37    345.58      5.94 o
   4  10  18     62.49     68.05      2.45 o
  -4  10  18     41.34     43.52      2.43 o
   5  10  18    116.79    122.27      3.04 o
  -5  10  18    115.16    119.78      3.34 o
   6  10  18    144.86    156.57      3.81 o
  -6  10  18    164.78    173.38      3.64 o
   7  10  18     46.11     34.31      2.23 o
  -7  10  18     46.03     38.44      2.39 o
   8  10  18    140.30    134.36      3.17 o
  -8  10  18    170.95    160.27      4.05 o
   9  10  18     31.20     35.06      2.16 o
  -9  10  18     39.24     47.45      2.05 o
   0  11  18    112.73    115.13      3.64 o
   1  11  18    212.24    205.86      3.62 o
  -1  11  18    212.28    200.41      4.05 o
   2  11  18    396.74    407.49      4.91 o
  -2  11  18    336.71    348.17      5.16 o
   3  11  18   1748.00   1820.55     12.03 o
  -3  11  18   1606.92   1625.01     13.27 o
   4  11  18    269.20    272.49      3.79 o
  -4  11  18    308.39    317.97      5.30 o
   5  11  18    754.18    742.78      7.85 o
  -5  11  18    708.41    696.99      7.58 o
   6  11  18    148.24    155.30      3.28 o
  -6  11  18    126.05    131.29      3.31 o
   7  11  18    161.86    159.30      3.64 o
  -7  11  18    206.02    202.77      4.33 o
   8  11  18    245.19    263.58      6.22 o
  -8  11  18    296.70    302.68      4.54 o
   0  12  18     10.35     18.39      1.65 o
   1  12  18    264.51    276.68      3.90 o
  -1  12  18    259.87    260.46      3.90 o
   2  12  18    500.67    492.03      4.90 o
  -2  12  18    508.03    491.80      5.31 o
   3  12  18    276.31    289.15      4.09 o
  -3  12  18    283.11    298.11      4.78 o
   4  12  18    314.87    299.14      4.19 o
  -4  12  18    345.71    321.87      4.71 o
   5  12  18     22.08     30.65      1.90 o
  -5  12  18      8.79     13.53      1.46 o
   6  12  18    144.19    140.58      3.83 o
  -6  12  18     87.12     85.75      2.65 o
   7  12  18     61.69     61.38      2.84 o
  -7  12  18     84.52     88.60      3.43 o
   0  13  18    358.90    376.31      4.30 o
   1  13  18     87.98     95.51      2.24 o
  -1  13  18     62.99     68.70      2.02 o
   2  13  18    466.22    463.17      4.57 o
  -2  13  18    500.29    495.51      5.25 o
   3  13  18    100.83     92.73      2.22 o
  -3  13  18     93.61     90.80      2.24 o
   4  13  18    212.68    222.32      3.90 o
  -4  13  18    213.88    213.51      3.05 o
   5  13  18    309.80    295.73      8.42 o
  -5  13  18    290.42    271.14      5.94 o
   0   1  19     37.58     59.23      3.96 o
   1   1  19   1772.19   1797.34     24.66 o
   0   2  19   5462.71   5466.40     38.70 o
   1   2  19   1180.75   1332.85     17.84 o
  -1   2  19   1117.89   1280.02     16.58 o
   2   2  19    414.86    412.43     10.18 o
   0   3  19    291.01    308.01      7.44 o
   1   3  19    144.86    135.48      6.76 o
  -1   3  19    101.40     91.36      4.69 o
   2   3  19     64.45     58.62      4.10 o
  -2   3  19     65.64     66.60      4.07 o
   3   3  19   2140.98   1934.74     13.98 o
   0   4  19     46.75     39.00      2.64 o
   1   4  19   1081.99   1093.80     11.67 o
  -1   4  19   1153.92   1189.00     11.01 o
   2   4  19   1556.02   1629.93     11.13 o
  -2   4  19   1566.37   1635.94     12.63 o
   3   4  19   1664.11   1626.46     10.45 o
  -3   4  19   1521.86   1472.82     10.34 o
   4   4  19   4565.07   4335.68     21.00 o
   0   5  19    176.39    187.39      4.33 o
   1   5  19   1246.43   1210.99     10.43 o
  -1   5  19   1324.85   1314.43     10.86 o
   2   5  19    278.49    302.46      5.04 o
  -2   5  19    220.33    221.28      4.33 o
   3   5  19    649.96    652.74      7.21 o
  -3   5  19    635.92    634.80      7.38 o
   4   5  19    809.99    822.53      8.64 o
  -4   5  19    731.99    733.96      7.46 o
   5   5  19    143.33    127.96      3.96 o
   0   6  19    514.22    477.71      7.25 o
   1   6  19   4861.87   4864.07     25.59 o
  -1   6  19   4713.34   4751.33     25.33 o
   2   6  19    596.98    539.78      7.44 o
  -2   6  19    621.27    553.76      6.48 o
   3   6  19    959.07    913.04      8.54 o
  -3   6  19   1076.31   1019.31      9.50 o
   4   6  19    262.44    259.05      4.83 o
  -4   6  19    380.85    370.74      5.47 o
   5   6  19   2751.66   2800.89     16.72 o
  -5   6  19   2863.05   2854.53     14.86 o
   6   6  19    592.14    662.18      6.12 o
   0   7  19   2862.22   2717.16     17.53 o
   1   7  19   1383.09   1350.69     11.22 o
  -1   7  19   1403.01   1356.41     11.32 o
   2   7  19    267.87    271.36      5.38 o
  -2   7  19    223.53    222.05      4.30 o
   3   7  19   1038.71   1003.11      8.43 o
  -3   7  19   1083.49   1032.24      9.31 o
   4   7  19   1435.16   1538.94     10.87 o
  -4   7  19   1400.46   1491.05     11.22 o
   5   7  19   1342.29   1280.48     10.80 o
  -5   7  19   1564.84   1505.06     11.17 o
   6   7  19    432.70    418.48      5.51 o
  -6   7  19    446.99    433.38      5.86 o
   7   7  19     14.48      9.45      1.75 o
   0   8  19   1416.17   1253.67     10.33 o
   1   8  19     21.47     26.75      1.96 o
  -1   8  19     16.44     18.41      1.81 o
   2   8  19   1153.00   1173.17      9.61 o
  -2   8  19   1051.05   1065.26      9.43 o
   3   8  19    769.46    841.61      8.87 o
  -3   8  19    802.99    866.33      7.22 o
   4   8  19    633.53    647.84      6.88 o
  -4   8  19    627.05    627.72      6.38 o
   5   8  19     30.59     37.01      2.25 o
  -5   8  19     31.55     37.11      2.13 o
   6   8  19    633.78    683.78      7.22 o
  -6   8  19    658.95    693.09      7.67 o
   7   8  19     41.89     39.16      2.36 o
  -7   8  19     46.44     43.26      2.47 o
   8   8  19    371.82    386.77      5.90 o
   0   9  19   1059.23    969.85      9.24 o
   1   9  19   1497.96   1489.40     11.40 o
  -1   9  19   1471.19   1463.24     11.76 o
   2   9  19    184.20    189.77      3.50 o
  -2   9  19    106.96    110.95      3.25 o
   3   9  19    275.71    276.05      4.38 o
  -3   9  19    240.11    236.44      4.41 o
   4   9  19     31.38     34.02      2.07 o
  -4   9  19     28.91     31.98      2.24 o
   5   9  19     94.95    111.39      2.92 o
  -5   9  19     80.50     97.70      2.97 o
   6   9  19     57.16     60.94      2.46 o
  -6   9  19     78.48     78.01      3.10 o
   7   9  19    493.11    490.06      7.14 o
  -7   9  19    458.11    444.93      6.93 o
   8   9  19   1062.02   1094.18      9.61 o
  -8   9  19   1160.58   1185.45     11.26 o
   9   9  19    368.15    366.39      5.72 o
   0  10  19      1.80     11.17      1.97 o
   1  10  19    125.18    130.35      3.49 o
  -1  10  19    166.45    168.03      4.27 o
   2  10  19   1060.72   1022.48      8.00 o
  -2  10  19    990.40    936.24     10.09 o
   3  10  19   1719.37   1707.50     11.44 o
  -3  10  19   1789.96   1762.53     14.65 o
   4  10  19    828.52    844.95      7.69 o
  -4  10  19   1007.61   1008.51      9.54 o
   5  10  19    453.52    480.09      5.41 o
  -5  10  19    533.02    569.05      7.26 o
   6  10  19    114.43    108.90      3.14 o
  -6  10  19     92.82     89.37      2.95 o
   7  10  19    172.33    167.85      3.74 o
  -7  10  19    186.10    187.20      4.52 o
   8  10  19    274.80    274.86      4.23 o
  -8  10  19    265.09    263.66      5.40 o
   9  10  19    256.88    254.43      5.93 o
  -9  10  19    239.17    242.35      4.60 o
   0  11  19      1.11      7.01      1.74 o
   1  11  19    409.62    440.43      5.39 o
  -1  11  19    448.69    494.05      5.83 o
   2  11  19     86.19     87.94      2.34 o
  -2  11  19     87.63     85.41      2.95 o
   3  11  19    993.79   1003.92      7.68 o
  -3  11  19   1023.72   1025.29      9.17 o
   4  11  19    407.52    416.76      4.29 o
  -4  11  19    327.89    328.07      5.17 o
   5  11  19   1070.64   1023.04      9.24 o
  -5  11  19   1089.78   1045.44      9.32 o
   6  11  19     55.01     58.49      2.12 o
  -6  11  19     61.55     69.66      2.83 o
   7  11  19     19.64     13.39      1.58 o
  -7  11  19     32.88     28.54      1.93 o
   8  11  19    344.14    360.80      6.84 o
  -8  11  19    360.08    362.96      6.91 o
   0  12  19    118.58     95.03      2.31 o
   1  12  19    265.36    261.18      3.49 o
  -1  12  19    246.12    245.64      3.45 o
   2  12  19     57.93     58.45      1.72 o
  -2  12  19    101.85    104.01      2.54 o
   3  12  19    602.33    644.94      5.65 o
  -3  12  19    627.72    667.57      6.59 o
   4  12  19    311.31    317.61      4.88 o
  -4  12  19    293.47    300.77      4.33 o
   5  12  19    456.96    439.29      5.42 o
  -5  12  19    474.01    462.01      5.57 o
   6  12  19     62.15     62.51      2.52 o
  -6  12  19     57.01     61.01      2.26 o
   0  13  19    135.67    147.95      2.56 o
   1  13  19    578.42    607.48      5.23 o
  -1  13  19    587.58    630.79      5.88 o
   2  13  19     78.22     72.48      1.79 o
  -2  13  19     57.41     55.82      2.05 o
   3  13  19    276.58    250.48      4.85 o
  -3  13  19    282.95    258.19      3.70 o
   4  13  19    252.00    272.23      4.73 o
  -4  13  19    281.11    296.41      4.62 o
   0   0  20     83.97    173.66     10.75 o
   0   1  20    317.17    342.95      8.65 o
   1   1  20     22.43     33.22      4.41 o
   0   2  20     30.38     32.62      2.59 o
   1   2  20    925.79    957.76     13.08 o
  -1   2  20    965.71   1007.96     11.93 o
   2   2  20   3675.69   3510.77     21.02 o
   0   3  20   2627.92   2709.51     18.51 o
   1   3  20    554.42    577.47      7.45 o
  -1   3  20    603.93    624.02      8.15 o
   2   3  20   1137.43   1088.34     10.10 o
  -2   3  20   1097.67   1048.69      9.26 o
   3   3  20    290.55    304.57      4.94 o
   0   4  20   2144.70   2198.32     15.27 o
   1   4  20    935.96    955.54      9.75 o
  -1   4  20   1065.72   1075.74     10.69 o
   2   4  20    753.78    751.55      7.14 o
  -2   4  20    766.60    742.03      7.73 o
   3   4  20   1559.18   1504.77     10.13 o
  -3   4  20   1763.69   1714.70     11.91 o
   4   4  20   5591.83   5431.45     24.67 o
   0   5  20   5438.39   5403.82     24.75 o
   1   5  20    272.05    272.37      5.21 o
  -1   5  20    229.70    232.35      4.85 o
   2   5  20   3254.19   3107.46     17.33 o
  -2   5  20   3265.91   3116.04     18.81 o
   3   5  20    667.20    705.28      7.54 o
  -3   5  20    679.62    715.11      7.61 o
   4   5  20   3347.89   3354.07     17.89 o
  -4   5  20   3342.97   3337.83     18.64 o
   5   5  20    107.29    118.19      3.85 o
   0   6  20     14.96     12.90      2.14 o
   1   6  20    891.93    819.77      9.71 o
  -1   6  20    895.16    857.80      8.78 o
   2   6  20    151.26    153.91      4.06 o
  -2   6  20    181.46    176.08      3.80 o
   3   6  20   3140.93   3225.08     17.86 o
  -3   6  20   3025.70   3069.80     18.00 o
   4   6  20   1083.14   1139.60      9.01 o
  -4   6  20   1031.61   1061.00      8.72 o
   5   6  20   1912.59   1900.48     13.00 o
  -5   6  20   1988.30   1937.38     12.00 o
   6   6  20   4642.63   4658.61     21.76 o
   0   7  20   6135.10   5871.34     29.26 o
   1   7  20   2977.13   2900.30     18.40 o
  -1   7  20   2811.37   2715.92     17.53 o
   2   7  20    475.43    458.02      5.53 o
  -2   7  20    530.47    503.73      6.32 o
   3   7  20    747.66    725.60      7.76 o
  -3   7  20    867.11    834.67      7.25 o
   4   7  20    409.67    413.41      5.26 o
  -4   7  20    417.10    413.85      5.28 o
   5   7  20    675.11    716.73      7.75 o
  -5   7  20    750.49    786.25      7.65 o
   6   7  20     34.65     41.47      2.24 o
  -6   7  20     74.67     82.57      2.66 o
   7   7  20    104.74    107.29      3.14 o
   0   8  20   1156.95   1075.57      9.40 o
   1   8  20   1553.19   1578.92     11.29 o
  -1   8  20   1653.22   1648.29     11.57 o
   2   8  20   4633.59   4574.76     23.58 o
  -2   8  20   4618.79   4549.93     24.53 o
   3   8  20     12.33     15.90      1.86 o
  -3   8  20     13.67     14.03      1.65 o
   4   8  20    520.11    509.07      6.03 o
  -4   8  20    533.04    516.07      5.70 o
   5   8  20    357.93    341.17      5.14 o
  -5   8  20    373.62    356.39      4.92 o
   6   8  20    436.77    438.43      5.63 o
  -6   8  20    431.41    421.94      5.79 o
   7   8  20     76.15     85.93      3.11 o
  -7   8  20     78.76     83.55      2.88 o
   8   8  20    273.56    337.46      4.86 o
   0   9  20     64.70    102.98      3.22 o
   1   9  20    934.03    898.81      8.35 o
  -1   9  20    842.63    809.13      8.85 o
   2   9  20    822.57    838.45      6.95 o
  -2   9  20    871.16    890.30      8.11 o
   3   9  20     70.64     82.70      2.67 o
  -3   9  20     69.59     85.43      2.95 o
   4   9  20    989.36    980.36      8.21 o
  -4   9  20    925.48    889.98      9.19 o
   5   9  20    543.06    537.58      6.10 o
  -5   9  20    502.02    487.31      6.56 o
   6   9  20     71.21     70.69      2.48 o
  -6   9  20     22.88     23.56      1.92 o
   7   9  20    148.00    155.24      3.96 o
  -7   9  20    173.61    180.25      4.32 o
   8   9  20    576.71    593.39      8.06 o
  -8   9  20    612.40    626.82      8.33 o
   9   9  20     41.25     39.29      2.06 o
   0  10  20    748.82    707.48      7.48 o
   1  10  20    648.21    632.80      7.69 o
  -1  10  20    652.29    634.94      6.96 o
   2  10  20   1780.05   1810.70     10.69 o
  -2  10  20   1683.34   1697.80     13.42 o
   3  10  20     18.41     26.58      1.77 o
  -3  10  20     40.57     45.48      2.47 o
   4  10  20     75.44     83.37      2.56 o
  -4  10  20     97.77    101.71      3.03 o
   5  10  20    609.45    617.21      6.01 o
  -5  10  20    632.87    653.04      7.56 o
   6  10  20     20.54     19.93      1.79 o
  -6  10  20     27.42     25.25      2.10 o
   7  10  20    325.33    325.81      4.52 o
  -7  10  20    327.69    327.64      5.69 o
   8  10  20    166.38    158.65      3.45 o
  -8  10  20    152.03    146.70      4.03 o
  -9  10  20    500.64    509.11     11.65 o
   0  11  20    983.12   1012.84      8.33 o
   1  11  20     20.42     23.42      1.76 o
  -1  11  20     10.55     12.64      1.59 o
   2  11  20     89.01     90.97      2.25 o
  -2  11  20     81.34     79.19      2.38 o
   3  11  20    432.05    428.10      4.59 o
  -3  11  20    484.91    487.60      5.78 o
   4  11  20    303.13    317.56      4.24 o
  -4  11  20    285.14    310.54      4.82 o
   5  11  20     48.46     50.34      2.12 o
  -5  11  20     46.11     44.68      2.24 o
   6  11  20    396.92    380.71      5.04 o
  -6  11  20    366.51    357.67      5.45 o
   7  11  20    307.14    314.34      4.63 o
  -7  11  20    312.70    320.18      4.83 o
   0  12  20    845.57    829.69      6.29 o
   1  12  20    433.84    447.70      4.35 o
  -1  12  20    393.63    396.84      4.42 o
   2  12  20    183.66    184.36      2.86 o
  -2  12  20    157.27    158.26      2.72 o
   3  12  20    445.80    418.46      4.14 o
  -3  12  20    445.99    413.32      4.78 o
   4  12  20      7.52     17.06      1.57 o
  -4  12  20      7.44     12.92      1.25 o
   5  12  20     89.83     86.81      3.57 o
  -5  12  20    117.18    112.55      2.67 o
   6  12  20     51.33     49.07      3.59 o
  -6  12  20     53.31     62.72      2.87 o
   0  13  20    155.73    149.98      2.55 o
   1  13  20     83.16     73.66      2.23 o
  -1  13  20     71.22     64.78      2.01 o
   2  13  20    405.63    395.76      5.23 o
  -2  13  20    412.67    405.64      4.55 o
   3  13  20    701.48    658.13      9.63 o
  -3  13  20    623.47    570.04      5.90 o
   0   1  21    560.56    612.76      7.39 o
   1   1  21     31.11     36.72      2.51 o
   0   2  21    174.41    126.15      3.64 o
   1   2  21   2182.90   2104.66     17.02 o
  -1   2  21   2077.51   2020.98     16.22 o
   2   2  21   1849.22   1625.31     13.95 o
   0   3  21   1030.71   1022.65      9.57 o
   1   3  21   1780.38   1650.11     13.34 o
  -1   3  21   1834.12   1691.60     13.85 o
   2   3  21    653.15    654.78      7.54 o
  -2   3  21    729.35    739.72      7.72 o
   3   3  21    680.34    614.30      7.48 o
   0   4  21     13.59     14.27      2.08 o
   1   4  21   1162.14   1174.56     10.90 o
  -1   4  21   1293.10   1311.89     11.79 o
   2   4  21   5137.09   5033.14     22.50 o
  -2   4  21   5112.97   4996.85     23.90 o
   3   4  21    792.75    718.91      6.93 o
  -3   4  21    678.35    611.07      6.96 o
   4   4  21    502.08    530.79      6.31 o
   0   5  21     62.16     71.48      2.85 o
   1   5  21    242.18    222.74      4.53 o
  -1   5  21    324.93    306.07      5.14 o
   2   5  21   2448.13   2484.30     14.80 o
  -2   5  21   2549.82   2583.28     17.29 o
   3   5  21     63.11     74.84      2.91 o
  -3   5  21     71.98     85.91      3.16 o
   4   5  21    331.65    351.47      5.40 o
  -4   5  21    283.21    299.40      5.45 o
   5   5  21   3558.78   3580.58     19.87 o
   0   6  21   1544.03   1332.24     11.82 o
   1   6  21    264.81    270.07      5.63 o
  -1   6  21    295.65    321.70      5.49 o
   2   6  21    486.09    522.32      6.67 o
  -2   6  21    502.43    535.91      6.41 o
   3   6  21    288.95    332.97      4.45 o
  -3   6  21    382.42    431.38      5.66 o
   4   6  21   1042.18   1008.58      8.39 o
  -4   6  21   1064.97   1029.36      8.58 o
   5   6  21   1100.40   1170.05      9.65 o
  -5   6  21   1156.44   1230.41      9.45 o
   6   6  21   5335.06   5133.23     24.29 o
   0   7  21      6.02     19.65      1.87 o
   1   7  21   1091.49   1072.43      9.67 o
  -1   7  21   1013.35    963.35      8.56 o
   2   7  21   3988.55   3821.34     19.76 o
  -2   7  21   4075.07   3857.90     22.12 o
   3   7  21    694.65    619.22      7.08 o
  -3   7  21    760.27    675.13      7.53 o
   4   7  21   1036.64   1029.99      8.90 o
  -4   7  21   1058.63   1041.78      9.04 o
   5   7  21    547.33    586.77      6.91 o
  -5   7  21    580.62    612.48      6.59 o
   6   7  21    161.05    166.08      3.90 o
  -6   7  21    139.12    134.26      3.14 o
   7   7  21     90.56     98.17      3.41 o
   0   8  21    276.86    285.04      4.29 o
   1   8  21   2133.30   1942.19     12.99 o
  -1   8  21   2129.90   1928.29     12.24 o
   2   8  21    628.65    573.97      6.42 o
  -2   8  21    694.16    645.52      6.82 o
   3   8  21    712.74    722.47      6.90 o
  -3   8  21    627.98    630.54      6.28 o
   4   8  21    333.31    348.32      4.89 o
  -4   8  21    332.76    338.84      4.83 o
   5   8  21    222.17    218.34      3.89 o
  -5   8  21    217.10    212.87      4.01 o
   6   8  21    839.32    860.73      8.30 o
  -6   8  21    860.72    882.66      9.04 o
   7   8  21    131.86    134.57      3.57 o
  -7   8  21    128.09    134.84      3.36 o
   8   8  21      5.71      3.96      1.78 <
   0   9  21     31.37     50.23      2.42 o
   1   9  21    151.13    143.85      3.37 o
  -1   9  21    154.05    142.85      3.66 o
   2   9  21   1085.12   1102.36      8.81 o
  -2   9  21   1200.60   1227.66      9.30 o
   3   9  21    934.41    887.29      8.17 o
  -3   9  21   1015.46    968.07      9.04 o
   4   9  21    313.82    324.98      4.47 o
  -4   9  21    314.29    325.31      5.25 o
   5   9  21    200.74    197.84      3.68 o
  -5   9  21    183.15    178.15      4.23 o
   6   9  21    155.54    169.16      3.57 o
  -6   9  21    145.96    161.24      3.77 o
   7   9  21    316.06    344.16      5.50 o
  -7   9  21    353.63    401.40      6.84 o
   8   9  21     43.72     39.89      2.29 o
  -8   9  21     39.06     35.29      2.24 o
   9   9  21     26.19     29.28      2.02 o
   0  10  21    337.86    378.03      5.03 o
   1  10  21    175.59    196.57      3.68 o
  -1  10  21    143.78    163.35      3.63 o
   2  10  21     28.27     33.67      1.84 o
  -2  10  21     14.04     19.11      2.06 o
   3  10  21     26.39     31.50      1.84 o
  -3  10  21     16.16     19.65      1.96 o
   4  10  21    236.06    248.07      3.28 o
  -4  10  21    260.58    277.67      4.47 o
   5  10  21    140.15    147.01      2.83 o
  -5  10  21    130.79    139.58      3.81 o
   6  10  21      8.91      9.21      1.65 o
  -6  10  21      7.41      7.16      1.61 o
   7  10  21    172.93    186.96      3.23 o
  -7  10  21    150.58    161.77      3.84 o
   8  10  21    143.61    166.94      4.89 o
  -8  10  21    103.18    118.57      3.38 o
   0  11  21     87.54     85.15      2.34 o
   1  11  21    669.10    646.23      6.19 o
  -1  11  21    705.75    682.66      6.83 o
   2  11  21    259.73    263.90      3.81 o
  -2  11  21    248.09    245.32      3.82 o
   3  11  21    144.17    154.02      2.84 o
  -3  11  21    147.44    155.88      3.00 o
   4  11  21    224.46    237.05      3.49 o
  -4  11  21    277.15    291.27      4.15 o
   5  11  21    638.64    614.68      6.79 o
  -5  11  21    628.81    593.89      6.77 o
   6  11  21     53.51     56.05      2.22 o
  -6  11  21     64.01     65.75      2.21 o
   7  11  21    467.40    485.03      8.07 o
  -7  11  21    453.62    480.18      6.61 o
   0  12  21      3.36      3.53      1.06 o
   1  12  21    113.97    117.51      2.14 o
  -1  12  21    128.13    134.34      2.48 o
   2  12  21    181.37    173.79      2.72 o
  -2  12  21    234.93    230.92      3.12 o
   3  12  21     51.11     45.29      2.03 o
  -3  12  21     68.16     59.47      1.77 o
   4  12  21    331.08    324.25      5.69 o
  -4  12  21    313.63    301.33      3.88 o
   5  12  21    175.88    185.96      4.72 o
  -5  12  21    143.90    152.68      3.59 o
   0  13  21    632.72    631.92      6.95 o
   1  13  21     94.39     84.21      3.28 o
  -1  13  21     62.67     49.87      2.38 o
  -2  13  21     50.48     55.09      4.10 o
   0   1  22    277.71    272.20      5.09 o
   1   1  22    217.39    209.82      4.80 o
   0   2  22   1005.38    947.28      9.77 o
   1   2  22    181.21    187.71      4.39 o
  -1   2  22    275.11    290.99      5.67 o
   2   2  22   1657.92   1605.79     13.39 o
   0   3  22    539.38    568.83      7.26 o
   1   3  22   1263.42   1242.32     11.44 o
  -1   3  22   1270.48   1263.94     12.32 o
   2   3  22   3165.14   3087.19     18.06 o
  -2   3  22   3154.02   3067.48     17.80 o
   3   3  22   3997.17   4058.34     20.54 o
   0   4  22     42.79     30.26      2.59 o
   1   4  22   2621.41   2544.77     17.94 o
  -1   4  22   2594.78   2520.07     16.14 o
   2   4  22     88.55    103.89      3.18 o
  -2   4  22     92.53    109.31      3.64 o
   3   4  22   4245.76   4230.88     19.42 o
  -3   4  22   4398.14   4369.29     20.63 o
   4   4  22     22.43     40.42      2.33 o
   0   5  22    169.21    158.46      4.12 o
   1   5  22   1101.19   1153.79     11.45 o
  -1   5  22   1189.78   1259.78     10.45 o
   2   5  22    219.19    219.15      4.41 o
  -2   5  22    200.64    188.94      4.92 o
   3   5  22     34.95     29.76      2.08 o
  -3   5  22      7.83     11.00      2.36 o
   4   5  22   1452.90   1451.53      9.95 o
  -4   5  22   1294.94   1278.42     10.78 o
   5   5  22    560.75    578.18      6.94 o
   0   6  22    118.34    119.41      3.29 o
   1   6  22   1504.60   1510.27     11.78 o
  -1   6  22   1624.46   1600.67     12.17 o
   2   6  22   1702.79   1805.67     11.79 o
  -2   6  22   1685.14   1728.38     11.63 o
   3   6  22    190.85    180.30      3.34 o
  -3   6  22    225.10    210.01      3.85 o
   4   6  22   2904.54   2831.01     15.90 o
  -4   6  22   2804.06   2716.50     16.41 o
   5   6  22     50.88     66.49      2.60 o
  -5   6  22     68.28     88.08      2.91 o
   6   6  22   4074.94   4279.34     22.00 o
   0   7  22   5971.33   5778.71     26.74 o
   1   7  22    900.20    841.16      8.97 o
  -1   7  22    880.93    816.31      7.43 o
   2   7  22     25.83     27.16      1.95 o
  -2   7  22     26.98     27.19      2.20 o
   3   7  22    393.05    408.25      5.43 o
  -3   7  22    334.13    340.91      5.31 o
   4   7  22    840.77    828.24      7.78 o
  -4   7  22    661.02    637.15      7.17 o
   5   7  22     45.84     46.06      2.34 o
  -5   7  22     39.41     34.88      2.14 o
   6   7  22    230.51    230.84      4.09 o
  -6   7  22    234.79    234.87      4.12 o
   7   7  22      0.64      3.19      2.02 <
   0   8  22   2387.40   2297.96     14.33 o
   1   8  22   1419.25   1450.14     10.82 o
  -1   8  22   1470.30   1500.83     10.34 o
   2   8  22   1188.47   1221.72     10.07 o
  -2   8  22   1186.04   1219.55      9.08 o
   3   8  22    589.11    508.91      5.65 o
  -3   8  22    588.06    508.28      5.88 o
   4   8  22    415.85    426.18      5.27 o
  -4   8  22    471.02    472.14      5.88 o
   5   8  22   1392.86   1387.68     10.01 o
  -5   8  22   1332.09   1299.72      9.56 o
   6   8  22    283.70    300.62      4.96 o
  -6   8  22    306.37    323.31      5.15 o
   7   8  22    465.10    464.27      5.74 o
  -7   8  22    494.73    484.97      5.90 o
   8   8  22     60.41     76.68      3.11 o
   0   9  22    540.30    553.83      6.75 o
   1   9  22   1822.83   1854.69     11.57 o
  -1   9  22   1824.67   1821.74     13.40 o
   2   9  22    177.71    187.22      3.37 o
  -2   9  22    133.85    147.41      3.28 o
   3   9  22    150.65    158.93      3.41 o
  -3   9  22    129.82    134.16      3.54 o
   4   9  22    168.58    180.68      3.50 o
  -4   9  22    146.70    151.84      4.00 o
   5   9  22    933.16    977.75      8.05 o
  -5   9  22    882.18    920.74      9.47 o
   6   9  22    305.08    300.27      4.80 o
  -6   9  22    297.39    285.63      4.69 o
   7   9  22     57.84     57.18      2.20 o
  -7   9  22     50.30     47.67      2.64 o
   8   9  22     41.33     42.92      2.15 o
  -8   9  22     25.39     24.10      1.87 o
   9   9  22     94.51     98.62      3.56 o
   0  10  22    942.76    969.46      9.47 o
   1  10  22    373.33    379.75      4.64 o
  -1  10  22    301.02    316.26      4.35 o
   2  10  22    405.33    391.52      4.61 o
  -2  10  22    419.66    411.49      5.27 o
   3  10  22    612.28    613.10      5.68 o
  -3  10  22    603.80    617.78      6.38 o
   4  10  22     13.50     11.13      1.36 o
  -4  10  22      4.50      2.79      1.60 <
   5  10  22     56.01     56.87      1.94 o
  -5  10  22     48.70     53.01      2.51 o
   6  10  22    201.37    198.73      3.41 o
  -6  10  22    199.44    193.76      3.80 o
   7  10  22     27.27     26.53      1.37 o
  -7  10  22     39.09     40.87      2.05 o
   8  10  22     42.51     45.84      2.48 o
  -8  10  22     38.80     45.90      2.51 o
   0  11  22     40.05     50.69      2.03 o
   1  11  22    265.86    282.14      3.61 o
  -1  11  22    283.52    303.40      4.26 o
   2  11  22    171.34    167.49      3.35 o
  -2  11  22    184.91    179.24      3.12 o
   3  11  22    376.33    362.04      3.81 o
  -3  11  22    335.71    320.47      3.98 o
   4  11  22    587.28    590.20      5.68 o
  -4  11  22    535.09    540.98      5.57 o
   5  11  22    316.68    330.92      4.52 o
  -5  11  22    256.52    266.83      3.52 o
   6  11  22    283.73    297.08      4.42 o
  -6  11  22    271.34    290.64      4.47 o
   0  12  22    159.40    154.04      2.42 o
   1  12  22    426.58    437.85      4.64 o
  -1  12  22    440.59    450.71      4.18 o
   2  12  22    357.10    368.25      4.00 o
  -2  12  22    400.39    410.54      3.97 o
   3  12  22     94.50     84.25      3.02 o
  -3  12  22     86.17     80.31      2.01 o
   4  12  22    214.68    216.70      5.19 o
  -4  12  22    243.56    242.64      4.88 o
   0   1  23    243.43    233.82      4.77 o
   1   1  23     14.54     21.95      2.14 o
   0   2  23    666.26    660.00      8.24 o
   1   2  23   1088.15   1072.66     10.54 o
  -1   2  23    952.11    944.41      8.89 o
   2   2  23    186.84    183.37      4.60 o
   0   3  23    563.25    546.50      7.30 o
   1   3  23   1215.84   1201.20     11.43 o
  -1   3  23   1147.39   1133.64     10.48 o
   2   3  23   4559.95   4536.13     22.33 o
  -2   3  23   4571.06   4565.57     23.55 o
   3   3  23   2742.86   2853.35     17.67 o
   0   4  23   3192.13   3089.97     19.44 o
   1   4  23   2393.93   2265.40     15.34 o
  -1   4  23   2644.79   2527.23     14.87 o
   2   4  23   2241.84   2149.45     14.03 o
  -2   4  23   2222.17   2152.73     15.39 o
   3   4  23   1638.14   1641.23     11.91 o
  -3   4  23   1685.80   1693.82     12.61 o
   4   4  23    615.66    536.11      5.79 o
   0   5  23    556.09    601.09      9.14 o
   1   5  23    168.38    198.65      4.35 o
  -1   5  23    160.96    188.54      3.52 o
   2   5  23     44.23     47.87      1.99 o
  -2   5  23     18.56     23.89      1.99 o
   3   5  23   2981.44   2949.08     14.90 o
  -3   5  23   3054.52   2980.31     20.79 o
   4   5  23    922.45    945.06      8.05 o
  -4   5  23   1022.51   1043.43      9.56 o
   5   5  23   1428.19   1548.47     11.38 o
   0   6  23   3537.63   3281.99     19.38 o
   1   6  23    596.98    567.63      6.47 o
  -1   6  23    528.02    484.00      6.69 o
   2   6  23    220.30    217.78      3.97 o
  -2   6  23    150.28    146.96      3.28 o
   3   6  23      1.32      4.57      1.57 <
  -3   6  23      1.25      7.39      1.57 o
   4   6  23     50.88     46.11      2.17 o
  -4   6  23     48.05     47.53      2.26 o
   5   6  23   1175.44   1207.23      9.66 o
  -5   6  23   1117.93   1146.73      9.34 o
   6   6  23    103.24    105.87      2.88 o
   0   7  23      1.71      7.65      1.69 o
   1   7  23    250.23    248.65      4.59 o
  -1   7  23    225.44    231.62      3.73 o
   2   7  23   1040.12    966.81      8.05 o
  -2   7  23   1131.83   1054.32      8.97 o
   3   7  23    250.70    239.27      4.17 o
  -3   7  23    236.21    219.23      4.26 o
   4   7  23    572.32    575.45      6.30 o
  -4   7  23    535.00    532.37      6.41 o
   5   7  23    207.21    217.24      3.68 o
  -5   7  23    245.47    249.88      4.33 o
   6   7  23    928.39    936.76      8.16 o
  -6   7  23   1007.88   1013.10      8.58 o
   7   7  23    795.93    884.72      9.34 o
   0   8  23    120.11    168.47      3.68 o
   1   8  23   1443.19   1425.10     10.56 o
  -1   8  23   1390.51   1387.62     10.22 o
   2   8  23    192.20    195.81      3.82 o
  -2   8  23    156.66    158.60      3.04 o
   3   8  23    671.09    663.78      6.59 o
  -3   8  23    632.05    636.00      6.48 o
   4   8  23    214.52    217.25      3.74 o
  -4   8  23    230.73    234.07      3.82 o
   5   8  23    752.06    761.06      7.23 o
  -5   8  23    853.05    872.48      7.73 o
   6   8  23    768.28    768.52      7.81 o
  -6   8  23    798.63    811.42      8.02 o
   7   8  23    533.43    528.55      5.88 o
  -7   8  23    510.37    510.38      6.25 o
   8   8  23    141.00    146.73      3.83 o
   0   9  23     39.29     31.33      2.30 o
   1   9  23    298.31    278.58      4.65 o
  -1   9  23    244.14    216.26      3.82 o
   2   9  23   1764.85   1721.32     10.58 o
  -2   9  23   1833.29   1799.26     12.01 o
   3   9  23   1002.51    980.80      7.75 o
  -3   9  23   1164.32   1140.39     10.29 o
   4   9  23    212.99    216.85      3.45 o
  -4   9  23    187.74    192.71      4.26 o
   5   9  23    172.63    172.82      3.54 o
  -5   9  23    153.42    151.59      3.64 o
   6   9  23    371.86    380.55      5.15 o
  -6   9  23    371.12    383.62      5.19 o
   7   9  23    126.13    138.12      2.84 o
  -7   9  23     99.42    108.42      3.31 o
   8   9  23    127.07    113.76      2.86 o
  -8   9  23    110.48    102.29      2.74 o
   0  10  23     27.18     19.09      1.95 o
   1  10  23    697.98    733.31      6.67 o
  -1  10  23    839.31    888.62      8.05 o
   2  10  23    116.42    126.37      2.83 o
  -2  10  23    117.92    130.42      2.95 o
   3  10  23    192.09    200.82      2.96 o
  -3  10  23    191.24    199.60      3.43 o
   4  10  23    173.68    175.88      2.95 o
  -4  10  23    147.10    149.82      3.13 o
   5  10  23    335.87    347.54      4.25 o
  -5  10  23    336.83    342.55      4.73 o
   6  10  23    186.69    181.22      2.87 o
  -6  10  23    197.84    193.86      3.53 o
   7  10  23     48.92     55.27      2.36 o
  -7  10  23     27.03     25.00      2.21 o
   0  11  23   3643.67   3624.35     18.21 o
   1  11  23    347.92    345.04      4.61 o
  -1  11  23    383.11    375.95      4.26 o
   2  11  23     67.78     67.11      1.98 o
  -2  11  23     96.78     98.90      2.19 o
   3  11  23     21.81     27.86      1.56 o
  -3  11  23     22.97     30.01      1.56 o
   4  11  23    368.66    363.07      5.40 o
  -4  11  23    317.68    300.75      4.06 o
   5  11  23    551.34    512.27      7.18 o
  -5  11  23    577.86    534.07      5.66 o
   0  12  23     41.47     40.80      1.51 o
   1  12  23    591.82    600.48      6.32 o
  -1  12  23    578.49    550.27      4.88 o
   2  12  23    258.60    275.31      4.45 o
  -2  12  23    257.19    262.37      4.46 o
   3  12  23    323.13    284.23      4.86 o
  -3  12  23    322.16    293.04      5.23 o
   0   0  24   1584.55   1586.56     26.06 o
   0   1  24   2505.92   2363.79     16.36 o
   1   1  24     58.73     71.40      2.96 o
   0   2  24    323.51    267.84      5.00 o
   1   2  24    338.17    326.36      5.94 o
  -1   2  24    341.62    329.20      5.87 o
   2   2  24    394.03    409.32      5.93 o
   0   3  24     48.18     60.35      3.08 o
   1   3  24    570.46    575.80      8.56 o
  -1   3  24    693.36    712.11      7.53 o
   2   3  24   2521.38   2533.75     16.11 o
  -2   3  24   2327.46   2367.73     16.35 o
   3   3  24    625.11    577.18      6.28 o
   0   4  24    682.93    593.80      7.78 o
   1   4  24    712.71    692.63      7.99 o
  -1   4  24    712.31    710.69      6.99 o
   2   4  24    231.99    233.56      3.75 o
  -2   4  24    165.69    162.39      3.25 o
   3   4  24    246.05    208.53      3.37 o
  -3   4  24    314.57    277.67      4.10 o
   4   4  24    640.31    608.43      6.16 o
   0   5  24   1676.00   1466.60     11.34 o
   1   5  24    641.63    649.12      7.12 o
  -1   5  24    595.22    591.54      6.42 o
   2   5  24   1776.14   1716.96     11.75 o
  -2   5  24   1725.98   1661.35     12.27 o
   3   5  24   1693.54   1615.28     10.91 o
  -3   5  24   1874.09   1789.70     13.87 o
   4   5  24    758.44    730.17      6.88 o
  -4   5  24    812.08    792.81      8.11 o
   5   5  24    864.78    905.58      8.23 o
   0   6  24     59.40     56.26      2.69 o
   1   6  24   2011.88   1981.27     13.18 o
  -1   6  24   2083.26   2018.17     15.08 o
   2   6  24    374.62    329.42      4.74 o
  -2   6  24    322.77    278.99      4.77 o
   3   6  24    307.53    296.65      4.35 o
  -3   6  24    284.40    269.72      4.02 o
   4   6  24    141.12    142.30      3.48 o
  -4   6  24    140.58    134.39      2.94 o
   5   6  24    484.53    526.12      5.72 o
  -5   6  24    461.27    482.20      5.49 o
   6   6  24    676.85    709.64      6.68 o
   0   7  24   1344.76   1330.76     10.06 o
   1   7  24    296.27    284.92      4.78 o
  -1   7  24    264.81    246.62      4.19 o
   2   7  24    351.28    355.18      4.91 o
  -2   7  24    401.15    393.59      5.52 o
   3   7  24    384.42    355.31      4.88 o
  -3   7  24    450.71    418.51      5.36 o
   4   7  24    482.95    480.57      5.90 o
  -4   7  24    488.22    477.00      5.93 o
   5   7  24   1180.01   1230.50      9.25 o
  -5   7  24   1174.03   1236.46      9.76 o
   6   7  24    130.00    124.76      2.92 o
  -6   7  24    145.15    140.88      3.08 o
   7   7  24    205.95    209.49      4.26 o
   0   8  24    323.40    300.40      4.46 o
   1   8  24    528.23    528.79      6.19 o
  -1   8  24    488.95    495.12      5.59 o
   2   8  24    392.88    437.74      5.62 o
  -2   8  24    385.35    434.07      5.19 o
   3   8  24    773.68    802.32      7.10 o
  -3   8  24    857.35    892.24      7.62 o
   4   8  24    320.17    331.86      4.62 o
  -4   8  24    317.18    321.18      4.28 o
   5   8  24    673.65    748.16      7.29 o
  -5   8  24    697.51    774.43      7.38 o
   6   8  24    133.55    138.84      3.39 o
  -6   8  24    111.85    111.85      2.90 o
   7   8  24     15.18     18.21      1.71 o
  -7   8  24     15.04     16.61      1.79 o
   8   8  24    228.36    234.00      4.43 o
   0   9  24    331.19    313.83      5.25 o
   1   9  24   1093.92   1033.92      8.98 o
  -1   9  24   1163.93   1130.47      8.74 o
   2   9  24   1014.48   1045.36      7.94 o
  -2   9  24   1051.46   1086.27      8.44 o
   3   9  24    192.26    217.73      3.23 o
  -3   9  24    177.27    193.32      3.88 o
   4   9  24    276.03    262.05      4.10 o
  -4   9  24    276.60    263.20      4.67 o
   5   9  24    922.91    942.20      8.19 o
  -5   9  24    951.48    992.46      9.15 o
   6   9  24    234.78    230.54      3.52 o
  -6   9  24    303.66    304.72      4.33 o
   7   9  24    178.43    187.44      3.85 o
  -7   9  24    154.72    162.17      3.64 o
   8   9  24     97.36     93.29      3.34 o
  -8   9  24     71.24     68.91      3.00 o
   0  10  24    394.80    432.93      5.61 o
   1  10  24    283.96    275.21      4.45 o
  -1  10  24    295.36    280.54      4.09 o
   2  10  24    151.08    143.67      2.78 o
  -2  10  24    130.32    130.40      2.68 o
   3  10  24     39.40     37.04      1.67 o
  -3  10  24     18.30     17.12      1.56 o
   4  10  24    500.19    479.41      4.81 o
  -4  10  24    498.49    484.43      4.81 o
   5  10  24     71.20     64.78      1.84 o
  -5  10  24     91.19     85.23      2.54 o
   6  10  24    156.40    143.23      2.56 o
  -6  10  24    209.14    198.57      3.74 o
   0  11  24   1098.46   1138.35      8.09 o
   1  11  24    205.43    214.20      3.40 o
  -1  11  24    200.72    209.22      3.05 o
   2  11  24    330.08    309.26      3.70 o
  -2  11  24    290.83    268.99      3.52 o
   3  11  24    750.39    770.86      6.92 o
  -3  11  24    722.05    733.93      5.39 o
   4  11  24     49.78     42.30      2.20 o
  -4  11  24     67.94     63.62      1.87 o
   5  11  24     53.61     56.84      4.06 o
  -5  11  24     53.06     56.76      3.90 o
   0  12  24    595.93    594.22      7.91 o
   1  12  24    373.60    388.07      5.98 o
  -1  12  24    428.35    429.88      7.99 o
   0   1  25     56.97     63.61      3.04 o
   1   1  25  13086.50  12776.80     54.49 o
   0   2  25    387.13    415.58      7.04 o
   1   2  25   1081.36   1066.26     11.44 o
  -1   2  25   1010.09   1000.44      9.78 o
   2   2  25   1311.43   1357.83     10.13 o
   0   3  25     91.13     84.10      3.28 o
   1   3  25   1867.51   1861.15     12.99 o
  -1   3  25   1888.81   1893.09     11.82 o
   2   3  25   1809.54   1758.83     11.96 o
  -2   3  25   1571.55   1528.83     10.36 o
   3   3  25    314.79    329.96      4.48 o
   0   4  25    423.38    434.21      5.76 o
   1   4  25    686.76    712.02      7.07 o
  -1   4  25    614.62    644.16      5.97 o
   2   4  25    284.37    296.92      4.05 o
  -2   4  25    248.31    262.69      4.00 o
   3   4  25   4092.32   3973.68     19.96 o
  -3   4  25   3945.46   3893.42     18.77 o
   4   4  25    574.76    489.88      5.74 o
   0   5  25      2.28      8.99      1.59 o
   1   5  25   1338.36   1302.56     10.54 o
  -1   5  25   1268.81   1227.94      9.16 o
   2   5  25    162.60    172.71      3.44 o
  -2   5  25    149.75    147.33      3.19 o
   3   5  25   1738.10   1745.13     10.76 o
  -3   5  25   1749.27   1739.14     11.58 o
   4   5  25   1770.08   1812.23     12.16 o
  -4   5  25   1776.15   1817.54     11.73 o
   5   5  25   2354.88   2319.20     14.33 o
   0   6  25      9.79     11.71      1.84 o
   1   6  25    270.65    257.23      4.83 o
  -1   6  25    299.19    284.84      5.12 o
   2   6  25    130.02    150.32      3.35 o
  -2   6  25    163.39    184.09      3.64 o
   3   6  25    576.14    557.25      5.88 o
  -3   6  25    560.18    555.73      5.60 o
   4   6  25    826.24    808.94      7.39 o
  -4   6  25    875.23    852.05      7.02 o
   5   6  25     34.99     35.84      2.07 o
  -5   6  25     30.31     28.14      1.80 o
   6   6  25     54.67     67.00      2.30 o
   0   7  25      1.92      6.16      1.68 o
   1   7  25    774.93    781.80      7.36 o
  -1   7  25    767.15    749.72      7.17 o
   2   7  25     29.02     33.34      2.23 o
  -2   7  25     33.60     36.15      2.24 o
   3   7  25    247.62    271.22      4.44 o
  -3   7  25    203.59    217.07      4.06 o
   4   7  25    199.04    216.53      3.90 o
  -4   7  25    196.36    204.38      3.64 o
   5   7  25    393.61    410.95      5.12 o
  -5   7  25    376.66    385.36      4.97 o
   6   7  25    128.68    127.73      2.68 o
  -6   7  25    120.74    115.49      2.70 o
   7   7  25   1561.14   1656.24     14.10 o
   0   8  25   1380.30   1439.74     10.77 o
   1   8  25    114.14    113.17      2.95 o
  -1   8  25     99.88     92.50      2.52 o
   2   8  25     65.48     69.68      2.51 o
  -2   8  25     73.60     79.97      2.52 o
   3   8  25    547.37    609.98      6.27 o
  -3   8  25    517.83    572.99      6.04 o
   4   8  25    354.76    357.94      4.39 o
  -4   8  25    393.33    400.07      4.60 o
   5   8  25    398.97    420.55      5.09 o
  -5   8  25    379.24    406.03      4.98 o
   6   8  25    345.39    335.31      4.53 o
  -6   8  25    367.70    351.12      4.97 o
   7   8  25    202.91    191.49      3.13 o
  -7   8  25    188.64    185.76      3.64 o
   8   8  25    273.98    241.05      4.09 o
   0   9  25     34.02     41.60      2.14 o
   1   9  25    159.27    173.62      3.56 o
  -1   9  25    171.22    188.25      3.61 o
   2   9  25    726.81    731.21      6.56 o
  -2   9  25    728.47    730.54      6.86 o
   3   9  25     56.52     56.15      1.99 o
  -3   9  25     43.90     38.89      2.21 o
   4   9  25    170.10    177.70      3.03 o
  -4   9  25    240.24    258.92      4.38 o
   5   9  25     55.40     50.90      1.83 o
  -5   9  25     53.59     49.14      2.04 o
   6   9  25    124.34    119.79      2.24 o
  -6   9  25     83.79     80.17      2.40 o
   7   9  25    348.62    333.01      4.20 o
  -7   9  25    331.26    314.75      4.63 o
   0  10  25    518.69    545.93      5.58 o
   1  10  25    312.29    298.18      4.00 o
  -1  10  25    288.13    281.12      4.45 o
   2  10  25   3005.90   3066.18     18.11 o
  -2  10  25   2845.62   2896.64     15.64 o
   3  10  25    219.05    227.24      3.10 o
  -3  10  25    247.22    270.35      3.91 o
   4  10  25     40.79     39.90      1.62 o
  -4  10  25     41.52     39.38      1.70 o
   5  10  25    509.37    522.55      5.17 o
  -5  10  25    489.78    495.59      5.48 o
   6  10  25     36.94     40.39      3.53 o
  -6  10  25     41.92     46.72      2.49 o
   0  11  25    161.28    140.53      2.60 o
   1  11  25    269.14    282.70      3.63 o
  -1  11  25    344.60    357.68      4.11 o
   2  11  25    202.02    186.88      2.64 o
  -2  11  25    148.66    134.97      2.73 o
   3  11  25      3.60      4.32      1.09 o
  -3  11  25      5.68      7.38      1.35 o
   4  11  25    122.15    114.82      3.91 o
   0   1  26   9959.00   9865.42     44.99 o
   1   1  26    494.18    498.89      6.42 o
   0   2  26    469.12    462.81      5.76 o
   1   2  26    272.91    275.57      5.14 o
  -1   2  26    333.25    348.18      4.76 o
   2   2  26     89.45     89.61      2.43 o
   0   3  26   1600.44   1555.89     11.41 o
   1   3  26    425.99    423.61      5.34 o
  -1   3  26    364.76    361.36      4.80 o
   2   3  26    379.50    378.10      4.99 o
  -2   3  26    403.76    395.53      4.33 o
   3   3  26     61.38     87.26      2.48 o
   0   4  26    766.21    685.65      6.87 o
   1   4  26   1056.44   1059.07      9.23 o
  -1   4  26   1072.97   1083.82      8.32 o
   2   4  26    609.36    573.61      5.75 o
  -2   4  26    581.55    541.36      5.69 o
   3   4  26   1894.42   1714.77     11.11 o
  -3   4  26   1993.89   1820.87     10.60 o
   4   4  26   2068.84   2135.35     13.41 o
   0   5  26    774.11    799.02      7.08 o
   1   5  26    920.79    879.17      8.26 o
  -1   5  26    906.02    859.44      7.72 o
   2   5  26   1057.03   1047.56      8.35 o
  -2   5  26   1039.10   1023.84      8.18 o
   3   5  26   1295.71   1277.74      9.70 o
  -3   5  26   1228.83   1208.61      9.16 o
   4   5  26    391.73    400.85      5.10 o
  -4   5  26    437.13    443.05      4.99 o
   5   5  26    731.44    689.62      6.47 o
   0   6  26    867.00    776.73      7.94 o
   1   6  26   2366.68   2405.01     15.40 o
  -1   6  26   2356.79   2380.13     15.49 o
   2   6  26     58.49     66.08      2.86 o
  -2   6  26     52.83     55.61      2.30 o
   3   6  26   1675.35   1650.12     11.19 o
  -3   6  26   1831.84   1800.51     11.92 o
   4   6  26    825.76    890.88      7.28 o
  -4   6  26    797.89    859.97      6.55 o
   5   6  26     67.50     57.39      2.20 o
  -5   6  26     69.05     56.86      2.05 o
   6   6  26    481.93    506.96      4.95 o
   0   7  26   1948.05   1905.93     13.03 o
   1   7  26    314.87    317.12      4.74 o
  -1   7  26    318.33    313.98      4.29 o
   2   7  26    117.21    110.53      3.47 o
  -2   7  26    119.29    110.98      3.02 o
   3   7  26    667.77    709.91      6.50 o
  -3   7  26    625.06    647.85      6.72 o
   4   7  26     46.71     44.22      2.16 o
  -4   7  26     73.64     66.06      2.08 o
   5   7  26     56.97     53.91      2.07 o
  -5   7  26     51.38     50.72      1.92 o
   6   7  26     13.52     12.01      1.37 o
  -6   7  26     16.44     14.48      1.34 o
   7   7  26    779.10    852.84      7.92 o
   0   8  26      8.18     10.24      1.74 o
   1   8  26    100.29     89.92      2.67 o
  -1   8  26     86.72     75.05      2.47 o
   2   8  26    533.04    544.46      5.57 o
  -2   8  26    528.92    533.58      6.05 o
   3   8  26    146.59    149.94      2.86 o
  -3   8  26    157.84    158.02      3.06 o
   4   8  26     97.25    104.04      2.39 o
  -4   8  26    113.95    111.08      2.36 o
   5   8  26    179.54    187.08      3.46 o
  -5   8  26    203.76    218.08      3.99 o
   6   8  26     64.19     63.25      1.98 o
  -6   8  26     61.29     58.94      2.10 o
   7   8  26    625.51    644.04      6.56 o
  -7   8  26    607.81    628.45      6.46 o
   0   9  26   1399.43   1423.92     10.12 o
   1   9  26    120.73    119.25      3.09 o
  -1   9  26    124.92    136.54      3.52 o
   2   9  26    147.59    149.81      3.28 o
  -2   9  26    152.01    154.14      3.28 o
   3   9  26    199.50    208.50      3.22 o
  -3   9  26    189.34    199.76      3.90 o
   4   9  26    411.48    431.31      4.99 o
  -4   9  26    401.01    431.88      5.33 o
   5   9  26    820.80    849.18      6.43 o
  -5   9  26    859.09    881.51      7.59 o
   6   9  26     59.36     59.77      1.63 o
  -6   9  26     71.08     71.64      2.79 o
   0  10  26   1037.12   1017.23      8.19 o
   1  10  26     70.32     63.08      2.25 o
  -1  10  26     87.07     83.72      2.37 o
   2  10  26    865.06    838.76      6.57 o
  -2  10  26    855.84    857.98      8.54 o
   3  10  26    282.52    293.71      4.05 o
  -3  10  26    256.80    268.83      3.81 o
   4  10  26    143.07    146.12      3.26 o
  -4  10  26    131.88    133.18      2.63 o
   5  10  26     57.49     60.62      3.06 o
  -5  10  26     54.97     60.03      2.34 o
   0  11  26    251.16    256.12      3.50 o
   1  11  26     61.03     64.68      1.70 o
  -1  11  26     67.60     70.62      2.11 o
   2  11  26     89.07     77.84      3.36 o
  -2  11  26    120.03    107.41      2.77 o
   0   1  27     50.57     64.49      2.76 o
   1   1  27    222.30    248.16      4.54 o
   0   2  27   3170.22   3254.93     18.73 o
   1   2  27    849.76    830.66      8.53 o
  -1   2  27    727.65    715.36      6.92 o
   2   2  27    460.09    461.20      5.54 o
   0   3  27     36.72     34.30      2.02 o
   1   3  27    480.80    455.24      5.50 o
  -1   3  27    492.70    463.58      5.72 o
   2   3  27   2109.70   2122.27     12.79 o
  -2   3  27   2189.91   2234.07     12.09 o
   3   3  27      1.76      4.03      1.27 o
   0   4  27   1757.25   1659.23     10.86 o
   1   4  27    586.35    612.12      6.36 o
  -1   4  27    496.86    518.59      6.16 o
   2   4  27    337.22    301.54      4.48 o
  -2   4  27    320.86    287.35      3.88 o
   3   4  27    163.36    166.94      3.16 o
  -3   4  27    196.50    208.80      3.53 o
   4   4  27    266.31    271.38      3.82 o
   0   5  27   1256.45   1300.51      9.71 o
   1   5  27    124.90    142.30      3.01 o
  -1   5  27    102.49    128.58      3.02 o
   2   5  27     63.41     65.69      2.39 o
  -2   5  27     80.67     81.41      2.48 o
   3   5  27    162.10    157.11      3.10 o
  -3   5  27    183.93    181.85      3.25 o
   4   5  27     68.67     81.65      2.59 o
  -4   5  27     73.31     82.35      2.36 o
   5   5  27    325.98    307.52      4.16 o
   0   6  27     92.80     84.59      2.99 o
   1   6  27    164.56    162.10      3.80 o
  -1   6  27    165.48    161.33      3.59 o
   2   6  27    445.54    442.23      5.70 o
  -2   6  27    496.80    491.58      5.28 o
   3   6  27    800.51    876.52      7.87 o
  -3   6  27    719.34    768.33      6.61 o
   4   6  27    135.17    145.33      3.20 o
  -4   6  27    125.71    134.40      2.93 o
   5   6  27    258.32    274.15      3.47 o
  -5   6  27    253.08    272.14      3.77 o
   6   6  27      1.19      2.43      1.21 <
   0   7  27      4.28      6.05      1.68 o
   1   7  27   1567.07   1705.87     11.97 o
  -1   7  27   1546.33   1697.70     11.04 o
   2   7  27    479.37    503.74      6.22 o
  -2   7  27    497.31    510.11      5.52 o
   3   7  27    230.94    236.06      4.08 o
  -3   7  27    216.47    221.26      3.55 o
   4   7  27    588.04    610.35      6.04 o
  -4   7  27    626.28    650.95      5.88 o
   5   7  27     30.28     26.50      1.45 o
  -5   7  27     42.49     35.00      1.60 o
   6   7  27    407.68    392.99      4.63 o
  -6   7  27    403.02    418.60      4.55 o
   7   7  27     24.79     32.14      1.61 o
   0   8  27    474.34    414.14      5.59 o
   1   8  27     44.07     43.34      2.33 o
  -1   8  27     40.29     41.15      2.07 o
   2   8  27    171.54    192.11      3.34 o
  -2   8  27    175.82    191.25      3.31 o
   3   8  27     70.21     79.26      2.26 o
  -3   8  27     54.72     57.84      1.88 o
   4   8  27    337.87    326.88      3.72 o
  -4   8  27    278.87    270.81      4.32 o
   5   8  27    507.87    544.23      4.65 o
  -5   8  27    596.47    648.75      6.81 o
   6   8  27     45.32     41.04      1.58 o
  -6   8  27     45.49     41.63      1.84 o
   7   8  27     42.40     47.10      1.88 o
  -7   8  27     31.33     37.17      2.06 o
   0   9  27    298.49    288.63      4.33 o
   1   9  27     13.89     13.40      1.59 o
  -1   9  27     14.60     13.06      1.61 o
   2   9  27      6.85      8.50      1.48 o
  -2   9  27     10.43      8.73      1.41 o
   3   9  27    653.79    661.37      6.32 o
  -3   9  27    676.24    694.90      6.43 o
   4   9  27    212.52    204.04      2.99 o
  -4   9  27    178.04    166.73      3.14 o
   5   9  27     83.93     74.09      1.81 o
  -5   9  27    100.59     93.66      2.17 o
   6   9  27    226.72    233.64      5.32 o
  -6   9  27    270.65    290.73      4.82 o
   0  10  27    372.64    405.94      5.01 o
   1  10  27    588.75    617.74      5.75 o
  -1  10  27    539.98    569.60      6.59 o
   2  10  27    471.13    471.19      4.38 o
  -2  10  27    472.54    469.78      4.73 o
   3  10  27      7.73     10.02      1.12 o
  -3  10  27     14.06     17.80      1.58 o
   4  10  27      8.95      8.19      1.44 o
  -4  10  27      6.59      2.97      1.96 <
   0   0  28    116.90    131.79      6.98 o
   0   1  28     60.13     51.74      2.70 o
   1   1  28    171.69    175.50      4.16 o
   0   2  28    199.62    196.93      3.76 o
   1   2  28   3669.10   3648.85     19.37 o
  -1   2  28   3723.53   3684.17     21.85 o
   2   2  28     62.15     76.26      2.38 o
   0   3  28     28.11     24.45      1.63 o
   1   3  28    340.05    337.46      4.47 o
  -1   3  28    293.71    297.74      4.28 o
   2   3  28   1688.19   1655.42     10.32 o
  -2   3  28   1756.67   1761.25     10.19 o
   3   3  28    151.27    131.84      2.51 o
   0   4  28    693.91    663.47      6.25 o
   1   4  28    764.24    766.37      6.48 o
  -1   4  28    713.33    718.08      6.90 o
   2   4  28     27.20     28.13      1.75 o
  -2   4  28     38.89     39.20      1.83 o
   3   4  28    313.56    303.17      3.94 o
  -3   4  28    342.02    328.33      4.45 o
   4   4  28     35.99     40.68      1.80 o
   0   5  28    702.96    767.63      7.36 o
   1   5  28    378.77    348.28      4.24 o
  -1   5  28    361.16    326.02      4.50 o
   2   5  28   2134.72   2100.25     12.85 o
  -2   5  28   1942.58   1860.30     11.46 o
   3   5  28      6.95      6.14      1.30 o
  -3   5  28      8.86      7.69      1.43 o
   4   5  28    186.35    177.17      3.35 o
  -4   5  28    169.95    162.21      2.91 o
   5   5  28    978.27    966.77      7.27 o
   0   6  28      7.61      7.45      1.81 o
   1   6  28    972.39    951.67      7.55 o
  -1   6  28   1046.04   1022.14      8.20 o
   2   6  28   2748.63   2759.03     15.42 o
  -2   6  28   2746.39   2758.65     15.45 o
   3   6  28     66.95     77.73      2.55 o
  -3   6  28     65.45     72.87      2.30 o
   4   6  28     13.62     15.52      1.51 o
  -4   6  28      9.19     11.51      1.43 o
   5   6  28     83.66     79.34      2.01 o
  -5   6  28    111.12    103.90      2.49 o
   6   6  28    639.65    644.20      5.50 o
   0   7  28    287.72    308.04      4.54 o
   1   7  28    661.22    688.79      7.10 o
  -1   7  28    693.65    737.38      6.38 o
   2   7  28   1182.85   1271.35     10.00 o
  -2   7  28   1233.95   1322.06      9.06 o
   3   7  28    174.14    183.44      3.34 o
  -3   7  28    153.14    158.50      2.75 o
   4   7  28      6.85      6.16      1.25 o
  -4   7  28      8.51      8.41      1.19 o
   5   7  28     50.88     51.88      1.66 o
  -5   7  28     31.85     30.76      1.50 o
   6   7  28     39.58     31.88      1.75 o
  -6   7  28     52.50     44.09      1.67 o
   7   7  28    540.28    594.57      6.83 o
   0   8  28    246.32    282.31      4.52 o
   1   8  28    812.04    807.25      6.79 o
  -1   8  28    788.97    801.89      7.56 o
   2   8  28    687.15    684.00      6.43 o
  -2   8  28    650.06    646.63      5.74 o
   3   8  28     88.46    100.56      2.31 o
  -3   8  28     56.77     62.00      1.97 o
   4   8  28      7.48      7.13      1.06 o
  -4   8  28      3.02      1.85      1.34 <
   5   8  28    131.38    142.69      2.59 o
  -5   8  28    147.44    156.95      3.22 o
   6   8  28    257.13    258.26      3.76 o
  -6   8  28    290.85    296.72      5.25 o
   0   9  28     26.47     24.38      1.80 o
   1   9  28    147.85    164.79      3.06 o
  -1   9  28    157.32    172.66      2.91 o
   2   9  28    246.85    236.46      3.25 o
  -2   9  28    279.36    261.56      3.73 o
   3   9  28     17.30     17.31      1.24 o
  -3   9  28     22.89     22.32      1.33 o
   4   9  28     65.92     60.88      1.69 o
  -4   9  28     71.57     69.78      2.06 o
   5   9  28    668.30    667.67      8.14 o
  -5   9  28    669.19    676.08      9.92 o
   0  10  28    206.58    210.21      2.94 o
   1  10  28    271.50    276.07      3.13 o
  -1  10  28    252.15    256.78      3.21 o
   2  10  28     92.80    100.40      2.13 o
  -2  10  28     89.76    102.60      3.16 o
   0   1  29    807.94    787.34      7.99 o
   1   1  29   2509.04   2448.05     17.27 o
   0   2  29    613.60    605.70      6.92 o
   1   2  29   1118.59   1116.87      9.31 o
  -1   2  29   1172.58   1182.20     10.12 o
   2   2  29   5246.16   5119.77     26.00 o
   0   3  29    279.86    268.60      3.75 o
   1   3  29   2167.20   2200.40     13.35 o
  -1   3  29   2290.35   2338.91     14.51 o
   2   3  29    602.75    611.03      5.41 o
  -2   3  29    563.50    577.91      5.14 o
   3   3  29    786.76    717.73      5.75 o
   0   4  29   2877.84   2933.26     16.09 o
   1   4  29    803.29    794.38      6.45 o
  -1   4  29    813.28    803.00      6.77 o
   2   4  29    868.24    839.79      6.58 o
  -2   4  29    868.03    842.86      7.30 o
   3   4  29     33.68     36.72      1.68 o
  -3   4  29     33.93     40.79      1.83 o
   4   4  29    468.63    435.99      4.56 o
   0   5  29    447.11    437.88      4.60 o
   1   5  29   1185.85   1196.19      8.05 o
  -1   5  29   1130.68   1124.07      8.56 o
   2   5  29    927.52    896.93      6.76 o
  -2   5  29    978.17    935.71      7.27 o
   3   5  29    775.31    748.16      7.05 o
  -3   5  29    760.23    753.61      6.34 o
   4   5  29    627.02    636.11      5.69 o
  -4   5  29    690.55    698.68      5.88 o
   5   5  29     59.07     59.51      2.07 o
   0   6  29    452.77    468.47      4.72 o
   1   6  29    351.71    375.00      4.63 o
  -1   6  29    344.13    374.33      4.52 o
   2   6  29   1184.11   1189.05      8.59 o
  -2   6  29   1274.82   1302.45      9.12 o
   3   6  29    254.20    245.45      3.43 o
  -3   6  29    235.58    226.05      3.65 o
   4   6  29    485.54    497.61      4.71 o
  -4   6  29    524.78    540.38      5.42 o
   5   6  29    165.33    158.86      2.76 o
  -5   6  29    219.03    212.22      3.43 o
   6   6  29      3.48      9.22      1.08 o
   0   7  29    276.79    277.67      3.77 o
   1   7  29    100.55    103.89      2.72 o
  -1   7  29    124.61    126.90      2.42 o
   2   7  29    151.84    152.97      2.93 o
  -2   7  29    141.95    139.82      2.63 o
   3   7  29    509.43    532.28      4.77 o
  -3   7  29    500.61    512.42      5.04 o
   4   7  29    372.81    399.64      4.11 o
  -4   7  29    439.32    476.33      4.95 o
   5   7  29    414.60    397.95      4.25 o
  -5   7  29    440.87    426.19      4.65 o
   6   7  29    106.17     98.36      2.26 o
  -6   7  29    108.93    104.15      2.83 o
   0   8  29    343.69    348.36      4.35 o
   1   8  29    433.11    445.13      4.53 o
  -1   8  29    418.22    435.67      4.83 o
   2   8  29    856.59    855.19      5.89 o
  -2   8  29    904.19    899.70      6.57 o
   3   8  29    139.66    142.35      2.29 o
  -3   8  29    132.54    135.59      2.43 o
   4   8  29     63.07     55.15      1.68 o
  -4   8  29     63.72     56.24      2.08 o
   5   8  29    605.05    627.44      5.83 o
  -5   8  29    533.79    550.19      6.43 o
   0   9  29     36.06     38.64      1.48 o
   1   9  29    851.46    867.73      5.76 o
  -1   9  29    830.12    835.41      6.68 o
   2   9  29     80.06     71.82      1.78 o
  -2   9  29     89.17     80.47      2.69 o
   3   9  29     74.86     76.06      1.81 o
  -3   9  29     72.92     85.57      2.63 o
   4   9  29    302.38    310.45      8.30 o
   0   1  30     64.37     64.42      2.92 o
   1   1  30     81.11     75.48      2.70 o
   0   2  30   1135.38   1129.67      9.77 o
   1   2  30   1119.22   1133.74      9.15 o
  -1   2  30   1264.04   1275.82      9.80 o
   2   2  30     65.06     69.07      2.45 o
   0   3  30    157.43    165.15      3.01 o
   1   3  30    443.22    448.27      4.86 o
  -1   3  30    514.33    521.32      5.28 o
   2   3  30    115.11    136.41      2.74 o
  -2   3  30    109.64    128.80      2.90 o
   3   3  30     28.74     37.42      1.69 o
   0   4  30    281.63    276.65      3.96 o
   1   4  30    759.80    781.72      7.17 o
  -1   4  30    761.98    786.55      6.42 o
   2   4  30    609.47    621.88      5.15 o
  -2   4  30    616.55    615.03      5.93 o
   3   4  30    153.63    163.14      2.74 o
  -3   4  30    176.26    185.06      3.10 o
   4   4  30    702.50    787.30      5.97 o
   0   5  30    190.47    203.28      3.20 o
   1   5  30    667.56    681.26      5.79 o
  -1   5  30    725.62    732.06      6.12 o
   2   5  30    735.11    688.82      5.61 o
  -2   5  30    763.91    719.60      5.94 o
   3   5  30    195.59    203.83      3.11 o
  -3   5  30    202.93    216.07      3.16 o
   4   5  30    320.83    337.07      3.82 o
  -4   5  30    333.42    344.87      4.00 o
   5   5  30    423.46    422.64      4.50 o
   0   6  30   3060.34   3174.30     16.31 o
   1   6  30    360.95    360.82      4.25 o
  -1   6  30    352.24    355.55      4.42 o
   2   6  30    119.12    112.18      2.49 o
  -2   6  30    104.53     95.70      2.26 o
   3   6  30   1176.07   1211.08      7.80 o
  -3   6  30   1172.30   1199.26      8.07 o
   4   6  30    700.59    717.16      5.72 o
  -4   6  30    728.05    758.17      5.85 o
   5   6  30     80.84     85.17      2.11 o
  -5   6  30     95.47     94.21      2.05 o
   6   6  30    112.64     98.96      2.11 o
   0   7  30    779.48    852.42      6.73 o
   1   7  30     20.54     22.78      1.37 o
  -1   7  30      9.59     10.49      1.16 o
   2   7  30    186.95    172.39      2.70 o
  -2   7  30    188.66    179.43      2.84 o
   3   7  30    508.12    505.97      4.19 o
  -3   7  30    605.51    614.68      5.21 o
   4   7  30    616.52    629.05      4.88 o
  -4   7  30    686.74    713.58      5.80 o
   5   7  30     14.99     18.75      1.48 o
  -5   7  30      5.40      9.88      1.25 o
   6   7  30    112.18    117.55      5.38 o
  -6   7  30    119.16    130.55      4.00 o
   0   8  30      0.34      1.49      1.07 <
   1   8  30     18.32     19.13      1.25 o
  -1   8  30     11.32     10.25      1.18 o
   2   8  30    483.10    509.27      4.00 o
  -2   8  30    480.84    513.32      5.51 o
   3   8  30    438.05    439.87      4.23 o
  -3   8  30    460.08    463.44      5.66 o
   4   8  30    270.11    259.31      3.74 o
  -4   8  30    286.53    282.46      4.29 o
   0   9  30    620.44    610.17      5.61 o
   1   9  30    679.23    663.60      6.46 o
  -1   9  30    685.62    680.55      7.29 o
   2   9  30    129.34    138.13      2.93 o
  -2   9  30    155.95    168.68      3.80 o
   0   1  31    382.82    393.23      5.69 o
   1   1  31   2148.71   2203.95     15.47 o
   0   2  31    183.20    179.18      3.38 o
   1   2  31    234.22    225.14      3.71 o
  -1   2  31    195.12    187.95      3.30 o
   2   2  31    248.58    240.68      3.80 o
   0   3  31   1736.66   1772.23     11.53 o
   1   3  31     77.98     81.88      2.26 o
  -1   3  31     69.57     72.99      2.49 o
   2   3  31    263.42    287.79      3.62 o
  -2   3  31    337.86    351.03      5.28 o
   3   3  31    177.56    169.00      2.96 o
   0   4  31      6.32      8.02      1.44 o
   1   4  31    237.80    257.15      3.63 o
  -1   4  31    197.94    213.50      3.32 o
   2   4  31    577.93    595.17      5.48 o
  -2   4  31    548.42    561.82      5.13 o
   3   4  31    800.95    822.01      5.72 o
  -3   4  31    716.20    720.80      5.50 o
   4   4  31     41.61     41.33      1.67 o
   0   5  31   2329.75   2310.22     13.49 o
   1   5  31    602.20    630.97      5.36 o
  -1   5  31    634.14    657.42      5.47 o
   2   5  31    755.39    809.67      6.40 o
  -2   5  31    800.30    855.33      6.30 o
   3   5  31    704.60    693.83      5.50 o
  -3   5  31    713.45    702.51      5.74 o
   4   5  31     91.12     88.47      2.15 o
  -4   5  31     80.72     73.73      1.75 o
   5   5  31   1557.48   1568.72      7.29 o
   0   6  31     17.42     19.54      1.49 o
   1   6  31    730.16    756.72      6.32 o
  -1   6  31    770.22    791.89      6.15 o
   2   6  31    357.64    348.60      3.83 o
  -2   6  31    390.22    383.39      3.94 o
   3   6  31    192.10    205.49      2.82 o
  -3   6  31    152.18    160.96      2.64 o
   4   6  31    271.15    257.62      3.64 o
  -4   6  31    236.39    230.97      3.18 o
   5   6  31    160.16    168.86      2.57 o
  -5   6  31    172.57    175.38      2.36 o
   6   6  31     10.86     14.55      1.88 o
   0   7  31      3.07      9.94      1.27 o
   1   7  31    419.35    423.80      4.21 o
  -1   7  31    419.91    428.62      4.77 o
   2   7  31     31.57     35.43      1.28 o
  -2   7  31     19.27     20.89      1.32 o
   3   7  31     61.42     59.55      1.51 o
  -3   7  31     59.40     57.21      1.65 o
   4   7  31    155.52    152.11      2.91 o
  -4   7  31    187.09    181.38      2.91 o
   5   7  31    334.65    328.34      6.48 o
   0   8  31    113.86    100.45      2.12 o
   1   8  31    837.15    862.95      6.18 o
  -1   8  31    869.53    903.83      7.25 o
   2   8  31     29.18     35.93      1.49 o
  -2   8  31     39.51     45.41      2.02 o
   3   8  31   1043.95   1114.51     13.91 o
  -3   8  31   1071.24   1146.68     14.09 o
   0   0  32    135.27    118.45      5.98 o
   0   1  32    662.49    666.25      7.76 o
   1   1  32    117.55    127.75      3.14 o
   0   2  32      5.55      5.12      1.39 o
   1   2  32    269.89    257.27      4.01 o
  -1   2  32    284.30    277.64      3.93 o
   2   2  32    369.17    364.30      4.51 o
   0   3  32     30.60     26.53      1.76 o
   1   3  32     38.72     36.33      1.83 o
  -1   3  32     39.45     35.73      1.71 o
   2   3  32   1182.76   1155.29     11.31 o
  -2   3  32   1237.85   1201.89      9.26 o
   3   3  32      0.28      2.95      1.33 <
   0   4  32    494.83    456.15      4.37 o
   1   4  32    958.84    977.73      6.68 o
  -1   4  32    986.84   1014.69      6.93 o
   2   4  32   1102.35   1162.87      7.72 o
  -2   4  32   1072.76   1121.04      7.28 o
   3   4  32    538.49    518.31      4.54 o
  -3   4  32    524.80    489.95      4.64 o
   4   4  32    209.57    244.84      2.92 o
   0   5  32    432.11    399.11      3.94 o
   1   5  32    506.66    511.83      4.71 o
  -1   5  32    569.12    564.38      4.98 o
   2   5  32    985.37    987.69      7.68 o
  -2   5  32    912.66    907.43      6.11 o
   3   5  32    214.12    228.29      3.17 o
  -3   5  32    163.49    167.92      2.31 o
   4   5  32    455.00    467.21      4.64 o
  -4   5  32    468.47    481.91      4.15 o
   5   5  32    684.14    728.67      5.65 o
   0   6  32     37.42     39.18      1.51 o
   1   6  32     54.45     53.87      1.81 o
  -1   6  32     43.06     41.20      1.45 o
   2   6  32    312.57    291.44      3.22 o
  -2   6  32    302.82    280.90      3.53 o
   3   6  32    268.36    261.40      3.28 o
  -3   6  32    290.24    270.50      2.92 o
   4   6  32   1015.35   1031.26      7.44 o
  -4   6  32    999.37   1013.42      7.30 o
   5   6  32    560.08    529.86      7.12 o
  -5   6  32    498.38    484.48     11.75 o
   0   7  32     41.74     43.12      1.58 o
   1   7  32    734.09    743.98      6.12 o
  -1   7  32    787.38    792.22      6.39 o
   2   7  32     43.55     42.90      1.40 o
  -2   7  32     24.64     26.30      1.28 o
   3   7  32    470.97    507.82      5.95 o
  -3   7  32    411.48    452.81      7.98 o
   0   1  33    498.02    503.85      5.83 o
   1   1  33   1482.61   1431.10     10.90 o
   0   2  33    440.20    411.29      6.21 o
   1   2  33    209.08    195.69      3.61 o
  -1   2  33    185.42    177.08      3.63 o
   2   2  33    348.09    368.77      5.25 o
   0   3  33     38.09     39.94      1.75 o
   1   3  33    343.79    349.75      4.23 o
  -1   3  33    314.24    314.24      4.08 o
   2   3  33    425.93    430.44      4.86 o
  -2   3  33    422.03    429.79      4.51 o
   3   3  33    712.85    680.79      6.12 o
   0   4  33    113.31     99.43      2.34 o
   1   4  33    469.23    482.83      4.65 o
  -1   4  33    484.37    505.37      5.16 o
   2   4  33    632.52    627.15      5.26 o
  -2   4  33    593.21    592.20      5.54 o
   3   4  33    503.06    492.39      4.50 o
  -3   4  33    502.40    501.85      4.88 o
   4   4  33    768.20    705.41      6.73 o
   0   5  33    397.77    384.05      3.73 o
   1   5  33    554.26    559.06      5.44 o
  -1   5  33    531.13    534.57      4.41 o
   2   5  33    276.07    259.58      3.21 o
  -2   5  33    283.67    261.76      3.18 o
   3   5  33    668.85    648.98      5.41 o
  -3   5  33    655.86    635.13      5.65 o
   4   5  33     97.52     95.22      2.05 o
  -4   5  33    117.52    111.96      2.61 o
   5   5  33     36.29     36.35      3.35 o
   0   6  33    340.35    366.39      3.98 o
   1   6  33    561.51    586.95      4.67 o
  -1   6  33    601.55    625.21      5.42 o
   2   6  33     70.87     74.39      1.75 o
  -2   6  33     65.20     70.89      2.08 o
   3   6  33     17.39     14.27      1.18 o
  -3   6  33     17.40     16.41      1.66 o
   0   7  33     80.05     84.39      4.43 o
   1   7  33    204.81    184.67      6.40 o
   0   1  34    125.46    118.23      2.34 o
   1   1  34    301.33    310.54      4.25 o
   0   2  34     12.96     12.43      1.52 o
   1   2  34   1185.06   1160.82      8.91 o
  -1   2  34   1156.20   1120.30      9.38 o
   2   2  34    293.95    293.20      4.25 o
   0   3  34      0.86      2.56      1.26 <
   1   3  34    353.45    328.74      3.87 o
  -1   3  34    335.15    314.58      4.47 o
   2   3  34   1072.07   1046.86      7.10 o
  -2   3  34   1134.19   1115.82      7.84 o
   3   3  34     71.24     79.25      1.89 o
   0   4  34      6.32     12.78      1.24 o
   1   4  34    177.02    164.15      2.69 o
  -1   4  34    175.57    171.38      2.88 o
   2   4  34    327.39    354.92      4.17 o
  -2   4  34    331.85    361.98      4.47 o
   3   4  34     49.43     53.84      1.83 o
  -3   4  34     32.99     35.33      1.42 o
   4   4  34     19.91     25.30      1.67 o
   0   5  34     40.24     45.16      2.43 o
   1   5  34    507.32    521.73      5.40 o
  -1   5  34    485.41    486.94      5.00 o
   2   5  34     52.80     48.87      1.57 o
  -2   5  34     79.34     73.37      2.12 o
   3   5  34   1115.69   1151.76     14.60 o
  -3   5  34   1290.22   1320.63     11.32 o
   0   6  34    299.83    302.41      4.47 o
   1   6  34    468.43    468.18      6.40 o
  -1   6  34    478.24    466.85     11.20 o
   0   1  35      1.34      1.21      1.07 <
   1   1  35     54.88     45.55      1.54 o
   0   2  35    370.62    395.33      5.22 o
   1   2  35     49.97     46.80      1.95 o
  -1   2  35     65.39     58.83      2.03 o
   2   2  35     12.78     15.55      1.15 o
   0   3  35      8.94      9.86      1.28 o
   1   3  35     92.21     87.34      2.24 o
  -1   3  35     80.09     77.67      2.14 o
   2   3  35      2.35      4.03      1.22 o
  -2   3  35      3.99      7.19      1.14 o
   3   3  35     76.17     79.09      2.45 o
   0   4  35     49.88     67.41      2.14 o
   1   4  35    164.49    174.94      3.18 o
  -1   4  35    110.76    113.42      2.34 o
   2   4  35    679.85    698.06      8.55 o
  -2   4  35    734.04    761.10     11.23 o
   0   1  36   1038.30   1083.29     19.78 o
   1   1  36     63.25     59.91      2.55 o
   0   2  36     39.54     37.47      2.16 o
   1   2  36     17.54     16.87      1.67 o
  -1   2  36     16.57     15.87      1.65 o
   2   2  36     29.38     32.85      1.87 o
   0   3  36    295.20    273.26      5.80 o
   1   3  36    145.19    142.08      4.11 o
