# Supplementary material for: Structure–property relations of a unique and systematic dataset of 19 isostructural multicomponent apremilast forms
Source: IUCrJ. 2022 Jun 15;9(Pt 4):508–15. doi: 10.1107/S2052252522005577 (PMC9252161; doi:10.1107/S2052252522005577)
Supplement: Supplementary file 3 [file m-09-00508-sup3.hkl]

data_Apremilast24dihydroxybenzoicacid
#  xcalibur in  C:\Users\E0338268\D  At  7:
_audit_creation_date        "19-10-29"
_audit_creation_method      CRYSTALS 

_cell_length_a                    12.91890(10)
_cell_angle_alpha                 90
_cell_length_b                    12.91890(10)
_cell_angle_beta                  90
_cell_length_c                    29.40560(10)
_cell_angle_gamma                 90
loop_
 _symmetry_equiv_pos_as_xyz
 'x,y,z'
 '-y+1/2,x+1/2,z+1/4'
 '-x,-y,z+1/2'
 'x+1/2,-y+1/2,-z+3/4'
 '-y,-x,-z+1/2'
 'y+1/2,-x+1/2,z+3/4'
 'y,x,-z'
 '-x+1/2,y+1/2,-z+1/4'

# NOTE FO on scale of Fc,      0.30635
# Status flags: 
#    o - used in refinement 
#    < - excluded by I/sigmaI cutoff 
#    l - excluded at low resolution  
#    h - excluded at high resolution  
#    x - excluded for another reason  

loop_
_refln_index_h
_refln_index_k
_refln_index_l
_refln_F_squared_meas
_refln_F_squared_calc
_refln_F_squared_sigma
_refln_observed_status
_refln_refinement_weight
   1   1   0    10361.90    14628.53       55.14 o   0.9730E-06
   0   2   0      115.92      103.09        5.51 o   0.1578E-02
   1   2   0    15322.46    12511.01       60.82 o   0.9389E-06
   2   2   0    25149.73    25456.79      132.33 o   0.2740E-06
   1   3   0      114.32        4.38        4.09 o   0.3768E-02
   2   3   0     9842.28     9785.14       43.13 o   0.1717E-05
   3   3   0       29.15       15.23        3.71 o   0.6364E-02
   0   4   0     2663.39     1997.66       26.90 o   0.2509E-04
   1   4   0      575.36      638.98        8.47 o   0.1678E-03
   2   4   0      558.16      308.21        7.44 o   0.3287E-03
   3   4   0     6532.73     8620.07       28.71 o   0.2543E-05
   4   4   0    19920.53    20365.44       99.42 o   0.4169E-06
   1   5   0       53.77       51.59        3.42 o   0.3027E-02
   2   5   0       42.29       12.40        3.01 o   0.5778E-02
   3   5   0       63.12      108.77        3.28 o   0.1582E-02
   4   5   0     3404.21     2635.45       20.07 o   0.1574E-04
   5   5   0     4790.04     4554.90       36.45 o   0.6872E-05
   0   6   0       57.66       52.12        5.44 o   0.2913E-02
   1   6   0     2793.65     3217.63       19.51 o   0.1402E-04
   2   6   0     9563.47     9345.69       41.74 o   0.1831E-05
   3   6   0      203.65      278.75        5.50 o   0.5381E-03
   4   6   0       22.15       16.94        2.92 o   0.8924E-02
   5   6   0      871.86      929.54        7.75 o   0.1045E-03
   6   6   0     5060.47     5149.98       27.69 o   0.5797E-05
   1   7   0      778.28      633.25       12.12 o   0.1516E-03
   2   7   0     3642.41     4192.10       19.82 o   0.8925E-05
   3   7   0       66.88       20.34        2.81 o   0.5075E-02
   4   7   0      940.72      918.81        8.11 o   0.9821E-04
   5   7   0      241.40      337.16        4.61 o   0.4287E-03
   6   7   0     2722.34     2674.96       15.27 o   0.1842E-04
   7   7   0       44.52       56.55        4.49 o   0.2897E-02
   0   8   0     9328.83     8954.13       46.66 o   0.1988E-05
   1   8   0       11.50        4.97        2.51 o   0.2128E-01
   2   8   0       59.02       55.19        2.76 o   0.2661E-02
   3   8   0       28.35        2.85        2.71 o   0.1287E-01
   4   8   0      591.58      605.04        7.05 o   0.1845E-03
   5   8   0      982.97      829.83        9.67 o   0.1045E-03
   6   8   0       41.66       65.95        3.17 o   0.2604E-02
   7   8   0     1564.64     1490.92       12.15 o   0.4742E-04
   8   8   0     4195.58     3754.49       33.07 o   0.9409E-05
   1   9   0      130.64      134.27        4.00 o   0.1194E-02
   2   9   0      240.33      277.34        5.17 o   0.5089E-03
   3   9   0       25.25        6.58        2.85 o   0.1176E-01
   4   9   0      124.52      123.99        4.48 o   0.1237E-02
   5   9   0      935.01      933.26       10.33 o   0.9871E-04
   6   9   0       37.28       53.97        3.60 o   0.3288E-02
   7   9   0      379.03      377.91        6.94 o   0.3241E-03
   8   9   0      282.65      294.26        6.37 o   0.4646E-03
   9   9   0     4582.33     4191.03       34.87 o   0.7772E-05
   0  10   0      218.78      216.63        6.75 o   0.6423E-03
   1  10   0      163.84      154.07        4.94 o   0.9412E-03
   2  10   0     1018.94     1072.38       10.69 o   0.8033E-04
   3  10   0       52.25       39.09        3.79 o   0.3615E-02
   4  10   0       83.83       59.05        4.54 o   0.2296E-02
   5  10   0      137.56      146.60        4.83 o   0.1028E-02
   6  10   0      446.84      360.65        7.16 o   0.3237E-03
   7  10   0     1002.68     1126.58        9.93 o   0.7664E-04
   8  10   0      702.77      664.77        8.28 o   0.1565E-03
   9  10   0       13.87        3.48        2.63 o   0.2054E-01
  10  10   0     1694.61     1653.96       18.50 o   0.4011E-04
   1  11   0      449.62      523.90        7.62 o   0.2348E-03
   2  11   0      126.00      117.94        5.29 o   0.1291E-02
   3  11   0     4893.42     4815.83       26.66 o   0.6430E-05
   4  11   0      217.51      239.40        5.76 o   0.6001E-03
   5  11   0     1984.73     2002.53       16.42 o   0.2955E-04
   6  11   0        1.46        2.03        3.54 o   0.4145E-01
   7  11   0      544.23      466.19        7.18 o   0.2379E-03
   8  11   0       86.16       76.80        3.71 o   0.2000E-02
   9  11   0       15.51       29.36        2.56 o   0.6525E-02
  10  11   0      225.46      235.96        5.25 o   0.6038E-03
   0  12   0      119.54       95.93        7.89 o   0.1411E-02
   1  12   0       74.76       96.07        4.43 o   0.1777E-02
   2  12   0     1275.53     1239.21       13.23 o   0.6246E-04
   3  12   0      643.80      587.41        9.73 o   0.1804E-03
   4  12   0      599.25      668.34        9.45 o   0.1634E-03
   5  12   0       16.52       12.97        2.98 o   0.1115E-01
   6  12   0       35.67       48.75        3.09 o   0.3524E-02
   7  12   0      264.77      282.51        5.68 o   0.4909E-03
   8  12   0       22.01       18.24        2.99 o   0.7904E-02
   9  12   0       28.81       23.19        2.91 o   0.6667E-02
   1  13   0        8.74        0.79        3.08 o   0.3480E-01
   2  13   0        8.72       10.23        3.02 o   0.1553E-01
   3  13   0       45.65       26.39        3.58 o   0.4745E-02
   4  13   0     5185.35     4978.37       23.33 o   0.5923E-05
   5  13   0       10.85       13.43        2.82 o   0.1256E-01
   6  13   0        9.97       22.23        2.98 o   0.8787E-02
   7  13   0       71.38      139.79        3.69 o   0.1301E-02
   8  13   0      317.36      311.34        6.46 o   0.4244E-03
   0  14   0      161.84      141.51        6.99 o   0.9771E-03
   1  14   0        8.41       12.70        2.77 o   0.1355E-01
   2  14   0     1020.85     1041.47       11.37 o   0.8324E-04
   3  14   0      217.08      226.63        5.52 o   0.6340E-03
   4  14   0      288.28      320.82        5.96 o   0.4274E-03
   5  14   0      519.30      530.36        7.50 o   0.2187E-03
   6  14   0        5.88        0.15        3.09 o   0.4710E-01
   1  15   0      160.88      166.93        5.22 o   0.8934E-03
   2  15   0       56.45       66.28        3.75 o   0.2513E-02
   3  15   0      300.81      273.98        6.90 o   0.4739E-03
   4  15   0       18.53        3.00        9.59 o   0.7169E-02
   0   1   1    15133.00    12970.96       72.96 o   0.8983E-06
   1   1   1      252.61      134.32        3.18 o   0.8508E-03
  -1   2   1      275.79      357.09        3.97 o   0.3984E-03
   0   2   1     7224.33     6746.28       38.22 o   0.3307E-05
   1   2   1      329.35      439.30        5.27 o   0.3072E-03
   2   2   1      987.14      195.99        8.60 x   0.0000E+00
  -2   3   1     2906.16     2762.56       16.97 o   0.1706E-04
  -1   3   1      912.61      776.42       10.38 o   0.1110E-03
   0   3   1    14930.96    16788.62       77.77 o   0.6599E-06
   1   3   1     1023.00      861.23       10.28 o   0.9525E-04
   2   3   1     3012.03     2867.73       18.97 o   0.1597E-04
   3   3   1     1242.70     1008.20       10.59 o   0.7671E-04
  -3   4   1     9638.26     9556.75       36.78 o   0.1791E-05
  -2   4   1     1121.22      720.84        9.53 o   0.1131E-03
  -1   4   1     2277.75     2930.90       17.48 o   0.1795E-04
   0   4   1     8910.99     8592.30       48.98 o   0.2124E-05
   1   4   1     2387.43     3049.12       17.33 o   0.1674E-04
   2   4   1     1093.55      703.98       10.38 o   0.1168E-03
   3   4   1     9353.20     9351.34       36.71 o   0.1877E-05
   4   4   1     8848.24     9504.04       35.88 o   0.1866E-05
  -4   5   1     5485.18     5165.36       26.90 o   0.5423E-05
  -3   5   1      295.66      382.39        5.58 o   0.3501E-03
  -2   5   1     1079.10     1310.33        9.85 o   0.6426E-04
  -1   5   1      339.09      317.48        6.75 o   0.4100E-03
   0   5   1      243.33      347.45        5.69 o   0.3932E-03
   1   5   1      349.66      344.87        6.63 o   0.3790E-03
   2   5   1      991.09     1228.56        9.79 o   0.7158E-04
   3   5   1      353.79      443.28        6.05 o   0.2877E-03
   4   5   1     5342.36     5007.56       27.32 o   0.5721E-05
   5   5   1     1394.64     1235.71       13.54 o   0.6031E-04
  -5   6   1     3757.70     3683.09       17.26 o   0.1033E-04
  -4   6   1      233.41      247.94        5.74 o   0.5677E-03
  -3   6   1      868.64      973.74       10.33 o   0.9602E-04
  -2   6   1     1332.50     1298.33       13.14 o   0.5855E-04
  -1   6   1     1374.61     1324.92       15.09 o   0.5627E-04
   0   6   1       23.91        0.51        3.38 o   0.1687E-01
   1   6   1     1431.27     1384.96       13.51 o   0.5277E-04
   2   6   1     1425.16     1365.67       14.23 o   0.5365E-04
   3   6   1      769.33      877.37        9.87 o   0.1126E-03
   4   6   1      201.89      222.28        4.86 o   0.6565E-03
   5   6   1     4002.30     3943.46       18.18 o   0.9172E-05
   6   6   1     1451.18     1319.04        9.89 o   0.5639E-04
  -6   7   1     1634.40     1824.09       11.64 o   0.3680E-04
  -5   7   1      317.62      336.74        5.29 o   0.3902E-03
  -4   7   1      589.42      573.76        6.57 o   0.1928E-03
  -3   7   1     2160.10     2153.84       12.71 o   0.2631E-04
  -2   7   1      952.60      980.70        9.56 o   0.9107E-04
  -1   7   1      369.10      312.85        8.13 o   0.3931E-03
   0   7   1      675.26      790.20       10.62 o   0.1319E-03
   1   7   1      316.93      255.68        7.76 o   0.4903E-03
   2   7   1      974.24     1010.71        9.58 o   0.8751E-04
   3   7   1     2335.94     2319.24       13.77 o   0.2316E-04
   4   7   1      483.75      483.19        5.85 o   0.2454E-03
   5   7   1      315.71      345.34        4.98 o   0.3834E-03
   6   7   1     1588.40     1797.45       11.17 o   0.3794E-04
   7   7   1       63.45       82.74        3.31 o   0.2058E-02
  -7   8   1      957.07     1045.14       10.26 o   0.8607E-04
  -6   8   1      117.69      111.63        4.21 o   0.1341E-02
  -5   8   1     1733.99     1567.32       13.74 o   0.4154E-04
  -4   8   1      769.32      790.92        8.35 o   0.1267E-03
  -3   8   1      780.26      667.92        8.21 o   0.1471E-03
  -2   8   1      714.70      688.36        7.45 o   0.1475E-03
  -1   8   1      433.36      368.25        6.12 o   0.3234E-03
   0   8   1      595.56      565.74        6.96 o   0.1936E-03
   1   8   1      456.66      409.43        6.14 o   0.2897E-03
   2   8   1      755.67      748.22        7.13 o   0.1331E-03
   3   8   1      778.31      669.32        7.48 o   0.1472E-03
   4   8   1      883.30      891.41        8.40 o   0.1057E-03
   5   8   1     1602.67     1432.54       12.55 o   0.4768E-04
   6   8   1      115.66      120.05        3.89 o   0.1285E-02
   7   8   1      880.27      928.71        8.98 o   0.1010E-03
   8   8   1      115.31      110.46        4.61 o   0.1417E-02
  -8   9   1      376.43      489.19        7.10 o   0.2655E-03
  -7   9   1     1432.99     1311.90       12.58 o   0.5598E-04
  -6   9   1      128.68      119.33        4.87 o   0.1235E-02
  -5   9   1      169.95      116.27        5.11 o   0.1104E-02
  -4   9   1     2231.09     2567.36       15.35 o   0.2110E-04
  -3   9   1      656.77      650.81        8.51 o   0.1607E-03
  -2   9   1      352.33      378.42        5.79 o   0.3487E-03
  -1   9   1      872.74      848.12        8.71 o   0.1118E-03
   0   9   1       49.97       61.36        3.20 o   0.2851E-02
   1   9   1      757.57      737.71        8.19 o   0.1367E-03
   2   9   1      329.93      353.71        5.70 o   0.3790E-03
   3   9   1      677.49      665.58        7.96 o   0.1555E-03
   4   9   1     2227.33     2623.70       16.33 o   0.2057E-04
   5   9   1      177.52      119.94        5.13 o   0.1061E-02
   6   9   1      166.01      154.07        5.09 o   0.9337E-03
   7   9   1     1362.18     1246.90       11.81 o   0.6061E-04
   8   9   1      466.17      591.81        7.89 o   0.2047E-03
   9   9   1      126.85      167.30        4.56 o   0.9796E-03
  -9  10   1      259.90      245.65        5.02 o   0.5644E-03
  -8  10   1      125.56       92.10        3.86 o   0.1507E-02
  -7  10   1     1151.88     1214.97       10.93 o   0.6744E-04
  -6  10   1      619.73      639.30        8.31 o   0.1705E-03
  -5  10   1       39.20       38.01        3.88 o   0.4127E-02
  -4  10   1      114.13      106.14        4.91 o   0.1416E-02
  -3  10   1      648.86      561.11        9.57 o   0.1856E-03
  -2  10   1     1947.60     2047.36       15.26 o   0.2941E-04
  -1  10   1      602.41      692.88        8.82 o   0.1576E-03
   0  10   1       24.16        7.62        3.00 o   0.1163E-01
   1  10   1      628.62      711.65        8.16 o   0.1511E-03
   2  10   1     1943.94     2047.17       13.92 o   0.2946E-04
   3  10   1      627.04      550.83        8.25 o   0.1926E-03
   4  10   1      135.13      113.71        5.01 o   0.1263E-02
   5  10   1       30.13       29.81        3.80 o   0.5241E-02
   6  10   1      574.31      592.12        8.06 o   0.1893E-03
   7  10   1     1304.66     1359.51       11.84 o   0.5634E-04
   8  10   1      121.71       93.39        4.33 o   0.1505E-02
   9  10   1      281.89      258.46        5.57 o   0.5225E-03
  10  10   1      104.89       48.83        4.02 o   0.2434E-02
 -10  11   1       49.24       78.13        3.16 o   0.2368E-02
  -9  11   1       65.48       64.22        3.45 o   0.2459E-02
  -8  11   1      220.08      206.50        5.26 o   0.6667E-03
  -7  11   1        9.07        7.96        2.79 o   0.1852E-01
  -6  11   1      366.37      383.96        7.02 o   0.3345E-03
  -5  11   1       39.87       25.22        4.01 o   0.5153E-02
  -4  11   1       74.29       98.99        4.24 o   0.1718E-02
  -3  11   1      416.20      397.63        7.59 o   0.3073E-03
  -2  11   1      476.02      385.19        8.21 o   0.2950E-03
  -1  11   1      510.08      485.25        8.44 o   0.2358E-03
   0  11   1      378.19      366.72        7.28 o   0.3435E-03
   1  11   1      509.18      487.66        8.42 o   0.2351E-03
   2  11   1      460.15      364.47        8.25 o   0.3126E-03
   3  11   1      413.51      399.36        7.49 o   0.3071E-03
   4  11   1      110.63      126.15        4.70 o   0.1260E-02
   5  11   1       52.29       38.48        4.11 o   0.3645E-02
   6  11   1      434.98      443.66        7.64 o   0.2749E-03
   7  11   1       17.57       18.17        2.95 o   0.9042E-02
   8  11   1      216.45      196.54        5.13 o   0.6969E-03
   9  11   1       50.40       59.75        3.02 o   0.2835E-02
  10  11   1       70.09      107.20        3.49 o   0.1674E-02
  -9  12   1       54.16       63.26        3.42 o   0.2679E-02
  -8  12   1      201.65      224.69        4.95 o   0.6546E-03
  -7  12   1      270.19      245.75        5.74 o   0.5400E-03
  -6  12   1       32.60       53.37        2.95 o   0.3536E-02
  -5  12   1      155.98      139.38        4.51 o   0.1032E-02
  -4  12   1     1051.36     1136.37       11.82 o   0.7576E-04
  -3  12   1      453.51      447.11        8.50 o   0.2660E-03
  -2  12   1      205.49      199.58        6.04 o   0.7052E-03
  -1  12   1      156.77      203.75        5.73 o   0.7667E-03
   0  12   1     2825.36     2763.66       21.21 o   0.1713E-04
   1  12   1      143.84      180.21        5.18 o   0.8752E-03
   2  12   1      213.76      199.64        6.47 o   0.6927E-03
   3  12   1      397.09      397.77        7.82 o   0.3113E-03
   4  12   1     1150.29     1198.88       13.36 o   0.6843E-04
   5  12   1      116.84      115.06        4.50 o   0.1318E-02
   6  12   1       45.80       67.16        3.30 o   0.2699E-02
   7  12   1      249.47      241.30        5.69 o   0.5659E-03
   8  12   1      216.31      234.28        5.04 o   0.6159E-03
   9  12   1       52.56       62.54        3.53 o   0.2723E-02
  -8  13   1      244.32      255.08        6.52 o   0.5485E-03
  -7  13   1       34.49       45.92        3.22 o   0.3763E-02
  -6  13   1      222.27      221.04        5.47 o   0.6417E-03
  -5  13   1      148.11      160.92        4.62 o   0.9534E-03
  -4  13   1      319.71      298.39        6.80 o   0.4300E-03
  -3  13   1      211.69      230.98        5.08 o   0.6368E-03
  -2  13   1      146.73      153.55        4.59 o   0.9876E-03
  -1  13   1       89.87       71.89        4.22 o   0.2021E-02
   0  13   1       14.82        3.37        3.27 o   0.1910E-01
   1  13   1       78.32       62.12        4.03 o   0.2349E-02
   2  13   1      163.87      178.14        4.68 o   0.8481E-03
   3  13   1      267.01      253.91        6.13 o   0.5369E-03
   4  13   1      288.50      269.30        6.14 o   0.4875E-03
   5  13   1      189.56      192.87        5.41 o   0.7545E-03
   6  13   1      219.56      230.01        5.22 o   0.6262E-03
   7  13   1       32.99       35.63        3.23 o   0.4544E-02
   8  13   1      221.57      242.06        5.87 o   0.5958E-03
  -6  14   1      478.22      465.88        8.77 o   0.2481E-03
  -5  14   1      177.46      185.55        4.79 o   0.7972E-03
  -4  14   1       33.04       58.66        3.22 o   0.3252E-02
  -3  14   1      156.61      167.37        5.13 o   0.8996E-03
  -2  14   1      279.23      296.09        6.25 o   0.4659E-03
  -1  14   1      309.01      313.92        6.61 o   0.4250E-03
   0  14   1      403.43      488.24        7.11 o   0.2565E-03
   1  14   1      312.57      301.91        6.66 o   0.4361E-03
   2  14   1      314.86      315.61        6.77 o   0.4205E-03
   3  14   1      202.75      198.18        5.33 o   0.7187E-03
   4  14   1       33.56       53.26        3.12 o   0.3506E-02
   5  14   1      202.79      201.20        5.21 o   0.7107E-03
   6  14   1      420.01      414.72        7.77 o   0.2904E-03
  -4  15   1      446.28      472.46       22.54 o   0.2307E-03
  -3  15   1       61.28       74.17        3.99 o   0.2284E-02
  -2  15   1      142.25      157.03        5.32 o   0.9740E-03
  -1  15   1       74.11       68.64        3.98 o   0.2238E-02
   0  15   1      150.30      142.91        5.19 o   0.1024E-02
   1  15   1       57.58       71.47        3.61 o   0.2378E-02
   2  15   1       95.17      115.25        4.31 o   0.1418E-02
   3  15   1       91.17      101.09        4.44 o   0.1596E-02
   0   1   2     1863.22      332.27       14.00 x   0.0000E+00
   1   1   2     1634.84     1035.21       11.19 o   0.6639E-04
  -1   2   2    13165.99    13358.05       47.98 o   0.9663E-06
   0   2   2       39.09      116.93        2.89 o   0.1631E-02
   1   2   2    12966.19    13167.77       54.97 o   0.9931E-06
   2   2   2    19803.65    17751.78       66.02 o   0.5093E-06
  -2   3   2    18532.26    19205.13       65.91 o   0.4754E-06
  -1   3   2    25000.35    26901.61      101.04 o   0.2525E-06
   0   3   2    11400.43    13175.73       57.93 o   0.1041E-05
   1   3   2    24645.00    26203.01      113.79 o   0.2637E-06
   2   3   2    18853.74    19431.12       78.24 o   0.4627E-06
   3   3   2    20162.38    17651.45       69.13 o   0.5057E-06
  -3   4   2      457.59      530.94        6.08 o   0.2231E-03
  -2   4   2      437.69      463.86        5.69 o   0.2710E-03
  -1   4   2      761.15      748.80        9.96 o   0.1342E-03
   0   4   2       89.76      247.77        4.59 o   0.8121E-03
   1   4   2      771.03      753.49        9.96 o   0.1326E-03
   2   4   2      488.59      495.44        6.55 o   0.2433E-03
   3   4   2      410.10      490.73        6.43 o   0.2489E-03
   4   4   2       92.79      143.76        3.87 o   0.1202E-02
  -4   5   2     2352.47     2144.16       16.56 o   0.2535E-04
  -3   5   2    12392.20    12412.81       47.78 o   0.1093E-05
  -2   5   2     2089.38     1751.97       14.24 o   0.3342E-04
  -1   5   2     4445.72     4452.87       24.84 o   0.7658E-05
   0   5   2     1685.97     1556.42       13.03 o   0.4369E-04
   1   5   2     4496.17     4457.49       27.87 o   0.7588E-05
   2   5   2     2209.62     1868.09       14.83 o   0.3021E-04
   3   5   2    11723.60    11767.88       45.70 o   0.1213E-05
   4   5   2     2352.75     2100.65       17.03 o   0.2593E-04
   5   5   2       64.18        2.30        3.85 o   0.7107E-02
  -5   6   2     1733.08     1798.67       11.09 o   0.3652E-04
  -4   6   2       43.09       48.81        3.07 o   0.3595E-02
  -3   6   2     3651.23     3906.45       22.47 o   0.9793E-05
  -2   6   2     2472.34     1956.15       17.96 o   0.2748E-04
  -1   6   2     1452.23     1495.44       14.03 o   0.4897E-04
   0   6   2       22.44        5.63        3.57 o   0.1269E-01
   1   6   2     1223.38     1257.23       11.94 o   0.6425E-04
   2   6   2     2492.45     1953.59       19.32 o   0.2733E-04
   3   6   2     3385.53     3729.27       21.81 o   0.1081E-04
   4   6   2       48.96       44.68        2.92 o   0.3574E-02
   5   6   2     1736.60     1821.32       11.12 o   0.3597E-04
   6   6   2      849.82     1001.47        7.83 o   0.9472E-04
  -6   7   2      957.23      978.05        8.71 o   0.9226E-04
  -5   7   2     1284.14     1219.29       10.13 o   0.6388E-04
  -4   7   2     1393.19     1273.79        9.98 o   0.5895E-04
  -3   7   2      378.50      367.46        5.91 o   0.3440E-03
  -2   7   2      877.56      857.31        9.09 o   0.1091E-03
  -1   7   2      801.77      937.99       11.58 o   0.1042E-03
   0   7   2      376.40      387.58        8.25 o   0.3177E-03
   1   7   2      740.99      895.28       11.36 o   0.1130E-03
   2   7   2      873.29      868.23        8.43 o   0.1082E-03
   3   7   2      349.15      359.79        5.14 o   0.3633E-03
   4   7   2     1342.38     1232.57        9.50 o   0.6229E-04
   5   7   2     1425.36     1359.80       10.64 o   0.5405E-04
   6   7   2      953.46      987.56        8.68 o   0.9160E-04
   7   7   2     3572.17     3817.29       18.45 o   0.1012E-04
  -7   8   2     2066.89     1991.45       15.25 o   0.2937E-04
  -6   8   2      725.62      691.61        8.55 o   0.1472E-03
  -5   8   2      230.52      159.38        5.36 o   0.8020E-03
  -4   8   2     3261.62     3156.72       18.04 o   0.1339E-04
  -3   8   2      215.39      171.07        4.88 o   0.7925E-03
  -2   8   2      735.99      649.80        7.61 o   0.1565E-03
  -1   8   2     1019.52     1059.58        9.00 o   0.8397E-04
   0   8   2      361.78      399.76        5.65 o   0.3266E-03
   1   8   2     1007.25     1036.68        9.14 o   0.8632E-04
   2   8   2      731.04      644.19        7.17 o   0.1584E-03
   3   8   2      231.30      190.26        4.30 o   0.7138E-03
   4   8   2     3122.63     3065.97       16.11 o   0.1421E-04
   5   8   2      271.73      185.65        5.29 o   0.6715E-03
   6   8   2      748.17      711.72        8.31 o   0.1413E-03
   7   8   2     2177.97     2052.24       14.75 o   0.2761E-04
   8   8   2     1302.02     1236.65       12.24 o   0.6166E-04
  -8   9   2       48.71       83.40        3.57 o   0.2153E-02
  -7   9   2      321.37      314.62        6.23 o   0.4207E-03
  -6   9   2      296.43      266.87        6.50 o   0.4861E-03
  -5   9   2      153.68      197.15        4.94 o   0.7976E-03
  -4   9   2      855.14      784.31        9.74 o   0.1219E-03
  -3   9   2      425.02      495.21        7.18 o   0.2469E-03
  -2   9   2      331.28      377.71        5.81 o   0.3500E-03
  -1   9   2      107.66      104.30        3.90 o   0.1474E-02
   0   9   2      605.83      661.91        7.65 o   0.1686E-03
   1   9   2       97.28       83.76        3.61 o   0.1782E-02
   2   9   2      349.36      388.99        6.08 o   0.3341E-03
   3   9   2      400.37      481.35        6.25 o   0.2601E-03
   4   9   2      742.44      683.21        9.01 o   0.1485E-03
   5   9   2       94.63      141.52        4.05 o   0.1213E-02
   6   9   2      300.53      251.30        5.85 o   0.5074E-03
   7   9   2      359.82      359.45        6.69 o   0.3592E-03
   8   9   2       69.48       99.06        4.27 o   0.1705E-02
   9   9   2      359.74      453.18        6.18 o   0.2947E-03
  -9  10   2      435.76      468.05        6.48 o   0.2632E-03
  -8  10   2       76.25       65.73        3.42 o   0.2329E-02
  -7  10   2      186.49      189.51        5.16 o   0.7893E-03
  -6  10   2      725.72      566.90        9.23 o   0.1758E-03
  -5  10   2      135.71      167.99        5.02 o   0.9556E-03
  -4  10   2      329.16      345.51        6.99 o   0.3808E-03
  -3  10   2     2313.39     2331.34       17.44 o   0.2312E-04
  -2  10   2      367.67      392.52        6.63 o   0.3293E-03
  -1  10   2      429.95      430.61        7.32 o   0.2798E-03
   0  10   2      487.15      452.51        7.97 o   0.2547E-03
   1  10   2      452.93      464.80        7.37 o   0.2562E-03
   2  10   2      263.67      294.01        5.60 o   0.4795E-03
   3  10   2     2412.20     2391.12       16.28 o   0.2197E-04
   4  10   2      284.87      308.37        6.43 o   0.4438E-03
   5  10   2      126.43      159.11        4.99 o   0.1020E-02
   6  10   2      700.51      565.87        8.72 o   0.1797E-03
   7  10   2      175.24      180.14        5.29 o   0.8390E-03
   8  10   2       96.20       82.37        4.01 o   0.1817E-02
   9  10   2      428.12      453.15        6.65 o   0.2724E-03
  10  10   2      466.86      636.75        6.56 o   0.1903E-03
 -10  11   2      352.67      323.31        6.57 o   0.3895E-03
  -9  11   2       26.26       34.60        2.72 o   0.5155E-02
  -8  11   2       50.23       70.15        3.09 o   0.2529E-02
  -7  11   2      283.02      277.28        5.32 o   0.4878E-03
  -6  11   2      365.04      375.19        6.67 o   0.3388E-03
  -5  11   2      690.32      676.39        9.74 o   0.1521E-03
  -4  11   2      849.47      898.10       10.61 o   0.1058E-03
  -3  11   2      567.88      513.22        9.03 o   0.2154E-03
  -2  11   2      682.92      658.27       10.43 o   0.1568E-03
  -1  11   2      214.32      186.08        6.01 o   0.7339E-03
   0  11   2       20.25       27.61        3.62 o   0.6820E-02
   1  11   2      220.89      181.06        6.44 o   0.7365E-03
   2  11   2      667.06      640.18       10.00 o   0.1628E-03
   3  11   2      530.00      500.08        8.26 o   0.2281E-03
   4  11   2      869.93      933.20       10.60 o   0.1007E-03
   5  11   2      703.41      684.26        9.62 o   0.1493E-03
   6  11   2      316.13      340.03        7.07 o   0.3886E-03
   7  11   2      327.84      318.75        6.12 o   0.4088E-03
   8  11   2       69.65       92.08        3.60 o   0.1862E-02
   9  11   2       29.30       39.19        2.80 o   0.4524E-02
  10  11   2      350.94      319.77        6.46 o   0.3941E-03
  -9  12   2      118.47      134.03        4.24 o   0.1161E-02
  -8  12   2       70.97       59.13        3.68 o   0.2509E-02
  -7  12   2      284.34      312.87        6.00 o   0.4376E-03
  -6  12   2      190.13      192.25        4.73 o   0.7531E-03
  -5  12   2       34.82       29.14        3.27 o   0.5232E-02
  -4  12   2      195.67      186.11        5.79 o   0.7511E-03
  -3  12   2      353.91      388.86        7.26 o   0.3325E-03
  -2  12   2      219.22      219.56        5.95 o   0.6310E-03
  -1  12   2     1585.29     1657.24       14.61 o   0.4126E-04
   0  12   2      209.30      241.22        6.21 o   0.6163E-03
   1  12   2     1539.28     1633.93       13.90 o   0.4257E-04
   2  12   2      187.31      190.46        5.53 o   0.7476E-03
   3  12   2      375.18      409.53        7.92 o   0.3100E-03
   4  12   2      202.12      175.24        6.19 o   0.7716E-03
   5  12   2       31.07       26.47        3.40 o   0.5766E-02
   6  12   2      190.12      183.23        4.96 o   0.7791E-03
   7  12   2      266.61      295.48        5.78 o   0.4702E-03
   8  12   2       78.34       64.73        3.77 o   0.2281E-02
   9  12   2      115.51      125.84        4.37 o   0.1224E-02
  -8  13   2      197.63      202.09        5.91 o   0.7130E-03
  -7  13   2      605.35      606.71        7.74 o   0.1814E-03
  -6  13   2      219.47      216.42        5.43 o   0.6452E-03
  -5  13   2      127.42      113.50        4.48 o   0.1291E-02
  -4  13   2       29.49       28.76        3.19 o   0.5449E-02
  -3  13   2      780.83      736.71        9.46 o   0.1331E-03
  -2  13   2      143.43      166.75        4.76 o   0.9284E-03
  -1  13   2     1958.94     1891.23       15.39 o   0.3185E-04
   0  13   2      264.99      241.67        6.19 o   0.5634E-03
   1  13   2     1857.12     1788.13       15.05 o   0.3486E-04
   2  13   2      107.32      135.19        4.21 o   0.1206E-02
   3  13   2      767.45      722.89        9.73 o   0.1365E-03
   4  13   2       30.61       27.39        3.34 o   0.5512E-02
   5  13   2      161.75      136.10        5.08 o   0.1030E-02
   6  13   2      216.19      218.91        5.59 o   0.6425E-03
   7  13   2      574.63      597.26        8.24 o   0.1880E-03
   8  13   2      191.02      201.61        5.47 o   0.7259E-03
  -6  14   2      126.23      142.97        5.18 o   0.1096E-02
  -5  14   2       36.94       36.25        3.24 o   0.4388E-02
  -4  14   2      108.28      120.04        4.59 o   0.1310E-02
  -3  14   2      133.38      137.95        4.44 o   0.1099E-02
  -2  14   2      208.29      203.54        5.51 o   0.7090E-03
  -1  14   2      371.70      390.21        7.13 o   0.3276E-03
   0  14   2     1401.15     1560.91       13.05 o   0.4716E-04
   1  14   2      345.09      368.08        6.64 o   0.3552E-03
   2  14   2      253.27      243.08        6.24 o   0.5705E-03
   3  14   2      110.42      127.86        4.22 o   0.1242E-02
   4  14   2      106.07      120.97        3.99 o   0.1320E-02
   5  14   2       45.20       47.96        3.41 o   0.3393E-02
   6  14   2      147.41      164.52        5.08 o   0.9356E-03
  -3  15   2       17.12       23.24        3.13 o   0.7605E-02
  -2  15   2       69.21       57.24        4.27 o   0.2601E-02
  -1  15   2      331.51      356.78        6.63 o   0.3695E-03
   0  15   2       20.45       33.24        3.14 o   0.5411E-02
   1  15   2      362.00      387.33        7.61 o   0.3315E-03
   2  15   2       89.28       78.55        4.23 o   0.1925E-02
   3  15   2       21.06       26.84        3.42 o   0.6413E-02
   0   1   3    19375.84    16782.80       75.67 o   0.5521E-06
   1   1   3     4201.88     5665.00       22.16 o   0.5692E-05
  -1   2   3    17936.52    14779.60       67.65 o   0.6748E-06
   0   2   3    11700.87    11405.36       57.81 o   0.1249E-05
   1   2   3    17805.37    14598.50       73.07 o   0.6883E-06
   2   2   3     3903.71     3298.88       19.53 o   0.1175E-04
  -2   3   3    88379.16    80470.02      280.26 o   0.2618E-07
  -1   3   3    15368.54    14263.59       62.03 o   0.7902E-06
   0   3   3      306.89      358.66        6.25 o   0.3844E-03
   1   3   3    15705.82    14381.84       82.76 o   0.7689E-06
   2   3   3    90610.84    81950.00      297.42 o   0.2512E-07
   3   3   3    16455.56    18226.21       55.32 o   0.5495E-06
  -3   4   3      167.51       26.72        4.19 o   0.2144E-02
  -2   4   3     1132.32     1200.31        9.88 o   0.6922E-04
  -1   4   3     3034.62     3583.76       19.39 o   0.1175E-04
   0   4   3      341.26      218.15        7.12 o   0.4927E-03
   1   4   3     2896.30     3450.07       21.74 o   0.1259E-04
   2   4   3     1230.85     1275.28       11.31 o   0.6228E-04
   3   4   3      159.22       13.85        4.46 o   0.2586E-02
   4   4   3     5913.87     6345.07       30.58 o   0.4013E-05
  -4   5   3      867.00      621.53       10.65 o   0.1474E-03
  -3   5   3      725.40      811.76        8.58 o   0.1235E-03
  -2   5   3     2297.70     2711.55       16.00 o   0.1918E-04
  -1   5   3     1525.29     2007.96       12.82 o   0.3332E-04
   0   5   3      106.62       28.16        4.56 o   0.3061E-02
   1   5   3     1854.20     2376.18       15.86 o   0.2488E-04
   2   5   3     2187.70     2592.21       15.82 o   0.2074E-04
   3   5   3      696.48      769.36        9.29 o   0.1322E-03
   4   5   3      939.44      667.89       12.02 o   0.1323E-03
   5   5   3       56.99       14.15        3.54 o   0.5652E-02
  -5   6   3      229.82      217.37        4.34 o   0.6432E-03
  -4   6   3      663.44      499.44        8.66 o   0.2052E-03
  -3   6   3     2077.30     2084.66       17.49 o   0.2798E-04
  -2   6   3     6361.56     6183.32       32.17 o   0.4022E-05
  -1   6   3      665.20      807.96       10.35 o   0.1283E-03
   0   6   3     4141.53     3724.40       24.85 o   0.9793E-05
   1   6   3      744.48      877.42       10.12 o   0.1128E-03
   2   6   3     6043.71     5850.06       32.16 o   0.4445E-05
   3   6   3     2174.15     2207.78       18.55 o   0.2558E-04
   4   6   3      749.65      588.24        8.47 o   0.1684E-03
   5   6   3      241.42      237.76        4.31 o   0.5889E-03
   6   6   3      646.82      534.22        6.90 o   0.2000E-03
  -6   7   3     1051.69      983.10        9.26 o   0.8746E-04
  -5   7   3      955.34     1000.55        9.07 o   0.8943E-04
  -4   7   3     1161.38     1293.36        9.43 o   0.6340E-04
  -3   7   3      144.72      179.84        3.97 o   0.8850E-03
  -2   7   3      177.46      192.01        5.02 o   0.7729E-03
  -1   7   3     5154.69     5751.46       31.59 o   0.4914E-05
   0   7   3     1424.99     1248.57       14.66 o   0.5917E-04
   1   7   3     5148.00     5738.91       28.01 o   0.4935E-05
   2   7   3      146.02      156.75        4.04 o   0.9789E-03
   3   7   3      159.15      208.72        3.77 o   0.7613E-03
   4   7   3     1231.86     1369.65        8.78 o   0.5801E-04
   5   7   3     1104.77     1170.64        9.14 o   0.7115E-04
   6   7   3     1200.78     1126.10        9.95 o   0.7141E-04
   7   7   3     1541.61     1434.28       11.87 o   0.4941E-04
  -7   8   3     1266.41     1288.51       11.64 o   0.6056E-04
  -6   8   3      980.60     1088.03        9.85 o   0.8137E-04
  -5   8   3       84.31       50.82        3.64 o   0.2727E-02
  -4   8   3      879.34      996.89        9.16 o   0.9396E-04
  -3   8   3     1310.39     1371.02       10.32 o   0.5533E-04
  -2   8   3     2728.32     2708.40       15.23 o   0.1758E-04
  -1   8   3     2199.63     1949.52       13.38 o   0.2920E-04
   0   8   3      466.01      382.06        5.93 o   0.3044E-03
   1   8   3     2278.57     2042.46       13.50 o   0.2721E-04
   2   8   3     2623.77     2614.56       14.32 o   0.1873E-04
   3   8   3     1488.64     1542.30        9.95 o   0.4579E-04
   4   8   3      765.18      886.65        7.71 o   0.1128E-03
   5   8   3       58.39       31.98        3.22 o   0.4243E-02
   6   8   3     1047.47     1177.20        9.93 o   0.7275E-04
   7   8   3     1302.70     1336.96       11.09 o   0.5751E-04
   8   8   3     2017.18     1948.04       14.76 o   0.3036E-04
  -8   9   3      132.80       84.18        4.60 o   0.1523E-02
  -7   9   3      670.89      694.00        8.77 o   0.1526E-03
  -6   9   3      798.71      884.44        9.39 o   0.1118E-03
  -5   9   3      701.42      663.22        9.12 o   0.1543E-03
  -4   9   3      406.25      395.52        6.93 o   0.3173E-03
  -3   9   3      375.29      373.45        6.33 o   0.3388E-03
  -2   9   3      755.19      906.90        8.35 o   0.1120E-03
  -1   9   3     1041.91      969.24       10.14 o   0.8904E-04
   0   9   3     3545.30     3672.59       19.36 o   0.1066E-04
   1   9   3     1116.12     1050.10       10.32 o   0.7947E-04
   2   9   3      902.11     1051.11        9.05 o   0.8900E-04
   3   9   3      353.44      355.04        5.63 o   0.3633E-03
   4   9   3      368.62      352.30        6.26 o   0.3648E-03
   5   9   3      637.70      602.50        7.59 o   0.1766E-03
   6   9   3      891.95      989.01        9.71 o   0.9503E-04
   7   9   3      683.00      698.14        8.25 o   0.1507E-03
   8   9   3      135.87       76.78        4.71 o   0.1597E-02
   9   9   3      313.39      246.45        5.79 o   0.5119E-03
  -9  10   3      135.04      139.20        4.16 o   0.1105E-02
  -8  10   3       40.39       24.29        3.21 o   0.5472E-02
  -7  10   3      982.91      987.59       10.30 o   0.9028E-04
  -6  10   3      944.07      913.72       10.52 o   0.9856E-04
  -5  10   3      687.76      662.10        9.46 o   0.1555E-03
  -4  10   3      250.79      242.96        5.86 o   0.5640E-03
  -3  10   3     1036.68      990.53       11.26 o   0.8850E-04
  -2  10   3     1257.38     1386.17       11.77 o   0.5611E-04
  -1  10   3      167.68      172.35        5.02 o   0.8677E-03
   0  10   3     2471.37     2569.11       18.46 o   0.2000E-04
   1  10   3      153.32      148.74        5.18 o   0.9987E-03
   2  10   3     1398.79     1539.68       13.04 o   0.4750E-04
   3  10   3     1023.48      985.97       10.42 o   0.8968E-04
   4  10   3      218.27      199.64        5.80 o   0.6914E-03
   5  10   3      688.84      658.98        9.19 o   0.1561E-03
   6  10   3      906.68      894.35        9.92 o   0.1027E-03
   7  10   3      880.60      895.17        9.79 o   0.1049E-03
   8  10   3       52.69       36.15        3.39 o   0.3911E-02
   9  10   3      136.02      130.22        4.70 o   0.1152E-02
  10  10   3      215.05      202.88        5.04 o   0.6805E-03
 -10  11   3       74.34       72.50        3.50 o   0.2150E-02
  -9  11   3       68.74       82.14        3.25 o   0.2014E-02
  -8  11   3        1.69        2.56        2.61 o   0.5055E-01
  -7  11   3      382.05      345.61        6.03 o   0.3559E-03
  -6  11   3      587.92      551.83        8.64 o   0.1988E-03
  -5  11   3     1344.12     1149.93       13.76 o   0.6554E-04
  -4  11   3     2452.06     2489.55       18.27 o   0.2077E-04
  -3  11   3      167.12      159.44        5.35 o   0.8963E-03
  -2  11   3      201.64      157.97        6.16 o   0.8458E-03
  -1  11   3      210.86      209.61        6.26 o   0.6779E-03
   0  11   3      210.20      225.76        5.89 o   0.6279E-03
   1  11   3      185.32      180.79        5.62 o   0.7995E-03
   2  11   3      226.02      191.49        6.07 o   0.7051E-03
   3  11   3      147.76      149.76        5.12 o   0.9836E-03
   4  11   3     2451.77     2496.27       18.27 o   0.2071E-04
   5  11   3     1369.18     1184.18       13.43 o   0.6314E-04
   6  11   3      604.79      591.82        8.77 o   0.1844E-03
   7  11   3      467.36      412.16        7.28 o   0.2809E-03
   8  11   3        6.45        4.83        2.83 o   0.2571E-01
   9  11   3       57.44       70.76        3.09 o   0.2383E-02
  10  11   3       65.72       76.34        3.31 o   0.2163E-02
  -9  12   3       48.89       34.77        3.47 o   0.4135E-02
  -8  12   3      117.64      108.86        4.16 o   0.1393E-02
  -7  12   3      347.44      359.72        6.26 o   0.3582E-03
  -6  12   3       60.75       81.51        3.35 o   0.2116E-02
  -5  12   3      319.82      318.70        6.22 o   0.4097E-03
  -4  12   3      420.91      401.15        7.88 o   0.3018E-03
  -3  12   3     1033.11     1050.25       11.79 o   0.8252E-04
  -2  12   3      548.00      630.92        9.32 o   0.1815E-03
  -1  12   3      505.08      508.29        8.33 o   0.2271E-03
   0  12   3        9.72        7.25        3.61 o   0.1651E-01
   1  12   3      581.77      585.21        8.66 o   0.1882E-03
   2  12   3      532.42      585.76        8.60 o   0.1973E-03
   3  12   3     1057.52     1075.63       12.32 o   0.7960E-04
   4  12   3      417.58      416.73        7.99 o   0.2932E-03
   5  12   3      296.48      309.57        6.17 o   0.4327E-03
   6  12   3       60.09       83.44        3.59 o   0.2080E-02
   7  12   3      285.94      302.50        5.95 o   0.4466E-03
   8  12   3      114.95      113.22        4.46 o   0.1363E-02
   9  12   3       40.94       35.69        3.11 o   0.4371E-02
  -8  13   3      290.88      299.36        7.35 o   0.4486E-03
  -7  13   3       24.55       26.50        3.00 o   0.6190E-02
  -6  13   3      362.17      458.88        6.38 o   0.2890E-03
  -5  13   3       93.29      102.86        4.15 o   0.1530E-02
  -4  13   3      265.76      256.61        5.84 o   0.5208E-03
  -3  13   3       62.72       40.55        3.62 o   0.3360E-02
  -2  13   3      640.37      592.40        8.90 o   0.1775E-03
  -1  13   3      196.03      185.59        5.48 o   0.7550E-03
   0  13   3     1343.88     1454.26       12.69 o   0.5175E-04
   1  13   3      197.56      178.26        5.34 o   0.7763E-03
   2  13   3      706.28      665.65        9.07 o   0.1527E-03
   3  13   3       60.43       40.48        3.86 o   0.3399E-02
   4  13   3      277.90      268.98        6.12 o   0.4923E-03
   5  13   3       71.96       83.40        4.23 o   0.1935E-02
   6  13   3      346.10      423.96        7.31 o   0.3145E-03
   7  13   3       16.11       25.71        2.77 o   0.7148E-02
   8  13   3      284.43      290.51        6.80 o   0.4656E-03
  -6  14   3      298.88      305.14        6.98 o   0.4392E-03
  -5  14   3      296.18      359.29        6.27 o   0.3859E-03
  -4  14   3      274.57      297.65        6.41 o   0.4668E-03
  -3  14   3       15.07       22.60        3.29 o   0.7803E-02
  -2  14   3      132.83      147.00        4.72 o   0.1065E-02
  -1  14   3      439.69      474.71        8.09 o   0.2562E-03
   0  14   3      144.07      134.43        4.72 o   0.1104E-02
   1  14   3      394.76      434.34        7.28 o   0.2901E-03
   2  14   3      141.12      148.51        5.04 o   0.1032E-02
   3  14   3       22.09       33.88        2.95 o   0.5446E-02
   4  14   3      283.89      303.61        5.86 o   0.4546E-03
   5  14   3      307.40      372.71        6.00 o   0.3692E-03
   6  14   3      325.80      316.55        6.42 o   0.4128E-03
  -3  15   3      216.71      227.97        6.38 o   0.6335E-03
  -2  15   3       83.49      111.74        4.17 o   0.1510E-02
  -1  15   3      384.25      459.08        7.45 o   0.2820E-03
   0  15   3       89.13      129.77        3.83 o   0.1315E-02
   1  15   3      414.95      482.41        8.12 o   0.2611E-03
   2  15   3       50.09       81.48        3.60 o   0.2232E-02
   3  15   3      206.94      223.16        7.40 o   0.6492E-03
   0   0   4    36666.05    34281.36      257.41 o   0.1436E-06
   0   1   4     2150.86     2136.01       12.81 o   0.2684E-04
   1   1   4      179.92      208.01        3.91 o   0.6748E-03
  -1   2   4     4117.59     4872.25       22.33 o   0.6987E-05
   0   2   4     3556.22     4239.62       23.72 o   0.8581E-05
   1   2   4     4013.91     4754.19       23.23 o   0.7306E-05
   2   2   4    10693.10    11422.27       48.89 o   0.1338E-05
  -2   3   4    34671.64    34410.73      111.56 o   0.1481E-06
  -1   3   4    28030.87    28597.96      112.34 o   0.2182E-06
   0   3   4     4067.45     3986.12       27.89 o   0.8602E-05
   1   3   4    28335.18    28566.00      111.08 o   0.2170E-06
   2   3   4    35182.79    34730.44      124.04 o   0.1449E-06
   3   3   4      394.78      309.66        6.05 o   0.3838E-03
  -3   4   4     2508.06     2253.69       15.78 o   0.2316E-04
  -2   4   4      699.38      829.10        8.34 o   0.1257E-03
  -1   4   4      485.53      331.42        7.47 o   0.3165E-03
   0   4   4      150.75      239.45        5.14 o   0.6540E-03
   1   4   4      540.32      317.34        8.44 o   0.3031E-03
   2   4   4      814.91      930.74        9.65 o   0.1046E-03
   3   4   4     2458.36     2211.00       16.81 o   0.2391E-04
   4   4   4     3759.57     3484.00       21.90 o   0.1087E-04
  -4   5   4     1510.56     1273.63       15.01 o   0.5564E-04
  -3   5   4     2417.89     2131.34       18.10 o   0.2513E-04
  -2   5   4     3215.41     3110.78       20.36 o   0.1394E-04
  -1   5   4      236.93      247.68        5.42 o   0.5818E-03
   0   5   4     2470.01     2066.12       19.73 o   0.2367E-04
   1   5   4      283.26      298.69        6.80 o   0.4630E-03
   2   5   4     2988.34     2852.10       20.30 o   0.1608E-04
   3   5   4     2380.33     2084.03       19.58 o   0.2592E-04
   4   5   4     1514.57     1239.96       15.14 o   0.5701E-04
   5   5   4     2309.92     2215.74       15.93 o   0.2452E-04
  -5   6   4      917.10      974.51        8.62 o   0.9495E-04
  -4   6   4      350.63      198.69        5.94 o   0.5598E-03
  -3   6   4     3106.82     2832.99       23.15 o   0.1556E-04
  -2   6   4     1209.10     1066.51       14.94 o   0.7560E-04
  -1   6   4     2291.71     2273.16       19.41 o   0.2348E-04
   0   6   4     1304.54     1171.44       13.34 o   0.6517E-04
   1   6   4     2177.08     2160.14       17.82 o   0.2560E-04
   2   6   4     1196.85     1059.24       13.51 o   0.7689E-04
   3   6   4     3225.22     2929.96       22.17 o   0.1466E-04
   4   6   4      346.13      210.63        5.66 o   0.5435E-03
   5   6   4      995.64     1045.30        8.26 o   0.8527E-04
   6   6   4      805.21      896.05        7.77 o   0.1101E-03
  -6   7   4      897.49      816.69        9.08 o   0.1149E-03
  -5   7   4       20.72       14.57        2.73 o   0.8654E-02
  -4   7   4      803.16      798.88        8.04 o   0.1214E-03
  -3   7   4     2563.60     2562.61       15.15 o   0.1951E-04
  -2   7   4       66.90       80.65        3.76 o   0.2053E-02
  -1   7   4     3397.53     3126.11       21.60 o   0.1335E-04
   0   7   4      302.00      278.83        7.22 o   0.4581E-03
   1   7   4     3522.92     3206.71       19.45 o   0.1270E-04
   2   7   4       37.12       52.10        2.67 o   0.3421E-02
   3   7   4     2558.70     2546.23       14.20 o   0.1969E-04
   4   7   4      811.37      794.65        7.46 o   0.1216E-03
   5   7   4       33.96       31.26        2.62 o   0.4681E-02
   6   7   4     1022.63      940.37        9.36 o   0.9404E-04
   7   7   4      384.09      506.83        6.00 o   0.2609E-03
  -7   8   4      224.03      214.73        5.40 o   0.6588E-03
  -6   8   4     1115.99     1137.41       10.48 o   0.7266E-04
  -5   8   4      743.54      697.53        8.61 o   0.1428E-03
  -4   8   4     1347.12     1533.56       10.90 o   0.4832E-04
  -3   8   4      163.96      131.84        4.16 o   0.1049E-02
  -2   8   4      910.81      902.73        9.02 o   0.1012E-03
  -1   8   4     2506.28     2491.09       14.95 o   0.2050E-04
   0   8   4       86.99       39.49        3.52 o   0.2979E-02
   1   8   4     2668.31     2667.84       14.31 o   0.1830E-04
   2   8   4     1157.89     1160.49        9.11 o   0.7013E-04
   3   8   4      147.49      111.64        3.60 o   0.1237E-02
   4   8   4     1375.66     1579.54       10.40 o   0.4633E-04
   5   8   4      680.27      657.89        7.83 o   0.1573E-03
   6   8   4     1124.77     1188.63       10.12 o   0.6925E-04
   7   8   4      195.84      207.27        4.89 o   0.7150E-03
   8   8   4       22.13       46.22        3.03 o   0.4124E-02
  -8   9   4      123.89      107.36        4.38 o   0.1354E-02
  -7   9   4      161.66      165.57        5.28 o   0.8818E-03
  -6   9   4      884.97      851.57        9.83 o   0.1089E-03
  -5   9   4      164.76      201.16        5.15 o   0.7570E-03
  -4   9   4       14.02        0.74        3.15 o   0.2576E-01
  -3   9   4       48.39       29.69        3.25 o   0.4668E-02
  -2   9   4      156.62      142.25        4.28 o   0.1013E-02
  -1   9   4      227.56      236.56        5.01 o   0.5940E-03
   0   9   4      374.02      312.56        6.50 o   0.3951E-03
   1   9   4      170.72      192.99        4.60 o   0.7733E-03
   2   9   4      145.43      131.93        4.16 o   0.1097E-02
   3   9   4       38.94       21.85        2.85 o   0.6150E-02
   4   9   4       20.63        1.59        3.00 o   0.1894E-01
   5   9   4      192.16      216.91        4.93 o   0.6814E-03
   6   9   4      934.22      874.00        9.90 o   0.1035E-03
   7   9   4      191.01      191.27        4.67 o   0.7488E-03
   8   9   4      140.10      124.24        4.25 o   0.1170E-02
   9   9   4      471.70      377.55        7.10 o   0.2982E-03
  -9  10   4      189.31      167.08        4.61 o   0.8487E-03
  -8  10   4      152.73      131.04        4.31 o   0.1090E-02
  -7  10   4      643.75      610.99        8.90 o   0.1760E-03
  -6  10   4     2920.31     2816.06       18.76 o   0.1645E-04
  -5  10   4      465.86      507.23        7.98 o   0.2372E-03
  -4  10   4     2757.32     3004.43       19.77 o   0.1554E-04
  -3  10   4     2182.25     1962.99       16.24 o   0.2896E-04
  -2  10   4      923.53      951.93       10.31 o   0.9639E-04
  -1  10   4      207.94      205.80        5.67 o   0.6867E-03
   0  10   4      165.98      176.64        5.35 o   0.8171E-03
   1  10   4      206.85      209.91        5.81 o   0.6772E-03
   2  10   4      997.06     1003.82       10.88 o   0.8810E-04
   3  10   4     2177.08     1961.16       15.82 o   0.2904E-04
   4  10   4     2714.10     3014.88       19.52 o   0.1561E-04
   5  10   4      427.97      482.98        7.75 o   0.2567E-03
   6  10   4     2844.07     2754.10       18.33 o   0.1714E-04
   7  10   4      612.95      579.22        7.85 o   0.1891E-03
   8  10   4      112.41       93.37        4.15 o   0.1556E-02
   9  10   4      167.77      156.33        4.85 o   0.9324E-03
  10  10   4       23.01       29.47        2.81 o   0.6035E-02
 -10  11   4       13.52       12.97        2.67 o   0.1216E-01
  -9  11   4       41.61       60.88        2.99 o   0.2959E-02
  -8  11   4      257.19      252.77        5.10 o   0.5445E-03
  -7  11   4       21.41       38.37        3.00 o   0.4928E-02
  -6  11   4      245.60      223.39        5.80 o   0.6148E-03
  -5  11   4      203.42      212.36        5.70 o   0.6722E-03
  -4  11   4      281.70      329.16        6.97 o   0.4216E-03
  -3  11   4     1104.43     1019.25       12.29 o   0.8235E-04
  -2  11   4      661.31      604.40       10.24 o   0.1726E-03
  -1  11   4      247.02      220.31        6.79 o   0.6135E-03
   0  11   4       34.29       41.23        3.97 o   0.4097E-02
   1  11   4      218.87      209.67        6.13 o   0.6720E-03
   2  11   4      696.91      628.98        9.71 o   0.1627E-03
   3  11   4      962.61      885.47       11.30 o   0.1013E-03
   4  11   4      313.42      350.53        6.74 o   0.3847E-03
   5  11   4      217.09      213.76        5.82 o   0.6521E-03
   6  11   4      279.80      255.71        6.35 o   0.5244E-03
   7  11   4       18.40       38.91        3.06 o   0.5011E-02
   8  11   4      222.87      223.06        5.58 o   0.6326E-03
   9  11   4       42.78       60.98        3.24 o   0.2923E-02
  10  11   4       13.09       12.95        2.63 o   0.1236E-01
  -9  12   4       12.90        4.05        3.07 o   0.2002E-01
  -8  12   4       65.29       74.83        3.60 o   0.2184E-02
  -7  12   4      343.99      341.71        6.07 o   0.3826E-03
  -6  12   4       21.13       15.88        2.93 o   0.9111E-02
  -5  12   4      201.57      211.69        5.19 o   0.6871E-03
  -4  12   4      242.40      231.84        5.81 o   0.5957E-03
  -3  12   4      876.44      889.36       10.53 o   0.1050E-03
  -2  12   4       91.93      100.82        4.66 o   0.1574E-02
  -1  12   4      591.24      497.74        8.83 o   0.2160E-03
   0  12   4      702.55      645.72       10.16 o   0.1571E-03
   1  12   4      602.56      506.61        8.96 o   0.2108E-03
   2  12   4       77.01       84.32        4.79 o   0.1885E-02
   3  12   4      930.23      917.20       11.55 o   0.9884E-04
   4  12   4      225.21      211.79        5.84 o   0.6557E-03
   5  12   4      174.19      176.67        5.05 o   0.8326E-03
   6  12   4       23.44       18.73        3.36 o   0.7796E-02
   7  12   4      342.40      335.43        6.87 o   0.3874E-03
   8  12   4       79.25       79.42        4.24 o   0.1947E-02
   9  12   4        8.38        4.38        2.79 o   0.2453E-01
  -8  13   4      219.12      221.16        7.23 o   0.6255E-03
  -7  13   4      220.65      196.98        5.00 o   0.7055E-03
  -6  13   4      320.40      329.75        6.19 o   0.3974E-03
  -5  13   4      594.52      636.38        8.70 o   0.1741E-03
  -4  13   4      104.28       95.05        4.38 o   0.1557E-02
  -3  13   4      124.86       91.26        4.64 o   0.1489E-02
  -2  13   4      175.89      167.40        5.67 o   0.8516E-03
  -1  13   4       31.97       31.28        3.85 o   0.4979E-02
   0  13   4      206.00      256.88        5.81 o   0.5791E-03
   1  13   4       31.62       31.49        3.37 o   0.5056E-02
   2  13   4      170.16      164.95        5.00 o   0.8767E-03
   3  13   4      132.66      101.84        4.76 o   0.1352E-02
   4  13   4      103.12       92.71        4.32 o   0.1595E-02
   5  13   4      577.85      609.60        8.88 o   0.1832E-03
   6  13   4      296.26      322.31        6.52 o   0.4167E-03
   7  13   4      220.24      182.30        6.27 o   0.7380E-03
   8  13   4      198.46      188.72        6.30 o   0.7391E-03
  -6  14   4       12.13        7.28        3.45 o   0.1588E-01
  -5  14   4      165.50      231.03        4.48 o   0.6805E-03
  -4  14   4       82.19       81.20        3.81 o   0.1927E-02
  -3  14   4       71.34       78.37        4.03 o   0.2049E-02
  -2  14   4       49.18       79.05        3.61 o   0.2329E-02
  -1  14   4      145.55      151.65        5.15 o   0.9908E-03
   0  14   4       82.67       96.13        4.37 o   0.1721E-02
   1  14   4      142.35      146.82        5.03 o   0.1024E-02
   2  14   4       61.96       80.89        3.98 o   0.2138E-02
   3  14   4       83.54       87.75        4.15 o   0.1793E-02
   4  14   4       95.98       93.08        3.77 o   0.1654E-02
   5  14   4      209.77      240.43        5.13 o   0.6068E-03
   6  14   4       17.02        8.44        3.50 o   0.1293E-01
  -3  15   4      188.20      223.68        6.48 o   0.6651E-03
  -2  15   4        2.77        3.62        3.36 o   0.3163E-01
  -1  15   4       55.44       81.96        3.43 o   0.2154E-02
   0  15   4       98.82      154.68        4.26 o   0.1122E-02
   1  15   4       92.14      110.40        4.91 o   0.1456E-02
   2  15   4        5.03        4.71        2.70 o   0.2758E-01
   3  15   4      168.41      195.55        7.59 o   0.7591E-03
   0   1   5     2396.36     2418.88       13.60 o   0.2121E-04
   1   1   5    21324.05    24200.58       82.05 o   0.3215E-06
  -1   2   5    13702.64    14452.25       61.95 o   0.8451E-06
   0   2   5      318.69      252.10        6.12 o   0.5118E-03
   1   2   5    14040.47    14622.51       54.26 o   0.8204E-06
   2   2   5     1262.68     1901.97       12.11 o   0.3990E-04
  -2   3   5    39635.96    40680.79      124.21 o   0.1092E-06
  -1   3   5    15262.50    15438.51       62.97 o   0.7252E-06
   0   3   5      880.29     1331.75       11.09 o   0.6732E-04
   1   3   5    14539.06    14725.88       58.03 o   0.7957E-06
   2   3   5    39679.57    40362.50      135.43 o   0.1103E-06
   3   3   5      932.03      879.07        9.33 o   0.1019E-03
  -3   4   5      760.94      531.35        9.05 o   0.1777E-03
  -2   4   5     9512.01     9155.30       38.77 o   0.1891E-05
  -1   4   5     5438.78     5359.99       29.34 o   0.5301E-05
   0   4   5      171.89      125.67        5.71 o   0.1062E-02
   1   4   5     5128.48     5093.34       27.77 o   0.5853E-05
   2   4   5     8914.87     8667.31       42.52 o   0.2110E-05
   3   4   5      683.74      483.92        9.97 o   0.2021E-03
   4   4   5      105.39        6.41        4.58 o   0.3902E-02
  -4   5   5     5737.34     5597.63       33.23 o   0.4776E-05
  -3   5   5     4139.57     4167.74       27.08 o   0.8386E-05
  -2   5   5     4511.45     5198.14       25.28 o   0.6028E-05
  -1   5   5     1814.08     1949.08       15.01 o   0.3226E-04
   0   5   5      309.71      293.15        7.58 o   0.4003E-03
   1   5   5     1832.87     1939.71       16.73 o   0.3220E-04
   2   5   5     4762.48     5495.07       26.89 o   0.5453E-05
   3   5   5     3956.69     4055.49       26.05 o   0.8902E-05
   4   5   5     5837.79     5685.12       34.60 o   0.4636E-05
   5   5   5     3721.22     3954.39       18.99 o   0.9459E-05
  -5   6   5      696.05      626.99        7.06 o   0.1660E-03
  -4   6   5     2650.94     2896.22       16.62 o   0.1675E-04
  -3   6   5     2793.36     2400.67       22.81 o   0.2014E-04
  -2   6   5     2602.37     2845.89       22.69 o   0.1730E-04
  -1   6   5      917.14      904.01       12.12 o   0.1039E-03
   0   6   5     1475.83     1888.32       16.67 o   0.3658E-04
   1   6   5     1137.56     1107.03       12.45 o   0.7643E-04
   2   6   5     2535.05     2843.04       19.83 o   0.1760E-04
   3   6   5     2655.38     2283.89       20.04 o   0.2197E-04
   4   6   5     2379.60     2598.55       14.70 o   0.2019E-04
   5   6   5      766.02      697.89        7.49 o   0.1437E-03
   6   6   5       19.14        2.36        2.49 o   0.1579E-01
  -6   7   5      894.56      930.98        9.44 o   0.1010E-03
  -5   7   5     1393.96     1397.45       11.27 o   0.5356E-04
  -4   7   5     1003.40      751.76        8.96 o   0.1155E-03
  -3   7   5      456.71      509.64        6.40 o   0.2443E-03
  -2   7   5     1310.12     1315.13       12.01 o   0.5833E-04
  -1   7   5      130.37      118.45        4.90 o   0.1256E-02
   0   7   5     1498.16     1330.38       12.93 o   0.5516E-04
   1   7   5      106.98      110.68        3.75 o   0.1435E-02
   2   7   5     1281.52     1276.67        9.39 o   0.6107E-04
   3   7   5      534.03      592.55        5.78 o   0.1996E-03
   4   7   5     1133.31      879.49        8.92 o   0.9378E-04
   5   7   5     1327.47     1326.48       10.01 o   0.5808E-04
   6   7   5      887.77      932.05        8.66 o   0.1014E-03
   7   7   5      332.15      469.79        6.03 o   0.2881E-03
  -7   8   5     1220.22     1141.80       11.19 o   0.6948E-04
  -6   8   5     1273.43     1376.09       10.96 o   0.5645E-04
  -5   8   5      699.89      582.26        8.61 o   0.1757E-03
  -4   8   5     1965.42     1971.86       13.73 o   0.3082E-04
  -3   8   5      605.73      490.10        7.35 o   0.2133E-03
  -2   8   5      542.02      539.17        7.16 o   0.2066E-03
  -1   8   5     2468.18     2417.64       14.60 o   0.2157E-04
   0   8   5     8262.94     8676.90       32.87 o   0.2224E-05
   1   8   5     2213.44     2173.99       13.73 o   0.2584E-04
   2   8   5      500.37      504.18        6.43 o   0.2270E-03
   3   8   5      524.41      437.65        6.27 o   0.2519E-03
   4   8   5     1942.94     1984.07       12.70 o   0.3083E-04
   5   8   5      601.46      493.05        7.33 o   0.2189E-03
   6   8   5     1368.72     1483.67       11.48 o   0.5025E-04
   7   8   5     1230.68     1162.10       10.60 o   0.6807E-04
   8   8   5      223.17      186.59        5.03 o   0.7174E-03
  -8   9   5       25.67       27.47        3.52 o   0.5797E-02
  -7   9   5      112.60      118.11        4.11 o   0.1298E-02
  -6   9   5      581.32      496.56        8.34 o   0.2203E-03
  -5   9   5      398.66      485.93        7.10 o   0.2623E-03
  -4   9   5      228.25      233.59        5.67 o   0.6022E-03
  -3   9   5     1864.90     2021.52       14.03 o   0.3036E-04
  -2   9   5     1302.58     1307.68       11.26 o   0.5901E-04
  -1   9   5      615.67      613.21        7.60 o   0.1793E-03
   0   9   5     1578.74     1547.31       12.74 o   0.4466E-04
   1   9   5      567.40      556.84        7.73 o   0.2029E-03
   2   9   5     1132.23     1156.80       10.39 o   0.7193E-04
   3   9   5     1927.10     2066.66       13.05 o   0.2913E-04
   4   9   5      214.10      218.98        5.18 o   0.6508E-03
   5   9   5      470.01      527.23        7.08 o   0.2285E-03
   6   9   5      595.38      509.25        8.42 o   0.2132E-03
   7   9   5      153.58      169.52        4.54 o   0.8894E-03
   8   9   5       17.33       26.49        3.03 o   0.6723E-02
   9   9   5      529.86      641.00        7.11 o   0.1809E-03
  -9  10   5      172.04      179.50        4.43 o   0.8380E-03
  -8  10   5      811.58      746.87        8.46 o   0.1288E-03
  -7  10   5      119.51      133.39        5.05 o   0.1179E-02
  -6  10   5      285.01      232.23        6.00 o   0.5547E-03
  -5  10   5      250.09      230.27        5.91 o   0.5975E-03
  -4  10   5     1171.83     1088.95       12.34 o   0.7482E-04
  -3  10   5     1044.08      988.36       10.90 o   0.8807E-04
  -2  10   5      212.86      216.71        5.69 o   0.6515E-03
  -1  10   5     2383.98     2245.43       17.18 o   0.2350E-04
   0  10   5     2305.25     2380.02       16.95 o   0.2266E-04
   1  10   5     2302.02     2191.46       17.04 o   0.2465E-04
   2  10   5      228.74      233.71        5.60 o   0.5983E-03
   3  10   5     1032.43      961.18       10.58 o   0.9104E-04
   4  10   5     1281.45     1196.45       12.43 o   0.6502E-04
   5  10   5      199.69      185.02        5.31 o   0.7747E-03
   6  10   5      278.59      238.24        5.93 o   0.5503E-03
   7  10   5       88.33      107.84        4.10 o   0.1544E-02
   8  10   5      782.44      715.10        8.83 o   0.1363E-03
   9  10   5      193.67      199.88        4.90 o   0.7363E-03
  10  10   5        6.92       13.35        2.49 o   0.1448E-01
 -10  11   5      404.48      376.28        6.66 o   0.3256E-03
  -9  11   5      118.77      108.90        4.13 o   0.1374E-02
  -8  11   5      239.07      265.31        4.90 o   0.5361E-03
  -7  11   5       93.97      127.72        3.90 o   0.1344E-02
  -6  11   5      295.01      311.47        6.09 o   0.4346E-03
  -5  11   5      687.49      710.49        9.31 o   0.1476E-03
  -4  11   5     1379.11     1291.04       13.25 o   0.5757E-04
  -3  11   5      254.26      244.60        6.15 o   0.5685E-03
  -2  11   5       26.81       22.16        3.88 o   0.6541E-02
  -1  11   5     1322.34     1337.90       13.91 o   0.5676E-04
   0  11   5      234.18      219.54        6.44 o   0.6281E-03
   1  11   5     1270.76     1282.49       13.34 o   0.6056E-04
   2  11   5       45.85       34.05        3.88 o   0.4166E-02
   3  11   5      220.14      216.30        6.16 o   0.6616E-03
   4  11   5     1436.39     1330.01       14.77 o   0.5454E-04
   5  11   5      665.96      657.70        9.07 o   0.1609E-03
   6  11   5      343.60      365.22        6.96 o   0.3572E-03
   7  11   5       83.63      116.39        4.02 o   0.1494E-02
   8  11   5      262.54      270.30        5.89 o   0.5070E-03
   9  11   5      119.00      107.03        4.39 o   0.1385E-02
  10  11   5      390.76      359.76        6.87 o   0.3424E-03
  -9  12   5       22.69       34.20        3.10 o   0.5420E-02
  -8  12   5       23.52       29.45        2.95 o   0.6073E-02
  -7  12   5      314.85      363.95        5.98 o   0.3735E-03
  -6  12   5      804.24      743.48        8.91 o   0.1292E-03
  -5  12   5      114.98      107.53        4.50 o   0.1384E-02
  -4  12   5       92.84      111.52        4.23 o   0.1442E-02
  -3  12   5     1381.35     1322.23       15.03 o   0.5626E-04
  -2  12   5      222.83      227.29        6.52 o   0.6206E-03
  -1  12   5     1150.65     1131.84       13.26 o   0.7226E-04
   0  12   5      765.93      799.79       10.93 o   0.1241E-03
   1  12   5     1206.77     1203.51       12.76 o   0.6639E-04
   2  12   5      220.60      242.78        6.39 o   0.5926E-03
   3  12   5     1382.95     1336.96       14.58 o   0.5564E-04
   4  12   5      102.99      127.04        4.46 o   0.1263E-02
   5  12   5      129.29      121.32        4.50 o   0.1221E-02
   6  12   5      811.26      754.86        9.81 o   0.1265E-03
   7  12   5      315.68      373.18        6.55 o   0.3638E-03
   8  12   5       18.55       23.09        3.23 o   0.7674E-02
   9  12   5       22.44       40.05        2.88 o   0.4854E-02
  -8  13   5      302.53      293.33        8.78 o   0.4455E-03
  -7  13   5      222.87      193.68        5.19 o   0.7025E-03
  -6  13   5      654.45      636.15        8.46 o   0.1669E-03
  -5  13   5      366.70      354.88        6.95 o   0.3604E-03
  -4  13   5      266.43      276.39        6.13 o   0.5004E-03
  -3  13   5       10.07       16.42        3.01 o   0.1069E-01
  -2  13   5       61.82       60.09        4.20 o   0.2623E-02
  -1  13   5      715.57      691.05       10.65 o   0.1486E-03
   0  13   5        4.45        0.62        3.37 o   0.4468E-01
   1  13   5      702.20      683.37        9.06 o   0.1521E-03
   2  13   5       55.83       47.42        4.00 o   0.3186E-02
   3  13   5       16.99       23.81        3.17 o   0.7341E-02
   4  13   5      230.80      242.65        5.75 o   0.5877E-03
   5  13   5      366.83      351.56        7.53 o   0.3621E-03
   6  13   5      694.13      684.13        9.80 o   0.1513E-03
   7  13   5      205.99      183.87        5.97 o   0.7485E-03
   8  13   5      316.85      312.00        8.08 o   0.4188E-03
  -6  14   5       93.63      105.92        5.29 o   0.1488E-02
  -5  14   5       53.86       73.12        3.14 o   0.2432E-02
  -4  14   5       64.12       81.19        3.53 o   0.2106E-02
  -3  14   5      139.22      169.20        4.83 o   0.9293E-03
  -2  14   5      131.50      101.33        4.88 o   0.1366E-02
  -1  14   5      153.33      171.00        5.39 o   0.9077E-03
   0  14   5       46.75       39.90        3.94 o   0.3706E-02
   1  14   5      104.02      135.83        4.12 o   0.1248E-02
   2  14   5      122.21      103.81        4.76 o   0.1386E-02
   3  14   5      141.31      162.06        4.84 o   0.9562E-03
   4  14   5       83.58       84.19        3.75 o   0.1878E-02
   5  14   5       63.18       69.21        3.41 o   0.2394E-02
   6  14   5       83.38       96.01        5.02 o   0.1664E-02
  -3  15   5       49.08       64.67        4.55 o   0.2610E-02
  -2  15   5      334.63      355.45        8.42 o   0.3643E-03
  -1  15   5      145.92      171.40        5.25 o   0.9078E-03
   0  15   5      419.01      471.77        9.33 o   0.2615E-03
   1  15   5      142.89      173.96        6.10 o   0.8962E-03
   2  15   5      359.81      379.32        8.70 o   0.3348E-03
   3  15   5       66.42       78.16        6.49 o   0.1991E-02
   0   1   6     4256.74     3028.20       21.03 o   0.1210E-04
   1   1   6      925.80      822.18        9.25 o   0.1104E-03
  -1   2   6     6749.84     6728.10       35.55 o   0.3509E-05
   0   2   6     3868.40     4256.44       24.16 o   0.8454E-05
   1   2   6     6071.80     6001.62       31.48 o   0.4320E-05
   2   2   6       59.60        3.37        3.41 o   0.7081E-02
  -2   3   6     5365.73     6023.89       27.40 o   0.4618E-05
  -1   3   6     4642.11     4880.42       26.03 o   0.6492E-05
   0   3   6    16122.71    16186.33       64.32 o   0.6530E-06
   1   3   6     4220.15     4533.01       22.67 o   0.7525E-05
   2   3   6     5798.98     6504.32       28.58 o   0.4003E-05
   3   3   6    15200.34    13887.84       52.72 o   0.8279E-06
  -3   4   6     6502.39     6805.08       31.82 o   0.3481E-05
  -2   4   6     2202.15     2574.49       17.28 o   0.2098E-04
  -1   4   6     4601.29     4269.37       26.06 o   0.7577E-05
   0   4   6     5985.74     6865.92       36.70 o   0.3716E-05
   1   4   6     4723.91     4298.05       26.78 o   0.7392E-05
   2   4   6     2331.05     2730.78       18.14 o   0.1899E-04
   3   4   6     6111.26     6422.92       30.99 o   0.3885E-05
   4   4   6     3236.73     4144.53       22.27 o   0.9796E-05
  -4   5   6      741.34      725.30       10.46 o   0.1392E-03
  -3   5   6     6623.85     6638.99       35.63 o   0.3531E-05
  -2   5   6     1277.82     1542.11       13.09 o   0.5030E-04
  -1   5   6      574.88      476.73        9.81 o   0.2273E-03
   0   5   6       11.05        2.18        3.77 o   0.2136E-01
   1   5   6      421.62      357.06        7.49 o   0.3357E-03
   2   5   6     1280.74     1542.97       12.82 o   0.5024E-04
   3   5   6     6877.76     6909.42       36.74 o   0.3283E-05
   4   5   6      864.75      862.46       11.95 o   0.1095E-03
   5   5   6     5225.43     4889.29       22.63 o   0.6072E-05
  -5   6   6     3456.55     3241.63       16.79 o   0.1264E-04
  -4   6   6     5865.84     5949.22       26.76 o   0.4397E-05
  -3   6   6     1198.85     1258.68       14.37 o   0.6315E-04
  -2   6   6      311.61      327.20        8.66 o   0.4016E-03
  -1   6   6     3992.62     3750.15       29.31 o   0.9813E-05
   0   6   6      367.67      467.21        8.77 o   0.2754E-03
   1   6   6     3873.89     3669.81       27.61 o   0.1026E-04
   2   6   6      300.01      335.80        6.76 o   0.4035E-03
   3   6   6     1134.30     1236.17       11.97 o   0.6634E-04
   4   6   6     6263.29     6391.17       26.33 o   0.3866E-05
   5   6   6     3299.44     3124.31       16.08 o   0.1357E-04
   6   6   6      197.01      163.03        4.26 o   0.8288E-03
  -6   7   6      323.65      232.54        5.80 o   0.5083E-03
  -5   7   6     1122.92     1011.08        9.32 o   0.8260E-04
  -4   7   6     2308.60     2204.45       14.25 o   0.2484E-04
  -3   7   6      366.45      468.67        5.85 o   0.2818E-03
  -2   7   6     1258.77     1355.97       11.64 o   0.5667E-04
  -1   7   6      444.58      364.30        6.96 o   0.3206E-03
   0   7   6     3711.65     3271.50       20.84 o   0.1186E-04
   1   7   6      416.16      339.98        6.21 o   0.3503E-03
   2   7   6     1236.41     1368.27        9.59 o   0.5675E-04
   3   7   6      427.85      542.45        5.35 o   0.2325E-03
   4   7   6     2278.28     2193.06       12.83 o   0.2519E-04
   5   7   6     1038.16      943.72        8.75 o   0.9202E-04
   6   7   6      306.27      214.98        5.35 o   0.5527E-03
   7   7   6      106.69       94.74        4.18 o   0.1599E-02
  -7   8   6     1108.39     1153.51       10.99 o   0.7308E-04
  -6   8   6     1082.89      966.95       10.71 o   0.8797E-04
  -5   8   6     1491.72     1678.51       11.85 o   0.4195E-04
  -4   8   6      567.78      505.75        7.51 o   0.2168E-03
  -3   8   6      977.78     1025.51        9.53 o   0.8782E-04
  -2   8   6      629.05      563.44        7.79 o   0.1884E-03
  -1   8   6     1607.63     1726.54       11.95 o   0.3892E-04
   0   8   6       83.86      101.62        3.62 o   0.1580E-02
   1   8   6     1545.99     1666.77       11.24 o   0.4129E-04
   2   8   6      646.95      582.83        7.35 o   0.1807E-03
   3   8   6     1145.47     1184.70        9.79 o   0.7020E-04
   4   8   6      517.48      472.36        6.78 o   0.2404E-03
   5   8   6     1479.45     1676.21       11.46 o   0.4221E-04
   6   8   6     1099.49      992.14       10.71 o   0.8516E-04
   7   8   6     1074.52     1107.86       10.78 o   0.7738E-04
   8   8   6       78.61       58.89        3.67 o   0.2313E-02
  -8   9   6      286.10      233.93        5.66 o   0.5526E-03
  -7   9   6      187.77      209.12        5.36 o   0.7288E-03
  -6   9   6      144.74      129.23        4.91 o   0.1138E-02
  -5   9   6     1198.64     1326.66       11.29 o   0.6039E-04
  -4   9   6     1874.74     1776.90       14.27 o   0.3521E-04
  -3   9   6      276.86      326.34        5.41 o   0.4250E-03
  -2   9   6       92.65      139.98        3.86 o   0.1239E-02
  -1   9   6     2083.49     2101.74       15.07 o   0.2738E-04
   0   9   6       29.60        1.95        3.26 o   0.1323E-01
   1   9   6     1843.16     1884.14       14.19 o   0.3302E-04
   2   9   6       77.97      115.53        3.66 o   0.1526E-02
   3   9   6      255.24      296.38        5.25 o   0.4745E-03
   4   9   6     1759.68     1697.70       13.71 o   0.3832E-04
   5   9   6     1081.01     1239.77       10.30 o   0.6822E-04
   6   9   6      146.53      136.06        4.83 o   0.1093E-02
   7   9   6      176.04      209.50        4.90 o   0.7468E-03
   8   9   6      272.04      222.64        5.84 o   0.5848E-03
   9   9   6      166.53      152.45        4.39 o   0.9421E-03
  -9  10   6      112.85      120.92        3.77 o   0.1294E-02
  -8  10   6      108.33      134.64        3.96 o   0.1214E-02
  -7  10   6      102.54       72.41        4.36 o   0.1894E-02
  -6  10   6      309.70      278.48        6.17 o   0.4689E-03
  -5  10   6       34.25        9.59        3.48 o   0.8876E-02
  -4  10   6      139.70      105.04        4.96 o   0.1317E-02
  -3  10   6      586.06      503.08        8.47 o   0.2151E-03
  -2  10   6      122.29      138.04        4.43 o   0.1117E-02
  -1  10   6     2855.85     2903.17       18.68 o   0.1597E-04
   0  10   6     2140.03     2026.95       16.83 o   0.2825E-04
   1  10   6     2983.66     3015.72       20.30 o   0.1489E-04
   2  10   6      121.69      123.86        4.83 o   0.1206E-02
   3  10   6      618.68      543.68        8.50 o   0.1962E-03
   4  10   6      187.43      153.95        5.12 o   0.8993E-03
   5  10   6       28.29        7.49        3.40 o   0.1082E-01
   6  10   6      275.47      256.63        6.25 o   0.5246E-03
   7  10   6      103.92       76.54        4.05 o   0.1829E-02
   8  10   6      117.58      144.25        4.15 o   0.1120E-02
   9  10   6      123.63      130.63        4.04 o   0.1182E-02
  10  10   6       42.67       47.72        3.01 o   0.3599E-02
 -10  11   6       40.92       51.76        3.11 o   0.3359E-02
  -9  11   6      482.39      509.13        7.34 o   0.2320E-03
  -8  11   6       83.96       72.78        3.62 o   0.2080E-02
  -7  11   6       90.24       96.62        3.75 o   0.1640E-02
  -6  11   6      227.32      276.86        5.26 o   0.5267E-03
  -5  11   6      455.30      527.52        7.85 o   0.2323E-03
  -4  11   6     3788.05     3884.90       22.88 o   0.9636E-05
  -3  11   6      223.09      252.05        6.32 o   0.5641E-03
  -2  11   6      139.08      164.05        5.09 o   0.9433E-03
  -1  11   6      234.51      286.09        6.01 o   0.5100E-03
   0  11   6      566.94      604.05        9.37 o   0.1857E-03
   1  11   6      231.29      287.79        6.30 o   0.5089E-03
   2  11   6      121.58      147.98        4.84 o   0.1071E-02
   3  11   6      289.80      312.59        6.90 o   0.4286E-03
   4  11   6     3747.61     3891.56       24.58 o   0.9668E-05
   5  11   6      449.68      503.26        7.78 o   0.2437E-03
   6  11   6      251.29      294.10        5.62 o   0.4826E-03
   7  11   6       98.85      107.25        4.23 o   0.1466E-02
   8  11   6       68.27       73.82        3.60 o   0.2211E-02
   9  11   6      538.54      552.90        7.98 o   0.2053E-03
  10  11   6       47.84       53.00        3.28 o   0.3140E-02
  -9  12   6      204.07      166.14        6.58 o   0.8039E-03
  -8  12   6       -2.99        2.91        2.63 o   0.4082E-01
  -7  12   6       89.53       74.29        3.83 o   0.1954E-02
  -6  12   6      706.76      643.59        8.76 o   0.1586E-03
  -5  12   6      225.69      208.50        5.66 o   0.6530E-03
  -4  12   6      145.70      198.26        4.83 o   0.8129E-03
  -3  12   6      819.55      804.31       11.55 o   0.1189E-03
  -2  12   6      644.34      670.91       10.41 o   0.1604E-03
  -1  12   6      777.10      802.10       10.92 o   0.1238E-03
   0  12   6      112.60      157.99        5.13 o   0.1053E-02
   1  12   6      812.25      835.40       10.68 o   0.1167E-03
   2  12   6      677.78      703.56        9.88 o   0.1502E-03
   3  12   6      847.67      823.80       11.38 o   0.1145E-03
   4  12   6      164.78      209.58        5.16 o   0.7451E-03
   5  12   6      197.27      177.29        5.33 o   0.7777E-03
   6  12   6      797.72      744.90        9.73 o   0.1307E-03
   7  12   6       83.62       84.28        3.96 o   0.1840E-02
   8  12   6        0.55        3.68        2.82 o   0.4243E-01
   9  12   6      209.99      182.69        5.48 o   0.7509E-03
  -8  13   6       31.44       24.59        4.84 o   0.5566E-02
  -7  13   6      319.17      326.45        6.10 o   0.4063E-03
  -6  13   6      523.39      473.60        7.70 o   0.2371E-03
  -5  13   6       20.72        7.28        3.18 o   0.1303E-01
  -4  13   6       53.74       57.19        3.95 o   0.2875E-02
  -3  13   6       68.04       70.93        3.63 o   0.2325E-02
  -2  13   6     2069.01     1999.54       17.02 o   0.2904E-04
  -1  13   6     1617.39     1491.53       14.83 o   0.4584E-04
   0  13   6       43.58       31.47        3.74 o   0.4394E-02
   1  13   6     1532.81     1401.45       13.87 o   0.5039E-04
   2  13   6     2158.08     2106.16       17.25 o   0.2679E-04
   3  13   6       55.65       64.79        3.56 o   0.2653E-02
   4  13   6       46.13       54.67        3.61 o   0.3135E-02
   5  13   6       23.42       10.11        3.52 o   0.1074E-01
   6  13   6      551.69      487.00        9.12 o   0.2249E-03
   7  13   6      317.83      338.88        6.99 o   0.3929E-03
   8  13   6       20.92       24.45        4.05 o   0.6622E-02
  -6  14   6      451.83      529.90       11.64 o   0.2252E-03
  -5  14   6       35.59       44.44        3.16 o   0.3837E-02
  -4  14   6       82.26      108.20        3.72 o   0.1568E-02
  -3  14   6      266.61      305.83        6.04 o   0.4591E-03
  -2  14   6     1183.00     1180.12       12.16 o   0.6864E-04
  -1  14   6      188.46      226.67        6.09 o   0.6649E-03
   0  14   6      100.51      136.24        4.40 o   0.1228E-02
   1  14   6      141.34      193.54        4.70 o   0.8390E-03
   2  14   6     1152.83     1192.40       12.23 o   0.6880E-04
   3  14   6      243.46      262.20        6.10 o   0.5379E-03
   4  14   6      107.25      108.91        4.23 o   0.1423E-02
   5  14   6       36.18       40.37        2.97 o   0.4105E-02
   6  14   6      504.93      565.06       12.14 o   0.2029E-03
  -2  15   6       61.38       41.32        4.54 o   0.3238E-02
  -1  15   6       61.16       68.83        3.98 o   0.2382E-02
   0  15   6       28.31       28.49        3.20 o   0.5708E-02
   1  15   6       67.70       79.53        4.84 o   0.2050E-02
   2  15   6       68.54       43.80        5.27 o   0.2927E-02
   3  15   6       88.69      123.77        8.25 o   0.1294E-02
   0   1   7     4481.50     4549.57       22.77 o   0.7217E-05
   1   1   7    11681.29    12329.94       48.15 o   0.1158E-05
  -1   2   7      975.68      988.17       10.53 o   0.9021E-04
   0   2   7     6449.36     7280.09       32.39 o   0.3151E-05
   1   2   7     1025.28     1045.51       11.32 o   0.8315E-04
   2   2   7      131.74      187.93        4.17 o   0.9554E-03
  -2   3   7     2915.66     2909.14       17.31 o   0.1605E-04
  -1   3   7     1303.89     1481.54       12.97 o   0.5043E-04
   0   3   7      467.34      248.36        6.89 o   0.4116E-03
   1   3   7     1180.66     1357.32       11.51 o   0.5824E-04
   2   3   7     3051.25     3031.21       21.22 o   0.1487E-04
   3   3   7    19026.46    17274.42       66.91 o   0.5357E-06
  -3   4   7     1122.30     1062.43       12.26 o   0.7792E-04
  -2   4   7      235.75      214.22        5.90 o   0.6183E-03
  -1   4   7     1647.92     2043.73       15.80 o   0.3154E-04
   0   4   7       17.50       12.51        4.05 o   0.1002E-01
   1   4   7     1604.75     1980.54       14.09 o   0.3320E-04
   2   4   7      331.20      299.85        6.56 o   0.4171E-03
   3   4   7     1084.51      997.85       11.05 o   0.8438E-04
   4   4   7       87.08       36.73        4.92 o   0.2903E-02
  -4   5   7    12025.89    11879.75       53.64 o   0.1174E-05
  -3   5   7      713.16      753.54       11.37 o   0.1344E-03
  -2   5   7     1224.51     1295.13       16.30 o   0.6042E-04
  -1   5   7     1771.01     1364.51       17.06 o   0.4734E-04
   0   5   7      946.12      728.28       14.30 o   0.1193E-03
   1   5   7     1691.90     1291.77       15.34 o   0.5141E-04
   2   5   7     1431.72     1538.60       14.41 o   0.4678E-04
   3   5   7      750.85      778.66       11.23 o   0.1274E-03
   4   5   7    12127.34    12219.78       54.50 o   0.1126E-05
   5   5   7    16141.44    15820.35       49.17 o   0.6714E-06
  -5   6   7     1133.88     1321.20        9.14 o   0.6313E-04
  -4   6   7     5568.73     5286.22       23.54 o   0.5288E-05
  -3   6   7     5458.68     5157.85       29.66 o   0.5424E-05
  -2   6   7       42.04       11.32        4.92 o   0.6393E-02
  -1   6   7     2166.82     2062.88       22.03 o   0.2710E-04
   0   6   7       86.24       75.19        5.91 o   0.1980E-02
   1   6   7     2038.24     1986.39       20.85 o   0.2925E-04
   2   6   7       42.68       13.42        3.72 o   0.6392E-02
   3   6   7     5320.05     5149.15       23.07 o   0.5535E-05
   4   6   7     5768.98     5481.88       22.78 o   0.4952E-05
   5   6   7     1082.13     1253.92        9.08 o   0.6830E-04
   6   6   7       24.05        3.43        2.66 o   0.1462E-01
  -6   7   7      525.72      653.62        7.12 o   0.1764E-03
  -5   7   7      698.61      737.13        7.61 o   0.1415E-03
  -4   7   7     1788.02     1977.38       12.74 o   0.3234E-04
  -3   7   7     1385.46     1322.62       10.99 o   0.5634E-04
  -2   7   7     2930.23     2915.89       16.90 o   0.1589E-04
  -1   7   7      544.60      573.35        7.40 o   0.1958E-03
   0   7   7       89.97       80.22        3.64 o   0.1868E-02
   1   7   7      561.74      595.43        6.72 o   0.1870E-03
   2   7   7     2678.38     2726.84       14.44 o   0.1810E-04
   3   7   7     1340.25     1285.99        9.34 o   0.5908E-04
   4   7   7     1907.45     2083.70       12.44 o   0.2949E-04
   5   7   7      606.96      655.72        7.11 o   0.1681E-03
   6   7   7      546.92      681.93        6.80 o   0.1667E-03
   7   7   7     2999.83     2990.44       17.98 o   0.1512E-04
  -7   8   7     1034.67     1078.26       10.97 o   0.8014E-04
  -6   8   7     3368.19     3312.50       19.57 o   0.1244E-04
  -5   8   7      334.02      302.63        5.67 o   0.4222E-03
  -4   8   7      414.27      427.78        6.67 o   0.2937E-03
  -3   8   7       46.04       40.91        3.07 o   0.4065E-02
  -2   8   7      357.46      372.98        5.97 o   0.3430E-03
  -1   8   7       90.34      114.33        3.55 o   0.1466E-02
   0   8   7     1479.06     1543.04       11.18 o   0.4598E-04
   1   8   7       65.75       88.94        3.24 o   0.1973E-02
   2   8   7      358.75      363.93        5.61 o   0.3504E-03
   3   8   7       40.26       29.61        2.73 o   0.5202E-02
   4   8   7      425.03      448.54        6.46 o   0.2790E-03
   5   8   7      291.26      272.73        5.47 o   0.4856E-03
   6   8   7     3216.65     3250.77       19.17 o   0.1307E-04
   7   8   7     1060.56     1115.53       11.24 o   0.7648E-04
   8   8   7       61.78       44.46        3.72 o   0.3178E-02
  -8   9   7      102.77      101.80        4.14 o   0.1504E-02
  -7   9   7      349.70      294.33        6.54 o   0.4194E-03
  -6   9   7      393.39      364.69        6.74 o   0.3379E-03
  -5   9   7      348.63      260.11        6.68 o   0.4637E-03
  -4   9   7      101.26       48.57        4.19 o   0.2397E-02
  -3   9   7     5172.85     5228.43       23.81 o   0.5551E-05
  -2   9   7      164.33      161.56        4.98 o   0.8895E-03
  -1   9   7      973.24     1012.04       10.56 o   0.8856E-04
   0   9   7     1515.15     1388.87       13.20 o   0.5107E-04
   1   9   7      938.53      980.72       10.17 o   0.9306E-04
   2   9   7      122.32      122.22        4.27 o   0.1221E-02
   3   9   7     4937.98     5103.92       22.63 o   0.5881E-05
   4   9   7       92.60       39.75        4.05 o   0.2761E-02
   5   9   7      319.15      234.84        6.21 o   0.5215E-03
   6   9   7      396.02      371.45        7.14 o   0.3315E-03
   7   9   7      274.73      226.68        5.96 o   0.5676E-03
   8   9   7      109.77      113.23        4.15 o   0.1362E-02
   9   9   7      607.67      556.26        7.86 o   0.1958E-03
  -9  10   7       52.35       34.48        3.26 o   0.3983E-02
  -8  10   7      533.00      499.63        7.17 o   0.2260E-03
  -7  10   7       28.75       43.12        3.43 o   0.4152E-02
  -6  10   7      108.76      173.83        4.51 o   0.9750E-03
  -5  10   7     1482.60     1539.38       12.74 o   0.4644E-04
  -4  10   7      191.22      210.29        5.42 o   0.7039E-03
  -3  10   7      809.92      708.18       10.08 o   0.1361E-03
  -2  10   7      544.97      517.01        8.28 o   0.2179E-03
  -1  10   7      948.53      996.18       10.67 o   0.9036E-04
   0  10   7      686.87      796.49        9.44 o   0.1317E-03
   1  10   7     1025.80     1101.27       11.12 o   0.7866E-04
   2  10   7      533.35      501.08        8.75 o   0.2256E-03
   3  10   7      862.35      758.44       10.90 o   0.1237E-03
   4  10   7      219.84      241.08        5.44 o   0.6019E-03
   5  10   7     1510.68     1530.38       12.69 o   0.4628E-04
   6  10   7      118.73      176.16        4.87 o   0.9396E-03
   7  10   7       20.66       31.81        3.02 o   0.5696E-02
   8  10   7      607.77      569.93        7.85 o   0.1894E-03
   9  10   7       57.63       41.66        3.31 o   0.3425E-02
  10  10   7      137.17      102.38        3.99 o   0.1303E-02
 -10  11   7       47.44       51.99        3.66 o   0.3184E-02
  -9  11   7      227.75      226.11        5.34 o   0.6152E-03
  -8  11   7      119.09      115.88        3.99 o   0.1301E-02
  -7  11   7        4.64        6.19        2.71 o   0.2628E-01
  -6  11   7      229.11      214.40        5.21 o   0.6463E-03
  -5  11   7       78.20       43.66        3.88 o   0.2884E-02
  -4  11   7      148.03      158.45        5.09 o   0.9589E-03
  -3  11   7       27.71       26.29        3.64 o   0.5800E-02
  -2  11   7      411.29      381.44        7.76 o   0.3213E-03
  -1  11   7     1451.49     1459.21       14.61 o   0.4985E-04
   0  11   7      425.70      361.32        7.93 o   0.3235E-03
   1  11   7     1464.08     1457.55       13.87 o   0.4975E-04
   2  11   7      433.46      405.80        7.56 o   0.2988E-03
   3  11   7       30.72       20.68        4.16 o   0.6260E-02
   4  11   7      102.25      109.51        4.69 o   0.1437E-02
   5  11   7      104.90       71.97        4.82 o   0.1864E-02
   6  11   7      207.66      202.39        5.13 o   0.7022E-03
   7  11   7        7.36        4.92        2.93 o   0.2461E-01
   8  11   7      105.42      115.88        4.02 o   0.1355E-02
   9  11   7      176.00      209.48        5.20 o   0.7182E-03
  10  11   7       41.55       47.73        3.42 o   0.3539E-02
  -9  12   7      740.88      666.27       11.50 o   0.1483E-03
  -8  12   7       19.98       23.15        2.83 o   0.7519E-02
  -7  12   7      384.53      368.34        6.45 o   0.3366E-03
  -6  12   7      367.05      378.08        6.54 o   0.3377E-03
  -5  12   7      365.35      349.13        6.66 o   0.3591E-03
  -4  12   7       21.98       14.27        3.30 o   0.9097E-02
  -3  12   7      582.49      588.78        9.10 o   0.1877E-03
  -2  12   7      372.98      388.50        8.60 o   0.3254E-03
  -1  12   7      869.67      970.29       11.24 o   0.9670E-04
   0  12   7      365.44      359.04        7.32 o   0.3542E-03
   1  12   7      787.15      922.16       10.93 o   0.1064E-03
   2  12   7      375.06      415.58        7.86 o   0.3080E-03
   3  12   7      683.83      658.88        9.97 o   0.1573E-03
   4  12   7       27.50       11.52        3.56 o   0.8984E-02
   5  12   7      313.47      317.84        6.56 o   0.4128E-03
   6  12   7      393.46      410.07        7.40 o   0.3053E-03
   7  12   7      326.92      327.24        6.69 o   0.3961E-03
   8  12   7       11.75       23.59        2.68 o   0.8511E-02
   9  12   7      792.61      709.48       10.44 o   0.1361E-03
  -7  13   7      138.17      122.48        4.20 o   0.1190E-02
  -6  13   7      224.85      220.95        5.19 o   0.6454E-03
  -5  13   7       52.21       45.60        3.54 o   0.3292E-02
  -4  13   7      332.98      305.34        6.47 o   0.4189E-03
  -3  13   7       37.48       26.35        3.41 o   0.5263E-02
  -2  13   7      415.79      411.07        7.55 o   0.2993E-03
  -1  13   7     1814.70     1824.32       15.70 o   0.3476E-04
   0  13   7      134.23      168.05        4.89 o   0.9457E-03
   1  13   7     1887.64     1908.52       15.46 o   0.3240E-04
   2  13   7      373.06      376.83        7.18 o   0.3375E-03
   3  13   7       18.82        9.53        3.07 o   0.1201E-01
   4  13   7      316.12      290.47        6.79 o   0.4444E-03
   5  13   7       47.60       42.85        3.77 o   0.3519E-02
   6  13   7      265.62      251.29        6.95 o   0.5404E-03
   7  13   7      113.35      120.69        4.46 o   0.1290E-02
  -5  14   7      320.39      342.33        6.84 o   0.3886E-03
  -4  14   7      437.45      422.86        7.90 o   0.2871E-03
  -3  14   7      278.41      330.04        6.11 o   0.4272E-03
  -2  14   7      217.70      258.10        5.46 o   0.5685E-03
  -1  14   7       45.01       53.68        4.02 o   0.3120E-02
   0  14   7       68.43       85.99        4.34 o   0.1926E-02
   1  14   7       39.77       61.70        3.46 o   0.2950E-02
   2  14   7      201.76      274.95        5.51 o   0.5527E-03
   3  14   7      304.12      351.05        6.87 o   0.3908E-03
   4  14   7      394.07      383.48        7.44 o   0.3261E-03
   5  14   7      330.69      345.31        6.91 o   0.3814E-03
  -2  15   7       69.33       78.92        5.01 o   0.2032E-02
  -1  15   7      186.07      224.33        5.99 o   0.6659E-03
   0  15   7       28.31       24.71        3.69 o   0.5632E-02
   1  15   7      145.61      180.24        5.55 o   0.8621E-03
   2  15   7       73.36       72.63        5.22 o   0.2103E-02
   0   0   8    72385.49    69616.80      405.50 o   0.3585E-07
   0   1   8     8306.84     9123.27       35.80 o   0.2068E-05
   1   1   8     3567.86     2969.91       19.41 o   0.1371E-04
  -1   2   8      369.99      374.95        6.39 o   0.3397E-03
   0   2   8     1876.27     2072.74       15.99 o   0.2974E-04
   1   2   8      353.87      367.41        6.71 o   0.3510E-03
   2   2   8     6191.74     5698.37       31.83 o   0.4394E-05
  -2   3   8     3764.35     3967.80       21.28 o   0.9449E-05
  -1   3   8     4148.08     3987.36       25.73 o   0.8832E-05
   0   3   8      338.65      137.67        6.54 o   0.7004E-03
   1   3   8     4063.06     3918.25       22.39 o   0.9146E-05
   2   3   8     3753.80     3953.71       21.17 o   0.9506E-05
   3   3   8       36.25        8.19        3.18 o   0.1125E-01
  -3   4   8    11684.37    12448.53       46.30 o   0.1131E-05
  -2   4   8     1241.99     1597.76       12.94 o   0.4895E-04
  -1   4   8     3544.57     3389.58       24.34 o   0.1160E-04
   0   4   8      940.13     1126.23       12.66 o   0.8070E-04
   1   4   8     3302.80     3165.29       20.63 o   0.1312E-04
   2   4   8     1098.94     1452.12       11.69 o   0.5736E-04
   3   4   8    12226.63    12887.02       49.42 o   0.1051E-05
   4   4   8     1190.36      818.16       13.63 o   0.9585E-04
  -4   5   8     1288.12     1213.67       11.28 o   0.6563E-04
  -3   5   8     4626.65     4606.92       30.97 o   0.6977E-05
  -2   5   8     2201.70     2255.53       21.03 o   0.2426E-04
  -1   5   8     4595.97     4085.36       28.16 o   0.8008E-05
   0   5   8       16.95        3.70        3.88 o   0.1430E-01
   1   5   8     4664.46     4199.99       29.29 o   0.7681E-05
   2   5   8     2035.21     2111.14       17.65 o   0.2735E-04
   3   5   8     4188.94     4288.31       25.99 o   0.8089E-05
   4   5   8     1231.76     1160.67       10.83 o   0.7035E-04
   5   5   8     6458.29     6054.29       23.97 o   0.4034E-05
  -5   6   8     4609.85     4727.49       20.53 o   0.6755E-05
  -4   6   8      365.13      397.58        5.59 o   0.3203E-03
  -3   6   8     3205.69     3209.88       18.76 o   0.1332E-04
  -2   6   8     2567.87     2580.67       23.55 o   0.1895E-04
  -1   6   8      719.06      600.88       13.27 o   0.1656E-03
   0   6   8     1340.68     1227.71       16.01 o   0.6128E-04
   1   6   8      658.38      549.20       11.28 o   0.1882E-03
   2   6   8     2606.53     2648.34       18.29 o   0.1833E-04
   3   6   8     3440.61     3433.39       16.56 o   0.1182E-04
   4   6   8      352.96      375.87        5.01 o   0.3415E-03
   5   6   8     4565.82     4712.76       19.99 o   0.6821E-05
   6   6   8      381.47      482.91        5.84 o   0.2719E-03
  -6   7   8     3020.92     3190.33       17.78 o   0.1398E-04
  -5   7   8     1004.68      883.54        9.23 o   0.1001E-03
  -4   7   8      225.62      166.38        4.63 o   0.7881E-03
  -3   7   8     4926.69     4850.42       22.23 o   0.6311E-05
  -2   7   8      739.65      674.93        7.67 o   0.1494E-03
  -1   7   8     2141.83     2095.60       14.30 o   0.2729E-04
   0   7   8      771.87      624.72        8.69 o   0.1578E-03
   1   7   8     2468.12     2437.02       13.67 o   0.2130E-04
   2   7   8      822.35      755.10        7.64 o   0.1281E-03
   3   7   8     4761.30     4708.26       20.34 o   0.6685E-05
   4   7   8      235.36      169.65        4.61 o   0.7629E-03
   5   7   8     1075.65      940.81        9.15 o   0.9102E-04
   6   7   8     2773.32     2943.21       16.32 o   0.1614E-04
   7   7   8       19.55        0.18        3.27 o   0.2045E-01
  -7   8   8      527.67      535.29        7.75 o   0.2132E-03
  -6   8   8       44.83       38.06        3.62 o   0.4019E-02
  -5   8   8      690.81      710.88        7.96 o   0.1451E-03
  -4   8   8      710.27      717.23        8.57 o   0.1430E-03
  -3   8   8      455.01      431.17        6.58 o   0.2756E-03
  -2   8   8     1634.80     1787.97       12.44 o   0.3691E-04
  -1   8   8      405.12      411.29        6.34 o   0.3018E-03
   0   8   8     1533.18     1653.32       11.59 o   0.4217E-04
   1   8   8      375.36      370.68        6.14 o   0.3403E-03
   2   8   8     1938.85     2096.88       12.39 o   0.2830E-04
   3   8   8      483.05      447.86        6.29 o   0.2602E-03
   4   8   8      666.02      698.48        7.89 o   0.1512E-03
   5   8   8      731.55      763.92        8.26 o   0.1320E-03
   6   8   8       52.86       49.79        3.56 o   0.3176E-02
   7   8   8      525.34      539.41        8.59 o   0.2115E-03
   8   8   8      303.72      234.91        6.13 o   0.5403E-03
  -8   9   8      489.42      475.88        7.43 o   0.2480E-03
  -7   9   8      890.27      801.30        9.66 o   0.1163E-03
  -6   9   8     1587.13     1611.05       12.60 o   0.4251E-04
  -5   9   8     1404.32     1312.69       12.20 o   0.5648E-04
  -4   9   8      932.58      966.22        9.95 o   0.9497E-04
  -3   9   8     1107.37     1098.72       10.59 o   0.7674E-04
  -2   9   8      160.36      138.98        5.14 o   0.9956E-03
  -1   9   8     1410.29     1290.75       12.66 o   0.5658E-04
   0   9   8     1233.41      870.41       11.72 o   0.8920E-04
   1   9   8     1493.43     1378.04       12.61 o   0.5137E-04
   2   9   8      120.74      100.95        4.12 o   0.1396E-02
   3   9   8     1087.52     1097.46       10.52 o   0.7754E-04
   4   9   8      938.05      983.46        9.95 o   0.9307E-04
   5   9   8     1441.51     1343.43       12.30 o   0.5437E-04
   6   9   8     1433.00     1450.38       12.70 o   0.5013E-04
   7   9   8      933.46      813.80       10.52 o   0.1117E-03
   8   9   8      462.01      443.16        7.30 o   0.2704E-03
   9   9   8       61.67       55.78        3.63 o   0.2856E-02
  -9  10   8      466.29      477.80        6.92 o   0.2537E-03
  -8  10   8      515.62      532.38        6.96 o   0.2192E-03
  -7  10   8      257.48      232.66        5.38 o   0.5837E-03
  -6  10   8     1113.07     1244.41       10.67 o   0.6656E-04
  -5  10   8      329.56      321.24        6.37 o   0.4019E-03
  -4  10   8      534.10      533.87        7.69 o   0.2141E-03
  -3  10   8      114.75       96.19        4.86 o   0.1497E-02
  -2  10   8      946.53      846.99       10.98 o   0.1060E-03
  -1  10   8       49.02       27.76        3.91 o   0.4437E-02
   0  10   8     1345.12     1251.36       13.50 o   0.6024E-04
   1  10   8       47.24       31.39        3.67 o   0.4259E-02
   2  10   8     1011.81      910.13       11.49 o   0.9566E-04
   3  10   8      114.40       91.09        5.20 o   0.1547E-02
   4  10   8      622.45      625.54        8.15 o   0.1733E-03
   5  10   8      412.14      399.00        6.99 o   0.3055E-03
   6  10   8     1096.41     1233.91       10.98 o   0.6761E-04
   7  10   8      231.20      201.21        5.04 o   0.6832E-03
   8  10   8      558.04      588.84        7.50 o   0.1930E-03
   9  10   8      448.73      473.98        6.88 o   0.2599E-03
  10  10   8      141.93      163.72        4.12 o   0.9518E-03
 -10  11   8      195.48      173.88        6.30 o   0.8032E-03
  -9  11   8      170.75      186.54        4.97 o   0.8018E-03
  -8  11   8      299.80      322.33        5.63 o   0.4185E-03
  -7  11   8      333.90      280.64        5.69 o   0.4475E-03
  -6  11   8      103.13       99.03        3.94 o   0.1514E-02
  -5  11   8      489.41      491.15        7.56 o   0.2391E-03
  -4  11   8     1490.30     1442.27       13.43 o   0.4960E-04
  -3  11   8      700.13      664.17        9.33 o   0.1554E-03
  -2  11   8      630.81      626.67        8.97 o   0.1716E-03
  -1  11   8      412.70      424.56        7.75 o   0.2951E-03
   0  11   8      151.37      122.48        5.30 o   0.1120E-02
   1  11   8      483.78      495.35        8.61 o   0.2406E-03
   2  11   8      719.36      669.92        9.86 o   0.1516E-03
   3  11   8      582.90      559.83        9.14 o   0.1971E-03
   4  11   8     1458.81     1404.26       13.40 o   0.5156E-04
   5  11   8      486.41      492.15        8.07 o   0.2389E-03
   6  11   8       84.87       90.55        4.01 o   0.1718E-02
   7  11   8      345.15      289.79        6.70 o   0.4280E-03
   8  11   8      289.67      325.38        5.88 o   0.4202E-03
   9  11   8      138.18      166.75        4.71 o   0.9429E-03
  10  11   8      170.59      165.22        5.29 o   0.8877E-03
  -9  12   8      209.88      178.92        6.39 o   0.7612E-03
  -8  12   8       18.11        9.39        3.02 o   0.1222E-01
  -7  12   8        9.51        3.95        2.75 o   0.2382E-01
  -6  12   8      226.01      235.13        5.86 o   0.5993E-03
  -5  12   8        7.24        6.92        2.84 o   0.2047E-01
  -4  12   8       18.84       11.36        3.10 o   0.1120E-01
  -3  12   8      332.92      245.29        6.39 o   0.4939E-03
  -2  12   8     1717.61     1838.89       16.78 o   0.3517E-04
  -1  12   8      127.87      144.20        5.54 o   0.1061E-02
   0  12   8      233.25      246.00        6.00 o   0.5723E-03
   1  12   8      184.62      188.53        5.76 o   0.7626E-03
   2  12   8     1683.08     1813.45       15.83 o   0.3612E-04
   3  12   8      371.50      280.58        7.10 o   0.4242E-03
   4  12   8       13.58        5.98        3.43 o   0.1666E-01
   5  12   8        2.65        1.43        3.20 o   0.4649E-01
   6  12   8      225.06      237.88        6.09 o   0.5939E-03
   7  12   8        5.00        4.22        2.74 o   0.2895E-01
   8  12   8       16.75        8.72        2.84 o   0.1313E-01
   9  12   8      210.52      176.88        6.34 o   0.7667E-03
  -7  13   8      230.28      238.84        5.19 o   0.5966E-03
  -6  13   8       54.40       45.39        3.35 o   0.3263E-02
  -5  13   8      149.48      112.72        5.14 o   0.1203E-02
  -4  13   8      273.21      304.19        6.12 o   0.4544E-03
  -3  13   8      286.80      300.82        6.54 o   0.4535E-03
  -2  13   8      415.35      422.79        6.81 o   0.2935E-03
  -1  13   8       33.44       32.82        3.78 o   0.4799E-02
   0  13   8     1784.70     1871.66       15.94 o   0.3388E-04
   1  13   8       40.96       42.63        3.53 o   0.3817E-02
   2  13   8      415.80      412.04        7.18 o   0.2993E-03
   3  13   8      276.33      316.10        6.10 o   0.4427E-03
   4  13   8      297.13      324.52        6.95 o   0.4156E-03
   5  13   8      113.34      104.88        4.60 o   0.1417E-02
   6  13   8       59.10       41.56        3.98 o   0.3282E-02
   7  13   8      214.76      208.07        6.17 o   0.6769E-03
  -5  14   8       12.57       11.43        2.82 o   0.1376E-01
  -4  14   8      702.66      756.43        9.79 o   0.1377E-03
  -3  14   8      183.70      180.64        5.14 o   0.8054E-03
  -2  14   8       71.03       56.69        4.35 o   0.2585E-02
  -1  14   8      328.78      383.80        7.46 o   0.3447E-03
   0  14   8       74.05       60.85        4.78 o   0.2331E-02
   1  14   8      331.54      364.75        7.79 o   0.3582E-03
   2  14   8       59.92       58.54        3.65 o   0.2736E-02
   3  14   8      193.88      178.70        6.00 o   0.7889E-03
   4  14   8      759.78      806.01       10.11 o   0.1250E-03
   5  14   8       12.97       10.65        2.93 o   0.1398E-01
  -1  15   8      436.74      464.30       10.11 o   0.2607E-03
   0  15   8      266.83      333.19        6.84 o   0.4244E-03
   1  15   8      473.99      478.89       10.55 o   0.2449E-03
   0   1   9     7965.36     7970.99       37.02 o   0.2543E-05
   1   1   9     4077.78     3808.75       22.12 o   0.9454E-05
  -1   2   9     2797.74     3079.51       17.18 o   0.1485E-04
   0   2   9     3132.10     4239.49       19.84 o   0.9475E-05
   1   2   9     2841.98     3102.08       19.10 o   0.1458E-04
   2   2   9     3421.12     3303.56       22.17 o   0.1221E-04
  -2   3   9     2598.89     2758.80       16.37 o   0.1810E-04
  -1   3   9     1105.37     1310.99       12.17 o   0.6343E-04
   0   3   9       98.53       73.17        3.95 o   0.1849E-02
   1   3   9     1232.51     1426.70       12.88 o   0.5501E-04
   2   3   9     2444.59     2601.48       17.65 o   0.2002E-04
   3   3   9      733.30      645.81        9.36 o   0.1567E-03
  -3   4   9      893.64      841.58       10.22 o   0.1099E-03
  -2   4   9     2353.01     2211.75       17.59 o   0.2439E-04
  -1   4   9     1048.85      961.08       12.50 o   0.9013E-04
   0   4   9     1740.39     1569.51       18.78 o   0.4124E-04
   1   4   9      931.54      844.91       11.37 o   0.1084E-03
   2   4   9     2670.73     2490.63       20.45 o   0.1982E-04
   3   4   9      963.45      923.43       10.68 o   0.9686E-04
   4   4   9     3676.37     3637.88       23.56 o   0.1066E-04
  -4   5   9     4293.76     4764.92       20.63 o   0.6907E-05
  -3   5   9      318.21      286.43        7.47 o   0.4331E-03
  -2   5   9     4200.14     3535.27       28.44 o   0.9945E-05
  -1   5   9     1478.57     1231.02       17.11 o   0.5800E-04
   0   5   9      894.53     1090.74       12.48 o   0.8492E-04
   1   5   9     1245.97     1022.37       14.76 o   0.7653E-04
   2   5   9     4448.27     3733.18       28.09 o   0.9016E-05
   3   5   9      352.14      297.42        7.49 o   0.4031E-03
   4   5   9     4228.09     4631.81       20.25 o   0.7217E-05
   5   5   9    11588.12    12184.72       34.80 o   0.1170E-05
  -5   6   9     2471.16     2265.28       14.27 o   0.2261E-04
  -4   6   9     1708.15     1812.08       11.61 o   0.3625E-04
  -3   6   9     2596.78     2557.95       15.38 o   0.1955E-04
  -2   6   9      151.40      150.52        4.72 o   0.9845E-03
  -1   6   9     3595.26     3746.42       25.71 o   0.1035E-04
   0   6   9      137.69      150.75        5.54 o   0.1025E-02
   1   6   9     3915.31     4081.97       21.81 o   0.8905E-05
   2   6   9      132.86      126.56        3.98 o   0.1182E-02
   3   6   9     2297.44     2251.87       12.55 o   0.2423E-04
   4   6   9     1494.88     1600.80       10.16 o   0.4452E-04
   5   6   9     2414.33     2213.95       13.46 o   0.2351E-04
   6   6   9     2142.94     2054.39       14.43 o   0.2838E-04
  -6   7   9     1120.42     1251.48       10.55 o   0.6553E-04
  -5   7   9     3993.62     3726.23       20.55 o   0.9870E-05
  -4   7   9      433.43      368.87        6.28 o   0.3237E-03
  -3   7   9      439.46      405.31        6.38 o   0.2902E-03
  -2   7   9       60.52       45.07        3.14 o   0.3264E-02
  -1   7   9     1051.38      951.58        9.46 o   0.9073E-04
   0   7   9      886.76      983.66        8.94 o   0.9583E-04
   1   7   9     1012.93      905.90        9.11 o   0.9701E-04
   2   7   9       38.01       26.41        2.66 o   0.5451E-02
   3   7   9      420.04      384.40        5.81 o   0.3098E-03
   4   7   9      430.95      379.51        6.17 o   0.3182E-03
   5   7   9     3770.00     3587.77       18.85 o   0.1069E-04
   6   7   9     1203.22     1329.46       10.48 o   0.5942E-04
   7   7   9       22.25       29.76        3.41 o   0.5887E-02
  -7   8   9     1106.51      945.98       10.70 o   0.8781E-04
  -6   8   9     1252.87     1224.63       11.42 o   0.6452E-04
  -5   8   9      336.19      357.74        6.01 o   0.3596E-03
  -4   8   9       25.43       23.45        3.05 o   0.6677E-02
  -3   8   9     1700.81     1649.73       12.67 o   0.3969E-04
  -2   8   9     2113.47     2102.84       14.49 o   0.2715E-04
  -1   8   9      545.53      487.53        7.38 o   0.2288E-03
   0   8   9      788.77      733.34        8.32 o   0.1324E-03
   1   8   9      537.70      486.34        7.37 o   0.2309E-03
   2   8   9     2167.77     2186.40       13.34 o   0.2566E-04
   3   8   9     1590.31     1562.71       11.58 o   0.4362E-04
   4   8   9       40.74       37.82        2.96 o   0.4195E-02
   5   8   9      335.55      350.18        5.79 o   0.3668E-03
   6   8   9     1055.18     1031.38       10.56 o   0.8370E-04
   7   8   9     1047.79      908.05       11.17 o   0.9384E-04
   8   8   9       22.91       19.27        3.91 o   0.7243E-02
  -8   9   9      367.71      384.03        6.40 o   0.3366E-03
  -7   9   9      419.87      390.28        6.70 o   0.3133E-03
  -6   9   9      644.49      601.29        8.29 o   0.1762E-03
  -5   9   9      555.24      549.11        7.74 o   0.2051E-03
  -4   9   9      507.92      528.64        7.35 o   0.2221E-03
  -3   9   9     1747.54     1795.32       13.22 o   0.3617E-04
  -2   9   9     2554.15     2722.73       17.64 o   0.1826E-04
  -1   9   9      255.49      257.46        5.83 o   0.5348E-03
   0   9   9       90.53      110.05        3.95 o   0.1475E-02
   1   9   9      236.24      238.04        5.44 o   0.5875E-03
   2   9   9     2532.25     2722.77       16.88 o   0.1835E-04
   3   9   9     1685.17     1790.42       13.08 o   0.3698E-04
   4   9   9      589.51      601.23        8.15 o   0.1850E-03
   5   9   9      637.18      619.77        8.26 o   0.1727E-03
   6   9   9      548.89      510.18        7.80 o   0.2194E-03
   7   9   9      483.38      440.05        7.63 o   0.2655E-03
   8   9   9      406.79      426.33        6.88 o   0.2945E-03
   9   9   9       94.80       74.09        3.90 o   0.1900E-02
  -9  10   9       31.99       33.86        3.03 o   0.4888E-02
  -8  10   9      253.23      237.71        5.24 o   0.5671E-03
  -7  10   9      335.70      279.73        5.82 o   0.4483E-03
  -6  10   9     1046.08     1026.99       10.44 o   0.8392E-04
  -5  10   9       50.80       47.75        3.51 o   0.3237E-02
  -4  10   9      342.13      314.00        6.02 o   0.4022E-03
  -3  10   9      525.04      486.34        8.42 o   0.2340E-03
  -2  10   9     1989.47     2009.57       15.84 o   0.2946E-04
  -1  10   9      133.72      126.92        5.20 o   0.1162E-02
   0  10   9     2566.22     2664.19       19.25 o   0.1881E-04
   1  10   9      142.58      134.65        4.91 o   0.1093E-02
   2  10   9     1973.70     2020.15       15.94 o   0.2941E-04
   3  10   9      464.62      424.01        8.46 o   0.2773E-03
   4  10   9      231.26      224.66        5.55 o   0.6134E-03
   5  10   9       58.45       60.45        3.91 o   0.2616E-02
   6  10   9      995.63      998.23       10.35 o   0.8848E-04
   7  10   9      351.46      308.81        6.14 o   0.4065E-03
   8  10   9      222.25      193.15        4.93 o   0.6994E-03
   9  10   9       39.68       45.86        3.03 o   0.3717E-02
  10  10   9      281.79      229.03        5.86 o   0.5598E-03
 -10  11   9      254.59      225.62        9.31 o   0.5807E-03
  -9  11   9      264.55      244.80        5.94 o   0.5452E-03
  -8  11   9      591.57      511.23        8.65 o   0.2103E-03
  -7  11   9      272.47      293.54        5.72 o   0.4749E-03
  -6  11   9       82.39       59.86        3.79 o   0.2313E-02
  -5  11   9      689.14      636.31        8.95 o   0.1634E-03
  -4  11   9       19.66        1.72        3.52 o   0.1780E-01
  -3  11   9        6.49        0.71        3.16 o   0.3920E-01
  -2  11   9      496.33      447.74        7.88 o   0.2576E-03
  -1  11   9     1337.72     1372.10       13.32 o   0.5517E-04
   0  11   9      145.37      167.78        5.48 o   0.9100E-03
   1  11   9     1442.78     1456.91       14.42 o   0.4976E-04
   2  11   9      508.73      455.23        8.64 o   0.2505E-03
   3  11   9       10.23        1.22        3.78 o   0.2561E-01
   4  11   9       23.12        6.46        4.46 o   0.1137E-01
   5  11   9      775.98      707.68        9.60 o   0.1400E-03
   6  11   9       82.34       57.58        4.11 o   0.2353E-02
   7  11   9      262.62      267.28        5.90 o   0.5187E-03
   8  11   9      573.05      501.93        8.25 o   0.2173E-03
   9  11   9      280.46      261.89        6.41 o   0.5036E-03
  10  11   9      227.91      218.17        7.80 o   0.6319E-03
  -9  12   9       61.07       51.19        7.97 o   0.2578E-02
  -8  12   9      184.91      204.31        5.03 o   0.7294E-03
  -7  12   9      220.55      258.31        5.40 o   0.5668E-03
  -6  12   9      387.41      358.62        6.56 o   0.3476E-03
  -5  12   9      153.74      165.07        4.60 o   0.9245E-03
  -4  12   9      129.02      172.55        4.20 o   0.9410E-03
  -3  12   9     1818.79     1864.78       14.30 o   0.3377E-04
  -2  12   9      173.92      162.47        5.42 o   0.8826E-03
  -1  12   9      576.00      542.97        9.82 o   0.2023E-03
   0  12   9      303.51      285.81        6.55 o   0.4604E-03
   1  12   9      631.31      565.20        8.89 o   0.1879E-03
   2  12   9      153.23      133.75        5.04 o   0.1068E-02
   3  12   9     1739.00     1751.89       14.70 o   0.3699E-04
   4  12   9      127.52      165.61        4.58 o   0.9731E-03
   5  12   9      155.86      190.23        4.96 o   0.8220E-03
   6  12   9      382.33      353.94        7.39 o   0.3519E-03
   7  12   9      255.01      300.51        6.41 o   0.4722E-03
   8  12   9      162.82      203.53        5.16 o   0.7634E-03
   9  12   9       34.18       34.02        9.48 o   0.3475E-02
  -7  13   9      124.92      106.34        4.66 o   0.1359E-02
  -6  13   9      271.95      292.09        5.64 o   0.4754E-03
  -5  13   9      606.28      558.31        9.22 o   0.1950E-03
  -4  13   9      708.70      797.97        9.43 o   0.1291E-03
  -3  13   9       29.71       28.25        3.49 o   0.5575E-02
  -2  13   9      456.18      432.79        7.45 o   0.2746E-03
  -1  13   9      413.21      348.77        7.78 o   0.3392E-03
   0  13   9       61.88       50.66        4.11 o   0.2830E-02
   1  13   9      384.66      304.62        7.09 o   0.3901E-03
   2  13   9      491.01      460.95        7.75 o   0.2518E-03
   3  13   9       33.62       37.66        3.45 o   0.4437E-02
   4  13   9      718.62      813.67       10.54 o   0.1255E-03
   5  13   9      553.22      526.40        8.92 o   0.2143E-03
   6  13   9      231.79      266.36        6.78 o   0.5394E-03
   7  13   9      121.81      100.41        5.35 o   0.1411E-02
  -5  14   9       75.64       78.70        5.35 o   0.1962E-02
  -4  14   9      657.03      710.88       10.33 o   0.1508E-03
  -3  14   9       10.18       14.96        3.15 o   0.1144E-01
  -2  14   9      313.68      323.94        7.49 o   0.4042E-03
  -1  14   9       39.16       41.82        4.06 o   0.3847E-02
   0  14   9       -1.99        1.57        3.32 o   0.4721E-01
   1  14   9       42.02       41.38        3.82 o   0.3812E-02
   2  14   9      257.51      303.89        6.40 o   0.4615E-03
   3  14   9        8.24       15.69        2.79 o   0.1184E-01
   4  14   9      699.71      731.72       10.42 o   0.1427E-03
   5  14   9       81.16       85.91        4.52 o   0.1833E-02
   0  15   9       70.33       88.45       11.11 o   0.1586E-02
   0   1  10      235.61      173.04        4.98 o   0.7359E-03
   1   1  10     1041.47     1466.60        9.48 o   0.5688E-04
  -1   2  10     1557.43     1589.53       12.75 o   0.4381E-04
   0   2  10      579.38      595.09        7.38 o   0.1845E-03
   1   2  10     1547.26     1572.63       13.94 o   0.4445E-04
   2   2  10     1584.11     1193.42       12.45 o   0.5949E-04
  -2   3  10     1371.14     1345.92       12.45 o   0.5520E-04
  -1   3  10     4446.00     5044.09       25.87 o   0.6294E-05
   0   3  10     3272.22     4402.04       20.69 o   0.8737E-05
   1   3  10     4395.59     5022.35       24.23 o   0.6373E-05
   2   3  10     1477.59     1446.06       13.60 o   0.4932E-04
   3   3  10     1776.28     2026.82       15.19 o   0.3094E-04
  -3   4  10      211.42      246.12        6.00 o   0.5866E-03
  -2   4  10     3995.64     4057.83       26.28 o   0.8794E-05
  -1   4  10     2945.87     2341.61       21.98 o   0.1971E-04
   0   4  10      145.05      198.62        5.65 o   0.7874E-03
   1   4  10     2982.35     2363.71       23.04 o   0.1934E-04
   2   4  10     4220.25     4241.83       27.60 o   0.8069E-05
   3   4  10      252.92      272.98        5.69 o   0.5101E-03
   4   4  10      194.08      136.72        5.99 o   0.1013E-02
  -4   5  10     2037.22     1590.13       12.81 o   0.3708E-04
  -3   5  10      214.05      207.14        5.42 o   0.6960E-03
  -2   5  10     1524.22     1634.89       16.92 o   0.4267E-04
  -1   5  10     6618.40     6574.02       40.07 o   0.3631E-05
   0   5  10     3232.87     2897.29       29.98 o   0.1491E-04
   1   5  10     6423.70     6368.48       39.51 o   0.3847E-05
   2   5  10     1630.82     1740.31       16.74 o   0.3852E-04
   3   5  10      130.36      129.20        4.02 o   0.1205E-02
   4   5  10     1848.44     1443.85       11.42 o   0.4334E-04
   5   5  10      116.87       43.22        3.59 o   0.2616E-02
  -5   6  10     3629.35     3719.08       17.77 o   0.1039E-04
  -4   6  10       49.46       50.27        2.89 o   0.3124E-02
  -3   6  10     1335.20     1383.91       10.24 o   0.5552E-04
  -2   6  10      522.07      480.90        6.77 o   0.2380E-03
  -1   6  10      776.15      704.65        9.04 o   0.1415E-03
   0   6  10     1281.05     1279.11       12.45 o   0.6041E-04
   1   6  10      924.08      844.78        9.49 o   0.1096E-03
   2   6  10      484.37      446.70        6.38 o   0.2625E-03
   3   6  10     1331.07     1397.35        9.34 o   0.5509E-04
   4   6  10       46.14       58.08        2.70 o   0.3001E-02
   5   6  10     3711.55     3815.12       17.56 o   0.9950E-05
   6   6  10      483.81      463.42        7.06 o   0.2508E-03
  -6   7  10      954.60      925.12       10.81 o   0.9708E-04
  -5   7  10      345.07      357.03        5.96 o   0.3666E-03
  -4   7  10      331.46      360.84        5.76 o   0.3644E-03
  -3   7  10      718.51      768.69        8.16 o   0.1322E-03
  -2   7  10      544.92      535.43        6.70 o   0.2135E-03
  -1   7  10      437.02      414.07        6.08 o   0.2885E-03
   0   7  10      217.48      292.42        4.54 o   0.5062E-03
   1   7  10      373.99      364.65        5.72 o   0.3433E-03
   2   7  10      533.65      531.79        6.28 o   0.2171E-03
   3   7  10      768.85      821.83        7.76 o   0.1203E-03
   4   7  10      287.94      321.98        5.10 o   0.4250E-03
   5   7  10      375.81      392.89        5.93 o   0.3271E-03
   6   7  10      919.55      920.69       10.11 o   0.9947E-04
   7   7  10     2014.58     2154.23       15.91 o   0.2702E-04
  -7   8  10     2262.89     2145.76       15.63 o   0.2573E-04
  -6   8  10     1302.14     1231.48       11.76 o   0.6245E-04
  -5   8  10     4663.57     4631.79       23.11 o   0.6873E-05
  -4   8  10      288.16      418.81        5.55 o   0.3383E-03
  -3   8  10      360.04      350.22        6.20 o   0.3706E-03
  -2   8  10      236.36      244.22        5.27 o   0.5844E-03
  -1   8  10      207.69      164.08        5.26 o   0.8095E-03
   0   8  10      479.38      357.58        7.04 o   0.3177E-03
   1   8  10      181.28      142.50        4.72 o   0.9494E-03
   2   8  10      224.08      234.86        4.70 o   0.6171E-03
   3   8  10      340.38      336.08        5.56 o   0.3943E-03
   4   8  10      325.38      468.97        5.68 o   0.2921E-03
   5   8  10     4852.40     4921.89       22.35 o   0.6236E-05
   6   8  10     1331.06     1258.87       12.19 o   0.6034E-04
   7   8  10     2556.78     2412.64       18.22 o   0.2102E-04
   8   8  10        9.53       10.80        3.49 o   0.1357E-01
  -8   9  10      183.09      152.95        5.04 o   0.8985E-03
  -7   9  10     1722.75     1696.17       13.56 o   0.3841E-04
  -6   9  10      200.84      124.69        4.88 o   0.9957E-03
  -5   9  10      443.96      448.45        7.15 o   0.2678E-03
  -4   9  10     1262.67     1302.23       11.51 o   0.6006E-04
  -3   9  10       35.18       26.31        3.50 o   0.5284E-02
  -2   9  10      372.25      292.27        7.22 o   0.4147E-03
  -1   9  10     1262.59     1455.67       12.70 o   0.5306E-04
   0   9  10      180.20      203.27        5.20 o   0.7462E-03
   1   9  10     1209.47     1422.68       11.61 o   0.5557E-04
   2   9  10      392.54      314.70        6.66 o   0.3836E-03
   3   9  10       49.14       44.26        3.40 o   0.3415E-02
   4   9  10     1426.78     1450.80       12.25 o   0.5036E-04
   5   9  10      516.01      528.40        7.37 o   0.2175E-03
   6   9  10      185.14      131.63        5.21 o   0.9972E-03
   7   9  10     1715.13     1679.49       14.61 o   0.3886E-04
   8   9  10      154.45      140.68        4.55 o   0.1027E-02
   9   9  10      222.16      219.46        5.46 o   0.6345E-03
  -9  10  10       31.04       32.00        2.84 o   0.5038E-02
  -8  10  10      792.70      773.49        9.55 o   0.1269E-03
  -7  10  10       18.79        9.59        2.99 o   0.1168E-01
  -6  10  10      636.15      544.62        8.51 o   0.1915E-03
  -5  10  10      105.80      116.30        4.00 o   0.1347E-02
  -4  10  10     1716.63     1670.42       13.64 o   0.3933E-04
  -3  10  10     2831.25     3050.52       18.69 o   0.1514E-04
  -2  10  10      292.26      321.10        6.69 o   0.4226E-03
  -1  10  10      617.76      612.00        9.01 o   0.1772E-03
   0  10  10      612.90      552.82        9.85 o   0.1941E-03
   1  10  10      672.36      641.17        9.20 o   0.1633E-03
   2  10  10      299.40      311.76        6.89 o   0.4283E-03
   3  10  10     2947.62     3192.67       21.66 o   0.1401E-04
   4  10  10     1795.08     1725.36       15.99 o   0.3700E-04
   5  10  10      108.84      126.51        4.50 o   0.1247E-02
   6  10  10      669.77      562.96        8.53 o   0.1815E-03
   7  10  10       25.37       14.56        3.27 o   0.8338E-02
   8  10  10      754.30      777.69        9.20 o   0.1293E-03
   9  10  10       45.55       42.03        3.18 o   0.3686E-02
  10  10  10       87.83      102.74        3.66 o   0.1550E-02
 -10  11  10      108.66      109.79        9.44 o   0.1268E-02
  -9  11  10     1164.15     1060.19       12.37 o   0.7695E-04
  -8  11  10      215.72      193.33        6.22 o   0.7165E-03
  -7  11  10      134.47      159.54        4.69 o   0.9980E-03
  -6  11  10      582.51      553.36        7.99 o   0.1994E-03
  -5  11  10      361.13      358.40        6.78 o   0.3544E-03
  -4  11  10      764.36      824.38        9.92 o   0.1216E-03
  -3  11  10      445.09      424.25        7.47 o   0.2822E-03
  -2  11  10      954.07      889.23       10.86 o   0.1012E-03
  -1  11  10       16.49        9.19        3.53 o   0.1273E-01
   0  11  10      193.62      296.19        5.65 o   0.5227E-03
   1  11  10       12.76        7.60        3.85 o   0.1483E-01
   2  11  10     1048.33      943.91       12.14 o   0.9089E-04
   3  11  10      432.56      412.23        7.89 o   0.2919E-03
   4  11  10      685.75      740.70        9.18 o   0.1417E-03
   5  11  10      403.36      401.34        7.26 o   0.3076E-03
   6  11  10      576.24      541.76        8.47 o   0.2040E-03
   7  11  10      146.15      160.78        5.12 o   0.9616E-03
   8  11  10      196.40      196.79        5.47 o   0.7385E-03
   9  11  10     1177.08     1107.35       11.38 o   0.7347E-04
  10  11  10      103.73       91.19       13.04 o   0.1294E-02
  -8  12  10      548.51      542.32        7.86 o   0.2074E-03
  -7  12  10      199.40      210.77        5.09 o   0.6896E-03
  -6  12  10      545.81      487.36        8.32 o   0.2284E-03
  -5  12  10      123.32      119.72        4.19 o   0.1258E-02
  -4  12  10      722.80      624.09        8.65 o   0.1617E-03
  -3  12  10       28.22       29.67        3.15 o   0.5486E-02
  -2  12  10      147.04      158.17        4.98 o   0.9684E-03
  -1  12  10      591.59      718.37        8.98 o   0.1547E-03
   0  12  10       40.88       39.15        3.55 o   0.4031E-02
   1  12  10      554.49      691.44        8.33 o   0.1651E-03
   2  12  10      179.78      187.14        5.67 o   0.7881E-03
   3  12  10       20.27       29.41        3.33 o   0.6027E-02
   4  12  10      721.41      628.96       10.14 o   0.1601E-03
   5  12  10      122.35      112.14        4.97 o   0.1307E-02
   6  12  10      522.61      460.26        8.73 o   0.2440E-03
   7  12  10      199.58      213.96        5.68 o   0.6785E-03
   8  12  10      582.50      575.98        9.58 o   0.1903E-03
  -7  13  10      550.96      584.49       10.46 o   0.1935E-03
  -6  13  10      355.02      397.43        6.16 o   0.3263E-03
  -5  13  10      172.26      217.94        4.90 o   0.7089E-03
  -4  13  10       31.76       40.11        3.18 o   0.4303E-02
  -3  13  10       70.86       78.10        3.93 o   0.2056E-02
  -2  13  10      560.05      529.09        8.57 o   0.2095E-03
  -1  13  10      304.45      289.94        6.97 o   0.4547E-03
   0  13  10      491.19      390.96        9.37 o   0.2856E-03
   1  13  10      230.59      235.76        5.99 o   0.6007E-03
   2  13  10      511.28      481.29        8.81 o   0.2365E-03
   3  13  10       77.54       77.33        4.69 o   0.1986E-02
   4  13  10       25.16       35.17        3.55 o   0.4971E-02
   5  13  10      208.93      246.79        5.76 o   0.5968E-03
   6  13  10      358.28      402.74        7.84 o   0.3190E-03
   7  13  10      532.34      570.39       11.29 o   0.2000E-03
  -5  14  10       65.93       79.18        7.85 o   0.1949E-02
  -4  14  10       23.07       33.54        3.00 o   0.5381E-02
  -3  14  10      304.23      354.57        6.97 o   0.3845E-03
  -2  14  10      530.55      550.67        8.77 o   0.2067E-03
  -1  14  10      355.27      362.39        7.45 o   0.3563E-03
   0  14  10        6.00        1.91        3.29 o   0.3325E-01
   1  14  10      401.69      405.08        7.89 o   0.3080E-03
   2  14  10      460.70      509.84        8.44 o   0.2353E-03
   3  14  10      320.07      373.50        7.02 o   0.3609E-03
   4  14  10       25.25       33.52        3.49 o   0.5172E-02
   5  14  10       93.06       88.52       12.05 o   0.1433E-02
   0   1  11     7550.91     8526.74       32.98 o   0.2394E-05
   1   1  11     4250.51     3987.15       23.31 o   0.8741E-05
  -1   2  11     1811.87     1548.33       14.63 o   0.4096E-04
   0   2  11     1726.56     1868.91       12.92 o   0.3476E-04
   1   2  11     1572.31     1347.45       13.39 o   0.5117E-04
   2   2  11      961.23     1023.29       10.29 o   0.8836E-04
  -2   3  11     1777.72     1808.07       15.53 o   0.3559E-04
  -1   3  11     2113.30     2089.35       16.45 o   0.2764E-04
   0   3  11     1974.30     2098.56       14.49 o   0.2870E-04
   1   3  11     2353.85     2326.73       17.64 o   0.2306E-04
   2   3  11     1755.00     1751.36       14.93 o   0.3711E-04
   3   3  11      932.92      979.45       12.68 o   0.9237E-04
  -3   4  11     3428.91     3260.51       24.72 o   0.1250E-04
  -2   4  11      668.26      641.80        9.59 o   0.1652E-03
  -1   4  11       14.28       19.86        3.32 o   0.8536E-02
   0   4  11       18.97        2.54        3.39 o   0.1678E-01
   1   4  11       15.43       39.56        3.72 o   0.4948E-02
   2   4  11      708.45      682.67       11.20 o   0.1512E-03
   3   4  11     3459.60     3300.60       24.68 o   0.1226E-04
   4   4  11       22.12       13.54        2.54 o   0.9944E-02
  -4   5  11      635.91      688.47        6.65 o   0.1577E-03
  -3   5  11     1063.51     1318.43        9.03 o   0.6494E-04
  -2   5  11     2468.10     2216.63       18.68 o   0.2328E-04
  -1   5  11     4528.85     4446.29       30.95 o   0.7280E-05
   0   5  11       49.12        2.90        5.06 o   0.7527E-02
   1   5  11     4642.64     4559.13       35.50 o   0.6946E-05
   2   5  11     2627.39     2368.66       20.47 o   0.2083E-04
   3   5  11     1094.17     1350.16        9.64 o   0.6243E-04
   4   5  11      676.09      722.27        6.99 o   0.1472E-03
   5   5  11      229.58      187.58        4.81 o   0.7055E-03
  -5   6  11      600.74      722.41        7.10 o   0.1531E-03
  -4   6  11     1833.12     1618.73       12.18 o   0.3945E-04
  -3   6  11       77.52       61.20        3.10 o   0.2418E-02
  -2   6  11     4299.22     4058.90       20.30 o   0.8488E-05
  -1   6  11      247.48      337.07        4.62 o   0.4371E-03
   0   6  11     2018.75     2056.60       13.15 o   0.2920E-04
   1   6  11      254.55      332.71        5.10 o   0.4384E-03
   2   6  11     4061.86     3899.09       18.35 o   0.9218E-05
   3   6  11       73.18       62.16        2.90 o   0.2453E-02
   4   6  11     1939.10     1734.19       12.08 o   0.3556E-04
   5   6  11      544.85      673.03        6.86 o   0.1705E-03
   6   6  11      304.35      288.90        5.82 o   0.4674E-03
  -6   7  11     5129.48     5381.68       26.95 o   0.5412E-05
  -5   7  11     1948.21     2086.82       14.39 o   0.2903E-04
  -4   7  11      520.68      513.05        7.21 o   0.2222E-03
  -3   7  11     2739.62     2974.61       15.88 o   0.1603E-04
  -2   7  11      494.01      448.43        6.52 o   0.2520E-03
  -1   7  11      931.74     1183.97        8.88 o   0.7645E-04
   0   7  11     4655.03     4839.20       22.55 o   0.6518E-05
   1   7  11      934.79     1193.39        8.83 o   0.7569E-04
   2   7  11      425.49      388.27        5.82 o   0.3039E-03
   3   7  11     2587.64     2860.84       14.76 o   0.1733E-04
   4   7  11      523.35      516.61        6.82 o   0.2206E-03
   5   7  11     1865.57     2004.02       13.21 o   0.3111E-04
   6   7  11     5270.67     5539.73       27.96 o   0.5136E-05
   7   7  11     4009.03     3975.12       24.46 o   0.9027E-05
  -7   8  11      744.43      670.22        9.62 o   0.1485E-03
  -6   8  11      214.41      139.12        5.97 o   0.8863E-03
  -5   8  11      379.28      328.25        6.71 o   0.3791E-03
  -4   8  11      400.37      397.64        6.49 o   0.3160E-03
  -3   8  11       42.49       40.66        3.10 o   0.3858E-02
  -2   8  11      214.50      202.89        5.24 o   0.6870E-03
  -1   8  11     1945.00     1938.34       14.72 o   0.3113E-04
   0   8  11       93.50       61.59        4.04 o   0.2190E-02
   1   8  11     1925.69     1924.90       14.43 o   0.3153E-04
   2   8  11      254.50      237.37        5.33 o   0.5692E-03
   3   8  11       42.38       43.07        3.07 o   0.3720E-02
   4   8  11      337.63      355.06        5.97 o   0.3731E-03
   5   8  11      285.26      255.57        5.70 o   0.5242E-03
   6   8  11      241.85      149.92        6.16 o   0.7968E-03
   7   8  11      811.24      727.32       10.36 o   0.1321E-03
   8   8  11      315.01      234.13        6.58 o   0.5176E-03
  -8   9  11       49.55       22.44        3.59 o   0.4979E-02
  -7   9  11      852.95      802.01        9.75 o   0.1170E-03
  -6   9  11      831.43      878.70        9.06 o   0.1110E-03
  -5   9  11      350.72      357.47        6.04 o   0.3616E-03
  -4   9  11      404.25      408.75        7.06 o   0.3062E-03
  -3   9  11     3475.16     3444.69       20.19 o   0.1167E-04
  -2   9  11      855.65      956.59       10.90 o   0.9980E-04
  -1   9  11      372.86      389.11        7.35 o   0.3247E-03
   0   9  11      173.03      161.58        5.62 o   0.8781E-03
   1   9  11      295.65      314.12        6.45 o   0.4270E-03
   2   9  11      769.71      881.36        9.71 o   0.1139E-03
   3   9  11     3275.84     3260.20       20.35 o   0.1288E-04
   4   9  11      462.07      472.75        7.56 o   0.2549E-03
   5   9  11      382.74      374.84        7.07 o   0.3339E-03
   6   9  11      871.78      886.10       10.61 o   0.1073E-03
   7   9  11      932.91      864.38       10.50 o   0.1043E-03
   8   9  11       56.24       23.15        3.84 o   0.4549E-02
   9   9  11       19.49        3.08        3.13 o   0.1748E-01
  -9  10  11      341.01      400.32        6.53 o   0.3317E-03
  -8  10  11      600.68      569.35        8.25 o   0.1930E-03
  -7  10  11      333.71      350.81        6.38 o   0.3712E-03
  -6  10  11      192.78      190.41        5.50 o   0.7626E-03
  -5  10  11      994.14     1007.84        9.86 o   0.8796E-04
  -4  10  11     1265.95     1186.79       11.73 o   0.6610E-04
  -3  10  11      544.25      578.21        8.70 o   0.1963E-03
  -2  10  11      689.04      755.04       10.13 o   0.1386E-03
  -1  10  11     1340.08     1419.59       13.87 o   0.5298E-04
   0  10  11      137.44      119.51        6.07 o   0.1196E-02
   1  10  11     1265.89     1352.55       12.79 o   0.5743E-04
   2  10  11      736.07      780.76       10.65 o   0.1302E-03
   3  10  11      521.50      561.02        9.15 o   0.2051E-03
   4  10  11     1218.39     1127.09       13.04 o   0.7081E-04
   5  10  11     1029.29     1031.86       11.40 o   0.8433E-04
   6  10  11      167.14      166.39        5.39 o   0.8911E-03
   7  10  11      288.39      295.73        6.59 o   0.4520E-03
   8  10  11      614.06      588.01        8.53 o   0.1855E-03
   9  10  11      329.60      384.90        6.40 o   0.3479E-03
  10  10  11       31.01       33.45        2.96 o   0.5130E-02
  -9  11  11       13.66       18.50        3.01 o   0.9767E-02
  -8  11  11      298.59      295.15        6.92 o   0.4524E-03
  -7  11  11      156.70      161.76        4.98 o   0.9192E-03
  -6  11  11      530.67      483.70        7.98 o   0.2313E-03
  -5  11  11      156.13      136.05        5.01 o   0.1055E-02
  -4  11  11       65.67       50.93        4.01 o   0.2802E-02
  -3  11  11      347.12      336.78        6.86 o   0.3837E-03
  -2  11  11       49.73       44.31        3.91 o   0.3421E-02
  -1  11  11      320.00      324.23        7.08 o   0.4109E-03
   0  11  11     1844.73     1885.96       16.41 o   0.3319E-04
   1  11  11      333.82      335.56        7.36 o   0.3921E-03
   2  11  11       83.53       77.45        4.76 o   0.1944E-02
   3  11  11      317.33      306.75        7.35 o   0.4281E-03
   4  11  11       84.28       80.54        4.22 o   0.1889E-02
   5  11  11      163.80      131.36        5.47 o   0.1054E-02
   6  11  11      442.03      404.78        7.25 o   0.2921E-03
   7  11  11      150.29      155.41        5.09 o   0.9610E-03
   8  11  11      259.73      278.26        5.95 o   0.5036E-03
   9  11  11       12.88       23.32        2.86 o   0.8434E-02
  -8  12  11      328.85      371.30        6.66 o   0.3613E-03
  -7  12  11       58.58       66.11        3.42 o   0.2469E-02
  -6  12  11      223.10      231.87        5.58 o   0.6129E-03
  -5  12  11      107.41       98.81        4.04 o   0.1537E-02
  -4  12  11       50.75       32.29        3.24 o   0.4189E-02
  -3  12  11       47.63       61.41        3.42 o   0.2930E-02
  -2  12  11      940.97      864.07        9.66 o   0.1051E-03
  -1  12  11      128.48      101.08        5.15 o   0.1402E-02
   0  12  11     1664.94     1628.35       14.41 o   0.4101E-04
   1  12  11      107.15       79.97        5.08 o   0.1756E-02
   2  12  11      891.90      777.75       10.62 o   0.1188E-03
   3  12  11       57.84       68.50        3.82 o   0.2530E-02
   4  12  11       61.03       39.42        4.08 o   0.3399E-02
   5  12  11      120.51      119.53        4.86 o   0.1276E-02
   6  12  11      209.85      227.53        6.42 o   0.6331E-03
   7  12  11       43.23       53.22        3.74 o   0.3133E-02
   8  12  11      298.94      345.66        8.13 o   0.3948E-03
  -6  13  11       20.30       24.36        2.82 o   0.7074E-02
  -5  13  11      124.17      143.55        4.22 o   0.1110E-02
  -4  13  11       38.82       73.82        3.31 o   0.2531E-02
  -3  13  11      692.17      759.28       10.06 o   0.1359E-03
  -2  13  11      272.54      290.13        6.64 o   0.4747E-03
  -1  13  11      836.43      857.10       10.76 o   0.1115E-03
   0  13  11      199.70      258.75        5.79 o   0.5864E-03
   1  13  11      830.29      855.48       10.56 o   0.1122E-03
   2  13  11      284.96      298.44        6.78 o   0.4557E-03
   3  13  11      756.20      814.30       11.71 o   0.1217E-03
   4  13  11       38.97       57.63        3.76 o   0.3040E-02
   5  13  11      163.55      158.55        5.09 o   0.9273E-03
   6  13  11       14.37       17.32        3.28 o   0.9523E-02
  -4  14  11      326.08      311.90        8.30 o   0.4073E-03
  -3  14  11      176.15      155.51        5.41 o   0.8797E-03
  -2  14  11      242.68      216.66        6.38 o   0.6261E-03
  -1  14  11       28.64       26.18        3.40 o   0.5732E-02
   0  14  11      136.50      173.36        4.98 o   0.9332E-03
   1  14  11       21.07       21.37        3.28 o   0.7258E-02
   2  14  11      221.30      199.81        6.12 o   0.6913E-03
   3  14  11      185.33      161.50        5.89 o   0.8362E-03
   4  14  11      334.22      310.62        7.68 o   0.4063E-03
   0   0  12    23604.69    24080.82      142.35 o   0.3030E-06
   0   1  12     2425.22     2408.25       15.60 o   0.2166E-04
   1   1  12      528.28      555.20        7.67 o   0.2092E-03
  -1   2  12      337.02      231.33        6.05 o   0.5243E-03
   0   2  12      963.84     1251.55       10.13 o   0.6990E-04
   1   2  12      315.31      218.16        6.22 o   0.5628E-03
   2   2  12     2209.39     2416.75       16.61 o   0.2242E-04
  -2   3  12     8192.35     8566.25       40.04 o   0.2263E-05
  -1   3  12     7300.29     6969.95       36.43 o   0.3181E-05
   0   3  12     1788.51     1839.88       14.45 o   0.3447E-04
   1   3  12     7383.38     7024.77       35.94 o   0.3128E-05
   2   3  12     8489.56     8848.69       39.62 o   0.2125E-05
   3   3  12     9464.51     8394.00       48.96 o   0.2143E-05
  -3   4  12     1444.54     1378.24       11.29 o   0.5311E-04
  -2   4  12      424.57      386.67        8.21 o   0.3128E-03
  -1   4  12     4243.80     4178.22       26.53 o   0.8166E-05
   0   4  12     1011.46     1649.13       12.72 o   0.5057E-04
   1   4  12     4367.52     4232.16       29.14 o   0.7896E-05
   2   4  12      341.46      310.35        8.12 o   0.4094E-03
   3   4  12     1421.58     1365.22       12.76 o   0.5401E-04
   4   4  12        8.15       28.83        2.53 o   0.7819E-02
  -4   5  12     3304.12     3453.58       16.12 o   0.1180E-04
  -3   5  12      321.55      308.04        4.89 o   0.4242E-03
  -2   5  12     1824.02     1752.05       12.64 o   0.3624E-04
  -1   5  12     4955.77     4603.27       24.95 o   0.6668E-05
   0   5  12     3102.87     2726.91       21.42 o   0.1635E-04
   1   5  12     4953.03     4589.38       27.57 o   0.6688E-05
   2   5  12     1611.58     1570.49       12.30 o   0.4358E-04
   3   5  12      276.51      270.81        4.57 o   0.5016E-03
   4   5  12     3326.48     3505.25       17.36 o   0.1154E-04
   5   5  12      457.51      432.72        6.36 o   0.2792E-03
  -5   6  12      827.48      817.62        8.84 o   0.1191E-03
  -4   6  12      401.34      493.53        5.90 o   0.2613E-03
  -3   6  12      886.67      959.52        8.33 o   0.9931E-04
  -2   6  12      712.24      690.55        7.11 o   0.1491E-03
  -1   6  12      345.51      345.52        5.38 o   0.3721E-03
   0   6  12      248.86      271.30        4.74 o   0.5205E-03
   1   6  12      327.34      329.99        5.49 o   0.3950E-03
   2   6  12      737.91      730.38        7.45 o   0.1392E-03
   3   6  12      925.84     1011.68        8.17 o   0.9230E-04
   4   6  12      388.65      473.60        6.09 o   0.2747E-03
   5   6  12      748.09      763.55        8.65 o   0.1332E-03
   6   6  12     4914.75     4660.08       24.13 o   0.6609E-05
  -6   7  12      137.03      135.81        4.82 o   0.1121E-02
  -5   7  12       88.72       70.89        3.98 o   0.2025E-02
  -4   7  12      111.65       87.55        3.93 o   0.1645E-02
  -3   7  12      401.67      453.01        6.07 o   0.2758E-03
  -2   7  12     1687.26     1757.04       12.10 o   0.3775E-04
  -1   7  12      172.10      207.90        4.29 o   0.7438E-03
   0   7  12      163.90      239.60        4.62 o   0.6564E-03
   1   7  12      213.16      256.87        4.78 o   0.5799E-03
   2   7  12     1654.38     1738.12       11.85 o   0.3859E-04
   3   7  12      344.92      395.26        5.82 o   0.3298E-03
   4   7  12      113.69       94.34        4.03 o   0.1553E-02
   5   7  12       92.45       75.64        3.96 o   0.1903E-02
   6   7  12      176.06      163.10        5.49 o   0.8852E-03
   7   7  12     1831.71     1505.62       15.66 o   0.4173E-04
  -7   8  12     1164.98     1246.89       12.18 o   0.6510E-04
  -6   8  12      381.21      354.36        7.27 o   0.3488E-03
  -5   8  12      711.73      690.96        8.68 o   0.1494E-03
  -4   8  12      990.21      920.55        9.69 o   0.9755E-04
  -3   8  12      197.79      165.09        4.96 o   0.8323E-03
  -2   8  12     1059.50     1137.29       10.49 o   0.7513E-04
  -1   8  12      496.94      432.41        7.36 o   0.2631E-03
   0   8  12     2078.97     2007.51       15.33 o   0.2906E-04
   1   8  12      656.34      569.84        8.31 o   0.1822E-03
   2   8  12      940.67     1038.87        9.82 o   0.8723E-04
   3   8  12      265.30      229.21        5.80 o   0.5769E-03
   4   8  12      992.74      924.39       10.81 o   0.9682E-04
   5   8  12      654.82      644.17        8.81 o   0.1654E-03
   6   8  12      335.54      321.90        6.80 o   0.3988E-03
   7   8  12     1192.68     1248.05       12.59 o   0.6425E-04
   8   8  12      138.50      143.92        4.93 o   0.1056E-02
  -8   9  12     1336.61     1257.07       11.93 o   0.6015E-04
  -7   9  12     1028.52     1038.45       10.52 o   0.8515E-04
  -6   9  12      538.63      460.77        7.27 o   0.2418E-03
  -5   9  12      204.85      186.32        4.92 o   0.7509E-03
  -4   9  12     1627.58     1618.57       13.62 o   0.4186E-04
  -3   9  12      239.34      225.02        5.71 o   0.6157E-03
  -2   9  12      228.69      183.42        6.14 o   0.7258E-03
  -1   9  12       49.69       39.68        4.08 o   0.3679E-02
   0   9  12      988.91     1170.74       11.83 o   0.7557E-04
   1   9  12       56.23       36.13        4.05 o   0.3684E-02
   2   9  12      184.63      145.00        5.40 o   0.9412E-03
   3   9  12      203.79      205.69        5.66 o   0.7020E-03
   4   9  12     1634.34     1637.98       14.16 o   0.4121E-04
   5   9  12      191.18      172.93        5.37 o   0.8113E-03
   6   9  12      568.76      484.69        8.26 o   0.2251E-03
   7   9  12     1114.55     1109.22       11.52 o   0.7645E-04
   8   9  12     1273.69     1183.00       11.99 o   0.6557E-04
   9   9  12     2050.82     1881.51       14.78 o   0.3109E-04
  -9  10  12       33.31       20.43        3.08 o   0.6320E-02
  -8  10  12       42.27       30.96        3.42 o   0.4536E-02
  -7  10  12      379.12      369.52        6.81 o   0.3405E-03
  -6  10  12      579.84      618.84        7.92 o   0.1791E-03
  -5  10  12       30.52       17.10        3.29 o   0.7256E-02
  -4  10  12       17.43       10.55        3.41 o   0.1146E-01
  -3  10  12      957.57      908.14       11.02 o   0.9890E-04
  -2  10  12      778.84      851.59       10.33 o   0.1168E-03
  -1  10  12      489.93      558.04        8.54 o   0.2131E-03
   0  10  12      457.17      440.04        8.85 o   0.2674E-03
   1  10  12      487.60      566.75        8.28 o   0.2106E-03
   2  10  12      743.53      797.85       10.06 o   0.1272E-03
   3  10  12      901.19      844.25       11.32 o   0.1092E-03
   4  10  12       16.58       12.63        4.09 o   0.1010E-01
   5  10  12       33.86       22.74        3.59 o   0.5906E-02
   6  10  12      669.76      679.31        9.20 o   0.1537E-03
   7  10  12      413.11      382.25        7.34 o   0.3186E-03
   8  10  12       32.20       28.65        3.40 o   0.5229E-02
   9  10  12       18.24       10.64        2.78 o   0.1151E-01
  10  10  12      768.45      749.11       10.03 o   0.1327E-03
  -9  11  12      291.83      282.81        6.68 o   0.4681E-03
  -8  11  12      156.41      156.50        5.23 o   0.9493E-03
  -7  11  12       71.92      103.83        4.08 o   0.1686E-02
  -6  11  12      244.37      187.90        6.36 o   0.6889E-03
  -5  11  12      171.83      165.45        4.71 o   0.8765E-03
  -4  11  12       32.81       25.51        3.46 o   0.5664E-02
  -3  11  12      404.63      380.02        6.98 o   0.3223E-03
  -2  11  12       98.16       82.33        4.17 o   0.1804E-02
  -1  11  12     1107.45     1046.52       11.78 o   0.8014E-04
   0  11  12      103.50       71.66        5.08 o   0.1817E-02
   1  11  12     1033.89      974.87       10.83 o   0.8906E-04
   2  11  12      114.48       87.61        4.72 o   0.1615E-02
   3  11  12      421.25      378.92        7.83 o   0.3157E-03
   4  11  12       50.40       33.99        3.79 o   0.4000E-02
   5  11  12      160.59      161.66        5.31 o   0.9095E-03
   6  11  12      215.09      174.06        5.31 o   0.7744E-03
   7  11  12       69.44      101.59        4.13 o   0.1730E-02
   8  11  12      142.87      132.66        4.45 o   0.1116E-02
   9  11  12      253.24      247.33        5.88 o   0.5527E-03
  -8  12  12      173.55      142.09        5.59 o   0.9638E-03
  -7  12  12      243.85      274.48        5.45 o   0.5169E-03
  -6  12  12      117.78      100.74        4.47 o   0.1453E-02
  -5  12  12      197.29      212.78        5.21 o   0.6876E-03
  -4  12  12      112.92      120.09        4.09 o   0.1296E-02
  -3  12  12      566.73      594.17        7.83 o   0.1897E-03
  -2  12  12      208.69      214.55        5.61 o   0.6612E-03
  -1  12  12     1580.28     1601.08       14.23 o   0.4284E-04
   0  12  12     1130.62     1003.54       11.66 o   0.8274E-04
   1  12  12     1488.56     1481.71       14.92 o   0.4793E-04
   2  12  12      222.38      224.83        6.19 o   0.6200E-03
   3  12  12      542.74      576.11        8.17 o   0.1986E-03
   4  12  12       81.25       86.06        4.05 o   0.1844E-02
   5  12  12      206.19      210.79        5.73 o   0.6790E-03
   6  12  12       87.20       91.27        4.18 o   0.1743E-02
   7  12  12      216.31      247.48        6.18 o   0.5843E-03
   8  12  12      182.44      149.13        7.09 o   0.8978E-03
  -6  13  12      224.83      205.86        7.20 o   0.6644E-03
  -5  13  12      748.59      758.56       11.08 o   0.1322E-03
  -4  13  12      643.61      724.85        9.54 o   0.1471E-03
  -3  13  12       42.75       50.24        3.56 o   0.3314E-02
  -2  13  12      153.44      170.15        5.03 o   0.8906E-03
  -1  13  12      120.05      124.99        4.76 o   0.1248E-02
   0  13  12      106.57      144.08        4.81 o   0.1144E-02
   1  13  12      152.71      148.59        5.02 o   0.1005E-02
   2  13  12      169.57      175.89        5.19 o   0.8373E-03
   3  13  12       42.29       55.50        3.43 o   0.3104E-02
   4  13  12      705.26      748.47       10.79 o   0.1367E-03
   5  13  12      797.95      798.31       10.86 o   0.1224E-03
   6  13  12      218.03      203.16        6.52 o   0.6834E-03
  -4  14  12      177.81      162.92        8.76 o   0.8377E-03
  -3  14  12       17.77       32.93        3.34 o   0.5756E-02
  -2  14  12      174.93      166.84        5.40 o   0.8673E-03
  -1  14  12      155.38      123.21        5.06 o   0.1125E-02
   0  14  12       31.38       36.20        3.25 o   0.4737E-02
   1  14  12      169.93      136.90        5.50 o   0.1004E-02
   2  14  12      196.18      169.29        6.04 o   0.8151E-03
   3  14  12       20.36       25.20        3.49 o   0.6683E-02
   4  14  12      144.52      132.05        7.06 o   0.1073E-02
   0   1  13      625.10      406.50        7.58 o   0.2502E-03
   1   1  13      612.38      540.73        7.89 o   0.1987E-03
  -1   2  13     6093.57     5374.41       29.40 o   0.4884E-05
   0   2  13     3572.62     3321.71       22.86 o   0.1203E-04
   1   2  13     6310.15     5561.40       31.64 o   0.4580E-05
   2   2  13     1100.67     1104.43       11.36 o   0.7554E-04
  -2   3  13      502.16      417.51        9.00 o   0.2728E-03
  -1   3  13     4817.70     4261.49       27.71 o   0.7428E-05
   0   3  13     2146.43     2420.25       18.79 o   0.2294E-04
   1   3  13     4783.05     4268.42       27.10 o   0.7451E-05
   2   3  13      447.79      359.22        8.02 o   0.3258E-03
   3   3  13      455.80      505.19        9.53 o   0.2412E-03
  -3   4  13       15.08        8.52        2.25 o   0.1493E-01
  -2   4  13     2512.31     2400.56       16.60 o   0.2132E-04
  -1   4  13     1402.07     1478.97       15.67 o   0.5002E-04
   0   4  13     4585.69     5376.11       29.25 o   0.5748E-05
   1   4  13     1550.36     1611.30       16.49 o   0.4332E-04
   2   4  13     2438.87     2347.67       17.45 o   0.2222E-04
   3   4  13       21.23       13.24        2.55 o   0.9985E-02
   4   4  13      763.69      840.57        7.70 o   0.1163E-03
  -4   5  13      815.10      744.27        8.04 o   0.1303E-03
  -3   5  13      414.46      375.11        5.23 o   0.3311E-03
  -2   5  13     1070.66      967.65        8.64 o   0.8875E-04
  -1   5  13       48.85       84.81        2.77 o   0.2170E-02
   0   5  13       21.83        1.31        2.63 o   0.1707E-01
   1   5  13      108.67      160.50        3.71 o   0.1045E-02
   2   5  13     1077.07      987.28        8.93 o   0.8675E-04
   3   5  13      369.59      340.97        5.24 o   0.3765E-03
   4   5  13      768.91      704.29        8.45 o   0.1410E-03
   5   5  13     1227.46      976.99       10.43 o   0.8286E-04
  -5   6  13      634.41      688.16        7.85 o   0.1589E-03
  -4   6  13      791.46      801.35        8.31 o   0.1213E-03
  -3   6  13     3886.56     4239.15       18.77 o   0.8554E-05
  -2   6  13     1562.63     1768.30       10.57 o   0.3925E-04
  -1   6  13      630.62      665.58        7.22 o   0.1647E-03
   0   6  13      583.27      751.81        7.01 o   0.1501E-03
   1   6  13      630.13      660.02        7.84 o   0.1658E-03
   2   6  13     1390.46     1618.45       10.52 o   0.4587E-04
   3   6  13     3900.00     4250.13       18.68 o   0.8513E-05
   4   6  13      779.33      806.31        8.82 o   0.1213E-03
   5   6  13      691.39      747.30        8.46 o   0.1411E-03
   6   6  13       79.71       49.76        3.78 o   0.2707E-02
  -6   7  13      434.84      375.22        7.80 o   0.3170E-03
  -5   7  13     4454.29     4364.24       23.21 o   0.7588E-05
  -4   7  13      150.91      114.61        4.49 o   0.1192E-02
  -3   7  13      495.87      568.83        6.87 o   0.2072E-03
  -2   7  13      563.17      593.41        7.01 o   0.1885E-03
  -1   7  13      219.41      192.95        4.81 o   0.7032E-03
   0   7  13      255.07      365.29        5.28 o   0.3930E-03
   1   7  13      261.53      230.45        5.33 o   0.5713E-03
   2   7  13      528.51      572.73        6.67 o   0.2002E-03
   3   7  13      487.62      569.76        6.93 o   0.2085E-03
   4   7  13      155.11      119.63        4.62 o   0.1147E-02
   5   7  13     4478.43     4413.39       23.02 o   0.7463E-05
   6   7  13      424.10      358.85        7.54 o   0.3323E-03
   7   7  13      440.66      500.00        7.67 o   0.2438E-03
  -7   8  13     1462.94     1339.52       13.74 o   0.5412E-04
  -6   8  13     2266.16     2229.79       16.18 o   0.2456E-04
  -5   8  13     1869.73     1776.54       14.76 o   0.3517E-04
  -4   8  13     1588.62     1457.82       12.79 o   0.4754E-04
  -3   8  13     1933.05     1795.86       14.09 o   0.3387E-04
  -2   8  13      176.21      148.08        4.76 o   0.9555E-03
  -1   8  13      274.68      198.40        6.10 o   0.6238E-03
   0   8  13     5614.88     6017.19       27.06 o   0.4460E-05
   1   8  13      295.63      218.16        5.88 o   0.5657E-03
   2   8  13      161.21      142.93        4.63 o   0.1018E-02
   3   8  13     1942.01     1795.04       15.88 o   0.3374E-04
   4   8  13     1651.70     1556.92       13.88 o   0.4343E-04
   5   8  13     1735.50     1653.09       14.37 o   0.3959E-04
   6   8  13     2252.87     2164.52       16.27 o   0.2546E-04
   7   8  13     1579.09     1430.79       13.71 o   0.4852E-04
   8   8  13       79.79      133.75        4.23 o   0.1273E-02
  -8   9  13      460.55      480.80        7.04 o   0.2504E-03
  -7   9  13      796.16      757.72        9.09 o   0.1277E-03
  -6   9  13      666.52      628.05        8.15 o   0.1670E-03
  -5   9  13     1485.09     1662.08       12.86 o   0.4257E-04
  -4   9  13      567.49      548.50        7.95 o   0.2040E-03
  -3   9  13      345.25      330.68        6.79 o   0.3844E-03
  -2   9  13      309.40      341.96        6.60 o   0.3974E-03
  -1   9  13     1268.71     1274.98       13.01 o   0.6117E-04
   0   9  13       81.42       72.86        4.55 o   0.2091E-02
   1   9  13     1288.65     1293.64       13.05 o   0.5977E-04
   2   9  13      359.05      391.97        6.78 o   0.3336E-03
   3   9  13      408.92      392.68        8.09 o   0.3091E-03
   4   9  13      653.47      662.67        9.16 o   0.1609E-03
   5   9  13     1471.07     1599.99       13.33 o   0.4457E-04
   6   9  13      700.62      647.35        8.72 o   0.1585E-03
   7   9  13      843.45      774.37        9.90 o   0.1215E-03
   8   9  13      378.18      405.31        6.64 o   0.3158E-03
   9   9  13      174.70       95.67        4.98 o   0.1242E-02
  -9  10  13      284.38      213.05        5.97 o   0.5887E-03
  -8  10  13      137.84      119.21        4.93 o   0.1203E-02
  -7  10  13      988.24      965.18       10.79 o   0.9185E-04
  -6  10  13      230.17      229.28        5.24 o   0.6083E-03
  -5  10  13     1198.31     1112.29       11.22 o   0.7253E-04
  -4  10  13      103.80       58.07        4.43 o   0.2111E-02
  -3  10  13      403.52      402.64        7.29 o   0.3069E-03
  -2  10  13     1320.27     1296.92       12.66 o   0.5890E-04
  -1  10  13     1293.31     1216.21       13.21 o   0.6371E-04
   0  10  13       25.79       19.83        3.88 o   0.7403E-02
   1  10  13     1314.15     1218.03       12.40 o   0.6317E-04
   2  10  13     1539.40     1468.99       13.90 o   0.4769E-04
   3  10  13      458.52      434.77        7.65 o   0.2721E-03
   4  10  13       71.78       38.95        3.95 o   0.3140E-02
   5  10  13     1272.42     1159.93       12.10 o   0.6733E-04
   6  10  13      216.30      214.43        5.48 o   0.6549E-03
   7  10  13     1031.31     1001.66       11.42 o   0.8662E-04
   8  10  13      127.81      109.08        4.79 o   0.1319E-02
   9  10  13      259.15      191.90        5.98 o   0.6603E-03
  10  10  13     1261.98     1190.74       14.37 o   0.6525E-04
  -9  11  13      149.51      158.32        5.77 o   0.9462E-03
  -8  11  13       48.29       45.63        3.75 o   0.3386E-02
  -7  11  13      127.67      109.71        4.81 o   0.1326E-02
  -6  11  13       83.92       79.76        4.24 o   0.1924E-02
  -5  11  13      474.97      417.17        6.78 o   0.2806E-03
  -4  11  13      301.67      304.12        6.28 o   0.4366E-03
  -3  11  13      217.36      206.27        5.47 o   0.6741E-03
  -2  11  13      176.56      151.56        5.43 o   0.9146E-03
  -1  11  13     1158.43     1195.31       12.36 o   0.6861E-04
   0  11  13        2.37        4.71        4.06 o   0.2494E-01
   1  11  13     1104.62     1138.76       11.51 o   0.7390E-04
   2  11  13      219.27      183.44        5.78 o   0.7291E-03
   3  11  13      256.83      220.52        6.37 o   0.5953E-03
   4  11  13      320.53      325.81        6.50 o   0.4025E-03
   5  11  13      525.62      442.21        8.47 o   0.2533E-03
   6  11  13       86.36       84.02        4.13 o   0.1841E-02
   7  11  13       86.45       92.96        4.20 o   0.1724E-02
   8  11  13       46.93       45.52        3.57 o   0.3441E-02
   9  11  13      158.36      173.43        6.20 o   0.8620E-03
  -8  12  13      146.69      131.09       14.57 o   0.9035E-03
  -7  12  13       82.19       71.55        4.38 o   0.2036E-02
  -6  12  13      180.93      203.15        5.27 o   0.7371E-03
  -5  12  13      593.11      646.02        8.25 o   0.1703E-03
  -4  12  13      107.02      100.91        4.11 o   0.1492E-02
  -3  12  13      134.84      128.17        4.53 o   0.1154E-02
  -2  12  13       79.97       71.72        3.84 o   0.2132E-02
  -1  12  13       69.55       58.39        3.96 o   0.2594E-02
   0  12  13       71.19       62.94        4.08 o   0.2320E-02
   1  12  13       92.61       85.30        4.69 o   0.1792E-02
   2  12  13       88.41       69.66        4.51 o   0.2066E-02
   3  12  13      138.60      135.86        4.69 o   0.1096E-02
   4  12  13       76.56       70.11        3.91 o   0.2164E-02
   5  12  13      585.08      643.97        9.05 o   0.1714E-03
   6  12  13      144.44      192.18        4.97 o   0.8322E-03
   7  12  13       56.80       52.51        3.68 o   0.2878E-02
   8  12  13      105.85       93.34       12.78 o   0.1276E-02
  -6  13  13      395.87      397.06        9.80 o   0.3090E-03
  -5  13  13      117.69      173.40        4.29 o   0.9637E-03
  -4  13  13      775.61      770.63       11.31 o   0.1274E-03
  -3  13  13      317.75      303.26        7.13 o   0.4309E-03
  -2  13  13       36.24       27.76        3.35 o   0.5227E-02
  -1  13  13      116.46      127.11        4.61 o   0.1243E-02
   0  13  13      360.16      331.88        7.35 o   0.3729E-03
   1  13  13      114.30      120.17        4.57 o   0.1305E-02
   2  13  13       42.87       40.98        3.29 o   0.3870E-02
   3  13  13      330.24      312.72        6.96 o   0.4143E-03
   4  13  13      733.58      733.24        9.92 o   0.1374E-03
   5  13  13      151.42      216.57        5.11 o   0.7398E-03
   6  13  13      430.88      425.07       10.16 o   0.2813E-03
  -3  14  13      187.47      162.16        7.14 o   0.8390E-03
  -2  14  13      117.38      140.29        4.85 o   0.1126E-02
  -1  14  13      128.80      122.03        5.09 o   0.1206E-02
   0  14  13       -4.47        1.19        3.07 o   0.4421E-01
   1  14  13      116.00      108.40        4.93 o   0.1362E-02
   2  14  13      132.24      148.93        5.45 o   0.1028E-02
   3  14  13      208.58      173.74        7.37 o   0.7627E-03
   0   1  14      112.22       54.85        3.82 o   0.2265E-02
   1   1  14      155.10      113.01        4.69 o   0.1201E-02
  -1   2  14     1507.27     1626.00       13.61 o   0.4352E-04
   0   2  14    13926.75    14025.79       53.73 o   0.8654E-06
   1   2  14     1436.33     1587.63       13.61 o   0.4576E-04
   2   2  14      529.25      629.39        8.59 o   0.1859E-03
  -2   3  14     1882.91     1678.75       18.02 o   0.3694E-04
  -1   3  14     3200.89     3351.71       21.59 o   0.1266E-04
   0   3  14     4119.16     4255.29       28.02 o   0.8105E-05
   1   3  14     3152.83     3337.03       22.63 o   0.1283E-04
   2   3  14     2050.31     1802.48       16.85 o   0.3271E-04
   3   3  14      863.45      833.84        9.02 o   0.1149E-03
  -3   4  14     2187.26     2245.30       12.40 o   0.2494E-04
  -2   4  14      459.48      485.59        5.99 o   0.2532E-03
  -1   4  14     3072.79     3071.60       17.24 o   0.1436E-04
   0   4  14      120.63       91.79        3.97 o   0.1530E-02
   1   4  14     3074.74     3047.25       18.70 o   0.1448E-04
   2   4  14      439.40      472.74        5.72 o   0.2644E-03
   3   4  14     2302.70     2381.88       13.22 o   0.2267E-04
   4   4  14     1399.83     1604.41        9.89 o   0.4604E-04
  -4   5  14      631.40      699.42        7.45 o   0.1528E-03
  -3   5  14     1819.91     1881.26       10.99 o   0.3369E-04
  -2   5  14      146.92      115.12        3.61 o   0.1232E-02
  -1   5  14      812.50      803.88        7.42 o   0.1205E-03
   0   5  14     1676.92     1718.71       11.91 o   0.3869E-04
   1   5  14      832.09      799.44        8.78 o   0.1195E-03
   2   5  14      135.50      100.23        3.54 o   0.1398E-02
   3   5  14     1685.62     1771.43       11.55 o   0.3745E-04
   4   5  14      748.16      822.36        8.18 o   0.1212E-03
   5   5  14       45.28       37.36        3.19 o   0.4233E-02
  -5   6  14      107.60      104.94        4.39 o   0.1482E-02
  -4   6  14      488.20      493.96        7.23 o   0.2389E-03
  -3   6  14     1397.22     1335.69       11.09 o   0.5605E-04
  -2   6  14      690.32      713.22        7.44 o   0.1455E-03
  -1   6  14     1286.39     1325.61       10.08 o   0.5837E-04
   0   6  14     2995.48     3196.80       17.73 o   0.1373E-04
   1   6  14     1193.34     1246.71       10.89 o   0.6451E-04
   2   6  14      728.47      759.90        7.77 o   0.1337E-03
   3   6  14     1351.15     1276.34       11.11 o   0.5985E-04
   4   6  14      463.26      475.08        7.41 o   0.2527E-03
   5   6  14       84.42       82.83        3.93 o   0.1912E-02
   6   6  14      922.33      944.52       10.01 o   0.9674E-04
  -6   7  14      482.18      429.66        8.23 o   0.2664E-03
  -5   7  14      594.06      543.48        8.02 o   0.1989E-03
  -4   7  14     2736.53     3084.97       17.03 o   0.1526E-04
  -3   7  14      580.46      548.48        7.96 o   0.2011E-03
  -2   7  14      132.28      145.64        4.36 o   0.1066E-02
  -1   7  14      192.90      187.79        4.74 o   0.7605E-03
   0   7  14       88.72      169.27        3.70 o   0.1098E-02
   1   7  14      183.83      175.29        4.80 o   0.8161E-03
   2   7  14      132.54      149.59        3.92 o   0.1048E-02
   3   7  14      465.76      451.11        6.85 o   0.2637E-03
   4   7  14     2807.12     3157.51       18.00 o   0.1464E-04
   5   7  14      485.55      471.87        7.39 o   0.2466E-03
   6   7  14      510.67      440.91        7.86 o   0.2543E-03
   7   7  14      867.42      904.31       10.80 o   0.1045E-03
  -7   8  14      464.92      368.84        7.48 o   0.3069E-03
  -6   8  14      189.00      196.43        5.58 o   0.7539E-03
  -5   8  14      623.18      604.89        8.66 o   0.1769E-03
  -4   8  14     2022.62     2077.03       15.05 o   0.2851E-04
  -3   8  14      808.08      795.95        9.65 o   0.1222E-03
  -2   8  14      706.07      753.94        8.99 o   0.1368E-03
  -1   8  14     1169.32     1242.50       11.57 o   0.6562E-04
   0   8  14       20.98       13.57        3.33 o   0.9364E-02
   1   8  14     1100.86     1177.83       10.86 o   0.7150E-04
   2   8  14      699.05      759.01        8.73 o   0.1366E-03
   3   8  14      769.78      779.21        9.74 o   0.1276E-03
   4   8  14     2013.53     2119.32       15.56 o   0.2792E-04
   5   8  14      597.15      571.54        8.43 o   0.1899E-03
   6   8  14      180.58      180.93        5.35 o   0.8178E-03
   7   8  14      442.82      346.92        7.73 o   0.3288E-03
   8   8  14     1337.92     1281.84       12.45 o   0.5901E-04
  -8   9  14       92.94       79.30        4.12 o   0.1892E-02
  -7   9  14       27.95       11.01        3.50 o   0.8943E-02
  -6   9  14      818.16      742.93        9.35 o   0.1307E-03
  -5   9  14      395.67      435.43        6.91 o   0.2896E-03
  -4   9  14      392.82      372.33        6.56 o   0.3348E-03
  -3   9  14      931.18      961.39       10.33 o   0.9574E-04
  -2   9  14      529.62      596.20        9.07 o   0.1948E-03
  -1   9  14      338.75      313.66        6.82 o   0.4045E-03
   0   9  14     1278.70     1276.24       13.40 o   0.6048E-04
   1   9  14      332.17      298.00        7.02 o   0.4244E-03
   2   9  14      539.45      601.50        7.99 o   0.1924E-03
   3   9  14      942.12      963.95       11.20 o   0.9480E-04
   4   9  14      312.02      300.57        6.49 o   0.4383E-03
   5   9  14      325.84      358.04        6.71 o   0.3698E-03
   6   9  14      849.67      785.14        9.69 o   0.1218E-03
   7   9  14       36.22       18.58        3.63 o   0.6187E-02
   8   9  14       98.60       88.56        4.02 o   0.1722E-02
   9   9  14       36.37       43.65        3.69 o   0.3794E-02
  -9  10  14      667.97      670.42        9.62 o   0.1564E-03
  -8  10  14       95.27       93.16        4.47 o   0.1625E-02
  -7  10  14       72.27       49.67        3.95 o   0.2831E-02
  -6  10  14      945.19      904.67        9.52 o   0.1003E-03
  -5  10  14     1815.67     1768.78       13.83 o   0.3585E-04
  -4  10  14      298.93      334.01        6.45 o   0.4067E-03
  -3  10  14       20.35       29.39        4.13 o   0.5812E-02
  -2  10  14      663.48      619.85        9.77 o   0.1700E-03
  -1  10  14     1219.87     1216.52       13.28 o   0.6559E-04
   0  10  14      471.90      487.55        7.80 o   0.2482E-03
   1  10  14     1277.99     1238.65       12.35 o   0.6298E-04
   2  10  14      742.61      691.95       10.02 o   0.1459E-03
   3  10  14       57.07       61.75        3.90 o   0.2628E-02
   4  10  14      313.18      349.26        6.24 o   0.3853E-03
   5  10  14     1875.56     1794.28       15.16 o   0.3464E-04
   6  10  14      960.78      916.16       10.83 o   0.9800E-04
   7  10  14       72.94       54.07        4.06 o   0.2675E-02
   8  10  14      108.32      105.54        4.83 o   0.1416E-02
   9  10  14      643.88      657.52        8.94 o   0.1623E-03
  10  10  14      573.69      641.55       10.75 o   0.1728E-03
  -9  11  14       44.00       32.72        6.33 o   0.3934E-02
  -8  11  14      455.42      433.68        8.47 o   0.2736E-03
  -7  11  14      212.81      236.10        5.82 o   0.6130E-03
  -6  11  14      283.41      265.93        6.38 o   0.4928E-03
  -5  11  14       56.61       53.01        3.68 o   0.3010E-02
  -4  11  14       99.93       83.20        4.21 o   0.1760E-02
  -3  11  14      781.55      797.11        9.04 o   0.1252E-03
  -2  11  14     1116.49     1123.33       11.84 o   0.7382E-04
  -1  11  14       75.65       89.53        4.10 o   0.1826E-02
   0  11  14      300.67      372.35        6.49 o   0.3737E-03
   1  11  14       92.29      103.39        4.42 o   0.1538E-02
   2  11  14     1156.42     1127.57       12.42 o   0.7219E-04
   3  11  14      857.27      854.42       10.59 o   0.1118E-03
   4  11  14       95.92       77.30        4.42 o   0.1869E-02
   5  11  14       62.53       53.89        3.83 o   0.2858E-02
   6  11  14      332.39      314.82        6.30 o   0.4045E-03
   7  11  14      219.44      234.20        5.77 o   0.6106E-03
   8  11  14      470.58      469.14        7.73 o   0.2532E-03
   9  11  14       62.99       44.35        7.78 o   0.2763E-02
  -7  12  14      214.43      231.76        5.86 o   0.6294E-03
  -6  12  14       45.20       46.83        3.40 o   0.3454E-02
  -5  12  14      188.32      188.34        5.47 o   0.7609E-03
  -4  12  14       45.92       75.86        3.22 o   0.2413E-02
  -3  12  14      174.07      204.22        4.88 o   0.7352E-03
  -2  12  14      138.94      190.18        4.65 o   0.8401E-03
  -1  12  14      445.02      450.23        6.96 o   0.2708E-03
   0  12  14       -0.16        0.18        2.95 o   0.1068E+00
   1  12  14      427.82      438.13        7.74 o   0.2809E-03
   2  12  14      161.36      215.84        5.26 o   0.7199E-03
   3  12  14      202.62      227.29        5.61 o   0.6375E-03
   4  12  14       42.91       52.95        3.52 o   0.3202E-02
   5  12  14      131.20      140.14        5.00 o   0.1085E-02
   6  12  14       41.35       46.61        3.84 o   0.3523E-02
   7  12  14      235.71      260.01        6.87 o   0.5513E-03
  -5  13  14        8.47        2.53        3.65 o   0.2512E-01
  -4  13  14       91.46      128.27        4.17 o   0.1323E-02
  -3  13  14       68.71       71.65        3.49 o   0.2255E-02
  -2  13  14      292.93      270.83        6.56 o   0.4871E-03
  -1  13  14      971.77      958.37       10.84 o   0.9315E-04
   0  13  14       62.60       65.41        4.05 o   0.2474E-02
   1  13  14      973.66      958.24       10.89 o   0.9308E-04
   2  13  14      279.25      264.44        6.25 o   0.5069E-03
   3  13  14      116.83       96.78        4.56 o   0.1490E-02
   4  13  14      136.25      124.64        4.81 o   0.1177E-02
   5  13  14        8.95        5.39        3.56 o   0.1920E-01
  -2  14  14      664.64      693.18       14.11 o   0.1499E-03
  -1  14  14      122.40      132.57        5.18 o   0.1177E-02
   0  14  14       11.86       14.49        3.33 o   0.1149E-01
   1  14  14      118.25      131.65        5.09 o   0.1198E-02
   2  14  14      682.37      704.00       11.57 o   0.1475E-03
   0   1  15     5238.55     5199.67       27.67 o   0.5529E-05
   1   1  15     1803.16     1680.77       14.92 o   0.3836E-04
  -1   2  15      511.79      476.58        9.04 o   0.2388E-03
   0   2  15     6212.75     6950.33       30.58 o   0.3474E-05
   1   2  15      402.65      369.41        7.74 o   0.3297E-03
   2   2  15     2949.64     2925.56       22.18 o   0.1552E-04
  -2   3  15     6272.92     6690.21       24.09 o   0.3674E-05
  -1   3  15     2871.16     2820.39       16.25 o   0.1652E-04
   0   3  15     2987.24     2748.71       18.06 o   0.1665E-04
   1   3  15     2938.24     2906.19       17.32 o   0.1573E-04
   2   3  15     6097.06     6506.18       24.02 o   0.3871E-05
   3   3  15      259.10      280.06        4.71 o   0.4940E-03
  -3   4  15     2185.01     2180.08       12.84 o   0.2573E-04
  -2   4  15       48.14       39.28        2.58 o   0.3689E-02
  -1   4  15      595.34      481.24        6.40 o   0.2228E-03
   0   4  15     5830.61     5517.04       23.89 o   0.4857E-05
   1   4  15      529.50      425.15        6.76 o   0.2609E-03
   2   4  15       45.92       32.72        2.53 o   0.4205E-02
   3   4  15     2248.05     2246.25       13.34 o   0.2449E-04
   4   4  15      314.06      348.68        4.88 o   0.3865E-03
  -4   5  15      654.78      634.04        8.21 o   0.1672E-03
  -3   5  15     2733.93     3058.16       15.02 o   0.1548E-04
  -2   5  15      179.42      188.98        3.98 o   0.7905E-03
  -1   5  15      180.15      173.25        3.69 o   0.8622E-03
   0   5  15     1749.43     1845.38       12.12 o   0.3502E-04
   1   5  15      110.38      102.07        3.62 o   0.1530E-02
   2   5  15      160.60      171.25        3.82 o   0.8883E-03
   3   5  15     2647.95     2958.93       15.24 o   0.1638E-04
   4   5  15      632.21      595.84        7.24 o   0.1804E-03
   5   5  15      109.80       95.27        4.23 o   0.1524E-02
  -5   6  15       99.97      122.89        4.35 o   0.1338E-02
  -4   6  15      221.73      203.95        5.13 o   0.6758E-03
  -3   6  15       63.36       59.09        3.31 o   0.2655E-02
  -2   6  15     1935.24     1755.52       12.68 o   0.3493E-04
  -1   6  15      854.88      848.00        8.59 o   0.1118E-03
   0   6  15     1950.08     1980.44       14.22 o   0.3098E-04
   1   6  15      829.31      821.75        8.87 o   0.1168E-03
   2   6  15     1937.15     1788.91       13.49 o   0.3419E-04
   3   6  15      104.49      103.66        3.75 o   0.1494E-02
   4   6  15      217.25      197.26        5.28 o   0.6975E-03
   5   6  15      131.67      159.31        4.62 o   0.1003E-02
   6   6  15      202.18      187.57        5.59 o   0.7626E-03
  -6   7  15     1461.65     1316.20       14.75 o   0.5467E-04
  -5   7  15     1276.89     1257.65       13.00 o   0.6201E-04
  -4   7  15      662.51      733.10        9.25 o   0.1458E-03
  -3   7  15     1943.98     2220.64       15.85 o   0.2693E-04
  -2   7  15      171.99      143.79        4.71 o   0.9780E-03
  -1   7  15      536.18      565.24        7.75 o   0.2037E-03
   0   7  15     1695.67     1728.15       13.43 o   0.3838E-04
   1   7  15      603.66      653.47        8.33 o   0.1692E-03
   2   7  15      189.66      168.59        4.71 o   0.8421E-03
   3   7  15     1920.78     2244.02       14.39 o   0.2680E-04
   4   7  15      563.06      644.13        8.10 o   0.1771E-03
   5   7  15     1271.89     1252.83       12.01 o   0.6248E-04
   6   7  15     1397.52     1281.05       12.71 o   0.5777E-04
   7   7  15      459.98      500.63        8.45 o   0.2373E-03
  -7   8  15     1545.17     1618.67       14.11 o   0.4290E-04
  -6   8  15      424.73      459.95        8.37 o   0.2653E-03
  -5   8  15      921.29      940.87       10.79 o   0.9748E-04
  -4   8  15     1218.32     1161.85       13.83 o   0.6851E-04
  -3   8  15      921.22      826.65       11.22 o   0.1093E-03
  -2   8  15       51.49       16.57        3.79 o   0.5571E-02
  -1   8  15      449.87      445.35        7.97 o   0.2686E-03
   0   8  15      179.99      220.52        5.39 o   0.6917E-03
   1   8  15      472.15      459.71        7.87 o   0.2562E-03
   2   8  15       50.04       21.05        3.60 o   0.5176E-02
   3   8  15     1040.50      934.31       11.98 o   0.9141E-04
   4   8  15     1141.56     1083.19       12.30 o   0.7611E-04
   5   8  15      811.20      840.69        9.02 o   0.1160E-03
   6   8  15      395.74      448.53        7.29 o   0.2802E-03
   7   8  15     1579.24     1692.52       13.39 o   0.4047E-04
   8   8  15      222.47      278.89        6.12 o   0.5209E-03
  -8   9  15      134.95      137.24        4.63 o   0.1100E-02
  -7   9  15      540.17      494.42        8.01 o   0.2256E-03
  -6   9  15     1133.29     1188.93       11.72 o   0.7044E-04
  -5   9  15     1030.11     1160.79       12.35 o   0.7436E-04
  -4   9  15     1031.39      943.03       11.64 o   0.9165E-04
  -3   9  15      902.29      789.51       10.73 o   0.1160E-03
  -2   9  15      180.90      179.58        5.46 o   0.8063E-03
  -1   9  15     1293.00     1379.02       13.33 o   0.5574E-04
   0   9  15       86.57      104.00        4.87 o   0.1581E-02
   1   9  15     1252.74     1330.99       12.69 o   0.5881E-04
   2   9  15      206.22      210.98        5.40 o   0.6802E-03
   3   9  15      790.26      704.18       10.18 o   0.1377E-03
   4   9  15     1059.66      935.25       11.07 o   0.9120E-04
   5   9  15      993.11     1120.37        9.92 o   0.7879E-04
   6   9  15     1078.34     1119.04       10.80 o   0.7688E-04
   7   9  15      585.78      513.83        8.31 o   0.2100E-03
   8   9  15      112.82      100.25        4.61 o   0.1463E-02
   9   9  15     1248.92     1251.54       13.27 o   0.6266E-04
  -9  10  15      254.37      259.83        6.17 o   0.5275E-03
  -8  10  15      175.29      154.87        5.47 o   0.9084E-03
  -7  10  15       83.46       58.35        4.67 o   0.2324E-02
  -6  10  15      347.26      386.32        6.26 o   0.3411E-03
  -5  10  15      341.59      420.37        6.48 o   0.3155E-03
  -4  10  15       48.28       29.93        4.48 o   0.4317E-02
  -3  10  15      593.15      638.72        9.30 o   0.1738E-03
  -2  10  15      644.74      703.72        9.71 o   0.1521E-03
  -1  10  15      613.71      610.13        9.02 o   0.1764E-03
   0  10  15      360.64      315.03        6.72 o   0.3977E-03
   1  10  15      578.20      554.82        8.44 o   0.1976E-03
   2  10  15      695.71      742.78        9.57 o   0.1397E-03
   3  10  15      601.34      643.20        8.36 o   0.1721E-03
   4  10  15       44.54       24.93        3.41 o   0.5144E-02
   5  10  15      279.69      358.21        5.66 o   0.3914E-03
   6  10  15      339.91      381.48        6.59 o   0.3469E-03
   7  10  15       91.15       62.74        4.40 o   0.2159E-02
   8  10  15      152.01      139.43        5.41 o   0.1035E-02
   9  10  15      228.93      248.58        5.85 o   0.5694E-03
  -8  11  15      421.24      465.18        8.03 o   0.2675E-03
  -7  11  15      751.51      730.36       10.60 o   0.1356E-03
  -6  11  15      311.86      249.73        6.91 o   0.5015E-03
  -5  11  15      434.36      448.57        7.68 o   0.2730E-03
  -4  11  15      640.08      622.05        8.72 o   0.1691E-03
  -3  11  15      124.79      103.40        4.41 o   0.1389E-02
  -2  11  15      764.43      768.51        9.34 o   0.1295E-03
  -1  11  15     1092.20     1036.64       11.28 o   0.8193E-04
   0  11  15      301.50      299.84        6.49 o   0.4435E-03
   1  11  15     1060.42      988.24       11.37 o   0.8717E-04
   2  11  15      797.47      780.09       10.59 o   0.1248E-03
   3  11  15      103.38       91.79        4.53 o   0.1617E-02
   4  11  15      677.99      661.24        9.45 o   0.1556E-03
   5  11  15      501.72      514.54        8.41 o   0.2274E-03
   6  11  15      316.10      242.51        6.40 o   0.5107E-03
   7  11  15      736.32      739.99       10.09 o   0.1354E-03
   8  11  15      411.25      461.25        6.98 o   0.2732E-03
  -7  12  15      418.46      408.44        8.54 o   0.2996E-03
  -6  12  15      184.12      185.02        5.44 o   0.7872E-03
  -5  12  15      285.44      260.28        6.56 o   0.5070E-03
  -4  12  15      211.39      237.56        6.06 o   0.6138E-03
  -3  12  15       44.11       39.47        3.28 o   0.3972E-02
  -2  12  15      104.53       96.31        4.10 o   0.1575E-02
  -1  12  15      304.73      258.62        5.95 o   0.4950E-03
   0  12  15       42.23       60.67        3.28 o   0.2876E-02
   1  12  15      295.42      246.23        6.25 o   0.5196E-03
   2  12  15      109.85       97.26        4.73 o   0.1522E-02
   3  12  15       37.20       32.45        3.30 o   0.4803E-02
   4  12  15      201.67      235.05        5.63 o   0.6313E-03
   5  12  15      305.97      280.61        7.38 o   0.4624E-03
   6  12  15      167.13      178.50        5.86 o   0.8349E-03
   7  12  15      426.70      416.83        9.26 o   0.2911E-03
  -5  13  15      125.24      153.84        5.54 o   0.1018E-02
  -4  13  15        4.18        1.29        3.05 o   0.4689E-01
  -3  13  15       94.82      116.25        3.85 o   0.1412E-02
  -2  13  15       70.77      109.92        3.83 o   0.1615E-02
  -1  13  15       40.28       50.69        3.42 o   0.3398E-02
   0  13  15     1452.59     1371.52       14.24 o   0.5334E-04
   1  13  15       30.85       44.86        3.45 o   0.3986E-02
   2  13  15      108.51      128.93        4.46 o   0.1252E-02
   3  13  15      123.22      131.57        4.44 o   0.1174E-02
   4  13  15       11.05        6.01        2.99 o   0.1956E-01
   5  13  15      103.50      139.80        5.73 o   0.1159E-02
  -1  14  15       20.76        3.72        8.61 o   0.7813E-02
   0  14  15      153.98      171.34        7.25 o   0.8737E-03
   1  14  15        7.60       10.30        5.94 o   0.1127E-01
   0   0  16    19637.97    20495.21      155.74 o   0.4186E-06
   0   1  16      578.80      627.21        9.18 o   0.1781E-03
   1   1  16       14.80       14.37        3.15 o   0.1033E-01
  -1   2  16      799.26      870.46        8.38 o   0.1127E-03
   0   2  16      795.98      582.88        8.26 o   0.1629E-03
   1   2  16      810.63      859.82        8.39 o   0.1133E-03
   2   2  16     1310.20     1205.31       10.31 o   0.6408E-04
  -2   3  16      323.51      336.51        4.64 o   0.3947E-03
  -1   3  16     1679.76     1668.82       10.68 o   0.4016E-04
   0   3  16      244.10      223.68        4.41 o   0.6058E-03
   1   3  16     1508.39     1514.79       10.05 o   0.4720E-04
   2   3  16      412.35      426.86        5.47 o   0.2915E-03
   3   3  16       90.36       70.08        3.21 o   0.2006E-02
  -3   4  16     1359.45     1241.58       10.50 o   0.6063E-04
  -2   4  16      294.50      236.84        4.89 o   0.5506E-03
  -1   4  16      153.54      159.64        3.75 o   0.9413E-03
   0   4  16      352.38      390.30        4.87 o   0.3339E-03
   1   4  16      135.73      147.61        3.41 o   0.1047E-02
   2   4  16      250.85      197.51        4.61 o   0.6758E-03
   3   4  16     1456.87     1347.07       10.79 o   0.5377E-04
   4   4  16     4076.98     3790.14       19.21 o   0.9516E-05
  -4   5  16      106.21      133.52        4.06 o   0.1207E-02
  -3   5  16      979.02     1214.55        9.02 o   0.7258E-04
  -2   5  16     1769.15     1859.60       12.67 o   0.3466E-04
  -1   5  16      134.97      125.51        3.60 o   0.1176E-02
   0   5  16       44.37       42.84        2.99 o   0.3853E-02
   1   5  16      123.55      114.86        3.66 o   0.1295E-02
   2   5  16     1674.85     1739.91       12.24 o   0.3839E-04
   3   5  16      972.47     1188.19        9.48 o   0.7450E-04
   4   5  16      129.01      167.20        4.00 o   0.9535E-03
   5   5  16     1705.39     1530.23       13.62 o   0.4316E-04
  -5   6  16     2637.64     2616.83       18.43 o   0.1886E-04
  -4   6  16       54.63       48.74        3.60 o   0.3138E-02
  -3   6  16     1145.00     1013.84       11.13 o   0.8094E-04
  -2   6  16      620.32      619.74        7.12 o   0.1764E-03
  -1   6  16      205.11      220.03        4.63 o   0.6667E-03
   0   6  16      384.56      316.57        6.44 o   0.3864E-03
   1   6  16      217.84      216.41        5.44 o   0.6558E-03
   2   6  16      591.59      596.62        7.82 o   0.1863E-03
   3   6  16     1202.57     1066.23       10.77 o   0.7517E-04
   4   6  16       54.69       58.73        3.44 o   0.2778E-02
   5   6  16     2609.08     2612.43       17.98 o   0.1902E-04
   6   6  16     2141.48     2316.50       16.50 o   0.2446E-04
  -6   7  16      357.51      366.24        7.78 o   0.3488E-03
  -5   7  16     2304.96     2030.37       18.13 o   0.2674E-04
  -4   7  16       32.33        5.57        3.98 o   0.9877E-02
  -3   7  16     1355.73     1313.98       12.86 o   0.5776E-04
  -2   7  16     1484.38     1387.46       12.54 o   0.5203E-04
  -1   7  16      455.45      407.58        7.51 o   0.2904E-03
   0   7  16       32.70       25.55        3.39 o   0.5775E-02
   1   7  16      485.95      443.17        7.64 o   0.2628E-03
   2   7  16     1759.58     1627.66       13.59 o   0.4010E-04
   3   7  16     1288.89     1246.53       11.96 o   0.6266E-04
   4   7  16       31.20        5.88        3.57 o   0.1029E-01
   5   7  16     2453.08     2160.90       17.44 o   0.2412E-04
   6   7  16      317.80      342.57        6.51 o   0.3885E-03
   7   7  16       37.18        9.06        4.47 o   0.7807E-02
  -7   8  16      532.22      505.45        8.58 o   0.2240E-03
  -6   8  16      252.37      202.57        6.86 o   0.6454E-03
  -5   8  16      142.07      161.29        4.98 o   0.9542E-03
  -4   8  16     1201.11     1148.98       13.53 o   0.6958E-04
  -3   8  16     1140.48     1234.96       12.40 o   0.6718E-04
  -2   8  16      812.29      898.77       10.85 o   0.1078E-03
  -1   8  16     2119.66     2191.19       17.03 o   0.2600E-04
   0   8  16      266.73      264.44        6.37 o   0.5178E-03
   1   8  16     1953.51     2049.80       15.06 o   0.2932E-04
   2   8  16      843.13      936.32       10.23 o   0.1019E-03
   3   8  16     1112.95     1200.20       12.82 o   0.6997E-04
   4   8  16     1201.36     1169.39       11.95 o   0.6857E-04
   5   8  16      166.47      178.91        5.02 o   0.8336E-03
   6   8  16      269.79      217.00        5.76 o   0.6020E-03
   7   8  16      521.53      502.41        8.50 o   0.2273E-03
   8   8  16       75.42       38.31        4.25 o   0.3081E-02
  -8   9  16     2559.45     2321.35       19.22 o   0.2189E-04
  -7   9  16      728.48      759.08        9.01 o   0.1343E-03
  -6   9  16       93.48       78.99        4.39 o   0.1836E-02
  -5   9  16      184.40      165.65        6.62 o   0.8434E-03
  -4   9  16      370.45      378.32        7.33 o   0.3348E-03
  -3   9  16      105.11       82.72        5.27 o   0.1694E-02
  -2   9  16     1101.08     1052.27       12.11 o   0.8016E-04
  -1   9  16       56.01       86.81        4.00 o   0.2069E-02
   0   9  16       65.25       61.01        4.29 o   0.2480E-02
   1   9  16       42.68       64.48        3.69 o   0.2801E-02
   2   9  16     1065.04      989.91       11.61 o   0.8655E-04
   3   9  16      113.97       88.84        4.72 o   0.1580E-02
   4   9  16      419.08      401.74        6.97 o   0.3029E-03
   5   9  16      127.96      112.07        4.39 o   0.1306E-02
   6   9  16       73.36       60.74        3.99 o   0.2403E-02
   7   9  16      794.68      811.06        9.82 o   0.1209E-03
   8   9  16     2495.05     2262.57       20.54 o   0.2282E-04
   9   9  16      421.65      377.43        8.20 o   0.3183E-03
  -9  10  16       64.78       74.84        4.31 o   0.2213E-02
  -8  10  16      226.29      233.43        6.06 o   0.6059E-03
  -7  10  16      121.10      109.05        5.10 o   0.1344E-02
  -6  10  16      269.55      251.26        5.91 o   0.5339E-03
  -5  10  16      103.03      128.08        4.42 o   0.1251E-02
  -4  10  16      190.42      190.19        6.21 o   0.7583E-03
  -3  10  16      775.31      766.60       11.22 o   0.1294E-03
  -2  10  16      645.21      593.27       10.27 o   0.1764E-03
  -1  10  16      996.62     1050.63       11.32 o   0.8439E-04
   0  10  16       24.50       27.07        3.46 o   0.6008E-02
   1  10  16      997.08     1042.51       10.67 o   0.8514E-04
   2  10  16      646.33      604.89        9.89 o   0.1737E-03
   3  10  16      692.20      682.24        9.42 o   0.1528E-03
   4  10  16      187.82      198.74        5.22 o   0.7438E-03
   5  10  16      104.86      128.45        4.33 o   0.1243E-02
   6  10  16      179.39      170.51        5.77 o   0.8388E-03
   7  10  16       98.42       92.70        4.70 o   0.1626E-02
   8  10  16      215.25      223.28        5.87 o   0.6397E-03
   9  10  16       76.25      101.66        3.71 o   0.1694E-02
  -8  11  16      327.08      384.18        7.32 o   0.3502E-03
  -7  11  16       31.96       39.58        3.58 o   0.4377E-02
  -6  11  16      179.36      164.48        5.39 o   0.8614E-03
  -5  11  16        3.92        4.23        3.27 o   0.2991E-01
  -4  11  16       27.01       20.11        3.55 o   0.6912E-02
  -3  11  16       88.31       92.07        4.14 o   0.1709E-02
  -2  11  16      617.30      632.70        8.57 o   0.1706E-03
  -1  11  16      282.58      224.24        6.39 o   0.5634E-03
   0  11  16       48.77       83.36        3.80 o   0.2192E-02
   1  11  16      227.81      179.88        5.85 o   0.7261E-03
   2  11  16      586.12      582.95        9.35 o   0.1876E-03
   3  11  16      117.91      117.53        4.75 o   0.1286E-02
   4  11  16       33.40       26.41        3.65 o   0.5448E-02
   5  11  16        8.55        3.82        3.11 o   0.2509E-01
   6  11  16      192.46      182.31        5.79 o   0.7748E-03
   7  11  16       35.39       38.81        3.36 o   0.4334E-02
   8  11  16      321.33      373.67        7.11 o   0.3614E-03
  -6  12  16       14.25        9.37        3.11 o   0.1408E-01
  -5  12  16       71.42       62.30        3.87 o   0.2431E-02
  -4  12  16      496.02      382.07        8.66 o   0.2919E-03
  -3  12  16      139.10      223.39        4.41 o   0.7482E-03
  -2  12  16      148.12      159.72        4.61 o   0.9596E-03
  -1  12  16       98.94       96.18        4.16 o   0.1593E-02
   0  12  16      316.45      365.28        6.29 o   0.3710E-03
   1  12  16      100.54       94.89        4.57 o   0.1590E-02
   2  12  16      138.18      157.26        5.15 o   0.9888E-03
   3  12  16      185.38      233.00        5.89 o   0.6555E-03
   4  12  16      464.81      350.18        8.49 o   0.3224E-03
   5  12  16       57.32       63.68        3.79 o   0.2583E-02
   6  12  16       13.27       12.77        3.14 o   0.1216E-01
  -4  13  16      233.24      247.65        6.66 o   0.5671E-03
  -3  13  16       52.93       80.58        3.48 o   0.2242E-02
  -2  13  16      185.38      210.38        5.33 o   0.7133E-03
  -1  13  16      244.82      224.39        6.11 o   0.6019E-03
   0  13  16       60.75       70.81        3.76 o   0.2359E-02
   1  13  16      315.99      259.91        6.90 o   0.4817E-03
   2  13  16      197.41      202.96        5.33 o   0.7171E-03
   3  13  16       65.79       80.18        3.48 o   0.2116E-02
   4  13  16      197.13      203.60        6.19 o   0.7058E-03
   0   1  17       81.93       69.33        3.10 o   0.2181E-02
   1   1  17     1460.44     1439.64       10.79 o   0.5001E-04
  -1   2  17     3031.79     3018.59       15.51 o   0.1485E-04
   0   2  17     2756.02     2892.51       14.07 o   0.1647E-04
   1   2  17     2846.07     2842.30       14.53 o   0.1651E-04
   2   2  17      482.78      407.02        5.72 o   0.2817E-03
  -2   3  17     1642.57     1794.12       10.64 o   0.3692E-04
  -1   3  17       24.18       30.41        2.41 o   0.5775E-02
   0   3  17      161.45      167.46        3.62 o   0.9067E-03
   1   3  17       37.70       44.52        2.37 o   0.3901E-02
   2   3  17     1699.99     1865.08       10.96 o   0.3473E-04
   3   3  17      239.92      269.70        4.49 o   0.5373E-03
  -3   4  17      648.62      642.92        7.55 o   0.1669E-03
  -2   4  17     3925.84     3869.19       18.02 o   0.9486E-05
  -1   4  17      827.36      850.70        7.78 o   0.1140E-03
   0   4  17     3934.91     3760.73       17.61 o   0.9808E-05
   1   4  17      838.30      856.77        7.59 o   0.1127E-03
   2   4  17     4005.06     3928.92       18.63 o   0.9202E-05
   3   4  17      671.57      661.65        7.50 o   0.1600E-03
   4   4  17     1074.03     1239.67        9.55 o   0.6820E-04
  -4   5  17     3023.29     3105.12       18.92 o   0.1428E-04
  -3   5  17      134.32      108.92        4.13 o   0.1313E-02
  -2   5  17      761.96      857.19        8.36 o   0.1168E-03
  -1   5  17      911.36      888.79        8.61 o   0.1042E-03
   0   5  17      724.25      854.77        8.10 o   0.1194E-03
   1   5  17      962.29      919.97        9.31 o   0.9799E-04
   2   5  17      789.59      889.42        8.39 o   0.1107E-03
   3   5  17      127.07       93.02        4.20 o   0.1488E-02
   4   5  17     2785.33     2951.51       16.83 o   0.1590E-04
   5   5  17       22.41       12.02        3.73 o   0.9057E-02
  -5   6  17      720.17      789.05       10.08 o   0.1305E-03
  -4   6  17     1890.96     1870.81       15.55 o   0.3302E-04
  -3   6  17      545.83      525.61        7.99 o   0.2155E-03
  -2   6  17      334.53      340.58        5.93 o   0.3835E-03
  -1   6  17     1090.27     1147.03       10.38 o   0.7420E-04
   0   6  17      199.67      178.72        5.15 o   0.7905E-03
   1   6  17     1160.78     1220.41       10.92 o   0.6746E-04
   2   6  17      294.73      326.93        5.82 o   0.4164E-03
   3   6  17      541.77      532.92        7.79 o   0.2138E-03
   4   6  17     1996.47     1980.53       14.87 o   0.3014E-04
   5   6  17      779.15      836.81       10.18 o   0.1189E-03
   6   6  17       21.03        1.30        3.94 o   0.1669E-01
  -6   7  17       37.71       32.89        4.38 o   0.4493E-02
  -5   7  17     1019.62      923.99       11.98 o   0.9414E-04
  -4   7  17      997.12      913.46       12.24 o   0.9579E-04
  -3   7  17      451.66      484.55        7.95 o   0.2501E-03
  -2   7  17      598.86      769.85        8.37 o   0.1450E-03
  -1   7  17      696.89      717.77        9.52 o   0.1450E-03
   0   7  17     2687.34     2436.16       18.31 o   0.2010E-04
   1   7  17      702.85      718.63        9.11 o   0.1444E-03
   2   7  17      572.34      724.87        8.23 o   0.1568E-03
   3   7  17      494.40      534.78        7.73 o   0.2209E-03
   4   7  17     1005.18      944.26       11.04 o   0.9267E-04
   5   7  17     1011.38      920.09       10.70 o   0.9517E-04
   6   7  17       37.72       32.17        4.09 o   0.4610E-02
   7   7  17      716.79      609.46       10.37 o   0.1649E-03
  -7   8  17      111.98       74.97        5.05 o   0.1751E-02
  -6   8  17      203.88      187.28        6.33 o   0.7395E-03
  -5   8  17      837.28      891.55       10.67 o   0.1081E-03
  -4   8  17      179.71      109.03        5.91 o   0.1143E-02
  -3   8  17     1666.64     1704.45       15.92 o   0.3907E-04
  -2   8  17      284.65      284.19        7.09 o   0.4694E-03
  -1   8  17      314.28      276.06        7.18 o   0.4626E-03
   0   8  17     2688.68     2867.66       19.04 o   0.1688E-04
   1   8  17      299.35      250.39        6.62 o   0.5104E-03
   2   8  17      305.03      315.69        6.95 o   0.4201E-03
   3   8  17     1706.64     1722.86       15.48 o   0.3816E-04
   4   8  17      216.52      140.87        6.19 o   0.8908E-03
   5   8  17      832.73      892.30        9.58 o   0.1086E-03
   6   8  17      155.68      135.54        5.08 o   0.1048E-02
   7   8  17      124.46       95.34        4.91 o   0.1447E-02
   8   8  17     1606.06     1442.27       13.89 o   0.4789E-04
  -8   9  17      299.59      273.24        6.85 o   0.4775E-03
  -7   9  17      338.60      315.65        6.29 o   0.4038E-03
  -6   9  17      330.18      322.84        6.39 o   0.4062E-03
  -5   9  17      428.30      401.95        8.08 o   0.2969E-03
  -4   9  17      372.73      436.12        7.79 o   0.2950E-03
  -3   9  17     1433.78     1479.65       16.53 o   0.4893E-04
  -2   9  17      151.82      115.58        5.48 o   0.1166E-02
  -1   9  17      441.72      437.11        8.01 o   0.2760E-03
   0   9  17       15.93        1.96        3.49 o   0.1912E-01
   1   9  17      356.93      364.12        6.96 o   0.3534E-03
   2   9  17      148.49      109.52        5.15 o   0.1223E-02
   3   9  17     1271.14     1340.80       12.57 o   0.5800E-04
   4   9  17      310.67      387.46        6.54 o   0.3522E-03
   5   9  17      479.61      432.53        7.90 o   0.2660E-03
   6   9  17      334.31      325.35        6.88 o   0.4006E-03
   7   9  17      322.72      288.84        7.00 o   0.4402E-03
   8   9  17      242.62      251.90        6.63 o   0.5544E-03
   9   9  17        4.93        9.77        2.64 o   0.1916E-01
  -9  10  17      325.56      300.71        8.33 o   0.4271E-03
  -8  10  17       29.30       32.43        3.74 o   0.4916E-02
  -7  10  17      211.12      158.93        6.48 o   0.8170E-03
  -6  10  17       60.56       50.60        3.78 o   0.2914E-02
  -5  10  17        5.15        4.47        3.16 o   0.2641E-01
  -4  10  17      414.33      407.93        8.39 o   0.2997E-03
  -3  10  17      503.36      502.72        9.11 o   0.2309E-03
  -2  10  17      582.08      568.12        9.71 o   0.1942E-03
  -1  10  17      145.68      126.26        5.07 o   0.1157E-02
   0  10  17       95.94       56.94        4.23 o   0.2205E-02
   1  10  17      211.03      177.78        5.71 o   0.7773E-03
   2  10  17      621.95      588.58        9.60 o   0.1827E-03
   3  10  17      477.00      486.43        7.51 o   0.2448E-03
   4  10  17      376.82      374.43        6.94 o   0.3372E-03
   5  10  17       11.75        7.66        3.05 o   0.1652E-01
   6  10  17       48.31       43.35        3.87 o   0.3469E-02
   7  10  17      229.38      175.76        6.03 o   0.7410E-03
   8  10  17       33.10       39.21        3.30 o   0.4225E-02
   9  10  17      317.95      310.65        7.49 o   0.4228E-03
  -8  11  17      103.32       94.10        7.37 o   0.1511E-02
  -7  11  17       28.31       19.10        3.51 o   0.7136E-02
  -6  11  17       53.31       44.86        3.82 o   0.3316E-02
  -5  11  17        4.52        3.68        3.03 o   0.3142E-01
  -4  11  17      190.36      201.14        5.68 o   0.7282E-03
  -3  11  17     1049.60      960.43       11.63 o   0.8933E-04
  -2  11  17      160.13      167.73        5.02 o   0.8845E-03
  -1  11  17      106.94       94.18        4.29 o   0.1591E-02
   0  11  17      934.97      905.05       10.73 o   0.1011E-03
   1  11  17      106.05       87.60        4.62 o   0.1667E-02
   2  11  17      216.47      211.26        5.99 o   0.6594E-03
   3  11  17     1038.95      914.76       11.97 o   0.9395E-04
   4  11  17      226.27      247.77        5.78 o   0.5796E-03
   5  11  17        5.04        4.64        3.23 o   0.2646E-01
   6  11  17       35.12       24.85        3.30 o   0.5610E-02
   7  11  17       19.36       12.74        3.00 o   0.1060E-01
   8  11  17      102.70      101.56       12.19 o   0.1267E-02
  -6  12  17       50.61       41.81        4.31 o   0.3517E-02
  -5  12  17      319.53      338.72        6.07 o   0.3926E-03
  -4  12  17      187.44      195.97        5.07 o   0.7531E-03
  -3  12  17       88.29       82.55        4.21 o   0.1836E-02
  -2  12  17       39.45       58.64        3.12 o   0.3081E-02
  -1  12  17       29.24       36.92        3.29 o   0.4698E-02
   0  12  17       35.21       32.87        3.29 o   0.4759E-02
   1  12  17       30.52       29.20        3.39 o   0.5375E-02
   2  12  17       68.79       87.44        4.07 o   0.1928E-02
   3  12  17       94.96       89.98        4.51 o   0.1680E-02
   4  12  17      219.14      183.84        6.35 o   0.7340E-03
   5  12  17      366.24      361.07        8.47 o   0.3482E-03
   6  12  17       79.42       62.74        5.33 o   0.2253E-02
  -4  13  17      100.23      126.08       13.43 o   0.1079E-02
  -3  13  17      130.99      139.32        5.29 o   0.1105E-02
  -2  13  17      150.33      142.89        5.33 o   0.1018E-02
  -1  13  17       94.42      110.71        4.18 o   0.1453E-02
   0  13  17       74.87       38.56        4.45 o   0.3035E-02
   1  13  17      140.81      125.72        4.80 o   0.1144E-02
   2  13  17      165.29      151.40        4.97 o   0.9459E-03
   3  13  17      172.88      171.89        5.84 o   0.8509E-03
   0   1  18      428.21      567.13        5.19 o   0.2270E-03
   1   1  18       65.47       46.27        2.88 o   0.3080E-02
  -1   2  18     2126.00     2472.82       12.37 o   0.2268E-04
   0   2  18      282.58      272.95        4.54 o   0.4964E-03
   1   2  18     2111.10     2443.06       12.58 o   0.2307E-04
   2   2  18     1206.67     1381.81        9.21 o   0.5825E-04
  -2   3  18      779.58      812.44        7.59 o   0.1230E-03
  -1   3  18      784.20      711.42        7.56 o   0.1377E-03
   0   3  18      332.05      464.14        4.80 o   0.2932E-03
   1   3  18      674.27      604.14        6.54 o   0.1720E-03
   2   3  18      862.07      882.26        8.01 o   0.1083E-03
   3   3  18     1431.66     1392.01       10.52 o   0.5292E-04
  -3   4  18       57.45       40.71        3.07 o   0.3493E-02
  -2   4  18      116.48       96.90        3.67 o   0.1477E-02
  -1   4  18      866.61      819.68        8.07 o   0.1151E-03
   0   4  18      929.96      873.07        8.37 o   0.1048E-03
   1   4  18      865.63      815.22        7.99 o   0.1158E-03
   2   4  18      139.95      121.82        3.89 o   0.1174E-02
   3   4  18       40.51       20.06        2.95 o   0.6007E-02
   4   4  18     2593.66     2623.94       16.25 o   0.1898E-04
  -4   5  18      984.99     1103.78       10.77 o   0.8027E-04
  -3   5  18      811.92      811.50        8.94 o   0.1190E-03
  -2   5  18     3963.20     4304.05       20.75 o   0.8235E-05
  -1   5  18     1746.71     1768.42       12.71 o   0.3691E-04
   0   5  18     1720.57     1875.80       12.67 o   0.3482E-04
   1   5  18     1614.37     1639.48       12.16 o   0.4179E-04
   2   5  18     3977.68     4328.92       20.62 o   0.8159E-05
   3   5  18      698.96      715.84        8.52 o   0.1437E-03
   4   5  18     1051.60     1187.92       10.64 o   0.7222E-04
   5   5  18      159.95      152.73        5.77 o   0.9426E-03
  -5   6  18     1210.83     1245.77       13.98 o   0.6425E-04
  -4   6  18      640.73      641.48        9.28 o   0.1678E-03
  -3   6  18     1057.35     1242.37       11.30 o   0.6849E-04
  -2   6  18      751.62      791.21        8.86 o   0.1261E-03
  -1   6  18      581.40      471.81        8.11 o   0.2284E-03
   0   6  18     1769.72     1700.82       14.64 o   0.3789E-04
   1   6  18      522.65      403.31        7.94 o   0.2729E-03
   2   6  18      795.07      826.78        9.90 o   0.1175E-03
   3   6  18      974.09     1142.53       10.54 o   0.7775E-04
   4   6  18      692.15      686.24        9.30 o   0.1522E-03
   5   6  18     1167.93     1200.69       13.77 o   0.6795E-04
   6   6  18      303.33      259.21        7.04 o   0.4896E-03
  -6   7  18     2414.64     2239.10       19.07 o   0.2352E-04
  -5   7  18     1675.37     1657.16       15.54 o   0.4034E-04
  -4   7  18     2194.80     2408.57       17.88 o   0.2307E-04
  -3   7  18      956.40      988.25       11.10 o   0.9181E-04
  -2   7  18      429.24      529.09        7.72 o   0.2346E-03
  -1   7  18      982.28      902.42       11.10 o   0.9861E-04
   0   7  18     1549.58     1727.31       13.99 o   0.4038E-04
   1   7  18      881.83      809.18       10.61 o   0.1155E-03
   2   7  18      456.14      536.73        7.47 o   0.2264E-03
   3   7  18      862.35      876.32       10.17 o   0.1087E-03
   4   7  18     2136.78     2367.09       16.94 o   0.2389E-04
   5   7  18     1759.67     1755.08       15.01 o   0.3697E-04
   6   7  18     2394.70     2220.64       17.26 o   0.2388E-04
   7   7  18        5.54        3.45        3.95 o   0.2433E-01
  -7   8  18      686.92      720.82        9.19 o   0.1448E-03
  -6   8  18      892.84      990.39       11.18 o   0.9394E-04
  -5   8  18      903.70      957.74       10.50 o   0.9619E-04
  -4   8  18     1020.25      939.53       11.47 o   0.9244E-04
  -3   8  18     1587.79     1473.09       15.41 o   0.4713E-04
  -2   8  18     1150.86      965.14       13.01 o   0.8486E-04
  -1   8  18      388.13      396.72        7.96 o   0.3163E-03
   0   8  18      552.09      572.44        8.05 o   0.1998E-03
   1   8  18      371.86      376.78        7.26 o   0.3374E-03
   2   8  18     1157.91      951.76       12.39 o   0.8579E-04
   3   8  18     1664.89     1555.90       15.22 o   0.4341E-04
   4   8  18     1076.99      982.27       12.31 o   0.8596E-04
   5   8  18     1021.54     1071.79       11.51 o   0.8098E-04
   6   8  18      910.59     1003.04       10.56 o   0.9204E-04
   7   8  18      665.23      698.32        8.72 o   0.1514E-03
   8   8  18      276.56      246.22        6.44 o   0.5301E-03
  -8   9  18      148.05      174.19        5.19 o   0.8936E-03
  -7   9  18       74.54       69.26        3.69 o   0.2210E-02
  -6   9  18      431.50      321.08        7.15 o   0.3597E-03
  -5   9  18       99.39      116.13        4.59 o   0.1387E-02
  -4   9  18      333.92      362.67        7.53 o   0.3656E-03
  -3   9  18      395.12      334.34        9.05 o   0.3512E-03
  -2   9  18      778.20      700.04       11.21 o   0.1383E-03
  -1   9  18      557.08      501.62        8.84 o   0.2210E-03
   0   9  18      639.60      605.32        9.08 o   0.1747E-03
   1   9  18      608.26      537.18        8.62 o   0.2002E-03
   2   9  18      817.88      732.20       10.06 o   0.1300E-03
   3   9  18      345.85      297.92        6.48 o   0.4131E-03
   4   9  18      368.83      385.70        6.46 o   0.3356E-03
   5   9  18      112.67      135.15        4.94 o   0.1185E-02
   6   9  18      436.95      334.21        7.84 o   0.3459E-03
   7   9  18       72.76       82.02        4.01 o   0.1973E-02
   8   9  18      195.74      213.10        6.20 o   0.6875E-03
   9   9  18      111.56      131.62        4.12 o   0.1263E-02
  -8  10  18       83.59       61.62        4.40 o   0.2269E-02
  -7  10  18       11.07       11.84        3.23 o   0.1254E-01
  -6  10  18      146.50      136.48        4.90 o   0.1084E-02
  -5  10  18       22.76       16.11        3.29 o   0.8812E-02
  -4  10  18       17.45        9.88        3.52 o   0.1160E-01
  -3  10  18      145.99      160.71        5.64 o   0.9508E-03
  -2  10  18       18.24       11.31        3.75 o   0.1092E-01
  -1  10  18      288.56      367.15        5.99 o   0.3845E-03
   0  10  18     3995.82     3862.96       22.96 o   0.9412E-05
   1  10  18      309.59      390.97        6.80 o   0.3530E-03
   2  10  18       25.93       23.58        3.65 o   0.6506E-02
   3  10  18      167.79      191.67        4.87 o   0.7964E-03
   4  10  18       26.52       14.25        3.25 o   0.8372E-02
   5  10  18       14.75       14.22        3.11 o   0.1119E-01
   6  10  18      125.34      123.49        4.80 o   0.1235E-02
   7  10  18       14.83       11.72        3.11 o   0.1173E-01
   8  10  18       72.06       51.42        3.95 o   0.2714E-02
  -7  11  18      171.83      147.97        5.68 o   0.9369E-03
  -6  11  18       61.91       72.73        3.76 o   0.2269E-02
  -5  11  18      172.45      175.13        5.20 o   0.8403E-03
  -4  11  18      286.08      293.24        6.65 o   0.4581E-03
  -3  11  18      826.94      784.95        9.74 o   0.1225E-03
  -2  11  18       18.45       26.30        3.03 o   0.6669E-02
  -1  11  18      255.80      257.79        6.00 o   0.5409E-03
   0  11  18      475.41      347.15        8.12 o   0.3212E-03
   1  11  18      237.25      250.66        6.36 o   0.5679E-03
   2  11  18       10.24       15.02        2.91 o   0.1138E-01
   3  11  18      965.12      889.22       10.85 o   0.1007E-03
   4  11  18      247.59      261.69        6.01 o   0.5326E-03
   5  11  18      181.66      191.48        6.25 o   0.7628E-03
   6  11  18       85.29       97.16        3.86 o   0.1663E-02
   7  11  18      148.71      125.75        5.66 o   0.1109E-02
  -5  12  18       43.47       47.11        3.49 o   0.3534E-02
  -4  12  18      135.90      193.27        4.12 o   0.8461E-03
  -3  12  18      113.83      136.35        4.05 o   0.1184E-02
  -2  12  18      635.20      653.85        8.46 o   0.1653E-03
  -1  12  18       18.43       25.12        2.91 o   0.6994E-02
   0  12  18       39.58       51.08        3.30 o   0.3468E-02
   1  12  18       22.49       24.24        3.03 o   0.6757E-02
   2  12  18      619.46      623.39        9.13 o   0.1743E-03
   3  12  18      119.40      143.01        4.34 o   0.1121E-02
   4  12  18      113.38      174.09        4.46 o   0.9687E-03
   5  12  18       38.56       37.57        4.00 o   0.4188E-02
  -2  13  18      256.43      221.29        9.15 o   0.5841E-03
  -1  13  18        6.82        0.43        3.58 o   0.3644E-01
   0  13  18      123.67       94.37        5.36 o   0.1477E-02
   1  13  18        1.33        2.73        2.99 o   0.4519E-01
   2  13  18      255.63      222.89        8.11 o   0.5886E-03
   3  13  18       99.35       88.24       12.00 o   0.1384E-02
   0   1  19       52.74       40.64        2.85 o   0.3513E-02
   1   1  19     1391.23     1427.13       10.26 o   0.5198E-04
  -1   2  19      493.76      437.03        5.92 o   0.2675E-03
   0   2  19     4494.53     4648.44       19.56 o   0.7042E-05
   1   2  19      523.67      471.18        6.41 o   0.2440E-03
   2   2  19      155.69       98.00        3.76 o   0.1344E-02
  -2   3  19      218.33      254.80        4.62 o   0.5785E-03
  -1   3  19      143.76       89.67        3.95 o   0.1464E-02
   0   3  19       14.49        2.01        2.41 o   0.2412E-01
   1   3  19      113.52       71.07        3.49 o   0.1889E-02
   2   3  19      221.22      249.35        4.77 o   0.5853E-03
   3   3  19       80.45       65.93        3.28 o   0.2345E-02
  -3   4  19     1446.33     1358.46       11.57 o   0.5364E-04
  -2   4  19      919.75      968.05        9.13 o   0.9460E-04
  -1   4  19      604.78      617.92        7.40 o   0.1779E-03
   0   4  19       15.64        2.92        2.33 o   0.2152E-01
   1   4  19      551.89      575.72        6.81 o   0.1979E-03
   2   4  19      914.34      963.76        8.76 o   0.9538E-04
   3   4  19     1568.76     1474.03       11.39 o   0.4718E-04
   4   4  19     2742.39     2666.77       17.12 o   0.1804E-04
  -4   5  19      181.47      203.45        5.42 o   0.7382E-03
  -3   5  19        8.41        2.42        3.02 o   0.2895E-01
  -2   5  19      208.97      194.19        5.12 o   0.7159E-03
  -1   5  19      680.35      745.33        8.28 o   0.1413E-03
   0   5  19       41.56       30.56        2.96 o   0.4602E-02
   1   5  19      605.07      662.07        7.59 o   0.1666E-03
   2   5  19      219.08      195.68        5.21 o   0.6976E-03
   3   5  19       10.85        1.35        3.15 o   0.2793E-01
   4   5  19      189.49      223.94        5.39 o   0.6737E-03
   5   5  19      280.06      327.33        6.94 o   0.4255E-03
  -5   6  19     1175.66     1330.26       13.72 o   0.6040E-04
  -4   6  19      346.31      315.92        7.17 o   0.3962E-03
  -3   6  19     1209.29     1259.46       12.56 o   0.6365E-04
  -2   6  19      453.82      380.04        7.19 o   0.3083E-03
  -1   6  19     2255.88     2140.96       16.03 o   0.2573E-04
   0   6  19      828.35      795.80        9.94 o   0.1199E-03
   1   6  19     2377.69     2253.51       16.53 o   0.2358E-04
   2   6  19      400.99      327.19        7.20 o   0.3671E-03
   3   6  19     1084.19     1162.65       11.25 o   0.7308E-04
   4   6  19      268.16      248.83        6.56 o   0.5316E-03
   5   6  19     1181.24     1298.07       13.69 o   0.6185E-04
   6   6  19       31.86        6.75        4.30 o   0.9318E-02
  -6   7  19      434.71      445.52        7.97 o   0.2725E-03
  -5   7  19      763.70      801.01        9.92 o   0.1258E-03
  -4   7  19     1142.24     1139.24       12.40 o   0.7276E-04
  -3   7  19      225.42      165.34        6.40 o   0.7710E-03
  -2   7  19      312.52      349.33        7.02 o   0.3862E-03
  -1   7  19     1270.92     1128.42       13.60 o   0.6889E-04
   0   7  19      715.32      863.63        9.76 o   0.1195E-03
   1   7  19     1259.58     1098.45       13.27 o   0.7110E-04
   2   7  19      351.14      387.88        6.80 o   0.3379E-03
   3   7  19      217.61      160.79        5.79 o   0.8029E-03
   4   7  19     1161.97     1161.86       12.07 o   0.7077E-04
   5   7  19      654.74      685.35        9.75 o   0.1563E-03
   6   7  19      388.26      395.76        8.06 o   0.3156E-03
   7   7  19      175.04      209.29        5.65 o   0.7388E-03
  -7   8  19       39.43       25.22        3.22 o   0.5250E-02
  -6   8  19      469.42      418.70        7.82 o   0.2775E-03
  -5   8  19       70.93       54.61        4.38 o   0.2607E-02
  -4   8  19      501.13      453.12        8.23 o   0.2540E-03
  -3   8  19      119.84       99.41        5.88 o   0.1411E-02
  -2   8  19      128.74      128.86        5.56 o   0.1157E-02
  -1   8  19       29.23       26.63        3.93 o   0.5727E-02
   0   8  19     1231.86     1497.32       11.63 o   0.5184E-04
   1   8  19       10.86       10.79        3.61 o   0.1355E-01
   2   8  19      161.04      156.48        5.68 o   0.9268E-03
   3   8  19      107.23       85.59        4.71 o   0.1651E-02
   4   8  19      545.49      487.73        8.53 o   0.2293E-03
   5   8  19       63.82       51.79        3.99 o   0.2832E-02
   6   8  19      416.62      377.15        7.56 o   0.3189E-03
   7   8  19       42.40       35.77        3.58 o   0.4126E-02
   8   8  19      100.40       94.72        4.26 o   0.1606E-02
  -8   9  19      353.47      350.76        7.08 o   0.3592E-03
  -7   9  19       96.20       89.56        3.81 o   0.1735E-02
  -6   9  19       88.69       98.25        4.19 o   0.1643E-02
  -5   9  19      174.11      177.54        5.41 o   0.8228E-03
  -4   9  19      147.95      142.27        5.13 o   0.1051E-02
  -3   9  19      290.66      300.86        7.88 o   0.4426E-03
  -2   9  19      101.40       98.39        5.43 o   0.1538E-02
  -1   9  19      471.73      573.30        7.34 o   0.2090E-03
   0   9  19     1705.32     1636.83       14.71 o   0.4024E-04
   1   9  19      498.90      605.80        8.02 o   0.1937E-03
   2   9  19      161.34      149.24        5.14 o   0.9695E-03
   3   9  19      313.08      321.56        6.23 o   0.4113E-03
   4   9  19      147.77      144.25        4.38 o   0.1049E-02
   5   9  19      199.91      182.39        5.52 o   0.7647E-03
   6   9  19       67.76       81.52        4.02 o   0.2057E-02
   7   9  19      132.84      110.18        5.10 o   0.1310E-02
   8   9  19      314.29      301.47        7.10 o   0.4254E-03
   9   9  19       36.65       26.57        3.70 o   0.5279E-02
  -8  10  19      203.63      179.08        6.00 o   0.7683E-03
  -7  10  19      196.45      159.28        6.44 o   0.8367E-03
  -6  10  19       11.68        9.59        3.02 o   0.1514E-01
  -5  10  19       63.36       63.09        3.95 o   0.2540E-02
  -4  10  19      474.97      441.09        8.45 o   0.2625E-03
  -3  10  19      924.39      882.08       11.13 o   0.1038E-03
  -2  10  19      107.00       98.67        4.67 o   0.1522E-02
  -1  10  19       36.14       34.49        3.47 o   0.4613E-02
   0  10  19       74.45      123.29        3.71 o   0.1440E-02
   1  10  19       28.66       25.76        3.53 o   0.5974E-02
   2  10  19      124.78      114.50        5.04 o   0.1289E-02
   3  10  19      849.00      831.16        9.87 o   0.1148E-03
   4  10  19      364.21      353.13        6.52 o   0.3567E-03
   5  10  19       45.68       53.05        3.51 o   0.3221E-02
   6  10  19       16.80       16.80        2.98 o   0.9686E-02
   7  10  19      185.29      159.52        5.37 o   0.8649E-03
   8  10  19      201.60      176.08        5.89 o   0.7812E-03
  -7  11  19       -0.08        2.31        4.81 o   0.3036E-01
  -6  11  19       44.75       47.81        3.65 o   0.3377E-02
  -5  11  19      746.50      705.77        9.63 o   0.1416E-03
  -4  11  19      139.64      129.49        4.98 o   0.1133E-02
  -3  11  19      211.05      196.00        5.29 o   0.7184E-03
  -2  11  19      169.11      160.55        4.94 o   0.9029E-03
  -1  11  19      281.67      345.39        6.05 o   0.4113E-03
   0  11  19       71.01       64.58        4.17 o   0.2348E-02
   1  11  19      311.51      328.80        6.82 o   0.4108E-03
   2  11  19      131.13      154.95        4.33 o   0.1021E-02
   3  11  19      205.72      191.90        5.60 o   0.7353E-03
   4  11  19      164.32      153.83        5.74 o   0.9347E-03
   5  11  19      762.68      705.50       11.60 o   0.1393E-03
   6  11  19       65.48       48.02        4.25 o   0.2896E-02
   7  11  19        0.68        6.69        4.71 o   0.2035E-01
  -5  12  19      149.11      155.76       10.44 o   0.8902E-03
  -4  12  19      122.22      117.59        4.23 o   0.1292E-02
  -3  12  19      558.70      586.83        8.46 o   0.1914E-03
  -2  12  19       73.20       91.00        3.52 o   0.1832E-02
  -1  12  19      132.71      125.11        5.01 o   0.1181E-02
   0  12  19       34.42       41.01        3.21 o   0.4088E-02
   1  12  19      144.75      141.82        4.60 o   0.1051E-02
   2  12  19       54.93       67.08        3.45 o   0.2502E-02
   3  12  19      595.26      583.68        9.81 o   0.1862E-03
   4  12  19      151.39      117.49        6.26 o   0.1158E-02
   5  12  19      141.32      153.33        8.27 o   0.9512E-03
  -1  13  19      273.78      279.97       10.76 o   0.4678E-03
   0  13  19       26.47       37.07        4.15 o   0.4638E-02
   1  13  19      262.25      274.70        8.97 o   0.4910E-03
   0   0  20      121.26       94.58        6.27 o   0.1397E-02
   0   1  20       52.80       38.01        3.08 o   0.3825E-02
   1   1  20       47.84       47.92        2.66 o   0.3288E-02
  -1   2  20      945.06      852.73        8.33 o   0.1065E-03
   0   2  20       66.65       43.25        3.04 o   0.3033E-02
   1   2  20      911.46      821.60        8.60 o   0.1123E-03
   2   2  20     2530.67     2681.32       14.50 o   0.1861E-04
  -2   3  20     1742.13     1760.59       12.25 o   0.3701E-04
  -1   3  20      292.00      228.62        5.01 o   0.5560E-03
   0   3  20     1124.72     1121.72        9.20 o   0.7407E-04
   1   3  20      258.94      205.04        4.92 o   0.6359E-03
   2   3  20     1760.05     1785.19       12.84 o   0.3624E-04
   3   3  20      539.00      512.22        7.37 o   0.2247E-03
  -3   4  20      102.36       88.20        4.08 o   0.1700E-02
  -2   4  20      516.05      577.34        7.19 o   0.2018E-03
  -1   4  20     1372.80     1344.15       11.70 o   0.5539E-04
   0   4  20      636.61      792.04        7.26 o   0.1386E-03
   1   4  20     1221.99     1192.48       10.34 o   0.6659E-04
   2   4  20      601.42      655.79        7.50 o   0.1677E-03
   3   4  20       68.94       51.95        3.46 o   0.2823E-02
   4   4  20     6451.31     6310.40       28.76 o   0.3856E-05
  -4   5  20      618.74      688.95        8.99 o   0.1594E-03
  -3   5  20      957.12     1037.36       10.60 o   0.8702E-04
  -2   5  20     2690.54     2387.54       17.58 o   0.2059E-04
  -1   5  20      148.11      151.12        4.71 o   0.9922E-03
   0   5  20     1707.55     2123.16       12.52 o   0.3012E-04
   1   5  20      180.92      179.08        4.80 o   0.8125E-03
   2   5  20     2697.92     2407.67       17.32 o   0.2038E-04
   3   5  20      939.40      995.79        9.79 o   0.9163E-04
   4   5  20      641.34      714.22        9.88 o   0.1513E-03
   5   5  20     1820.90     1811.99       17.24 o   0.3452E-04
  -5   6  20     1595.32     1582.82       15.36 o   0.4332E-04
  -4   6  20       74.30       87.74        4.59 o   0.1901E-02
  -3   6  20     1759.45     1700.60       15.33 o   0.3808E-04
  -2   6  20      314.47      272.21        6.83 o   0.4658E-03
  -1   6  20      240.48      318.76        6.12 o   0.4538E-03
   0   6  20       19.12        6.28        3.65 o   0.1350E-01
   1   6  20      226.78      317.21        5.69 o   0.4656E-03
   2   6  20      317.10      267.50        6.84 o   0.4705E-03
   3   6  20     1882.91     1779.29       14.50 o   0.3499E-04
   4   6  20       79.20      101.09        4.45 o   0.1683E-02
   5   6  20     1477.07     1472.68       15.51 o   0.4867E-04
   6   6  20     1804.46     1871.48       16.37 o   0.3428E-04
  -6   7  20       45.56       54.45        4.24 o   0.3017E-02
  -5   7  20      445.32      507.73        8.56 o   0.2420E-03
  -4   7  20      109.63      105.24        5.77 o   0.1403E-02
  -3   7  20      463.20      460.29        7.94 o   0.2559E-03
  -2   7  20      336.75      314.19        7.36 o   0.4030E-03
  -1   7  20     2104.34     2082.67       18.21 o   0.2768E-04
   0   7  20     3534.99     3635.76       22.34 o   0.1087E-04
   1   7  20     2277.63     2203.30       17.44 o   0.2489E-04
   2   7  20      295.57      280.44        6.16 o   0.4684E-03
   3   7  20      424.93      398.38        6.73 o   0.3013E-03
   4   7  20       99.55      101.58        4.61 o   0.1513E-02
   5   7  20      392.40      451.79        7.73 o   0.2833E-03
   6   7  20       78.76       85.38        4.85 o   0.1840E-02
   7   7  20      615.44      537.02        8.66 o   0.1988E-03
  -7   8  20       86.90       93.35        3.83 o   0.1715E-02
  -6   8  20      108.40       94.66        4.38 o   0.1565E-02
  -5   8  20      250.67      230.77        6.25 o   0.5894E-03
  -4   8  20      248.45      226.85        7.25 o   0.5820E-03
  -3   8  20      105.82       82.29        5.49 o   0.1681E-02
  -2   8  20     2278.93     2258.19       19.58 o   0.2418E-04
  -1   8  20     1869.94     1877.10       16.30 o   0.3304E-04
   0   8  20     2443.99     2552.42       17.99 o   0.2039E-04
   1   8  20     1816.50     1834.28       15.72 o   0.3444E-04
   2   8  20     2224.68     2242.61       16.54 o   0.2477E-04
   3   8  20      104.67       94.32        4.22 o   0.1576E-02
   4   8  20      237.65      227.01        5.94 o   0.5983E-03
   5   8  20      241.85      223.20        5.88 o   0.6145E-03
   6   8  20       92.59       87.66        4.09 o   0.1756E-02
   7   8  20       84.72       96.61        3.89 o   0.1685E-02
   8   8  20      299.97      208.55        6.21 o   0.5820E-03
  -8   9  20      328.55      323.63        7.69 o   0.3999E-03
  -7   9  20       41.70       37.49        3.46 o   0.4133E-02
  -6   9  20       67.92       62.12        4.26 o   0.2486E-02
  -5   9  20      229.68      255.30        6.10 o   0.5576E-03
  -4   9  20      200.66      182.62        5.58 o   0.7712E-03
  -3   9  20      395.13      408.62        8.28 o   0.3055E-03
  -2   9  20      495.24      437.45        8.42 o   0.2636E-03
  -1   9  20      340.58      281.40        6.59 o   0.4406E-03
   0   9  20        7.37        2.88        3.81 o   0.2402E-01
   1   9  20      343.71      299.45        6.42 o   0.4188E-03
   2   9  20      520.77      448.20        7.68 o   0.2529E-03
   3   9  20      390.11      394.44        7.14 o   0.3180E-03
   4   9  20      220.29      195.89        5.47 o   0.7066E-03
   5   9  20      260.45      288.74        6.12 o   0.4815E-03
   6   9  20       95.09       98.81        4.38 o   0.1600E-02
   7   9  20       30.75       31.78        3.42 o   0.5092E-02
   8   9  20      340.00      314.56        7.08 o   0.4046E-03
   9   9  20        9.38        6.72        3.73 o   0.1803E-01
  -8  10  20       40.52       52.65       10.30 o   0.2511E-02
  -7  10  20      136.10      109.09        5.39 o   0.1286E-02
  -6  10  20       30.83       23.23        3.55 o   0.6192E-02
  -5  10  20      364.57      366.63        7.31 o   0.3475E-03
  -4  10  20       68.95       68.07        4.62 o   0.2279E-02
  -3  10  20      100.99      118.69        4.16 o   0.1359E-02
  -2  10  20      623.37      590.91        8.53 o   0.1822E-03
  -1  10  20      262.32      284.16        5.89 o   0.4875E-03
   0  10  20      310.17      267.91        6.24 o   0.4802E-03
   1  10  20      280.37      291.91        6.48 o   0.4635E-03
   2  10  20      672.26      625.59        9.30 o   0.1668E-03
   3  10  20       70.15       89.94        3.74 o   0.1880E-02
   4  10  20       48.85       46.83        3.49 o   0.3369E-02
   5  10  20      332.38      345.06        7.32 o   0.3792E-03
   6  10  20       31.41       28.68        3.39 o   0.5480E-02
   7  10  20      127.60      105.81        4.64 o   0.1362E-02
  -6  11  20      119.68      127.97        5.23 o   0.1202E-02
  -5  11  20       74.05       51.03        3.99 o   0.2712E-02
  -4  11  20       18.78       30.20        2.83 o   0.6045E-02
  -3  11  20      327.58      323.11        6.75 o   0.4052E-03
  -2  11  20      247.74      270.65        5.94 o   0.5251E-03
  -1  11  20      106.06      120.77        4.21 o   0.1313E-02
   0  11  20      792.70      770.36       10.77 o   0.1265E-03
   1  11  20       90.73      111.27        3.69 o   0.1476E-02
   2  11  20      272.59      293.19        6.71 o   0.4725E-03
   3  11  20      303.03      289.62        6.83 o   0.4563E-03
   4  11  20       36.95       45.30        3.42 o   0.3726E-02
   5  11  20       81.06       53.05        4.65 o   0.2513E-02
   6  11  20      122.68      128.12        5.65 o   0.1185E-02
  -4  12  20       52.02       37.86        7.76 o   0.3183E-02
  -3  12  20      392.24      406.39        7.92 o   0.3071E-03
  -2  12  20       10.07        9.76        3.13 o   0.1575E-01
  -1  12  20      122.48      100.37        4.71 o   0.1410E-02
   0  12  20      721.73      761.13       10.21 o   0.1343E-03
   1  12  20      106.26      107.90        4.05 o   0.1426E-02
   2  12  20       13.24        8.61        2.69 o   0.1585E-01
   3  12  20      438.01      430.15        8.20 o   0.2791E-03
   4  12  20       54.35       39.10        4.81 o   0.3486E-02
   0   1  21      184.14      168.85        4.72 o   0.8420E-03
   1   1  21       16.63       11.62        2.64 o   0.1223E-01
  -1   2  21     2195.29     2278.52       13.63 o   0.2438E-04
   0   2  21       62.48       68.72        3.22 o   0.2388E-02
   1   2  21     2208.82     2299.97       14.67 o   0.2402E-04
   2   2  21     1277.56     1372.38       10.49 o   0.5672E-04
  -2   3  21      490.17      564.28        6.69 o   0.2108E-03
  -1   3  21     1670.93     1777.93       11.90 o   0.3731E-04
   0   3  21      186.68      236.49        4.15 o   0.6474E-03
   1   3  21     1642.71     1757.30       12.28 o   0.3811E-04
   2   3  21      433.90      494.90        6.42 o   0.2497E-03
   3   3  21      180.85      146.14        4.90 o   0.9388E-03
  -3   4  21      371.99      408.46        6.53 o   0.3134E-03
  -2   4  21     1796.21     2015.79       13.59 o   0.3136E-04
  -1   4  21     1121.95     1196.68       10.74 o   0.6928E-04
   0   4  21        4.11        2.50        2.79 o   0.3946E-01
   1   4  21     1020.63     1093.28       10.08 o   0.7961E-04
   2   4  21     1838.31     2045.24       14.03 o   0.3048E-04
   3   4  21      427.76      473.53        6.83 o   0.2603E-03
   4   4  21      895.97      729.08        9.91 o   0.1247E-03
  -4   5  21      324.95      213.39        7.45 o   0.5516E-03
  -3   5  21      479.78      513.79        7.92 o   0.2313E-03
  -2   5  21     1919.84     1798.19       15.38 o   0.3442E-04
  -1   5  21      241.86      175.07        5.70 o   0.7312E-03
   0   5  21        2.08        2.50        3.01 o   0.4188E-01
   1   5  21      197.30      140.78        5.07 o   0.9333E-03
   2   5  21     1870.00     1721.67       14.76 o   0.3662E-04
   3   5  21      444.28      483.76        7.21 o   0.2525E-03
   4   5  21      387.29      270.39        8.08 o   0.4282E-03
   5   5  21     1993.83     1874.08       17.66 o   0.3199E-04
  -5   6  21      808.53      686.65       12.25 o   0.1386E-03
  -4   6  21      718.60      694.30       10.32 o   0.1467E-03
  -3   6  21      294.10      234.00        6.39 o   0.5410E-03
  -2   6  21      119.10      115.69        5.25 o   0.1281E-02
  -1   6  21      329.71      355.90        7.01 o   0.3690E-03
   0   6  21     1292.87     1165.84       13.13 o   0.6605E-04
   1   6  21      321.58      356.25        6.77 o   0.3725E-03
   2   6  21      115.19      125.11        4.84 o   0.1231E-02
   3   6  21      242.29      190.20        5.36 o   0.6886E-03
   4   6  21      732.77      705.91       10.31 o   0.1432E-03
   5   6  21      723.46      627.08       11.05 o   0.1593E-03
   6   6  21     2313.95     2410.01       18.58 o   0.2230E-04
  -6   7  21       45.66       40.74        3.91 o   0.3728E-02
  -5   7  21      171.68      158.65        6.03 o   0.8941E-03
  -4   7  21      420.03      424.91        8.39 o   0.2882E-03
  -3   7  21      349.77      408.22        7.59 o   0.3206E-03
  -2   7  21     1519.58     1611.31       14.76 o   0.4370E-04
  -1   7  21      351.47      340.85        7.44 o   0.3726E-03
   0   7  21       80.31       87.13        4.51 o   0.1828E-02
   1   7  21      378.66      352.65        7.39 o   0.3513E-03
   2   7  21     1519.01     1583.49       12.86 o   0.4466E-04
   3   7  21      284.20      346.89        6.06 o   0.4013E-03
   4   7  21      428.14      433.80        7.49 o   0.2823E-03
   5   7  21      176.97      151.83        5.67 o   0.9150E-03
   6   7  21       43.82       38.16        4.24 o   0.3897E-02
   7   7  21      139.76      118.25        4.78 o   0.1217E-02
  -7   8  21       33.40       29.60        3.20 o   0.5117E-02
  -6   8  21      552.33      475.14        7.95 o   0.2328E-03
  -5   8  21       65.25       83.68        4.12 o   0.2042E-02
  -4   8  21      464.20      479.31        8.43 o   0.2502E-03
  -3   8  21      227.91      248.90        6.71 o   0.5701E-03
  -2   8  21      396.66      430.70        8.20 o   0.2916E-03
  -1   8  21     1336.37     1243.20       13.95 o   0.6144E-04
   0   8  21      354.69      325.99        6.76 o   0.3871E-03
   1   8  21     1276.67     1200.10       11.92 o   0.6545E-04
   2   8  21      334.92      385.41        6.32 o   0.3459E-03
   3   8  21      260.33      265.85        5.63 o   0.5179E-03
   4   8  21      453.23      466.30        7.19 o   0.2602E-03
   5   8  21       59.42       69.12        3.36 o   0.2449E-02
   6   8  21      585.92      487.41        8.46 o   0.2211E-03
   7   8  21       39.22       31.95        3.33 o   0.4594E-02
   8   8  21       31.75       52.66        3.20 o   0.3465E-02
  -8   9  21       42.45       42.37        4.08 o   0.3720E-02
  -7   9  21      306.73      286.12        6.63 o   0.4580E-03
  -6   9  21       76.47       59.46        4.33 o   0.2411E-02
  -5   9  21       89.05       74.80        4.31 o   0.1955E-02
  -4   9  21      157.75      170.38        5.41 o   0.8922E-03
  -3   9  21      628.17      549.36        9.34 o   0.1930E-03
  -2   9  21      746.91      743.00        9.25 o   0.1353E-03
  -1   9  21       57.35       23.15        3.80 o   0.4574E-02
   0   9  21      225.24      305.88        5.93 o   0.4850E-03
   1   9  21       47.84       18.40        3.71 o   0.5573E-02
   2   9  21      732.57      721.84        8.85 o   0.1404E-03
   3   9  21      517.73      467.02        7.94 o   0.2438E-03
   4   9  21      166.94      185.40        4.79 o   0.8242E-03
   5   9  21      103.05       79.66        4.46 o   0.1766E-02
   6   9  21       90.40       63.86        4.44 o   0.2156E-02
   7   9  21      275.00      259.37        6.33 o   0.5179E-03
   8   9  21       56.70       49.68        3.75 o   0.3066E-02
  -7  10  21       53.52       59.29        4.20 o   0.2747E-02
  -6  10  21       -1.77        3.09        2.97 o   0.4178E-01
  -5  10  21      220.63      212.76        6.31 o   0.6558E-03
  -4  10  21       78.23       75.70        4.37 o   0.2039E-02
  -3  10  21      110.61      111.59        4.23 o   0.1377E-02
  -2  10  21      145.48      166.90        4.72 o   0.9426E-03
  -1  10  21       81.18       71.44        4.35 o   0.2090E-02
   0  10  21       99.51       70.30        4.35 o   0.1986E-02
   1  10  21      113.92       90.05        4.71 o   0.1571E-02
   2  10  21      152.46      157.09        4.94 o   0.9688E-03
   3  10  21      103.88      100.84        4.10 o   0.1516E-02
   4  10  21       62.79       70.58        4.22 o   0.2309E-02
   5  10  21      234.62      224.36        6.89 o   0.6122E-03
   6  10  21        1.89        4.41        2.57 o   0.3699E-01
   7  10  21       61.17       72.81        4.56 o   0.2265E-02
  -5  11  21      368.76      374.50        6.82 o   0.3393E-03
  -4  11  21      245.52      280.14        6.00 o   0.5046E-03
  -3  11  21       86.53      108.03        3.62 o   0.1542E-02
  -2  11  21       84.49       99.11        3.75 o   0.1659E-02
  -1  11  21      473.79      424.67        8.76 o   0.2722E-03
   0  11  21      228.93      202.90        6.57 o   0.6606E-03
   1  11  21      425.71      413.89        7.84 o   0.2928E-03
   2  11  21       88.11      117.76        3.85 o   0.1435E-02
   3  11  21       99.21      110.32        4.24 o   0.1444E-02
   4  11  21      206.09      239.56        6.33 o   0.6081E-03
   5  11  21      422.60      386.82        8.82 o   0.3088E-03
  -3  12  21       17.96       11.33        6.42 o   0.8550E-02
  -2  12  21      166.50      181.49        5.90 o   0.8255E-03
  -1  12  21       18.40       13.76        3.32 o   0.9914E-02
   0  12  21       27.89       15.90        3.53 o   0.7676E-02
   1  12  21       24.62       18.59        3.84 o   0.7351E-02
   2  12  21      126.24      141.49        6.34 o   0.1087E-02
   3  12  21        8.28        5.84        4.77 o   0.1692E-01
   0   1  22      129.58      165.05        3.89 o   0.9539E-03
   1   1  22       75.67       87.78        3.57 o   0.1877E-02
  -1   2  22      825.84      880.97        8.40 o   0.1103E-03
   0   2  22      424.28      442.39        6.91 o   0.2802E-03
   1   2  22      680.82      727.66        8.11 o   0.1447E-03
   2   2  22      934.04     1022.19        9.04 o   0.8958E-04
  -2   3  22     1640.36     1631.92       12.62 o   0.4156E-04
  -1   3  22     1279.92     1304.47       10.92 o   0.5957E-04
   0   3  22       77.37       89.70        3.56 o   0.1843E-02
   1   3  22     1243.40     1276.62       11.18 o   0.6179E-04
   2   3  22     1707.23     1696.33       12.36 o   0.3905E-04
   3   3  22      878.05      996.60        9.76 o   0.9512E-04
  -3   4  22     2355.11     2210.87       16.52 o   0.2423E-04
  -2   4  22       79.48       86.60        4.12 o   0.1850E-02
  -1   4  22     1393.78     1261.01       12.31 o   0.5924E-04
   0   4  22      213.86      178.76        4.79 o   0.7559E-03
   1   4  22     1402.32     1277.09       12.08 o   0.5832E-04
   2   4  22       98.47       98.60        4.06 o   0.1568E-02
   3   4  22     2175.39     2078.47       15.86 o   0.2715E-04
   4   4  22      769.00      611.89        9.65 o   0.1570E-03
  -4   5  22      896.09      865.85       11.13 o   0.1071E-03
  -3   5  22      232.53      199.30        6.17 o   0.6709E-03
  -2   5  22      414.06      401.87        7.40 o   0.3054E-03
  -1   5  22     1193.04     1370.42       11.97 o   0.5876E-04
   0   5  22       61.83       33.08        3.94 o   0.3711E-02
   1   5  22     1106.67     1299.89       11.23 o   0.6448E-04
   2   5  22      465.82      449.13        7.96 o   0.2637E-03
   3   5  22      195.74      171.78        5.32 o   0.8087E-03
   4   5  22      953.52      903.50       11.76 o   0.9961E-04
   5   5  22      417.06      370.32        8.29 o   0.3241E-03
  -5   6  22      266.15      199.81        7.11 o   0.6288E-03
  -4   6  22     1404.50     1454.84       13.86 o   0.5052E-04
  -3   6  22      440.89      453.85        8.06 o   0.2678E-03
  -2   6  22      504.36      501.88        8.03 o   0.2316E-03
  -1   6  22      455.98      466.93        7.58 o   0.2568E-03
   0   6  22       37.57        6.70        3.94 o   0.8696E-02
   1   6  22      426.24      434.94        7.19 o   0.2813E-03
   2   6  22      507.23      507.84        7.72 o   0.2290E-03
   3   6  22      444.01      446.23        7.30 o   0.2717E-03
   4   6  22     1511.37     1539.39       13.81 o   0.4582E-04
   5   6  22      226.16      181.07        6.51 o   0.7273E-03
   6   6  22     1560.23     1564.71       15.56 o   0.4418E-04
  -6   7  22      237.14      203.61        5.86 o   0.6529E-03
  -5   7  22       10.02        8.52        3.89 o   0.1466E-01
  -4   7  22      392.49      363.13        7.74 o   0.3380E-03
  -3   7  22      268.07      270.23        6.49 o   0.5011E-03
  -2   7  22       33.05       59.72        3.56 o   0.3133E-02
  -1   7  22      937.86     1075.48       12.08 o   0.8388E-04
   0   7  22     3054.39     3023.93       20.54 o   0.1459E-04
   1   7  22      955.76     1086.00       11.51 o   0.8246E-04
   2   7  22       39.92       59.55        3.61 o   0.2999E-02
   3   7  22      290.62      293.04        6.05 o   0.4561E-03
   4   7  22      472.60      426.47        7.77 o   0.2731E-03
   5   7  22       11.81       10.41        3.63 o   0.1298E-01
   6   7  22      218.20      189.03        5.73 o   0.7140E-03
   7   7  22       16.01        1.83        3.35 o   0.2062E-01
  -7   8  22      546.51      494.86        8.98 o   0.2232E-03
  -6   8  22      129.73      119.29        5.18 o   0.1222E-02
  -5   8  22     1389.04     1270.87       14.04 o   0.5822E-04
  -4   8  22      212.83      194.63        5.52 o   0.7135E-03
  -3   8  22      382.62      396.19        7.48 o   0.3200E-03
  -2   8  22      741.17      738.93       10.00 o   0.1368E-03
  -1   8  22      333.14      345.65        7.82 o   0.3753E-03
   0   8  22      787.37      831.22       10.32 o   0.1173E-03
   1   8  22      303.86      323.84        6.25 o   0.4142E-03
   2   8  22      722.15      741.01        9.04 o   0.1384E-03
   3   8  22      361.40      372.35        6.96 o   0.3460E-03
   4   8  22      198.02      182.63        5.14 o   0.7718E-03
   5   8  22     1381.68     1295.01       12.28 o   0.5746E-04
   6   8  22      103.69      105.98        4.10 o   0.1459E-02
   7   8  22      535.25      496.32        8.45 o   0.2252E-03
   8   8  22        4.01        4.94        2.85 o   0.2865E-01
  -8   9  22       56.43       53.77        4.85 o   0.2823E-02
  -7   9  22        4.75        2.35        2.92 o   0.3736E-01
  -6   9  22      177.70      180.68        5.52 o   0.8120E-03
  -5   9  22      558.42      557.25        9.29 o   0.2018E-03
  -4   9  22      171.59      186.17        5.42 o   0.8095E-03
  -3   9  22       71.72       70.91        3.76 o   0.2226E-02
  -2   9  22       42.65       26.93        3.75 o   0.4978E-02
  -1   9  22      785.98      803.66       10.69 o   0.1230E-03
   0   9  22       50.32       22.72        3.90 o   0.4835E-02
   1   9  22      739.22      762.57        9.33 o   0.1333E-03
   2   9  22       61.88       42.52        3.50 o   0.3310E-02
   3   9  22       70.76       71.51        3.86 o   0.2220E-02
   4   9  22      192.79      198.52        5.29 o   0.7399E-03
   5   9  22      585.00      577.01        8.98 o   0.1918E-03
   6   9  22      178.19      177.71        5.26 o   0.8230E-03
   7   9  22       10.81        4.13        2.84 o   0.2231E-01
   8   9  22       74.03       69.78        5.80 o   0.2126E-02
  -6  10  22       66.04       70.73        3.73 o   0.2256E-02
  -5  10  22      127.30      124.35        4.67 o   0.1211E-02
  -4  10  22      101.81       93.10        4.42 o   0.1615E-02
  -3  10  22      265.50      273.66        6.46 o   0.5079E-03
  -2  10  22      144.61      162.31        5.56 o   0.9413E-03
  -1  10  22      240.03      248.68        6.74 o   0.5630E-03
   0  10  22      128.82      106.37        4.41 o   0.1354E-02
   1  10  22      274.26      294.61        5.73 o   0.4703E-03
   2  10  22      140.14      154.68        4.91 o   0.9932E-03
   3  10  22      285.27      275.92        6.48 o   0.4906E-03
   4  10  22      112.84      101.60        4.76 o   0.1459E-02
   5  10  22      136.55      130.45        5.35 o   0.1132E-02
   6  10  22       68.43       75.08        4.25 o   0.2118E-02
  -5  11  22      248.20      260.54       12.78 o   0.4979E-03
  -4  11  22      241.19      226.26        6.89 o   0.5976E-03
  -3  11  22       88.25      110.18        4.74 o   0.1491E-02
  -2  11  22       94.00      101.98        4.17 o   0.1579E-02
  -1  11  22       25.46       14.27        3.25 o   0.8728E-02
   0  11  22      247.75      221.69        6.04 o   0.6108E-03
   1  11  22       26.92       10.70        3.01 o   0.9807E-02
   2  11  22       71.05       87.21        3.41 o   0.1960E-02
   3  11  22       82.49      129.77        3.94 o   0.1351E-02
   4  11  22      265.34      247.87        7.74 o   0.5329E-03
   5  11  22      310.43      283.45       11.21 o   0.4371E-03
  -1  12  22      326.45      310.74        9.93 o   0.4060E-03
   0  12  22       48.42       41.11        4.71 o   0.3487E-02
   1  12  22      314.22      301.54       11.26 o   0.4172E-03
   0   1  23        5.42        1.11        2.66 o   0.4545E-01
   1   1  23       11.96        8.08        3.19 o   0.1588E-01
  -1   2  23     1031.38      997.49       10.09 o   0.8721E-04
   0   2  23      754.27      798.47        8.91 o   0.1264E-03
   1   2  23     1142.70     1103.05       10.94 o   0.7487E-04
   2   2  23       25.65       15.46        3.04 o   0.8210E-02
  -2   3  23      822.74      836.84        9.18 o   0.1164E-03
  -1   3  23      568.64      520.15        7.67 o   0.2124E-03
   0   3  23      409.90      486.74        6.64 o   0.2635E-03
   1   3  23      588.83      544.62        7.84 o   0.2009E-03
   2   3  23      828.31      854.76        8.52 o   0.1139E-03
   3   3  23     3552.94     3619.29       19.70 o   0.1080E-04
  -3   4  23      696.65      790.40        8.61 o   0.1325E-03
  -2   4  23     1348.34     1396.20       12.32 o   0.5429E-04
  -1   4  23     2137.32     2131.53       15.99 o   0.2653E-04
   0   4  23     1045.60     1010.88       10.45 o   0.8500E-04
   1   4  23     1948.80     1966.57       14.89 o   0.3053E-04
   2   4  23     1338.74     1397.67       11.81 o   0.5447E-04
   3   4  23      633.63      737.08        8.71 o   0.1476E-03
   4   4  23      895.08      893.58       10.53 o   0.1038E-03
  -4   5  23      600.76      614.07        9.16 o   0.1787E-03
  -3   5  23     1332.34     1405.13       12.39 o   0.5413E-04
  -2   5  23      238.93      253.96        5.71 o   0.5500E-03
  -1   5  23      246.89      288.13        6.04 o   0.4952E-03
   0   5  23      260.18      227.42        6.12 o   0.5944E-03
   1   5  23      218.87      268.49        5.97 o   0.5478E-03
   2   5  23      337.48      339.98        6.79 o   0.3779E-03
   3   5  23     1294.81     1386.68       11.68 o   0.5573E-04
   4   5  23      521.72      536.68        8.51 o   0.2149E-03
   5   5  23     1303.28     1292.70       14.19 o   0.5944E-04
  -5   6  23     1076.36     1018.06       13.11 o   0.8326E-04
  -4   6  23       79.77       71.51        4.62 o   0.2111E-02
  -3   6  23      221.37      220.57        5.65 o   0.6418E-03
  -2   6  23      162.61      193.53        5.51 o   0.7955E-03
  -1   6  23      257.81      233.91        6.33 o   0.5818E-03
   0   6  23     1119.29     1094.40       12.11 o   0.7624E-04
   1   6  23      311.43      289.50        6.76 o   0.4556E-03
   2   6  23      152.47      177.29        5.08 o   0.8740E-03
   3   6  23      212.97      208.26        5.69 o   0.6804E-03
   4   6  23      100.21       91.88        4.92 o   0.1636E-02
   5   6  23     1150.22     1086.39       12.67 o   0.7561E-04
   6   6  23      529.10      504.90        8.44 o   0.2248E-03
  -6   7  23      332.88      340.90        6.55 o   0.3830E-03
  -5   7  23      264.99      250.05        6.50 o   0.5387E-03
  -4   7  23      320.58      316.78        7.35 o   0.4069E-03
  -3   7  23      382.19      408.07        7.28 o   0.3081E-03
  -2   7  23      707.33      713.11        9.33 o   0.1439E-03
  -1   7  23      390.97      430.28        7.87 o   0.2916E-03
   0   7  23       43.25       35.52        3.92 o   0.4147E-02
   1   7  23      416.16      453.04        7.21 o   0.2727E-03
   2   7  23      630.21      640.78        8.04 o   0.1679E-03
   3   7  23      440.77      463.02        7.63 o   0.2602E-03
   4   7  23      302.83      314.72        6.07 o   0.4214E-03
   5   7  23      258.86      220.76        5.98 o   0.5991E-03
   6   7  23      321.27      326.21        6.63 o   0.4026E-03
   7   7  23      423.26      422.39        7.31 o   0.2912E-03
  -7   8  23      121.90      140.97        4.64 o   0.1133E-02
  -6   8  23      834.96      773.67       10.98 o   0.1236E-03
  -5   8  23      421.71      394.59        7.88 o   0.3052E-03
  -4   8  23      218.47      235.52        5.32 o   0.6066E-03
  -3   8  23       74.25       86.51        4.03 o   0.1900E-02
  -2   8  23      125.49      169.94        4.84 o   0.9617E-03
  -1   8  23     1052.33      962.95       11.87 o   0.8965E-04
   0   8  23       41.61       57.37        4.05 o   0.2994E-02
   1   8  23     1073.97      997.88       10.87 o   0.8588E-04
   2   8  23      149.26      198.51        4.70 o   0.8048E-03
   3   8  23      101.73      105.61        4.31 o   0.1482E-02
   4   8  23      222.07      235.53        5.61 o   0.6013E-03
   5   8  23      390.51      359.35        7.39 o   0.3412E-03
   6   8  23      775.76      716.43       10.14 o   0.1377E-03
   7   8  23      132.33      145.00        4.63 o   0.1078E-02
   8   8  23       -1.36        0.87        2.83 o   0.7395E-01
  -7   9  23      204.86      170.29        6.03 o   0.7954E-03
  -6   9  23      108.41      124.40        4.46 o   0.1270E-02
  -5   9  23       51.56       46.94        4.05 o   0.3262E-02
  -4   9  23       13.96       12.85        3.28 o   0.1126E-01
  -3   9  23      623.48      565.03        9.01 o   0.1882E-03
  -2   9  23      965.63      993.17       11.59 o   0.9019E-04
  -1   9  23       71.19       63.77        4.42 o   0.2397E-02
   0   9  23      338.90      330.06        7.41 o   0.3909E-03
   1   9  23       89.95       80.59        4.13 o   0.1892E-02
   2   9  23      899.05      943.93       10.52 o   0.9832E-04
   3   9  23      527.48      485.22        7.97 o   0.2326E-03
   4   9  23       21.81       16.21        3.24 o   0.8513E-02
   5   9  23       46.54       57.51        3.84 o   0.2953E-02
   6   9  23      113.51      133.10        4.74 o   0.1185E-02
   7   9  23      223.07      182.07        6.64 o   0.7284E-03
  -6  10  23        8.95       12.58        3.80 o   0.1246E-01
  -5  10  23      152.35      147.72        5.60 o   0.9959E-03
  -4  10  23      134.50      137.81        5.04 o   0.1093E-02
  -3  10  23       46.58       37.77        3.63 o   0.3920E-02
  -2  10  23       50.48       38.03        4.04 o   0.3721E-02
  -1  10  23      411.17      451.39        8.08 o   0.2752E-03
   0  10  23       72.37       64.59        3.84 o   0.2345E-02
   1  10  23      389.55      407.57        6.86 o   0.3087E-03
   2  10  23       55.99       42.22        3.95 o   0.3367E-02
   3  10  23       40.66       33.57        3.30 o   0.4472E-02
   4  10  23      180.82      173.11        5.86 o   0.8228E-03
   5  10  23      167.57      164.93        5.69 o   0.8855E-03
   6  10  23       15.28       13.46        3.83 o   0.1039E-01
  -4  11  23       80.31       85.86        6.91 o   0.1769E-02
  -3  11  23       42.57       18.87        4.00 o   0.5830E-02
  -2  11  23       15.00       20.00        2.90 o   0.8804E-02
  -1  11  23       52.61       38.18        3.67 o   0.3690E-02
   0  11  23     2347.26     2150.39       16.85 o   0.2509E-04
   1  11  23       44.39       43.61        3.63 o   0.3617E-02
   2  11  23       13.21       17.54        2.78 o   0.1005E-01
   3  11  23       33.95       14.98        3.81 o   0.7276E-02
   4  11  23      110.77      113.35        9.14 o   0.1259E-02
   0   0  24       18.79        8.29        6.51 o   0.9316E-02
   0   1  24     1352.83     1471.38       11.21 o   0.5077E-04
   1   1  24      506.24      400.14        7.24 o   0.2819E-03
  -1   2  24      609.39      555.92        8.32 o   0.1939E-03
   0   2  24       24.23        5.84        3.27 o   0.1272E-01
   1   2  24      582.46      539.88        8.51 o   0.2031E-03
   2   2  24       52.95       43.60        3.62 o   0.3404E-02
  -2   3  24     1127.53     1127.92       11.40 o   0.7384E-04
  -1   3  24      473.80      446.56        7.56 o   0.2607E-03
   0   3  24      189.95      183.86        5.23 o   0.7843E-03
   1   3  24      390.44      356.30        7.04 o   0.3424E-03
   2   3  24     1211.33     1210.88       11.32 o   0.6628E-04
   3   3  24       41.87       43.62        3.23 o   0.3709E-02
  -3   4  24      309.92      303.62        5.79 o   0.4339E-03
  -2   4  24      342.64      343.32        6.53 o   0.3729E-03
  -1   4  24      711.01      643.46        8.88 o   0.1577E-03
   0   4  24       84.28      105.37        3.97 o   0.1602E-02
   1   4  24      676.30      616.36        8.70 o   0.1679E-03
   2   4  24      401.99      394.52        6.74 o   0.3111E-03
   3   4  24      302.18      275.70        6.12 o   0.4720E-03
   4   4  24      207.24      139.90        5.64 o   0.9131E-03
  -4   5  24      797.47      690.72       10.18 o   0.1407E-03
  -3   5  24     1353.27     1389.05       12.96 o   0.5455E-04
  -2   5  24      961.01      942.56       10.81 o   0.9580E-04
  -1   5  24      420.37      495.55        7.59 o   0.2529E-03
   0   5  24       80.38       70.55        4.01 o   0.2148E-02
   1   5  24      451.46      543.44        7.59 o   0.2260E-03
   2   5  24      967.17      957.49       10.81 o   0.9405E-04
   3   5  24     1242.33     1284.04       12.21 o   0.6189E-04
   4   5  24      737.42      654.36       10.17 o   0.1535E-03
   5   5  24       14.76        6.06        4.01 o   0.1431E-01
  -5   6  24      646.11      617.94        9.25 o   0.1708E-03
  -4   6  24       22.74       17.21        4.09 o   0.7805E-02
  -3   6  24       91.84      113.04        4.37 o   0.1470E-02
  -2   6  24      106.25      134.03        4.86 o   0.1217E-02
  -1   6  24      863.55      799.04       10.16 o   0.1183E-03
   0   6  24       28.31       20.55        3.67 o   0.6752E-02
   1   6  24      801.16      757.37       10.72 o   0.1288E-03
   2   6  24      117.75      157.29        4.25 o   0.1047E-02
   3   6  24       89.77      107.99        4.09 o   0.1536E-02
   4   6  24       17.67       17.66        3.91 o   0.8458E-02
   5   6  24      682.99      646.55        9.02 o   0.1599E-03
   6   6  24      306.79      302.48        6.30 o   0.4373E-03
  -6   7  24      303.37      303.60        6.11 o   0.4420E-03
  -5   7  24      602.14      614.81        8.40 o   0.1775E-03
  -4   7  24      340.02      306.60        7.45 o   0.4147E-03
  -3   7  24      222.86      269.13        5.33 o   0.5483E-03
  -2   7  24       62.73       49.15        4.05 o   0.2931E-02
  -1   7  24      320.96      320.68        7.62 o   0.4064E-03
   0   7  24      718.66      699.85        9.98 o   0.1445E-03
   1   7  24      344.86      341.63        6.81 o   0.3764E-03
   2   7  24       50.79       38.46        3.61 o   0.3713E-02
   3   7  24      186.14      223.50        5.16 o   0.6802E-03
   4   7  24      322.78      307.32        6.33 o   0.4260E-03
   5   7  24      584.05      592.12        8.18 o   0.1862E-03
   6   7  24      274.44      286.98        6.05 o   0.4814E-03
   7   7  24       53.59       23.41        3.44 o   0.4696E-02
  -7   8  24       25.50       28.05        2.90 o   0.6003E-02
  -6   8  24       34.31       56.43        3.21 o   0.3329E-02
  -5   8  24      692.12      669.08        9.13 o   0.1551E-03
  -4   8  24      147.36      154.42        4.77 o   0.9780E-03
  -3   8  24      707.50      691.82        9.84 o   0.1479E-03
  -2   8  24      701.54      674.01        9.13 o   0.1530E-03
  -1   8  24      114.69       91.89        4.75 o   0.1542E-02
   0   8  24      127.21       93.65        4.93 o   0.1455E-02
   1   8  24      127.37      111.85        4.71 o   0.1303E-02
   2   8  24      676.46      662.01        9.18 o   0.1582E-03
   3   8  24      652.43      642.52        9.16 o   0.1645E-03
   4   8  24      149.15      159.14        4.93 o   0.9507E-03
   5   8  24      684.83      659.44        9.70 o   0.1577E-03
   6   8  24       40.85       58.34        3.36 o   0.3095E-02
   7   8  24       32.49       28.75        3.13 o   0.5409E-02
   8   8  24       34.91       36.65        7.40 o   0.3738E-02
  -6   9  24      220.10      219.86        6.01 o   0.6393E-03
  -5   9  24      425.92      395.05        8.96 o   0.3021E-03
  -4   9  24      180.02      214.93        6.38 o   0.6996E-03
  -3   9  24       -1.53        1.05        3.21 o   0.5806E-01
  -2   9  24      573.50      512.68       10.62 o   0.2120E-03
  -1   9  24      630.75      622.29        9.40 o   0.1728E-03
   0   9  24      283.67      234.62        6.40 o   0.5481E-03
   1   9  24      613.00      593.55        8.67 o   0.1831E-03
   2   9  24      555.25      494.74        8.49 o   0.2238E-03
   3   9  24       -0.37        1.52        2.86 o   0.6789E-01
   4   9  24      184.22      218.14        5.16 o   0.6921E-03
   5   9  24      449.89      404.11        8.61 o   0.2898E-03
   6   9  24      177.63      166.67        5.58 o   0.8564E-03
  -5  10  24       41.36       44.10        4.17 o   0.3661E-02
  -4  10  24      178.40      179.45        6.90 o   0.8036E-03
  -3  10  24       54.32       53.41        4.37 o   0.2942E-02
  -2  10  24      180.87      182.73        5.82 o   0.7964E-03
  -1  10  24      193.21      157.66        5.63 o   0.8623E-03
   0  10  24       70.95       67.77        3.65 o   0.2291E-02
   1  10  24      185.45      155.39        5.15 o   0.8903E-03
   2  10  24      200.46      202.10        5.51 o   0.7118E-03
   3  10  24       64.54       73.19        3.47 o   0.2280E-02
   4  10  24      169.67      182.52        6.15 o   0.8142E-03
   5  10  24       28.73       29.49        4.20 o   0.5319E-02
  -2  11  24      169.21      141.76        6.92 o   0.9664E-03
  -1  11  24       53.81       45.54        4.09 o   0.3282E-02
   0  11  24      373.52      382.43        8.20 o   0.3318E-03
   1  11  24       41.75       38.51        4.20 o   0.3987E-02
   2  11  24      193.20      155.88       11.40 o   0.8022E-03
   0   1  25       24.01       10.74        3.45 o   0.1015E-01
   1   1  25     7104.65     7140.67       29.83 o   0.3135E-05
  -1   2  25     1276.46     1272.45       11.81 o   0.6094E-04
   0   2  25       13.02        2.42        3.34 o   0.2239E-01
   1   2  25     1329.78     1326.18       11.75 o   0.5720E-04
   2   2  25      197.79      240.44        5.30 o   0.6276E-03
  -2   3  25      692.37      736.12        8.29 o   0.1416E-03
  -1   3  25     1675.14     1552.06       13.69 o   0.4308E-04
   0   3  25       36.84       17.63        3.27 o   0.6686E-02
   1   3  25     1706.71     1584.36       13.52 o   0.4174E-04
   2   3  25      825.90      879.26        9.56 o   0.1099E-03
   3   3  25       30.29        2.74        3.66 o   0.1213E-01
  -3   4  25     1582.57     1478.61       13.27 o   0.4680E-04
  -2   4  25      137.13      156.07        4.49 o   0.1001E-02
  -1   4  25      161.68      129.18        4.68 o   0.1075E-02
   0   4  25      242.29      260.28        5.57 o   0.5478E-03
   1   4  25      185.73      140.92        5.24 o   0.9502E-03
   2   4  25      181.02      200.38        5.41 o   0.7442E-03
   3   4  25     1633.52     1545.16       13.00 o   0.4396E-04
   4   4  25      100.98      108.69        4.31 o   0.1485E-02
  -4   5  25      778.30      747.71        9.62 o   0.1324E-03
  -3   5  25      902.74      976.88       10.71 o   0.9557E-04
  -2   5  25      114.90      102.26        4.53 o   0.1424E-02
  -1   5  25      933.38      934.93       10.53 o   0.9730E-04
   0   5  25       53.34       60.28        4.01 o   0.2761E-02
   1   5  25     1026.06     1020.10        9.78 o   0.8542E-04
   2   5  25      127.83      104.33        4.73 o   0.1344E-02
   3   5  25      927.95      987.19       10.84 o   0.9333E-04
   4   5  25      791.80      753.00       10.01 o   0.1303E-03
   5   5  25     1209.61     1247.08       12.00 o   0.6418E-04
  -5   6  25       20.67       10.05        3.24 o   0.1136E-01
  -4   6  25      722.38      715.61        9.84 o   0.1417E-03
  -3   6  25      640.70      663.63        8.87 o   0.1615E-03
  -2   6  25       93.68       66.48        4.62 o   0.2043E-02
  -1   6  25      106.26      106.25        4.74 o   0.1468E-02
   0   6  25        3.89        5.25        3.74 o   0.2306E-01
   1   6  25       94.59       95.06        4.38 o   0.1663E-02
   2   6  25       74.45       50.61        3.96 o   0.2685E-02
   3   6  25      669.38      680.74        9.30 o   0.1543E-03
   4   6  25      658.26      653.60        8.82 o   0.1612E-03
   5   6  25       12.82        7.11        2.88 o   0.1691E-01
   6   6  25       57.80       50.42        3.65 o   0.3022E-02
  -6   7  25       37.15       33.84        3.28 o   0.4604E-02
  -5   7  25      238.87      292.60        5.81 o   0.4972E-03
  -4   7  25      179.10      147.27        5.41 o   0.9361E-03
  -3   7  25       24.65       24.08        3.41 o   0.6515E-02
  -2   7  25       22.19       21.86        3.33 o   0.7158E-02
  -1   7  25      119.08       81.94        5.20 o   0.1641E-02
   0   7  25      271.72      236.23        7.27 o   0.5468E-03
   1   7  25      128.27       88.43        4.67 o   0.1525E-02
   2   7  25       27.04       28.41        3.37 o   0.5721E-02
   3   7  25       27.53       29.25        3.19 o   0.5600E-02
   4   7  25      159.00      134.24        5.41 o   0.1048E-02
   5   7  25      243.54      301.69        6.54 o   0.4786E-03
   6   7  25       37.26       31.78        3.22 o   0.4739E-02
   7   7  25      369.30      354.59        6.65 o   0.3577E-03
  -7   8  25      291.21      285.29        7.96 o   0.4600E-03
  -6   8  25       60.51       81.44        3.51 o   0.2120E-02
  -5   8  25       39.32       51.22        3.56 o   0.3354E-02
  -4   8  25      150.57      150.83        5.27 o   0.9810E-03
  -3   8  25      222.35      167.67        6.43 o   0.7756E-03
  -2   8  25       63.19       43.87        4.10 o   0.3150E-02
  -1   8  25       51.40       66.19        4.01 o   0.2611E-02
   0   8  25      889.37      913.81       10.36 o   0.1016E-03
   1   8  25       72.39       73.46        3.92 o   0.2180E-02
   2   8  25       64.77       55.14        3.76 o   0.2736E-02
   3   8  25      244.08      197.04        5.95 o   0.6683E-03
   4   8  25      141.11      135.89        5.10 o   0.1086E-02
   5   8  25       44.06       50.42        3.59 o   0.3277E-02
   6   8  25       40.99       57.05        3.15 o   0.3101E-02
   7   8  25      312.23      296.22        8.17 o   0.4337E-03
  -6   9  25       62.27       49.05        4.59 o   0.2890E-02
  -5   9  25        7.42        1.58        3.19 o   0.3340E-01
  -4   9  25       60.50       66.68        5.13 o   0.2357E-02
  -3   9  25       43.03       30.21        4.50 o   0.4539E-02
  -2   9  25      666.74      624.13       12.51 o   0.1658E-03
  -1   9  25      135.90      106.11        5.00 o   0.1310E-02
   0   9  25        7.18       28.98        2.89 o   0.7204E-02
   1   9  25      116.17       88.82        4.72 o   0.1572E-02
   2   9  25      632.48      615.86        8.77 o   0.1743E-03
   3   9  25       35.51       31.95        3.31 o   0.4933E-02
   4   9  25       39.67       44.32        3.64 o   0.3677E-02
   5   9  25        5.55        0.65        3.20 o   0.4324E-01
   6   9  25       57.60       54.07        5.35 o   0.2741E-02
  -4  10  25       23.84       19.56        3.79 o   0.7275E-02
  -3  10  25       82.76       77.56        4.84 o   0.1925E-02
  -2  10  25     1341.50     1354.93       15.46 o   0.5547E-04
  -1  10  25       31.13       29.58        3.07 o   0.5362E-02
   0  10  25      661.06      605.93        9.33 o   0.1723E-03
   1  10  25       32.79       30.45        3.19 o   0.5155E-02
   2  10  25     1420.71     1431.22       14.58 o   0.5095E-04
   3  10  25       80.46       67.34        5.20 o   0.2116E-02
   4  10  25       29.51       29.92        4.69 o   0.5046E-02
   0   1  26      768.03      893.55        8.87 o   0.1131E-03
   1   1  26       99.69      110.72        3.88 o   0.1436E-02
  -1   2  26      505.12      470.88        6.97 o   0.2446E-03
   0   2  26      413.84      438.17        6.49 o   0.2837E-03
   1   2  26      428.50      401.93        6.38 o   0.3013E-03
   2   2  26      458.61      354.09        7.07 o   0.3257E-03
  -2   3  26      383.82      383.66        6.86 o   0.3252E-03
  -1   3  26       38.07       28.47        3.73 o   0.4962E-02
   0   3  26     1257.25     1272.46       11.46 o   0.6152E-04
   1   3  26       52.99       50.12        3.67 o   0.3104E-02
   2   3  26      429.21      420.76        7.75 o   0.2861E-03
   3   3  26      423.00      339.13        6.96 o   0.3482E-03
  -3   4  26      557.79      503.59        8.27 o   0.2196E-03
  -2   4  26      440.17      364.00        7.26 o   0.3224E-03
  -1   4  26     1182.10     1121.26       11.19 o   0.7276E-04
   0   4  26      318.24      366.74        5.78 o   0.3683E-03
   1   4  26     1147.24     1106.96       10.15 o   0.7496E-04
   2   4  26      471.93      398.24        7.70 o   0.2901E-03
   3   4  26      494.67      443.53        7.76 o   0.2587E-03
   4   4  26     1792.90     2011.81       15.06 o   0.3118E-04
  -4   5  26      482.16      535.17        7.39 o   0.2227E-03
  -3   5  26      759.30      670.51        9.46 o   0.1475E-03
  -2   5  26      650.11      729.34        9.01 o   0.1464E-03
  -1   5  26      481.84      459.16        8.09 o   0.2555E-03
   0   5  26      354.67      281.33        7.00 o   0.4270E-03
   1   5  26      518.56      488.00        7.17 o   0.2356E-03
   2   5  26      659.07      719.44        8.70 o   0.1476E-03
   3   5  26      756.77      675.25       10.00 o   0.1466E-03
   4   5  26      483.32      530.74        8.20 o   0.2235E-03
   5   5  26      255.09      262.88        5.74 o   0.5284E-03
  -5   6  26        7.31        5.84        3.05 o   0.2207E-01
  -4   6  26      171.95      146.85        5.59 o   0.9606E-03
  -3   6  26      825.26      760.52        9.74 o   0.1253E-03
  -2   6  26        6.50        7.84        3.15 o   0.1897E-01
  -1   6  26      960.34     1034.34       10.92 o   0.8761E-04
   0   6  26      739.94      686.30       10.13 o   0.1462E-03
   1   6  26      951.03     1021.12       10.06 o   0.8931E-04
   2   6  26        7.88        6.50        3.12 o   0.1995E-01
   3   6  26      717.48      673.21        9.41 o   0.1499E-03
   4   6  26      195.71      164.06        5.47 o   0.8441E-03
   5   6  26       -0.96        3.56        3.11 o   0.4063E-01
   6   6  26      219.64      179.83        5.70 o   0.7473E-03
  -6   7  26       10.14        7.96        2.80 o   0.1704E-01
  -5   7  26       41.28       63.83        3.46 o   0.2833E-02
  -4   7  26      251.10      250.24        6.17 o   0.5493E-03
  -3   7  26      265.37      284.66        6.17 o   0.4870E-03
  -2   7  26       58.87       66.07        3.90 o   0.2529E-02
  -1   7  26      228.49      266.60        6.24 o   0.5427E-03
   0   7  26     1333.16     1371.36       13.54 o   0.5538E-04
   1   7  26      234.99      268.43        5.70 o   0.5363E-03
   2   7  26       59.60       65.88        4.02 o   0.2519E-02
   3   7  26      297.14      307.53        6.46 o   0.4372E-03
   4   7  26      212.52      197.85        6.29 o   0.6998E-03
   5   7  26       45.98       68.06        3.79 o   0.2602E-02
   6   7  26        8.25        7.30        2.77 o   0.1932E-01
   7   7  26      355.97      359.32        7.15 o   0.3532E-03
  -6   8  26       67.78       61.13        4.27 o   0.2495E-02
  -5   8  26       29.52       23.67        3.23 o   0.6221E-02
  -4   8  26       26.55       31.47        3.97 o   0.5214E-02
  -3   8  26       53.01       46.14        4.34 o   0.3228E-02
  -2   8  26      123.24      103.68        4.97 o   0.1387E-02
  -1   8  26       97.18      108.74        4.46 o   0.1463E-02
   0   8  26       62.26       56.57        4.08 o   0.2674E-02
   1   8  26       85.34      107.69        4.65 o   0.1531E-02
   2   8  26      106.68      106.77        4.34 o   0.1447E-02
   3   8  26       52.92       38.68        3.80 o   0.3645E-02
   4   8  26       12.50       15.48        3.19 o   0.1064E-01
   5   8  26       41.39       29.22        3.81 o   0.4744E-02
   6   8  26       63.85       54.31        4.51 o   0.2736E-02
  -5   9  26      336.06      288.72        7.28 o   0.4338E-03
  -4   9  26      165.09      170.19        6.22 o   0.8533E-03
  -3   9  26       51.77       39.58        5.12 o   0.3464E-02
  -2   9  26      253.54      219.17        6.56 o   0.6068E-03
  -1   9  26      135.29      117.21        4.77 o   0.1237E-02
   0   9  26      529.80      534.33        8.14 o   0.2167E-03
   1   9  26      122.02      121.68        4.75 o   0.1252E-02
   2   9  26      241.69      209.83        5.67 o   0.6435E-03
   3   9  26       54.21       45.08        3.61 o   0.3290E-02
   4   9  26      119.73      158.87        5.52 o   0.1004E-02
   5   9  26      325.15      263.88        8.97 o   0.4648E-03
  -3  10  26      103.62       63.22        5.71 o   0.1966E-02
  -2  10  26      206.11      202.67        5.98 o   0.6997E-03
  -1  10  26      240.29      238.05        6.37 o   0.5815E-03
   0  10  26       80.92      117.48        4.03 o   0.1461E-02
   1  10  26      233.35      235.22        6.66 o   0.5918E-03
   2  10  26      201.65      197.17        7.47 o   0.7102E-03
   3  10  26      102.34       71.67        8.94 o   0.1692E-02
   0   1  27      224.96      195.95        5.04 o   0.6921E-03
   1   1  27      277.40      389.13        5.64 o   0.3635E-03
  -1   2  27      550.64      593.66        7.11 o   0.1924E-03
   0   2  27     2607.97     2420.21       15.93 o   0.2076E-04
   1   2  27      661.96      690.75        7.70 o   0.1540E-03
   2   2  27       37.68       27.19        3.06 o   0.5153E-02
  -2   3  27      823.58      741.03        8.61 o   0.1303E-03
  -1   3  27      158.56      159.12        4.62 o   0.9406E-03
   0   3  27       17.27       37.09        3.14 o   0.5488E-02
   1   3  27      176.52      168.23        4.67 o   0.8661E-03
   2   3  27      781.14      702.16        9.22 o   0.1402E-03
   3   3  27      151.16      155.23        4.79 o   0.9614E-03
  -3   4  27       58.98       74.17        3.88 o   0.2309E-02
  -2   4  27      512.35      533.20        7.98 o   0.2186E-03
  -1   4  27      288.39      327.41        5.72 o   0.4187E-03
   0   4  27     1424.78     1599.73       11.82 o   0.4518E-04
   1   4  27      361.30      401.69        6.08 o   0.3223E-03
   2   4  27      492.94      514.92        7.37 o   0.2297E-03
   3   4  27       63.64       85.73        3.92 o   0.2027E-02
   4   4  27      264.92      277.98        6.10 o   0.5001E-03
  -4   5  27      110.32       95.41        4.58 o   0.1537E-02
  -3   5  27      100.08      110.57        4.60 o   0.1432E-02
  -2   5  27       15.81        3.77        3.19 o   0.1798E-01
  -1   5  27       31.93       25.02        3.48 o   0.5827E-02
   0   5  27     1429.76     1385.37       12.88 o   0.5267E-04
   1   5  27       24.48       15.71        3.09 o   0.8475E-02
   2   5  27       20.24        4.98        3.13 o   0.1472E-01
   3   5  27       84.97       90.87        4.40 o   0.1745E-02
   4   5  27      114.15       88.49        4.92 o   0.1586E-02
   5   5  27       28.23       25.15        3.25 o   0.6062E-02
  -5   6  27      252.77      281.35        6.38 o   0.5010E-03
  -4   6  27      232.02      203.64        6.07 o   0.6696E-03
  -3   6  27      449.13      425.43        7.32 o   0.2815E-03
  -2   6  27      928.97      849.18       10.78 o   0.1070E-03
  -1   6  27      246.77      241.21        6.34 o   0.5683E-03
   0   6  27        5.36       17.57        3.18 o   0.1133E-01
   1   6  27      235.63      235.24        5.88 o   0.5917E-03
   2   6  27      817.84      760.99        9.55 o   0.1266E-03
   3   6  27      506.75      458.76        8.53 o   0.2490E-03
   4   6  27      236.03      213.88        5.89 o   0.6424E-03
   5   6  27      264.38      292.04        6.76 o   0.4769E-03
   6   6  27       71.06       79.69        3.88 o   0.2030E-02
  -6   7  27      343.99      331.10        7.18 o   0.3847E-03
  -5   7  27      260.31      250.54        6.28 o   0.5426E-03
  -4   7  27      221.12      246.28        6.24 o   0.5858E-03
  -3   7  27      222.24      261.51        6.54 o   0.5580E-03
  -2   7  27      318.92      293.91        7.30 o   0.4367E-03
  -1   7  27      818.10      658.16        9.91 o   0.1438E-03
   0   7  27      102.14       81.49        4.43 o   0.1715E-02
   1   7  27      815.33      666.59       10.54 o   0.1423E-03
   2   7  27      296.07      287.72        6.76 o   0.4595E-03
   3   7  27      229.83      253.83        6.75 o   0.5639E-03
   4   7  27      200.41      226.44        6.23 o   0.6488E-03
   5   7  27      236.17      240.47        6.64 o   0.5803E-03
   6   7  27      350.16      330.81        7.30 o   0.3819E-03
   7   7  27       25.12       15.66        6.71 o   0.6415E-02
  -6   8  27       16.61       16.94        9.35 o   0.5430E-02
  -5   8  27      222.04      190.14        6.32 o   0.7080E-03
  -4   8  27       82.59       67.75        4.53 o   0.2129E-02
  -3   8  27        7.13       10.76        3.68 o   0.1469E-01
  -2   8  27       34.85       19.99        3.24 o   0.6412E-02
  -1   8  27       59.96       73.72        3.70 o   0.2290E-02
   0   8  27      343.71      373.88        6.87 o   0.3517E-03
   1   8  27       64.27       76.11        3.99 o   0.2181E-02
   2   8  27       24.02       14.72        3.17 o   0.8851E-02
   3   8  27        9.86       12.10        3.28 o   0.1314E-01
   4   8  27       96.34       82.59        4.84 o   0.1756E-02
   5   8  27      176.09      148.77        6.11 o   0.9267E-03
  -4   9  27      113.71      124.90        4.71 o   0.1248E-02
  -3   9  27      591.09      552.10        9.96 o   0.1963E-03
  -2   9  27       41.02       57.25        3.79 o   0.3079E-02
  -1   9  27       14.06        9.01        2.73 o   0.1442E-01
   0   9  27       47.23       86.24        3.30 o   0.2165E-02
   1   9  27        7.92        2.48        2.68 o   0.3144E-01
   2   9  27       45.50       56.75        3.70 o   0.3019E-02
   3   9  27      549.71      528.60       10.06 o   0.2106E-03
   4   9  27      114.55      127.41        6.67 o   0.1194E-02
   0  10  27       38.11       24.93        6.80 o   0.4602E-02
   0   0  28     1562.51     1284.63       22.70 o   0.5285E-04
   0   1  28       19.13       15.16        3.05 o   0.9389E-02
   1   1  28      231.88      130.24        4.82 o   0.8945E-03
  -1   2  28     1339.71     1437.94       11.44 o   0.5294E-04
   0   2  28       71.73       33.83        3.72 o   0.3365E-02
   1   2  28     1317.21     1414.09       11.10 o   0.5437E-04
   2   2  28      232.86      258.74        5.08 o   0.5558E-03
  -2   3  28      559.51      559.90        7.21 o   0.2002E-03
  -1   3  28      161.69      140.97        4.32 o   0.1024E-02
   0   3  28       93.68      132.47        3.86 o   0.1296E-02
   1   3  28      177.04      159.32        4.82 o   0.9014E-03
   2   3  28      534.11      530.74        7.24 o   0.2142E-03
   3   3  28      259.03      282.74        5.35 o   0.4937E-03
  -3   4  28      184.33      166.40        4.94 o   0.8539E-03
  -2   4  28       47.09       27.53        3.43 o   0.4682E-02
  -1   4  28      538.29      470.93        7.34 o   0.2367E-03
   0   4  28      671.46      617.08        7.90 o   0.1679E-03
   1   4  28      561.06      498.29        7.69 o   0.2211E-03
   2   4  28       49.86       26.49        3.74 o   0.4606E-02
   3   4  28      152.48      138.62        4.82 o   0.1050E-02
   4   4  28       16.36        9.71        3.62 o   0.1232E-01
  -4   5  28      301.15      316.84        6.70 o   0.4220E-03
  -3   5  28       24.22       25.20        3.37 o   0.6300E-02
  -2   5  28      561.11      535.79        8.02 o   0.2082E-03
  -1   5  28      151.84      136.26        4.56 o   0.1062E-02
   0   5  28      210.98      228.07        5.12 o   0.6328E-03
   1   5  28      141.65      136.81        4.56 o   0.1088E-02
   2   5  28      658.33      629.36        8.64 o   0.1675E-03
   3   5  28       20.70       19.57        3.37 o   0.7801E-02
   4   5  28      352.71      340.97        7.23 o   0.3720E-03
   5   5  28      390.21      443.77        7.90 o   0.2839E-03
  -5   6  28       28.69       29.43        3.42 o   0.5453E-02
  -4   6  28       13.98       12.00        3.16 o   0.1202E-01
  -3   6  28       10.01        1.72        2.99 o   0.2925E-01
  -2   6  28     1561.12     1437.05       13.54 o   0.4845E-04
  -1   6  28      395.09      384.87        6.85 o   0.3229E-03
   0   6  28      100.71       89.20        4.14 o   0.1658E-02
   1   6  28      387.25      355.12        7.00 o   0.3476E-03
   2   6  28     1614.90     1444.05       14.32 o   0.4726E-04
   3   6  28       10.57        1.98        2.95 o   0.2772E-01
   4   6  28       11.77       12.47        2.99 o   0.1257E-01
   5   6  28       28.03       30.03        3.51 o   0.5401E-02
   6   6  28      488.14      469.40        9.62 o   0.2486E-03
  -6   7  28       11.52        7.07        4.36 o   0.1485E-01
  -5   7  28       53.83       73.87        3.64 o   0.2377E-02
  -4   7  28       26.39       28.27        3.30 o   0.5764E-02
  -3   7  28      108.87      104.81        5.39 o   0.1432E-02
  -2   7  28      730.08      682.32       10.26 o   0.1479E-03
  -1   7  28       95.53       97.39        3.95 o   0.1612E-02
   0   7  28       55.01       36.24        3.69 o   0.3723E-02
   1   7  28       96.67       87.33        4.48 o   0.1717E-02
   2   7  28      687.85      647.59       10.55 o   0.1593E-03
   3   7  28       89.53      110.80        4.42 o   0.1489E-02
   4   7  28       24.58       25.56        3.53 o   0.6230E-02
   5   7  28       82.04       89.24        4.35 o   0.1802E-02
   6   7  28       17.93        9.36        4.08 o   0.1156E-01
  -5   8  28      115.76      118.44        6.84 o   0.1252E-02
  -4   8  28       10.40        3.53        3.18 o   0.2305E-01
  -3   8  28      174.55      160.13        5.17 o   0.8953E-03
  -2   8  28      122.55       96.53        5.27 o   0.1447E-02
  -1   8  28      721.06      766.83        8.92 o   0.1339E-03
   0   8  28        5.95        2.81        2.84 o   0.3200E-01
   1   8  28      751.97      788.19        9.72 o   0.1277E-03
   2   8  28      130.79      104.38        5.16 o   0.1341E-02
   3   8  28      227.89      203.10        6.58 o   0.6695E-03
   4   8  28        6.81        3.05        3.30 o   0.2811E-01
   5   8  28      123.24      108.50        9.42 o   0.1232E-02
  -2   9  28      101.44      104.20        4.64 o   0.1510E-02
  -1   9  28      120.35       97.24        5.25 o   0.1448E-02
   0   9  28       -4.41        4.93        3.07 o   0.2637E-01
   1   9  28      127.11      103.72        5.28 o   0.1358E-02
   2   9  28       87.32       90.06        5.00 o   0.1754E-02
   0   1  29      769.21      743.14        8.47 o   0.1336E-03
   1   1  29      924.46     1118.93        9.05 o   0.8157E-04
  -1   2  29      393.56      361.45        6.14 o   0.3415E-03
   0   2  29       29.86        5.78        3.13 o   0.1128E-01
   1   2  29      355.48      324.75        5.88 o   0.3893E-03
   2   2  29     2127.01     2161.81       14.02 o   0.2644E-04
  -2   3  29      352.69      340.74        6.18 o   0.3757E-03
  -1   3  29      837.44      815.07        8.52 o   0.1175E-03
   0   3  29       34.08        2.61        3.28 o   0.1148E-01
   1   3  29      830.67      786.80        8.89 o   0.1218E-03
   2   3  29      382.76      366.35        6.59 o   0.3415E-03
   3   3  29       19.59       31.57        3.16 o   0.5900E-02
  -3   4  29      131.65      128.05        4.79 o   0.1181E-02
  -2   4  29      184.00      163.55        4.85 o   0.8627E-03
  -1   4  29      475.60      483.18        6.89 o   0.2460E-03
   0   4  29     1453.79     1385.42       11.87 o   0.5280E-04
   1   4  29      443.62      438.14        7.07 o   0.2756E-03
   2   4  29      184.44      166.33        4.91 o   0.8509E-03
   3   4  29      142.80      145.44        4.96 o   0.1043E-02
   4   4  29      480.08      535.30        7.43 o   0.2222E-03
  -4   5  29      372.25      395.41        7.17 o   0.3227E-03
  -3   5  29      321.18      372.73        6.12 o   0.3624E-03
  -2   5  29      401.21      385.12        6.75 o   0.3218E-03
  -1   5  29      488.50      451.37        6.81 o   0.2580E-03
   0   5  29      158.95      165.30        4.84 o   0.9117E-03
   1   5  29      533.02      485.69        7.77 o   0.2323E-03
   2   5  29      389.34      373.12        7.59 o   0.3332E-03
   3   5  29      333.98      379.60        6.73 o   0.3505E-03
   4   5  29      356.32      383.23        7.12 o   0.3374E-03
   5   5  29       12.15        2.85        3.01 o   0.2249E-01
  -5   6  29      164.26      186.20        5.20 o   0.8172E-03
  -4   6  29      126.45      159.18        4.24 o   0.1011E-02
  -3   6  29      233.73      200.39        5.55 o   0.6740E-03
  -2   6  29      879.97      832.74       10.61 o   0.1127E-03
  -1   6  29      231.16      223.63        5.82 o   0.6196E-03
   0   6  29      339.66      222.37        7.00 o   0.5210E-03
   1   6  29      205.07      221.42        6.00 o   0.6522E-03
   2   6  29      837.72      783.68       11.32 o   0.1219E-03
   3   6  29      248.19      213.70        6.62 o   0.6220E-03
   4   6  29      134.42      151.53        4.63 o   0.1026E-02
   5   6  29      134.33      155.49        5.46 o   0.1002E-02
   6   6  29       49.69       32.66        3.66 o   0.4162E-02
  -5   7  29      282.67      283.94        7.86 o   0.4706E-03
  -4   7  29      160.47      152.46        5.44 o   0.9522E-03
  -3   7  29      300.38      288.77        6.85 o   0.4557E-03
  -2   7  29       50.90       71.70        3.42 o   0.2459E-02
  -1   7  29      130.35      147.30        4.23 o   0.1062E-02
   0   7  29      154.19      174.18        4.86 o   0.8825E-03
   1   7  29      117.64      136.85        4.50 o   0.1159E-02
   2   7  29       56.34       67.91        4.38 o   0.2443E-02
   3   7  29      306.11      291.59        7.60 o   0.4468E-03
   4   7  29      154.12      138.61        6.48 o   0.1022E-02
   5   7  29      290.36      290.45        7.78 o   0.4577E-03
  -3   8  29       63.36       53.52        4.05 o   0.2773E-02
  -2   8  29      334.67      334.53        7.14 o   0.3900E-03
  -1   8  29      159.95      127.02        5.03 o   0.1095E-02
   0   8  29      320.34      318.64        6.29 o   0.4102E-03
   1   8  29      113.50      123.51        4.18 o   0.1285E-02
   2   8  29      316.88      319.69        7.88 o   0.4118E-03
   3   8  29       72.12       62.23        4.87 o   0.2360E-02
   0   1  30      925.52      750.02        8.76 o   0.1206E-03
   1   1  30       24.99        7.86        3.06 o   0.1149E-01
  -1   2  30      906.46      993.55        8.99 o   0.9344E-04
   0   2  30      612.96      757.13        7.87 o   0.1453E-03
   1   2  30      905.27      964.86        9.02 o   0.9628E-04
   2   2  30      530.60      508.65        7.04 o   0.2225E-03
  -2   3  30       73.17       74.92        3.46 o   0.2143E-02
  -1   3  30      331.08      355.57        5.72 o   0.3733E-03
   0   3  30        4.20        1.75        2.67 o   0.4483E-01
   1   3  30      267.80      291.02        5.36 o   0.4793E-03
   2   3  30       71.90       61.20        3.53 o   0.2470E-02
   3   3  30       74.08       68.11        3.79 o   0.2232E-02
  -3   4  30       57.65       77.75        3.76 o   0.2223E-02
  -2   4  30       99.05      100.27        4.29 o   0.1550E-02
  -1   4  30      118.63       87.09        4.05 o   0.1615E-02
   0   4  30      151.82      159.28        4.41 o   0.9507E-03
   1   4  30      114.10       84.64        4.09 o   0.1671E-02
   2   4  30       86.13       92.33        3.81 o   0.1736E-02
   3   4  30       58.80       79.44        3.99 o   0.2164E-02
   4   4  30      727.84      722.90       10.19 o   0.1410E-03
  -4   5  30      216.76      235.07        5.46 o   0.6148E-03
  -3   5  30      143.94      132.29        4.89 o   0.1117E-02
  -2   5  30      473.23      526.33        7.30 o   0.2285E-03
  -1   5  30      251.89      220.41        5.83 o   0.6120E-03
   0   5  30      243.79      227.31        5.41 o   0.6065E-03
   1   5  30      251.03      209.28        6.30 o   0.6341E-03
   2   5  30      459.24      496.10        8.19 o   0.2431E-03
   3   5  30      145.81      127.10        5.40 o   0.1137E-02
   4   5  30      214.87      231.19        6.27 o   0.6209E-03
   5   5  30      141.26      156.73        6.01 o   0.9696E-03
  -5   6  30       14.61       17.74        3.78 o   0.8990E-02
  -4   6  30      447.74      444.11        8.16 o   0.2698E-03
  -3   6  30      597.54      625.31        8.92 o   0.1764E-03
  -2   6  30      104.97      104.78        4.09 o   0.1468E-02
  -1   6  30      328.75      357.69        6.61 o   0.3682E-03
   0   6  30      579.05      515.03        8.20 o   0.2116E-03
   1   6  30      363.26      352.84        8.27 o   0.3547E-03
   2   6  30      128.72      114.27        5.53 o   0.1259E-02
   3   6  30      624.10      640.68        9.68 o   0.1689E-03
   4   6  30      457.57      435.79       10.15 o   0.2689E-03
   5   6  30       18.01       15.70        3.45 o   0.9311E-02
  -4   7  30      396.20      379.50        8.95 o   0.3221E-03
  -3   7  30      427.15      418.64        8.27 o   0.2895E-03
  -2   7  30       23.58       27.23        3.14 o   0.6147E-02
  -1   7  30        8.30        9.05        2.85 o   0.1705E-01
   0   7  30      125.30      201.21        4.33 o   0.8310E-03
   1   7  30       12.18       14.61        3.17 o   0.1115E-01
   2   7  30       23.79       26.70        3.32 o   0.6168E-02
   3   7  30      377.97      363.09        8.52 o   0.3423E-03
   4   7  30      353.87      351.09        9.36 o   0.3585E-03
  -1   8  30        5.57        0.53        4.94 o   0.2693E-01
   0   8  30       44.38       55.33        4.67 o   0.3030E-02
   1   8  30       17.08        1.85        5.19 o   0.1497E-01
   0   1  31      108.48      135.12        3.77 o   0.1216E-02
   1   1  31      563.53      538.50        7.36 o   0.2080E-03
  -1   2  31      301.02      319.70        5.50 o   0.4238E-03
   0   2  31      108.91      194.58        3.73 o   0.9003E-03
   1   2  31      345.84      355.19        6.36 o   0.3660E-03
   2   2  31        9.24        2.12        3.01 o   0.2846E-01
  -2   3  31      423.00      453.25        6.61 o   0.2721E-03
  -1   3  31        2.22        2.65        2.49 o   0.4883E-01
   0   3  31      649.16      565.00        7.79 o   0.1875E-03
   1   3  31        4.98        1.94        2.63 o   0.4202E-01
   2   3  31      340.27      373.59        6.55 o   0.3506E-03
   3   3  31      223.58      192.94        5.86 o   0.7004E-03
  -3   4  31      519.71      529.95        7.77 o   0.2179E-03
  -2   4  31      178.10      207.20        5.07 o   0.7307E-03
  -1   4  31       33.27       37.52        3.20 o   0.4464E-02
   0   4  31      116.56      154.34        4.49 o   0.1078E-02
   1   4  31       25.42       34.48        2.87 o   0.5154E-02
   2   4  31      197.30      233.00        5.73 o   0.6388E-03
   3   4  31      568.29      579.40        8.47 o   0.1931E-03
   4   4  31       71.24       72.08        4.11 o   0.2192E-02
  -4   5  31       22.63       29.01        3.40 o   0.5888E-02
  -3   5  31      302.10      289.70        5.79 o   0.4558E-03
  -2   5  31      139.84      147.75        4.37 o   0.1042E-02
  -1   5  31      596.67      615.10        8.46 o   0.1783E-03
   0   5  31      570.43      539.98        9.10 o   0.2046E-03
   1   5  31      578.45      565.65        8.92 o   0.1947E-03
   2   5  31      152.74      137.76        4.98 o   0.1055E-02
   3   5  31      321.99      300.46        6.73 o   0.4291E-03
   4   5  31       19.25       29.70        3.05 o   0.6102E-02
   5   5  31      609.18      555.70       11.26 o   0.1917E-03
  -4   6  31      147.84      177.67        6.69 o   0.8637E-03
  -3   6  31        5.11       10.84        2.99 o   0.1647E-01
  -2   6  31      501.56      502.57        8.15 o   0.2313E-03
  -1   6  31      345.69      318.78        6.21 o   0.3970E-03
   0   6  31        9.13        4.07        2.83 o   0.2359E-01
   1   6  31      339.58      311.94        6.91 o   0.4054E-03
   2   6  31      495.25      477.46        8.83 o   0.2424E-03
   3   6  31        1.46        7.17        3.40 o   0.2361E-01
   4   6  31      151.71      177.77        5.99 o   0.8629E-03
  -2   7  31       52.99       62.19        6.43 o   0.2477E-02
  -1   7  31      155.31      158.19        6.22 o   0.9369E-03
   0   7  31       21.03        0.30        3.43 o   0.1871E-01
   1   7  31      157.76      160.73        5.75 o   0.9254E-03
   2   7  31       62.01       68.59        4.51 o   0.2329E-02
   0   0  32       34.24       42.78        6.97 o   0.3530E-02
   0   1  32      236.97      262.43        5.40 o   0.5416E-03
   1   1  32       25.79       16.40        3.04 o   0.7958E-02
  -1   2  32       19.84       50.31        2.65 o   0.4083E-02
   0   2  32       60.78      108.62        3.26 o   0.1708E-02
   1   2  32       25.09       47.84        2.74 o   0.4066E-02
   2   2  32        6.79        7.18        2.86 o   0.2023E-01
  -2   3  32      405.31      432.66        7.54 o   0.2891E-03
  -1   3  32       19.74       31.39        2.74 o   0.5922E-02
   0   3  32       89.51      144.12        3.47 o   0.1222E-02
   1   3  32       23.89       31.71        2.78 o   0.5619E-02
   2   3  32      363.43      386.29        6.42 o   0.3345E-03
   3   3  32       47.30       47.86        3.64 o   0.3330E-02
  -3   4  32      246.76      310.00        5.47 o   0.4678E-03
  -2   4  32      514.98      550.49        7.38 o   0.2114E-03
  -1   4  32      640.56      624.95        8.78 o   0.1705E-03
   0   4  32      364.54      387.98        6.75 o   0.3308E-03
   1   4  32      614.07      587.51        8.09 o   0.1841E-03
   2   4  32      534.17      571.45        7.80 o   0.2009E-03
   3   4  32      263.83      321.98        6.40 o   0.4404E-03
   4   4  32      335.43      373.05        7.17 o   0.3556E-03
  -4   5  32      147.94      147.88        8.47 o   0.9628E-03
  -3   5  32       28.60       19.61        3.87 o   0.6849E-02
  -2   5  32      332.65      329.93        7.14 o   0.3928E-03
  -1   5  32      200.03      246.04        4.96 o   0.6098E-03
   0   5  32        6.10        6.58        2.54 o   0.2267E-01
   1   5  32      204.60      219.42        5.59 o   0.6606E-03
   2   5  32      385.39      366.03        7.47 o   0.3390E-03
   3   5  32       40.95       28.94        3.79 o   0.4831E-02
   4   5  32      151.27      143.23        7.31 o   0.9943E-03
  -2   6  32      109.36      114.34        6.83 o   0.1311E-02
  -1   6  32       53.76       79.33        4.60 o   0.2199E-02
   0   6  32       23.98       40.81        3.75 o   0.4528E-02
   1   6  32       68.73       90.30        4.26 o   0.1878E-02
   2   6  32      107.59      108.70        6.77 o   0.1366E-02
   0   1  33      263.32      254.45        6.12 o   0.5364E-03
   1   1  33      308.18      330.81        5.90 o   0.4055E-03
  -1   2  33       37.45       45.03        3.05 o   0.3892E-02
   0   2  33      171.78      230.73        4.17 o   0.6770E-03
   1   2  33       50.95       52.79        3.15 o   0.3148E-02
   2   2  33       23.06       43.17        2.76 o   0.4484E-02
  -2   3  33      113.01      102.39        4.33 o   0.1446E-02
  -1   3  33      153.92      129.35        4.86 o   0.1092E-02
   0   3  33      114.11      154.26        3.90 o   0.1074E-02
   1   3  33      126.93      144.44        4.00 o   0.1092E-02
   2   3  33      108.32      100.42        4.44 o   0.1487E-02
   3   3  33      605.19      603.59        9.17 o   0.1811E-03
  -3   4  33       48.83       54.43        3.86 o   0.3018E-02
  -2   4  33      283.54      307.71        6.36 o   0.4455E-03
  -1   4  33      422.67      485.47        8.00 o   0.2546E-03
   0   4  33       36.91       57.67        3.25 o   0.3193E-02
   1   4  33      437.61      478.31        8.17 o   0.2544E-03
   2   4  33      305.14      326.39        7.41 o   0.4100E-03
   3   4  33       50.44       50.16        3.88 o   0.3156E-02
  -2   5  33      294.00      336.64       11.48 o   0.3930E-03
  -1   5  33      253.68      246.14        8.29 o   0.5487E-03
   0   5  33       15.01       18.18        3.53 o   0.8946E-02
   1   5  33      226.50      242.61        6.78 o   0.5868E-03
   2   5  33      297.00      346.25        8.70 o   0.3908E-03
   0   1  34       10.12        9.66        2.73 o   0.1588E-01
   1   1  34      185.23      186.34        5.06 o   0.7853E-03
  -1   2  34      500.33      543.68        8.86 o   0.2156E-03
   0   2  34        1.19        5.67        2.64 o   0.3307E-01
   1   2  34      556.52      567.08        8.99 o   0.1982E-03
   2   2  34       24.49       15.49        3.62 o   0.8375E-02
  -2   3  34      417.32      489.33        8.86 o   0.2548E-03
  -1   3  34      167.22      193.01        5.36 o   0.7859E-03
   0   3  34       75.00       95.21        4.86 o   0.1741E-02
   1   3  34      159.16      189.02        6.09 o   0.8071E-03
   2   3  34      423.70      474.08       10.61 o   0.2583E-03
  -1   4  34       15.89       26.13        5.33 o   0.6133E-02
   0   4  34       -2.14        0.01        4.12 o   0.4743E-01
   1   4  34       15.88       24.42        4.44 o   0.6783E-02
   0   1  35       74.88       83.00        5.32 o   0.1908E-02
   1   1  35       72.10      123.37        4.88 o   0.1439E-02
   0   2  35      113.53      119.76        9.66 o   0.1193E-02
