# Supplementary material for: Structure–property relations of a unique and systematic dataset of 19 isostructural multicomponent apremilast forms
Source: IUCrJ. 2022 Jun 15;9(Pt 4):508–15. doi: 10.1107/S2052252522005577 (PMC9252161; doi:10.1107/S2052252522005577)
Supplement: Supplementary file 4 [file m-09-00508-sup4.hkl]

data_Apremilast_4_hydroxybenzoic_acid
#  xcalibur in  C:\Users\E0338268\D  At  8:
_audit_creation_date        "19-10-29"
_audit_creation_method      CRYSTALS 

_cell_length_a                    12.90760(10)
_cell_angle_alpha                 90
_cell_length_b                    12.90760(10)
_cell_angle_beta                  90
_cell_length_c                    29.4670(2)
_cell_angle_gamma                 90
loop_
 _symmetry_equiv_pos_as_xyz
 'x,y,z'
 '-y+1/2,x+1/2,z+1/4'
 '-x,-y,z+1/2'
 'x+1/2,-y+1/2,-z+3/4'
 '-y,-x,-z+1/2'
 'y+1/2,-x+1/2,z+3/4'
 'y,x,-z'
 '-x+1/2,y+1/2,-z+1/4'

# NOTE FO on scale of Fc,      0.30535
# Status flags: 
#    o - used in refinement 
#    < - excluded by I/sigmaI cutoff 
#    l - excluded at low resolution  
#    h - excluded at high resolution  
#    x - excluded for another reason  

loop_
_refln_index_h
_refln_index_k
_refln_index_l
_refln_F_squared_meas
_refln_F_squared_calc
_refln_F_squared_sigma
_refln_observed_status
_refln_refinement_weight
   1   1   0     7837.33    10811.19       43.90 o   0.1389E-05
   0   2   0      164.17      198.73        6.64 o   0.5970E-03
   1   2   0    16286.27    12083.89       41.67 o   0.7723E-06
   2   2   0    27763.79    30188.54      117.55 o   0.1726E-06
   1   3   0      137.09       96.67        6.01 o   0.1043E-02
   2   3   0    11659.06    12018.96       40.65 o   0.9617E-06
   3   3   0      154.95      335.37        9.73 o   0.3546E-03
   0   4   0     1734.91     1679.86       24.63 o   0.3239E-04
   1   4   0      749.27      992.24       12.59 o   0.7859E-04
   2   4   0      866.35      402.43       12.49 o   0.1578E-03
   3   4   0     4241.66     5963.29       27.68 o   0.4351E-05
   4   4   0    24020.68    25025.96       91.27 o   0.2363E-06
   1   5   0       65.14       26.88        5.01 o   0.3164E-02
   2   5   0       47.16       31.15        4.53 o   0.3060E-02
   3   5   0       36.26      192.90        4.15 o   0.8968E-03
   4   5   0     5227.93     4482.84       33.28 o   0.5540E-05
   5   5   0     5449.80     5542.72       48.13 o   0.4031E-05
   0   6   0       17.68        8.59        6.99 o   0.6446E-02
   1   6   0     2913.08     2428.84       24.53 o   0.1521E-04
   2   6   0    10151.96     8677.69       44.65 o   0.1608E-05
   3   6   0      163.16       89.18        6.14 o   0.1040E-02
   4   6   0       25.58       28.24        4.71 o   0.4539E-02
   5   6   0      703.55      602.34        9.00 o   0.1304E-03
   6   6   0     4403.63     4204.94       28.75 o   0.6328E-05
   1   7   0     1021.45      761.48       15.09 o   0.8728E-04
   2   7   0     3926.20     3791.58       30.20 o   0.7896E-05
   3   7   0      158.51      164.25        5.85 o   0.6777E-03
   4   7   0     1040.57     1323.20       11.22 o   0.5019E-04
   5   7   0      274.81      501.03        5.57 o   0.2357E-03
   6   7   0     3347.73     2974.44       18.88 o   0.1157E-04
   7   7   0       23.46       35.46        4.87 o   0.3664E-02
   0   8   0     7988.27     8533.37       43.76 o   0.1896E-05
   1   8   0        7.41        8.66        3.22 o   0.1431E-01
   2   8   0       16.83       12.68        3.26 o   0.8094E-02
   3   8   0       60.11       39.35        3.80 o   0.2472E-02
   4   8   0      542.10      646.84        8.53 o   0.1402E-03
   5   8   0      745.17      704.36       10.60 o   0.1141E-03
   6   8   0       53.37      124.15        4.22 o   0.1205E-02
   7   8   0     1656.19     1592.60       15.40 o   0.3305E-04
   8   8   0     4033.56     3548.02       32.87 o   0.8335E-05
   1   9   0       59.66       47.17        4.32 o   0.2280E-02
   2   9   0      236.47      390.59        6.46 o   0.2976E-03
   3   9   0       30.91       11.91        4.25 o   0.6803E-02
   4   9   0      204.38      118.64        6.88 o   0.7617E-03
   5   9   0      963.25      888.87       13.65 o   0.8183E-04
   6   9   0       47.50       60.66        4.82 o   0.2195E-02
   7   9   0      762.69      587.55       12.05 o   0.1299E-03
   8   9   0      494.30      391.20        9.10 o   0.2230E-03
   9   9   0     4832.28     4980.50       34.93 o   0.5024E-05
   0  10   0      496.67      449.22       13.27 o   0.1971E-03
   1  10   0      146.21      114.35        5.76 o   0.9488E-03
   2  10   0     1259.11     1270.55       14.68 o   0.4903E-04
   3  10   0       32.80       19.97        5.06 o   0.4547E-02
   4  10   0       90.78       81.54        5.75 o   0.1394E-02
   5  10   0      102.70      102.01        6.26 o   0.1139E-02
   6  10   0      626.15      374.85       10.97 o   0.1998E-03
   7  10   0     1315.33     1112.94       15.43 o   0.5492E-04
   8  10   0      888.64      702.53       12.31 o   0.1024E-03
   9  10   0       55.93        2.97        5.38 o   0.5378E-02
  10  10   0     2126.81     1999.38       32.57 o   0.2282E-04
   1  11   0      355.16      464.06        8.89 o   0.2260E-03
   2  11   0       96.31       99.77        6.69 o   0.1148E-02
   3  11   0     4708.70     4552.48       27.81 o   0.5678E-05
   4  11   0      128.12      139.98        6.69 o   0.8501E-03
   5  11   0     1930.29     2058.18       19.95 o   0.2389E-04
   6  11   0       73.77        1.48        6.87 o   0.4107E-02
   7  11   0      675.13      602.49       11.11 o   0.1346E-03
   8  11   0       59.12       47.72        5.44 o   0.2332E-02
   9  11   0       31.32       21.16        4.88 o   0.4640E-02
  10  11   0      353.92      350.83        9.52 o   0.2808E-03
   0  12   0      101.89       31.65       12.48 o   0.1692E-02
   1  12   0      136.14      159.77        7.72 o   0.7514E-03
   2  12   0     1382.15     1281.61       17.31 o   0.4630E-04
   3  12   0      831.90      688.16       14.31 o   0.1063E-03
   4  12   0      825.94      717.99       14.11 o   0.1045E-03
   5  12   0       59.70       18.53        6.15 o   0.3473E-02
   6  12   0       49.37       37.69        5.57 o   0.2864E-02
   7  12   0      307.57      298.08        8.36 o   0.3390E-03
   8  12   0       67.95       68.31        5.68 o   0.1750E-02
   9  12   0       38.30       35.42        5.90 o   0.3105E-02
   1  13   0       -2.48        8.33        6.27 o   0.1235E-01
   2  13   0       19.85       27.93        5.75 o   0.4508E-02
   3  13   0       60.68       20.33        7.31 o   0.3228E-02
   4  13   0     5753.06     5508.45       38.45 o   0.3992E-05
   5  13   0       28.34       17.43        5.97 o   0.5088E-02
   6  13   0       57.35       32.03        5.81 o   0.2905E-02
   7  13   0       89.13      165.64        5.87 o   0.8096E-03
   8  13   0      404.66      281.95       12.43 o   0.3086E-03
   0  14   0      115.56       63.36       13.44 o   0.1216E-02
   1  14   0       15.71        5.90        6.68 o   0.8738E-02
   2  14   0     1008.65     1102.48       17.74 o   0.6260E-04
   3  14   0      197.56      218.17        8.93 o   0.5119E-03
   4  14   0      379.13      412.77       11.42 o   0.2382E-03
   5  14   0      537.18      517.94       11.80 o   0.1692E-03
   6  14   0       83.51       21.70        9.16 o   0.2421E-02
   1  15   0      124.41       95.58        8.05 o   0.1095E-02
   2  15   0       57.82       75.44        6.89 o   0.1666E-02
   3  15   0      333.09      326.19       12.67 o   0.3000E-03
   0   1   1    16678.50    17881.99       26.79 o   0.4657E-06
   1   1   1      312.64       82.25        5.83 o   0.7127E-03
  -1   2   1      350.10      528.62        6.62 o   0.2056E-03
   0   2   1     7816.19     7174.78       23.27 o   0.2401E-05
   1   2   1      414.76      603.58        7.36 o   0.1709E-03
   2   2   1     1183.37      567.52       15.49 o   0.1013E-03
  -2   3   1     3214.27     3241.88       24.79 o   0.1056E-04
  -1   3   1      716.84      712.93       10.07 o   0.1154E-03
   0   3   1    15572.28    20182.68       41.87 o   0.4128E-06
   1   3   1      821.00      810.74       12.05 o   0.9573E-04
   2   3   1     3347.14     3393.78       20.87 o   0.9794E-05
   3   3   1     1527.36     1640.34       16.76 o   0.3491E-04
  -3   4   1     9877.05     9955.36       38.85 o   0.1370E-05
  -2   4   1     1704.13     1523.43       16.94 o   0.3477E-04
  -1   4   1     2758.35     3785.55       21.73 o   0.9687E-05
   0   4   1     7804.92     7954.22       35.96 o   0.2117E-05
   1   4   1     2905.59     3929.28       28.45 o   0.8978E-05
   2   4   1     1687.15     1497.56       18.26 o   0.3552E-04
   3   4   1     9752.88     9735.74       39.04 o   0.1420E-05
   4   4   1     8802.24     9184.23       35.84 o   0.1611E-05
  -4   5   1     5626.89     5098.33       33.35 o   0.4408E-05
  -3   5   1      283.76      324.64        8.01 o   0.3302E-03
  -2   5   1     1071.77     1185.03       13.14 o   0.5662E-04
  -1   5   1      308.72      159.41        8.01 o   0.5315E-03
   0   5   1       89.35      225.38        5.31 o   0.6675E-03
   1   5   1      362.62      216.44        9.68 o   0.3999E-03
   2   5   1      994.71     1098.69       14.03 o   0.6324E-04
   3   5   1      339.91      381.09        8.85 o   0.2690E-03
   4   5   1     5439.74     4908.20       35.63 o   0.4705E-05
   5   5   1     1122.59     1045.53       16.30 o   0.6350E-04
  -5   6   1     4175.12     4192.99       20.96 o   0.6891E-05
  -4   6   1      179.27      202.73        6.98 o   0.5446E-03
  -3   6   1      637.22      631.90       10.86 o   0.1314E-03
  -2   6   1     1415.87     1515.70       14.82 o   0.3817E-04
  -1   6   1     1106.98     1007.42       14.08 o   0.6520E-04
   0   6   1       35.63       55.64        4.53 o   0.2516E-02
   1   6   1     1175.67     1068.12       15.56 o   0.5962E-04
   2   6   1     1479.68     1550.48       19.66 o   0.3621E-04
   3   6   1      549.17      544.68       11.14 o   0.1597E-03
   4   6   1      149.20      177.73        7.49 o   0.6360E-03
   5   6   1     4423.27     4487.35       21.32 o   0.6136E-05
   6   6   1     1707.74     1466.31       13.01 o   0.3623E-04
  -6   7   1     1819.09     1957.45       14.42 o   0.2611E-04
  -5   7   1      370.26      401.38        6.77 o   0.2428E-03
  -4   7   1      484.99      569.86        7.67 o   0.1665E-03
  -3   7   1     2216.80     2370.81       17.72 o   0.1908E-04
  -2   7   1      805.21      801.40       14.74 o   0.9589E-04
  -1   7   1      576.12      569.35       11.07 o   0.1532E-03
   0   7   1      888.70     1146.98       14.33 o   0.6358E-04
   1   7   1      489.00      503.61       11.86 o   0.1819E-03
   2   7   1      835.04      823.78       13.98 o   0.9195E-04
   3   7   1     2453.36     2586.07       18.88 o   0.1635E-04
   4   7   1      409.70      480.84        7.16 o   0.2073E-03
   5   7   1      372.00      408.83        6.47 o   0.2390E-03
   6   7   1     1748.16     1916.73       14.07 o   0.2729E-04
   7   7   1       82.03       53.58        5.05 o   0.2007E-02
  -7   8   1     1137.53     1101.90       12.72 o   0.6023E-04
  -6   8   1      209.98      175.06        6.38 o   0.5859E-03
  -5   8   1     1915.83     1682.95       16.50 o   0.2906E-04
  -4   8   1      687.53      675.47        9.75 o   0.1205E-03
  -3   8   1      690.41      767.13        8.85 o   0.1081E-03
  -2   8   1      664.23      708.70        8.34 o   0.1182E-03
  -1   8   1      452.21      398.31        7.20 o   0.2303E-03
   0   8   1      528.53      504.60        8.35 o   0.1745E-03
   1   8   1      493.02      439.54        8.48 o   0.2038E-03
   2   8   1      721.50      770.30        9.55 o   0.1052E-03
   3   8   1      719.90      774.48        9.72 o   0.1051E-03
   4   8   1      821.02      783.84       10.14 o   0.9679E-04
   5   8   1     1758.58     1534.32       15.26 o   0.3354E-04
   6   8   1      199.84      177.24        5.71 o   0.5965E-03
   7   8   1     1031.33      974.74       12.29 o   0.7126E-04
   8   8   1      276.64       73.85        8.38 o   0.7923E-03
  -8   9   1      591.14      725.22        9.69 o   0.1209E-03
  -7   9   1     1525.85     1454.81       15.92 o   0.3854E-04
  -6   9   1      106.72       98.51        5.87 o   0.1177E-02
  -5   9   1      260.50      173.04        7.65 o   0.5358E-03
  -4   9   1     3016.22     3319.00       21.63 o   0.1062E-04
  -3   9   1      435.72      508.83        8.38 o   0.1945E-03
  -2   9   1      318.62      334.00        6.84 o   0.3117E-03
  -1   9   1      704.81      772.49       10.40 o   0.1058E-03
   0   9   1       43.62       55.56        3.72 o   0.2497E-02
   1   9   1      594.95      657.68        8.94 o   0.1327E-03
   2   9   1      288.96      311.33        7.10 o   0.3425E-03
   3   9   1      460.82      532.55        8.93 o   0.1821E-03
   4   9   1     2973.89     3370.27       21.65 o   0.1051E-04
   5   9   1      267.79      187.79        7.28 o   0.5028E-03
   6   9   1      137.99      133.47        6.27 o   0.8639E-03
   7   9   1     1456.02     1388.42       14.65 o   0.4149E-04
   8   9   1      723.64      868.17       10.53 o   0.9325E-04
   9   9   1      445.44      108.62       10.44 o   0.4815E-03
  -9  10   1      352.95      292.92        8.23 o   0.3254E-03
  -8  10   1      231.45      134.52        7.71 o   0.6718E-03
  -7  10   1     1362.09     1300.31       15.58 o   0.4578E-04
  -6  10   1      774.51      693.95       12.69 o   0.1101E-03
  -5  10   1      108.22       71.13        6.32 o   0.1386E-02
  -4  10   1       51.99       82.16        5.26 o   0.1720E-02
  -3  10   1      471.41      464.33       10.42 o   0.1982E-03
  -2  10   1     2391.46     2381.41       19.45 o   0.1800E-04
  -1  10   1      458.33      549.45        9.14 o   0.1740E-03
   0  10   1       21.00       13.50        4.31 o   0.6882E-02
   1  10   1      471.20      569.72        9.13 o   0.1670E-03
   2  10   1     2435.56     2359.85       20.25 o   0.1798E-04
   3  10   1      425.72      442.44        9.56 o   0.2162E-03
   4  10   1       59.86       89.93        5.43 o   0.1542E-02
   5  10   1      100.54       60.69        6.35 o   0.1573E-02
   6  10   1      696.85      630.23       11.73 o   0.1263E-03
   7  10   1     1469.31     1466.87       15.71 o   0.3895E-04
   8  10   1      219.57      137.36        7.20 o   0.6843E-03
   9  10   1      385.44      312.21        8.35 o   0.2980E-03
  10  10   1      454.82       83.54       11.35 o   0.5071E-03
 -10  11   1      158.09      118.93        6.70 o   0.8690E-03
  -9  11   1       72.06       91.30        5.10 o   0.1411E-02
  -8  11   1      236.28      254.76        7.38 o   0.4323E-03
  -7  11   1       74.27       13.17        6.22 o   0.3373E-02
  -6  11   1      522.50      496.88       11.54 o   0.1776E-03
  -5  11   1      200.24       49.62        9.00 o   0.1118E-02
  -4  11   1      180.47      168.07        7.93 o   0.6397E-03
  -3  11   1      793.80      590.83       13.48 o   0.1252E-03
  -2  11   1      392.47      384.98        9.67 o   0.2510E-03
  -1  11   1      570.34      537.29       10.98 o   0.1600E-03
   0  11   1      349.55      335.21        9.23 o   0.2981E-03
   1  11   1      547.97      539.26       11.22 o   0.1623E-03
   2  11   1      387.55      362.67       10.04 o   0.2641E-03
   3  11   1      769.00      601.38       13.03 o   0.1257E-03
   4  11   1      229.93      201.01        8.24 o   0.5111E-03
   5  11   1      228.30       71.51        9.08 o   0.9001E-03
   6  11   1      583.49      572.96       11.59 o   0.1497E-03
   7  11   1       88.94       20.52        6.54 o   0.2647E-02
   8  11   1      215.08      246.39        7.10 o   0.4599E-03
   9  11   1       77.08       83.90        5.05 o   0.1469E-02
  10  11   1      215.75      158.16        7.86 o   0.6249E-03
  -9  12   1       73.86       76.22        5.04 o   0.1609E-02
  -8  12   1      201.08      217.25        8.31 o   0.5132E-03
  -7  12   1      401.76      351.61        9.19 o   0.2696E-03
  -6  12   1       49.76       76.49        5.45 o   0.1761E-02
  -5  12   1      171.25      161.65        7.57 o   0.6752E-03
  -4  12   1     1141.47     1182.14       16.28 o   0.5553E-04
  -3  12   1      634.74      564.34       12.81 o   0.1449E-03
  -2  12   1      221.80      177.30        8.75 o   0.5649E-03
  -1  12   1      187.32      250.09        8.37 o   0.4745E-03
   0  12   1     3060.80     2999.52       25.89 o   0.1185E-04
   1  12   1      191.68      213.56        8.82 o   0.5319E-03
   2  12   1      242.15      181.98        9.87 o   0.5288E-03
   3  12   1      593.50      502.08       13.15 o   0.1643E-03
   4  12   1     1247.43     1262.81       16.37 o   0.4973E-04
   5  12   1      145.65      129.80        7.05 o   0.8402E-03
   6  12   1       71.88       98.89        6.09 o   0.1305E-02
   7  12   1      391.13      345.17        9.09 o   0.2770E-03
   8  12   1      235.51      226.29        7.97 o   0.4707E-03
   9  12   1       72.88       71.04        5.99 o   0.1665E-02
  -8  13   1      422.02      378.93       13.59 o   0.2390E-03
  -7  13   1       66.60       57.68        5.60 o   0.1980E-02
  -6  13   1      250.28      227.67        7.96 o   0.4599E-03
  -5  13   1      160.29      204.59        7.00 o   0.5840E-03
  -4  13   1      633.97      366.77       13.98 o   0.2014E-03
  -3  13   1      433.12      384.25       11.51 o   0.2380E-03
  -2  13   1      144.09      155.68        7.84 o   0.7440E-03
  -1  13   1      158.66      108.13        9.80 o   0.8782E-03
   0  13   1       24.94       12.16        6.49 o   0.6025E-02
   1  13   1      132.99       89.39        9.49 o   0.1061E-02
   2  13   1      171.85      180.56        8.05 o   0.6266E-03
   3  13   1      453.73      418.28       12.31 o   0.2170E-03
   4  13   1      569.44      342.14       17.28 o   0.2191E-03
   5  13   1      191.64      236.69        8.52 o   0.4851E-03
   6  13   1      253.01      240.93        8.51 o   0.4373E-03
   7  13   1       95.81       48.08        6.78 o   0.1823E-02
   8  13   1      372.03      356.00       12.80 o   0.2658E-03
  -6  14   1      540.72      585.22       13.35 o   0.1518E-03
  -5  14   1      303.61      277.09        9.99 o   0.3618E-03
  -4  14   1       40.86       54.08        6.80 o   0.2268E-02
  -3  14   1      164.70      138.88        8.61 o   0.7580E-03
  -2  14   1      441.36      437.81       13.52 o   0.2124E-03
  -1  14   1      385.93      373.60       12.90 o   0.2545E-03
   0  14   1      384.78      404.62       13.30 o   0.2390E-03
   1  14   1      344.09      352.74       11.32 o   0.2816E-03
   2  14   1      477.68      455.56       13.93 o   0.1984E-03
   3  14   1      141.84      170.29        7.14 o   0.7027E-03
   4  14   1       54.96       51.96        6.76 o   0.2139E-02
   5  14   1      314.71      296.63        9.36 o   0.3400E-03
   6  14   1      478.18      516.51       11.76 o   0.1793E-03
  -3  15   1       67.09       85.63        7.80 o   0.1430E-02
  -2  15   1      105.98      169.48        6.50 o   0.7706E-03
  -1  15   1      111.81      102.86        8.02 o   0.1085E-02
   0  15   1      122.34      125.86        7.45 o   0.9132E-03
   1  15   1       85.91      102.86        6.96 o   0.1206E-02
   2  15   1       73.22      119.32        6.79 o   0.1117E-02
   3  15   1      105.95      109.53        8.22 o   0.1043E-02
   0   1   2     2943.56     1254.17       12.69 o   0.2807E-04
   1   1   2     1892.69      961.65       13.41 o   0.4902E-04
  -1   2   2    12753.41    12562.84       35.23 o   0.8639E-06
   0   2   2       19.45       73.99        2.77 o   0.2545E-02
   1   2   2    12719.23    12376.05       44.73 o   0.8815E-06
   2   2   2    20024.20    17438.47       48.95 o   0.4246E-06
  -2   3   2    22299.92    25308.37       65.57 o   0.2433E-06
  -1   3   2    25962.35    29127.76       55.62 o   0.1854E-06
   0   3   2    12530.98    16171.46       35.96 o   0.6265E-06
   1   3   2    25304.30    28263.10       63.08 o   0.1961E-06
   2   3   2    22809.38    25643.20       58.59 o   0.2358E-06
   3   3   2    25334.96    23099.61       67.12 o   0.2518E-06
  -3   4   2      493.92      726.73        9.53 o   0.1282E-03
  -2   4   2      442.38      300.30        9.37 o   0.2946E-03
  -1   4   2      573.67      709.23        9.73 o   0.1290E-03
   0   4   2       34.51       95.74        4.26 o   0.1623E-02
   1   4   2      585.49      717.83       12.03 o   0.1257E-03
   2   4   2      475.47      327.00       10.69 o   0.2651E-03
   3   4   2      434.33      689.20        9.35 o   0.1416E-03
   4   4   2       42.32       52.55        5.23 o   0.2460E-02
  -4   5   2     2150.27     1906.76       21.19 o   0.2438E-04
  -3   5   2    13339.31    13137.53       44.82 o   0.8070E-06
  -2   5   2     2273.19     1735.13       18.20 o   0.2529E-04
  -1   5   2     4099.18     4172.74       24.06 o   0.6883E-05
   0   5   2     1848.19     2812.63       17.60 o   0.1667E-04
   1   5   2     4070.17     4162.90       28.73 o   0.6924E-05
   2   5   2     2427.00     1867.09       21.10 o   0.2251E-04
   3   5   2    12686.91    12418.54       51.69 o   0.8950E-06
   4   5   2     2170.40     1883.88       24.35 o   0.2445E-04
   5   5   2      199.76      152.42        8.88 o   0.6913E-03
  -5   6   2     2101.29     1996.11       15.23 o   0.2381E-04
  -4   6   2       62.97       55.68        5.21 o   0.1990E-02
  -3   6   2     3621.87     4037.98       23.94 o   0.7616E-05
  -2   6   2     2835.57     2870.93       20.02 o   0.1334E-04
  -1   6   2     1405.20     1324.22       16.25 o   0.4400E-04
   0   6   2       12.27        7.75        3.95 o   0.9969E-02
   1   6   2     1165.92     1061.94       16.50 o   0.6011E-04
   2   6   2     2854.37     2864.51       27.55 o   0.1326E-04
   3   6   2     3438.96     3843.09       28.96 o   0.8303E-05
   4   6   2       76.41       81.69        5.59 o   0.1445E-02
   5   6   2     2116.49     2030.25       15.34 o   0.2327E-04
   6   6   2     1019.79     1153.37       10.06 o   0.5939E-04
  -6   7   2     1138.11     1152.39       11.32 o   0.5828E-04
  -5   7   2     1224.41     1240.81       12.31 o   0.5120E-04
  -4   7   2     1566.44     1266.67       13.07 o   0.4391E-04
  -3   7   2      297.65      425.65        6.94 o   0.2516E-03
  -2   7   2     1063.78     1141.87       16.43 o   0.5988E-04
  -1   7   2      806.58      742.58       13.46 o   0.1022E-03
   0   7   2      373.21      250.25        9.42 o   0.3515E-03
   1   7   2      745.93      703.58       14.53 o   0.1110E-03
   2   7   2     1082.27     1145.01       17.15 o   0.5914E-04
   3   7   2      288.64      417.38        6.71 o   0.2590E-03
   4   7   2     1484.63     1217.37       12.48 o   0.4708E-04
   5   7   2     1367.07     1396.27       12.16 o   0.4297E-04
   6   7   2     1166.44     1174.17       12.02 o   0.5644E-04
   7   7   2     3691.39     3978.38       21.18 o   0.7669E-05
  -7   8   2     2382.65     2259.39       18.43 o   0.1906E-04
  -6   8   2      700.19      658.80       10.37 o   0.1234E-03
  -5   8   2      218.83      154.95        6.57 o   0.6355E-03
  -4   8   2     3402.19     3258.13       20.13 o   0.1040E-04
  -3   8   2      134.12      108.66        4.76 o   0.1023E-02
  -2   8   2      695.06      655.62        8.66 o   0.1231E-03
  -1   8   2     1019.74     1305.78       10.76 o   0.5284E-04
   0   8   2      423.25      481.27        7.47 o   0.2068E-03
   1   8   2     1012.49     1277.85       11.35 o   0.5418E-04
   2   8   2      674.17      650.38        9.58 o   0.1255E-03
   3   8   2      157.50      129.10        5.43 o   0.8483E-03
   4   8   2     3302.16     3159.07       20.91 o   0.1097E-04
   5   8   2      239.33      171.76        6.40 o   0.5712E-03
   6   8   2      718.50      683.02        9.85 o   0.1182E-03
   7   8   2     2396.12     2322.40       18.22 o   0.1844E-04
   8   8   2     1376.99     1387.85       13.62 o   0.4405E-04
  -8   9   2       84.21       70.09        5.89 o   0.1602E-02
  -7   9   2      313.12      236.30        8.56 o   0.4043E-03
  -6   9   2      385.00      335.86        9.21 o   0.2865E-03
  -5   9   2      187.82      239.30        6.40 o   0.4932E-03
  -4   9   2      812.19      800.40       11.46 o   0.9458E-04
  -3   9   2      502.35      660.57        8.39 o   0.1425E-03
  -2   9   2      268.67      302.08        6.56 o   0.3577E-03
  -1   9   2       66.83       62.65        4.49 o   0.1919E-02
   0   9   2      661.46      813.58        9.61 o   0.1027E-03
   1   9   2       56.30       60.30        4.22 o   0.2089E-02
   2   9   2      273.11      311.58        7.42 o   0.3450E-03
   3   9   2      476.47      645.18        9.02 o   0.1482E-03
   4   9   2      679.24      683.28       10.36 o   0.1190E-03
   5   9   2      125.09      174.89        5.86 o   0.7230E-03
   6   9   2      364.61      323.44        8.53 o   0.3031E-03
   7   9   2      331.38      281.38        8.21 o   0.3490E-03
   8   9   2      104.31       88.13        5.86 o   0.1275E-02
   9   9   2      431.81      449.65        8.88 o   0.2107E-03
  -9  10   2      609.24      562.74       10.29 o   0.1504E-03
  -8  10   2       57.45       49.09        5.18 o   0.2310E-02
  -7  10   2      402.01      249.98        9.82 o   0.3398E-03
  -6  10   2      807.10      569.68       12.92 o   0.1261E-03
  -5  10   2      149.13      147.84        7.01 o   0.7546E-03
  -4  10   2      360.58      369.70        9.11 o   0.2692E-03
  -3  10   2     2656.64     2666.94       21.17 o   0.1467E-04
  -2  10   2      418.12      407.72        9.46 o   0.2336E-03
  -1  10   2      564.57      570.50        9.95 o   0.1547E-03
   0  10   2      695.12      742.67       11.03 o   0.1101E-03
   1  10   2      626.94      621.81       10.99 o   0.1365E-03
   2  10   2      303.20      309.15        8.30 o   0.3346E-03
   3  10   2     2684.96     2746.58       22.44 o   0.1409E-04
   4  10   2      320.90      323.05        9.02 o   0.3147E-03
   5  10   2      148.14      137.43        7.03 o   0.7952E-03
   6  10   2      738.89      561.65       11.43 o   0.1343E-03
   7  10   2      364.61      243.76        9.17 o   0.3645E-03
   8  10   2       78.07       64.05        5.24 o   0.1749E-02
   9  10   2      590.60      542.23       10.39 o   0.1574E-03
  10  10   2      580.49      658.98       10.77 o   0.1326E-03
 -10  11   2      374.83      383.73       10.12 o   0.2561E-03
  -9  11   2       45.10       39.72        4.75 o   0.2873E-02
  -8  11   2       71.72       75.51        5.57 o   0.1609E-02
  -7  11   2      411.39      394.60        9.24 o   0.2417E-03
  -6  11   2      452.24      423.79       10.72 o   0.2183E-03
  -5  11   2      988.42      847.94       14.53 o   0.8160E-04
  -4  11   2      991.74      967.89       13.66 o   0.7274E-04
  -3  11   2      701.57      622.56       11.98 o   0.1277E-03
  -2  11   2      597.10      591.60       10.93 o   0.1455E-03
  -1  11   2      136.05      132.52        6.63 o   0.8553E-03
   0  11   2       26.79       27.63        5.13 o   0.4083E-02
   1  11   2      140.73      127.77        7.24 o   0.8605E-03
   2  11   2      578.83      573.87       11.85 o   0.1510E-03
   3  11   2      673.22      607.63       12.36 o   0.1329E-03
   4  11   2     1006.59     1020.02       14.51 o   0.6856E-04
   5  11   2      975.16      849.74       15.02 o   0.8191E-04
   6  11   2      399.40      373.54        9.74 o   0.2562E-03
   7  11   2      477.82      458.75       10.04 o   0.1994E-03
   8  11   2       92.09      100.68        5.91 o   0.1208E-02
   9  11   2       50.79       44.00        5.18 o   0.2561E-02
  10  11   2      387.11      373.29       10.36 o   0.2583E-03
  -9  12   2      122.45      138.34        5.69 o   0.8696E-03
  -8  12   2      112.43       96.48        6.23 o   0.1156E-02
  -7  12   2      283.98      312.89        8.45 o   0.3386E-03
  -6  12   2      190.20      193.45        7.41 o   0.5758E-03
  -5  12   2       44.05       32.83        5.49 o   0.3209E-02
  -4  12   2      299.79      275.47        9.67 o   0.3642E-03
  -3  12   2      542.58      502.14       11.36 o   0.1742E-03
  -2  12   2      307.05      297.18        9.43 o   0.3393E-03
  -1  12   2     1620.46     1807.99       18.66 o   0.2982E-04
   0  12   2      422.28      355.16       12.35 o   0.2570E-03
   1  12   2     1643.29     1778.40       19.82 o   0.3011E-04
   2  12   2      261.94      260.05        9.34 o   0.4002E-03
   3  12   2      587.74      522.47       12.34 o   0.1619E-03
   4  12   2      311.30      262.51       10.12 o   0.3701E-03
   5  12   2       48.27       25.61        6.62 o   0.3367E-02
   6  12   2      191.96      183.71        7.85 o   0.5942E-03
   7  12   2      278.84      294.85        8.84 o   0.3568E-03
   8  12   2      135.50      110.10        7.17 o   0.9748E-03
   9  12   2      121.67      136.65        7.13 o   0.8645E-03
  -8  13   2      313.46      214.92       12.15 o   0.4151E-03
  -7  13   2      660.73      646.69       11.61 o   0.1281E-03
  -6  13   2      287.68      192.86        8.99 o   0.4804E-03
  -5  13   2      117.99      125.74        6.42 o   0.9485E-03
  -4  13   2      126.68       53.99        7.07 o   0.1472E-02
  -3  13   2      718.74      690.22       12.71 o   0.1159E-03
  -2  13   2      202.17      267.97        8.65 o   0.4318E-03
  -1  13   2     2020.50     2000.66       25.04 o   0.2351E-04
   0  13   2      412.65      331.91       12.17 o   0.2700E-03
   1  13   2     1999.89     1901.59       24.88 o   0.2496E-04
   2  13   2      153.76      222.70        8.26 o   0.5476E-03
   3  13   2      686.63      671.24       14.14 o   0.1208E-03
   4  13   2       77.62       51.66        7.69 o   0.1863E-02
   5  13   2      165.95      152.59        8.01 o   0.7186E-03
   6  13   2      265.97      193.56        8.82 o   0.4976E-03
   7  13   2      715.39      635.53       13.53 o   0.1246E-03
   8  13   2      224.99      213.21       11.82 o   0.4814E-03
  -6  14   2      139.32      147.45       13.33 o   0.7177E-03
  -5  14   2       79.98       66.04        6.85 o   0.1633E-02
  -4  14   2       92.18      115.06        6.22 o   0.1088E-02
  -3  14   2      168.74      140.78        8.98 o   0.7413E-03
  -2  14   2      215.56      211.59       10.16 o   0.4977E-03
  -1  14   2      486.70      431.98       14.13 o   0.2034E-03
   0  14   2     2077.19     1947.37       28.61 o   0.2385E-04
   1  14   2      420.42      398.32       12.30 o   0.2336E-03
   2  14   2      267.57      255.81       10.01 o   0.3992E-03
   3  14   2      126.81      131.61        7.26 o   0.8818E-03
   4  14   2      130.66      115.46        8.08 o   0.9402E-03
   5  14   2       96.60       84.47        6.29 o   0.1319E-02
   6  14   2      186.09      175.65       10.06 o   0.6073E-03
  -3  15   2       28.28       18.68        6.60 o   0.4766E-02
  -2  15   2       81.59       93.98        6.02 o   0.1307E-02
  -1  15   2      419.47      435.50       10.97 o   0.2173E-03
   0  15   2       11.02       11.47        5.23 o   0.8778E-02
   1  15   2      446.70      468.68       14.24 o   0.1959E-03
   2  15   2      126.14      122.76        8.66 o   0.9028E-03
   3  15   2       31.72       25.70        6.42 o   0.3954E-02
   0   1   3    21081.78    18649.09       37.96 o   0.3773E-06
   1   1   3     3233.47     3277.13       17.71 o   0.1071E-04
  -1   2   3    20289.14    17738.57       50.17 o   0.4135E-06
   0   2   3    12878.37    15849.83       37.49 o   0.6362E-06
   1   2   3    20194.86    17515.51       47.32 o   0.4215E-06
   2   2   3     5144.41     4366.94       27.12 o   0.5686E-05
  -2   3   3    87956.39    90295.19      133.32 o   0.1865E-07
  -1   3   3    17917.15    15726.21       52.20 o   0.5230E-06
   0   3   3      315.85      188.41        6.14 o   0.4394E-03
   1   3   3    18135.59    15874.08       53.04 o   0.5126E-06
   2   3   3    91063.48    92484.16      134.86 o   0.1766E-07
   3   3   3    13547.33    16591.59       50.45 o   0.5702E-06
  -3   4   3      286.83      131.21        8.01 o   0.6234E-03
  -2   4   3     1184.75     1096.20       14.56 o   0.5732E-04
  -1   4   3     3168.00     4526.47       22.12 o   0.7026E-05
   0   4   3      292.83       13.43        7.02 o   0.1085E-02
   1   4   3     3004.66     4388.55       24.52 o   0.7488E-05
   2   4   3     1286.00     1178.94       19.53 o   0.5076E-04
   3   4   3      318.92      168.12        8.29 o   0.5186E-03
   4   4   3     5169.76     5161.10       34.54 o   0.4722E-05
  -4   5   3     1114.90      921.82       16.51 o   0.7226E-04
  -3   5   3      853.80      999.94       12.23 o   0.7569E-04
  -2   5   3     2234.57     2821.26       18.40 o   0.1530E-04
  -1   5   3     1261.51     1585.74       13.24 o   0.3908E-04
   0   5   3      229.27      260.14        6.82 o   0.4028E-03
   1   5   3     1578.60     1943.34       16.58 o   0.2799E-04
   2   5   3     2151.76     2705.56       21.35 o   0.1635E-04
   3   5   3      790.33      945.76       13.47 o   0.8253E-04
   4   5   3     1217.35      975.95       19.02 o   0.6506E-04
   5   5   3       66.35       19.67        6.47 o   0.2847E-02
  -5   6   3      284.02      237.41        6.04 o   0.4183E-03
  -4   6   3      755.66      630.66       14.67 o   0.1211E-03
  -3   6   3     2265.34     2371.44       19.53 o   0.1885E-04
  -2   6   3     6183.85     5895.97       30.11 o   0.3632E-05
  -1   6   3      442.96      528.24        9.36 o   0.1860E-03
   0   6   3     4237.55     3226.80       28.10 o   0.9043E-05
   1   6   3      512.75      594.96       11.15 o   0.1566E-03
   2   6   3     5954.62     5586.63       40.78 o   0.3958E-05
   3   6   3     2397.13     2475.62       25.32 o   0.1736E-04
   4   6   3      861.24      726.05       15.66 o   0.1003E-03
   5   6   3      300.59      249.76        6.50 o   0.3921E-03
   6   6   3      539.01      459.89        7.74 o   0.1892E-03
  -6   7   3     1317.08     1093.38       12.20 o   0.5581E-04
  -5   7   3     1024.86      932.72       10.67 o   0.7523E-04
  -4   7   3     1162.62     1199.05       11.22 o   0.5399E-04
  -3   7   3       53.43       37.00        3.71 o   0.2822E-02
  -2   7   3       56.88      105.10        4.79 o   0.1387E-02
  -1   7   3     4863.67     5923.81       31.37 o   0.3985E-05
   0   7   3     2384.07     2262.14       20.22 o   0.1937E-04
   1   7   3     4934.34     5918.26       34.60 o   0.3956E-05
   2   7   3       42.37       76.76        5.69 o   0.1878E-02
   3   7   3       66.15       50.64        4.11 o   0.2128E-02
   4   7   3     1235.65     1284.97       11.83 o   0.4877E-04
   5   7   3     1198.77     1102.84       11.69 o   0.5903E-04
   6   7   3     1484.62     1266.19       13.00 o   0.4533E-04
   7   7   3     1738.20     1610.79       14.80 o   0.3192E-04
  -7   8   3     1736.83     1585.68       16.56 o   0.3315E-04
  -6   8   3     1007.23     1204.92       13.16 o   0.5851E-04
  -5   8   3       97.84       72.36        5.00 o   0.1467E-02
  -4   8   3      777.60      743.34       10.49 o   0.1065E-03
  -3   8   3     1534.85     1523.86       13.23 o   0.3665E-04
  -2   8   3     2747.33     2757.92       17.20 o   0.1421E-04
  -1   8   3     2067.25     1855.61       15.08 o   0.2580E-04
   0   8   3      381.30      241.57        7.25 o   0.3797E-03
   1   8   3     2127.58     1932.82       16.06 o   0.2430E-04
   2   8   3     2655.80     2650.50       18.30 o   0.1514E-04
   3   8   3     1750.26     1717.25       14.90 o   0.3012E-04
   4   8   3      675.46      642.15       10.01 o   0.1300E-03
   5   8   3       80.27       52.39        4.67 o   0.1943E-02
   6   8   3     1092.96     1309.80       12.21 o   0.5173E-04
   7   8   3     1697.11     1634.30       15.23 o   0.3258E-04
   8   8   3     2664.87     2443.32       18.40 o   0.1628E-04
  -8   9   3       79.51       58.10        5.13 o   0.1840E-02
  -7   9   3      691.08      716.04       11.01 o   0.1152E-03
  -6   9   3      698.32      755.91       12.00 o   0.1092E-03
  -5   9   3      959.67      719.87       13.04 o   0.9665E-04
  -4   9   3      471.14      414.74        8.70 o   0.2151E-03
  -3   9   3      462.27      464.65        8.32 o   0.2008E-03
  -2   9   3      706.31      812.45       10.00 o   0.1017E-03
  -1   9   3     1052.69     1001.56       12.35 o   0.6747E-04
   0   9   3     3598.42     3882.49       21.57 o   0.8139E-05
   1   9   3     1124.07     1094.99       12.42 o   0.5992E-04
   2   9   3      819.95      952.76       12.14 o   0.8122E-04
   3   9   3      425.89      442.50        8.85 o   0.2162E-03
   4   9   3      428.55      385.62        8.84 o   0.2373E-03
   5   9   3      860.29      641.94       12.00 o   0.1132E-03
   6   9   3      771.99      873.51       11.63 o   0.9105E-04
   7   9   3      669.51      722.26        9.88 o   0.1161E-03
   8   9   3       61.52       40.02        4.88 o   0.2539E-02
   9   9   3      485.34      322.57        9.41 o   0.2645E-03
  -9  10   3      195.09      134.97        7.01 o   0.7251E-03
  -8  10   3       34.54       22.97        4.57 o   0.4386E-02
  -7  10   3     1261.26     1211.64       14.56 o   0.5180E-04
  -6  10   3     1126.29      832.73       15.79 o   0.7737E-04
  -5  10   3      583.50      586.40       11.19 o   0.1473E-03
  -4  10   3      243.26      248.14        8.34 o   0.4372E-03
  -3  10   3     1018.59     1029.28       13.28 o   0.6750E-04
  -2  10   3     1286.41     1435.77       14.79 o   0.4324E-04
  -1  10   3      119.85      125.52        5.91 o   0.9508E-03
   0  10   3     2546.59     2921.13       21.25 o   0.1373E-04
   1  10   3      105.45      104.07        5.54 o   0.1140E-02
   2  10   3     1444.65     1607.31       16.58 o   0.3615E-04
   3  10   3      953.17     1023.16       14.43 o   0.6987E-04
   4  10   3      208.20      218.80        7.95 o   0.5118E-03
   5  10   3      563.62      582.13        9.97 o   0.1511E-03
   6  10   3     1049.72      822.45       13.63 o   0.8178E-04
   7  10   3     1113.76     1092.22       14.08 o   0.6115E-04
   8  10   3       48.82       40.69        4.79 o   0.2757E-02
   9  10   3      184.57      123.63        6.73 o   0.7876E-03
  10  10   3      371.26      293.90        8.99 o   0.3190E-03
 -10  11   3       58.81       48.17        5.58 o   0.2344E-02
  -9  11   3      129.63      133.13        5.71 o   0.8911E-03
  -8  11   3       16.89        5.50        4.57 o   0.1081E-01
  -7  11   3      404.71      363.34        9.44 o   0.2610E-03
  -6  11   3      639.24      622.31       11.41 o   0.1335E-03
  -5  11   3     1746.57     1494.72       19.22 o   0.3478E-04
  -4  11   3     2317.24     2400.88       20.07 o   0.1796E-04
  -3  11   3      227.84      192.59        8.25 o   0.5298E-03
  -2  11   3      142.19      125.87        6.95 o   0.8676E-03
  -1  11   3      219.15      205.42        7.85 o   0.5175E-03
   0  11   3      169.91      239.20        7.40 o   0.5093E-03
   1  11   3      184.18      174.79        8.10 o   0.6189E-03
   2  11   3      161.71      155.10        7.44 o   0.7118E-03
   3  11   3      192.80      177.00        8.43 o   0.5996E-03
   4  11   3     2332.44     2391.77       22.72 o   0.1793E-04
   5  11   3     1818.01     1545.53       20.81 o   0.3282E-04
   6  11   3      667.73      667.97       12.04 o   0.1227E-03
   7  11   3      512.22      431.43       10.71 o   0.2037E-03
   8  11   3       21.43        7.89        4.75 o   0.8464E-02
   9  11   3      102.69      111.28        6.57 o   0.1086E-02
  10  11   3       70.02       51.04        5.84 o   0.2100E-02
  -9  12   3       33.75       35.36        4.84 o   0.3472E-02
  -8  12   3      133.92      137.21        6.64 o   0.8414E-03
  -7  12   3      400.27      407.28        9.02 o   0.2398E-03
  -6  12   3       71.31      106.44        5.77 o   0.1247E-02
  -5  12   3      384.54      362.41        9.43 o   0.2647E-03
  -4  12   3      396.29      368.33       10.24 o   0.2572E-03
  -3  12   3     1441.60     1338.88       17.73 o   0.4340E-04
  -2  12   3      639.17      656.19       11.61 o   0.1276E-03
  -1  12   3      601.03      650.65       14.01 o   0.1320E-03
   0  12   3        9.24        0.42        6.20 o   0.1561E-01
   1  12   3      715.20      744.92       14.75 o   0.1080E-03
   2  12   3      611.07      606.71       13.11 o   0.1388E-03
   3  12   3     1498.88     1383.19       19.27 o   0.4104E-04
   4  12   3      411.98      379.02       11.31 o   0.2459E-03
   5  12   3      346.89      357.96        9.99 o   0.2780E-03
   6  12   3       88.08      109.30        6.45 o   0.1141E-02
   7  12   3      369.66      334.81       10.41 o   0.2882E-03
   8  12   3      139.43      138.59        7.51 o   0.8148E-03
   9  12   3       51.46       40.72        5.84 o   0.2666E-02
  -8  13   3      427.93      416.98       16.84 o   0.2163E-03
  -7  13   3       90.55       40.64        5.71 o   0.2091E-02
  -6  13   3      487.28      501.95       10.74 o   0.1834E-03
  -5  13   3      129.28      114.46        7.12 o   0.9536E-03
  -4  13   3      288.37      290.84        9.08 o   0.3585E-03
  -3  13   3      128.04       75.90        7.07 o   0.1239E-02
  -2  13   3      477.17      500.65       11.73 o   0.1861E-03
  -1  13   3      341.83      311.75       11.40 o   0.3128E-03
   0  13   3     1502.82     1529.48       19.84 o   0.3691E-04
   1  13   3      348.96      293.07       11.50 o   0.3244E-03
   2  13   3      529.56      579.65       12.30 o   0.1565E-03
   3  13   3       97.63       76.00        7.95 o   0.1364E-02
   4  13   3      315.66      310.55       10.18 o   0.3264E-03
   5  13   3      108.11       89.51        7.03 o   0.1196E-02
   6  13   3      400.54      464.31       10.47 o   0.2124E-03
   7  13   3       58.88       42.36        6.87 o   0.2406E-02
   8  13   3      430.74      403.85       12.28 o   0.2279E-03
  -6  14   3      356.94      318.09       14.11 o   0.2939E-03
  -5  14   3      361.00      390.84       12.41 o   0.2516E-03
  -4  14   3      366.75      374.80       13.39 o   0.2574E-03
  -3  14   3       39.67       25.25        6.31 o   0.3817E-02
  -2  14   3      175.12      164.27        9.38 o   0.6541E-03
  -1  14   3      391.59      402.83       12.81 o   0.2379E-03
   0  14   3      158.08      123.26        9.17 o   0.8198E-03
   1  14   3      340.88      364.76       10.47 o   0.2761E-03
   2  14   3      127.69      166.93        7.40 o   0.7353E-03
   3  14   3       34.66       31.46        5.47 o   0.3675E-02
   4  14   3      380.28      384.34       10.41 o   0.2533E-03
   5  14   3      315.70      404.54        8.57 o   0.2618E-03
   6  14   3      368.85      333.48       11.34 o   0.2856E-03
  -3  15   3      202.68      232.58       10.89 o   0.4754E-03
  -2  15   3       99.27      136.89        7.14 o   0.9277E-03
  -1  15   3      517.11      544.36       11.23 o   0.1653E-03
   0  15   3      105.27       98.92        7.21 o   0.1150E-02
   1  15   3      537.40      577.78       14.11 o   0.1527E-03
   2  15   3       71.26       99.90        6.75 o   0.1297E-02
   3  15   3      219.33      231.38       10.52 o   0.4661E-03
   0   0   4    41264.98    45481.45      152.57 o   0.7688E-07
   0   1   4     2804.16     3007.73       16.26 o   0.1244E-04
   1   1   4      103.16       44.78        4.17 o   0.1808E-02
  -1   2   4     4702.11     5974.89       22.97 o   0.4088E-05
   0   2   4     3126.51     3543.55       18.22 o   0.9886E-05
   1   2   4     4597.77     5842.01       24.44 o   0.4258E-05
   2   2   4    12789.73    15236.19       47.27 o   0.6734E-06
  -2   3   4    34627.73    35321.88       79.41 o   0.1203E-06
  -1   3   4    27916.26    29656.00       69.57 o   0.1712E-06
   0   3   4     4163.84     3853.74       21.91 o   0.7552E-05
   1   3   4    28416.93    29642.33       71.41 o   0.1694E-06
   2   3   4    35194.21    35696.26       90.51 o   0.1174E-06
   3   3   4      412.47      174.26        9.97 o   0.4001E-03
  -3   4   4     3207.91     3257.49       25.14 o   0.1056E-04
  -2   4   4      838.87     1028.41       13.12 o   0.7471E-04
  -1   4   4      563.78      269.18       10.32 o   0.2608E-03
   0   4   4      171.14      176.40        5.43 o   0.7259E-03
   1   4   4      632.19      315.43       10.77 o   0.2208E-03
   2   4   4     1012.94     1182.13       15.83 o   0.5923E-04
   3   4   4     3145.16     3171.73       23.22 o   0.1102E-04
   4   4   4     4840.71     4967.77       35.32 o   0.5097E-05
  -4   5   4     1595.81     1324.22       18.78 o   0.4058E-04
  -3   5   4     3089.30     2799.86       23.14 o   0.1256E-04
  -2   5   4     2810.71     2329.74       21.39 o   0.1624E-04
  -1   5   4      224.33      304.50        6.07 o   0.3710E-03
   0   5   4     2615.60     2486.31       18.84 o   0.1644E-04
   1   5   4      277.71      371.34        8.07 o   0.2893E-03
   2   5   4     2592.00     2094.04       24.50 o   0.1901E-04
   3   5   4     3035.33     2704.41       24.91 o   0.1317E-04
   4   5   4     1603.67     1287.89       22.06 o   0.4134E-04
   5   5   4     3231.91     2885.61       30.75 o   0.1199E-04
  -5   6   4      832.87      840.44        9.74 o   0.9094E-04
  -4   6   4      304.55      174.54       10.69 o   0.4796E-03
  -3   6   4     2937.05     2744.58       23.08 o   0.1353E-04
  -2   6   4     1681.86     1630.24       16.61 o   0.3263E-04
  -1   6   4     1917.55     1899.15       18.34 o   0.2659E-04
   0   6   4     1071.29      778.35       13.72 o   0.8374E-04
   1   6   4     1844.25     1792.63       19.05 o   0.2887E-04
   2   6   4     1684.03     1604.14       20.89 o   0.3298E-04
   3   6   4     3093.82     2836.10       30.56 o   0.1259E-04
   4   6   4      338.31      189.11       11.59 o   0.4298E-03
   5   6   4      906.39      893.23       11.18 o   0.8236E-04
   6   6   4      645.24      783.72        8.81 o   0.1079E-03
  -6   7   4     1029.94      832.70       11.40 o   0.8169E-04
  -5   7   4       10.56        6.15        3.33 o   0.1356E-01
  -4   7   4      772.92      791.94        9.12 o   0.1004E-03
  -3   7   4     2774.72     2716.95       17.68 o   0.1420E-04
  -2   7   4      117.20      117.94        6.04 o   0.9803E-03
  -1   7   4     3918.20     3708.15       27.01 o   0.8009E-05
   0   7   4       89.46      109.72        5.22 o   0.1173E-02
   1   7   4     4108.52     3814.39       31.40 o   0.7520E-05
   2   7   4       67.56       61.96        6.48 o   0.1807E-02
   3   7   4     2841.23     2718.44       20.17 o   0.1399E-04
   4   7   4      783.41      791.26        9.84 o   0.9975E-04
   5   7   4       17.92       19.12        3.33 o   0.6378E-02
   6   7   4     1159.82      968.18       11.86 o   0.6678E-04
   7   7   4      396.61      444.79        7.67 o   0.2238E-03
  -7   8   4      291.44      271.22        7.71 o   0.3789E-03
  -6   8   4     1485.94     1491.47       15.70 o   0.3805E-04
  -5   8   4      752.75      716.32       10.34 o   0.1096E-03
  -4   8   4     1573.29     1680.71       14.59 o   0.3266E-04
  -3   8   4      121.01      117.75        4.65 o   0.9903E-03
  -2   8   4      947.10     1010.33       10.45 o   0.7124E-04
  -1   8   4     2507.70     2478.02       16.31 o   0.1673E-04
   0   8   4       51.90       49.75        4.05 o   0.2460E-02
   1   8   4     2649.47     2691.32       16.33 o   0.1478E-04
   2   8   4     1221.69     1310.70       12.49 o   0.4838E-04
   3   8   4      105.32      100.82        4.59 o   0.1163E-02
   4   8   4     1632.54     1721.78       15.14 o   0.3122E-04
   5   8   4      693.61      669.14        9.81 o   0.1213E-03
   6   8   4     1545.52     1553.23       14.59 o   0.3579E-04
   7   8   4      277.46      266.95        7.41 o   0.3923E-03
   8   8   4       57.01       31.45        5.39 o   0.3015E-02
  -8   9   4      126.46      155.71        6.00 o   0.8045E-03
  -7   9   4      129.16      103.17        6.33 o   0.1047E-02
  -6   9   4     1204.33     1154.34       14.91 o   0.5486E-04
  -5   9   4      209.21      274.24        6.78 o   0.4229E-03
  -4   9   4       19.09        1.31        3.94 o   0.1415E-01
  -3   9   4       32.82       25.57        3.95 o   0.4419E-02
  -2   9   4      226.75      295.66        6.38 o   0.3893E-03
  -1   9   4      230.22      215.27        6.61 o   0.4967E-03
   0   9   4      318.84      255.27        7.66 o   0.3735E-03
   1   9   4      180.94      174.56        5.70 o   0.6396E-03
   2   9   4      204.81      295.10        6.47 o   0.4015E-03
   3   9   4       23.87       17.68        4.21 o   0.6070E-02
   4   9   4       22.62        3.79        4.19 o   0.1051E-01
   5   9   4      249.27      297.92        7.27 o   0.3710E-03
   6   9   4     1199.52     1171.24       13.34 o   0.5428E-04
   7   9   4      160.98      127.59        6.07 o   0.8379E-03
   8   9   4      144.63      177.13        5.63 o   0.6999E-03
   9   9   4      509.98      430.82        9.89 o   0.2034E-03
  -9  10   4      245.73      205.05        7.36 o   0.4999E-03
  -8  10   4      176.00       97.86        6.99 o   0.9234E-03
  -7  10   4      684.95      640.28       11.56 o   0.1278E-03
  -6  10   4     3519.28     3379.08       26.03 o   0.9594E-05
  -5  10   4      431.80      486.67        9.24 o   0.1979E-03
  -4  10   4     2790.93     2808.49       21.26 o   0.1377E-04
  -3  10   4     2386.29     2110.48       20.26 o   0.2042E-04
  -2  10   4     1111.53     1113.77       14.24 o   0.5933E-04
  -1  10   4      335.56      313.39        8.54 o   0.3178E-03
   0  10   4      148.18      108.52        6.75 o   0.9660E-03
   1  10   4      322.52      319.09        8.18 o   0.3192E-03
   2  10   4     1218.74     1183.40       16.56 o   0.5318E-04
   3  10   4     2366.73     2101.98       22.54 o   0.2057E-04
   4  10   4     2649.56     2816.18       22.72 o   0.1412E-04
   5  10   4      376.22      461.90        8.64 o   0.2189E-03
   6  10   4     3284.08     3299.04       22.15 o   0.1029E-04
   7  10   4      647.32      619.04       10.86 o   0.1355E-03
   8  10   4      132.78       65.98        6.53 o   0.1319E-02
   9  10   4      230.70      186.58        6.94 o   0.5499E-03
  10  10   4       71.56       47.67        5.45 o   0.2156E-02
 -10  11   4       45.13       22.77        5.56 o   0.3762E-02
  -9  11   4       60.87       63.28        5.00 o   0.1965E-02
  -8  11   4      269.39      288.21        7.46 o   0.3718E-03
  -7  11   4       55.37       79.52        5.51 o   0.1673E-02
  -6  11   4      287.01      240.03        8.85 o   0.4123E-03
  -5  11   4      311.70      242.70        9.38 o   0.3896E-03
  -4  11   4      298.92      336.89       10.06 o   0.3114E-03
  -3  11   4     1405.77     1297.09       17.38 o   0.4533E-04
  -2  11   4      622.94      559.68       11.47 o   0.1482E-03
  -1  11   4      448.46      426.01       11.41 o   0.2154E-03
   0  11   4       29.22       11.45        5.99 o   0.5939E-02
   1  11   4      424.85      414.32       11.40 o   0.2255E-03
   2  11   4      639.29      587.18       11.70 o   0.1404E-03
   3  11   4     1230.47     1137.36       16.06 o   0.5540E-04
   4  11   4      402.14      363.28       11.77 o   0.2579E-03
   5  11   4      333.19      246.12       10.62 o   0.3709E-03
   6  11   4      342.02      280.75        9.57 o   0.3392E-03
   7  11   4       76.78       80.65        5.98 o   0.1492E-02
   8  11   4      233.74      258.07        7.24 o   0.4283E-03
   9  11   4       49.34       64.52        5.39 o   0.2047E-02
  10  11   4       40.90       22.62        5.20 o   0.3996E-02
  -9  12   4       -0.29        3.97        4.31 o   0.2552E-01
  -8  12   4       86.02       94.23        5.59 o   0.1305E-02
  -7  12   4      330.65      365.49        8.45 o   0.2807E-03
  -6  12   4       85.41       77.25        6.14 o   0.1474E-02
  -5  12   4      258.00      272.03        8.15 o   0.3960E-03
  -4  12   4      224.68      219.54        7.55 o   0.4926E-03
  -3  12   4     1033.43      909.69       14.88 o   0.7478E-04
  -2  12   4       89.43       81.75        6.18 o   0.1385E-02
  -1  12   4      634.85      605.72       13.68 o   0.1378E-03
   0  12   4      546.01      557.84       12.97 o   0.1574E-03
   1  12   4      678.54      628.43       14.21 o   0.1292E-03
   2  12   4       62.97       59.43        6.60 o   0.1901E-02
   3  12   4     1011.84      926.51       16.98 o   0.7396E-04
   4  12   4      210.29      206.51        8.89 o   0.5231E-03
   5  12   4      204.30      225.47        8.31 o   0.4983E-03
   6  12   4      101.34       85.03        7.25 o   0.1276E-02
   7  12   4      336.07      358.86       10.40 o   0.2802E-03
   8  12   4      112.02      101.98        6.88 o   0.1107E-02
   9  12   4        8.08        3.19        4.92 o   0.1637E-01
  -8  13   4      307.22      187.88       19.38 o   0.4140E-03
  -7  13   4      225.90      188.73        7.38 o   0.5450E-03
  -6  13   4      502.98      491.71       11.34 o   0.1826E-03
  -5  13   4      568.26      631.97       11.44 o   0.1400E-03
  -4  13   4      119.91      103.87        6.47 o   0.1066E-02
  -3  13   4      162.67      121.83        7.08 o   0.8485E-03
  -2  13   4      248.59      235.49        9.73 o   0.4385E-03
  -1  13   4       73.47       57.92        6.40 o   0.1856E-02
   0  13   4      295.68      254.15       10.06 o   0.3889E-03
   1  13   4       81.35       68.00        7.44 o   0.1583E-02
   2  13   4      249.82      235.21        9.14 o   0.4402E-03
   3  13   4      152.47      128.54        7.84 o   0.8339E-03
   4  13   4      105.03      102.13        7.03 o   0.1128E-02
   5  13   4      541.08      607.42       12.57 o   0.1475E-03
   6  13   4      472.71      482.53       11.12 o   0.1906E-03
   7  13   4      198.31      170.28        7.68 o   0.6152E-03
   8  13   4      221.92      157.07       10.62 o   0.6036E-03
  -6  14   4       35.33       24.68        7.80 o   0.3603E-02
  -5  14   4      215.14      198.90       10.30 o   0.5242E-03
  -4  14   4       62.05       68.36        5.68 o   0.1791E-02
  -3  14   4       82.44       69.68        6.15 o   0.1603E-02
  -2  14   4       38.63       56.43        5.68 o   0.2347E-02
  -1  14   4      113.24      137.23        7.80 o   0.8876E-03
   0  14   4       77.64       96.23        6.98 o   0.1291E-02
   1  14   4      103.42      129.37        7.37 o   0.9590E-03
   2  14   4       30.37       58.59        5.27 o   0.2435E-02
   3  14   4       85.06       85.75        6.36 o   0.1380E-02
   4  14   4      110.64       79.36        6.61 o   0.1296E-02
   5  14   4      190.75      203.53        7.53 o   0.5536E-03
   6  14   4       92.09       28.03        9.35 o   0.2113E-02
  -3  15   4      243.60      317.57       13.09 o   0.3417E-03
  -2  15   4        4.57        3.74        5.11 o   0.1801E-01
  -1  15   4      148.71      147.81        7.52 o   0.7731E-03
   0  15   4      120.06      145.59        8.25 o   0.8249E-03
   1  15   4      137.69      188.35        7.86 o   0.6577E-03
   2  15   4       11.50        4.63        5.70 o   0.1193E-01
   3  15   4      226.35      279.71       13.69 o   0.3851E-03
   0   1   5     2383.95     3036.80       17.54 o   0.1356E-04
   1   1   5    20773.01    26336.51       59.72 o   0.2433E-06
  -1   2   5    13642.10    13788.96       45.53 o   0.7467E-06
   0   2   5      678.05      541.11        8.22 o   0.1543E-03
   1   2   5    13845.58    13931.19       43.17 o   0.7300E-06
   2   2   5      489.39      667.63       10.77 o   0.1419E-03
  -2   3   5    37579.62    42955.15       82.15 o   0.8655E-07
  -1   3   5    15600.18    14715.34       49.91 o   0.6187E-06
   0   3   5      828.88     1830.94       10.53 o   0.3911E-04
   1   3   5    14974.14    13947.03       49.43 o   0.6800E-06
   2   3   5    37616.23    42544.03      103.63 o   0.8761E-07
   3   3   5     1093.72     1237.89       14.72 o   0.5581E-04
  -3   4   5      962.37      598.63       14.70 o   0.1120E-03
  -2   4   5     9924.42    10905.48       44.15 o   0.1227E-05
  -1   4   5     6488.51     6921.87       33.37 o   0.2791E-05
   0   4   5      364.55      189.09        7.60 o   0.4341E-03
   1   4   5     6147.51     6623.15       30.90 o   0.3047E-05
   2   4   5     9444.74    10309.92       42.41 o   0.1360E-05
   3   4   5      909.96      532.61       13.29 o   0.1266E-03
   4   4   5      225.74      106.51        8.45 o   0.8403E-03
  -4   5   5     5855.04     5212.01       39.63 o   0.4223E-05
  -3   5   5     5135.77     5125.24       31.93 o   0.4715E-05
  -2   5   5     4340.45     5221.84       28.55 o   0.5130E-05
  -1   5   5     1523.41     1444.43       15.33 o   0.4046E-04
   0   5   5      316.71      358.90        7.43 o   0.2805E-03
   1   5   5     1517.49     1410.71       15.93 o   0.4151E-04
   2   5   5     4691.77     5580.51       33.67 o   0.4512E-05
   3   5   5     5096.81     5011.96       34.28 o   0.4861E-05
   4   5   5     6047.96     5275.20       46.29 o   0.4068E-05
   5   5   5     4867.61     5110.71       38.49 o   0.4757E-05
  -5   6   5      949.69      890.07       10.77 o   0.7885E-04
  -4   6   5     2255.79     2292.00       19.93 o   0.1956E-04
  -3   6   5     3051.86     2531.34       24.98 o   0.1463E-04
  -2   6   5     2675.91     2938.90       21.58 o   0.1321E-04
  -1   6   5     1040.60      856.52       14.47 o   0.7982E-04
   0   6   5     1177.70     1681.58       15.03 o   0.3887E-04
   1   6   5     1279.42     1056.89       16.14 o   0.5870E-04
   2   6   5     2688.49     2927.83       25.84 o   0.1320E-04
   3   6   5     2967.01     2391.36       29.38 o   0.1575E-04
   4   6   5     2036.27     2032.10       22.95 o   0.2354E-04
   5   6   5     1053.26      993.15       11.24 o   0.6743E-04
   6   6   5       42.19       41.01        3.48 o   0.3012E-02
  -6   7   5      859.35      834.04       10.67 o   0.9020E-04
  -5   7   5     1341.21     1415.32       12.27 o   0.4243E-04
  -4   7   5      673.88      606.62        8.65 o   0.1342E-03
  -3   7   5      360.74      455.70        6.75 o   0.2277E-03
  -2   7   5     1441.79     1310.89       15.51 o   0.4360E-04
  -1   7   5       93.56       46.88        6.05 o   0.1981E-02
   0   7   5     1533.59     1150.74       17.34 o   0.4860E-04
   1   7   5       86.28       38.44        5.73 o   0.2286E-02
   2   7   5     1382.15     1256.33       14.82 o   0.4652E-04
   3   7   5      449.62      548.72        7.84 o   0.1764E-03
   4   7   5      811.90      729.75        9.91 o   0.1040E-03
   5   7   5     1267.98     1352.55       12.23 o   0.4572E-04
   6   7   5      842.28      824.81       10.38 o   0.9212E-04
   7   7   5      627.49      587.41        9.44 o   0.1432E-03
  -7   8   5     1310.97     1282.67       14.69 o   0.4768E-04
  -6   8   5     1298.35     1415.32       14.18 o   0.4354E-04
  -5   8   5      696.63      624.81       10.04 o   0.1294E-03
  -4   8   5     2197.57     2276.18       16.85 o   0.1966E-04
  -3   8   5      625.16      595.65        8.57 o   0.1407E-03
  -2   8   5      782.23      807.30       10.17 o   0.9766E-04
  -1   8   5     2945.74     2950.89       17.69 o   0.1256E-04
   0   8   5     8526.89     8546.84       29.91 o   0.1813E-05
   1   8   5     2622.33     2667.91       16.94 o   0.1505E-04
   2   8   5      760.07      789.95       10.33 o   0.1009E-03
   3   8   5      563.77      529.82        8.98 o   0.1630E-03
   4   8   5     2243.41     2298.50       18.05 o   0.1922E-04
   5   8   5      593.31      526.18        9.45 o   0.1620E-03
   6   8   5     1385.49     1526.56       13.98 o   0.3895E-04
   7   8   5     1342.27     1309.38       13.90 o   0.4618E-04
   8   8   5       73.97      122.83        4.88 o   0.1102E-02
  -8   9   5        5.18       24.04        4.47 o   0.6209E-02
  -7   9   5      160.87      180.01        5.99 o   0.6558E-03
  -6   9   5      543.27      547.02        9.66 o   0.1624E-03
  -5   9   5      435.61      471.10        8.85 o   0.2056E-03
  -4   9   5      283.46      278.34        7.36 o   0.3763E-03
  -3   9   5     1771.70     2004.01       15.76 o   0.2549E-04
  -2   9   5     1494.93     1498.01       14.30 o   0.3829E-04
  -1   9   5      508.71      541.93        8.91 o   0.1712E-03
   0   9   5     1709.61     1626.92       15.82 o   0.3254E-04
   1   9   5      454.69      492.59        8.56 o   0.1952E-03
   2   9   5     1262.77     1309.39       14.76 o   0.4790E-04
   3   9   5     1798.33     2042.22       16.82 o   0.2475E-04
   4   9   5      247.95      265.97        7.12 o   0.4113E-03
   5   9   5      476.50      515.19        9.63 o   0.1827E-03
   6   9   5      543.36      570.14        9.24 o   0.1568E-03
   7   9   5      237.63      256.61        6.66 o   0.4310E-03
   8   9   5        9.50       26.50        4.31 o   0.5437E-02
   9   9   5      653.97      692.27       10.76 o   0.1219E-03
  -9  10   5      220.14      245.79        6.98 o   0.4526E-03
  -8  10   5      905.19      833.27       12.58 o   0.8814E-04
  -7  10   5      140.31      154.25        6.50 o   0.7687E-03
  -6  10   5      399.60      289.57        9.54 o   0.3123E-03
  -5  10   5      125.83      124.53        5.71 o   0.9322E-03
  -4  10   5     1778.67     1593.47       16.73 o   0.3239E-04
  -3  10   5      863.16      767.11       12.15 o   0.9648E-04
  -2  10   5      216.55      211.03        7.38 o   0.5179E-03
  -1  10   5     2251.11     2113.15       21.26 o   0.2101E-04
   0  10   5     2190.39     2389.92       19.99 o   0.1882E-04
   1  10   5     2140.00     2062.47       18.94 o   0.2224E-04
   2  10   5      242.72      227.71        8.39 o   0.4648E-03
   3  10   5      824.95      735.05       13.58 o   0.1021E-03
   4  10   5     1883.22     1732.18       19.04 o   0.2873E-04
   5  10   5       83.34       95.15        5.38 o   0.1308E-02
   6  10   5      421.22      288.37        9.69 o   0.3050E-03
   7  10   5      127.42      124.47        6.39 o   0.9289E-03
   8  10   5      865.06      794.99       12.59 o   0.9409E-04
   9  10   5      233.91      272.44        7.61 o   0.4064E-03
  10  10   5       20.79       18.67        4.33 o   0.6091E-02
 -10  11   5      486.70      440.47       10.78 o   0.2037E-03
  -9  11   5      189.18      191.20        6.78 o   0.5787E-03
  -8  11   5      281.13      260.65        8.35 o   0.3941E-03
  -7  11   5      116.90      168.12        6.11 o   0.7526E-03
  -6  11   5      376.65      377.91        9.54 o   0.2591E-03
  -5  11   5      893.42      892.29       13.17 o   0.8212E-04
  -4  11   5     1413.01     1225.28       17.57 o   0.4754E-04
  -3  11   5      319.78      295.49        9.90 o   0.3355E-03
  -2  11   5       63.26       37.98        5.46 o   0.2600E-02
  -1  11   5     1498.72     1400.23       19.26 o   0.4038E-04
   0  11   5      226.71      203.10        8.44 o   0.5080E-03
   1  11   5     1390.74     1343.18       19.34 o   0.4378E-04
   2  11   5       68.12       50.75        5.87 o   0.2117E-02
   3  11   5      267.29      266.76        9.33 o   0.3912E-03
   4  11   5     1479.60     1266.40       19.18 o   0.4476E-04
   5  11   5      834.09      824.05       13.58 o   0.9129E-04
   6  11   5      457.05      438.64       10.10 o   0.2110E-03
   7  11   5      106.09      151.32        6.11 o   0.8411E-03
   8  11   5      288.77      260.53        8.27 o   0.3904E-03
   9  11   5      191.40      188.77        8.07 o   0.5751E-03
  10  11   5      437.44      417.00       10.40 o   0.2236E-03
  -9  12   5       36.79       53.66        5.20 o   0.2489E-02
  -8  12   5       45.30       43.93        4.64 o   0.2682E-02
  -7  12   5      349.14      408.38        8.51 o   0.2516E-03
  -6  12   5      999.45      956.25       14.05 o   0.7288E-04
  -5  12   5       68.93       83.60        5.96 o   0.1518E-02
  -4  12   5      111.22      149.09        6.15 o   0.8541E-03
  -3  12   5     1448.41     1383.72       16.62 o   0.4216E-04
  -2  12   5      216.65      225.17        8.24 o   0.4801E-03
  -1  12   5     1036.38     1096.10       16.95 o   0.6237E-04
   0  12   5      806.35      794.38       15.92 o   0.9620E-04
   1  12   5     1103.70     1167.56       17.45 o   0.5679E-04
   2  12   5      226.90      240.20        9.24 o   0.4469E-03
   3  12   5     1491.41     1403.15       18.92 o   0.4079E-04
   4  12   5      118.41      164.39        7.12 o   0.7682E-03
   5  12   5       92.92      101.58        6.57 o   0.1192E-02
   6  12   5     1011.56      976.05       14.54 o   0.7097E-04
   7  12   5      402.67      421.31       10.80 o   0.2293E-03
   8  12   5       36.74       31.40        4.94 o   0.3514E-02
   9  12   5       59.66       60.98        5.83 o   0.1954E-02
  -8  13   5      335.46      348.07       18.74 o   0.2717E-03
  -7  13   5      278.68      265.11        8.77 o   0.3875E-03
  -6  13   5      658.45      641.80       12.54 o   0.1283E-03
  -5  13   5      421.04      392.97       10.48 o   0.2368E-03
  -4  13   5      244.23      301.35        7.54 o   0.3709E-03
  -3  13   5        7.21       15.91        4.91 o   0.8171E-02
  -2  13   5       43.57       17.77        6.59 o   0.4148E-02
  -1  13   5      843.14      780.65       15.34 o   0.9489E-04
   0  13   5       -5.05        0.82        5.43 o   0.2156E-01
   1  13   5      860.76      768.87       14.68 o   0.9537E-04
   2  13   5       58.67       10.88        7.54 o   0.3864E-02
   3  13   5        1.69       20.71        5.21 o   0.7653E-02
   4  13   5      230.89      268.45        8.54 o   0.4131E-03
   5  13   5      407.47      388.37        9.31 o   0.2437E-03
   6  13   5      729.26      696.33       13.66 o   0.1135E-03
   7  13   5      272.12      252.39        8.98 o   0.4055E-03
   8  13   5      371.87      365.80       12.13 o   0.2654E-03
  -6  14   5      135.59      129.78       11.25 o   0.8129E-03
  -5  14   5      110.29      100.36        7.49 o   0.1102E-02
  -4  14   5       96.51      106.88        7.13 o   0.1108E-02
  -3  14   5      151.98      187.40        7.22 o   0.6405E-03
  -2  14   5      117.24       87.41        7.35 o   0.1184E-02
  -1  14   5      120.57      164.64        6.76 o   0.7679E-03
   0  14   5       43.47       34.08        5.56 o   0.3042E-02
   1  14   5       99.91      125.01        6.44 o   0.1008E-02
   2  14   5      129.59       90.09        7.47 o   0.1112E-02
   3  14   5      141.33      181.57        7.38 o   0.6705E-03
   4  14   5       86.44      114.11        5.80 o   0.1113E-02
   5  14   5       98.10      101.67        6.67 o   0.1153E-02
   6  14   5      149.92      116.70       10.16 o   0.8545E-03
  -3  15   5       75.00       80.56       10.68 o   0.1338E-02
  -2  15   5      372.63      406.17       13.20 o   0.2393E-03
  -1  15   5      127.07      148.92        7.21 o   0.8065E-03
   0  15   5      498.48      604.56       12.13 o   0.1525E-03
   1  15   5      126.38      152.62        8.64 o   0.7786E-03
   2  15   5      399.14      437.79       12.37 o   0.2200E-03
   3  15   5      102.56       95.65       16.66 o   0.9272E-03
   0   1   6     6946.23     6872.51       29.27 o   0.2778E-05
   1   1   6      958.41      725.00       12.07 o   0.1012E-03
  -1   2   6     7397.47     8339.38       34.37 o   0.2065E-05
   0   2   6     3886.79     3191.68       20.41 o   0.9684E-05
   1   2   6     6542.07     7460.15       33.94 o   0.2560E-05
   2   2   6       87.83        2.61        5.25 o   0.3886E-02
  -2   3   6     4449.65     5419.54       27.90 o   0.4809E-05
  -1   3   6     4317.94     3899.64       24.56 o   0.7346E-05
   0   3   6    16857.24    17020.40       46.60 o   0.5075E-06
   1   3   6     3973.59     3584.51       24.24 o   0.8523E-05
   2   3   6     4910.79     5919.76       29.50 o   0.4070E-05
   3   3   6    18159.01    16213.89       54.96 o   0.4897E-06
  -3   4   6     6253.74     6538.97       34.74 o   0.3036E-05
  -2   4   6     2195.63     2365.01       21.29 o   0.1884E-04
  -1   4   6     5220.70     4359.84       26.41 o   0.5795E-05
   0   4   6     5250.04     5452.54       26.08 o   0.4319E-05
   1   4   6     5303.86     4385.48       29.31 o   0.5690E-05
   2   4   6     2352.84     2467.81       19.20 o   0.1732E-04
   3   4   6     5955.68     6140.26       32.18 o   0.3381E-05
   4   4   6     2928.18     3832.66       27.48 o   0.9151E-05
  -4   5   6      657.33      636.58       14.69 o   0.1291E-03
  -3   5   6     7708.38     7961.50       44.90 o   0.2138E-05
  -2   5   6     1254.79     1690.80       15.80 o   0.3625E-04
  -1   5   6      629.22      649.91       10.63 o   0.1385E-03
   0   5   6       22.57        3.42        3.74 o   0.1347E-01
   1   5   6      479.36      502.46        9.49 o   0.1972E-03
   2   5   6     1293.84     1725.14       16.26 o   0.3493E-04
   3   5   6     8223.70     8331.15       43.25 o   0.1942E-05
   4   5   6      801.79      763.60       15.27 o   0.1000E-03
   5   5   6     5788.95     5433.62       34.92 o   0.4052E-05
  -5   6   6     3453.54     3105.59       19.10 o   0.1065E-04
  -4   6   6     6162.99     6205.30       31.13 o   0.3345E-05
  -3   6   6     1334.06     1217.69       17.78 o   0.4989E-04
  -2   6   6      277.32      345.07        8.10 o   0.3148E-03
  -1   6   6     3652.01     3426.41       25.66 o   0.9317E-05
   0   6   6      413.40      319.79        9.55 o   0.2860E-03
   1   6   6     3593.88     3376.83       25.80 o   0.9569E-05
   2   6   6      289.90      355.21       10.07 o   0.2990E-03
   3   6   6     1348.93     1199.22       18.89 o   0.5024E-04
   4   6   6     6699.57     6680.95       30.55 o   0.2902E-05
   5   6   6     3295.76     2967.14       19.63 o   0.1153E-04
   6   6   6      195.33      209.22        5.32 o   0.5263E-03
  -6   7   6      370.47      320.49        7.31 o   0.3006E-03
  -5   7   6     1112.15     1081.89       10.93 o   0.6250E-04
  -4   7   6     2446.32     2442.88       16.15 o   0.1737E-04
  -3   7   6      571.08      623.07        8.21 o   0.1393E-03
  -2   7   6     1125.05     1210.89       12.08 o   0.5466E-04
  -1   7   6      342.76      359.60        8.62 o   0.2864E-03
   0   7   6     5102.49     4487.17       34.62 o   0.5433E-05
   1   7   6      335.11      354.77        8.83 o   0.2916E-03
   2   7   6     1132.01     1220.41       13.76 o   0.5394E-04
   3   7   6      657.76      711.55        9.22 o   0.1158E-03
   4   7   6     2429.64     2406.74       16.97 o   0.1773E-04
   5   7   6     1036.88      997.72       11.87 o   0.6991E-04
   6   7   6      340.49      298.08        7.10 o   0.3301E-03
   7   7   6      121.62       93.79        5.32 o   0.1162E-02
  -7   8   6     1167.44     1193.22       13.93 o   0.5475E-04
  -6   8   6      956.28      859.43       11.93 o   0.8184E-04
  -5   8   6     1759.06     2071.27       14.63 o   0.2463E-04
  -4   8   6      784.39      699.40       10.46 o   0.1096E-03
  -3   8   6      975.40     1097.50       10.76 o   0.6489E-04
  -2   8   6      480.65      506.96        8.12 o   0.1827E-03
  -1   8   6     1806.07     2039.82       14.21 o   0.2487E-04
   0   8   6       43.65       32.87        3.83 o   0.3317E-02
   1   8   6     1735.30     1972.41       14.43 o   0.2634E-04
   2   8   6      500.98      521.13        8.69 o   0.1750E-03
   3   8   6     1110.16     1273.48       11.97 o   0.5238E-04
   4   8   6      751.71      660.38       10.53 o   0.1176E-03
   5   8   6     1727.92     2065.50       15.87 o   0.2488E-04
   6   8   6      978.29      878.29       12.48 o   0.7922E-04
   7   8   6     1136.21     1148.32       13.24 o   0.5769E-04
   8   8   6       59.18       72.05        4.71 o   0.1758E-02
  -8   9   6      305.88      278.59        7.83 o   0.3621E-03
  -7   9   6      126.17      148.44        5.79 o   0.8338E-03
  -6   9   6      160.91      162.51        6.43 o   0.7022E-03
  -5   9   6     1184.28     1348.39       14.12 o   0.4776E-04
  -4   9   6     2129.60     2037.59       18.09 o   0.2259E-04
  -3   9   6      423.18      528.55        8.41 o   0.1862E-03
  -2   9   6      107.62      131.28        5.05 o   0.9482E-03
  -1   9   6     2198.29     2210.32       17.22 o   0.2031E-04
   0   9   6       34.06        7.22        4.16 o   0.7439E-02
   1   9   6     1953.07     1953.59       16.66 o   0.2480E-04
   2   9   6       97.81      111.12        5.28 o   0.1105E-02
   3   9   6      366.82      485.34        8.38 o   0.2117E-03
   4   9   6     1993.16     1943.56       18.19 o   0.2465E-04
   5   9   6     1086.74     1269.30       14.07 o   0.5297E-04
   6   9   6      164.79      168.74        6.44 o   0.6774E-03
   7   9   6      121.26      151.10        5.86 o   0.8327E-03
   8   9   6      284.38      254.54        7.48 o   0.3999E-03
   9   9   6      240.33      195.41        7.38 o   0.5262E-03
  -9  10   6      103.45      112.41        5.52 o   0.1069E-02
  -8  10   6      177.60      180.95        6.95 o   0.6248E-03
  -7  10   6       98.99       88.88        6.03 o   0.1266E-02
  -6  10   6      356.80      296.88        8.44 o   0.3214E-03
  -5  10   6       57.03       34.02        4.87 o   0.2807E-02
  -4  10   6      189.09      147.57        6.85 o   0.7109E-03
  -3  10   6      701.66      645.97       12.10 o   0.1239E-03
  -2  10   6      139.47      182.03        6.36 o   0.6785E-03
  -1  10   6     2862.07     2710.89       23.39 o   0.1401E-04
   0  10   6     3176.79     3074.03       23.78 o   0.1136E-04
   1  10   6     2936.56     2820.39       22.00 o   0.1321E-04
   2  10   6      127.44      170.85        6.69 o   0.7312E-03
   3  10   6      711.02      686.52       12.16 o   0.1165E-03
   4  10   6      256.64      212.92        8.17 o   0.4795E-03
   5  10   6       54.17       30.02        5.31 o   0.3017E-02
   6  10   6      355.55      271.07        9.09 o   0.3427E-03
   7  10   6      109.94       94.69        6.05 o   0.1170E-02
   8  10   6      189.05      187.16        7.86 o   0.5908E-03
   9  10   6      108.43      117.10        5.80 o   0.1018E-02
  10  10   6       37.97       38.27        4.43 o   0.3057E-02
 -10  11   6       70.32       65.01        5.32 o   0.1804E-02
  -9  11   6      550.71      546.26       10.59 o   0.1614E-03
  -8  11   6      101.32       97.88        5.98 o   0.1192E-02
  -7  11   6      146.47      149.86        6.61 o   0.7708E-03
  -6  11   6      249.40      258.28        8.08 o   0.4165E-03
  -5  11   6      587.36      582.41       11.19 o   0.1476E-03
  -4  11   6     3958.15     4054.25       27.32 o   0.7284E-05
  -3  11   6      238.73      287.58        8.16 o   0.3883E-03
  -2  11   6      115.64      167.65        6.79 o   0.7652E-03
  -1  11   6      337.84      359.87        9.97 o   0.2811E-03
   0  11   6      461.41      457.25       10.84 o   0.1991E-03
   1  11   6      327.56      363.65        9.74 o   0.2823E-03
   2  11   6       90.62      147.89        6.33 o   0.9068E-03
   3  11   6      300.78      360.89        9.28 o   0.2945E-03
   4  11   6     3893.78     4051.24       29.75 o   0.7353E-05
   5  11   6      546.30      552.41       10.27 o   0.1600E-03
   6  11   6      272.32      271.96        8.60 o   0.3852E-03
   7  11   6      155.04      161.55        6.69 o   0.7149E-03
   8  11   6      103.19      105.79        6.23 o   0.1119E-02
   9  11   6      614.07      606.81       12.03 o   0.1397E-03
  10  11   6       57.16       64.29        5.35 o   0.1944E-02
  -9  12   6      184.87      168.50        8.33 o   0.6375E-03
  -8  12   6       -4.34        3.03        4.19 o   0.2348E-01
  -7  12   6      131.66      128.11        6.13 o   0.9006E-03
  -6  12   6      607.76      585.66       11.84 o   0.1439E-03
  -5  12   6      378.73      365.77       10.01 o   0.2643E-03
  -4  12   6      120.17      174.46        5.78 o   0.7317E-03
  -3  12   6     1177.79     1172.81       15.88 o   0.5483E-04
  -2  12   6      750.98      759.98       13.55 o   0.1026E-03
  -1  12   6      958.90      979.36       15.58 o   0.7234E-04
   0  12   6      249.92      261.67        9.07 o   0.4088E-03
   1  12   6     1008.57     1030.83       16.78 o   0.6703E-04
   2  12   6      785.15      797.72       14.09 o   0.9604E-04
   3  12   6     1207.18     1194.67       17.13 o   0.5306E-04
   4  12   6      115.52      187.50        6.98 o   0.6893E-03
   5  12   6      335.64      324.17       10.49 o   0.3046E-03
   6  12   6      708.31      686.52       12.33 o   0.1165E-03
   7  12   6      175.19      143.05        7.92 o   0.7337E-03
   8  12   6       -3.51        3.05        5.00 o   0.2077E-01
   9  12   6      210.82      189.97        8.19 o   0.5572E-03
  -7  13   6      294.25      298.85        9.42 o   0.3456E-03
  -6  13   6      646.03      604.84       12.95 o   0.1371E-03
  -5  13   6       12.82        9.10        5.20 o   0.9543E-02
  -4  13   6       67.72       67.61        5.85 o   0.1742E-02
  -3  13   6       48.59       63.74        5.57 o   0.2018E-02
  -2  13   6     2437.07     2277.96       24.32 o   0.1841E-04
  -1  13   6     1817.58     1836.60       21.62 o   0.2741E-04
   0  13   6      113.76      138.64        6.97 o   0.8792E-03
   1  13   6     1737.62     1728.45       20.98 o   0.2996E-04
   2  13   6     2635.76     2406.82       26.27 o   0.1655E-04
   3  13   6       52.82       62.88        5.92 o   0.1972E-02
   4  13   6       60.61       64.82        5.55 o   0.1869E-02
   5  13   6       15.00       10.03        4.56 o   0.9041E-02
   6  13   6      655.78      627.49       12.85 o   0.1319E-03
   7  13   6      314.00      314.34        9.93 o   0.3228E-03
  -6  14   6      552.35      619.06       18.94 o   0.1382E-03
  -5  14   6       79.33       81.92        6.74 o   0.1436E-02
  -4  14   6       71.21       90.48        5.85 o   0.1398E-02
  -3  14   6      380.07      397.68        9.88 o   0.2480E-03
  -2  14   6     1189.80     1264.83       16.67 o   0.5068E-04
  -1  14   6      194.36      268.06        8.50 o   0.4356E-03
   0  14   6      295.97      276.32        9.28 o   0.3654E-03
   1  14   6      182.25      233.57        7.79 o   0.5006E-03
   2  14   6     1170.25     1274.42       16.25 o   0.5072E-04
   3  14   6      284.72      340.71        8.23 o   0.3174E-03
   4  14   6       77.10       89.40        6.07 o   0.1372E-02
   5  14   6       71.86       74.99        6.19 o   0.1589E-02
  -2  15   6       53.36       31.78        8.65 o   0.2642E-02
  -1  15   6       57.25       67.59        6.31 o   0.1841E-02
   0  15   6       44.67       56.41        5.55 o   0.2261E-02
   1  15   6       75.26       77.23        6.65 o   0.1534E-02
   2  15   6       63.28       33.59        8.10 o   0.2471E-02
   0   1   7     3942.08     4219.46       23.45 o   0.7026E-05
   1   1   7    12190.25    12850.18       38.71 o   0.8605E-06
  -1   2   7      896.26      827.95       13.21 o   0.8716E-04
   0   2   7     6496.71     6747.33       29.91 o   0.2928E-05
   1   2   7      945.65      884.65       13.26 o   0.7988E-04
   2   2   7       74.78      198.94        5.51 o   0.7721E-03
  -2   3   7     3086.03     3001.96       23.92 o   0.1212E-04
  -1   3   7     1396.28     1455.19       14.85 o   0.4128E-04
   0   3   7      932.31      837.97       11.70 o   0.8368E-04
   1   3   7     1238.49     1329.04       13.10 o   0.4827E-04
   2   3   7     3219.29     3091.23       24.16 o   0.1143E-04
   3   3   7    20759.97    17950.58       59.12 o   0.3972E-06
  -3   4   7      998.90      830.52       14.31 o   0.8233E-04
  -2   4   7      130.51       59.00        6.01 o   0.1365E-02
  -1   4   7     1432.20     1787.13       14.52 o   0.3277E-04
   0   4   7       20.78       25.10        3.61 o   0.6098E-02
   1   4   7     1412.32     1713.09       15.29 o   0.3458E-04
   2   4   7      204.13      117.85        7.19 o   0.7402E-03
   3   4   7      940.72      766.07       13.13 o   0.9142E-04
   4   4   7      176.20      229.91        7.74 o   0.5271E-03
  -4   5   7    13363.99    13268.30       62.76 o   0.7890E-06
  -3   5   7      525.21      624.02       11.71 o   0.1473E-03
  -2   5   7     1268.43     1348.65       17.19 o   0.4671E-04
  -1   5   7     1925.30     1743.78       19.17 o   0.2764E-04
   0   5   7      931.71      571.88       12.74 o   0.1143E-03
   1   5   7     1838.18     1700.94       17.23 o   0.2915E-04
   2   5   7     1540.17     1617.46       18.46 o   0.3498E-04
   3   5   7      537.29      631.62       12.11 o   0.1441E-03
   4   5   7    13855.63    13646.75       58.29 o   0.7440E-06
   5   5   7    17523.60    16625.76       53.99 o   0.4938E-06
  -5   6   7     1251.16     1282.21       11.91 o   0.4947E-04
  -4   6   7     5855.84     5135.06       26.90 o   0.4293E-05
  -3   6   7     5820.41     5496.94       35.67 o   0.3972E-05
  -2   6   7       37.93       19.37        4.57 o   0.4582E-02
  -1   6   7     2318.40     1990.13       19.36 o   0.2155E-04
   0   6   7        9.52       22.13        4.24 o   0.6461E-02
   1   6   7     2241.18     1903.35       22.90 o   0.2295E-04
   2   6   7       36.84       24.01        5.34 o   0.4043E-02
   3   6   7     5900.34     5482.89       37.85 o   0.3947E-05
   4   6   7     6071.90     5306.16       27.26 o   0.4034E-05
   5   6   7     1189.03     1218.30       11.73 o   0.5346E-04
   6   6   7       45.90       52.27        3.68 o   0.2460E-02
  -6   7   7      545.51      666.28        8.61 o   0.1368E-03
  -5   7   7      439.51      452.11        7.46 o   0.2169E-03
  -4   7   7     2008.81     2080.52       15.30 o   0.2302E-04
  -3   7   7     1102.61     1041.01       11.50 o   0.6460E-04
  -2   7   7     3160.21     3530.28       19.47 o   0.9735E-05
  -1   7   7      814.66      931.70       12.05 o   0.8422E-04
   0   7   7       20.70        6.59        4.00 o   0.1052E-01
   1   7   7      815.53      943.94       11.75 o   0.8315E-04
   2   7   7     2925.04     3314.37       20.06 o   0.1094E-04
   3   7   7     1072.62     1021.41       11.38 o   0.6677E-04
   4   7   7     2108.90     2216.02       15.68 o   0.2091E-04
   5   7   7      382.64      403.50        7.57 o   0.2532E-03
   6   7   7      576.57      700.71        9.61 o   0.1272E-03
   7   7   7     3294.00     3237.15       20.87 o   0.1051E-04
  -7   8   7     1502.15     1397.96       15.61 o   0.4059E-04
  -6   8   7     3819.79     3890.67       23.13 o   0.7734E-05
  -5   8   7      444.31      403.26        7.88 o   0.2359E-03
  -4   8   7      444.83      462.67        8.10 o   0.2023E-03
  -3   8   7       62.57       71.33        3.99 o   0.1782E-02
  -2   8   7      305.43      369.43        6.61 o   0.2897E-03
  -1   8   7      123.50      148.21        4.57 o   0.8319E-03
   0   8   7     2020.81     2052.44       15.55 o   0.2330E-04
   1   8   7       82.21      105.99        4.47 o   0.1217E-02
   2   8   7      301.83      363.38        7.33 o   0.2941E-03
   3   8   7       57.88       71.89        4.37 o   0.1823E-02
   4   8   7      458.39      483.14        8.56 o   0.1923E-03
   5   8   7      386.38      356.56        8.56 o   0.2761E-03
   6   8   7     3707.95     3798.83       24.29 o   0.8092E-05
   7   8   7     1520.01     1429.23       16.31 o   0.3940E-04
   8   8   7       21.08       29.74        4.47 o   0.4516E-02
  -8   9   7      120.12      137.25        5.91 o   0.8755E-03
  -7   9   7      341.08      332.37        7.96 o   0.3021E-03
  -6   9   7      319.30      287.53        7.91 o   0.3488E-03
  -5   9   7      280.23      251.97        7.40 o   0.4082E-03
  -4   9   7       39.46       47.03        4.26 o   0.2674E-02
  -3   9   7     5127.79     5415.88       26.79 o   0.4418E-05
  -2   9   7      163.36      173.47        6.17 o   0.6605E-03
  -1   9   7     1019.92     1002.36       12.00 o   0.6968E-04
   0   9   7     1645.18     1655.35       15.84 o   0.3278E-04
   1   9   7      988.53      971.59       12.18 o   0.7288E-04
   2   9   7       98.92      115.27        5.17 o   0.1070E-02
   3   9   7     4918.40     5279.21       27.78 o   0.4671E-05
   4   9   7       42.04       49.59        4.93 o   0.2503E-02
   5   9   7      249.02      228.17        7.80 o   0.4598E-03
   6   9   7      334.71      299.62        8.07 o   0.3308E-03
   7   9   7      279.22      258.12        7.71 o   0.3996E-03
   8   9   7      135.87      151.90        6.30 o   0.7765E-03
   9   9   7      648.53      527.37       11.15 o   0.1554E-03
  -9  10   7       71.49       60.22        5.40 o   0.1880E-02
  -8  10   7      640.15      600.92       10.71 o   0.1393E-03
  -7  10   7       12.98       46.08        4.49 o   0.3493E-02
  -6  10   7      172.24      215.64        6.43 o   0.5589E-03
  -5  10   7     1686.41     1721.23       15.99 o   0.3080E-04
  -4  10   7      223.91      207.90        7.20 o   0.5172E-03
  -3  10   7      700.42      644.28       11.80 o   0.1243E-03
  -2  10   7      499.60      549.21       10.70 o   0.1671E-03
  -1  10   7     1250.58     1337.58       15.46 o   0.4679E-04
   0  10   7      492.48      604.08       10.16 o   0.1542E-03
   1  10   7     1375.73     1470.01       15.86 o   0.4044E-04
   2  10   7      461.77      531.50       10.15 o   0.1779E-03
   3  10   7      721.36      686.55       13.02 o   0.1156E-03
   4  10   7      253.13      256.84        8.00 o   0.4185E-03
   5  10   7     1672.01     1717.19       17.97 o   0.3095E-04
   6  10   7      177.03      217.85        7.22 o   0.5459E-03
   7  10   7       16.40       33.76        4.73 o   0.4281E-02
   8  10   7      722.74      682.93       11.56 o   0.1173E-03
   9  10   7       86.21       66.59        5.68 o   0.1637E-02
  10  10   7      241.50      198.95        7.50 o   0.5194E-03
 -10  11   7       68.10       61.60        5.66 o   0.1879E-02
  -9  11   7      360.41      363.21        8.79 o   0.2723E-03
  -8  11   7       88.52      100.06        5.71 o   0.1236E-02
  -7  11   7        1.37        9.14        4.73 o   0.1399E-01
  -6  11   7      238.12      228.69        7.73 o   0.4695E-03
  -5  11   7       90.10       64.28        5.80 o   0.1599E-02
  -4  11   7      133.58      134.41        7.28 o   0.8387E-03
  -3  11   7       10.59       14.50        4.98 o   0.8102E-02
  -2  11   7      250.76      235.27        8.15 o   0.4500E-03
  -1  11   7     1561.01     1538.84       19.55 o   0.3630E-04
   0  11   7      392.40      414.39       10.28 o   0.2367E-03
   1  11   7     1535.44     1529.11       20.37 o   0.3680E-04
   2  11   7      282.65      259.85        9.18 o   0.3951E-03
   3  11   7       14.51       13.30        5.57 o   0.7469E-02
   4  11   7       97.11       85.38        7.45 o   0.1267E-02
   5  11   7      132.97       96.22        6.47 o   0.1066E-02
   6  11   7      228.80      218.04        7.56 o   0.4948E-03
   7  11   7       10.03        7.62        4.47 o   0.1159E-01
   8  11   7       78.10      101.47        5.70 o   0.1271E-02
   9  11   7      334.25      335.61        8.81 o   0.2992E-03
  10  11   7       56.31       53.55        5.21 o   0.2216E-02
  -9  12   7      701.77      653.17       16.00 o   0.1208E-03
  -8  12   7       45.34       50.55        4.85 o   0.2481E-02
  -7  12   7      308.20      298.22        9.01 o   0.3393E-03
  -6  12   7      430.85      468.38        9.97 o   0.2051E-03
  -5  12   7      266.98      259.90        8.05 o   0.4031E-03
  -4  12   7       20.29       11.97        4.39 o   0.7488E-02
  -3  12   7      792.87      723.38       13.15 o   0.1054E-03
  -2  12   7      341.68      359.95        9.84 o   0.2783E-03
  -1  12   7      944.12      961.71       15.62 o   0.7421E-04
   0  12   7      388.95      313.01       10.32 o   0.2939E-03
   1  12   7      879.61      901.60       15.68 o   0.8156E-04
   2  12   7      362.67      391.94       10.37 o   0.2532E-03
   3  12   7      876.14      804.16       15.24 o   0.9077E-04
   4  12   7       12.71        8.97        5.23 o   0.9396E-02
   5  12   7      237.55      232.30        8.37 o   0.4583E-03
   6  12   7      484.82      507.82       11.22 o   0.1813E-03
   7  12   7      280.07      256.40       10.12 o   0.3927E-03
   8  12   7       43.03       52.26        5.27 o   0.2434E-02
   9  12   7      779.45      694.03       13.45 o   0.1099E-03
  -7  13   7      237.51      216.50        9.64 o   0.4761E-03
  -6  13   7      195.47      230.09        8.04 o   0.4948E-03
  -5  13   7       57.97       44.00        5.72 o   0.2446E-02
  -4  13   7      335.75      313.61        8.67 o   0.3143E-03
  -3  13   7       41.00       27.51        5.04 o   0.3710E-02
  -2  13   7      546.90      499.90       12.35 o   0.1732E-03
  -1  13   7     1791.30     1931.87       20.95 o   0.2629E-04
   0  13   7       84.27       91.16        6.88 o   0.1307E-02
   1  13   7     1920.15     2033.48       21.56 o   0.2397E-04
   2  13   7      516.05      459.58       12.74 o   0.1902E-03
   3  13   7       23.82       12.94        5.36 o   0.6526E-02
   4  13   7      302.87      297.88        8.78 o   0.3408E-03
   5  13   7       55.44       41.41        5.26 o   0.2610E-02
   6  13   7      241.50      263.11        8.48 o   0.4121E-03
   7  13   7      245.88      215.56        8.82 o   0.4744E-03
  -5  14   7      349.20      406.69       11.64 o   0.2487E-03
  -4  14   7      465.21      498.93       12.17 o   0.1850E-03
  -3  14   7      286.16      289.39        8.39 o   0.3587E-03
  -2  14   7      298.66      324.16        9.27 o   0.3207E-03
  -1  14   7       63.44       59.81        5.11 o   0.1963E-02
   0  14   7      114.05      119.45        6.65 o   0.9852E-03
   1  14   7       88.60       72.70        6.30 o   0.1502E-02
   2  14   7      325.26      349.18        9.40 o   0.2920E-03
   3  14   7      291.60      310.17        8.51 o   0.3369E-03
   4  14   7      442.94      455.47       10.39 o   0.2056E-03
   5  14   7      379.05      412.52       10.78 o   0.2394E-03
  -2  15   7       42.02       87.77       11.76 o   0.1404E-02
  -1  15   7      201.58      268.80       10.52 o   0.4238E-03
   0  15   7       25.31       28.46        5.50 o   0.4318E-02
   1  15   7      195.17      213.71       10.21 o   0.5144E-03
   2  15   7       68.85       83.67        8.13 o   0.1442E-02
   0   0   8    71684.03    74321.49      218.10 o   0.2756E-07
   0   1   8     7582.04     9041.20       35.96 o   0.1841E-05
   1   1   8     4971.05     4951.65       28.21 o   0.5078E-05
  -1   2   8      516.32      723.99        9.75 o   0.1337E-03
   0   2   8     1938.13     1973.49       17.00 o   0.2462E-04
   1   2   8      493.95      714.95        9.65 o   0.1375E-03
   2   2   8     6712.04     5604.83       37.52 o   0.3508E-05
  -2   3   8     4300.38     3858.66       26.03 o   0.7263E-05
  -1   3   8     4306.46     3203.83       25.45 o   0.8964E-05
   0   3   8      496.31      199.37        9.67 o   0.3401E-03
   1   3   8     4200.60     3104.59       25.56 o   0.9417E-05
   2   3   8     4287.96     3867.01       25.44 o   0.7264E-05
   3   3   8       91.07      139.10        5.97 o   0.9769E-03
  -3   4   8    11912.28    12645.50       48.70 o   0.9091E-06
  -2   4   8     1323.96     2033.03       16.71 o   0.2823E-04
  -1   4   8     3858.21     3713.18       24.09 o   0.8151E-05
   0   4   8     1107.59     1310.14       11.81 o   0.4804E-04
   1   4   8     3586.77     3444.39       24.46 o   0.9290E-05
   2   4   8     1150.44     1892.02       15.28 o   0.3250E-04
   3   4   8    12463.16    13123.74       47.63 o   0.8424E-06
   4   4   8     1509.30     1255.82       19.38 o   0.4603E-04
  -4   5   8      940.81      921.01       16.92 o   0.7775E-04
  -3   5   8     4731.60     5033.61       32.20 o   0.5000E-05
  -2   5   8     2372.92     2498.55       22.90 o   0.1652E-04
  -1   5   8     5025.80     4280.99       31.88 o   0.5819E-05
   0   5   8       21.03       33.65        4.78 o   0.4178E-02
   1   5   8     5146.29     4412.34       30.28 o   0.5538E-05
   2   5   8     2218.92     2349.54       22.37 o   0.1836E-04
   3   5   8     4433.70     4700.40       31.79 o   0.5641E-05
   4   5   8      894.36      866.86       15.55 o   0.8464E-04
   5   5   8     6162.00     6092.01       27.41 o   0.3398E-05
  -5   6   8     4843.79     4806.85       23.28 o   0.5241E-05
  -4   6   8      343.51      358.15        7.09 o   0.2728E-03
  -3   6   8     2677.57     2493.59       20.82 o   0.1601E-04
  -2   6   8     2756.32     2778.11       25.06 o   0.1375E-04
  -1   6   8      797.24      547.04       12.30 o   0.1373E-03
   0   6   8     1233.84     1069.74       16.63 o   0.5771E-04
   1   6   8      737.26      497.77       15.21 o   0.1523E-03
   2   6   8     2872.32     2857.85       27.40 o   0.1299E-04
   3   6   8     2869.94     2689.59       22.02 o   0.1412E-04
   4   6   8      329.94      344.69        6.78 o   0.2863E-03
   5   6   8     4832.91     4829.21       22.78 o   0.5221E-05
   6   6   8      504.25      627.99        8.47 o   0.1504E-03
  -6   7   8     3565.38     3613.35       21.53 o   0.8904E-05
  -5   7   8     1192.68      973.60       12.31 o   0.6654E-04
  -4   7   8      245.95      196.37        6.03 o   0.5226E-03
  -3   7   8     5692.16     5462.23       24.83 o   0.4102E-05
  -2   7   8      454.72      351.41        7.65 o   0.2568E-03
  -1   7   8     2764.09     2660.12       19.43 o   0.1448E-04
   0   7   8      551.70      618.52        9.08 o   0.1438E-03
   1   7   8     3209.46     3074.77       21.28 o   0.1126E-04
   2   7   8      533.82      419.60        9.28 o   0.2061E-03
   3   7   8     5591.40     5310.73       25.14 o   0.4291E-05
   4   7   8      247.96      202.03        6.09 o   0.5105E-03
   5   7   8     1257.62     1033.51       13.23 o   0.6106E-04
   6   7   8     3287.34     3348.86       21.78 o   0.1020E-04
   7   7   8       35.61       14.53        4.44 o   0.5298E-02
  -7   8   8      674.71      727.76       10.75 o   0.1146E-03
  -6   8   8       96.90       63.31        5.27 o   0.1630E-02
  -5   8   8      614.62      691.89        9.06 o   0.1261E-03
  -4   8   8      750.41      701.71       10.54 o   0.1137E-03
  -3   8   8      428.28      415.34        7.44 o   0.2261E-03
  -2   8   8     1975.74     2283.32       16.66 o   0.2067E-04
  -1   8   8      275.15      287.26        6.11 o   0.3745E-03
   0   8   8     1250.78     1425.79       12.29 o   0.4390E-04
   1   8   8      263.85      258.91        6.57 o   0.4121E-03
   2   8   8     2368.06     2630.07       18.75 o   0.1598E-04
   3   8   8      450.12      439.97        8.53 o   0.2102E-03
   4   8   8      733.20      679.42       11.23 o   0.1181E-03
   5   8   8      668.76      742.05       10.80 o   0.1134E-03
   6   8   8      113.47       82.06        6.01 o   0.1290E-02
   7   8   8      707.16      734.25       11.61 o   0.1111E-03
   8   8   8      438.39      353.89        9.57 o   0.2538E-03
  -8   9   8      470.33      472.63       10.38 o   0.1946E-03
  -7   9   8      738.13      745.87       11.16 o   0.1062E-03
  -6   9   8     1961.58     1967.21       16.73 o   0.2458E-04
  -5   9   8     1470.91     1423.92       15.09 o   0.4055E-04
  -4   9   8     1057.15     1061.41       12.95 o   0.6431E-04
  -3   9   8     1537.01     1577.95       15.16 o   0.3577E-04
  -2   9   8      122.78      115.86        5.57 o   0.9860E-03
  -1   9   8     1629.08     1472.20       14.65 o   0.3711E-04
   0   9   8     1144.64      782.39       13.15 o   0.8271E-04
   1   9   8     1725.53     1578.77       15.73 o   0.3345E-04
   2   9   8       82.06       84.75        5.13 o   0.1413E-02
   3   9   8     1538.05     1573.67       17.00 o   0.3578E-04
   4   9   8     1067.82     1069.85       14.37 o   0.6337E-04
   5   9   8     1494.52     1448.32       16.45 o   0.3947E-04
   6   9   8     1756.32     1773.82       17.00 o   0.2912E-04
   7   9   8      756.01      758.96       11.81 o   0.1032E-03
   8   9   8      419.06      432.41        9.23 o   0.2211E-03
   9   9   8       81.09       79.89        5.56 o   0.1501E-02
  -9  10   8      548.35      538.31       10.51 o   0.1624E-03
  -8  10   8      475.64      459.72        9.72 o   0.2006E-03
  -7  10   8      227.08      188.59        7.62 o   0.5477E-03
  -6  10   8     1475.77     1574.14       15.64 o   0.3645E-04
  -5  10   8      410.49      383.20        9.15 o   0.2474E-03
  -4  10   8      600.88      604.33       10.56 o   0.1428E-03
  -3  10   8      115.14       72.66        5.97 o   0.1345E-02
  -2  10   8     1056.63     1004.70       14.29 o   0.6729E-04
  -1  10   8       42.86       25.48        4.74 o   0.3905E-02
   0  10   8     1289.09     1271.96       15.84 o   0.4872E-04
   1  10   8       50.09       29.39        5.01 o   0.3357E-02
   2  10   8     1109.16     1083.81       15.72 o   0.6089E-04
   3  10   8      114.76       75.99        6.59 o   0.1309E-02
   4  10   8      652.09      694.63       12.46 o   0.1208E-03
   5  10   8      496.52      469.90       10.75 o   0.1916E-03
   6  10   8     1461.24     1565.06       16.28 o   0.3684E-04
   7  10   8      212.19      160.25        7.35 o   0.6328E-03
   8  10   8      524.83      519.44       10.03 o   0.1732E-03
   9  10   8      543.87      544.03       10.10 o   0.1617E-03
  10  10   8      182.06      193.45        6.21 o   0.5969E-03
 -10  11   8      253.47      245.37        8.36 o   0.4291E-03
  -9  11   8      163.51      172.71        6.72 o   0.6670E-03
  -8  11   8      349.17      352.42        9.92 o   0.2811E-03
  -7  11   8      304.44      273.07        8.63 o   0.3650E-03
  -6  11   8      184.50      166.47        7.04 o   0.6517E-03
  -5  11   8      496.69      529.83       10.20 o   0.1740E-03
  -4  11   8     1665.60     1699.05       17.63 o   0.3146E-04
  -3  11   8      904.55      855.95       14.35 o   0.8515E-04
  -2  11   8      606.46      581.40       11.68 o   0.1453E-03
  -1  11   8      596.06      543.00       12.02 o   0.1568E-03
   0  11   8      236.45      208.38        7.51 o   0.4990E-03
   1  11   8      670.41      626.05       13.59 o   0.1309E-03
   2  11   8      652.40      630.46       13.27 o   0.1303E-03
   3  11   8      780.82      736.53       13.28 o   0.1051E-03
   4  11   8     1558.53     1657.15       18.62 o   0.3340E-04
   5  11   8      493.08      519.69       10.44 o   0.1774E-03
   6  11   8      168.16      149.91        6.53 o   0.7296E-03
   7  11   8      326.72      281.97        8.09 o   0.3471E-03
   8  11   8      365.49      359.86        9.46 o   0.2721E-03
   9  11   8      145.14      148.34        6.53 o   0.7790E-03
  10  11   8      244.78      231.97       10.70 o   0.4447E-03
  -9  12   8      224.60      226.62       11.00 o   0.4645E-03
  -8  12   8        5.41        2.76        4.37 o   0.2157E-01
  -7  12   8        9.18       10.80        4.56 o   0.1028E-01
  -6  12   8      180.29      179.05        7.25 o   0.6285E-03
  -5  12   8        4.07        6.31        4.28 o   0.1617E-01
  -4  12   8       32.55       15.27        4.69 o   0.5614E-02
  -3  12   8      298.42      211.33        8.73 o   0.4411E-03
  -2  12   8     1696.84     1897.75       19.98 o   0.2758E-04
  -1  12   8      183.90      174.74        8.02 o   0.6255E-03
   0  12   8      235.80      272.68        8.40 o   0.4122E-03
   1  12   8      245.72      232.01        9.20 o   0.4512E-03
   2  12   8     1651.47     1870.82       19.14 o   0.2843E-04
   3  12   8      330.17      255.09       10.52 o   0.3652E-03
   4  12   8       26.11        9.82        5.32 o   0.7069E-02
   5  12   8        9.94        3.87        5.18 o   0.1375E-01
   6  12   8      188.16      182.01        7.42 o   0.6102E-03
   7  12   8       16.84        9.35        4.48 o   0.9202E-02
   8  12   8       11.46        3.30        4.75 o   0.1489E-01
   9  12   8      228.86      230.28       11.20 o   0.4550E-03
  -7  13   8      225.52      222.01       10.53 o   0.4716E-03
  -6  13   8       81.81       96.96        5.69 o   0.1294E-02
  -5  13   8      112.83      113.55        6.43 o   0.1021E-02
  -4  13   8      312.38      310.61        9.19 o   0.3302E-03
  -3  13   8      130.82      198.61        6.72 o   0.6375E-03
  -2  13   8      557.65      560.74       11.59 o   0.1562E-03
  -1  13   8       43.33       46.63        5.90 o   0.2629E-02
   0  13   8     2198.94     2203.96       22.74 o   0.2044E-04
   1  13   8       69.43       59.13        6.68 o   0.1892E-02
   2  13   8      551.48      545.33       11.82 o   0.1606E-03
   3  13   8      150.15      218.47        7.08 o   0.5653E-03
   4  13   8      318.92      331.45        8.63 o   0.3120E-03
   5  13   8      110.24      103.47        6.07 o   0.1102E-02
   6  13   8       77.99       93.61        5.85 o   0.1342E-02
   7  13   8      240.37      190.84        8.56 o   0.5216E-03
  -5  14   8        4.65       15.77        5.77 o   0.8050E-02
  -4  14   8      693.59      756.95       14.13 o   0.1075E-03
  -3  14   8      222.72      236.96        7.42 o   0.4673E-03
  -2  14   8       82.05       65.81        5.70 o   0.1642E-02
  -1  14   8      448.82      438.98       10.67 o   0.2112E-03
   0  14   8       38.06       42.19        5.09 o   0.2934E-02
   1  14   8      391.31      417.24        9.96 o   0.2337E-03
   2  14   8       79.15       69.02        5.60 o   0.1618E-02
   3  14   8      214.11      238.95        7.29 o   0.4713E-03
   4  14   8      837.25      817.31       13.40 o   0.9213E-04
   5  14   8       10.55       15.21        5.42 o   0.7543E-02
  -1  15   8      520.46      512.30       22.91 o   0.1630E-03
   0  15   8      284.23      325.43       11.09 o   0.3222E-03
   1  15   8      545.43      534.59       16.17 o   0.1611E-03
   0   1   9     9468.39    10721.20       40.07 o   0.1264E-05
   1   1   9     4801.73     4212.94       26.90 o   0.6202E-05
  -1   2   9     2915.91     3145.84       22.31 o   0.1176E-04
   0   2   9     2321.13     3185.17       19.52 o   0.1256E-04
   1   2   9     2934.22     3219.22       23.96 o   0.1139E-04
   2   2   9     3550.72     3467.88       26.17 o   0.9254E-05
  -2   3   9     3070.46     3107.51       23.21 o   0.1167E-04
  -1   3   9      881.26      937.03       11.75 o   0.7981E-04
   0   3   9       91.58       12.37        4.86 o   0.3200E-02
   1   3   9      985.05     1034.31       12.30 o   0.6871E-04
   2   3   9     2908.94     2923.95       20.63 o   0.1292E-04
   3   3   9      759.17      773.17       12.89 o   0.1013E-03
  -3   4   9     1417.77     1408.61       17.68 o   0.4196E-04
  -2   4   9     2669.93     2517.00       23.15 o   0.1562E-04
  -1   4   9     1178.56     1136.03       14.61 o   0.5627E-04
   0   4   9     1637.75     1731.26       15.19 o   0.3082E-04
   1   4   9     1058.08     1016.07       15.00 o   0.6608E-04
   2   4   9     3003.75     2839.75       24.81 o   0.1275E-04
   3   4   9     1506.27     1515.51       17.66 o   0.3773E-04
   4   4   9     3021.72     3072.65       26.64 o   0.1194E-04
  -4   5   9     4919.45     4970.28       34.94 o   0.5046E-05
  -3   5   9      496.26      511.21       11.41 o   0.1799E-03
  -2   5   9     5021.37     4319.95       30.74 o   0.5795E-05
  -1   5   9     1759.16     1679.32       18.06 o   0.3124E-04
   0   5   9     1265.28     1644.09       16.18 o   0.3690E-04
   1   5   9     1471.59     1418.49       17.27 o   0.4096E-04
   2   5   9     5343.15     4557.00       36.95 o   0.5222E-05
   3   5   9      525.89      535.74       12.48 o   0.1678E-03
   4   5   9     4919.44     4848.29       33.83 o   0.5201E-05
   5   5   9    11267.35    11753.69       34.48 o   0.1038E-05
  -5   6   9     2879.43     2947.51       18.99 o   0.1266E-04
  -4   6   9     1520.65     1528.52       13.13 o   0.3707E-04
  -3   6   9     2922.15     2473.24       19.29 o   0.1491E-04
  -2   6   9       58.55       59.89        5.42 o   0.2111E-02
  -1   6   9     3160.02     3156.83       24.67 o   0.1106E-04
   0   6   9      145.43      172.96        6.67 o   0.7094E-03
   1   6   9     3510.08     3473.42       31.65 o   0.9288E-05
   2   6   9       46.89       39.40        5.59 o   0.2958E-02
   3   6   9     2581.44     2144.58       19.61 o   0.1869E-04
   4   6   9     1322.52     1345.21       12.47 o   0.4549E-04
   5   6   9     2817.89     2880.67       18.46 o   0.1316E-04
   6   6   9     2684.84     2629.67       18.66 o   0.1506E-04
  -6   7   9     1363.68     1563.63       13.95 o   0.3814E-04
  -5   7   9     4270.65     4175.55       22.96 o   0.6708E-05
  -4   7   9      338.59      266.91        7.21 o   0.3578E-03
  -3   7   9      481.32      426.80        8.05 o   0.2112E-03
  -2   7   9       16.96        9.60        3.06 o   0.1053E-01
  -1   7   9     1010.13     1015.31       11.12 o   0.6768E-04
   0   7   9      786.19      756.73       10.45 o   0.1001E-03
   1   7   9      969.75      957.32       11.69 o   0.7292E-04
   2   7   9        5.26        1.16        3.60 o   0.3281E-01
   3   7   9      465.79      409.41        8.08 o   0.2217E-03
   4   7   9      352.19      255.23        7.19 o   0.3616E-03
   5   7   9     4073.55     4025.61       24.33 o   0.7200E-05
   6   7   9     1463.13     1659.89       14.59 o   0.3453E-04
   7   7   9       55.25       34.52        4.77 o   0.2910E-02
  -7   8   9     1470.49     1241.38       14.98 o   0.4632E-04
  -6   8   9     1373.39     1293.81       14.12 o   0.4612E-04
  -5   8   9      439.44      475.90        8.01 o   0.2025E-03
  -4   8   9       49.99       30.40        4.08 o   0.3393E-02
  -3   8   9     1825.12     1917.64       15.54 o   0.2654E-04
  -2   8   9     2105.76     2107.70       16.39 o   0.2219E-04
  -1   8   9      483.66      412.76        7.81 o   0.2192E-03
   0   8   9      987.88     1078.24       11.30 o   0.6513E-04
   1   8   9      480.70      398.38        8.62 o   0.2254E-03
   2   8   9     2233.02     2199.39       17.92 o   0.2048E-04
   3   8   9     1758.91     1820.79       15.79 o   0.2862E-04
   4   8   9       72.71       49.80        4.69 o   0.2157E-02
   5   8   9      436.38      463.52        9.33 o   0.2067E-03
   6   8   9     1167.03     1084.17       14.74 o   0.5962E-04
   7   8   9     1443.58     1204.41       16.32 o   0.4808E-04
   8   8   9       14.75       27.66        4.64 o   0.4966E-02
  -8   9   9      427.81      419.31       10.18 o   0.2254E-03
  -7   9   9      514.54      491.84        9.62 o   0.1837E-03
  -6   9   9      554.48      493.78        9.38 o   0.1762E-03
  -5   9   9      537.50      564.07        9.33 o   0.1599E-03
  -4   9   9      358.26      405.76        7.97 o   0.2512E-03
  -3   9   9     1615.61     1733.89       16.39 o   0.3132E-04
  -2   9   9     2689.68     2822.55       20.05 o   0.1389E-04
  -1   9   9      202.71      217.47        6.00 o   0.5264E-03
   0   9   9      227.11      274.75        6.57 o   0.4142E-03
   1   9   9      188.92      192.85        6.62 o   0.5903E-03
   2   9   9     2704.79     2806.76       21.95 o   0.1393E-04
   3   9   9     1619.18     1728.90       17.22 o   0.3135E-04
   4   9   9      420.82      472.73        9.83 o   0.2053E-03
   5   9   9      618.57      648.18       11.42 o   0.1320E-03
   6   9   9      457.09      404.81        9.88 o   0.2258E-03
   7   9   9      589.29      542.11       11.10 o   0.1582E-03
   8   9   9      474.97      468.27        9.91 o   0.1970E-03
   9   9   9      131.07      111.31        6.15 o   0.9771E-03
  -9  10   9       18.77       23.95        4.50 o   0.5287E-02
  -8  10   9      437.48      420.90        9.51 o   0.2221E-03
  -7  10   9      428.77      397.94        9.17 o   0.2359E-03
  -6  10   9     1097.97     1084.88       14.09 o   0.6150E-04
  -5  10   9       56.01       62.92        5.10 o   0.1995E-02
  -4  10   9      358.83      335.40        8.74 o   0.2932E-03
  -3  10   9      439.72      389.41        9.97 o   0.2366E-03
  -2  10   9     2434.09     2471.63       20.50 o   0.1700E-04
  -1  10   9      116.68      123.18        5.59 o   0.9637E-03
   0  10   9     2934.43     2814.20       22.15 o   0.1316E-04
   1  10   9      110.15      135.20        5.95 o   0.9130E-03
   2  10   9     2391.53     2474.81       22.28 o   0.1711E-04
   3  10   9      359.96      325.89        9.55 o   0.2973E-03
   4  10   9      246.84      238.37        8.14 o   0.4453E-03
   5  10   9       62.86       74.64        5.70 o   0.1689E-02
   6  10   9     1037.25     1050.83       14.14 o   0.6523E-04
   7  10   9      461.37      432.49        9.35 o   0.2134E-03
   8  10   9      361.51      352.53        8.48 o   0.2790E-03
   9  10   9       29.05       33.32        4.50 o   0.3757E-02
  10  10   9      406.60      330.21        8.81 o   0.2793E-03
 -10  11   9      205.37      186.11       12.67 o   0.5451E-03
  -9  11   9      417.05      397.12        9.87 o   0.2383E-03
  -8  11   9      606.97      542.83       12.10 o   0.1539E-03
  -7  11   9      273.13      297.52        8.64 o   0.3584E-03
  -6  11   9       83.93       66.31        5.47 o   0.1647E-02
  -5  11   9      795.99      719.79       12.29 o   0.1061E-03
  -4  11   9       16.20        3.09        4.94 o   0.1226E-01
  -3  11   9       15.27        9.82        4.69 o   0.9130E-02
  -2  11   9      588.95      543.03       11.94 o   0.1576E-03
  -1  11   9     1427.91     1452.29       17.98 o   0.4012E-04
   0  11   9      101.87      172.13        5.72 o   0.7807E-03
   1  11   9     1575.56     1548.86       18.89 o   0.3564E-04
   2  11   9      608.84      557.88       12.48 o   0.1514E-03
   3  11   9       16.00       12.69        5.45 o   0.7492E-02
   4  11   9       20.64        5.40        5.09 o   0.9337E-02
   5  11   9      894.19      809.76       13.45 o   0.8987E-04
   6  11   9       85.28       65.75        5.35 o   0.1651E-02
   7  11   9      251.29      271.49        7.50 o   0.4005E-03
   8  11   9      597.74      527.56       11.68 o   0.1590E-03
   9  11   9      458.71      422.55        9.54 o   0.2178E-03
  10  11   9      195.15      182.91       12.20 o   0.5658E-03
  -8  12   9      176.18      200.04        7.24 o   0.5729E-03
  -7  12   9      207.29      245.96        8.29 o   0.4547E-03
  -6  12   9      461.97      417.68       10.93 o   0.2177E-03
  -5  12   9      207.39      227.56        7.39 o   0.4918E-03
  -4  12   9      189.65      258.08        7.24 o   0.4604E-03
  -3  12   9     2077.16     2208.27       19.41 o   0.2104E-04
  -2  12   9      236.83      259.20        8.32 o   0.4207E-03
  -1  12   9      642.95      641.71       12.72 o   0.1296E-03
   0  12   9      197.28      219.31        8.63 o   0.5101E-03
   1  12   9      697.83      675.22       13.95 o   0.1188E-03
   2  12   9      202.16      228.56        7.94 o   0.4930E-03
   3  12   9     1916.34     2075.59       20.87 o   0.2349E-04
   4  12   9      178.70      250.50        7.55 o   0.4797E-03
   5  12   9      231.38      256.40        7.49 o   0.4303E-03
   6  12   9      483.83      415.34        9.91 o   0.2151E-03
   7  12   9      252.13      292.77        8.83 o   0.3681E-03
   8  12   9      179.38      196.86        7.39 o   0.5757E-03
  -7  13   9      179.92      163.10        8.30 o   0.6606E-03
  -6  13   9      219.65      300.40        8.26 o   0.3818E-03
  -5  13   9      607.97      631.93       11.83 o   0.1351E-03
  -4  13   9      877.00      941.59       13.67 o   0.7883E-04
  -3  13   9       32.32       39.33        5.08 o   0.3193E-02
  -2  13   9      662.19      606.94       12.35 o   0.1347E-03
  -1  13   9      343.86      343.71       10.01 o   0.2908E-03
   0  13   9       36.40       43.23        5.87 o   0.2835E-02
   1  13   9      316.15      295.88        9.47 o   0.3392E-03
   2  13   9      700.40      638.59       12.89 o   0.1254E-03
   3  13   9       39.68       49.49        4.94 o   0.2596E-02
   4  13   9      924.11      966.49       13.88 o   0.7501E-04
   5  13   9      648.47      590.50       10.81 o   0.1397E-03
   6  13   9      228.11      274.56        8.95 o   0.4044E-03
   7  13   9      194.32      153.65        8.42 o   0.6661E-03
  -5  14   9       61.14       72.79        8.07 o   0.1613E-02
  -4  14   9      802.52      895.93       14.53 o   0.8516E-04
  -3  14   9       29.88       30.65        4.63 o   0.3922E-02
  -2  14   9      315.56      386.33        9.34 o   0.2753E-03
  -1  14   9       59.95       73.23        5.09 o   0.1738E-02
   0  14   9       11.32        7.22        4.42 o   0.1176E-01
   1  14   9       74.90       74.05        5.70 o   0.1591E-02
   2  14   9      302.48      364.79        8.92 o   0.2942E-03
   3  14   9       36.52       40.57        4.84 o   0.3068E-02
   4  14   9      922.72      916.91       13.59 o   0.7833E-04
   5  14   9       84.74       80.38        8.42 o   0.1360E-02
   0   1  10      221.65      135.48        7.16 o   0.6977E-03
   1   1  10      868.11     1001.94       12.14 o   0.7425E-04
  -1   2  10     1466.09     1673.14       16.80 o   0.3476E-04
   0   2  10      630.88      947.80       11.13 o   0.9609E-04
   1   2  10     1459.17     1666.14       17.05 o   0.3494E-04
   2   2  10     2197.34     2338.79       19.48 o   0.1936E-04
  -2   3  10     1698.53     1998.79       17.21 o   0.2657E-04
  -1   3  10     4385.12     4919.89       24.99 o   0.5459E-05
   0   3  10     3279.82     3891.45       22.63 o   0.8551E-05
   1   3  10     4360.53     4859.69       27.17 o   0.5556E-05
   2   3  10     1797.96     2123.62       17.63 o   0.2411E-04
   3   3  10     1760.47     1419.15       19.15 o   0.3599E-04
  -3   4  10      211.40      225.54        8.13 o   0.4987E-03
  -2   4  10     3702.64     3742.14       28.10 o   0.8357E-05
  -1   4  10     3371.94     2999.11       24.89 o   0.1150E-04
   0   4  10      294.74      186.96        7.90 o   0.4730E-03
   1   4  10     3392.99     3017.75       25.75 o   0.1137E-04
   2   4  10     3881.26     3928.97       28.46 o   0.7675E-05
   3   4  10      256.90      254.71        8.80 o   0.4201E-03
   4   4  10      128.68      187.07        7.10 o   0.6872E-03
  -4   5  10     2130.78     1859.55       17.64 o   0.2514E-04
  -3   5  10      246.62      258.54        8.92 o   0.4187E-03
  -2   5  10     1778.10     1920.37       18.77 o   0.2665E-04
  -1   5  10     6593.02     6890.71       35.09 o   0.2815E-05
   0   5  10     3048.60     2747.57       25.36 o   0.1311E-04
   1   5  10     6374.15     6649.31       37.98 o   0.3001E-05
   2   5  10     1932.82     2058.74       23.42 o   0.2354E-04
   3   5  10      145.49      165.14        7.43 o   0.7175E-03
   4   5  10     1957.22     1716.31       16.68 o   0.2869E-04
   5   5  10       44.09        4.00        3.99 o   0.6955E-02
  -5   6  10     3714.55     3655.10       21.85 o   0.8511E-05
  -4   6  10       42.92       39.09        3.55 o   0.2985E-02
  -3   6  10     1633.54     1669.37       14.23 o   0.3274E-04
  -2   6  10      492.48      524.43        9.32 o   0.1782E-03
  -1   6  10      775.06      681.24       13.15 o   0.1142E-03
   0   6  10     1238.13      854.19       17.01 o   0.7229E-04
   1   6  10      950.08      840.56       15.97 o   0.8498E-04
   2   6  10      466.94      478.71        9.99 o   0.1968E-03
   3   6  10     1595.03     1643.05       14.81 o   0.3374E-04
   4   6  10       28.84       47.85        3.47 o   0.2889E-02
   5   6  10     3771.76     3758.90       20.45 o   0.8168E-05
   6   6  10      306.16      226.27        7.25 o   0.4279E-03
  -6   7  10     1036.92     1079.24       12.31 o   0.6354E-04
  -5   7  10      331.00      307.80        7.62 o   0.3250E-03
  -4   7  10      305.10      316.91        6.98 o   0.3356E-03
  -3   7  10      630.95      692.01        8.98 o   0.1257E-03
  -2   7  10      444.20      424.70        7.48 o   0.2231E-03
  -1   7  10      520.22      595.65        7.72 o   0.1539E-03
   0   7  10      246.27      321.62        6.36 o   0.3487E-03
   1   7  10      470.82      533.79        8.50 o   0.1766E-03
   2   7  10      444.64      426.42        8.32 o   0.2216E-03
   3   7  10      687.18      734.45        9.58 o   0.1144E-03
   4   7  10      266.99      276.66        6.72 o   0.3943E-03
   5   7  10      371.39      349.72        7.98 o   0.2799E-03
   6   7  10     1030.19     1077.10       13.67 o   0.6372E-04
   7   7  10     2536.70     2632.05       19.31 o   0.1550E-04
  -7   8  10     2280.03     2126.72       18.44 o   0.2082E-04
  -6   8  10     1519.81     1502.26       15.27 o   0.3794E-04
  -5   8  10     4951.14     5062.61       25.20 o   0.4879E-05
  -4   8  10      488.69      641.26        8.63 o   0.1455E-03
  -3   8  10      300.24      262.67        7.27 o   0.3840E-03
  -2   8  10      261.34      272.45        6.62 o   0.3893E-03
  -1   8  10      275.29      174.98        6.33 o   0.5302E-03
   0   8  10      577.98      449.22        9.37 o   0.1892E-03
   1   8  10      254.07      152.57        7.13 o   0.5973E-03
   2   8  10      255.89      265.99        6.64 o   0.3998E-03
   3   8  10      284.44      242.74        7.13 o   0.4165E-03
   4   8  10      564.46      713.62        9.82 o   0.1241E-03
   5   8  10     5230.72     5370.94       29.96 o   0.4388E-05
   6   8  10     1554.93     1539.33       17.70 o   0.3644E-04
   7   8  10     2616.12     2411.20       21.52 o   0.1675E-04
   8   8  10        7.32        5.13        4.67 o   0.1512E-01
  -8   9  10      188.52      184.93        7.31 o   0.5970E-03
  -7   9  10     1627.48     1663.81       15.61 o   0.3256E-04
  -6   9  10      247.24      208.60        7.45 o   0.4907E-03
  -5   9  10      351.59      359.35        8.05 o   0.2800E-03
  -4   9  10     1379.69     1449.03       14.00 o   0.4102E-04
  -3   9  10       17.94       17.13        4.65 o   0.6412E-02
  -2   9  10      246.91      183.05        6.71 o   0.5378E-03
  -1   9  10     1269.01     1508.80       13.05 o   0.4100E-04
   0   9  10      201.12      206.09        6.29 o   0.5312E-03
   1   9  10     1234.34     1482.14       15.56 o   0.4219E-04
   2   9  10      262.85      206.92        7.63 o   0.4782E-03
   3   9  10       45.35       36.83        5.30 o   0.2963E-02
   4   9  10     1574.34     1629.12       17.37 o   0.3379E-04
   5   9  10      417.11      436.15        9.56 o   0.2211E-03
   6   9  10      259.82      218.48        7.88 o   0.4635E-03
   7   9  10     1611.52     1630.93       17.37 o   0.3336E-04
   8   9  10      177.96      177.30        7.12 o   0.6293E-03
   9   9  10      301.22      239.88        7.89 o   0.4079E-03
  -9  10  10       26.88       25.43        4.44 o   0.4569E-02
  -8  10  10      756.55      830.54       12.21 o   0.9541E-04
  -7  10  10       10.08        4.36        4.49 o   0.1435E-01
  -6  10  10      678.23      659.31       11.33 o   0.1243E-03
  -5  10  10       70.09       78.16        5.21 o   0.1594E-02
  -4  10  10     1975.11     1811.50       18.39 o   0.2667E-04
  -3  10  10     3481.65     3638.88       24.93 o   0.8907E-05
  -2  10  10      326.39      282.29        7.97 o   0.3486E-03
  -1  10  10      642.13      612.72       10.86 o   0.1369E-03
   0  10  10      959.58      860.87       13.55 o   0.8262E-04
   1  10  10      681.10      644.06       12.83 o   0.1268E-03
   2  10  10      329.80      292.37        9.31 o   0.3356E-03
   3  10  10     3587.40     3767.76       26.40 o   0.8397E-05
   4  10  10     2009.92     1870.27       20.40 o   0.2548E-04
   5  10  10       78.19       88.52        5.85 o   0.1397E-02
   6  10  10      688.16      682.02       11.86 o   0.1196E-03
   7  10  10        8.10        8.18        4.36 o   0.1200E-01
   8  10  10      776.00      842.45       11.90 o   0.9314E-04
   9  10  10       42.73       35.24        4.67 o   0.3179E-02
  10  10  10      118.94      134.15        5.39 o   0.9079E-03
  -9  11  10     1101.60     1055.52       15.39 o   0.6333E-04
  -8  11  10      249.68      221.06        8.87 o   0.4642E-03
  -7  11  10      242.42      273.80        8.85 o   0.4023E-03
  -6  11  10      603.92      593.24       10.35 o   0.1444E-03
  -5  11  10      452.49      484.85        9.73 o   0.1954E-03
  -4  11  10      735.66      769.54       12.02 o   0.1044E-03
  -3  11  10      538.60      555.95       10.57 o   0.1599E-03
  -2  11  10      913.62      908.16       14.79 o   0.7971E-04
  -1  11  10       14.23        6.99        4.91 o   0.1085E-01
   0  11  10      371.05      466.89        9.07 o   0.2179E-03
   1  11  10        7.91        6.74        5.31 o   0.1269E-01
   2  11  10      963.85      964.84       15.12 o   0.7330E-04
   3  11  10      505.30      541.35       11.40 o   0.1674E-03
   4  11  10      616.67      678.04       11.71 o   0.1269E-03
   5  11  10      473.53      522.26       10.07 o   0.1795E-03
   6  11  10      588.94      586.32       10.84 o   0.1473E-03
   7  11  10      252.28      277.94        7.66 o   0.3950E-03
   8  11  10      221.74      221.64        7.20 o   0.4913E-03
   9  11  10     1172.25     1118.08       14.75 o   0.5809E-04
  -8  12  10      663.55      657.88       14.23 o   0.1248E-03
  -7  12  10      272.19      249.42        8.95 o   0.4128E-03
  -6  12  10      418.56      434.85       11.86 o   0.2192E-03
  -5  12  10      159.99      153.83        6.70 o   0.7298E-03
  -4  12  10      826.53      756.84       12.71 o   0.9926E-04
  -3  12  10       43.49       28.08        5.25 o   0.3536E-02
  -2  12  10      144.12      169.18        7.05 o   0.6944E-03
  -1  12  10      651.43      757.70       12.71 o   0.1110E-03
   0  12  10       37.83       39.70        5.82 o   0.3002E-02
   1  12  10      576.14      727.62       12.01 o   0.1215E-03
   2  12  10      179.50      200.72        7.23 o   0.5659E-03
   3  12  10       39.49       26.96        5.74 o   0.3684E-02
   4  12  10      816.86      759.34       13.22 o   0.9942E-04
   5  12  10      152.57      145.11        6.27 o   0.7771E-03
   6  12  10      417.89      405.99       10.80 o   0.2333E-03
   7  12  10      279.27      251.82        9.47 o   0.4043E-03
   8  12  10      708.00      710.47       13.54 o   0.1134E-03
  -7  13  10      574.11      524.03       18.82 o   0.1577E-03
  -6  13  10      313.02      381.64        9.12 o   0.2772E-03
  -5  13  10      180.32      211.14        7.11 o   0.5460E-03
  -4  13  10       49.15       65.05        5.06 o   0.2000E-02
  -3  13  10       95.03       89.78        6.01 o   0.1281E-02
  -2  13  10      714.64      695.30       12.59 o   0.1153E-03
  -1  13  10      378.52      355.74       10.28 o   0.2688E-03
   0  13  10      510.84      431.43       13.25 o   0.2001E-03
   1  13  10      289.67      286.74        9.09 o   0.3570E-03
   2  13  10      663.89      639.25       11.78 o   0.1287E-03
   3  13  10       82.34       89.53        5.73 o   0.1353E-02
   4  13  10       46.62       55.27        4.98 o   0.2281E-02
   5  13  10      204.22      241.80        7.04 o   0.4705E-03
   6  13  10      349.04      385.96        9.69 o   0.2631E-03
   7  13  10      527.82      510.21       12.78 o   0.1726E-03
  -5  14  10       49.04       94.87       18.85 o   0.1006E-02
  -4  14  10       12.84        4.02        4.99 o   0.1281E-01
  -3  14  10      319.47      379.76        8.36 o   0.2779E-03
  -2  14  10      530.34      564.78       11.93 o   0.1595E-03
  -1  14  10      381.04      442.50       10.02 o   0.2254E-03
   0  14  10       15.97        0.74        4.49 o   0.1549E-01
   1  14  10      432.46      498.85       10.93 o   0.1927E-03
   2  14  10      487.24      515.83       10.12 o   0.1802E-03
   3  14  10      341.34      401.88        8.33 o   0.2583E-03
   4  14  10       22.85        3.78        4.54 o   0.1021E-01
   0   1  11     7358.02     9341.82       36.04 o   0.1764E-05
   1   1  11     5308.98     4104.02       30.43 o   0.6054E-05
  -1   2  11     2153.28     1720.10       20.04 o   0.2652E-04
   0   2  11     2301.29     3205.31       23.63 o   0.1247E-04
   1   2  11     1897.09     1489.28       20.63 o   0.3294E-04
   2   2  11      911.65      919.61       12.94 o   0.7913E-04
  -2   3  11     1671.83     1436.39       17.54 o   0.3835E-04
  -1   3  11     2840.12     2721.31       21.25 o   0.1393E-04
   0   3  11     2213.86     2419.67       19.47 o   0.1790E-04
   1   3  11     3140.36     3001.86       23.79 o   0.1174E-04
   2   3  11     1606.15     1375.86       18.58 o   0.4089E-04
   3   3  11      552.82      646.27       11.27 o   0.1343E-03
  -3   4  11     3838.44     3616.98       30.14 o   0.8470E-05
  -2   4  11      908.69      758.54       14.50 o   0.9572E-04
  -1   4  11       21.61       26.82        4.31 o   0.4416E-02
   0   4  11       25.30       15.73        4.47 o   0.6345E-02
   1   4  11       15.10       52.68        4.59 o   0.2777E-02
   2   4  11      918.42      785.94       15.29 o   0.9219E-04
   3   4  11     3859.59     3658.40       29.68 o   0.8334E-05
   4   4  11        3.86       15.25        4.67 o   0.1034E-01
  -4   5  11      725.12      800.86        9.84 o   0.1009E-03
  -3   5  11      929.90     1121.74       13.60 o   0.6533E-04
  -2   5  11     2722.22     2509.66       24.93 o   0.1601E-04
  -1   5  11     5368.44     5205.27       34.38 o   0.4496E-05
   0   5  11       47.16       10.57        6.42 o   0.4060E-02
   1   5  11     5492.33     5360.93       35.79 o   0.4278E-05
   2   5  11     2901.55     2673.07       29.39 o   0.1434E-04
   3   5  11      982.40     1155.67       14.10 o   0.6180E-04
   4   5  11      744.77      805.90        9.87 o   0.9953E-04
   5   5  11      374.32      401.34        7.24 o   0.2469E-03
  -5   6  11      701.02      806.40       10.29 o   0.1013E-03
  -4   6  11     2169.33     1940.14       15.77 o   0.2385E-04
  -3   6  11       35.58       39.94        3.51 o   0.3240E-02
  -2   6  11     4529.09     4430.09       23.76 o   0.6154E-05
  -1   6  11      218.59      339.88        6.59 o   0.3461E-03
   0   6  11     2807.81     2784.18       21.51 o   0.1390E-04
   1   6  11      220.41      333.27        6.77 o   0.3498E-03
   2   6  11     4408.81     4277.06       26.05 o   0.6514E-05
   3   6  11       39.08       44.31        3.74 o   0.2921E-02
   4   6  11     2307.46     2069.28       17.18 o   0.2146E-04
   5   6  11      631.89      742.42        9.61 o   0.1147E-03
   6   6  11      443.80      335.50        8.57 o   0.2669E-03
  -6   7  11     5307.04     5452.65       27.04 o   0.4260E-05
  -5   7  11     2141.69     2055.25       17.45 o   0.2225E-04
  -4   7  11      519.07      528.87        9.11 o   0.1690E-03
  -3   7  11     3411.98     3496.42       20.69 o   0.9327E-05
  -2   7  11      393.71      311.89        7.40 o   0.2995E-03
  -1   7  11     1045.64     1258.41       10.51 o   0.5412E-04
   0   7  11     4208.01     4507.11       24.08 o   0.6112E-05
   1   7  11     1045.47     1259.86       11.63 o   0.5396E-04
   2   7  11      336.16      261.35        7.51 o   0.3665E-03
   3   7  11     3259.48     3359.02       20.95 o   0.1003E-04
   4   7  11      520.75      535.79        9.28 o   0.1668E-03
   5   7  11     2064.39     1982.47       18.67 o   0.2358E-04
   6   7  11     5511.14     5610.13       30.58 o   0.4019E-05
   7   7  11     5512.68     5134.46       30.38 o   0.4482E-05
  -7   8  11      565.57      511.75       10.22 o   0.1693E-03
  -6   8  11      155.32      114.96        5.86 o   0.9054E-03
  -5   8  11      414.50      339.79        9.07 o   0.2747E-03
  -4   8  11      370.99      396.72        7.97 o   0.2538E-03
  -3   8  11      110.45      146.43        4.89 o   0.8583E-03
  -2   8  11      185.16      176.71        5.67 o   0.6316E-03
  -1   8  11     2051.68     1954.71       16.63 o   0.2427E-04
   0   8  11      213.59      181.04        6.45 o   0.5969E-03
   1   8  11     2037.68     1930.78       18.47 o   0.2464E-04
   2   8  11      217.87      209.40        6.53 o   0.5206E-03
   3   8  11      117.96      148.50        5.32 o   0.8291E-03
   4   8  11      324.41      347.37        7.77 o   0.2991E-03
   5   8  11      305.43      258.27        8.31 o   0.3884E-03
   6   8  11      171.19      115.50        7.39 o   0.8514E-03
   7   8  11      624.00      561.33       11.83 o   0.1489E-03
   8   8  11      343.59      192.55        9.15 o   0.4348E-03
  -8   9  11       69.38       52.36        5.55 o   0.2059E-02
  -7   9  11     1057.60     1131.42       13.20 o   0.6058E-04
  -6   9  11      872.03      891.95       11.85 o   0.8374E-04
  -5   9  11      347.09      341.69        7.93 o   0.2927E-03
  -4   9  11      414.82      363.19        8.75 o   0.2578E-03
  -3   9  11     3703.17     3595.92       24.36 o   0.8663E-05
  -2   9  11      960.51     1057.38       11.59 o   0.6723E-04
  -1   9  11      389.23      424.05        8.11 o   0.2338E-03
   0   9  11      322.10      294.80        7.71 o   0.3418E-03
   1   9  11      315.15      336.34        8.59 o   0.3073E-03
   2   9  11      860.73      972.32       12.82 o   0.7663E-04
   3   9  11     3526.75     3400.32       26.18 o   0.9504E-05
   4   9  11      499.45      441.41       10.19 o   0.2019E-03
   5   9  11      346.51      350.02        8.99 o   0.2858E-03
   6   9  11      877.20      905.26       12.84 o   0.8219E-04
   7   9  11     1148.13     1214.05       14.71 o   0.5412E-04
   8   9  11       60.03       39.45        5.53 o   0.2568E-02
   9   9  11       25.06       29.43        4.63 o   0.4312E-02
  -9  10  11      481.70      487.70       10.58 o   0.1877E-03
  -8  10  11      776.50      698.28       13.77 o   0.1100E-03
  -7  10  11      293.35      342.57        8.44 o   0.3112E-03
  -6  10  11      256.80      250.44        7.65 o   0.4208E-03
  -5  10  11     1033.35     1061.60       14.10 o   0.6492E-04
  -4  10  11     1584.65     1509.92       16.98 o   0.3641E-04
  -3  10  11      783.59      807.46       12.18 o   0.9716E-04
  -2  10  11      892.13      887.32       11.93 o   0.8371E-04
  -1  10  11     1653.57     1713.63       16.36 o   0.3118E-04
   0  10  11       69.96       63.48        5.31 o   0.1856E-02
   1  10  11     1580.97     1629.62       18.66 o   0.3358E-04
   2  10  11      932.80      927.40       14.03 o   0.7820E-04
   3  10  11      734.43      780.16       12.91 o   0.1031E-03
   4  10  11     1477.25     1448.67       16.77 o   0.3943E-04
   5  10  11     1059.93     1094.64       15.15 o   0.6210E-04
   6  10  11      229.52      223.21        7.11 o   0.4812E-03
   7  10  11      234.35      280.88        7.04 o   0.4003E-03
   8  10  11      773.66      716.47       12.00 o   0.1083E-03
   9  10  11      464.89      475.30        9.51 o   0.1956E-03
  10  10  11       27.61        8.76        4.73 o   0.7049E-02
  -9  11  11       22.04       11.80        4.66 o   0.7175E-02
  -8  11  11      405.35      427.70       10.73 o   0.2244E-03
  -7  11  11      167.85      191.98        7.24 o   0.6103E-03
  -6  11  11      796.98      676.24       12.25 o   0.1126E-03
  -5  11  11      120.48      109.05        6.12 o   0.1022E-02
  -4  11  11       76.53       89.17        5.75 o   0.1426E-02
  -3  11  11      248.15      267.55        7.73 o   0.4068E-03
  -2  11  11       41.72       34.01        5.14 o   0.3218E-02
  -1  11  11      319.74      263.89        8.65 o   0.3666E-03
   0  11  11     2051.17     2101.03       18.77 o   0.2236E-04
   1  11  11      311.22      264.16        8.98 o   0.3699E-03
   2  11  11       81.84       66.38        5.77 o   0.1654E-02
   3  11  11      209.42      235.74        8.04 o   0.4767E-03
   4  11  11      109.41      140.53        6.26 o   0.9051E-03
   5  11  11      123.32      103.87        6.26 o   0.1044E-02
   6  11  11      684.69      570.36       11.12 o   0.1408E-03
   7  11  11      178.79      183.28        6.88 o   0.6203E-03
   8  11  11      354.37      401.38        8.67 o   0.2518E-03
   9  11  11       26.83       15.28        4.03 o   0.6077E-02
  -8  12  11      334.08      400.65       10.44 o   0.2556E-03
  -7  12  11       65.35       81.35        6.16 o   0.1545E-02
  -6  12  11      192.09      227.93        7.80 o   0.5078E-03
  -5  12  11      181.43      169.57        6.91 o   0.6484E-03
  -4  12  11       28.16       24.38        4.66 o   0.4580E-02
  -3  12  11       46.60       74.14        5.31 o   0.1872E-02
  -2  12  11     1212.78     1093.91       16.19 o   0.5755E-04
  -1  12  11      100.31       77.54        7.08 o   0.1362E-02
   0  12  11     2090.27     2004.90       22.53 o   0.2308E-04
   1  12  11       76.75       58.70        6.28 o   0.1818E-02
   2  12  11     1061.40      988.87       15.81 o   0.6787E-04
   3  12  11       59.91       85.77        6.04 o   0.1553E-02
   4  12  11       49.50       38.61        5.07 o   0.2833E-02
   5  12  11      215.60      202.59        7.07 o   0.5326E-03
   6  12  11      193.49      224.53        7.25 o   0.5155E-03
   7  12  11       46.30       67.08        5.23 o   0.1986E-02
   8  12  11      324.47      370.59        9.47 o   0.2775E-03
  -6  13  11       17.43       20.90        5.14 o   0.5626E-02
  -5  13  11      119.54      137.66        6.00 o   0.8761E-03
  -4  13  11       50.90      115.41        4.89 o   0.1274E-02
  -3  13  11      774.80      829.43       13.00 o   0.9460E-04
  -2  13  11      207.35      264.35        7.24 o   0.4378E-03
  -1  13  11      950.14     1059.65       16.22 o   0.6773E-04
   0  13  11      249.57      289.49        9.40 o   0.3748E-03
   1  13  11      916.42     1049.41       14.14 o   0.6983E-04
   2  13  11      232.75      271.59        7.95 o   0.4100E-03
   3  13  11      845.27      889.77       13.33 o   0.8499E-04
   4  13  11       54.30       93.70        4.97 o   0.1493E-02
   5  13  11      144.90      155.86        6.03 o   0.7489E-03
   6  13  11       14.20       13.78        4.70 o   0.7792E-02
  -4  14  11      311.17      315.21       18.50 o   0.2987E-03
  -3  14  11      149.41      194.74        6.51 o   0.6281E-03
  -2  14  11      176.69      231.47        7.20 o   0.5095E-03
  -1  14  11       14.74       15.16        4.28 o   0.7610E-02
   0  14  11      124.48      180.51        6.20 o   0.6974E-03
   1  14  11       16.79        8.55        4.91 o   0.9168E-02
   2  14  11      210.33      216.99        7.80 o   0.5033E-03
   3  14  11      195.80      201.51        6.55 o   0.5583E-03
   4  14  11      304.92      317.48       12.91 o   0.3160E-03
   0   0  12    27320.94    26653.73      148.90 o   0.2006E-06
   0   1  12     2925.02     2674.87       24.01 o   0.1376E-04
   1   1  12      362.40      402.00        9.54 o   0.2512E-03
  -1   2  12      497.48      460.56       10.48 o   0.1963E-03
   0   2  12      753.88      806.09       12.77 o   0.9991E-04
   1   2  12      472.06      442.28       10.09 o   0.2085E-03
   2   2  12     2083.23     2171.66       19.40 o   0.2174E-04
  -2   3  12     8234.78     7882.41       40.64 o   0.2065E-05
  -1   3  12     8400.37     7938.47       39.71 o   0.1995E-05
   0   3  12     2189.41     2029.34       20.35 o   0.2290E-04
   1   3  12     8456.83     8004.09       42.10 o   0.1965E-05
   2   3  12     8529.49     8199.48       42.23 o   0.1922E-05
   3   3  12     9770.67     9146.58       49.92 o   0.1526E-05
  -3   4  12     1947.57     2163.80       21.49 o   0.2230E-04
  -2   4  12      303.58      298.97        9.11 o   0.3432E-03
  -1   4  12     4515.96     4415.08       30.21 o   0.6080E-05
   0   4  12     1004.14     1388.01       14.66 o   0.5092E-04
   1   4  12     4583.57     4444.50       31.11 o   0.5974E-05
   2   4  12      238.28      236.11        9.15 o   0.4518E-03
   3   4  12     1979.94     2172.78       21.92 o   0.2200E-04
   4   4  12       17.69       14.19        3.61 o   0.7596E-02
  -4   5  12     3422.95     3330.55       19.87 o   0.9920E-05
  -3   5  12      212.95      183.78        5.98 o   0.5811E-03
  -2   5  12     2105.79     2191.63       20.12 o   0.2091E-04
  -1   5  12     5275.90     4766.95       35.40 o   0.4997E-05
   0   5  12     3282.06     2281.80       28.84 o   0.1484E-04
   1   5  12     5234.22     4780.88       38.53 o   0.5000E-05
   2   5  12     1878.12     1959.43       20.66 o   0.2509E-04
   3   5  12      211.60      188.76        5.95 o   0.5711E-03
   4   5  12     3466.78     3393.69       20.62 o   0.9632E-05
   5   5  12      465.84      518.03        8.01 o   0.1845E-03
  -5   6  12      842.01      970.75       11.27 o   0.7791E-04
  -4   6  12      450.78      507.07        7.80 o   0.1912E-03
  -3   6  12     1108.10     1131.95       11.99 o   0.5949E-04
  -2   6  12      474.94      481.34        8.14 o   0.1961E-03
  -1   6  12      393.27      324.07        7.56 o   0.2903E-03
   0   6  12      193.62      213.13        6.36 o   0.5500E-03
   1   6  12      369.39      310.83        7.71 o   0.3085E-03
   2   6  12      499.03      505.58        8.95 o   0.1835E-03
   3   6  12     1161.81     1182.06       12.12 o   0.5565E-04
   4   6  12      429.94      482.81        7.86 o   0.2035E-03
   5   6  12      785.17      917.16       11.14 o   0.8499E-04
   6   6  12     5357.25     5211.71       28.06 o   0.4494E-05
  -6   7  12      182.04      149.00        6.31 o   0.7165E-03
  -5   7  12      154.08      131.11        6.08 o   0.8468E-03
  -4   7  12       86.06       62.61        5.08 o   0.1691E-02
  -3   7  12      468.17      504.94        8.63 o   0.1862E-03
  -2   7  12     2025.14     1980.16       15.74 o   0.2416E-04
  -1   7  12      145.61      112.73        4.91 o   0.9480E-03
   0   7  12      173.77      182.06        5.55 o   0.6275E-03
   1   7  12      185.12      149.06        5.97 o   0.7061E-03
   2   7  12     1917.02     1919.68       16.28 o   0.2575E-04
   3   7  12      414.08      451.27        8.14 o   0.2161E-03
   4   7  12       97.32       72.12        5.01 o   0.1480E-02
   5   7  12      171.11      152.28        6.50 o   0.7285E-03
   6   7  12      215.05      182.41        7.39 o   0.5764E-03
   7   7  12     1333.85     1167.70       15.47 o   0.5209E-04
  -7   8  12     1306.15     1383.83       14.69 o   0.4435E-04
  -6   8  12      311.54      310.39        7.80 o   0.3301E-03
  -5   8  12      825.93      842.79       12.06 o   0.9059E-04
  -4   8  12      905.41      873.48       11.94 o   0.8452E-04
  -3   8  12      175.76      174.99        5.85 o   0.6402E-03
  -2   8  12      994.32     1220.31       11.59 o   0.5808E-04
  -1   8  12      894.02      822.25       11.14 o   0.8933E-04
   0   8  12     1732.59     1664.45       16.57 o   0.3161E-04
   1   8  12     1146.58     1038.49       14.67 o   0.6293E-04
   2   8  12      906.32     1125.31       12.59 o   0.6575E-04
   3   8  12      244.26      249.01        6.55 o   0.4318E-03
   4   8  12      925.34      879.48       12.03 o   0.8307E-04
   5   8  12      756.29      781.32       12.37 o   0.1011E-03
   6   8  12      266.87      274.35        8.11 o   0.3858E-03
   7   8  12     1313.77     1392.26       15.50 o   0.4390E-04
   8   8  12      159.17      186.38        6.99 o   0.6256E-03
  -8   9  12     1450.37     1461.32       15.03 o   0.3971E-04
  -7   9  12      895.40      928.73       13.32 o   0.7901E-04
  -6   9  12      581.06      532.38        9.73 o   0.1617E-03
  -5   9  12      245.84      219.91        7.07 o   0.4687E-03
  -4   9  12     1666.54     1649.14       16.25 o   0.3274E-04
  -3   9  12      272.06      268.22        7.48 o   0.3901E-03
  -2   9  12      267.18      261.91        6.87 o   0.4011E-03
  -1   9  12       24.03       12.06        4.14 o   0.7010E-02
   0   9  12      769.75      999.37       11.16 o   0.7853E-04
   1   9  12       20.01       14.12        4.84 o   0.6707E-02
   2   9  12      197.49      212.51        6.86 o   0.5272E-03
   3   9  12      243.83      238.59        7.73 o   0.4446E-03
   4   9  12     1645.89     1667.64       16.81 o   0.3255E-04
   5   9  12      224.47      215.97        7.76 o   0.4905E-03
   6   9  12      604.01      559.54       11.52 o   0.1514E-03
   7   9  12      979.78     1021.32       13.64 o   0.6903E-04
   8   9  12     1389.72     1381.07       15.64 o   0.4299E-04
   9   9  12     2066.66     2029.66       17.79 o   0.2315E-04
  -9  10  12       39.13       23.46        5.35 o   0.3983E-02
  -8  10  12       10.29       11.75        4.77 o   0.9174E-02
  -7  10  12      356.44      314.70        8.59 o   0.3092E-03
  -6  10  12      739.10      795.28       11.56 o   0.1013E-03
  -5  10  12        8.52        2.71        4.64 o   0.1785E-01
  -4  10  12       15.93        9.71        4.61 o   0.9324E-02
  -3  10  12      895.55      841.32       12.50 o   0.8741E-04
  -2  10  12      845.87      825.72       11.24 o   0.9164E-04
  -1  10  12      397.30      464.96        8.63 o   0.2146E-03
   0  10  12      330.23      383.88        8.36 o   0.2723E-03
   1  10  12      403.85      477.78        9.75 o   0.2073E-03
   2  10  12      791.30      763.84       13.15 o   0.1012E-03
   3  10  12      814.29      778.29       13.51 o   0.9803E-04
   4  10  12       14.53       12.36        5.10 o   0.8228E-02
   5  10  12       11.98        0.22        5.30 o   0.1693E-01
   6  10  12      797.31      860.17       11.36 o   0.9086E-04
   7  10  12      352.14      318.41        8.19 o   0.3084E-03
   8  10  12       16.88       15.66        4.15 o   0.7159E-02
   9  10  12       24.83        9.97        4.11 o   0.7609E-02
  10  10  12     1178.67     1121.93       15.24 o   0.5761E-04
  -9  11  12      323.37      292.26        9.05 o   0.3356E-03
  -8  11  12      164.80      159.91        8.05 o   0.6953E-03
  -7  11  12       88.78      114.86        6.67 o   0.1102E-02
  -6  11  12      257.61      244.19        7.69 o   0.4274E-03
  -5  11  12      119.44      123.12        6.07 o   0.9479E-03
  -4  11  12       17.77       28.94        4.55 o   0.4793E-02
  -3  11  12      552.97      533.37       10.90 o   0.1636E-03
  -2  11  12       88.32       71.73        5.85 o   0.1524E-02
  -1  11  12     1371.36     1257.48       15.15 o   0.4732E-04
   0  11  12       18.74       30.76        4.96 o   0.4539E-02
   1  11  12     1299.89     1168.82       16.29 o   0.5219E-04
   2  11  12      104.47       82.24        6.14 o   0.1306E-02
   3  11  12      538.44      531.03       11.79 o   0.1655E-03
   4  11  12       33.53       36.25        5.21 o   0.3408E-02
   5  11  12      102.45      116.66        5.94 o   0.1039E-02
   6  11  12      218.84      229.31        6.92 o   0.4797E-03
   7  11  12       96.68      108.08        5.67 o   0.1138E-02
   8  11  12      131.54      135.45        6.17 o   0.8666E-03
   9  11  12      245.03      249.53        7.58 o   0.4267E-03
  -8  12  12      201.16      161.69        8.23 o   0.6312E-03
  -7  12  12      253.00      277.08        8.81 o   0.3881E-03
  -6  12  12      146.06      166.64        7.06 o   0.7080E-03
  -5  12  12      303.64      314.50        8.39 o   0.3309E-03
  -4  12  12      131.19      127.86        6.31 o   0.8893E-03
  -3  12  12      640.36      652.98       11.41 o   0.1292E-03
  -2  12  12      232.87      235.12        7.86 o   0.4616E-03
  -1  12  12     1823.70     1751.49       19.39 o   0.2877E-04
   0  12  12     1052.15     1034.28       15.93 o   0.6503E-04
   1  12  12     1652.31     1596.01       19.53 o   0.3341E-04
   2  12  12      239.03      245.66        8.38 o   0.4402E-03
   3  12  12      633.68      644.56       12.23 o   0.1310E-03
   4  12  12       84.89       86.40        5.52 o   0.1372E-02
   5  12  12      301.75      313.41        8.14 o   0.3331E-03
   6  12  12      156.39      152.49        6.89 o   0.7392E-03
   7  12  12      234.94      248.68        8.42 o   0.4352E-03
   8  12  12      208.32      164.80        9.93 o   0.6028E-03
  -6  13  12      184.44      166.79        8.13 o   0.6371E-03
  -5  13  12      842.23      905.60       13.64 o   0.8355E-04
  -4  13  12      694.43      732.09       11.20 o   0.1126E-03
  -3  13  12       81.15       81.06        5.57 o   0.1477E-02
  -2  13  12      176.76      212.71        7.53 o   0.5466E-03
  -1  13  12       83.24       82.69        6.57 o   0.1413E-02
   0  13  12       64.43       91.24        5.95 o   0.1455E-02
   1  13  12       84.76      103.69        5.71 o   0.1216E-02
   2  13  12      209.38      223.21        7.19 o   0.4979E-03
   3  13  12       89.05       86.25        5.49 o   0.1373E-02
   4  13  12      730.34      763.53       10.90 o   0.1060E-03
   5  13  12      893.96      954.52       14.05 o   0.7719E-04
   6  13  12      168.99      163.09        6.95 o   0.6769E-03
  -3  14  12       24.61       50.05        5.97 o   0.2804E-02
  -2  14  12      238.11      259.71        9.09 o   0.4155E-03
  -1  14  12      226.10      190.46        7.72 o   0.5414E-03
   0  14  12       20.63       36.35        4.10 o   0.3903E-02
   1  14  12      261.17      206.14        8.83 o   0.4776E-03
   2  14  12      251.82      262.08        8.58 o   0.4056E-03
   3  14  12       26.09       37.16        5.06 o   0.3540E-02
   0   1  13     1018.57      475.34       14.47 o   0.1247E-03
   1   1  13      374.11      178.48       10.84 o   0.4160E-03
  -1   2  13     5950.34     4923.95       36.34 o   0.4481E-05
   0   2  13     4550.75     3377.31       31.38 o   0.8226E-05
   1   2  13     6163.68     5139.90       34.67 o   0.4168E-05
   2   2  13     1186.96     1237.83       15.72 o   0.5177E-04
  -2   3  13      533.64      395.52       11.49 o   0.2073E-03
  -1   3  13     5538.52     5359.11       33.41 o   0.4174E-05
   0   3  13     1684.84     1901.88       18.39 o   0.2746E-04
   1   3  13     5542.82     5362.81       35.60 o   0.4166E-05
   2   3  13      454.24      338.26       10.90 o   0.2523E-03
   3   3  13      179.68      231.27        8.04 o   0.5069E-03
  -3   4  13       23.40       20.84        4.10 o   0.5133E-02
  -2   4  13     2923.23     2800.16       26.47 o   0.1302E-04
  -1   4  13     1621.89     1508.63       20.67 o   0.3566E-04
   0   4  13     4157.34     4280.34       28.81 o   0.6582E-05
   1   4  13     1745.59     1641.75       21.40 o   0.3141E-04
   2   4  13     2892.96     2741.76       28.95 o   0.1338E-04
   3   4  13       25.51       20.35        4.33 o   0.4929E-02
   4   4  13      757.42      852.53       10.23 o   0.9390E-04
  -4   5  13      905.27      740.07       10.92 o   0.9732E-04
  -3   5  13      365.54      289.02        7.25 o   0.3216E-03
  -2   5  13      910.07      945.77       11.86 o   0.7805E-04
  -1   5  13       71.95      111.24        4.58 o   0.1250E-02
   0   5  13       50.43       73.02        4.77 o   0.1758E-02
   1   5  13      146.31      204.68        6.12 o   0.6181E-03
   2   5  13      959.48      987.88       13.05 o   0.7279E-04
   3   5  13      329.24      258.32        6.65 o   0.3667E-03
   4   5  13      862.53      694.57       10.54 o   0.1054E-03
   5   5  13     1202.31     1004.75       13.37 o   0.6384E-04
  -5   6  13      721.52      767.74       11.10 o   0.1050E-03
  -4   6  13      668.39      712.53        9.85 o   0.1184E-03
  -3   6  13     4294.74     4700.08       23.78 o   0.5791E-05
  -2   6  13     1680.02     1865.47       15.12 o   0.2866E-04
  -1   6  13      804.32      801.60       10.49 o   0.9854E-04
   0   6  13      853.00      940.27       11.43 o   0.8293E-04
   1   6  13      794.65      797.32       10.72 o   0.9956E-04
   2   6  13     1479.88     1689.99       14.15 o   0.3405E-04
   3   6  13     4345.95     4711.50       23.32 o   0.5736E-05
   4   6  13      671.51      717.09       10.43 o   0.1173E-03
   5   6  13      783.35      826.84       11.34 o   0.9436E-04
   6   6  13       94.03       66.89        5.58 o   0.1567E-02
  -6   7  13      446.15      334.36       10.36 o   0.2651E-03
  -5   7  13     4952.69     4920.35       27.92 o   0.5041E-05
  -4   7  13      130.79      137.25        5.88 o   0.8625E-03
  -3   7  13      644.86      712.86        9.98 o   0.1195E-03
  -2   7  13      719.68      788.45        9.87 o   0.1032E-03
  -1   7  13      297.28      241.85        6.60 o   0.4064E-03
   0   7  13      151.66      216.00        5.40 o   0.5782E-03
   1   7  13      342.51      277.18        7.77 o   0.3427E-03
   2   7  13      678.52      761.72       10.22 o   0.1092E-03
   3   7  13      637.45      709.58       10.18 o   0.1206E-03
   4   7  13      118.74      121.90        5.43 o   0.9747E-03
   5   7  13     4942.61     4961.65       27.83 o   0.4996E-05
   6   7  13      407.57      322.35        9.52 o   0.2859E-03
   7   7  13      517.82      577.85       10.27 o   0.1560E-03
  -7   8  13     1394.85     1225.74       16.08 o   0.4826E-04
  -6   8  13     2352.62     2255.72       19.47 o   0.1930E-04
  -5   8  13     2195.16     2197.48       19.48 o   0.2050E-04
  -4   8  13     1791.43     1645.08       17.03 o   0.3151E-04
  -3   8  13     1920.93     1746.13       16.40 o   0.2849E-04
  -2   8  13      229.64      205.64        6.25 o   0.5183E-03
  -1   8  13      171.22      116.38        5.64 o   0.8556E-03
   0   8  13     6051.24     6501.91       30.01 o   0.3172E-05
   1   8  13      186.33      129.06        6.63 o   0.7646E-03
   2   8  13      208.29      188.67        6.95 o   0.5715E-03
   3   8  13     1937.43     1754.48       16.98 o   0.2819E-04
   4   8  13     1933.90     1769.69       17.98 o   0.2797E-04
   5   8  13     1986.27     2036.42       19.28 o   0.2352E-04
   6   8  13     2265.73     2207.37       20.69 o   0.2017E-04
   7   8  13     1483.13     1319.33       16.51 o   0.4341E-04
   8   8  13      139.64      195.50        6.63 o   0.6308E-03
  -8   9  13      354.49      453.12        8.59 o   0.2289E-03
  -7   9  13     1004.98      941.36       13.57 o   0.7372E-04
  -6   9  13      591.95      553.01       10.39 o   0.1551E-03
  -5   9  13     1563.75     1721.43       15.25 o   0.3193E-04
  -4   9  13      554.48      526.82       10.04 o   0.1669E-03
  -3   9  13      402.47      394.00        8.64 o   0.2437E-03
  -2   9  13      289.50      311.79        7.24 o   0.3426E-03
  -1   9  13     1549.83     1572.85       15.59 o   0.3564E-04
   0   9  13      121.77      124.68        6.01 o   0.9318E-03
   1   9  13     1574.61     1588.20       17.58 o   0.3490E-04
   2   9  13      327.79      358.01        8.55 o   0.2898E-03
   3   9  13      494.43      482.14        9.26 o   0.1883E-03
   4   9  13      657.44      646.95       10.90 o   0.1288E-03
   5   9  13     1474.00     1650.74       16.71 o   0.3435E-04
   6   9  13      600.52      572.75       11.39 o   0.1489E-03
   7   9  13     1025.06      967.54       13.93 o   0.7109E-04
   8   9  13      292.70      373.32        8.01 o   0.2910E-03
   9   9  13      228.29      178.76        7.28 o   0.5639E-03
  -9  10  13      437.09      339.60       10.25 o   0.2634E-03
  -8  10  13      116.43      149.23        5.90 o   0.8227E-03
  -7  10  13     1160.76     1156.90       14.45 o   0.5598E-04
  -6  10  13      231.05      212.72        7.37 o   0.4931E-03
  -5  10  13     1018.92      967.91       14.05 o   0.7185E-04
  -4  10  13      141.54      118.66        6.24 o   0.9161E-03
  -3  10  13      432.47      415.57        8.92 o   0.2251E-03
  -2  10  13     1682.47     1626.77       15.58 o   0.3295E-04
  -1  10  13     1369.85     1314.55       15.17 o   0.4569E-04
   0  10  13       10.26       13.27        4.67 o   0.8603E-02
   1  10  13     1366.61     1310.05       15.98 o   0.4584E-04
   2  10  13     1884.59     1841.10       20.24 o   0.2706E-04
   3  10  13      457.83      445.23       10.50 o   0.2062E-03
   4  10  13      105.17       91.87        5.89 o   0.1223E-02
   5  10  13     1063.52     1026.50       15.46 o   0.6629E-04
   6  10  13      203.82      195.52        6.77 o   0.5533E-03
   7  10  13     1139.01     1193.03       13.46 o   0.5487E-04
   8  10  13      119.94      138.55        5.62 o   0.8651E-03
   9  10  13      363.56      310.59        7.94 o   0.3102E-03
  10  10  13     1442.46     1439.40       18.28 o   0.4015E-04
  -9  11  13      253.84      256.04        9.07 o   0.4180E-03
  -8  11  13       35.66       46.60        5.15 o   0.2750E-02
  -7  11  13      196.16      195.89        8.47 o   0.5624E-03
  -6  11  13      125.28      109.81        6.16 o   0.1009E-02
  -5  11  13      386.45      331.65        8.84 o   0.2833E-03
  -4  11  13      426.79      448.86        9.17 o   0.2146E-03
  -3  11  13      121.00      114.60        5.93 o   0.1017E-02
  -2  11  13      164.70      156.02        6.33 o   0.7219E-03
  -1  11  13     1123.21     1228.40       13.77 o   0.5375E-04
   0  11  13       -4.53        4.55        4.76 o   0.1720E-01
   1  11  13     1081.65     1169.70       14.91 o   0.5740E-04
   2  11  13      188.35      186.49        7.64 o   0.5960E-03
   3  11  13      138.56      128.62        7.30 o   0.8776E-03
   4  11  13      440.29      482.57       10.56 o   0.1980E-03
   5  11  13      421.08      354.78        9.82 o   0.2575E-03
   6  11  13      127.47      118.44        6.43 o   0.9508E-03
   7  11  13      175.45      171.86        7.21 o   0.6535E-03
   8  11  13       41.72       50.85        4.75 o   0.2510E-02
   9  11  13      274.61      276.55       10.91 o   0.3768E-03
  -7  12  13      110.96       99.79        6.50 o   0.1137E-02
  -6  12  13      163.79      213.24        7.44 o   0.5567E-03
  -5  12  13      643.30      706.32       12.22 o   0.1197E-03
  -4  12  13      138.04      121.40        6.30 o   0.9119E-03
  -3  12  13      108.87      126.32        5.89 o   0.9768E-03
  -2  12  13       94.13       71.69        5.65 o   0.1501E-02
  -1  12  13       79.46       76.92        5.42 o   0.1549E-02
   0  12  13       14.31        7.05        5.07 o   0.1029E-01
   1  12  13      116.46      108.08        6.31 o   0.1060E-02
   2  12  13       98.29       69.47        6.68 o   0.1475E-02
   3  12  13      124.29      137.80        6.46 o   0.8700E-03
   4  12  13      105.04       84.04        5.58 o   0.1303E-02
   5  12  13      641.06      700.27       10.79 o   0.1213E-03
   6  12  13      164.43      197.95        7.00 o   0.5919E-03
   7  12  13       79.43       73.00        5.41 o   0.1609E-02
  -6  13  13      410.86      431.34       16.93 o   0.2151E-03
  -5  13  13      232.55      296.20        7.95 o   0.3822E-03
  -4  13  13      837.16      871.15       12.53 o   0.8686E-04
  -3  13  13      411.21      386.70        9.22 o   0.2425E-03
  -2  13  13       38.24       45.84        4.88 o   0.2785E-02
  -1  13  13      116.15      102.50        7.42 o   0.1058E-02
   0  13  13      353.10      424.24       10.54 o   0.2405E-03
   1  13  13      109.22       92.31        6.52 o   0.1175E-02
   2  13  13       68.41       63.72        5.03 o   0.1851E-02
   3  13  13      463.92      400.39        9.44 o   0.2236E-03
   4  13  13      802.74      828.37       11.44 o   0.9309E-04
   5  13  13      296.72      353.21        8.55 o   0.3021E-03
   6  13  13      490.73      460.58       21.51 o   0.1837E-03
  -3  14  13      249.74      180.71       16.55 o   0.4827E-03
  -2  14  13      156.71      187.86        8.28 o   0.6279E-03
  -1  14  13      206.72      213.07        8.00 o   0.5192E-03
   0  14  13       -9.17        1.41        4.56 o   0.1960E-01
   1  14  13      172.53      188.93        7.34 o   0.6105E-03
   2  14  13      178.77      206.68        7.71 o   0.5614E-03
   3  14  13      208.76      189.39       12.89 o   0.5315E-03
   0   1  14       85.63       59.74        5.89 o   0.1834E-02
   1   1  14      213.23      179.70        8.20 o   0.5967E-03
  -1   2  14     1888.89     1807.44       20.58 o   0.2733E-04
   0   2  14    13906.08    14079.57       61.15 o   0.7081E-06
   1   2  14     1813.09     1738.59       20.68 o   0.2910E-04
   2   2  14      507.98      651.33       11.28 o   0.1391E-03
  -2   3  14     2808.99     2445.48       26.34 o   0.1600E-04
  -1   3  14     3705.58     3668.67       31.56 o   0.8497E-05
   0   3  14     4722.57     4628.48       33.41 o   0.5653E-05
   1   3  14     3582.58     3616.30       28.94 o   0.8822E-05
   2   3  14     2940.46     2606.36       27.53 o   0.1451E-04
   3   3  14      576.55      473.48       12.72 o   0.1812E-03
  -3   4  14     2266.34     2169.67       17.78 o   0.2032E-04
  -2   4  14      529.00      462.42        9.99 o   0.1925E-03
  -1   4  14     4074.29     3692.68       36.35 o   0.7969E-05
   0   4  14      180.66       98.76        7.83 o   0.8610E-03
   1   4  14     4082.46     3665.31       34.61 o   0.8034E-05
   2   4  14      512.45      448.97       10.03 o   0.2001E-03
   3   4  14     2424.98     2328.53       17.93 o   0.1810E-04
   4   4  14     1597.60     1696.59       13.80 o   0.3261E-04
  -4   5  14      495.05      570.52        8.74 o   0.1638E-03
  -3   5  14     2413.89     2398.39       18.31 o   0.1762E-04
  -2   5  14      183.37      161.27        5.61 o   0.6612E-03
  -1   5  14      824.22      818.59       10.90 o   0.9506E-04
   0   5  14     1480.48     1561.98       15.36 o   0.3617E-04
   1   5  14      814.73      802.57       11.04 o   0.9726E-04
   2   5  14      148.85      138.38        5.27 o   0.8002E-03
   3   5  14     2296.56     2268.91       16.95 o   0.1930E-04
   4   5  14      627.90      698.24        9.33 o   0.1232E-03
   5   5  14       53.52       62.32        4.44 o   0.2012E-02
  -5   6  14       92.21       90.23        5.32 o   0.1308E-02
  -4   6  14      515.19      522.54        9.13 o   0.1717E-03
  -3   6  14     1581.70     1576.51       15.59 o   0.3515E-04
  -2   6  14     1037.57     1113.04       12.64 o   0.6139E-04
  -1   6  14     1238.29     1170.69       12.63 o   0.5385E-04
   0   6  14     3796.33     4371.39       23.85 o   0.6921E-05
   1   6  14     1160.77     1100.12       13.45 o   0.5900E-04
   2   6  14     1099.63     1184.89       12.62 o   0.5610E-04
   3   6  14     1516.12     1504.17       14.29 o   0.3778E-04
   4   6  14      494.56      491.97        9.47 o   0.1838E-03
   5   6  14       76.76       64.93        4.94 o   0.1749E-02
   6   6  14     1111.65     1062.33       14.34 o   0.6257E-04
  -6   7  14      454.33      416.13       10.46 o   0.2194E-03
  -5   7  14      708.51      733.18       11.51 o   0.1115E-03
  -4   7  14     3420.51     3688.82       24.64 o   0.8797E-05
  -3   7  14      518.06      544.55        9.40 o   0.1657E-03
  -2   7  14      172.46      156.16        5.82 o   0.6899E-03
  -1   7  14      310.44      319.21        6.72 o   0.3296E-03
   0   7  14      105.45      184.49        4.83 o   0.7522E-03
   1   7  14      288.49      291.47        7.55 o   0.3634E-03
   2   7  14      168.85      158.95        6.05 o   0.6855E-03
   3   7  14      421.11      444.37        8.53 o   0.2159E-03
   4   7  14     3466.04     3755.61       23.64 o   0.8552E-05
   5   7  14      610.35      621.11       10.27 o   0.1391E-03
   6   7  14      446.86      432.51        9.96 o   0.2146E-03
   7   7  14     1073.94     1103.80       14.21 o   0.6129E-04
  -7   8  14      543.68      437.63       10.89 o   0.1943E-03
  -6   8  14      144.14      150.23        6.09 o   0.7735E-03
  -5   8  14      479.20      451.20        9.77 o   0.2004E-03
  -4   8  14     2046.33     2127.23       18.32 o   0.2204E-04
  -3   8  14      983.39     1030.95       12.64 o   0.6885E-04
  -2   8  14      700.49      721.57       10.61 o   0.1132E-03
  -1   8  14     1565.65     1431.07       14.82 o   0.3857E-04
   0   8  14       36.54       16.87        4.31 o   0.4848E-02
   1   8  14     1451.43     1357.84       15.99 o   0.4229E-04
   2   8  14      725.62      730.14       11.71 o   0.1099E-03
   3   8  14      967.45     1010.90       12.44 o   0.7077E-04
   4   8  14     2095.86     2187.63       18.69 o   0.2108E-04
   5   8  14      451.90      429.78       10.21 o   0.2136E-03
   6   8  14      123.73      132.86        6.20 o   0.8911E-03
   7   8  14      530.39      428.20       10.34 o   0.2005E-03
   8   8  14     1332.90     1338.80       14.71 o   0.4556E-04
  -8   9  14      119.43      113.71        5.60 o   0.1027E-02
  -7   9  14       25.82        5.30        5.11 o   0.8399E-02
  -6   9  14      990.85      970.07       12.99 o   0.7280E-04
  -5   9  14      487.21      526.40        9.37 o   0.1761E-03
  -4   9  14      594.74      527.70       10.38 o   0.1604E-03
  -3   9  14     1073.16     1056.05       12.98 o   0.6437E-04
  -2   9  14      550.85      627.23        9.25 o   0.1424E-03
  -1   9  14      695.27      576.35       10.77 o   0.1384E-03
   0   9  14     1491.62     1442.66       16.29 o   0.3968E-04
   1   9  14      651.47      542.39       11.88 o   0.1498E-03
   2   9  14      552.87      623.46       10.72 o   0.1424E-03
   3   9  14     1097.35     1068.70       13.59 o   0.6286E-04
   4   9  14      477.08      430.84        9.72 o   0.2102E-03
   5   9  14      395.06      440.38        9.34 o   0.2236E-03
   6   9  14     1023.64     1009.68       14.10 o   0.6881E-04
   7   9  14       21.29        8.46        4.64 o   0.8296E-02
   8   9  14      142.94      121.47        6.19 o   0.9101E-03
   9   9  14       11.85        9.47        4.34 o   0.1050E-01
  -9  10  14      814.48      832.84       13.14 o   0.9212E-04
  -8  10  14       58.36       76.57        5.53 o   0.1707E-02
  -7  10  14      110.45       88.28        6.00 o   0.1237E-02
  -6  10  14     1098.41     1059.64       14.13 o   0.6299E-04
  -5  10  14     2093.78     1995.93       18.29 o   0.2331E-04
  -4  10  14      306.60      328.44        7.55 o   0.3188E-03
  -3  10  14       16.78       18.91        4.42 o   0.6394E-02
  -2  10  14      728.92      644.75       10.65 o   0.1236E-03
  -1  10  14     1239.91     1338.26       14.31 o   0.4699E-04
   0  10  14      558.01      682.42       10.69 o   0.1328E-03
   1  10  14     1288.15     1373.24       16.87 o   0.4472E-04
   2  10  14      806.85      714.23       14.22 o   0.1064E-03
   3  10  14       42.85       49.51        5.25 o   0.2532E-02
   4  10  14      334.83      344.35        9.28 o   0.2938E-03
   5  10  14     2098.99     2039.79       19.73 o   0.2271E-04
   6  10  14     1079.15     1068.80       13.02 o   0.6314E-04
   7  10  14      118.34       96.22        5.40 o   0.1147E-02
   8  10  14       70.88       85.69        5.03 o   0.1498E-02
   9  10  14      803.77      819.44       12.19 o   0.9432E-04
  10  10  14      571.68      585.33       22.62 o   0.1400E-03
  -8  11  14      461.65      496.53       10.54 o   0.1885E-03
  -7  11  14      316.38      352.68        9.84 o   0.2928E-03
  -6  11  14      276.99      265.31        8.12 o   0.3897E-03
  -5  11  14       57.44       61.95        4.97 o   0.2000E-02
  -4  11  14       82.73       79.27        5.54 o   0.1463E-02
  -3  11  14      794.06      811.24       12.00 o   0.9479E-04
  -2  11  14     1046.42     1131.00       12.95 o   0.6107E-04
  -1  11  14       57.37       98.26        4.95 o   0.1424E-02
   0  11  14      349.00      334.13        8.91 o   0.2969E-03
   1  11  14       71.75      111.57        5.97 o   0.1202E-02
   2  11  14     1066.80     1135.55       16.69 o   0.5986E-04
   3  11  14      868.20      875.10       14.30 o   0.8422E-04
   4  11  14       79.56       73.26        5.73 o   0.1559E-02
   5  11  14       59.87       61.79        4.90 o   0.1980E-02
   6  11  14      323.44      311.95        8.50 o   0.3223E-03
   7  11  14      295.15      350.53        8.47 o   0.3041E-03
   8  11  14      505.02      535.27       10.57 o   0.1701E-03
  -7  12  14      263.52      290.69        8.35 o   0.3673E-03
  -6  12  14       50.08       46.39        5.21 o   0.2536E-02
  -5  12  14      215.84      241.74        8.12 o   0.4654E-03
  -4  12  14       64.47       98.45        5.28 o   0.1367E-02
  -3  12  14      148.15      215.81        6.07 o   0.5757E-03
  -2  12  14      141.38      183.02        6.28 o   0.6707E-03
  -1  12  14      557.05      542.48       11.12 o   0.1614E-03
   0  12  14       -2.02        2.41        4.54 o   0.2835E-01
   1  12  14      536.86      531.34       10.80 o   0.1672E-03
   2  12  14      175.11      212.31        7.19 o   0.5528E-03
   3  12  14      184.31      236.77        6.67 o   0.4974E-03
   4  12  14       41.25       66.87        4.76 o   0.2072E-02
   5  12  14      131.87      182.68        5.91 o   0.6946E-03
   6  12  14       48.02       47.97        4.72 o   0.2550E-02
   7  12  14      286.33      321.66        8.94 o   0.3269E-03
  -5  13  14       18.98        6.00        4.82 o   0.1006E-01
  -4  13  14      169.77      184.15        6.86 o   0.6259E-03
  -3  13  14      100.45      124.58        6.02 o   0.9937E-03
  -2  13  14      317.65      376.15       10.89 o   0.2726E-03
  -1  13  14      974.03     1058.84       16.58 o   0.6634E-04
   0  13  14       40.69       33.76        6.14 o   0.3242E-02
   1  13  14     1030.87     1066.27       14.87 o   0.6441E-04
   2  13  14      333.87      362.93        8.64 o   0.2791E-03
   3  13  14      163.45      158.15        6.24 o   0.7070E-03
   4  13  14      171.42      178.26        6.53 o   0.6410E-03
   5  13  14        4.06        2.19        4.24 o   0.2574E-01
  -2  14  14      837.19      826.24       28.23 o   0.8660E-04
  -1  14  14      114.87      129.23        6.50 o   0.9208E-03
   0  14  14        2.77       12.37        4.52 o   0.1128E-01
   1  14  14      112.17      129.85        6.44 o   0.9252E-03
   2  14  14      717.30      839.89       21.44 o   0.9390E-04
   0   1  15     5026.01     5349.85       40.65 o   0.4548E-05
   1   1  15     1984.05     1705.78       21.79 o   0.2769E-04
  -1   2  15      527.55      536.61       11.85 o   0.1676E-03
   0   2  15     7731.45     8486.50       48.26 o   0.1968E-05
   1   2  15      415.01      429.51       10.93 o   0.2248E-03
   2   2  15     2133.59     1875.55       22.35 o   0.2461E-04
  -2   3  15     6552.27     6642.81       42.22 o   0.2946E-05
  -1   3  15     3446.67     3004.22       31.57 o   0.1111E-04
   0   3  15     3466.65     3608.46       29.79 o   0.9005E-05
   1   3  15     3476.30     3080.15       30.15 o   0.1076E-04
   2   3  15     6312.96     6443.13       42.59 o   0.3128E-05
   3   3  15       97.96      152.20        5.26 o   0.8951E-03
  -3   4  15     2266.19     2279.55       16.37 o   0.1919E-04
  -2   4  15       86.23      108.22        4.85 o   0.1236E-02
  -1   4  15      683.18      589.00       10.95 o   0.1351E-03
   0   4  15     6515.79     6252.65       31.26 o   0.3201E-05
   1   4  15      605.39      520.05       10.43 o   0.1591E-03
   2   4  15       69.57       87.22        4.34 o   0.1562E-02
   3   4  15     2334.54     2358.16       17.64 o   0.1817E-04
   4   4  15      339.99      351.83        7.03 o   0.2893E-03
  -4   5  15      838.35      840.74       11.37 o   0.8872E-04
  -3   5  15     2849.35     2932.88       20.30 o   0.1296E-04
  -2   5  15      173.34      168.16        5.53 o   0.6846E-03
  -1   5  15      161.46      155.26        5.61 o   0.7317E-03
   0   5  15     1487.67     1576.58       14.40 o   0.3560E-04
   1   5  15       89.42       81.93        4.90 o   0.1430E-02
   2   5  15      152.63      153.65        5.33 o   0.7695E-03
   3   5  15     2757.77     2826.85       19.24 o   0.1378E-04
   4   5  15      823.71      812.25       11.18 o   0.9235E-04
   5   5  15      157.10      141.99        6.11 o   0.7894E-03
  -5   6  15      184.33      183.08        7.02 o   0.6065E-03
  -4   6  15      233.37      214.19        6.67 o   0.4843E-03
  -3   6  15       33.74       38.15        4.42 o   0.3264E-02
  -2   6  15     2236.64     2110.75       19.10 o   0.2125E-04
  -1   6  15     1272.59     1235.42       14.22 o   0.5005E-04
   0   6  15     1925.31     1798.56       16.64 o   0.2767E-04
   1   6  15     1220.10     1190.38       14.05 o   0.5308E-04
   2   6  15     2272.88     2132.72       18.22 o   0.2084E-04
   3   6  15       67.98       84.39        4.50 o   0.1521E-02
   4   6  15      232.44      202.16        6.87 o   0.5049E-03
   5   6  15      225.83      227.52        7.12 o   0.4773E-03
   6   6  15      205.14      184.01        7.77 o   0.5820E-03
  -6   7  15     1497.27     1471.44       17.56 o   0.3862E-04
  -5   7  15     1117.56     1145.70       15.15 o   0.5801E-04
  -4   7  15      887.31      913.55       12.97 o   0.8095E-04
  -3   7  15     1640.47     1905.48       16.62 o   0.2803E-04
  -2   7  15      172.71      155.24        5.93 o   0.7094E-03
  -1   7  15      656.26      737.86       10.32 o   0.1142E-03
   0   7  15     1582.14     1547.09       14.64 o   0.3600E-04
   1   7  15      773.72      856.17       11.92 o   0.9206E-04
   2   7  15      220.01      197.41        6.99 o   0.5389E-03
   3   7  15     1639.91     1923.42       16.35 o   0.2774E-04
   4   7  15      783.58      809.59       11.47 o   0.9645E-04
   5   7  15     1125.15     1138.50       14.32 o   0.5825E-04
   6   7  15     1424.45     1427.15       16.27 o   0.4095E-04
   7   7  15      451.31      494.34       10.22 o   0.1908E-03
  -7   8  15     1774.89     1781.92       17.95 o   0.2878E-04
  -6   8  15      542.79      646.51        9.91 o   0.1399E-03
  -5   8  15      953.69      969.73       13.47 o   0.7396E-04
  -4   8  15     1079.74     1023.31       14.02 o   0.6582E-04
  -3   8  15      895.16      848.95       12.66 o   0.8692E-04
  -2   8  15       17.20        6.35        4.34 o   0.1019E-01
  -1   8  15      484.94      499.10        9.00 o   0.1850E-03
   0   8  15      214.73      247.33        6.89 o   0.4634E-03
   1   8  15      475.41      504.88        9.85 o   0.1842E-03
   2   8  15       12.80        4.67        4.48 o   0.1247E-01
   3   8  15      990.50      964.04       13.01 o   0.7332E-04
   4   8  15      984.22      931.47       12.72 o   0.7556E-04
   5   8  15      821.15      857.61       12.88 o   0.8933E-04
   6   8  15      516.25      631.50       10.17 o   0.1457E-03
   7   8  15     1863.01     1865.68       18.63 o   0.2668E-04
   8   8  15      155.06      233.88        6.50 o   0.5310E-03
  -8   9  15      177.01      162.02        6.31 o   0.6798E-03
  -7   9  15      491.35      482.59       10.37 o   0.1910E-03
  -6   9  15     1203.95     1218.28       14.01 o   0.5247E-04
  -5   9  15     1448.77     1489.97       15.67 o   0.3884E-04
  -4   9  15     1052.70      979.14       13.28 o   0.6962E-04
  -3   9  15      852.61      779.93       11.87 o   0.9582E-04
  -2   9  15      322.65      332.82        7.44 o   0.3098E-03
  -1   9  15     1624.91     1574.79       15.80 o   0.3490E-04
   0   9  15       88.01      127.59        5.48 o   0.1012E-02
   1   9  15     1530.71     1516.65       16.81 o   0.3741E-04
   2   9  15      368.17      374.59        8.64 o   0.2655E-03
   3   9  15      772.24      698.92       12.23 o   0.1108E-03
   4   9  15     1022.03      977.74       13.28 o   0.7077E-04
   5   9  15     1379.69     1435.63       16.12 o   0.4135E-04
   6   9  15     1099.43     1140.94       14.48 o   0.5854E-04
   7   9  15      510.64      496.12        9.48 o   0.1841E-03
   8   9  15      157.76      129.23        6.54 o   0.8278E-03
   9   9  15     1515.97     1495.93       16.40 o   0.3771E-04
  -9  10  15      221.30      226.77        8.18 o   0.4789E-03
  -8  10  15      185.85      209.38        7.05 o   0.5440E-03
  -7  10  15       61.89       38.80        5.13 o   0.2581E-02
  -6  10  15      373.56      400.34        8.54 o   0.2483E-03
  -5  10  15      513.38      569.03        9.81 o   0.1609E-03
  -4  10  15       79.19       75.24        5.28 o   0.1560E-02
  -3  10  15      551.15      641.77        9.61 o   0.1390E-03
  -2  10  15      816.41      853.38       10.89 o   0.9010E-04
  -1  10  15      435.88      454.60        9.48 o   0.2113E-03
   0  10  15      475.46      385.76       10.08 o   0.2290E-03
   1  10  15      410.00      409.09       10.04 o   0.2362E-03
   2  10  15      880.25      894.61       13.63 o   0.8270E-04
   3  10  15      552.32      649.63       11.26 o   0.1366E-03
   4  10  15       75.00       67.16        5.68 o   0.1699E-02
   5  10  15      429.20      496.18        9.96 o   0.1951E-03
   6  10  15      356.19      399.87        8.08 o   0.2537E-03
   7  10  15       74.27       48.21        4.74 o   0.2137E-02
   8  10  15      189.43      184.40        6.68 o   0.5963E-03
   9  10  15      209.41      212.42        7.09 o   0.5180E-03
  -8  11  15      456.43      499.64       11.32 o   0.1886E-03
  -7  11  15      716.31      777.38       14.14 o   0.1037E-03
  -6  11  15      320.46      256.37        8.98 o   0.3739E-03
  -5  11  15      439.87      476.46        9.74 o   0.2007E-03
  -4  11  15      721.01      754.51       11.76 o   0.1066E-03
  -3  11  15       56.67       69.99        4.77 o   0.1849E-02
  -2  11  15      815.77      843.10       12.09 o   0.9108E-04
  -1  11  15     1272.24     1291.67       14.39 o   0.4835E-04
   0  11  15      284.41      268.94        8.25 o   0.3833E-03
   1  11  15     1232.62     1235.83       16.17 o   0.5122E-04
   2  11  15      834.07      858.49       14.10 o   0.8818E-04
   3  11  15       61.99       61.88        5.74 o   0.1921E-02
   4  11  15      771.09      792.77       13.44 o   0.9838E-04
   5  11  15      523.97      557.90       10.59 o   0.1622E-03
   6  11  15      316.03      249.36        8.79 o   0.3842E-03
   7  11  15      671.64      787.60       12.15 o   0.1059E-03
   8  11  15      448.28      492.46       11.03 o   0.1926E-03
  -7  12  15      528.47      590.43       13.21 o   0.1516E-03
  -6  12  15      180.62      249.58        6.84 o   0.4768E-03
  -5  12  15      315.94      268.60        8.95 o   0.3637E-03
  -4  12  15      290.53      312.38        8.40 o   0.3370E-03
  -3  12  15       45.02       41.01        4.79 o   0.2809E-02
  -2  12  15      116.72      131.34        5.79 o   0.9155E-03
  -1  12  15      305.43      297.56        8.82 o   0.3430E-03
   0  12  15       60.29      113.67        5.06 o   0.1211E-02
   1  12  15      317.57      291.32        9.26 o   0.3424E-03
   2  12  15      130.84      130.48        6.46 o   0.8781E-03
   3  12  15       45.32       36.63        4.83 o   0.3012E-02
   4  12  15      302.75      312.15        8.01 o   0.3325E-03
   5  12  15      362.94      294.24        9.16 o   0.3195E-03
   6  12  15      226.80      242.53        7.37 o   0.4510E-03
   7  12  15      569.45      602.16       14.77 o   0.1436E-03
  -5  13  15      123.80      173.06       13.34 o   0.6583E-03
  -4  13  15       11.08        7.78        4.92 o   0.1080E-01
  -3  13  15       74.85       97.79        5.82 o   0.1308E-02
  -2  13  15       88.80      144.25        6.00 o   0.9216E-03
  -1  13  15       41.14       67.95        5.55 o   0.2017E-02
   0  13  15     1668.71     1726.69       20.41 o   0.3072E-04
   1  13  15       52.89       62.11        5.10 o   0.2033E-02
   2  13  15      152.67      165.71        6.24 o   0.7024E-03
   3  13  15      105.26      111.34        5.37 o   0.1076E-02
   4  13  15       14.05       11.28        4.01 o   0.9161E-02
   5  13  15      101.46      159.72        9.06 o   0.7877E-03
   0  14  15      166.09      207.48       14.07 o   0.5275E-03
   0   0  16    20149.65    19430.77      178.17 o   0.3631E-06
   0   1  16      605.43      617.09       16.01 o   0.1375E-03
   1   1  16        9.00        3.89        4.87 o   0.1613E-01
  -1   2  16      860.79      841.94       15.21 o   0.8954E-04
   0   2  16      891.96      801.58       17.84 o   0.9097E-04
   1   2  16      859.36      835.91       16.07 o   0.8999E-04
   2   2  16     1692.37     1648.78       19.18 o   0.3227E-04
  -2   3  16      426.69      429.13        8.46 o   0.2223E-03
  -1   3  16     2027.96     1755.44       18.58 o   0.2725E-04
   0   3  16      433.65      365.01        9.47 o   0.2523E-03
   1   3  16     1831.12     1584.15       17.77 o   0.3210E-04
   2   3  16      530.72      530.73        9.32 o   0.1685E-03
   3   3  16       21.78        9.95        3.58 o   0.8797E-02
  -3   4  16     1609.97     1526.64       14.36 o   0.3637E-04
  -2   4  16      380.58      328.45        7.85 o   0.2896E-03
  -1   4  16      157.88      177.12        5.55 o   0.6710E-03
   0   4  16      442.81      516.45        7.90 o   0.1883E-03
   1   4  16      126.80      151.62        5.25 o   0.8166E-03
   2   4  16      311.69      276.14        7.20 o   0.3611E-03
   3   4  16     1705.80     1634.82       14.91 o   0.3283E-04
   4   4  16     4241.09     3796.64       23.73 o   0.7505E-05
  -4   5  16      132.13      171.05        5.65 o   0.7022E-03
  -3   5  16     1041.99     1277.02       13.06 o   0.5388E-04
  -2   5  16     1709.90     1853.05       16.33 o   0.2801E-04
  -1   5  16      121.43       98.46        5.41 o   0.1138E-02
   0   5  16       36.06       63.38        3.76 o   0.2230E-02
   1   5  16      114.96       92.77        5.10 o   0.1213E-02
   2   5  16     1616.53     1737.57       15.42 o   0.3091E-04
   3   5  16     1022.59     1235.44       12.89 o   0.5635E-04
   4   5  16      177.44      212.28        6.23 o   0.5380E-03
   5   5  16     1561.59     1411.00       16.94 o   0.3982E-04
  -5   6  16     3653.53     3610.77       26.15 o   0.8643E-05
  -4   6  16       93.84       84.45        5.48 o   0.1378E-02
  -3   6  16     1231.94     1208.33       15.29 o   0.5228E-04
  -2   6  16      717.51      732.24       10.85 o   0.1097E-03
  -1   6  16      157.73      176.26        6.41 o   0.6516E-03
   0   6  16      427.62      321.80        8.55 o   0.2779E-03
   1   6  16      156.54      176.65        6.13 o   0.6554E-03
   2   6  16      694.34      694.96       10.76 o   0.1168E-03
   3   6  16     1320.37     1277.44       13.87 o   0.4784E-04
   4   6  16      101.91      100.80        5.34 o   0.1188E-02
   5   6  16     3647.69     3600.44       26.41 o   0.8681E-05
   6   6  16     2020.52     2152.96       20.81 o   0.2186E-04
  -6   7  16      338.46      366.64        9.57 o   0.2801E-03
  -5   7  16     2414.24     2234.98       22.12 o   0.1904E-04
  -4   7  16       75.02       69.26        5.65 o   0.1666E-02
  -3   7  16     1531.33     1606.49       16.05 o   0.3519E-04
  -2   7  16     1274.21     1173.82       14.45 o   0.5273E-04
  -1   7  16      452.42      448.69        9.34 o   0.2091E-03
   0   7  16       12.07        0.15        3.96 o   0.2168E-01
   1   7  16      494.03      493.58        9.33 o   0.1854E-03
   2   7  16     1518.50     1423.21       15.99 o   0.3959E-04
   3   7  16     1470.53     1532.06       15.46 o   0.3779E-04
   4   7  16       73.68       72.55        5.37 o   0.1633E-02
   5   7  16     2578.99     2405.69       21.40 o   0.1693E-04
   6   7  16      301.12      347.55        8.55 o   0.3074E-03
   7   7  16       13.16        5.24        5.21 o   0.1153E-01
  -7   8  16      644.80      626.17       11.11 o   0.1327E-03
  -6   8  16      230.46      176.79        7.38 o   0.5667E-03
  -5   8  16      129.69      131.44        6.37 o   0.8840E-03
  -4   8  16     1179.75     1230.89       14.70 o   0.5239E-04
  -3   8  16     1219.58     1239.54       14.97 o   0.5124E-04
  -2   8  16     1241.69     1300.40       14.25 o   0.4760E-04
  -1   8  16     2145.98     2145.82       19.55 o   0.2137E-04
   0   8  16      450.91      440.99        9.30 o   0.2119E-03
   1   8  16     2013.12     2008.82       18.64 o   0.2381E-04
   2   8  16     1320.25     1362.78       14.96 o   0.4397E-04
   3   8  16     1197.95     1199.69       14.44 o   0.5347E-04
   4   8  16     1181.45     1244.41       13.38 o   0.5188E-04
   5   8  16      141.70      142.85        6.33 o   0.8089E-03
   6   8  16      245.71      189.61        7.35 o   0.5258E-03
   7   8  16      645.66      629.41       11.61 o   0.1319E-03
   8   8  16       18.68        5.20        4.55 o   0.1044E-01
  -8   9  16     2830.60     2641.12       22.89 o   0.1440E-04
  -7   9  16      926.57      949.21       13.34 o   0.7655E-04
  -6   9  16       72.86       65.64        5.11 o   0.1801E-02
  -5   9  16      154.66      158.40        6.41 o   0.7270E-03
  -4   9  16      392.79      380.17        9.16 o   0.2557E-03
  -3   9  16      162.26      132.07        6.30 o   0.8106E-03
  -2   9  16     1117.85     1106.74       13.34 o   0.5968E-04
  -1   9  16       47.63       78.77        4.84 o   0.1759E-02
   0   9  16      156.63      100.45        6.25 o   0.9560E-03
   1   9  16       22.45       55.13        4.62 o   0.2722E-02
   2   9  16     1054.43     1027.14       12.98 o   0.6609E-04
   3   9  16      159.86      147.61        6.41 o   0.7557E-03
   4   9  16      419.89      402.51        9.08 o   0.2375E-03
   5   9  16      112.70      112.65        6.25 o   0.1040E-02
   6   9  16       53.33       41.80        4.83 o   0.2698E-02
   7   9  16      988.70     1013.71       12.87 o   0.6971E-04
   8   9  16     2711.88     2567.12       20.84 o   0.1525E-04
   9   9  16      635.27      595.90       11.77 o   0.1379E-03
  -9  10  16      105.52      120.12        6.45 o   0.1010E-02
  -8  10  16      301.63      299.36        8.96 o   0.3395E-03
  -7  10  16      169.24      150.21        6.90 o   0.7331E-03
  -6  10  16      412.91      371.59        9.16 o   0.2515E-03
  -5  10  16       97.69      120.39        5.69 o   0.1042E-02
  -4  10  16      181.22      203.73        6.24 o   0.5664E-03
  -3  10  16      935.14      924.35       11.66 o   0.7834E-04
  -2  10  16      585.79      528.66       10.15 o   0.1612E-03
  -1  10  16     1285.22     1229.39       14.95 o   0.5004E-04
   0  10  16        8.67       26.77        4.99 o   0.5614E-02
   1  10  16     1270.96     1215.17       15.76 o   0.5086E-04
   2  10  16      616.04      534.52       11.99 o   0.1550E-03
   3  10  16      849.21      830.75       13.12 o   0.9045E-04
   4  10  16      195.68      213.21        7.65 o   0.5264E-03
   5  10  16       98.79      128.57        6.12 o   0.9835E-03
   6  10  16      285.58      262.74        7.41 o   0.3876E-03
   7  10  16      130.89      128.15        5.36 o   0.9191E-03
   8  10  16      286.33      289.31        8.50 o   0.3570E-03
   9  10  16      133.32      154.87        7.26 o   0.7695E-03
  -8  11  16      245.60      313.88        9.08 o   0.3549E-03
  -7  11  16       28.56       48.18        4.65 o   0.2900E-02
  -6  11  16      181.10      168.58        7.70 o   0.6489E-03
  -5  11  16       16.40       15.40        4.25 o   0.7296E-02
  -4  11  16       19.42        9.86        4.10 o   0.8655E-02
  -3  11  16       51.82       57.18        4.94 o   0.2179E-02
  -2  11  16      627.32      729.02       10.57 o   0.1175E-03
  -1  11  16      231.41      196.87        6.91 o   0.5247E-03
   0  11  16      118.69      126.36        6.37 o   0.9386E-03
   1  11  16      202.08      153.69        7.91 o   0.6520E-03
   2  11  16      596.15      674.92       11.80 o   0.1286E-03
   3  11  16       72.91       81.65        5.63 o   0.1507E-02
   4  11  16       23.42       12.17        4.88 o   0.6943E-02
   5  11  16        9.09       14.99        4.38 o   0.8515E-02
   6  11  16      195.21      193.88        7.17 o   0.5724E-03
   7  11  16       32.72       46.50        4.43 o   0.2905E-02
   8  11  16      255.86      302.06       10.71 o   0.3571E-03
  -6  12  16       28.74       13.78        4.51 o   0.6005E-02
  -5  12  16       83.80       81.74        5.33 o   0.1437E-02
  -4  12  16      491.22      434.25        9.71 o   0.2067E-03
  -3  12  16      150.41      236.62        6.20 o   0.5316E-03
  -2  12  16      169.08      197.48        6.44 o   0.5920E-03
  -1  12  16       77.79       92.23        5.39 o   0.1369E-02
   0  12  16      283.30      344.14        8.09 o   0.3146E-03
   1  12  16       82.83       87.83        5.92 o   0.1375E-02
   2  12  16      200.14      193.88        7.17 o   0.5627E-03
   3  12  16      198.77      252.83        6.91 o   0.4607E-03
   4  12  16      460.74      386.56        9.61 o   0.2336E-03
   5  12  16       85.02       85.95        5.75 o   0.1372E-02
   6  12  16       20.92       18.73        4.29 o   0.5865E-02
  -4  13  16      281.80      303.62       11.33 o   0.3388E-03
  -3  13  16       91.04       95.16        6.68 o   0.1260E-02
  -2  13  16      190.92      224.97        8.70 o   0.5015E-03
  -1  13  16      282.32      289.61        9.70 o   0.3598E-03
   0  13  16       64.30       71.36        5.80 o   0.1773E-02
   1  13  16      343.04      334.14        9.10 o   0.2988E-03
   2  13  16      183.47      213.30        6.43 o   0.5394E-03
   3  13  16       85.60       96.07        5.17 o   0.1306E-02
   4  13  16      221.57      246.68        8.74 o   0.4431E-03
   0   1  17       26.21       18.49        5.70 o   0.5860E-02
   1   1  17     2431.90     2467.04       24.43 o   0.1716E-04
  -1   2  17     3172.72     3079.88       23.61 o   0.1137E-04
   0   2  17     3195.55     3035.75       24.81 o   0.1134E-04
   1   2  17     2983.03     2890.06       23.08 o   0.1266E-04
   2   2  17      381.68      268.45        8.01 o   0.3302E-03
  -2   3  17     1774.24     1974.01       16.34 o   0.2601E-04
  -1   3  17       18.65       27.65        3.89 o   0.5304E-02
   0   3  17      214.33      163.25        5.97 o   0.6266E-03
   1   3  17       35.54       47.20        3.67 o   0.3005E-02
   2   3  17     1832.24     2035.15       17.45 o   0.2470E-04
   3   3  17      427.59      507.94        8.41 o   0.1963E-03
  -3   4  17      608.67      605.74        9.48 o   0.1421E-03
  -2   4  17     4871.02     4860.25       26.73 o   0.5120E-05
  -1   4  17      824.03      895.53       11.99 o   0.8525E-04
   0   4  17     3572.65     3488.96       21.68 o   0.9147E-05
   1   4  17      849.12      916.45       10.75 o   0.8230E-04
   2   4  17     4931.17     4956.84       27.08 o   0.4963E-05
   3   4  17      617.99      630.32        9.79 o   0.1361E-03
   4   4  17      922.12     1047.42       11.73 o   0.7000E-04
  -4   5  17     3589.41     3706.85       23.66 o   0.8499E-05
  -3   5  17      173.04      139.99        6.01 o   0.7541E-03
  -2   5  17      722.32      745.21       11.59 o   0.1086E-03
  -1   5  17      845.42      710.36       12.04 o   0.1041E-03
   0   5  17     1145.95     1282.36       13.96 o   0.5137E-04
   1   5  17      871.53      742.70       10.79 o   0.9884E-04
   2   5  17      758.85      790.86       10.94 o   0.1006E-03
   3   5  17      158.05      127.21        6.13 o   0.8322E-03
   4   5  17     3367.72     3507.55       23.38 o   0.9407E-05
   5   5  17       16.73       25.88        4.55 o   0.5347E-02
  -5   6  17      998.57     1052.77       14.60 o   0.6735E-04
  -4   6  17     2410.22     2291.10       20.90 o   0.1857E-04
  -3   6  17      616.26      549.85       11.82 o   0.1527E-03
  -2   6  17      393.76      370.98        9.13 o   0.2608E-03
  -1   6  17     1369.67     1421.82       16.66 o   0.4222E-04
   0   6  17       62.00       67.82        4.93 o   0.1854E-02
   1   6  17     1426.32     1509.74       15.84 o   0.3890E-04
   2   6  17      354.75      342.55        7.94 o   0.2926E-03
   3   6  17      640.37      549.51       10.27 o   0.1508E-03
   4   6  17     2553.85     2433.32       21.95 o   0.1681E-04
   5   6  17     1029.19     1113.30       14.42 o   0.6286E-04
   6   6  17       50.39       31.64        5.83 o   0.3038E-02
  -6   7  17       20.40       15.06        5.27 o   0.6601E-02
  -5   7  17     1257.66     1236.68       16.81 o   0.5087E-04
  -4   7  17      963.06      836.11       14.26 o   0.8346E-04
  -3   7  17      400.55      484.43        9.54 o   0.2042E-03
  -2   7  17      652.48      813.23       11.26 o   0.1050E-03
  -1   7  17      727.11      827.79       12.36 o   0.9659E-04
   0   7  17     2558.98     2387.14       19.29 o   0.1717E-04
   1   7  17      721.48      816.03       11.57 o   0.9854E-04
   2   7  17      605.40      754.15       10.59 o   0.1165E-03
   3   7  17      454.57      540.66        9.41 o   0.1765E-03
   4   7  17      971.99      870.19       14.43 o   0.8005E-04
   5   7  17     1260.11     1226.30       15.24 o   0.5137E-04
   6   7  17       29.41       25.69        5.43 o   0.4328E-02
   7   7  17      644.64      590.05       11.87 o   0.1394E-03
  -7   8  17       79.12       62.12        5.41 o   0.1749E-02
  -6   8  17      248.19      239.35        7.57 o   0.4420E-03
  -5   8  17      975.19      952.83       13.37 o   0.7374E-04
  -4   8  17      126.95      107.80        6.47 o   0.1010E-02
  -3   8  17     2144.14     2221.53       19.62 o   0.2060E-04
  -2   8  17      320.25      334.99        8.16 o   0.3101E-03
  -1   8  17      358.72      329.51        8.86 o   0.2970E-03
   0   8  17     2528.17     2667.73       20.11 o   0.1529E-04
   1   8  17      328.57      296.12        8.06 o   0.3362E-03
   2   8  17      343.77      356.21        8.13 o   0.2867E-03
   3   8  17     2149.97     2221.29       19.40 o   0.2057E-04
   4   8  17      173.26      140.34        6.61 o   0.7476E-03
   5   8  17      969.69      962.33       13.42 o   0.7326E-04
   6   8  17      185.55      175.83        6.72 o   0.6248E-03
   7   8  17       87.10       75.95        5.69 o   0.1481E-02
   8   8  17     1483.27     1398.67       14.97 o   0.4075E-04
  -8   9  17      313.52      310.17        8.33 o   0.3302E-03
  -7   9  17      340.19      366.56        8.09 o   0.2800E-03
  -6   9  17      481.44      451.37        8.92 o   0.2012E-03
  -5   9  17      465.89      424.41        9.73 o   0.2145E-03
  -4   9  17      397.68      428.50        8.93 o   0.2304E-03
  -3   9  17     1483.46     1583.46       15.58 o   0.3626E-04
  -2   9  17      251.36      213.69        7.74 o   0.4809E-03
  -1   9  17      528.17      501.05       10.14 o   0.1773E-03
   0   9  17        1.83       24.32        4.47 o   0.6453E-02
   1   9  17      443.33      421.11        9.70 o   0.2215E-03
   2   9  17      233.61      201.49        7.21 o   0.5195E-03
   3   9  17     1343.80     1424.18       15.45 o   0.4262E-04
   4   9  17      319.59      374.06        8.23 o   0.2819E-03
   5   9  17      479.47      456.33       10.12 o   0.1993E-03
   6   9  17      489.27      448.27        9.83 o   0.2003E-03
   7   9  17      328.46      343.66        8.41 o   0.2990E-03
   8   9  17      294.39      284.22        8.36 o   0.3621E-03
   9   9  17        5.28       12.80        4.39 o   0.1014E-01
  -9  10  17      287.23      292.53       12.43 o   0.3460E-03
  -8  10  17       26.00       34.67        4.51 o   0.3784E-02
  -7  10  17      186.53      165.08        6.88 o   0.6535E-03
  -6  10  17       29.36       29.31        4.74 o   0.4123E-02
  -5  10  17        6.95        8.36        4.27 o   0.1265E-01
  -4  10  17      480.24      479.74        8.99 o   0.1911E-03
  -3  10  17      638.47      616.39        9.96 o   0.1371E-03
  -2  10  17      610.71      591.96       10.80 o   0.1442E-03
  -1  10  17      203.83      169.30        7.22 o   0.6194E-03
   0  10  17      211.90      169.98        8.19 o   0.6062E-03
   1  10  17      287.18      235.40        8.34 o   0.4214E-03
   2  10  17      641.29      608.89       12.04 o   0.1372E-03
   3  10  17      649.91      605.50       12.04 o   0.1373E-03
   4  10  17      413.08      430.27        9.30 o   0.2227E-03
   5  10  17        8.75        8.81        4.71 o   0.1132E-01
   6  10  17       31.30       27.15        4.18 o   0.4313E-02
   7  10  17      199.63      187.66        7.90 o   0.5768E-03
   8  10  17       30.27       39.75        4.52 o   0.3310E-02
   9  10  17      320.82      305.79       11.43 o   0.3230E-03
  -7  11  17       48.29       52.32        4.96 o   0.2361E-02
  -6  11  17       50.43       48.00        5.10 o   0.2470E-02
  -5  11  17       13.53       16.38        4.25 o   0.7567E-02
  -4  11  17      179.04      217.31        6.15 o   0.5415E-03
  -3  11  17     1072.34     1070.48       13.97 o   0.6308E-04
  -2  11  17      160.99      189.26        6.17 o   0.6224E-03
  -1  11  17      118.16      119.50        6.04 o   0.9767E-03
   0  11  17     1005.20      934.74       14.59 o   0.7432E-04
   1  11  17      128.16      113.80        6.96 o   0.9694E-03
   2  11  17      222.90      244.75        7.82 o   0.4502E-03
   3  11  17     1045.49     1023.24       14.62 o   0.6666E-04
   4  11  17      243.17      270.95        7.98 o   0.4036E-03
   5  11  17       18.61       18.18        4.54 o   0.6371E-02
   6  11  17       24.90       26.27        4.42 o   0.4642E-02
   7  11  17       40.28       43.81        5.27 o   0.2787E-02
  -6  12  17       65.52       52.33        7.73 o   0.1961E-02
  -5  12  17      355.70      386.82        9.54 o   0.2626E-03
  -4  12  17      213.89      200.38        7.74 o   0.5326E-03
  -3  12  17       72.52       83.80        5.20 o   0.1522E-02
  -2  12  17       43.41       71.20        4.82 o   0.1961E-02
  -1  12  17       40.15       41.61        4.84 o   0.2927E-02
   0  12  17       41.77       39.74        5.27 o   0.2943E-02
   1  12  17       38.96       32.83        5.05 o   0.3399E-02
   2  12  17      100.63      107.74        5.95 o   0.1120E-02
   3  12  17       83.86       89.21        5.38 o   0.1385E-02
   4  12  17      182.20      189.08        6.29 o   0.5971E-03
   5  12  17      373.18      416.27        9.00 o   0.2428E-03
   6  12  17       91.37       81.50        6.94 o   0.1359E-02
  -3  13  17      192.34      191.99        9.09 o   0.5648E-03
  -2  13  17      199.94      183.00        8.79 o   0.5801E-03
  -1  13  17      146.49      144.74        7.58 o   0.7754E-03
   0  13  17       70.70       51.20        6.30 o   0.2062E-02
   1  13  17      160.40      170.42        6.68 o   0.6731E-03
   2  13  17      212.27      189.41        7.91 o   0.5578E-03
   3  13  17      230.16      234.02        9.01 o   0.4564E-03
   0   1  18      313.26      321.04        8.04 o   0.3181E-03
   1   1  18      114.84       86.50        5.38 o   0.1302E-02
  -1   2  18     2267.84     2335.39       19.99 o   0.1883E-04
   0   2  18      336.10      320.23        7.49 o   0.3031E-03
   1   2  18     2237.31     2312.13       17.95 o   0.1923E-04
   2   2  18      958.06     1025.66       12.20 o   0.7018E-04
  -2   3  18      737.33      703.50       11.48 o   0.1129E-03
  -1   3  18      981.03      873.91       13.89 o   0.7965E-04
   0   3  18      323.78      409.48        7.03 o   0.2600E-03
   1   3  18      843.12      743.84       11.04 o   0.1000E-03
   2   3  18      823.66      782.72       11.69 o   0.9710E-04
   3   3  18     1424.39     1470.02       15.19 o   0.3988E-04
  -3   4  18      141.71      142.08        5.63 o   0.8186E-03
  -2   4  18      108.13       93.18        5.50 o   0.1200E-02
  -1   4  18     1168.85     1039.69       15.12 o   0.6212E-04
   0   4  18      585.28      545.34       10.19 o   0.1582E-03
   1   4  18     1156.99     1033.86       12.23 o   0.6311E-04
   2   4  18      134.52      113.42        5.62 o   0.9662E-03
   3   4  18       99.57      100.77        5.34 o   0.1186E-02
   4   4  18     2394.46     2449.60       19.02 o   0.1721E-04
  -4   5  18      913.76     1069.19       12.68 o   0.6831E-04
  -3   5  18      993.61      972.54       12.46 o   0.7236E-04
  -2   5  18     4555.97     4762.50       28.31 o   0.5516E-05
  -1   5  18     1735.90     1717.34       18.36 o   0.3011E-04
   0   5  18     1734.40     1948.52       18.47 o   0.2638E-04
   1   5  18     1589.49     1575.50       14.90 o   0.3465E-04
   2   5  18     4605.61     4815.42       26.95 o   0.5410E-05
   3   5  18      871.73      850.38       12.75 o   0.8756E-04
   4   5  18     1007.13     1156.51       13.83 o   0.6026E-04
   5   5  18       53.96       50.13        4.97 o   0.2311E-02
  -5   6  18      985.40      950.83       14.87 o   0.7408E-04
  -4   6  18      751.27      756.17       12.76 o   0.1044E-03
  -3   6  18     1329.59     1469.21       17.28 o   0.4127E-04
  -2   6  18      789.82      823.65       12.89 o   0.9456E-04
  -1   6  18      215.31      146.92        7.94 o   0.6628E-03
   0   6  18     2085.36     1904.04       19.53 o   0.2471E-04
   1   6  18      182.86      124.08        7.02 o   0.8012E-03
   2   6  18      838.79      866.16       12.18 o   0.8784E-04
   3   6  18     1240.90     1370.70       14.97 o   0.4604E-04
   4   6  18      807.46      822.68       13.51 o   0.9320E-04
   5   6  18      938.07      914.83       14.16 o   0.7881E-04
   6   6  18      229.42      210.28        8.70 o   0.4939E-03
  -6   7  18     2854.37     2590.13       24.25 o   0.1478E-04
  -5   7  18     1643.60     1534.04       18.98 o   0.3494E-04
  -4   7  18     2532.97     2594.38       23.30 o   0.1574E-04
  -3   7  18      987.75      987.74       14.82 o   0.7025E-04
  -2   7  18      510.59      579.54       10.46 o   0.1568E-03
  -1   7  18     1196.03     1086.17       15.72 o   0.5868E-04
   0   7  18     1836.72     1869.40       18.34 o   0.2696E-04
   1   7  18     1066.88      970.00       14.10 o   0.6948E-04
   2   7  18      517.42      582.33        9.94 o   0.1555E-03
   3   7  18      881.55      877.97       12.79 o   0.8330E-04
   4   7  18     2432.50     2542.31       22.89 o   0.1647E-04
   5   7  18     1728.14     1619.90       18.73 o   0.3216E-04
   6   7  18     2815.96     2574.41       23.21 o   0.1501E-04
   7   7  18        6.12        1.00        5.33 o   0.2058E-01
  -7   8  18      863.89      884.24       12.09 o   0.8470E-04
  -6   8  18     1070.70     1187.47       14.11 o   0.5677E-04
  -5   8  18      919.63      962.57       13.22 o   0.7584E-04
  -4   8  18      730.04      697.77       12.72 o   0.1141E-03
  -3   8  18     1866.80     1812.76       18.53 o   0.2761E-04
  -2   8  18     1360.62     1250.66       17.20 o   0.4775E-04
  -1   8  18      380.95      355.27        9.13 o   0.2746E-03
   0   8  18      598.24      706.62       10.58 o   0.1233E-03
   1   8  18      347.31      335.10        8.39 o   0.3003E-03
   2   8  18     1362.33     1238.42       14.56 o   0.4838E-04
   3   8  18     1977.05     1909.49       18.71 o   0.2531E-04
   4   8  18      788.77      738.83       12.71 o   0.1045E-03
   5   8  18     1031.99     1096.15       14.57 o   0.6307E-04
   6   8  18     1089.74     1206.40       14.58 o   0.5535E-04
   7   8  18      825.06      852.67       12.29 o   0.8961E-04
   8   8  18      328.75      309.51        7.91 o   0.3265E-03
  -8   9  18      162.09      229.15        6.65 o   0.5313E-03
  -7   9  18       89.22       80.74        5.24 o   0.1433E-02
  -6   9  18      344.37      297.39        7.88 o   0.3271E-03
  -5   9  18      132.25      148.58        6.23 o   0.7958E-03
  -4   9  18      389.05      397.59        8.47 o   0.2452E-03
  -3   9  18      425.52      411.70        9.04 o   0.2295E-03
  -2   9  18      799.75      721.13       12.66 o   0.1056E-03
  -1   9  18      770.72      702.56       12.11 o   0.1101E-03
   0   9  18      516.91      471.22       10.51 o   0.1870E-03
   1   9  18      798.36      737.92       12.50 o   0.1035E-03
   2   9  18      837.41      757.38       11.91 o   0.9898E-04
   3   9  18      373.56      361.79        8.48 o   0.2698E-03
   4   9  18      424.10      434.14        9.35 o   0.2193E-03
   5   9  18      150.87      170.15        6.72 o   0.6853E-03
   6   9  18      333.30      306.42        8.32 o   0.3235E-03
   7   9  18       83.90       91.63        5.04 o   0.1346E-02
   8   9  18      238.85      277.49        7.98 o   0.3975E-03
   9   9  18       98.74      106.48        5.76 o   0.1153E-02
  -8  10  18       82.29       85.36        6.28 o   0.1384E-02
  -7  10  18       41.07       51.34        4.90 o   0.2526E-02
  -6  10  18      135.23      151.25        6.17 o   0.7819E-03
  -5  10  18       10.58       12.38        3.96 o   0.9884E-02
  -4  10  18        5.60        4.00        3.96 o   0.2012E-01
  -3  10  18      246.44      256.38        6.91 o   0.4259E-03
  -2  10  18       23.67       12.60        4.54 o   0.6882E-02
  -1  10  18      226.24      310.86        7.64 o   0.3716E-03
   0  10  18     4951.86     4980.35       31.08 o   0.5001E-05
   1  10  18      269.82      340.46        8.77 o   0.3222E-03
   2  10  18       35.09       21.26        4.89 o   0.4479E-02
   3  10  18      278.41      295.48        8.64 o   0.3595E-03
   4  10  18        3.93        0.33        4.37 o   0.3224E-01
   5  10  18        3.27        9.88        4.31 o   0.1368E-01
   6  10  18      129.79      137.47        5.53 o   0.8563E-03
   7  10  18       31.90       50.33        4.81 o   0.2742E-02
   8  10  18       64.50       73.53        5.12 o   0.1692E-02
  -7  11  18      108.69      114.49        6.34 o   0.1032E-02
  -6  11  18       68.03       77.50        5.07 o   0.1625E-02
  -5  11  18      196.02      193.05        6.88 o   0.5683E-03
  -4  11  18      325.35      338.77        7.87 o   0.3044E-03
  -3  11  18      894.69      949.50       12.63 o   0.7764E-04
  -2  11  18       19.98       31.98        4.33 o   0.4242E-02
  -1  11  18      323.92      288.74        9.56 o   0.3380E-03
   0  11  18      485.88      344.52       10.90 o   0.2476E-03
   1  11  18      308.90      285.45        8.66 o   0.3497E-03
   2  11  18       13.20       22.02        4.76 o   0.5920E-02
   3  11  18     1031.59     1074.52       13.75 o   0.6419E-04
   4  11  18      302.96      296.10        9.47 o   0.3454E-03
   5  11  18      197.63      210.37        6.99 o   0.5308E-03
   6  11  18       79.18      103.04        5.17 o   0.1260E-02
   7  11  18       87.98       90.62        6.41 o   0.1304E-02
  -5  12  18       77.95       86.11        6.86 o   0.1389E-02
  -4  12  18      176.88      209.72        6.98 o   0.5577E-03
  -3  12  18      168.27      215.10        6.63 o   0.5565E-03
  -2  12  18      763.04      833.10       13.23 o   0.9446E-04
  -1  12  18       24.48       32.71        4.76 o   0.3931E-02
   0  12  18       43.98       46.41        5.36 o   0.2620E-02
   1  12  18       24.94       30.09        4.78 o   0.4136E-02
   2  12  18      762.18      796.31       12.25 o   0.9888E-04
   3  12  18      203.89      227.65        7.35 o   0.4965E-03
   4  12  18      141.55      187.69        6.49 o   0.6567E-03
   5  12  18       56.27       65.84        5.32 o   0.1908E-02
  -2  13  18      291.11      282.22       10.49 o   0.3578E-03
  -1  13  18       13.39        9.04        4.85 o   0.9771E-02
   0  13  18      117.48       93.67        6.81 o   0.1128E-02
   1  13  18        2.71        1.71        4.92 o   0.2549E-01
   2  13  18      273.13      290.19       11.49 o   0.3559E-03
   0   1  19       20.18       20.13        3.76 o   0.6253E-02
   1   1  19     1456.04     1540.88       16.76 o   0.3674E-04
  -1   2  19      394.58      320.62        9.31 o   0.2898E-03
   0   2  19     5786.65     5826.12       28.51 o   0.3780E-05
   1   2  19      412.22      347.62        8.27 o   0.2685E-03
   2   2  19      204.57      161.63        6.84 o   0.6482E-03
  -2   3  19      204.68      232.50        7.42 o   0.4778E-03
  -1   3  19      111.26       86.85        6.13 o   0.1261E-02
   0   3  19       13.20        2.82        3.65 o   0.1587E-01
   1   3  19       78.32       63.34        4.59 o   0.1821E-02
   2   3  19      202.07      225.71        6.61 o   0.4922E-03
   3   3  19      170.91      173.63        6.20 o   0.6597E-03
  -3   4  19     1588.31     1578.39       16.18 o   0.3506E-04
  -2   4  19     1265.86     1334.76       16.21 o   0.4660E-04
  -1   4  19      734.92      783.66       12.64 o   0.1027E-03
   0   4  19       46.21       62.74        4.50 o   0.2086E-02
   1   4  19      658.11      717.64        9.87 o   0.1178E-03
   2   4  19     1246.12     1321.22       14.43 o   0.4761E-04
   3   4  19     1745.74     1722.29       18.10 o   0.3037E-04
   4   4  19     2308.12     2375.37       20.22 o   0.1836E-04
  -4   5  19      219.12      285.29        7.36 o   0.4057E-03
  -3   5  19       24.69       12.99        4.57 o   0.6651E-02
  -2   5  19      249.84      264.50        7.99 o   0.4105E-03
  -1   5  19      899.66      897.24       14.39 o   0.8109E-04
   0   5  19       75.67       45.20        5.49 o   0.2107E-02
   1   5  19      776.21      797.13       11.89 o   0.9755E-04
   2   5  19      257.67      274.17        7.30 o   0.3964E-03
   3   5  19       20.59       12.31        4.50 o   0.7413E-02
   4   5  19      251.80      322.98        8.08 o   0.3476E-03
   5   5  19      348.34      303.69        9.08 o   0.3180E-03
  -5   6  19     1519.99     1714.41       17.61 o   0.3254E-04
  -4   6  19      336.28      358.67        9.10 o   0.2846E-03
  -3   6  19     1427.53     1391.81       17.61 o   0.4158E-04
  -2   6  19      529.40      461.46       11.84 o   0.1877E-03
  -1   6  19     2572.40     2449.59       24.58 o   0.1656E-04
   0   6  19     1034.80     1088.90       14.18 o   0.6346E-04
   1   6  19     2724.74     2581.73       23.88 o   0.1513E-04
   2   6  19      475.20      412.89        9.42 o   0.2178E-03
   3   6  19     1321.35     1270.43       16.57 o   0.4751E-04
   4   6  19      258.59      277.35        8.81 o   0.3875E-03
   5   6  19     1479.58     1650.17       18.51 o   0.3433E-04
   6   6  19       15.35        0.20        5.44 o   0.1429E-01
  -6   7  19      532.21      521.97       11.30 o   0.1705E-03
  -5   7  19     1048.47     1040.75       15.01 o   0.6485E-04
  -4   7  19     1482.06     1411.73       18.18 o   0.4053E-04
  -3   7  19      436.59      327.75       10.14 o   0.2672E-03
  -2   7  19      459.37      410.15       11.35 o   0.2203E-03
  -1   7  19      815.26      777.79       13.80 o   0.9804E-04
   0   7  19      923.59     1121.95       13.57 o   0.6466E-04
   1   7  19      808.36      755.42       12.58 o   0.1014E-03
   2   7  19      516.24      453.19        9.86 o   0.1941E-03
   3   7  19      433.76      320.96        9.69 o   0.2728E-03
   4   7  19     1510.58     1449.66       18.93 o   0.3901E-04
   5   7  19      913.40      901.06       14.76 o   0.7956E-04
   6   7  19      481.51      472.54       10.95 o   0.1940E-03
   7   7  19      144.15      182.73        6.77 o   0.6596E-03
  -7   8  19       31.06       26.75        4.45 o   0.4207E-02
  -6   8  19      707.80      674.37       11.20 o   0.1203E-03
  -5   8  19       97.61       86.82        5.56 o   0.1301E-02
  -4   8  19      639.32      661.05       11.34 o   0.1274E-03
  -3   8  19      131.32      108.49        6.19 o   0.1012E-02
  -2   8  19      185.87      192.06        7.69 o   0.5812E-03
  -1   8  19       28.29       39.66        5.12 o   0.3294E-02
   0   8  19     1016.32     1243.03       13.66 o   0.5563E-04
   1   8  19       10.84       16.40        4.93 o   0.7407E-02
   2   8  19      211.04      229.87        6.97 o   0.4870E-03
   3   8  19      108.97       89.90        6.15 o   0.1229E-02
   4   8  19      683.64      698.29       11.70 o   0.1176E-03
   5   8  19       91.74       88.30        6.22 o   0.1303E-02
   6   8  19      638.81      607.83       11.42 o   0.1382E-03
   7   8  19       36.53       38.75        4.76 o   0.3136E-02
   8   8  19      161.42      167.30        6.08 o   0.6936E-03
  -8   9  19      362.38      375.61       10.54 o   0.2632E-03
  -7   9  19      183.67      171.18        6.98 o   0.6404E-03
  -6   9  19       83.55       90.93        5.58 o   0.1358E-02
  -5   9  19      170.69      181.08        6.65 o   0.6343E-03
  -4   9  19      110.60      107.20        5.56 o   0.1084E-02
  -3   9  19      255.25      248.54        7.53 o   0.4257E-03
  -2   9  19       77.78       75.25        5.69 o   0.1589E-02
  -1   9  19      596.90      786.41       10.84 o   0.1105E-03
   0   9  19     2005.40     1922.00       19.05 o   0.2488E-04
   1   9  19      639.24      823.34       11.38 o   0.1027E-03
   2   9  19      129.11      125.91        6.11 o   0.9261E-03
   3   9  19      291.56      275.72        7.64 o   0.3728E-03
   4   9  19      120.79      115.76        6.15 o   0.9891E-03
   5   9  19      186.22      192.01        6.64 o   0.5878E-03
   6   9  19       56.40       76.97        5.10 o   0.1740E-02
   7   9  19      217.60      203.89        7.44 o   0.5268E-03
   8   9  19      319.20      323.28        8.48 o   0.3159E-03
   9   9  19       74.40       85.00        5.80 o   0.1435E-02
  -8  10  19      239.75      252.00        8.92 o   0.4274E-03
  -7  10  19      163.12      155.19        6.49 o   0.7144E-03
  -6  10  19       18.64       21.42        4.32 o   0.5680E-02
  -5  10  19      111.50      110.21        5.50 o   0.1057E-02
  -4  10  19      492.42      471.54        8.79 o   0.1954E-03
  -3  10  19      971.02      964.09       12.49 o   0.7361E-04
  -2  10  19       47.24       50.01        5.13 o   0.2454E-02
  -1  10  19       29.45       33.42        4.68 o   0.3649E-02
   0  10  19      160.62      235.80        7.45 o   0.5137E-03
   1  10  19       20.06       23.86        5.21 o   0.4914E-02
   2  10  19       66.54       65.06        5.99 o   0.1811E-02
   3  10  19      919.83      917.01       14.40 o   0.7892E-04
   4  10  19      369.41      372.90        8.93 o   0.2681E-03
   5  10  19       87.44       90.20        4.99 o   0.1331E-02
   6  10  19       35.43       30.42        4.39 o   0.3732E-02
   7  10  19      169.78      156.00        7.17 o   0.6968E-03
   8  10  19      240.76      245.48        9.43 o   0.4334E-03
  -7  11  19      -15.46        4.32        8.71 o   0.7383E-02
  -6  11  19       58.20       66.55        4.92 o   0.1873E-02
  -5  11  19      651.54      670.09       11.56 o   0.1242E-03
  -4  11  19      134.80      172.71        5.73 o   0.7171E-03
  -3  11  19      152.50      151.70        6.20 o   0.7556E-03
  -2  11  19      225.25      223.08        7.14 o   0.4873E-03
  -1  11  19      311.41      318.19        8.85 o   0.3214E-03
   0  11  19       97.95       97.48        6.55 o   0.1194E-02
   1  11  19      286.27      297.00        8.18 o   0.3522E-03
   2  11  19      249.12      224.89        8.44 o   0.4612E-03
   3  11  19      145.91      145.34        7.36 o   0.7821E-03
   4  11  19      207.62      206.49        8.16 o   0.5287E-03
   5  11  19      682.17      663.80       12.56 o   0.1224E-03
   6  11  19       55.65       66.98        5.60 o   0.1863E-02
  -5  12  19      187.81      178.70       22.68 o   0.4768E-03
  -4  12  19      116.85      109.89        6.50 o   0.1040E-02
  -3  12  19      625.48      651.46       12.46 o   0.1298E-03
  -2  12  19      120.23      118.12        6.45 o   0.9738E-03
  -1  12  19      107.19      150.94        6.02 o   0.8417E-03
   0  12  19       23.71       20.77        4.76 o   0.5378E-02
   1  12  19      163.78      173.83        7.04 o   0.6548E-03
   2  12  19       84.35       89.53        5.50 o   0.1351E-02
   3  12  19      634.77      646.74       12.31 o   0.1299E-03
   4  12  19      112.73      111.41        5.71 o   0.1054E-02
   5  12  19      157.01      176.85        9.78 o   0.6389E-03
  -1  13  19      358.45      390.16       27.40 o   0.2209E-03
   0  13  19       14.66       13.27        6.70 o   0.6831E-02
   1  13  19      316.44      384.80       25.32 o   0.2381E-03
   0   0  20      350.54      317.13       17.93 o   0.2871E-03
   0   1  20       75.29       68.50        4.95 o   0.1673E-02
   1   1  20       81.69       99.66        5.15 o   0.1293E-02
  -1   2  20     1182.96     1037.50       16.17 o   0.6155E-04
   0   2  20       38.98       39.24        4.37 o   0.3216E-02
   1   2  20     1135.25     1002.01       14.14 o   0.6524E-04
   2   2  20     2493.08     2708.72       22.12 o   0.1526E-04
  -2   3  20     1941.41     1859.73       19.92 o   0.2617E-04
  -1   3  20      341.17      275.02        9.70 o   0.3413E-03
   0   3  20     1093.72     1149.38       13.60 o   0.5812E-04
   1   3  20      277.37      231.62        7.45 o   0.4283E-03
   2   3  20     1981.65     1891.13       20.03 o   0.2542E-04
   3   3  20      531.34      507.69       10.51 o   0.1725E-03
  -3   4  20       43.68       43.01        4.81 o   0.2847E-02
  -2   4  20      646.43      664.90       12.03 o   0.1287E-03
  -1   4  20     1652.38     1540.12       20.10 o   0.3522E-04
   0   4  20      944.84     1058.25       14.14 o   0.6786E-04
   1   4  20     1432.51     1377.67       14.95 o   0.4289E-04
   2   4  20      737.13      751.44       12.04 o   0.1083E-03
   3   4  20       21.34       21.37        4.42 o   0.5642E-02
   4   4  20     7209.42     7078.12       36.91 o   0.2552E-05
  -4   5  20      823.80      881.18       12.93 o   0.8706E-04
  -3   5  20      910.25      908.10       14.59 o   0.8021E-04
  -2   5  20     2811.32     2674.71       25.86 o   0.1435E-04
  -1   5  20      105.98      106.14        6.66 o   0.1098E-02
   0   5  20     2327.88     2579.39       23.58 o   0.1663E-04
   1   5  20      134.96      138.07        6.27 o   0.8436E-03
   2   5  20     2821.08     2691.62       22.70 o   0.1425E-04
   3   5  20      900.74      871.63       13.51 o   0.8398E-04
   4   5  20      867.93      912.63       13.87 o   0.8202E-04
   5   5  20     1979.10     1908.28       20.93 o   0.2533E-04
  -5   6  20     1811.07     1840.42       20.23 o   0.2748E-04
  -4   6  20      138.49      150.67        6.82 o   0.7738E-03
  -3   6  20     2042.60     1927.27       22.30 o   0.2457E-04
  -2   6  20      392.26      355.85       11.06 o   0.2639E-03
  -1   6  20      376.95      471.01       10.63 o   0.2163E-03
   0   6  20       27.02        9.80        5.07 o   0.6973E-02
   1   6  20      357.84      464.76        9.69 o   0.2241E-03
   2   6  20      381.29      338.23        9.26 o   0.2806E-03
   3   6  20     2162.68     2020.63       21.87 o   0.2264E-04
   4   6  20      165.87      169.89        7.91 o   0.6583E-03
   5   6  20     1733.28     1741.55       19.28 o   0.2986E-04
   6   6  20     1726.64     1752.55       21.40 o   0.2954E-04
  -6   7  20       40.28       64.01        5.29 o   0.2124E-02
  -5   7  20      675.05      739.73       12.86 o   0.1124E-03
  -4   7  20      164.02      151.06        7.63 o   0.7184E-03
  -3   7  20      529.02      560.53       11.34 o   0.1591E-03
  -2   7  20      375.13      333.85       10.39 o   0.2871E-03
  -1   7  20     2614.98     2600.39       23.09 o   0.1538E-04
   0   7  20     4611.29     4665.94       27.96 o   0.5586E-05
   1   7  20     2769.81     2733.31       22.84 o   0.1408E-04
   2   7  20      337.54      302.21        8.55 o   0.3279E-03
   3   7  20      454.69      488.38       10.06 o   0.1919E-03
   4   7  20      159.51      144.44        7.87 o   0.7469E-03
   5   7  20      597.28      655.67       12.18 o   0.1326E-03
   6   7  20       72.74       99.24        6.12 o   0.1296E-02
   7   7  20      486.79      474.90       10.19 o   0.1916E-03
  -7   8  20       82.79      104.78        5.01 o   0.1227E-02
  -6   8  20       75.78       61.99        5.39 o   0.1791E-02
  -5   8  20      245.28      213.17        7.69 o   0.4854E-03
  -4   8  20      223.50      240.78        7.69 o   0.4593E-03
  -3   8  20      159.93      146.02        6.92 o   0.7577E-03
  -2   8  20     2591.16     2550.24       22.19 o   0.1576E-04
  -1   8  20     1758.76     1753.89       18.63 o   0.2935E-04
   0   8  20     2584.51     2647.66       21.26 o   0.1520E-04
   1   8  20     1723.53     1709.86       18.18 o   0.3049E-04
   2   8  20     2568.33     2553.58       20.63 o   0.1584E-04
   3   8  20      177.64      157.34        6.88 o   0.6907E-03
   4   8  20      231.51      239.01        7.89 o   0.4555E-03
   5   8  20      223.76      206.92        7.66 o   0.5147E-03
   6   8  20       57.03       54.97        5.43 o   0.2141E-02
   7   8  20       84.47      107.66        4.99 o   0.1195E-02
   8   8  20      378.84      291.04        9.18 o   0.3186E-03
  -8   9  20      380.80      382.30       10.27 o   0.2533E-03
  -7   9  20       24.53       31.65        4.41 o   0.4007E-02
  -6   9  20       39.83       45.88        4.72 o   0.2716E-02
  -5   9  20      263.11      266.82        7.27 o   0.3961E-03
  -4   9  20      273.32      274.08        7.19 o   0.3826E-03
  -3   9  20      459.90      480.25        9.84 o   0.1947E-03
  -2   9  20      664.31      658.13       11.47 o   0.1252E-03
  -1   9  20      403.53      338.42        9.67 o   0.2751E-03
   0   9  20        8.36        3.79        5.03 o   0.1539E-01
   1   9  20      416.78      353.83        9.19 o   0.2626E-03
   2   9  20      699.62      678.12       11.57 o   0.1190E-03
   3   9  20      437.72      461.34        9.33 o   0.2060E-03
   4   9  20      305.70      293.68        8.49 o   0.3444E-03
   5   9  20      285.44      301.03        7.68 o   0.3481E-03
   6   9  20       69.08       84.59        4.91 o   0.1506E-02
   7   9  20       21.56       26.65        4.28 o   0.4664E-02
   8   9  20      353.40      363.00        9.31 o   0.2737E-03
   9   9  20       33.39       29.67       10.15 o   0.2932E-02
  -7  10  20      163.56      172.47        6.74 o   0.6640E-03
  -6  10  20       30.91       47.20        4.19 o   0.2945E-02
  -5  10  20      297.12      310.81        7.75 o   0.3327E-03
  -4  10  20       37.71       42.55        4.17 o   0.2999E-02
  -3  10  20      141.22      179.73        5.83 o   0.6848E-03
  -2  10  20      742.58      745.50       11.55 o   0.1059E-03
  -1  10  20      271.43      245.18        7.97 o   0.4192E-03
   0  10  20      459.88      401.08       10.06 o   0.2256E-03
   1  10  20      282.16      252.73        8.89 o   0.4009E-03
   2  10  20      808.26      797.15       13.27 o   0.9528E-04
   3  10  20      102.46      138.17        6.18 o   0.9238E-03
   4  10  20       31.80       26.15        5.02 o   0.4183E-02
   5  10  20      259.13      281.51        7.76 o   0.3787E-03
   6  10  20       28.60       49.17        4.26 o   0.2893E-02
   7  10  20      172.74      171.21        7.56 o   0.6489E-03
  -6  11  20      132.41      168.43        8.53 o   0.7180E-03
  -5  11  20      136.38      119.32        6.44 o   0.9295E-03
  -4  11  20        8.55       12.25        3.76 o   0.1059E-01
  -3  11  20      451.53      484.41        9.38 o   0.1941E-03
  -2  11  20      200.90      267.30        7.26 o   0.4356E-03
  -1  11  20      149.06      145.21        6.61 o   0.7769E-03
   0  11  20     1080.53     1078.75       15.57 o   0.6179E-04
   1  11  20      141.21      135.44        6.64 o   0.8307E-03
   2  11  20      248.18      292.79        8.35 o   0.3740E-03
   3  11  20      427.07      442.50       11.32 o   0.2129E-03
   4  11  20       14.65       26.49        4.89 o   0.5216E-02
   5  11  20      151.23      124.29        7.08 o   0.8617E-03
   6  11  20      129.33      168.21        7.68 o   0.7312E-03
  -4  12  20       22.01       24.06        7.62 o   0.4117E-02
  -3  12  20      481.26      459.13       13.58 o   0.1958E-03
  -2  12  20       40.75       38.30        4.71 o   0.3035E-02
  -1  12  20       96.22      139.92        5.53 o   0.9366E-03
   0  12  20      832.64      876.76       13.80 o   0.8690E-04
   1  12  20      116.61      142.44        6.02 o   0.8678E-03
   2  12  20       17.24       32.83        4.45 o   0.4248E-02
   3  12  20      467.42      491.41       10.23 o   0.1901E-03
   4  12  20       33.57       24.09        5.96 o   0.3995E-02
   0   1  21      150.08      155.01        6.71 o   0.7282E-03
   1   1  21       20.53       29.23        4.28 o   0.4556E-02
  -1   2  21     2296.09     2328.86       23.42 o   0.1858E-04
   0   2  21       67.85       94.98        5.01 o   0.1359E-02
   1   2  21     2307.65     2368.84       21.13 o   0.1822E-04
   2   2  21     1081.50     1186.31       16.20 o   0.5637E-04
  -2   3  21      495.66      557.85       11.24 o   0.1654E-03
  -1   3  21     1855.63     1910.98       20.34 o   0.2625E-04
   0   3  21      248.49      226.04        7.93 o   0.4603E-03
   1   3  21     1842.53     1882.44       18.26 o   0.2684E-04
   2   3  21      421.90      481.44        9.53 o   0.2023E-03
   3   3  21      191.29      160.18        7.34 o   0.6709E-03
  -3   4  21      390.36      413.75       10.16 o   0.2316E-03
  -2   4  21     2076.91     2210.70       23.64 o   0.2072E-04
  -1   4  21     1059.19     1059.07       16.71 o   0.6419E-04
   0   4  21        0.44        0.79        4.79 o   0.3601E-01
   1   4  21      930.00      959.12       12.94 o   0.7575E-04
   2   4  21     2120.65     2225.73       20.23 o   0.2041E-04
   3   4  21      454.77      491.69       10.20 o   0.1883E-03
   4   4  21     1215.45      990.53       16.00 o   0.6432E-04
  -4   5  21      176.44      174.22        7.54 o   0.6422E-03
  -3   5  21      466.16      455.19       11.35 o   0.2003E-03
  -2   5  21     1929.12     1850.38       22.00 o   0.2624E-04
  -1   5  21      283.81      276.20       10.03 o   0.3713E-03
   0   5  21        3.89        2.52        5.07 o   0.2072E-01
   1   5  21      197.91      211.88        7.30 o   0.5311E-03
   2   5  21     1816.10     1767.20       19.65 o   0.2853E-04
   3   5  21      436.39      425.16        9.75 o   0.2195E-03
   4   5  21      225.87      224.07        8.02 o   0.4840E-03
   5   5  21     1915.26     1922.32       20.00 o   0.2543E-04
  -5   6  21      606.24      608.49       13.56 o   0.1408E-03
  -4   6  21     1002.14      879.20       15.39 o   0.7890E-04
  -3   6  21      300.80      213.48        9.96 o   0.4340E-03
  -2   6  21      245.10      238.77        9.74 o   0.4398E-03
  -1   6  21      377.96      371.65       11.15 o   0.2621E-03
   0   6  21     1398.41     1236.64       18.11 o   0.4722E-04
   1   6  21      388.79      384.37       10.52 o   0.2527E-03
   2   6  21      253.24      242.75        7.98 o   0.4347E-03
   3   6  21      228.75      154.83        8.25 o   0.6153E-03
   4   6  21     1013.17      872.42       15.98 o   0.7889E-04
   5   6  21      544.42      549.49       11.12 o   0.1629E-03
   6   6  21     2646.84     2672.59       24.25 o   0.1477E-04
  -6   7  21        9.64       13.97        5.34 o   0.8168E-02
  -5   7  21      261.50      263.17        8.77 o   0.4052E-03
  -4   7  21      478.97      431.86       11.22 o   0.2072E-03
  -3   7  21      315.37      423.85        9.52 o   0.2504E-03
  -2   7  21     1711.31     1828.80       20.15 o   0.2866E-04
  -1   7  21      430.88      388.04       10.89 o   0.2370E-03
   0   7  21      117.39      127.73        6.59 o   0.9306E-03
   1   7  21      444.76      408.42       10.39 o   0.2250E-03
   2   7  21     1663.93     1776.62       17.91 o   0.3007E-04
   3   7  21      257.94      363.31        8.90 o   0.3075E-03
   4   7  21      519.10      453.11       12.33 o   0.1912E-03
   5   7  21      268.86      248.57        8.48 o   0.4192E-03
   6   7  21       21.53       18.83        5.16 o   0.5687E-02
   7   7  21      172.69      149.68        6.78 o   0.7167E-03
  -7   8  21       19.60        9.34        4.20 o   0.8864E-02
  -6   8  21      585.26      522.76       10.78 o   0.1627E-03
  -5   8  21      121.29      123.53        6.48 o   0.9390E-03
  -4   8  21      421.03      431.55        9.60 o   0.2200E-03
  -3   8  21      328.48      370.30        8.99 o   0.2792E-03
  -2   8  21      537.83      527.36       10.76 o   0.1680E-03
  -1   8  21     1304.91     1150.27       16.97 o   0.5312E-04
   0   8  21      620.22      588.82       11.18 o   0.1433E-03
   1   8  21     1247.43     1102.06       14.83 o   0.5686E-04
   2   8  21      476.65      474.36       10.05 o   0.1941E-03
   3   8  21      347.69      376.69        9.26 o   0.2690E-03
   4   8  21      423.27      426.72        9.70 o   0.2216E-03
   5   8  21       98.67      106.48        6.01 o   0.1126E-02
   6   8  21      610.35      527.77       10.76 o   0.1581E-03
   7   8  21       24.70       11.84        4.27 o   0.7195E-02
   8   8  21       16.87       42.70        4.10 o   0.3572E-02
  -8   9  21       43.02       47.98        5.31 o   0.2578E-02
  -7   9  21      300.40      301.23        8.66 o   0.3424E-03
  -6   9  21       93.61       89.00        5.63 o   0.1311E-02
  -5   9  21      103.92       97.92        5.49 o   0.1204E-02
  -4   9  21      181.29      189.34        6.20 o   0.6057E-03
  -3   9  21      763.08      701.80       11.95 o   0.1102E-03
  -2   9  21     1073.52      961.00       13.35 o   0.7030E-04
  -1   9  21       56.61       43.62        5.31 o   0.2506E-02
   0   9  21      147.12      221.59        6.86 o   0.5621E-03
   1   9  21       56.58       40.76        5.35 o   0.2604E-02
   2   9  21     1037.06      928.47       14.32 o   0.7376E-04
   3   9  21      677.07      616.97       11.99 o   0.1305E-03
   4   9  21      196.22      208.49        7.37 o   0.5420E-03
   5   9  21      112.83      108.65        5.81 o   0.1083E-02
   6   9  21      101.24       91.23        6.01 o   0.1245E-02
   7   9  21      287.35      272.01        8.17 o   0.3784E-03
   8   9  21       46.12       58.04        4.87 o   0.2241E-02
  -7  10  21       69.23       80.96        7.45 o   0.1485E-02
  -6  10  21        2.03        2.23        3.84 o   0.3114E-01
  -5  10  21      158.24      173.88        6.20 o   0.6686E-03
  -4  10  21       76.36       83.92        5.05 o   0.1461E-02
  -3  10  21      124.10      134.37        5.99 o   0.8752E-03
  -2  10  21      152.14      151.71        6.28 o   0.7574E-03
  -1  10  21      147.93      119.72        6.58 o   0.8879E-03
   0  10  21      141.13      106.99        6.28 o   0.9870E-03
   1  10  21      185.75      150.42        7.43 o   0.6890E-03
   2  10  21      131.53      134.77        6.74 o   0.8641E-03
   3  10  21      110.88      122.90        6.03 o   0.9689E-03
   4  10  21       60.00       77.68        5.03 o   0.1662E-02
   5  10  21      154.53      188.84        6.71 o   0.6296E-03
   6  10  21        4.58        4.27        5.06 o   0.1667E-01
   7  10  21       77.83       94.20        6.50 o   0.1315E-02
  -5  11  21      497.28      494.81       13.19 o   0.1814E-03
  -4  11  21      281.02      380.92        8.54 o   0.2882E-03
  -3  11  21      153.12      166.65        6.06 o   0.7108E-03
  -2  11  21      106.58      136.42        5.33 o   0.9238E-03
  -1  11  21      554.37      519.65       10.72 o   0.1668E-03
   0  11  21      215.22      218.01        7.86 o   0.5016E-03
   1  11  21      544.99      501.85       11.95 o   0.1722E-03
   2  11  21      135.78      155.75        6.33 o   0.7661E-03
   3  11  21      172.54      172.78        8.09 o   0.6501E-03
   4  11  21      261.94      332.95        8.35 o   0.3318E-03
   5  11  21      501.29      507.46       14.73 o   0.1756E-03
  -3  12  21       30.50       12.51        9.66 o   0.4283E-02
  -2  12  21      193.06      216.05        8.86 o   0.5219E-03
  -1  12  21        5.53        1.71        4.64 o   0.2253E-01
   0  12  21       20.75       11.43        4.31 o   0.7630E-02
   1  12  21        8.17        4.59        4.24 o   0.1606E-01
   2  12  21      138.95      170.65        6.62 o   0.7117E-03
   3  12  21        1.84        3.08        8.91 o   0.1059E-01
   0   1  22      103.70      161.99        6.47 o   0.7901E-03
   1   1  22      107.17      131.14        6.39 o   0.9342E-03
  -1   2  22      798.13      807.82       14.58 o   0.9477E-04
   0   2  22      342.86      359.10        9.49 o   0.2786E-03
   1   2  22      643.59      649.24       12.95 o   0.1281E-03
   2   2  22      832.07      940.34       15.33 o   0.7989E-04
  -2   3  22     1917.46     1961.72       22.33 o   0.2476E-04
  -1   3  22     1457.55     1412.76       19.54 o   0.4092E-04
   0   3  22      113.32      126.22        7.06 o   0.9445E-03
   1   3  22     1369.84     1373.01       17.41 o   0.4363E-04
   2   3  22     1992.97     2040.03       19.74 o   0.2330E-04
   3   3  22     1350.48     1504.10       17.50 o   0.3993E-04
  -3   4  22     2735.69     2589.92       24.32 o   0.1500E-04
  -2   4  22       96.45       80.80        7.23 o   0.1322E-02
  -1   4  22     1527.21     1415.40       20.37 o   0.3942E-04
   0   4  22      244.91      204.11        8.71 o   0.4919E-03
   1   4  22     1545.42     1439.61       18.78 o   0.3860E-04
   2   4  22      109.14       92.49        6.47 o   0.1174E-02
   3   4  22     2629.20     2465.03       24.70 o   0.1620E-04
   4   4  22      366.04      330.81       10.02 o   0.2863E-03
  -4   5  22      992.30      960.19       14.71 o   0.7354E-04
  -3   5  22      241.09      221.16        9.36 o   0.4702E-03
  -2   5  22      513.18      502.62       12.65 o   0.1782E-03
  -1   5  22     1384.33     1448.44       21.22 o   0.4054E-04
   0   5  22      105.82       61.20        6.86 o   0.1533E-02
   1   5  22     1287.52     1371.38       17.57 o   0.4471E-04
   2   5  22      572.67      557.76       13.18 o   0.1551E-03
   3   5  22      198.14      192.03        7.66 o   0.5724E-03
   4   5  22     1038.71     1019.70       15.18 o   0.6784E-04
   5   5  22      765.84      609.84       13.13 o   0.1236E-03
  -5   6  22      226.86      209.97        8.72 o   0.4987E-03
  -4   6  22     1704.35     1628.65       21.09 o   0.3217E-04
  -3   6  22      344.32      366.11       10.71 o   0.2768E-03
  -2   6  22      763.87      732.43       16.40 o   0.1047E-03
  -1   6  22      567.74      619.94       13.46 o   0.1416E-03
   0   6  22       22.81       34.43        5.47 o   0.3850E-02
   1   6  22      518.22      569.11       12.27 o   0.1594E-03
   2   6  22      776.36      746.34       14.14 o   0.1029E-03
   3   6  22      339.16      347.00       10.00 o   0.2919E-03
   4   6  22     1795.30     1721.48       21.45 o   0.2953E-04
   5   6  22      193.15      184.48        7.97 o   0.5865E-03
   6   6  22     2088.45     2068.06       22.29 o   0.2259E-04
  -6   7  22      297.45      264.86        9.52 o   0.3735E-03
  -5   7  22       14.80       19.27        5.59 o   0.6104E-02
  -4   7  22      511.71      553.85       12.56 o   0.1634E-03
  -3   7  22      327.79      359.33       10.34 o   0.2853E-03
  -2   7  22       63.97      104.99        5.75 o   0.1294E-02
  -1   7  22     1012.07     1118.60       15.35 o   0.6240E-04
   0   7  22     3910.82     3859.40       27.26 o   0.7761E-05
   1   7  22     1017.70     1139.08       15.52 o   0.6108E-04
   2   7  22       69.19      102.06        5.86 o   0.1295E-02
   3   7  22      353.68      383.39       10.64 o   0.2622E-03
   4   7  22      640.02      661.08       12.97 o   0.1268E-03
   5   7  22       15.03       18.89        5.16 o   0.6353E-02
   6   7  22      260.37      247.38        8.30 o   0.4184E-03
   7   7  22       14.37        7.39        4.53 o   0.1043E-01
  -7   8  22      557.71      558.15       10.86 o   0.1559E-03
  -6   8  22       98.95      103.52        6.03 o   0.1145E-02
  -5   8  22     1468.18     1429.94       16.36 o   0.4035E-04
  -4   8  22      282.07      299.51        7.90 o   0.3535E-03
  -3   8  22      366.13      359.87        9.25 o   0.2748E-03
  -2   8  22      934.38      951.21       13.67 o   0.7580E-04
  -1   8  22      391.11      367.95        9.56 o   0.2635E-03
   0   8  22      994.65     1058.54       14.07 o   0.6614E-04
   1   8  22      362.25      347.23        9.11 o   0.2857E-03
   2   8  22      930.29      950.81       14.45 o   0.7587E-04
   3   8  22      352.32      334.09        9.36 o   0.2960E-03
   4   8  22      277.15      284.21        8.37 o   0.3700E-03
   5   8  22     1477.46     1464.73       16.16 o   0.3925E-04
   6   8  22       89.24       92.30        5.75 o   0.1288E-02
   7   8  22      544.04      554.16        9.89 o   0.1590E-03
   8   8  22       -1.08        0.28        3.75 o   0.6407E-01
  -8   9  22       63.24       84.83        7.85 o   0.1467E-02
  -7   9  22       21.70       18.47        4.35 o   0.5991E-02
  -6   9  22      211.83      226.28        7.61 o   0.4898E-03
  -5   9  22      658.81      643.42       12.17 o   0.1282E-03
  -4   9  22      148.93      180.25        6.39 o   0.6654E-03
  -3   9  22      103.29       98.18        5.72 o   0.1183E-02
  -2   9  22       96.56       73.07        5.83 o   0.1457E-02
  -1   9  22      877.25      911.59       12.56 o   0.8120E-04
   0   9  22      150.26      139.19        6.84 o   0.7947E-03
   1   9  22      809.52      864.53       11.78 o   0.8882E-04
   2   9  22      121.11       94.88        6.43 o   0.1121E-02
   3   9  22       96.27       92.20        6.09 o   0.1256E-02
   4   9  22      173.37      195.50        7.20 o   0.5907E-03
   5   9  22      687.31      671.44       11.85 o   0.1212E-03
   6   9  22      203.48      223.62        7.57 o   0.5015E-03
   7   9  22       26.61       23.45        4.28 o   0.4884E-02
   8   9  22       99.08      108.97        8.46 o   0.1070E-02
  -6  10  22       98.88       84.63        6.42 o   0.1312E-02
  -5  10  22       71.44       87.17        5.18 o   0.1464E-02
  -4  10  22      166.95      141.54        6.56 o   0.7609E-03
  -3  10  22      264.51      279.54        7.65 o   0.3836E-03
  -2  10  22      170.79      198.74        6.62 o   0.5913E-03
  -1  10  22      244.26      278.17        8.22 o   0.3921E-03
   0  10  22      207.40      158.41        7.42 o   0.6303E-03
   1  10  22      284.95      328.88        9.71 o   0.3210E-03
   2  10  22      157.37      188.23        7.36 o   0.6297E-03
   3  10  22      262.63      280.58        8.55 o   0.3817E-03
   4  10  22      184.72      155.08        7.74 o   0.6786E-03
   5  10  22       77.93       94.65        6.11 o   0.1325E-02
   6  10  22       97.95       89.57        6.85 o   0.1261E-02
  -5  11  22      236.51      244.77       23.62 o   0.3613E-03
  -4  11  22      261.05      259.86       10.19 o   0.3978E-03
  -3  11  22       78.12      126.90        5.04 o   0.1076E-02
  -2  11  22       79.76       92.98        5.07 o   0.1352E-02
  -1  11  22       39.00       16.26        4.60 o   0.4906E-02
   0  11  22      400.51      347.80        9.71 o   0.2731E-03
   1  11  22       33.76       11.88        5.11 o   0.5783E-02
   2  11  22       48.42       78.09        5.06 o   0.1765E-02
   3  11  22      115.48      145.64        7.11 o   0.8462E-03
   4  11  22      287.29      286.23        9.99 o   0.3567E-03
   5  11  22      242.58      273.04       11.54 o   0.3892E-03
  -1  12  22      292.74      290.83       17.84 o   0.3260E-03
   0  12  22       46.50       37.93        8.47 o   0.2571E-02
   1  12  22      266.13      288.98       17.82 o   0.3386E-03
   0   1  23        6.90        3.82        4.92 o   0.1587E-01
   1   1  23        9.78        2.79        5.40 o   0.1517E-01
  -1   2  23     1237.40     1200.57       19.43 o   0.5201E-04
   0   2  23      591.56      611.66       12.84 o   0.1390E-03
   1   2  23     1386.76     1342.35       20.07 o   0.4388E-04
   2   2  23       19.58       24.23        5.70 o   0.4663E-02
  -2   3  23     1232.06     1212.66       19.43 o   0.5191E-04
  -1   3  23      802.69      759.91       15.25 o   0.9903E-04
   0   3  23      391.24      436.72       10.56 o   0.2236E-03
   1   3  23      828.51      786.72       14.95 o   0.9465E-04
   2   3  23     1224.28     1212.32       16.81 o   0.5234E-04
   3   3  23     3643.62     3502.59       29.97 o   0.9067E-05
  -3   4  23      711.17      766.92       14.35 o   0.1043E-03
  -2   4  23     1308.92     1394.87       20.59 o   0.4324E-04
  -1   4  23     2234.05     2262.13       26.20 o   0.1952E-04
   0   4  23     1793.56     1820.57       22.17 o   0.2794E-04
   1   4  23     2019.19     2062.51       23.35 o   0.2287E-04
   2   4  23     1295.79     1392.18       17.14 o   0.4380E-04
   3   4  23      664.53      723.54       12.99 o   0.1139E-03
   4   4  23      814.74      932.31       13.37 o   0.8302E-04
  -4   5  23      878.29      836.02       13.85 o   0.8808E-04
  -3   5  23     1760.75     1630.80       22.28 o   0.3173E-04
  -2   5  23      212.98      212.53        9.58 o   0.5023E-03
  -1   5  23      304.44      315.02       10.55 o   0.3249E-03
   0   5  23      316.85      282.24       10.21 o   0.3442E-03
   1   5  23      284.21      304.15        9.86 o   0.3446E-03
   2   5  23      296.19      300.25       10.61 o   0.3390E-03
   3   5  23     1740.48     1612.27       19.34 o   0.3244E-04
   4   5  23      768.79      742.75       13.86 o   0.1045E-03
   5   5  23     1406.35     1191.86       17.87 o   0.4869E-04
  -5   6  23     1414.85     1344.17       19.03 o   0.4382E-04
  -4   6  23       50.44       57.95        6.04 o   0.2078E-02
  -3   6  23      144.01      144.17        8.77 o   0.7627E-03
  -2   6  23      212.85      229.03        9.51 o   0.4728E-03
  -1   6  23      167.61      163.06        8.27 o   0.6740E-03
   0   6  23     1333.20     1361.22       18.90 o   0.4411E-04
   1   6  23      203.32      208.86        8.53 o   0.5231E-03
   2   6  23      195.14      202.81        8.35 o   0.5395E-03
   3   6  23      124.19      132.63        7.73 o   0.8619E-03
   4   6  23       53.61       65.50        6.75 o   0.1840E-02
   5   6  23     1520.53     1441.93       20.24 o   0.3922E-04
   6   6  23      683.80      649.35       13.12 o   0.1240E-03
  -6   7  23      520.93      513.29       11.61 o   0.1728E-03
  -5   7  23      167.63      146.33        7.99 o   0.7361E-03
  -4   7  23      288.96      335.51        9.12 o   0.3154E-03
  -3   7  23      464.97      477.30       12.12 o   0.1944E-03
  -2   7  23      656.74      645.00       13.01 o   0.1272E-03
  -1   7  23      510.24      567.23       11.05 o   0.1607E-03
   0   7  23       18.39        7.89        5.10 o   0.8884E-02
   1   7  23      533.89      602.56       11.59 o   0.1491E-03
   2   7  23      591.69      578.18       13.17 o   0.1465E-03
   3   7  23      515.71      542.28       12.28 o   0.1668E-03
   4   7  23      297.72      333.14        9.52 o   0.3134E-03
   5   7  23      154.82      125.30        7.37 o   0.8500E-03
   6   7  23      495.60      487.44       10.12 o   0.1855E-03
   7   7  23      490.38      417.92        9.95 o   0.2128E-03
  -7   8  23      128.67      142.97        6.54 o   0.8344E-03
  -6   8  23      889.85      874.96       13.56 o   0.8400E-04
  -5   8  23      468.31      413.87        9.93 o   0.2190E-03
  -4   8  23      264.04      270.10        8.32 o   0.3916E-03
  -3   8  23      108.45      131.26        6.31 o   0.9352E-03
  -2   8  23       51.11       86.76        5.05 o   0.1620E-02
  -1   8  23     1225.34     1147.76       14.80 o   0.5520E-04
   0   8  23        4.09       18.50        4.47 o   0.8220E-02
   1   8  23     1257.35     1188.54       15.32 o   0.5260E-04
   2   8  23       66.30      107.47        5.64 o   0.1275E-02
   3   8  23      125.33      152.75        7.17 o   0.7887E-03
   4   8  23      246.95      267.97        8.25 o   0.4040E-03
   5   8  23      406.28      367.86        8.85 o   0.2573E-03
   6   8  23      833.79      813.51       12.50 o   0.9295E-04
   7   8  23      121.74      152.17        5.58 o   0.8183E-03
   8   8  23       -3.63        2.18        4.68 o   0.2307E-01
  -7   9  23      258.21      235.99        8.84 o   0.4367E-03
  -6   9  23       59.53       81.03        4.79 o   0.1635E-02
  -5   9  23       43.67       47.58        5.10 o   0.2587E-02
  -4   9  23       38.52       42.61        4.87 o   0.2903E-02
  -3   9  23      703.37      698.07       11.49 o   0.1162E-03
  -2   9  23     1239.69     1267.88       15.00 o   0.4978E-04
  -1   9  23      100.83       93.04        5.72 o   0.1244E-02
   0   9  23      403.50      385.84        9.38 o   0.2473E-03
   1   9  23      129.81      120.98        5.97 o   0.9453E-03
   2   9  23     1158.19     1204.83       15.10 o   0.5419E-04
   3   9  23      577.27      599.86       10.14 o   0.1459E-03
   4   9  23       46.41       49.38        4.80 o   0.2491E-02
   5   9  23       64.51       57.36        5.32 o   0.2002E-02
   6   9  23       66.91       86.70        5.21 o   0.1494E-02
   7   9  23      275.54      256.41       10.41 o   0.3955E-03
  -6  10  23       -3.71        8.74        6.85 o   0.9979E-02
  -5  10  23      217.47      213.21        8.03 o   0.5078E-03
  -4  10  23      152.46      164.27        6.21 o   0.7140E-03
  -3  10  23       58.60       57.04        5.08 o   0.2071E-02
  -2  10  23       80.12       80.24        5.43 o   0.1500E-02
  -1  10  23      436.91      463.43       10.53 o   0.2044E-03
   0  10  23       25.36        5.53        4.93 o   0.8926E-02
   1  10  23      385.48      416.96        9.88 o   0.2357E-03
   2  10  23       69.15       88.40        5.56 o   0.1464E-02
   3  10  23       65.19       54.68        5.09 o   0.2049E-02
   4  10  23      194.09      204.78        8.61 o   0.5440E-03
   5  10  23      239.65      242.07        9.36 o   0.4408E-03
   6  10  23        7.13        9.92        7.93 o   0.7642E-02
  -4  11  23       60.87       69.77        8.96 o   0.1632E-02
  -3  11  23       34.57       13.37        5.42 o   0.5458E-02
  -2  11  23       26.95       25.95        4.12 o   0.4590E-02
  -1  11  23      120.23      117.22        6.13 o   0.9824E-03
   0  11  23     2762.74     2730.86       24.03 o   0.1413E-04
   1  11  23      120.52      114.28        7.28 o   0.9834E-03
   2  11  23       17.00       15.78        4.79 o   0.6875E-02
   3  11  23       24.09       13.73        5.47 o   0.6274E-02
   4  11  23       82.54       95.61        8.22 o   0.1235E-02
   0   0  24       15.44        4.32       11.97 o   0.4908E-02
   0   1  24     1452.67     1592.65       20.73 o   0.3604E-04
   1   1  24      867.84      766.48       16.92 o   0.9513E-04
  -1   2  24      623.56      543.43       15.01 o   0.1503E-03
   0   2  24        8.06        1.05        5.99 o   0.1627E-01
   1   2  24      609.38      529.70       14.18 o   0.1557E-03
   2   2  24       34.91       54.44        6.36 o   0.2396E-02
  -2   3  24     1509.61     1435.78       21.71 o   0.3906E-04
  -1   3  24      783.80      724.29       15.54 o   0.1059E-03
   0   3  24      232.03      234.85        9.36 o   0.4596E-03
   1   3  24      664.73      597.46       15.17 o   0.1354E-03
   2   3  24     1619.68     1555.33       20.79 o   0.3475E-04
   3   3  24       55.98       55.25        6.42 o   0.2093E-02
  -3   4  24      407.38      411.30       11.45 o   0.2289E-03
  -2   4  24      375.89      382.87       11.57 o   0.2554E-03
  -1   4  24      925.34      796.31       18.47 o   0.8887E-04
   0   4  24      185.80      235.18        8.41 o   0.4937E-03
   1   4  24      875.45      773.30       15.26 o   0.9477E-04
   2   4  24      413.32      427.87       10.99 o   0.2250E-03
   3   4  24      362.10      372.72       10.28 o   0.2617E-03
   4   4  24      157.68      148.07        7.72 o   0.7505E-03
  -4   5  24      680.67      640.49       12.56 o   0.1269E-03
  -3   5  24     1295.97     1288.66       20.08 o   0.4717E-04
  -2   5  24     1227.22     1304.09       21.22 o   0.4821E-04
  -1   5  24      434.35      491.00       12.48 o   0.1938E-03
   0   5  24      123.31      115.74        8.21 o   0.9486E-03
   1   5  24      478.12      542.57       12.67 o   0.1708E-03
   2   5  24     1255.92     1327.07       19.03 o   0.4701E-04
   3   5  24     1156.19     1172.81       18.29 o   0.5500E-04
   4   5  24      611.91      591.71       12.25 o   0.1429E-03
   5   5  24       21.22        0.62        5.35 o   0.1186E-01
  -5   6  24      536.56      528.54       11.84 o   0.1677E-03
  -4   6  24       15.04        7.84        5.86 o   0.8862E-02
  -3   6  24       80.29       74.66        7.63 o   0.1478E-02
  -2   6  24      119.09      138.21        7.80 o   0.8603E-03
  -1   6  24     1035.50     1032.27       16.57 o   0.6653E-04
   0   6  24       53.27       19.18        6.25 o   0.3733E-02
   1   6  24     1005.21      982.41       17.57 o   0.7061E-04
   2   6  24      134.19      169.11        7.50 o   0.7152E-03
   3   6  24       63.99       73.51        6.65 o   0.1640E-02
   4   6  24        9.07        7.93        5.82 o   0.1022E-01
   5   6  24      547.71      562.62       12.42 o   0.1571E-03
   6   6  24      432.27      427.80        9.88 o   0.2208E-03
  -6   7  24      329.21      320.57        9.46 o   0.3092E-03
  -5   7  24      760.49      760.88       12.44 o   0.1028E-03
  -4   7  24      271.02      249.26        9.51 o   0.4103E-03
  -3   7  24      302.20      358.79        9.47 o   0.2936E-03
  -2   7  24       89.58       98.02        6.12 o   0.1239E-02
  -1   7  24      281.59      271.01        8.55 o   0.3786E-03
   0   7  24      661.36      681.57       14.03 o   0.1202E-03
   1   7  24      312.03      292.54        9.74 o   0.3404E-03
   2   7  24       65.86       68.97        6.62 o   0.1723E-02
   3   7  24      246.13      307.97        9.03 o   0.3590E-03
   4   7  24      273.43      250.88        8.41 o   0.4101E-03
   5   7  24      770.20      742.31       12.52 o   0.1045E-03
   6   7  24      310.34      303.12        8.24 o   0.3329E-03
   7   7  24       78.84       70.11        5.29 o   0.1646E-02
  -7   8  24       36.63       34.80        4.73 o   0.3390E-02
  -6   8  24       47.56       58.62        4.97 o   0.2185E-02
  -5   8  24      851.84      784.02       14.32 o   0.9445E-04
  -4   8  24      197.54      227.62        7.47 o   0.4995E-03
  -3   8  24      923.59      887.57       14.07 o   0.8135E-04
  -2   8  24      575.59      598.44       10.96 o   0.1461E-03
  -1   8  24      257.40      244.63        7.69 o   0.4294E-03
   0   8  24       79.46       83.02        6.10 o   0.1441E-02
   1   8  24      301.00      288.05        8.41 o   0.3541E-03
   2   8  24      541.30      597.79       11.92 o   0.1497E-03
   3   8  24      854.51      822.80       13.70 o   0.9067E-04
   4   8  24      200.09      234.32        7.49 o   0.4858E-03
   5   8  24      815.79      760.98       12.24 o   0.9960E-04
   6   8  24       60.56       63.45        4.89 o   0.1925E-02
   7   8  24       25.23       36.78        3.96 o   0.3723E-02
   8   8  24       86.29       81.17       12.17 o   0.1223E-02
  -6   9  24      204.70      196.49        7.89 o   0.5476E-03
  -5   9  24      580.41      524.85       11.12 o   0.1627E-03
  -4   9  24      184.42      196.43        7.55 o   0.5745E-03
  -3   9  24       -3.41        3.03        4.97 o   0.2060E-01
  -2   9  24      670.54      646.79       12.10 o   0.1270E-03
  -1   9  24      737.36      735.57       12.49 o   0.1082E-03
   0   9  24      298.50      217.15        8.57 o   0.4348E-03
   1   9  24      691.23      699.94       11.56 o   0.1169E-03
   2   9  24      638.84      615.03       12.80 o   0.1353E-03
   3   9  24        5.06        3.78        4.37 o   0.1980E-01
   4   9  24      193.11      197.97        7.03 o   0.5643E-03
   5   9  24      584.35      529.16       11.21 o   0.1611E-03
   6   9  24      140.80      144.49        6.69 o   0.7938E-03
  -5  10  24       47.73       34.54        6.69 o   0.2889E-02
  -4  10  24      200.64      216.37        7.50 o   0.5169E-03
  -3  10  24       43.55       42.86        4.38 o   0.2793E-02
  -2  10  24      183.06      210.49        7.52 o   0.5448E-03
  -1  10  24      287.96      229.90        9.00 o   0.4241E-03
   0  10  24      139.39      138.97        7.07 o   0.8157E-03
   1  10  24      276.62      223.38        9.82 o   0.4374E-03
   2  10  24      170.81      241.71        7.22 o   0.4993E-03
   3  10  24       41.55       60.08        5.38 o   0.2190E-02
   4  10  24      139.92      220.63        7.78 o   0.5681E-03
   5  10  24       37.91       21.91        8.33 o   0.3590E-02
  -2  11  24      189.53      182.00        9.68 o   0.5868E-03
  -1  11  24       66.26       64.37        5.50 o   0.1808E-02
   0  11  24      320.78      375.68       10.35 o   0.2735E-03
   1  11  24       52.52       51.42        6.40 o   0.2211E-02
   2  11  24      212.98      208.39       10.22 o   0.5074E-03
   0   1  25       24.12        3.84        6.73 o   0.7947E-02
   1   1  25     8677.08     8611.84       56.32 o   0.1775E-05
  -1   2  25     1055.23     1076.58       20.23 o   0.6255E-04
   0   2  25       21.79       19.83        6.16 o   0.5178E-02
   1   2  25     1101.73     1147.39       19.44 o   0.5767E-04
   2   2  25      260.80      270.12       10.11 o   0.3919E-03
  -2   3  25     1180.43     1178.49       20.43 o   0.5429E-04
  -1   3  25     1850.39     1771.53       25.41 o   0.2817E-04
   0   3  25       81.18       56.05        6.81 o   0.1790E-02
   1   3  25     1860.61     1794.55       24.17 o   0.2775E-04
   2   3  25     1373.16     1377.41       20.03 o   0.4310E-04
   3   3  25       14.23        6.47        5.80 o   0.9900E-02
  -3   4  25     1731.83     1650.27       22.84 o   0.3144E-04
  -2   4  25      115.80      111.20        7.68 o   0.1027E-02
  -1   4  25      220.60      207.69        9.63 o   0.5003E-03
   0   4  25      272.44      253.70       10.05 o   0.4001E-03
   1   4  25      241.18      235.22        9.46 o   0.4425E-03
   2   4  25      156.50      147.57        8.58 o   0.7492E-03
   3   4  25     1812.53     1735.54       21.43 o   0.2916E-04
   4   4  25       86.57      107.92        7.10 o   0.1131E-02
  -4   5  25      994.14     1078.58       17.40 o   0.6455E-04
  -3   5  25     1312.08     1252.35       19.95 o   0.4870E-04
  -2   5  25       53.76       58.60        7.23 o   0.1993E-02
  -1   5  25      934.33      934.41       16.42 o   0.7689E-04
   0   5  25       23.35       29.78        6.63 o   0.3893E-02
   1   5  25     1019.16     1028.92       18.49 o   0.6691E-04
   2   5  25       65.59       61.96        7.50 o   0.1795E-02
   3   5  25     1314.37     1257.12       19.93 o   0.4847E-04
   4   5  25      984.95     1075.43       17.21 o   0.6504E-04
   5   5  25     1231.23     1328.88       16.66 o   0.4722E-04
  -5   6  25       19.76       19.55        5.48 o   0.5362E-02
  -4   6  25      716.37      685.10       14.30 o   0.1168E-03
  -3   6  25      854.59      817.13       15.91 o   0.9078E-04
  -2   6  25      105.98      107.68        6.96 o   0.1074E-02
  -1   6  25      148.16      172.83        7.54 o   0.6827E-03
   0   6  25        5.44        6.65        5.57 o   0.1300E-01
   1   6  25      122.19      154.99        8.21 o   0.7814E-03
   2   6  25       75.57       82.49        7.09 o   0.1438E-02
   3   6  25      842.65      842.01       16.21 o   0.8884E-04
   4   6  25      643.20      630.15       13.16 o   0.1327E-03
   5   6  25       23.56       16.65        5.06 o   0.5704E-02
   6   6  25       88.66       82.33        6.56 o   0.1414E-02
  -6   7  25       61.34       67.51        5.32 o   0.1844E-02
  -5   7  25      224.39      254.04        8.49 o   0.4339E-03
  -4   7  25      191.88      180.62        8.20 o   0.5924E-03
  -3   7  25       24.07       18.67        5.38 o   0.5340E-02
  -2   7  25       38.50       31.11        5.16 o   0.3509E-02
  -1   7  25      118.86       85.47        6.72 o   0.1200E-02
   0   7  25      152.41      167.53        7.89 o   0.6846E-03
   1   7  25      119.47       89.77        7.21 o   0.1157E-02
   2   7  25       38.79       34.85        6.54 o   0.3117E-02
   3   7  25       30.72       26.14        5.87 o   0.4016E-02
   4   7  25      170.67      162.54        6.73 o   0.6765E-03
   5   7  25      240.69      268.50        7.64 o   0.4072E-03
   6   7  25       67.06       60.12        5.36 o   0.1933E-02
   7   7  25      408.66      388.89        9.59 o   0.2453E-03
  -7   8  25      310.75      312.68       10.07 o   0.3239E-03
  -6   8  25      114.57      119.88        5.97 o   0.9819E-03
  -5   8  25       51.61       63.90        5.33 o   0.1990E-02
  -4   8  25      237.09      218.52        8.02 o   0.4824E-03
  -3   8  25      208.91      187.57        8.01 o   0.5630E-03
  -2   8  25       33.83       20.83        4.83 o   0.4722E-02
  -1   8  25       74.64       64.77        5.68 o   0.1718E-02
   0   8  25     1309.41     1317.89       16.38 o   0.4649E-04
   1   8  25       82.92       72.83        5.76 o   0.1535E-02
   2   8  25       37.41       28.52        5.34 o   0.3760E-02
   3   8  25      249.30      224.92        8.64 o   0.4579E-03
   4   8  25      207.17      201.66        7.84 o   0.5400E-03
   5   8  25       41.76       64.14        5.12 o   0.2110E-02
   6   8  25       78.24       92.93        5.47 o   0.1342E-02
   7   8  25      325.17      331.66       11.86 o   0.3003E-03
  -6   9  25       72.68       56.92        7.10 o   0.1865E-02
  -5   9  25       17.38        5.87        4.60 o   0.1068E-01
  -4   9  25       50.25       67.35        4.65 o   0.1996E-02
  -3   9  25        6.54        9.19        4.53 o   0.1194E-01
  -2   9  25      647.27      608.25       13.46 o   0.1355E-03
  -1   9  25      191.80      156.80        8.17 o   0.6571E-03
   0   9  25        8.03        8.90        4.38 o   0.1210E-01
   1   9  25      147.43      130.52        6.81 o   0.8388E-03
   2   9  25      649.08      602.58       14.83 o   0.1357E-03
   3   9  25       15.17       11.04        4.43 o   0.8762E-02
   4   9  25       28.57       41.96        4.29 o   0.3299E-02
   5   9  25        6.09        3.26        5.08 o   0.1775E-01
   6   9  25       70.40       60.34        9.02 o   0.1718E-02
  -4  10  25        9.62       11.45        5.26 o   0.9070E-02
  -3  10  25       74.77       75.06        5.57 o   0.1605E-02
  -2  10  25     1713.34     1753.81       18.93 o   0.2989E-04
  -1  10  25       38.88       33.21        5.18 o   0.3349E-02
   0  10  25      753.12      741.65       12.66 o   0.1062E-03
   1  10  25       50.71       36.37        6.07 o   0.2801E-02
   2  10  25     1850.80     1851.62       28.34 o   0.2676E-04
   3  10  25       61.99       58.22        7.58 o   0.1923E-02
   4  10  25       12.76       21.29        7.18 o   0.5185E-02
   0   1  26      979.61     1153.46       20.53 o   0.6006E-04
   1   1  26      106.35      118.72        9.53 o   0.9552E-03
  -1   2  26      574.25      553.39       14.60 o   0.1549E-03
   0   2  26      678.43      632.53       16.60 o   0.1268E-03
   1   2  26      485.17      470.78       15.36 o   0.1899E-03
   2   2  26      567.46      466.47       15.03 o   0.1777E-03
  -2   3  26      546.84      558.29       14.68 o   0.1559E-03
  -1   3  26       23.36       34.83        6.37 o   0.3581E-02
   0   3  26     1283.92     1233.04       19.75 o   0.4986E-04
   1   3  26       54.41       66.92        7.15 o   0.1830E-02
   2   3  26      581.61      594.87       13.32 o   0.1446E-03
   3   3  26      203.14      175.54        9.22 o   0.5913E-03
  -3   4  26      817.95      816.44       16.68 o   0.9275E-04
  -2   4  26      530.89      446.16       13.95 o   0.1918E-03
  -1   4  26     1280.09     1255.88       20.53 o   0.4874E-04
   0   4  26      405.39      437.82       11.77 o   0.2181E-03
   1   4  26     1254.40     1236.97       19.15 o   0.5012E-04
   2   4  26      536.36      482.17       14.33 o   0.1791E-03
   3   4  26      761.10      737.02       17.08 o   0.1051E-03
   4   4  26     2570.03     2656.98       26.00 o   0.1519E-04
  -4   5  26      593.81      654.00       13.41 o   0.1318E-03
  -3   5  26      606.24      538.97       14.97 o   0.1528E-03
  -2   5  26      802.34      842.91       15.77 o   0.9071E-04
  -1   5  26      599.46      542.67       13.72 o   0.1543E-03
   0   5  26      403.44      323.17       11.32 o   0.2826E-03
   1   5  26      583.30      564.41       14.88 o   0.1504E-03
   2   5  26      770.08      840.63       15.68 o   0.9266E-04
   3   5  26      590.19      552.80       14.45 o   0.1518E-03
   4   5  26      576.27      648.28       12.95 o   0.1347E-03
   5   5  26      257.68      230.24        9.01 o   0.4413E-03
  -5   6  26      -12.57        0.71        6.04 o   0.1386E-01
  -4   6  26      260.25      200.42        9.51 o   0.4815E-03
  -3   6  26     1089.12     1016.62       16.75 o   0.6599E-04
  -2   6  26        5.63       13.40        5.23 o   0.9365E-02
  -1   6  26     1246.33     1329.15       17.30 o   0.4693E-04
   0   6  26      440.26      422.68       12.67 o   0.2178E-03
   1   6  26     1280.29     1321.73       19.74 o   0.4638E-04
   2   6  26       11.26       11.33        6.16 o   0.8184E-02
   3   6  26      943.96      904.91       17.40 o   0.7888E-04
   4   6  26      279.95      215.19        9.84 o   0.4432E-03
   5   6  26       -4.72        1.22        4.78 o   0.2421E-01
   6   6  26      297.65      242.28       10.37 o   0.3988E-03
  -6   7  26       10.57        6.56        4.53 o   0.1232E-01
  -5   7  26       75.00       85.15        7.01 o   0.1429E-02
  -4   7  26      182.24      165.88        7.97 o   0.6387E-03
  -3   7  26      397.66      425.58        9.70 o   0.2302E-03
  -2   7  26       50.90       58.03        5.06 o   0.2180E-02
  -1   7  26      312.35      311.18        8.86 o   0.3265E-03
   0   7  26     1840.37     1642.50       22.00 o   0.3065E-04
   1   7  26      292.90      311.02        9.10 o   0.3344E-03
   2   7  26       55.02       58.86        6.01 o   0.2061E-02
   3   7  26      429.12      454.69       11.83 o   0.2090E-03
   4   7  26      107.64      118.38        6.68 o   0.9893E-03
   5   7  26       71.17       81.85        5.48 o   0.1532E-02
   6   7  26        4.09        5.59        4.86 o   0.1600E-01
   7   7  26      517.07      543.97       11.69 o   0.1655E-03
  -6   8  26       55.71       59.52        5.43 o   0.2062E-02
  -5   8  26       53.75       50.36        4.92 o   0.2353E-02
  -4   8  26       27.57       31.96        4.86 o   0.3874E-02
  -3   8  26       63.99       50.25        5.77 o   0.2134E-02
  -2   8  26      102.47      122.88        6.06 o   0.1008E-02
  -1   8  26       78.03       97.06        6.25 o   0.1297E-02
   0   8  26       58.27       40.19        5.68 o   0.2568E-02
   1   8  26       88.75      100.21        7.14 o   0.1200E-02
   2   8  26       94.15      124.88        6.02 o   0.1022E-02
   3   8  26       60.43       43.87        6.00 o   0.2345E-02
   4   8  26        6.58       10.54        4.54 o   0.1116E-01
   5   8  26       44.93       55.27        5.00 o   0.2331E-02
   6   8  26       44.13       51.55        5.54 o   0.2431E-02
  -5   9  26      458.87      387.85       11.51 o   0.2303E-03
  -4   9  26      232.53      230.57        8.26 o   0.4659E-03
  -3   9  26       42.16       37.43        4.84 o   0.3062E-02
  -2   9  26      184.50      163.26        7.77 o   0.6564E-03
  -1   9  26       48.51       57.14        5.73 o   0.2167E-02
   0   9  26      629.18      656.09       12.09 o   0.1280E-03
   1   9  26       38.58       60.34        5.27 o   0.2239E-02
   2   9  26      172.09      155.98        7.56 o   0.6976E-03
   3   9  26       43.78       43.31        5.38 o   0.2716E-02
   4   9  26      208.52      212.66        9.46 o   0.5101E-03
   5   9  26      385.52      356.43       14.20 o   0.2606E-03
  -3  10  26      150.47      111.00       18.52 o   0.7254E-03
  -2  10  26      204.15      219.67        7.91 o   0.5043E-03
  -1  10  26      275.03      318.71        9.00 o   0.3355E-03
   0  10  26      160.60      244.35        8.28 o   0.5060E-03
   1  10  26      282.37      324.87       11.90 o   0.3208E-03
   2  10  26      203.74      211.09       10.44 o   0.5082E-03
   3  10  26      170.48      123.99       20.10 o   0.6326E-03
   0   1  27      234.28      242.14       12.03 o   0.4316E-03
   1   1  27      129.05      179.36       11.20 o   0.6517E-03
  -1   2  27      523.36      548.26       14.23 o   0.1615E-03
   0   2  27     3157.34     2942.55       34.52 o   0.1195E-04
   1   2  27      625.85      660.33       15.85 o   0.1263E-03
   2   2  27       78.07       74.63        7.46 o   0.1538E-02
  -2   3  27     1226.84     1081.39       20.03 o   0.5779E-04
  -1   3  27      179.69      193.26        9.51 o   0.5777E-03
   0   3  27        8.61       22.61        6.11 o   0.5601E-02
   1   3  27      195.99      199.05        9.65 o   0.5472E-03
   2   3  27     1157.25     1018.23       20.17 o   0.6301E-04
   3   3  27       70.41       77.38        7.50 o   0.1544E-02
  -3   4  27       32.18       44.01        6.95 o   0.2770E-02
  -2   4  27      452.86      521.27       12.68 o   0.1792E-03
  -1   4  27      499.30      532.26       13.11 o   0.1702E-03
   0   4  27     1649.41     1639.94       23.77 o   0.3272E-04
   1   4  27      579.06      631.42       14.90 o   0.1366E-03
   2   4  27      451.84      514.58       12.89 o   0.1813E-03
   3   4  27       47.25       56.59        6.35 o   0.2164E-02
   4   4  27      411.70      419.19       11.84 o   0.2269E-03
  -4   5  27      108.12       92.00        8.49 o   0.1155E-02
  -3   5  27      128.33      127.26        8.10 o   0.8890E-03
  -2   5  27        3.72       10.76        6.15 o   0.9817E-02
  -1   5  27       24.78       20.60        6.48 o   0.4666E-02
   0   5  27     1468.11     1495.02       22.21 o   0.3793E-04
   1   5  27       22.52       13.25        6.53 o   0.5942E-02
   2   5  27        9.39        9.69        6.42 o   0.8778E-02
   3   5  27       99.95      108.51        7.30 o   0.1093E-02
   4   5  27       85.06       76.52        7.18 o   0.1451E-02
   5   5  27       57.94       68.29        6.78 o   0.1782E-02
  -5   6  27      315.78      320.81       13.19 o   0.3101E-03
  -4   6  27      127.94      124.42        7.68 o   0.9029E-03
  -3   6  27      572.49      502.02       11.21 o   0.1695E-03
  -2   6  27     1109.81     1044.83       16.76 o   0.6326E-04
  -1   6  27      185.17      202.31        7.95 o   0.5576E-03
   0   6  27        6.76       17.26        5.62 o   0.7060E-02
   1   6  27      186.92      201.24        8.61 o   0.5547E-03
   2   6  27      988.09      941.01       18.59 o   0.7366E-04
   3   6  27      602.55      551.07       13.84 o   0.1517E-03
   4   6  27      129.11      131.98        7.34 o   0.8675E-03
   5   6  27      322.73      335.99       10.67 o   0.3020E-03
   6   6  27       57.73       85.84        6.60 o   0.1518E-02
  -6   7  27      414.63      406.36       10.53 o   0.2329E-03
  -5   7  27      224.07      210.94        9.00 o   0.5034E-03
  -4   7  27      263.66      290.67        8.86 o   0.3647E-03
  -3   7  27      333.33      337.49        9.62 o   0.2974E-03
  -2   7  27      326.03      312.42        9.32 o   0.3202E-03
  -1   7  27      837.83      751.43       14.01 o   0.9937E-04
   0   7  27       59.98       41.68        5.89 o   0.2389E-02
   1   7  27      877.74      763.46       15.65 o   0.9527E-04
   2   7  27      311.48      298.95       10.33 o   0.3351E-03
   3   7  27      319.35      334.99        9.25 o   0.3049E-03
   4   7  27      248.50      274.59        8.48 o   0.3910E-03
   5   7  27      147.43      197.23        6.78 o   0.6243E-03
   6   7  27      417.46      405.85       10.43 o   0.2327E-03
   7   7  27       79.11       42.37        8.30 o   0.1996E-02
  -5   8  27      254.67      206.27        8.53 o   0.4821E-03
  -4   8  27      108.59      102.20        6.06 o   0.1136E-02
  -3   8  27        0.65        6.32        5.08 o   0.1754E-01
  -2   8  27       34.80       30.86        5.74 o   0.3564E-02
  -1   8  27       39.69       52.74        5.33 o   0.2465E-02
   0   8  27      448.86      462.41       10.85 o   0.2028E-03
   1   8  27       42.07       55.99        5.70 o   0.2305E-02
   2   8  27       25.30       25.08        5.00 o   0.4600E-02
   3   8  27        5.29        9.23        4.56 o   0.1261E-01
   4   8  27      123.55      121.41        6.13 o   0.9620E-03
   5   8  27      180.89      157.16        8.83 o   0.6659E-03
  -4   9  27      136.53      128.43        9.50 o   0.8434E-03
  -3   9  27      667.86      630.66       11.77 o   0.1293E-03
  -2   9  27       47.85       58.36        5.14 o   0.2228E-02
  -1   9  27        4.07        8.46        4.55 o   0.1357E-01
   0   9  27       50.35      101.68        5.25 o   0.1435E-02
   1   9  27        1.69        1.25        4.59 o   0.3670E-01
   2   9  27       60.70       59.80        6.19 o   0.1984E-02
   3   9  27      622.49      607.44       13.59 o   0.1370E-03
   4   9  27       96.70      137.50       16.06 o   0.7771E-03
   0   0  28     2387.62     2245.23       67.41 o   0.1762E-04
   0   1  28        5.06        3.04        7.44 o   0.1240E-01
   1   1  28      285.64      210.08       13.30 o   0.4336E-03
  -1   2  28     1836.61     1837.34       29.51 o   0.2701E-04
   0   2  28       37.94        8.45        8.40 o   0.4820E-02
   1   2  28     1830.35     1803.17       26.79 o   0.2771E-04
   2   2  28       62.49       90.71        8.60 o   0.1382E-02
  -2   3  28      673.88      707.85       16.73 o   0.1147E-03
  -1   3  28      220.80      188.06       10.31 o   0.5332E-03
   0   3  28       58.79       66.34        6.40 o   0.1815E-02
   1   3  28      240.42      223.13       10.42 o   0.4565E-03
   2   3  28      640.93      663.47       17.06 o   0.1241E-03
   3   3  28      362.27      392.44       14.64 o   0.2477E-03
  -3   4  28      185.93      174.56       10.09 o   0.6045E-03
  -2   4  28       36.10       14.50        6.67 o   0.4813E-02
  -1   4  28      604.83      530.86       14.23 o   0.1559E-03
   0   4  28      963.28      966.91       18.15 o   0.7286E-04
   1   4  28      636.36      571.31       14.35 o   0.1432E-03
   2   4  28       30.91       14.36        6.95 o   0.5062E-02
   3   4  28      164.62      145.54        9.45 o   0.7226E-03
   4   4  28        6.92        1.80        6.50 o   0.1448E-01
  -4   5  28      364.18      377.24       12.56 o   0.2577E-03
  -3   5  28        8.48       15.04        5.17 o   0.7953E-02
  -2   5  28      842.67      803.95       15.92 o   0.9223E-04
  -1   5  28      175.21      158.81        8.08 o   0.6750E-03
   0   5  28      239.85      228.45       10.11 o   0.4611E-03
   1   5  28      196.22      165.22        8.75 o   0.6240E-03
   2   5  28      956.65      923.14       17.35 o   0.7609E-04
   3   5  28       11.97       10.58        5.89 o   0.8439E-02
   4   5  28      390.25      402.55       12.01 o   0.2387E-03
   5   5  28      535.08      518.70       16.29 o   0.1665E-03
  -5   6  28       35.75       49.72        6.71 o   0.2522E-02
  -4   6  28       17.65       16.40        6.21 o   0.5976E-02
  -3   6  28       25.23       13.95        5.43 o   0.6143E-02
  -2   6  28     1795.08     1628.74       21.37 o   0.3150E-04
  -1   6  28      599.03      563.46       11.78 o   0.1509E-03
   0   6  28       76.13       65.83        5.88 o   0.1719E-02
   1   6  28      571.00      523.19       12.58 o   0.1637E-03
   2   6  28     1783.58     1636.55       23.84 o   0.3135E-04
   3   6  28       19.24       15.45        5.13 o   0.6574E-02
   4   6  28       18.41       17.62        5.07 o   0.6143E-02
   5   6  28       37.41       38.54        6.25 o   0.2989E-02
   6   6  28      555.68      503.38       13.66 o   0.1693E-03
  -6   7  28       -7.41        3.07        5.49 o   0.1569E-01
  -5   7  28       53.85       56.91        5.73 o   0.2090E-02
  -4   7  28       23.48       39.76        5.52 o   0.3373E-02
  -3   7  28      109.49      119.66        6.91 o   0.9859E-03
  -2   7  28      832.73      775.94       14.00 o   0.9677E-04
  -1   7  28      198.08      210.32        7.75 o   0.5310E-03
   0   7  28      123.64      106.70        6.79 o   0.1039E-02
   1   7  28      185.47      194.88        8.84 o   0.5701E-03
   2   7  28      776.70      736.29       15.17 o   0.1046E-03
   3   7  28      120.97      128.58        6.54 o   0.9105E-03
   4   7  28       23.19       34.82        4.85 o   0.3809E-02
   5   7  28       71.78       77.15        6.55 o   0.1530E-02
   6   7  28       -2.52        2.51        6.19 o   0.1955E-01
  -5   8  28      180.09      161.49       21.02 o   0.5277E-03
  -4   8  28        5.72        1.09        4.52 o   0.2491E-01
  -3   8  28      210.39      185.50        7.64 o   0.5645E-03
  -2   8  28      222.68      207.09        8.01 o   0.5126E-03
  -1   8  28      884.87      889.47       14.64 o   0.8307E-04
   0   8  28       19.76        6.43        5.41 o   0.9115E-02
   1   8  28      936.77      912.80       14.71 o   0.7889E-04
   2   8  28      255.11      218.10        8.44 o   0.4657E-03
   3   8  28      274.89      240.56        8.79 o   0.4163E-03
   4   8  28        1.65        0.50        5.03 o   0.3580E-01
  -2   9  28       96.74      104.37        7.79 o   0.1110E-02
  -1   9  28      149.56      142.94        8.16 o   0.7694E-03
   0   9  28       -8.53        3.92        6.12 o   0.1289E-01
   1   9  28      151.71      150.22        8.66 o   0.7344E-03
   2   9  28       79.88       90.94        8.28 o   0.1280E-02
   0   1  29      935.48      955.34       22.64 o   0.7354E-04
   1   1  29     1023.94     1039.12       22.37 o   0.6518E-04
  -1   2  29      663.63      619.33       17.17 o   0.1303E-03
   0   2  29       76.70       59.22        8.52 o   0.1677E-02
   1   2  29      607.93      559.98       17.44 o   0.1473E-03
   2   2  29     2323.50     2412.86       31.14 o   0.1766E-04
  -2   3  29      320.89      324.54       11.87 o   0.3070E-03
  -1   3  29     1095.51     1028.97       19.49 o   0.6418E-04
   0   3  29       93.12       47.23        8.51 o   0.1755E-02
   1   3  29     1014.18      982.39       20.62 o   0.6943E-04
   2   3  29      365.37      352.68       14.17 o   0.2688E-03
   3   3  29       -2.88       15.41        6.90 o   0.7925E-02
  -3   4  29      100.96      103.73        8.01 o   0.1102E-02
  -2   4  29      222.07      223.47       10.31 o   0.4735E-03
  -1   4  29      600.28      560.16       14.66 o   0.1496E-03
   0   4  29     2108.25     2036.56       25.96 o   0.2261E-04
   1   4  29      550.99      514.07       13.51 o   0.1680E-03
   2   4  29      230.73      233.81       10.91 o   0.4488E-03
   3   4  29      127.55      117.92        9.54 o   0.9094E-03
   4   4  29      432.07      488.94       14.41 o   0.1927E-03
  -4   5  29      435.61      476.24       12.76 o   0.1972E-03
  -3   5  29      412.11      403.59       12.30 o   0.2338E-03
  -2   5  29      471.63      467.47       11.27 o   0.1963E-03
  -1   5  29      792.15      734.41       14.22 o   0.1043E-03
   0   5  29      196.31      178.86        8.34 o   0.5945E-03
   1   5  29      804.90      772.27       15.95 o   0.9845E-04
   2   5  29      460.19      452.68       13.91 o   0.2011E-03
   3   5  29      416.18      406.85       12.13 o   0.2315E-03
   4   5  29      419.26      459.81       12.63 o   0.2064E-03
   5   5  29        7.59        2.40        6.34 o   0.1386E-01
  -5   6  29      167.99      230.86        7.52 o   0.5197E-03
  -4   6  29      229.49      245.64        9.43 o   0.4414E-03
  -3   6  29      207.84      186.31        9.07 o   0.5627E-03
  -2   6  29      853.06      816.02       14.41 o   0.9117E-04
  -1   6  29      379.55      359.50       11.01 o   0.2669E-03
   0   6  29      436.05      341.84       11.80 o   0.2589E-03
   1   6  29      378.31      362.74       12.31 o   0.2632E-03
   2   6  29      796.48      763.44       19.17 o   0.9854E-04
   3   6  29      209.09      200.68        8.93 o   0.5331E-03
   4   6  29      228.96      231.40        8.97 o   0.4641E-03
   5   6  29      143.45      189.78        8.99 o   0.6287E-03
   6   6  29       28.97       20.45        5.98 o   0.4636E-02
  -5   7  29      297.79      290.25       10.46 o   0.3460E-03
  -4   7  29      242.49      204.46        9.54 o   0.4932E-03
  -3   7  29      373.43      353.41       11.71 o   0.2702E-03
  -2   7  29       57.86       75.81        5.95 o   0.1686E-02
  -1   7  29      182.00      182.67        7.79 o   0.6057E-03
   0   7  29      312.37      324.88       10.06 o   0.3137E-03
   1   7  29      168.93      176.32        8.57 o   0.6331E-03
   2   7  29       65.62       73.70        6.20 o   0.1650E-02
   3   7  29      380.59      352.29       10.29 o   0.2708E-03
   4   7  29      209.99      181.19        8.91 o   0.5720E-03
   5   7  29      294.82      289.56       11.24 o   0.3459E-03
  -3   8  29       89.76       86.12        7.02 o   0.1323E-02
  -2   8  29      430.89      456.03       10.30 o   0.2076E-03
  -1   8  29      205.35      174.35        8.47 o   0.5896E-03
   0   8  29      298.98      314.35        9.09 o   0.3333E-03
   1   8  29      199.54      172.78        8.76 o   0.5982E-03
   2   8  29      413.38      436.21       11.41 o   0.2180E-03
   3   8  29      103.33       96.24       10.78 o   0.1085E-02
   0   1  30      612.62      634.68       18.18 o   0.1313E-03
   1   1  30       11.17        4.15        7.48 o   0.9578E-02
  -1   2  30     1028.02     1095.96       20.43 o   0.6187E-04
   0   2  30      760.74      941.42       18.23 o   0.8293E-04
   1   2  30      942.23     1031.24       19.73 o   0.6846E-04
   2   2  30      476.83      518.91       14.79 o   0.1752E-03
  -2   3  30      135.76      123.58        9.08 o   0.8767E-03
  -1   3  30      294.33      324.44       10.54 o   0.3212E-03
   0   3  30        9.28        1.73        6.07 o   0.1488E-01
   1   3  30      222.09      262.98       11.16 o   0.4172E-03
   2   3  30      106.23      101.01        8.29 o   0.1108E-02
   3   3  30      118.86       94.64        9.18 o   0.1086E-02
  -3   4  30       69.29       86.11        8.62 o   0.1397E-02
  -2   4  30      120.11      119.30        8.25 o   0.9436E-03
  -1   4  30      139.05      113.74        7.87 o   0.9186E-03
   0   4  30      152.46      158.84        9.21 o   0.7077E-03
   1   4  30      115.36      110.90        7.96 o   0.9987E-03
   2   4  30      125.07      108.99        9.85 o   0.9599E-03
   3   4  30       65.68       74.34        7.74 o   0.1604E-02
   4   4  30      657.18      707.59       17.42 o   0.1152E-03
  -4   5  30      260.48      255.30       10.54 o   0.4054E-03
  -3   5  30      180.34      141.64        9.61 o   0.7115E-03
  -2   5  30      753.54      744.82       15.06 o   0.1048E-03
  -1   5  30      329.65      279.68       10.21 o   0.3443E-03
   0   5  30      239.66      207.95        9.74 o   0.4879E-03
   1   5  30      303.33      262.64       12.28 o   0.3669E-03
   2   5  30      726.24      705.15       19.88 o   0.1099E-03
   3   5  30      176.66      134.47       10.53 o   0.7315E-03
   4   5  30      229.46      247.62       10.06 o   0.4367E-03
   5   5  30      187.37      177.09        8.31 o   0.6133E-03
  -5   6  30       28.77       35.28        5.21 o   0.3551E-02
  -4   6  30      677.37      626.47       15.78 o   0.1279E-03
  -3   6  30      633.06      591.06       13.62 o   0.1396E-03
  -2   6  30      136.07      114.30        7.60 o   0.9411E-03
  -1   6  30      403.71      411.07       11.20 o   0.2330E-03
   0   6  30      818.88      788.68       16.09 o   0.9585E-04
   1   6  30      412.29      422.28       14.09 o   0.2221E-03
   2   6  30      157.76      125.54        8.87 o   0.8203E-03
   3   6  30      676.94      613.18       15.31 o   0.1303E-03
   4   6  30      634.56      608.76       14.17 o   0.1360E-03
   5   6  30       20.91       29.00        6.47 o   0.4125E-02
  -4   7  30      466.32      456.11       15.15 o   0.1965E-03
  -3   7  30      443.71      414.81       12.53 o   0.2203E-03
  -2   7  30       13.20       25.78        4.95 o   0.5276E-02
  -1   7  30        6.52       13.75        4.82 o   0.9301E-02
   0   7  30      281.11      285.85        9.61 o   0.3637E-03
   1   7  30       25.43       22.73        4.98 o   0.4932E-02
   2   7  30       13.99       25.88        4.77 o   0.5252E-02
   3   7  30      389.62      354.64       13.13 o   0.2623E-03
   4   7  30      447.49      413.79       21.21 o   0.2064E-03
  -1   8  30       -1.03        1.69        8.84 o   0.1165E-01
   0   8  30       26.09       22.01        9.95 o   0.3628E-02
   1   8  30        3.62        1.20        7.32 o   0.1675E-01
   0   1  31      128.31      157.80        9.27 o   0.7448E-03
   1   1  31      943.59      894.73       19.59 o   0.7871E-04
  -1   2  31      387.04      375.83       12.51 o   0.2535E-03
   0   2  31       90.24      108.33        8.15 o   0.1111E-02
   1   2  31      429.82      416.47       14.03 o   0.2215E-03
   2   2  31        5.11        0.38        6.48 o   0.1764E-01
  -2   3  31      534.16      575.64       16.28 o   0.1526E-03
  -1   3  31       -6.69        4.96        6.62 o   0.1140E-01
   0   3  31      891.60      796.04       20.73 o   0.8861E-04
   1   3  31       10.70        4.52        6.30 o   0.1094E-01
   2   3  31      445.67      471.20       15.03 o   0.1961E-03
   3   3  31      379.55      352.37       15.48 o   0.2660E-03
  -3   4  31      719.84      685.36       17.50 o   0.1145E-03
  -2   4  31      295.46      321.92       11.50 o   0.3195E-03
  -1   4  31        8.49       13.05        6.08 o   0.8091E-02
   0   4  31       24.35       36.81        6.58 o   0.3466E-02
   1   4  31       22.31       13.31        9.15 o   0.4842E-02
   2   4  31      353.30      362.88       14.84 o   0.2649E-03
   3   4  31      805.79      752.31       18.57 o   0.9962E-04
   4   4  31       63.50       59.88        7.90 o   0.1857E-02
  -4   5  31        4.43        1.61        5.69 o   0.1946E-01
  -3   5  31      442.56      431.62       12.40 o   0.2148E-03
  -2   5  31      244.41      232.99        9.08 o   0.4504E-03
  -1   5  31      633.48      690.70       15.31 o   0.1209E-03
   0   5  31      980.01      929.72       22.18 o   0.7362E-04
   1   5  31      595.29      634.85       17.60 o   0.1325E-03
   2   5  31      231.23      218.23       12.16 o   0.4681E-03
   3   5  31      461.41      440.49       14.06 o   0.2057E-03
   4   5  31        3.31        3.07        5.19 o   0.1993E-01
   5   5  31      918.90      790.84       21.09 o   0.8857E-04
  -4   6  31      222.60      246.30       10.19 o   0.4418E-03
  -3   6  31       11.85       10.04        6.06 o   0.8504E-02
  -2   6  31      512.70      502.86       12.82 o   0.1765E-03
  -1   6  31      607.68      540.26       14.00 o   0.1545E-03
   0   6  31        0.28        0.29        5.29 o   0.3357E-01
   1   6  31      589.29      520.76       16.36 o   0.1597E-03
   2   6  31      513.53      473.88       14.10 o   0.1841E-03
   3   6  31        9.75        3.05        6.21 o   0.1277E-01
   4   6  31      231.83      253.86       11.77 o   0.4196E-03
  -2   7  31       75.61       90.66       11.70 o   0.1216E-02
  -1   7  31      278.85      274.49       17.86 o   0.3448E-03
   0   7  31       15.82        0.68        7.85 o   0.9557E-02
   1   7  31      265.70      277.67       11.20 o   0.3730E-03
   2   7  31      100.72      106.44       10.16 o   0.1048E-02
   0   0  32        2.33        4.81       14.58 o   0.4124E-02
   0   1  32      366.66      360.97       16.60 o   0.2615E-03
   1   1  32       -0.43        1.17        6.20 o   0.2218E-01
  -1   2  32       36.65       69.30        6.01 o   0.2033E-02
   0   2  32       26.96       49.26        6.21 o   0.2731E-02
   1   2  32       45.31       66.12        6.22 o   0.1995E-02
   2   2  32       15.37       22.70        5.98 o   0.5371E-02
  -2   3  32      536.68      552.23       14.00 o   0.1595E-03
  -1   3  32       15.93       17.15        6.68 o   0.5930E-02
   0   3  32      101.57      143.17        9.58 o   0.8426E-03
   1   3  32        2.66       13.10        5.77 o   0.1030E-01
   2   3  32      495.72      503.40       14.64 o   0.1780E-03
   3   3  32       44.80       32.85        7.05 o   0.2991E-02
  -3   4  32      359.88      411.29       12.20 o   0.2416E-03
  -2   4  32      754.28      733.35       16.98 o   0.1054E-03
  -1   4  32      790.92      790.62       21.70 o   0.9497E-04
   0   4  32      376.67      361.63       16.41 o   0.2570E-03
   1   4  32      785.39      748.28       21.83 o   0.1000E-03
   2   4  32      782.90      752.45       19.33 o   0.1004E-03
   3   4  32      398.98      426.28       14.18 o   0.2227E-03
   4   4  32      361.12      362.73       12.97 o   0.2638E-03
  -4   5  32      188.21      189.51       12.28 o   0.5544E-03
  -3   5  32       48.89       50.64        6.18 o   0.2363E-02
  -2   5  32      469.41      430.00       14.46 o   0.2065E-03
  -1   5  32      340.56      327.47       14.72 o   0.2900E-03
   0   5  32        7.98        8.56        7.42 o   0.8323E-02
   1   5  32      286.79      290.47       13.69 o   0.3421E-03
   2   5  32      497.23      468.60       13.90 o   0.1886E-03
   3   5  32       91.85       73.40        8.26 o   0.1432E-02
   4   5  32      183.80      180.33       12.33 o   0.5780E-03
  -2   6  32      121.84      125.84       13.35 o   0.8301E-03
  -1   6  32       57.99       81.51       11.89 o   0.1370E-02
   0   6  32       28.03       31.71        7.01 o   0.3596E-02
   1   6  32       60.72       94.65        7.21 o   0.1384E-02
   2   6  32      131.52      119.92        9.92 o   0.8948E-03
   0   1  33      225.36      256.57       11.34 o   0.4203E-03
   1   1  33      504.22      555.50       17.74 o   0.1593E-03
  -1   2  33       53.72       48.22        7.19 o   0.2234E-02
   0   2  33      272.33      302.28       12.29 o   0.3395E-03
   1   2  33       56.43       56.15        6.56 o   0.2044E-02
   2   2  33       16.78       29.47        7.10 o   0.4113E-02
  -2   3  33      198.40      205.36       11.72 o   0.5161E-03
  -1   3  33      177.77      170.65       11.39 o   0.6192E-03
   0   3  33       80.08      110.62        9.18 o   0.1104E-02
   1   3  33      203.60      188.96       10.79 o   0.5527E-03
   2   3  33      221.33      207.18       11.08 o   0.4965E-03
   3   3  33      682.04      711.45       16.96 o   0.1137E-03
  -3   4  33       90.30      107.88        8.41 o   0.1113E-02
  -2   4  33      469.68      462.11       14.24 o   0.1941E-03
  -1   4  33      371.51      439.54       14.94 o   0.2219E-03
   0   4  33       50.86       59.63        8.32 o   0.1934E-02
   1   4  33      382.34      428.84       13.52 o   0.2263E-03
   2   4  33      516.64      490.77       16.81 o   0.1751E-03
   3   4  33       96.03      102.83        9.13 o   0.1113E-02
  -2   5  33      358.14      356.26       19.04 o   0.2577E-03
  -1   5  33      376.77      363.98       16.19 o   0.2549E-03
   0   5  33        1.86       20.81        7.40 o   0.6289E-02
   1   5  33      357.84      372.24       13.84 o   0.2603E-03
   2   5  33      376.75      364.17       15.99 o   0.2557E-03
   0   1  34        3.68        3.63        5.12 o   0.1754E-01
   1   1  34      214.87      195.19       13.35 o   0.5081E-03
  -1   2  34      740.47      783.39       22.18 o   0.9831E-04
   0   2  34        4.07        6.58        6.76 o   0.1134E-01
   1   2  34      818.50      812.72       23.74 o   0.9040E-04
   2   2  34       16.24        9.38        6.07 o   0.7855E-02
  -2   3  34      667.81      646.15       24.88 o   0.1197E-03
  -1   3  34      198.27      223.02       13.15 o   0.4802E-03
   0   3  34       45.28       42.34       10.22 o   0.2287E-02
   1   3  34      183.25      219.58       15.12 o   0.4847E-03
   2   3  34      620.29      622.41       24.56 o   0.1276E-03
   0   4  34        3.92        0.01        8.48 o   0.1390E-01
   1   4  34       43.33       44.82        9.92 o   0.2245E-02
   0   1  35       46.43       50.87       13.19 o   0.1771E-02
   1   1  35      115.91      113.18       17.65 o   0.8033E-03
