# Supplementary material for: Structure–property relations of a unique and systematic dataset of 19 isostructural multicomponent apremilast forms
Source: IUCrJ. 2022 Jun 15;9(Pt 4):508–15. doi: 10.1107/S2052252522005577 (PMC9252161; doi:10.1107/S2052252522005577)
Supplement: Supplementary file 5 [file m-09-00508-sup5.hkl]

data_Apremilast_chlorbenzen
#  xcalibur in  C:\Users\E0338268\D  At  7:
_audit_creation_date        "18-01-26"
_audit_creation_method      CRYSTALS 

_cell_length_a                    12.87880(10)
_cell_angle_alpha                 90
_cell_length_b                    12.87880(10)
_cell_angle_beta                  90
_cell_length_c                    29.32610(10)
_cell_angle_gamma                 90
loop_
 _symmetry_equiv_pos_as_xyz
 'x,y,z'
 '-y+1/2,x+1/2,z+1/4'
 '-x,-y,z+1/2'
 'x+1/2,-y+1/2,-z+3/4'
 '-y,-x,-z+1/2'
 'y+1/2,-x+1/2,z+3/4'
 'y,x,-z'
 '-x+1/2,y+1/2,-z+1/4'

# NOTE FO on scale of Fc,      0.18693
# Status flags: 
#    o - used in refinement 
#    < - excluded by I/sigmaI cutoff 
#    l - excluded at low resolution  
#    h - excluded at high resolution  
#    x - excluded for another reason  

loop_
_refln_index_h
_refln_index_k
_refln_index_l
_refln_F_squared_meas
_refln_F_squared_calc
_refln_F_squared_sigma
_refln_observed_status
_refln_refinement_weight
   0   2   0     1357.15     2070.75       18.97 o   0.5943E-04
   2   2   0    18747.71    18578.31      301.83 o   0.7313E-06
   1   3   0      730.09     1041.92        9.23 o   0.1832E-03
   2   3   0    11660.60    10963.23       84.42 o   0.2057E-05
   3   3   0       28.48       72.82        5.40 o   0.5896E-02
   0   4   0     4070.13     4398.54       55.61 o   0.1235E-04
   1   4   0      425.70      544.11        7.86 o   0.4611E-03
   2   4   0     1579.71     1693.45       17.44 o   0.7100E-04
   3   4   0     7130.57     6892.66       53.50 o   0.5006E-05
   4   4   0    13677.18    10967.95      154.78 o   0.1749E-05
   1   5   0      294.75      325.61        7.36 o   0.8967E-03
   2   5   0       12.53        3.55        3.54 o   0.3761E-01
   3   5   0      202.18      370.73        8.36 o   0.8893E-03
   4   5   0     3490.40     3205.26       39.04 o   0.2037E-04
   5   5   0     8189.69     7886.37      109.54 o   0.3778E-05
   0   6   0        8.51        3.43        4.91 o   0.2851E-01
   1   6   0     3107.90     2873.19       36.18 o   0.2470E-04
   2   6   0    11094.15    10806.88       91.92 o   0.2129E-05
   3   6   0       73.09       99.38        7.31 o   0.3478E-02
   4   6   0      444.54      545.00       15.19 o   0.4296E-03
   5   6   0      725.00      775.70       13.34 o   0.2490E-03
   6   6   0     7943.66     7406.30       67.66 o   0.4281E-05
   1   7   0     1938.14     1699.56       29.52 o   0.5975E-04
   2   7   0     4486.72     4332.22       56.88 o   0.1183E-04
   3   7   0       16.89       22.20        4.56 o   0.1498E-01
   4   7   0     1150.79      976.28       16.47 o   0.1518E-03
   5   7   0      263.42      286.15        7.17 o   0.1041E-02
   6   7   0     2686.64     2444.97       24.36 o   0.3309E-04
   7   7   0      352.14      359.46       12.52 o   0.6994E-03
   0   8   0     9068.86     8256.86       75.86 o   0.3408E-05
   1   8   0       12.82        4.71        3.52 o   0.3431E-01
   2   8   0       19.03       16.32        3.63 o   0.1873E-01
   3   8   0       13.54       18.77        3.77 o   0.1875E-01
   4   8   0      521.92      414.46       10.73 o   0.5332E-03
   5   8   0     1253.65     1354.68       17.89 o   0.1027E-03
   6   8   0       71.41       80.53        4.60 o   0.4574E-02
   7   8   0      925.12      851.85       14.17 o   0.2014E-03
   8   8   0     5887.52     6064.53       73.16 o   0.6569E-05
   1   9   0        9.22       10.32        3.56 o   0.2774E-01
   2   9   0      358.64      303.97        9.89 o   0.8294E-03
   3   9   0       59.28       61.32        5.32 o   0.5663E-02
   4   9   0      563.25      579.28       14.31 o   0.3666E-03
   5   9   0     1186.11     1292.25       18.25 o   0.1114E-03
   6   9   0       65.10       58.15        5.85 o   0.5463E-02
   7   9   0      105.85       95.90        5.64 o   0.3448E-02
   8   9   0       35.05       15.31        5.02 o   0.1312E-01
   9   9   0     5784.20     5864.91       80.13 o   0.6849E-05
   0  10   0     1001.09      952.73       23.29 o   0.1620E-03
   1  10   0      250.66      296.12        8.23 o   0.1013E-02
   2  10   0      507.59      503.44       12.33 o   0.4506E-03
   3  10   0      148.30      103.65        8.08 o   0.2637E-02
   4  10   0      151.67      123.72        8.88 o   0.2251E-02
   5  10   0      257.20      263.18        8.94 o   0.1093E-02
   6  10   0      296.90      212.80        8.99 o   0.1195E-02
   7  10   0     1504.37     1454.50       22.40 o   0.8470E-04
   8  10   0      498.50      548.56       13.77 o   0.4172E-03
   9  10   0       59.24       66.95        6.37 o   0.5038E-02
  10  10   0     2413.09     2509.06       53.92 o   0.3236E-04
   1  11   0      502.24      569.75       12.64 o   0.4024E-03
   2  11   0      173.18      139.66        7.81 o   0.2067E-02
   3  11   0     6924.55     6590.28       71.02 o   0.5374E-05
   4  11   0       36.59       41.23        6.25 o   0.7586E-02
   5  11   0     2653.18     2675.75       38.36 o   0.2954E-04
   6  11   0       40.72       54.05        5.35 o   0.6712E-02
   7  11   0      734.49      773.38       16.93 o   0.2443E-03
   8  11   0      158.73      158.23        8.86 o   0.1887E-02
   9  11   0        3.92        9.00        3.29 o   0.3829E-01
  10  11   0      561.68      539.01       13.54 o   0.3979E-03
   0  12   0      993.25      885.90       22.20 o   0.1742E-03
   1  12   0       13.36        5.36        4.05 o   0.2941E-01
   2  12   0     1990.96     1942.02       29.37 o   0.5124E-04
   3  12   0     1071.39      937.26       22.06 o   0.1601E-03
   4  12   0     1027.54     1052.72       23.64 o   0.1439E-03
   5  12   0       20.06       20.83        5.61 o   0.1265E-01
   6  12   0      104.18      117.44        8.15 o   0.2772E-02
   7  12   0      395.66      394.25       13.36 o   0.6095E-03
   8  12   0       12.03        7.08        5.54 o   0.1933E-01
   9  12   0       35.68       30.30        5.44 o   0.9469E-02
   1  13   0       11.09       11.11        4.28 o   0.2202E-01
   2  13   0       38.62       47.14        5.60 o   0.7301E-02
   3  13   0        1.29        0.69        5.24 o   0.3499E-01
   4  13   0     7372.24     7240.48       97.78 o   0.4514E-05
   5  13   0        2.33        3.53        5.94 o   0.2430E-01
   6  13   0       66.89       55.62        7.26 o   0.5022E-02
   7  13   0       56.78       69.09        6.08 o   0.4933E-02
   8  13   0      986.97      922.48       27.20 o   0.1626E-03
   0  14   0      417.04      465.49       21.50 o   0.4456E-03
   1  14   0        6.16        3.69        4.55 o   0.3199E-01
   2  14   0     1733.69     1634.65       27.54 o   0.6815E-04
   3  14   0      429.68      447.46       14.76 o   0.5174E-03
   4  14   0      330.25      403.17       12.70 o   0.6558E-03
   5  14   0     1055.07     1070.20       22.91 o   0.1411E-03
   6  14   0       22.94       21.90        4.72 o   0.1335E-01
   1  15   0      299.49      375.65       13.87 o   0.6934E-03
   2  15   0      140.27      152.75       12.15 o   0.1782E-02
   3  15   0      404.20      356.17       19.18 o   0.5896E-03
   1   1   1       68.95       28.21        2.08 o   0.9969E-02
  -1   2   1      329.47      344.27        5.15 o   0.8205E-03
   0   2   1     6056.17     5477.14       53.24 o   0.7568E-05
   1   2   1      520.04      584.12        6.64 o   0.4016E-03
   2   2   1     2935.05     3024.26       24.72 o   0.2483E-04
  -2   3   1     3748.29     4227.66       30.12 o   0.1407E-04
  -1   3   1     2452.44     2955.08       20.43 o   0.2826E-04
   0   3   1    10095.25     9036.05      101.87 o   0.2821E-05
   1   3   1     2628.56     3132.29       22.50 o   0.2524E-04
   2   3   1     3610.65     4145.15       30.56 o   0.1473E-04
   3   3   1     2152.54     2956.20       21.81 o   0.2986E-04
  -3   4   1    11053.56    11319.95       77.17 o   0.2021E-05
  -2   4   1      776.33      832.30       12.42 o   0.2254E-03
  -1   4   1     2674.12     2906.73       24.49 o   0.2720E-04
   0   4   1     8675.75     8898.46       62.31 o   0.3251E-05
   1   4   1     2789.28     3058.92       24.49 o   0.2494E-04
   2   4   1      782.38      849.27       11.75 o   0.2208E-03
   3   4   1    10822.47    11059.54       75.26 o   0.2111E-05
   4   4   1    10423.09    10078.74       79.07 o   0.2443E-05
  -4   5   1     7271.31     6540.30       69.14 o   0.5236E-05
  -3   5   1      153.15      171.66        8.30 o   0.1897E-02
  -2   5   1      656.23      542.30       13.10 o   0.3683E-03
  -1   5   1      382.54      359.97        8.40 o   0.7146E-03
   0   5   1       56.39      143.09        5.21 o   0.3002E-02
   1   5   1      419.56      395.69        8.55 o   0.6288E-03
   2   5   1      622.04      499.45       11.39 o   0.4138E-03
   3   5   1      162.57      198.48        8.12 o   0.1674E-02
   4   5   1     6984.02     6297.99       63.17 o   0.5653E-05
   5   5   1     2588.37     2521.25       38.60 o   0.3141E-04
  -5   6   1     3901.31     3871.02       35.51 o   0.1517E-04
  -4   6   1      353.00      307.14       13.74 o   0.7727E-03
  -3   6   1     1293.19     1208.81       25.37 o   0.1104E-03
  -2   6   1     2909.44     2626.89       34.98 o   0.2851E-04
  -1   6   1     1568.15     1308.34       22.84 o   0.9200E-04
   0   6   1        7.80       17.85        3.92 o   0.2076E-01
   1   6   1     1758.42     1500.74       25.77 o   0.7374E-04
   2   6   1     3126.62     2821.27       36.03 o   0.2507E-04
   3   6   1     1219.66     1178.97       24.36 o   0.1176E-03
   4   6   1      303.03      262.80       11.99 o   0.9572E-03
   5   6   1     4181.49     4243.13       36.13 o   0.1299E-04
   6   6   1     1488.81     1516.14       16.14 o   0.8431E-04
  -6   7   1     1575.14     1743.17       17.59 o   0.6774E-04
  -5   7   1      558.90      531.50       10.11 o   0.4123E-03
  -4   7   1      609.71      548.94       11.25 o   0.3772E-03
  -3   7   1     2831.60     2860.77       28.31 o   0.2692E-04
  -2   7   1     1842.88     1927.58       33.35 o   0.5344E-04
  -1   7   1      224.30      175.05       10.19 o   0.1492E-02
   0   7   1      462.19      307.15       14.12 o   0.6721E-03
   1   7   1      141.73      133.24        9.15 o   0.2186E-02
   2   7   1     1994.58     1976.38       33.03 o   0.4986E-04
   3   7   1     3024.17     3028.28       32.57 o   0.2401E-04
   4   7   1      487.61      439.04       10.09 o   0.5185E-03
   5   7   1      561.36      530.55        9.99 o   0.4121E-03
   6   7   1     1635.38     1781.75       18.10 o   0.6463E-04
   7   7   1      139.51      133.54        5.70 o   0.2407E-02
  -7   8   1     1413.05     1370.81       17.90 o   0.9524E-04
  -6   8   1      175.98      161.58        6.49 o   0.1932E-02
  -5   8   1     2514.81     2326.91       27.76 o   0.3677E-04
  -4   8   1      941.49      784.62       15.72 o   0.2136E-03
  -3   8   1      976.71     1027.40       14.83 o   0.1575E-03
  -2   8   1      685.89      680.56       12.08 o   0.2965E-03
  -1   8   1      652.43      648.24       11.60 o   0.3160E-03
   0   8   1      356.85      356.15        8.01 o   0.7514E-03
   1   8   1      675.63      646.05       11.81 o   0.3111E-03
   2   8   1      742.41      716.84       12.28 o   0.2703E-03
   3   8   1      953.53      977.59       13.55 o   0.1688E-03
   4   8   1     1031.43      901.18       15.97 o   0.1775E-03
   5   8   1     2288.39     2105.98       24.10 o   0.4397E-04
   6   8   1      183.50      176.22        6.97 o   0.1759E-02
   7   8   1     1232.24     1206.96       18.05 o   0.1177E-03
   8   8   1       82.99       93.26        5.41 o   0.3791E-02
  -8   9   1      579.78      621.03       14.39 o   0.3442E-03
  -7   9   1     2088.85     2053.30       27.62 o   0.4702E-04
  -6   9   1       76.59       77.45        6.41 o   0.4210E-02
  -5   9   1      139.27      127.71        7.13 o   0.2484E-02
  -4   9   1     2510.63     2594.33       30.68 o   0.3234E-04
  -3   9   1      794.75      940.18       14.98 o   0.1928E-03
  -2   9   1      406.55      455.41        9.95 o   0.5564E-03
  -1   9   1      976.30     1061.29       13.96 o   0.1539E-03
   0   9   1       11.76       23.79        3.39 o   0.1711E-01
   1   9   1      879.05      956.55       13.70 o   0.1814E-03
   2   9   1      387.60      426.93        9.79 o   0.6044E-03
   3   9   1      813.88      979.32       14.39 o   0.1827E-03
   4   9   1     2551.70     2689.39       28.92 o   0.3079E-04
   5   9   1      161.94      120.33        7.41 o   0.2412E-02
   6   9   1       92.48      105.65        6.46 o   0.3236E-02
   7   9   1     1968.60     1951.61       23.49 o   0.5210E-04
   8   9   1      742.59      728.99       14.74 o   0.2616E-03
   9   9   1     1054.51     1018.28       20.65 o   0.1512E-03
  -9  10   1      271.26      234.04       10.03 o   0.1139E-02
  -8  10   1      162.89      184.21        7.42 o   0.1750E-02
  -7  10   1     1916.90     1984.45       25.87 o   0.5148E-04
  -6  10   1     1067.80     1072.64       17.10 o   0.1449E-03
  -5  10   1      138.47      134.00        7.13 o   0.2384E-02
  -4  10   1      184.07      207.76       10.45 o   0.1399E-02
  -3  10   1     1177.08     1183.14       20.15 o   0.1206E-03
  -2  10   1     2482.51     2479.95       28.65 o   0.3433E-04
  -1  10   1      734.40      713.44       14.38 o   0.2681E-03
   0  10   1       62.05       31.57        5.25 o   0.7949E-02
   1  10   1      774.03      748.88       14.29 o   0.2494E-03
   2  10   1     2499.79     2486.53       30.18 o   0.3399E-04
   3  10   1     1153.23     1177.12       18.90 o   0.1232E-03
   4  10   1      184.15      213.02        9.69 o   0.1403E-02
   5  10   1       87.29       87.48        6.20 o   0.3850E-02
   6  10   1     1030.97     1019.86       18.13 o   0.1548E-03
   7  10   1     2128.44     2215.98       26.09 o   0.4272E-04
   8  10   1      145.69      170.78        7.27 o   0.1930E-02
   9  10   1      283.78      243.18       11.02 o   0.1062E-02
  10  10   1       45.66       38.89        5.52 o   0.7938E-02
 -10  11   1       94.27       93.48        6.02 o   0.3585E-02
  -9  11   1       24.03       29.45        5.37 o   0.1081E-01
  -8  11   1      182.15      199.15        7.99 o   0.1561E-02
  -7  11   1      104.25       98.16        7.23 o   0.3185E-02
  -6  11   1      552.24      528.60       15.18 o   0.4033E-03
  -5  11   1      247.90      229.39        9.97 o   0.1210E-02
  -4  11   1      174.36      161.95        8.74 o   0.1844E-02
  -3  11   1      582.41      563.69       14.63 o   0.3729E-03
  -2  11   1      415.41      398.11       12.27 o   0.6000E-03
  -1  11   1      397.08      338.63       10.17 o   0.7250E-03
   0  11   1      416.52      429.87       11.29 o   0.5706E-03
   1  11   1      418.28      350.07        9.81 o   0.6915E-03
   2  11   1      375.75      374.76       10.80 o   0.6725E-03
   3  11   1      575.44      572.59       14.58 o   0.3699E-03
   4  11   1      184.90      201.59        8.93 o   0.1532E-02
   5  11   1      264.10      224.78       11.64 o   0.1147E-02
   6  11   1      578.70      580.92       14.60 o   0.3647E-03
   7  11   1      134.41      142.36        8.72 o   0.2166E-02
   8  11   1      194.55      193.08        8.87 o   0.1528E-02
   9  11   1       17.85       27.92        3.76 o   0.1421E-01
  10  11   1      123.27      136.45        7.26 o   0.2420E-02
  -9  12   1       63.10       62.05        5.66 o   0.5428E-02
  -8  12   1      284.30      306.54       10.19 o   0.9101E-03
  -7  12   1      294.44      291.64       11.67 o   0.9058E-03
  -6  12   1       16.40       29.08        5.55 o   0.1133E-01
  -5  12   1      165.35      159.42       11.18 o   0.1739E-02
  -4  12   1     1568.83     1500.07       30.12 o   0.7689E-04
  -3  12   1      319.49      300.68       11.97 o   0.8442E-03
  -2  12   1      560.36      498.98       14.34 o   0.4202E-03
  -1  12   1      180.43      209.66        7.38 o   0.1547E-02
   0  12   1     4555.50     4707.49       42.26 o   0.1078E-04
   1  12   1      179.76      202.06        7.92 o   0.1572E-02
   2  12   1      548.92      499.78       13.08 o   0.4299E-03
   3  12   1      273.11      253.69       10.17 o   0.1064E-02
   4  12   1     1557.02     1536.00       30.12 o   0.7529E-04
   5  12   1      115.68      128.32        8.10 o   0.2537E-02
   6  12   1       35.48       49.23        5.99 o   0.7042E-02
   7  12   1      297.51      302.48       11.86 o   0.8736E-03
   8  12   1      322.58      337.46       12.83 o   0.7637E-03
   9  12   1       56.50       65.52        6.26 o   0.5227E-02
  -8  13   1      132.78      146.54        8.10 o   0.2205E-02
  -7  13   1        8.54       14.01        4.84 o   0.1951E-01
  -6  13   1      378.68      367.12       14.15 o   0.6536E-03
  -5  13   1      239.14      243.28       11.95 o   0.1100E-02
  -4  13   1      756.44      673.94       21.60 o   0.2609E-03
  -3  13   1      214.90      227.21       12.03 o   0.1213E-02
  -2  13   1       72.05       79.89        6.56 o   0.4196E-02
  -1  13   1       45.68       41.70        6.18 o   0.7080E-02
   0  13   1       20.04       12.34        4.34 o   0.1886E-01
   1  13   1       47.09       35.84        5.11 o   0.8303E-02
   2  13   1      103.80      104.24        6.67 o   0.3148E-02
   3  13   1      236.19      230.53       10.16 o   0.1222E-02
   4  13   1      665.60      603.96       20.36 o   0.3091E-03
   5  13   1      273.75      301.84       12.73 o   0.8742E-03
   6  13   1      372.53      381.72       13.88 o   0.6407E-03
   7  13   1        8.18       10.51        4.57 o   0.2309E-01
   8  13   1      125.41      138.64        9.35 o   0.2220E-02
  -6  14   1      618.00      629.98       15.74 o   0.3219E-03
  -5  14   1      128.69      129.41        8.13 o   0.2393E-02
  -4  14   1      127.55      114.67        8.50 o   0.2593E-02
  -3  14   1      153.78      163.64        9.40 o   0.1859E-02
  -2  14   1      220.32      237.48        9.95 o   0.1224E-02
  -1  14   1      389.83      400.48       11.58 o   0.6261E-03
   0  14   1     1145.46     1263.88       23.23 o   0.1136E-03
   1  14   1      383.77      395.06       12.87 o   0.6250E-03
   2  14   1      260.47      280.18       10.26 o   0.1004E-02
   3  14   1      204.28      204.35       10.57 o   0.1392E-02
   4  14   1       90.88       94.34        7.39 o   0.3438E-02
   5  14   1      136.71      126.70        8.36 o   0.2358E-02
   6  14   1      537.46      545.86       14.62 o   0.3960E-03
  -3  15   1      143.20      127.09       11.87 o   0.1998E-02
  -2  15   1      237.47      250.51       15.04 o   0.9966E-03
  -1  15   1       51.54       61.41        8.69 o   0.4603E-02
   0  15   1       11.22        7.09        4.48 o   0.2568E-01
   1  15   1       63.92       70.30        7.83 o   0.4346E-02
   2  15   1      173.28      189.16       13.28 o   0.1401E-02
   3  15   1      194.77      181.56       13.65 o   0.1374E-02
   0   1   2     2071.96     2134.26       17.52 o   0.4630E-04
   1   1   2     4401.52     5417.95       37.80 o   0.9389E-05
   0   2   2       32.49       36.74        2.73 o   0.1096E-01
   1   2   2    18958.00    21524.63      425.72 o   0.5835E-06
  -2   3   2    16860.87    17066.51      148.16 o   0.9058E-06
  -1   3   2    25078.38    26285.84      571.66 o   0.3653E-06
   0   3   2     6577.50     5889.76       57.39 o   0.6473E-05
   1   3   2    25345.79    25999.06      571.03 o   0.3676E-06
   2   3   2    16845.96    17177.12      198.57 o   0.8851E-06
   3   3   2    19555.52    19184.79      186.84 o   0.7038E-06
  -3   4   2      399.87      330.66        9.97 o   0.7345E-03
  -2   4   2      240.33      237.06        7.69 o   0.1261E-02
  -1   4   2      593.82      748.53        9.61 o   0.2869E-03
   0   4   2      419.56      501.50        8.70 o   0.5027E-03
   1   4   2      617.69      750.91       10.75 o   0.2794E-03
   2   4   2      292.21      309.08        7.32 o   0.9415E-03
   3   4   2      382.47      314.88        9.57 o   0.7838E-03
   4   4   2      148.86      230.80        6.99 o   0.1543E-02
  -4   5   2     3879.49     4189.04       44.72 o   0.1374E-04
  -3   5   2    13930.41    13066.13      112.88 o   0.1434E-05
  -2   5   2     3504.13     3679.45       36.56 o   0.1732E-04
  -1   5   2     3068.95     2572.13       29.09 o   0.2880E-04
   0   5   2     1901.72     1974.49       22.29 o   0.5213E-04
   1   5   2     3322.43     2851.52       30.47 o   0.2430E-04
   2   5   2     3642.49     3891.32       34.58 o   0.1584E-04
   3   5   2    12919.28    12311.33       94.84 o   0.1633E-05
   4   5   2     3735.40     4053.42       43.85 o   0.1465E-04
   5   5   2      115.23       90.10        8.58 o   0.3007E-02
  -5   6   2     1555.46     1606.34       20.11 o   0.7450E-04
  -4   6   2       54.93       79.20        6.82 o   0.4417E-02
  -3   6   2     2568.37     2375.34       35.05 o   0.3457E-04
  -2   6   2     1677.48     1390.96       25.32 o   0.8272E-04
  -1   6   2     2013.04     1957.00       26.50 o   0.5085E-04
   0   6   2      502.78      689.26       11.48 o   0.3330E-03
   1   6   2     1649.31     1674.56       23.03 o   0.6853E-04
   2   6   2     1718.30     1466.53       25.35 o   0.7725E-04
   3   6   2     2354.09     2183.21       33.59 o   0.4016E-04
   4   6   2       37.93       71.67        5.61 o   0.5505E-02
   5   6   2     1519.81     1569.91       18.38 o   0.7780E-04
   6   6   2      855.56      826.39       11.91 o   0.2182E-03
  -6   7   2     1087.35     1109.09       14.97 o   0.1387E-03
  -5   7   2     1584.97     1551.41       18.46 o   0.7735E-04
  -4   7   2     1436.66     1475.36       18.79 o   0.8691E-04
  -3   7   2      599.23      662.98       11.85 o   0.3225E-03
  -2   7   2      672.41      720.93       18.33 o   0.2669E-03
  -1   7   2      744.91      668.30       17.90 o   0.2724E-03
   0   7   2      709.44      776.63       17.54 o   0.2415E-03
   1   7   2      665.23      585.66       17.94 o   0.3232E-03
   2   7   2      711.22      732.93       18.01 o   0.2569E-03
   3   7   2      664.69      701.28       14.99 o   0.2836E-03
   4   7   2     1430.48     1469.69       18.68 o   0.8757E-04
   5   7   2     1765.59     1699.69       18.87 o   0.6559E-04
   6   7   2     1073.34     1092.88       14.26 o   0.1424E-03
   7   7   2     3942.19     3852.73       32.48 o   0.1532E-04
  -7   8   2     2248.85     2229.74       25.62 o   0.4137E-04
  -6   8   2     1283.36     1251.77       17.84 o   0.1101E-03
  -5   8   2       16.75        2.78        4.04 o   0.3025E-01
  -4   8   2     3402.49     3550.56       33.01 o   0.1841E-04
  -3   8   2       38.51       38.77        4.12 o   0.9278E-02
  -2   8   2      690.39      601.16       11.60 o   0.3286E-03
  -1   8   2      552.48      466.17       10.76 o   0.4708E-03
   0   8   2      529.79      505.86        9.59 o   0.4558E-03
   1   8   2      596.07      485.95       11.13 o   0.4349E-03
   2   8   2      701.36      583.54       12.89 o   0.3314E-03
   3   8   2       54.54       49.48        4.34 o   0.7079E-02
   4   8   2     3397.20     3475.06       31.77 o   0.1896E-04
   5   8   2       29.83       19.18        4.30 o   0.1410E-01
   6   8   2     1331.26     1277.62       18.94 o   0.1051E-03
   7   8   2     2330.08     2293.40       27.30 o   0.3907E-04
   8   8   2     2701.01     2701.66       29.26 o   0.2943E-04
  -8   9   2      150.81      174.60        7.79 o   0.1875E-02
  -7   9   2      372.28      420.12       10.25 o   0.6204E-03
  -6   9   2      154.80      154.78        7.14 o   0.2066E-02
  -5   9   2       42.42       63.64        4.67 o   0.6312E-02
  -4   9   2      856.85      824.06       16.19 o   0.2115E-03
  -3   9   2      392.73      393.00       10.61 o   0.6352E-03
  -2   9   2      426.41      398.91       10.89 o   0.6072E-03
  -1   9   2      222.00      198.72        7.20 o   0.1504E-02
   0   9   2      108.52       69.73        5.20 o   0.4311E-02
   1   9   2      201.63      190.01        6.77 o   0.1628E-02
   2   9   2      486.67      442.85       10.61 o   0.5238E-03
   3   9   2      399.03      392.45        9.72 o   0.6390E-03
   4   9   2      706.69      693.45       13.90 o   0.2802E-03
   5   9   2       33.76       49.01        4.87 o   0.7878E-02
   6   9   2      150.30      150.62        7.28 o   0.2122E-02
   7   9   2      424.52      468.63        9.92 o   0.5333E-03
   8   9   2      171.66      187.49        6.91 o   0.1739E-02
   9   9   2      328.70      339.30       11.16 o   0.7732E-03
  -9  10   2      555.93      594.23       13.03 o   0.3697E-03
  -8  10   2       58.38       59.42        5.25 o   0.5732E-02
  -7  10   2      694.26      681.16       14.31 o   0.2840E-03
  -6  10   2      296.92      273.08        9.00 o   0.9955E-03
  -5  10   2      213.13      241.83        8.23 o   0.1280E-02
  -4  10   2      425.84      470.43       13.57 o   0.5046E-03
  -3  10   2     2279.85     2272.36       27.55 o   0.3990E-04
  -2  10   2      349.24      358.27       10.38 o   0.7232E-03
  -1  10   2      557.27      525.17       12.10 o   0.4160E-03
   0  10   2      261.56      253.66        8.40 o   0.1113E-02
   1  10   2      593.34      569.16       12.03 o   0.3751E-03
   2  10   2      232.10      237.41        8.73 o   0.1225E-02
   3  10   2     2360.45     2378.74       27.36 o   0.3709E-04
   4  10   2      371.82      405.57       11.57 o   0.6247E-03
   5  10   2      199.97      222.37        7.59 o   0.1420E-02
   6  10   2      291.53      279.14        8.95 o   0.9879E-03
   7  10   2      665.30      658.14       12.40 o   0.3041E-03
   8  10   2       69.86       73.37        5.73 o   0.4635E-02
   9  10   2      536.47      581.89       13.56 o   0.3816E-03
  10  10   2      367.00      453.17       11.69 o   0.5665E-03
 -10  11   2      642.80      607.04       13.28 o   0.3337E-03
  -9  11   2       10.27        8.73        4.14 o   0.2599E-01
  -8  11   2      123.64      129.14        6.85 o   0.2518E-02
  -7  11   2      289.08      289.46       10.64 o   0.9389E-03
  -6  11   2      672.65      678.19       16.61 o   0.2890E-03
  -5  11   2     1130.01     1094.55       20.63 o   0.1342E-03
  -4  11   2      848.32      883.77       17.60 o   0.1975E-03
  -3  11   2      470.81      451.41       12.20 o   0.5103E-03
  -2  11   2     1200.55     1107.77       21.52 o   0.1276E-03
  -1  11   2      327.40      295.16        9.33 o   0.8989E-03
   0  11   2        9.02       18.57        3.40 o   0.2151E-01
   1  11   2      331.78      286.86        8.78 o   0.9216E-03
   2  11   2     1123.72     1054.12       19.17 o   0.1408E-03
   3  11   2      489.04      465.41       11.55 o   0.4916E-03
   4  11   2      862.61      903.28       18.32 o   0.1906E-03
   5  11   2     1201.91     1130.62       24.04 o   0.1232E-03
   6  11   2      689.64      699.51       15.97 o   0.2793E-03
   7  11   2      320.18      314.01       10.60 o   0.8433E-03
   8  11   2      163.05      172.46        8.23 o   0.1788E-02
   9  11   2       22.08       22.20        4.05 o   0.1479E-01
  10  11   2      626.26      611.29       15.57 o   0.3282E-03
  -9  12   2      228.44      240.82        9.38 o   0.1223E-02
  -8  12   2       37.52       28.39        4.75 o   0.1030E-01
  -7  12   2      474.66      466.92       12.85 o   0.4888E-03
  -6  12   2      391.98      378.71       12.13 o   0.6463E-03
  -5  12   2      137.04      125.80       10.47 o   0.2159E-02
  -4  12   2      168.66      162.84       11.63 o   0.1646E-02
  -3  12   2      535.08      546.32       16.95 o   0.3867E-03
  -2  12   2      267.77      254.80       10.14 o   0.1074E-02
  -1  12   2     1959.09     1995.62       26.55 o   0.5086E-04
   0  12   2       52.98       31.49        4.85 o   0.8778E-02
   1  12   2     1999.50     1985.49       27.14 o   0.5050E-04
   2  12   2      221.85      208.15        8.66 o   0.1392E-02
   3  12   2      553.12      589.73       14.24 o   0.3671E-03
   4  12   2      158.18      142.47        9.08 o   0.2016E-02
   5  12   2      129.46      127.28        8.28 o   0.2392E-02
   6  12   2      367.48      371.30       12.22 o   0.6744E-03
   7  12   2      468.90      439.20       14.69 o   0.5045E-03
   8  12   2       32.59       34.77        5.82 o   0.8707E-02
   9  12   2      182.51      203.56        9.79 o   0.1491E-02
  -8  13   2      433.71      468.10       14.00 o   0.5061E-03
  -7  13   2      711.22      757.88       18.09 o   0.2482E-03
  -6  13   2      263.78      298.70       11.92 o   0.9273E-03
  -5  13   2      212.23      247.18       11.41 o   0.1158E-02
  -4  13   2       16.68       22.21        6.63 o   0.1113E-01
  -3  13   2      963.85      940.94       24.57 o   0.1651E-03
  -2  13   2      124.40      120.97        7.87 o   0.2590E-02
  -1  13   2     2892.72     2819.82       39.88 o   0.2636E-04
   0  13   2      333.56      303.55        9.83 o   0.8513E-03
   1  13   2     2673.04     2628.13       31.94 o   0.3047E-04
   2  13   2      104.89       91.64        6.15 o   0.3533E-02
   3  13   2      939.17      938.98       19.63 o   0.1740E-03
   4  13   2       20.91       22.16        5.52 o   0.1257E-01
   5  13   2      255.59      289.06       12.55 o   0.9380E-03
   6  13   2      293.83      301.03       12.56 o   0.8740E-03
   7  13   2      699.18      756.18       16.12 o   0.2550E-03
   8  13   2      441.23      455.14       16.94 o   0.4916E-03
  -6  14   2      317.79      357.48       10.98 o   0.7527E-03
  -5  14   2      162.80      179.97        8.63 o   0.1748E-02
  -4  14   2      169.28      185.97        9.31 o   0.1650E-02
  -3  14   2      213.30      206.93       10.64 o   0.1341E-02
  -2  14   2      445.97      415.16       15.21 o   0.5395E-03
  -1  14   2      388.40      422.89       11.52 o   0.5919E-03
   0  14   2     1678.35     1792.66       29.43 o   0.6175E-04
   1  14   2      339.34      390.71       12.09 o   0.6638E-03
   2  14   2      437.41      420.39       12.92 o   0.5575E-03
   3  14   2      190.45      184.48       10.11 o   0.1536E-02
   4  14   2      188.99      191.56        9.96 o   0.1524E-02
   5  14   2      165.61      198.71        8.90 o   0.1600E-02
   6  14   2      349.99      379.60       11.87 o   0.6784E-03
  -3  15   2       42.59       45.23        7.98 o   0.5920E-02
  -2  15   2       68.05       80.54        6.79 o   0.4169E-02
  -1  15   2      392.10      400.24       18.98 o   0.5464E-03
   0  15   2      166.74      163.21        8.84 o   0.1868E-02
   1  15   2      379.28      442.04       15.45 o   0.5455E-03
   2  15   2       99.96      116.50       10.76 o   0.2430E-02
   3  15   2       33.71       43.95        7.87 o   0.6351E-02
   1   1   3     3636.97     3436.61       24.61 o   0.1870E-04
  -1   2   3    20192.55    20337.77      317.33 o   0.6290E-06
   0   2   3    11139.04    10586.12      116.96 o   0.2184E-05
   2   2   3     2622.25     2572.68       21.10 o   0.3199E-04
  -1   3   3    17878.20    18967.96      183.67 o   0.7626E-06
   0   3   3     1414.35     1887.02       17.18 o   0.6446E-04
   1   3   3    17507.00    18680.56      201.06 o   0.7835E-06
   3   3   3    17783.55    18548.37      159.05 o   0.7841E-06
  -3   4   3      472.83      388.36       11.02 o   0.5959E-03
  -2   4   3     1630.22     1889.67       21.06 o   0.6044E-04
  -1   4   3     3325.51     3428.94       29.40 o   0.1941E-04
   0   4   3      916.53     1334.92       13.92 o   0.1231E-03
   1   4   3     3317.96     3401.14       29.89 o   0.1961E-04
   2   4   3     1795.69     2099.59       21.80 o   0.5058E-04
   3   4   3      346.71      269.83        9.52 o   0.9409E-03
   4   4   3     6493.95     6594.12       57.67 o   0.5630E-05
  -4   5   3      623.67      570.15       15.85 o   0.3484E-03
  -3   5   3      370.12      365.20       12.30 o   0.6787E-03
  -2   5   3     2079.48     1897.28       26.43 o   0.5163E-04
  -1   5   3      658.24      617.30       11.11 o   0.3316E-03
   0   5   3       12.37       15.07        4.02 o   0.2043E-01
   1   5   3      891.34      812.87       14.86 o   0.2119E-03
   2   5   3     1954.50     1832.11       24.56 o   0.5599E-04
   3   5   3      380.15      375.51       12.53 o   0.6541E-03
   4   5   3      681.25      638.56       16.64 o   0.2990E-03
   5   5   3        4.72       16.29        5.80 o   0.1612E-01
  -5   6   3      244.11      207.22        7.64 o   0.1415E-02
  -4   6   3      648.94      494.83       17.19 o   0.3787E-03
  -3   6   3     2322.96     2693.13       33.36 o   0.3200E-04
  -2   6   3     8481.12     8335.29       73.28 o   0.3517E-05
  -1   6   3     1035.74     1175.37       19.18 o   0.1312E-03
   0   6   3     5452.62     5398.69       48.35 o   0.8107E-05
   1   6   3     1118.01     1234.89       19.47 o   0.1195E-03
   2   6   3     8059.84     7841.49       65.84 o   0.3935E-05
   3   6   3     2423.42     2825.58       34.45 o   0.2946E-04
   4   6   3      719.73      562.95       18.46 o   0.3182E-03
   5   6   3      242.61      219.63        7.23 o   0.1370E-02
   6   6   3      919.81      916.56       12.84 o   0.1893E-03
  -6   7   3     1261.58     1196.94       16.93 o   0.1170E-03
  -5   7   3     1536.56     1606.62       18.21 o   0.7632E-04
  -4   7   3     1927.32     1931.25       22.24 o   0.5308E-04
  -3   7   3       20.89       28.44        4.27 o   0.1304E-01
  -2   7   3       82.62       97.58        7.69 o   0.3422E-02
  -1   7   3     5572.39     5063.39       57.75 o   0.8566E-05
   0   7   3     2713.92     2849.19       34.56 o   0.2724E-04
   1   7   3     5488.19     5051.68       60.51 o   0.8650E-05
   2   7   3       70.99       68.98        6.47 o   0.4740E-02
   3   7   3       50.38       44.52        5.42 o   0.7189E-02
   4   7   3     1974.06     1991.48       21.16 o   0.5062E-04
   5   7   3     1852.93     1902.99       21.41 o   0.5620E-04
   6   7   3     1536.59     1443.01       18.90 o   0.8521E-04
   7   7   3     3156.62     3391.15       30.83 o   0.2049E-04
  -7   8   3      958.23      932.31       16.66 o   0.1785E-03
  -6   8   3     1080.60     1087.31       17.01 o   0.1393E-03
  -5   8   3      101.50       87.64        5.69 o   0.3765E-02
  -4   8   3     1299.69     1281.73       19.23 o   0.1067E-03
  -3   8   3     2328.26     2093.20       24.40 o   0.4331E-04
  -2   8   3     4024.85     4154.17       32.65 o   0.1370E-04
  -1   8   3     3646.17     3456.48       30.30 o   0.1824E-04
   0   8   3      529.20      636.22        9.59 o   0.3609E-03
   1   8   3     3790.80     3569.64       30.84 o   0.1711E-04
   2   8   3     3947.03     4009.68       35.21 o   0.1444E-04
   3   8   3     2576.23     2372.32       25.13 o   0.3527E-04
   4   8   3     1243.51     1205.15       16.95 o   0.1178E-03
   5   8   3       87.97       65.42        5.34 o   0.4812E-02
   6   8   3     1174.63     1185.07       18.08 o   0.1211E-03
   7   8   3     1005.23      944.43       17.10 o   0.1712E-03
   8   8   3     3267.53     3031.47       37.39 o   0.2266E-04
  -8   9   3      122.79       80.91        6.32 o   0.3473E-02
  -7   9   3      758.82      751.13       14.58 o   0.2501E-03
  -6   9   3     1763.75     1910.27       24.11 o   0.5640E-04
  -5   9   3     1014.39      979.97       16.49 o   0.1637E-03
  -4   9   3      726.94      693.71       14.24 o   0.2771E-03
  -3   9   3      425.94      399.81       10.59 o   0.6036E-03
  -2   9   3      685.48      724.30       12.91 o   0.2761E-03
  -1   9   3     1935.32     1998.56       21.21 o   0.5145E-04
   0   9   3     4054.54     4345.90       31.72 o   0.1291E-04
   1   9   3     2091.99     2100.16       22.25 o   0.4637E-04
   2   9   3      845.99      878.59       13.91 o   0.2035E-03
   3   9   3      404.11      366.99        9.86 o   0.6706E-03
   4   9   3      675.04      622.11       13.81 o   0.3203E-03
   5   9   3      938.92      897.85       17.13 o   0.1856E-03
   6   9   3     1939.73     2095.43       24.81 o   0.4804E-04
   7   9   3      736.62      745.51       13.22 o   0.2580E-03
   8   9   3      133.94       97.89        6.82 o   0.2927E-02
   9   9   3      121.93      127.48        7.66 o   0.2505E-02
  -9  10   3      240.22      231.56        8.70 o   0.1239E-02
  -8  10   3       43.17       48.22        4.74 o   0.7429E-02
  -7  10   3     1034.20     1154.19       17.74 o   0.1337E-03
  -6  10   3     1650.22     1737.86       23.67 o   0.6602E-04
  -5  10   3      730.36      747.98       14.82 o   0.2550E-03
  -4  10   3      308.16      296.77       12.08 o   0.8559E-03
  -3  10   3     1104.41     1142.70       18.57 o   0.1302E-03
  -2  10   3     2347.91     2460.76       27.74 o   0.3579E-04
  -1  10   3      283.49      263.85        8.46 o   0.1058E-02
   0  10   3     3858.96     3983.47       34.51 o   0.1477E-04
   1  10   3      266.33      232.36        8.28 o   0.1203E-02
   2  10   3     2570.90     2651.14       28.64 o   0.3103E-04
   3  10   3     1079.33     1142.10       17.70 o   0.1323E-03
   4  10   3      205.44      225.93        8.57 o   0.1328E-02
   5  10   3      730.90      747.64       15.00 o   0.2545E-03
   6  10   3     1637.67     1682.41       22.33 o   0.6906E-04
   7  10   3      906.06     1058.82       15.58 o   0.1582E-03
   8  10   3       71.88       72.75        5.33 o   0.4758E-02
   9  10   3      199.55      199.27        8.47 o   0.1498E-02
  10  10   3      382.08      359.02       10.03 o   0.7088E-03
 -10  11   3      231.57      259.80       10.66 o   0.1119E-02
  -9  11   3       69.96       74.48        5.23 o   0.4809E-02
  -8  11   3       43.07       57.53        4.38 o   0.6801E-02
  -7  11   3      532.15      521.35       11.93 o   0.4310E-03
  -6  11   3      710.74      714.35       15.54 o   0.2689E-03
  -5  11   3      981.42      921.99       18.74 o   0.1743E-03
  -4  11   3     3712.70     3606.98       44.06 o   0.1683E-04
  -3  11   3      116.58      103.48        7.34 o   0.2988E-02
  -2  11   3      163.77      181.55        7.55 o   0.1758E-02
  -1  11   3      386.21      398.36        9.41 o   0.6419E-03
   0  11   3      469.33      419.56        9.89 o   0.5662E-03
   1  11   3      332.28      351.61        8.85 o   0.7691E-03
   2  11   3      218.26      223.69        7.91 o   0.1337E-02
   3  11   3       96.18       92.36        5.60 o   0.3695E-02
   4  11   3     3671.51     3653.05       41.15 o   0.1676E-04
   5  11   3     1060.41      985.52       18.63 o   0.1565E-03
   6  11   3      759.93      765.19       15.42 o   0.2437E-03
   7  11   3      648.96      635.93       16.62 o   0.3119E-03
   8  11   3       61.68       57.22        6.70 o   0.5320E-02
   9  11   3       68.70       67.27        5.43 o   0.5117E-02
  10  11   3      253.92      279.27       11.58 o   0.1002E-02
  -9  12   3       54.05       48.44        4.62 o   0.7099E-02
  -8  12   3      237.72      245.31        9.80 o   0.1162E-02
  -7  12   3      238.75      259.83        9.19 o   0.1126E-02
  -6  12   3       25.83       21.62        5.90 o   0.1149E-01
  -5  12   3      546.14      523.81       16.23 o   0.3990E-03
  -4  12   3      569.05      576.64       19.56 o   0.3443E-03
  -3  12   3     1731.52     1631.43       35.92 o   0.6566E-04
  -2  12   3      589.67      575.13       16.04 o   0.3587E-03
  -1  12   3      674.16      619.50       15.61 o   0.3162E-03
   0  12   3       42.46       57.67        5.11 o   0.6501E-02
   1  12   3      738.13      716.59       14.13 o   0.2671E-03
   2  12   3      505.63      515.69       12.53 o   0.4419E-03
   3  12   3     1639.83     1641.87       23.90 o   0.7058E-04
   4  12   3      597.20      618.07       14.84 o   0.3347E-03
   5  12   3      531.12      490.45       15.09 o   0.4340E-03
   6  12   3       17.04       20.75        5.24 o   0.1401E-01
   7  12   3      190.31      209.00        9.76 o   0.1424E-02
   8  12   3      269.74      261.04       10.37 o   0.1041E-02
   9  12   3       43.61       46.06        5.61 o   0.7195E-02
  -8  13   3      398.39      388.70       15.78 o   0.5908E-03
  -7  13   3      119.61      125.41        6.74 o   0.2669E-02
  -6  13   3      577.48      629.65       17.10 o   0.3268E-03
  -5  13   3      222.14      229.18       12.26 o   0.1179E-02
  -4  13   3      299.67      260.71       13.75 o   0.9323E-03
  -3  13   3       92.08       98.50        8.80 o   0.3031E-02
  -2  13   3     1102.51     1179.56       21.64 o   0.1245E-03
  -1  13   3       49.23       57.97        6.07 o   0.5854E-02
   0  13   3     2125.39     1948.63       29.65 o   0.4947E-04
   1  13   3       48.66       58.36        4.97 o   0.6286E-02
   2  13   3     1186.04     1268.39       19.08 o   0.1124E-03
   3  13   3      115.92      101.66        7.64 o   0.2935E-02
   4  13   3      317.45      275.93       12.43 o   0.9034E-03
   5  13   3      177.55      192.76       10.69 o   0.1507E-02
   6  13   3      536.85      582.77       14.89 o   0.3713E-03
   7  13   3      120.08      114.20        7.07 o   0.2801E-02
   8  13   3      364.72      371.79       15.24 o   0.6406E-03
  -6  14   3      224.37      215.34       10.79 o   0.1279E-02
  -5  14   3      339.06      362.02       12.13 o   0.7178E-03
  -4  14   3      267.93      283.07       11.35 o   0.9719E-03
  -3  14   3       12.85       20.70        5.19 o   0.1454E-01
  -2  14   3       50.17       48.17        6.70 o   0.6126E-02
  -1  14   3      811.07      817.61       16.95 o   0.2191E-03
   0  14   3      154.00      149.15        8.67 o   0.2022E-02
   1  14   3      778.90      751.54       20.63 o   0.2348E-03
   2  14   3       36.28       47.47        5.37 o   0.7463E-02
   3  14   3       51.24       53.80        5.73 o   0.6172E-02
   4  14   3      306.19      298.33       12.23 o   0.8696E-03
   5  14   3      371.14      390.49       12.78 o   0.6427E-03
   6  14   3      232.47      222.35        9.61 o   0.1272E-02
  -3  15   3      422.16      454.89       19.20 o   0.4790E-03
  -2  15   3      183.74      221.78       10.13 o   0.1362E-02
  -1  15   3      733.15      771.30       23.76 o   0.2278E-03
   0  15   3      173.02      190.23        8.92 o   0.1641E-02
   1  15   3      751.80      817.38       22.06 o   0.2171E-03
   2  15   3      166.38      182.10       13.02 o   0.1465E-02
   3  15   3      399.53      443.57       19.05 o   0.5002E-03
   0   1   4     2285.22     2442.10       17.82 o   0.3732E-04
   1   1   4      615.03      907.03        7.45 o   0.2304E-03
  -1   2   4     3930.95     4631.65       28.53 o   0.1220E-04
   0   2   4     3283.73     3674.25       27.78 o   0.1812E-04
   1   2   4     3888.44     4519.71       27.97 o   0.1267E-04
   2   2   4     9492.45     8919.97       76.92 o   0.3022E-05
   0   3   4     8995.72     9596.35       67.75 o   0.2877E-05
   1   3   4    28130.48    29475.95      637.85 o   0.2911E-06
   3   3   4      274.76      335.53        8.12 o   0.8967E-03
  -3   4   4     2811.45     2710.93       30.80 o   0.2851E-04
  -2   4   4      847.37     1155.23       13.99 o   0.1482E-03
  -1   4   4     2323.30     2623.83       23.84 o   0.3368E-04
   0   4   4       20.01       11.42        4.06 o   0.2094E-01
   1   4   4     2585.47     2907.22       25.16 o   0.2793E-04
   2   4   4      948.60     1256.60       15.32 o   0.1276E-03
   3   4   4     2742.82     2640.53       30.54 o   0.2985E-04
   4   4   4     5917.09     5612.35       54.26 o   0.7246E-05
  -4   5   4     1886.38     1661.42       30.58 o   0.6239E-04
  -3   5   4     2724.00     2429.25       36.74 o   0.3293E-04
  -2   5   4     3968.79     4145.79       40.61 o   0.1378E-04
  -1   5   4      257.83      252.60        7.67 o   0.1126E-02
   0   5   4     6103.75     7516.80       54.06 o   0.4951E-05
   1   5   4      324.56      309.11        9.72 o   0.8400E-03
   2   5   4     3837.55     3969.97       38.48 o   0.1487E-04
   3   5   4     2674.00     2413.40       34.07 o   0.3376E-04
   4   5   4     1848.82     1566.14       27.21 o   0.6803E-04
   5   5   4     2784.83     2657.29       41.21 o   0.2846E-04
  -5   6   4     1293.66     1386.12       16.36 o   0.9865E-04
  -4   6   4      353.29      288.77       12.99 o   0.8292E-03
  -3   6   4     3819.71     3663.66       45.94 o   0.1622E-04
  -2   6   4      575.79      470.48       14.26 o   0.4413E-03
  -1   6   4     3531.99     4183.70       39.87 o   0.1444E-04
   0   6   4     2203.85     2010.73       26.93 o   0.4732E-04
   1   6   4     3330.07     3943.66       35.17 o   0.1617E-04
   2   6   4      623.64      492.02       14.96 o   0.4039E-03
   3   6   4     3888.22     3767.75       44.84 o   0.1555E-04
   4   6   4      389.67      293.67       13.76 o   0.7717E-03
   5   6   4     1356.74     1436.24       16.15 o   0.9255E-04
   6   6   4      582.29      624.56       10.20 o   0.3509E-03
  -6   7   4      867.57      824.85       14.46 o   0.2119E-03
  -5   7   4      100.23       85.47        5.00 o   0.3824E-02
  -4   7   4      348.67      303.16        8.69 o   0.8591E-03
  -3   7   4     3584.77     3184.07       33.81 o   0.2015E-04
  -2   7   4       88.70       72.68        6.57 o   0.4192E-02
  -1   7   4     3787.24     3321.68       42.53 o   0.1833E-04
   0   7   4      441.16      565.47       13.27 o   0.4166E-03
   1   7   4     3918.28     3438.93       43.69 o   0.1721E-04
   2   7   4       56.58       34.18        6.15 o   0.7324E-02
   3   7   4     3579.11     3199.21       33.91 o   0.2007E-04
   4   7   4      321.72      276.21        8.52 o   0.9614E-03
   5   7   4      150.69      122.51        5.92 o   0.2499E-02
   6   7   4      970.03      951.57       16.20 o   0.1713E-03
   7   7   4      890.41     1030.80       15.46 o   0.1656E-03
  -7   8   4       56.72       41.28        5.29 o   0.7151E-02
  -6   8   4     1548.01     1462.21       21.86 o   0.8207E-04
  -5   8   4     1161.79     1142.91       17.39 o   0.1284E-03
  -4   8   4     2829.98     2807.57       29.19 o   0.2717E-04
  -3   8   4       71.65       48.17        4.70 o   0.6299E-02
  -2   8   4      915.40      894.41       13.55 o   0.1909E-03
  -1   8   4     2918.61     2697.57       25.51 o   0.2855E-04
   0   8   4      455.31      462.04        9.05 o   0.5310E-03
   1   8   4     3118.45     2852.00       25.54 o   0.2568E-04
   2   8   4     1163.78     1129.61       16.30 o   0.1301E-03
   3   8   4       50.68       35.99        4.45 o   0.8574E-02
   4   8   4     2970.91     2912.70       29.33 o   0.2526E-04
   5   8   4     1177.84     1136.82       17.65 o   0.1282E-03
   6   8   4     1613.12     1509.46       21.62 o   0.7754E-04
   7   8   4       53.59       39.42        5.07 o   0.7599E-02
   8   8   4       84.87       94.36        6.02 o   0.3717E-02
  -8   9   4      140.95      139.14        6.97 o   0.2321E-02
  -7   9   4      190.31      211.19        7.61 o   0.1497E-02
  -6   9   4     1381.98     1277.56       23.07 o   0.1014E-03
  -5   9   4      306.11      325.13        9.86 o   0.8364E-03
  -4   9   4      202.49      212.21        7.96 o   0.1449E-02
  -3   9   4       83.82       79.85        5.54 o   0.4233E-02
  -2   9   4       98.59       79.11        5.65 o   0.4037E-02
  -1   9   4      241.43      237.78        7.75 o   0.1237E-02
   0   9   4     1337.81     1282.18       16.33 o   0.1037E-03
   1   9   4      205.38      196.49        6.86 o   0.1558E-02
   2   9   4       69.27       53.32        5.04 o   0.5971E-02
   3   9   4       71.52       63.56        5.47 o   0.5153E-02
   4   9   4      209.34      222.56        7.87 o   0.1382E-02
   5   9   4      285.91      281.06        9.92 o   0.9669E-03
   6   9   4     1400.54     1295.01       20.79 o   0.1002E-03
   7   9   4      250.83      250.76        8.34 o   0.1162E-02
   8   9   4      142.01      146.70        6.60 o   0.2253E-02
   9   9   4      588.95      529.12       15.11 o   0.3837E-03
  -9  10   4      276.06      283.17        9.25 o   0.9965E-03
  -8  10   4      138.66      129.37        6.98 o   0.2490E-02
  -7  10   4      554.81      562.69       12.63 o   0.3903E-03
  -6  10   4     3113.52     3011.38       35.95 o   0.2355E-04
  -5  10   4      318.20      340.21       10.45 o   0.7916E-03
  -4  10   4     4039.49     4225.38       45.40 o   0.1325E-04
  -3  10   4     2697.45     2688.95       32.53 o   0.2957E-04
  -2  10   4     1183.88     1128.02       19.14 o   0.1283E-03
  -1  10   4      147.61      128.01        6.97 o   0.2410E-02
   0  10   4      300.71      280.22        8.97 o   0.9668E-03
   1  10   4      156.08      138.38        7.18 o   0.2223E-02
   2  10   4     1259.79     1209.41       18.37 o   0.1157E-03
   3  10   4     2764.40     2740.90       29.03 o   0.2868E-04
   4  10   4     4066.35     4241.20       40.00 o   0.1322E-04
   5  10   4      292.43      328.60        9.20 o   0.8612E-03
   6  10   4     3110.94     2906.66       39.27 o   0.2439E-04
   7  10   4      483.27      520.15       12.07 o   0.4492E-03
   8  10   4       95.72       83.95        5.60 o   0.4003E-02
   9  10   4      274.26      262.29        9.23 o   0.1061E-02
  10  10   4       27.75       23.34        3.58 o   0.1454E-01
 -10  11   4        4.23        5.24        2.93 o   0.5048E-01
  -9  11   4      101.33      107.79        5.61 o   0.3179E-02
  -8  11   4      331.31      336.70        9.42 o   0.7967E-03
  -7  11   4       29.00       15.12        4.14 o   0.1537E-01
  -6  11   4      597.37      576.53       14.16 o   0.3604E-03
  -5  11   4      451.09      396.11       12.48 o   0.5820E-03
  -4  11   4      231.52      223.09       10.32 o   0.1240E-02
  -3  11   4     1605.21     1562.64       27.35 o   0.7377E-04
  -2  11   4      635.07      612.45       14.01 o   0.3352E-03
  -1  11   4      121.80      121.01        6.75 o   0.2712E-02
   0  11   4       32.75       28.43        4.06 o   0.1198E-01
   1  11   4      111.20      115.18        5.77 o   0.2994E-02
   2  11   4      704.66      650.40       13.87 o   0.3017E-03
   3  11   4     1392.23     1388.72       19.38 o   0.9349E-04
   4  11   4      260.55      236.12        9.44 o   0.1159E-02
   5  11   4      464.87      399.41       12.16 o   0.5726E-03
   6  11   4      628.96      616.22       14.08 o   0.3313E-03
   7  11   4        8.51        7.83        4.13 o   0.2702E-01
   8  11   4      309.55      281.40       10.90 o   0.9223E-03
   9  11   4       89.55      100.45        6.74 o   0.3313E-02
  10  11   4        6.09        3.40        3.62 o   0.4372E-01
  -9  12   4        6.07        6.04        3.53 o   0.3950E-01
  -8  12   4       75.03       89.11        5.16 o   0.4165E-02
  -7  12   4      494.39      524.22       12.75 o   0.4352E-03
  -6  12   4        3.32        2.35        4.56 o   0.3727E-01
  -5  12   4      256.32      222.98       11.37 o   0.1179E-02
  -4  12   4      241.01      219.60       11.32 o   0.1221E-02
  -3  12   4     1670.57     1554.44       35.19 o   0.7066E-04
  -2  12   4       17.54        2.35        5.49 o   0.2124E-01
  -1  12   4      256.29      285.00        9.94 o   0.9962E-03
   0  12   4      999.05      967.60       17.84 o   0.1648E-03
   1  12   4      233.93      271.25        8.24 o   0.1106E-02
   2  12   4        0.42        0.15        4.56 o   0.4772E-01
   3  12   4     1708.06     1624.67       24.50 o   0.6964E-04
   4  12   4      225.31      203.07        9.34 o   0.1397E-02
   5  12   4      227.85      181.11       10.19 o   0.1469E-02
   6  12   4       10.28        2.24        5.24 o   0.2597E-01
   7  12   4      468.84      495.68       14.49 o   0.4584E-03
   8  12   4       74.65       93.51        6.33 o   0.3824E-02
   9  12   4        2.92        5.30        3.68 o   0.4341E-01
  -8  13   4      871.43      796.81       24.44 o   0.2034E-03
  -7  13   4      504.92      451.85       13.07 o   0.4962E-03
  -6  13   4      300.44      336.99       10.85 o   0.8124E-03
  -5  13   4      858.19      829.95       21.92 o   0.1997E-03
  -4  13   4       44.27       66.69        7.00 o   0.5095E-02
  -3  13   4      263.67      275.93       12.82 o   0.9553E-03
  -2  13   4       38.38       26.86        5.65 o   0.9681E-02
  -1  13   4       51.00       31.05        6.07 o   0.7857E-02
   0  13   4      378.67      379.27       11.29 o   0.6634E-03
   1  13   4       32.88       27.06        5.03 o   0.1063E-01
   2  13   4       39.77       26.31        4.70 o   0.1068E-01
   3  13   4      271.02      281.64       10.47 o   0.9821E-03
   4  13   4       71.68       87.67        6.64 o   0.3915E-02
   5  13   4      774.84      771.61       18.62 o   0.2314E-03
   6  13   4      298.32      318.84       11.05 o   0.8504E-03
   7  13   4      457.91      421.78       12.80 o   0.5522E-03
   8  13   4      763.59      719.80       22.72 o   0.2417E-03
  -6  14   4       50.97       43.93        6.83 o   0.6410E-02
  -5  14   4      459.70      474.87       13.99 o   0.4865E-03
  -4  14   4      234.25      235.04       10.66 o   0.1189E-02
  -3  14   4      283.52      280.94       11.96 o   0.9374E-03
  -2  14   4      162.58      162.39        9.54 o   0.1820E-02
  -1  14   4      108.45      102.18        6.58 o   0.3157E-02
   0  14   4       31.22       28.13        5.41 o   0.1043E-01
   1  14   4      119.13      100.85        7.67 o   0.2941E-02
   2  14   4      127.82      164.00        9.22 o   0.1970E-02
   3  14   4      249.95      276.23        9.89 o   0.1042E-02
   4  14   4      236.78      255.34       10.70 o   0.1109E-02
   5  14   4      492.65      501.46       14.75 o   0.4456E-03
   6  14   4       42.09       39.63        5.90 o   0.7722E-02
  -3  15   4      133.87      132.33       11.11 o   0.2064E-02
  -2  15   4        8.33        5.57        4.66 o   0.2726E-01
  -1  15   4       86.14       85.14        7.43 o   0.3616E-02
   0  15   4      453.40      426.20       15.64 o   0.5202E-03
   1  15   4      123.72      124.71        9.41 o   0.2335E-02
   2  15   4        8.15        3.12        6.29 o   0.1980E-01
   3  15   4       94.51      105.56       12.27 o   0.2407E-02
   0   1   5     3792.43     4405.25       28.54 o   0.1325E-04
  -1   2   5    13975.81    15099.59      132.64 o   0.1207E-05
   0   2   5       73.34      118.84        3.51 o   0.3446E-02
   1   2   5    14214.07    15212.82      115.06 o   0.1189E-05
   2   2   5     1780.75     1753.94       18.69 o   0.6316E-04
  -1   3   5    24202.03    24615.88      548.18 o   0.4018E-06
   0   3   5       74.01       29.36        4.60 o   0.7796E-02
   1   3   5    22148.95    23819.78      254.79 o   0.4890E-06
   3   3   5      138.02      171.34        6.27 o   0.2000E-02
  -3   4   5     1006.57     1116.44       16.91 o   0.1404E-03
  -2   4   5    11047.90    10360.84       81.21 o   0.2254E-05
  -1   4   5     6202.75     6322.50       48.55 o   0.6181E-05
   0   4   5      794.37     1009.42       13.55 o   0.1795E-03
   1   4   5     5753.64     5954.26       47.84 o   0.6985E-05
   2   4   5    10148.54     9404.11       78.39 o   0.2690E-05
   3   4   5      953.23     1021.93       16.52 o   0.1590E-03
   4   4   5       38.45       39.41        5.20 o   0.8016E-02
  -4   5   5     6389.09     6113.26       63.86 o   0.6242E-05
  -3   5   5     3137.74     2611.95       38.33 o   0.2717E-04
  -2   5   5     4634.20     4746.93       43.81 o   0.1053E-04
  -1   5   5     2536.63     2694.59       27.63 o   0.3068E-04
   0   5   5      872.10     1062.69       15.48 o   0.1612E-03
   1   5   5     2648.71     2808.21       29.97 o   0.2838E-04
   2   5   5     4955.42     5101.59       45.63 o   0.9236E-05
   3   5   5     2883.95     2363.68       36.00 o   0.3215E-04
   4   5   5     6532.15     6097.63       64.71 o   0.6168E-05
   5   5   5     3015.17     2586.93       43.67 o   0.2832E-04
  -5   6   5      953.13      948.69       13.91 o   0.1763E-03
  -4   6   5     1799.16     1796.69       24.86 o   0.6066E-04
  -3   6   5     3653.46     3433.15       47.56 o   0.1793E-04
  -2   6   5     2298.36     2005.47       32.37 o   0.4489E-04
  -1   6   5     1075.95     1032.25       19.06 o   0.1478E-03
   0   6   5      486.60      366.55       12.16 o   0.5881E-03
   1   6   5     1315.83     1259.94       20.51 o   0.1070E-03
   2   6   5     2235.15     1946.30       31.32 o   0.4728E-04
   3   6   5     3494.49     3336.13       44.99 o   0.1914E-04
   4   6   5     1609.78     1572.07       25.01 o   0.7488E-04
   5   6   5     1015.50     1010.80       15.14 o   0.1586E-03
   6   6   5       19.38       24.07        3.49 o   0.1464E-01
  -6   7   5      772.34      830.76       14.61 o   0.2215E-03
  -5   7   5     2630.80     2765.53       26.15 o   0.2877E-04
  -4   7   5      852.51      752.59       13.80 o   0.2354E-03
  -3   7   5      241.38      291.61        7.96 o   0.1057E-02
  -2   7   5     1270.76     1179.16       17.71 o   0.1184E-03
  -1   7   5      469.24      540.20       14.12 o   0.4287E-03
   0   7   5     1167.51     1320.56       20.63 o   0.1085E-03
   1   7   5      434.23      477.92       13.95 o   0.4959E-03
   2   7   5     1166.47     1085.43       19.50 o   0.1342E-03
   3   7   5      308.53      354.62        8.63 o   0.8032E-03
   4   7   5      982.92      881.35       15.64 o   0.1847E-03
   5   7   5     2502.28     2647.43       26.60 o   0.3118E-04
   6   7   5      788.62      861.44       15.68 o   0.2099E-03
   7   7   5      205.60      228.08        8.27 o   0.1384E-02
  -7   8   5     1009.40     1015.95       17.37 o   0.1560E-03
  -6   8   5     1355.96     1428.91       21.40 o   0.9208E-04
  -5   8   5      518.52      438.30       12.03 o   0.4995E-03
  -4   8   5     2559.68     2458.12       27.60 o   0.3386E-04
  -3   8   5      721.00      594.09       12.50 o   0.3218E-03
  -2   8   5      682.18      806.92       11.83 o   0.2479E-03
  -1   8   5     2467.99     2408.12       23.65 o   0.3592E-04
   0   8   5     7748.16     7104.13       49.50 o   0.4582E-05
   1   8   5     2148.82     2100.15       20.37 o   0.4599E-04
   2   8   5      650.08      756.56       11.97 o   0.2707E-03
   3   8   5      663.38      520.39       12.54 o   0.3781E-03
   4   8   5     2587.74     2483.72       27.05 o   0.3329E-04
   5   8   5      403.93      340.01        9.96 o   0.7129E-03
   6   8   5     1476.58     1522.76       21.69 o   0.8176E-04
   7   8   5     1039.92     1069.29       18.59 o   0.1448E-03
   8   8   5      488.57      474.39       12.13 o   0.4759E-03
  -8   9   5       41.35       46.09        5.29 o   0.7413E-02
  -7   9   5       68.79       76.89        5.36 o   0.4742E-02
  -6   9   5      491.87      405.25       12.48 o   0.5446E-03
  -5   9   5      407.59      472.13       11.29 o   0.5240E-03
  -4   9   5       66.48       79.36        5.12 o   0.4755E-02
  -3   9   5     2333.02     2509.29       26.63 o   0.3510E-04
  -2   9   5     1803.76     1804.98       21.07 o   0.6020E-04
  -1   9   5      645.48      640.26       12.37 o   0.3194E-03
   0   9   5     1746.02     1886.65       19.75 o   0.5845E-04
   1   9   5      572.86      569.63       11.93 o   0.3790E-03
   2   9   5     1588.41     1617.48       20.98 o   0.7315E-04
   3   9   5     2442.98     2582.88       28.79 o   0.3289E-04
   4   9   5       54.51       70.95        5.51 o   0.5307E-02
   5   9   5      441.56      526.57       11.77 o   0.4554E-03
   6   9   5      483.11      402.29       12.80 o   0.5503E-03
   7   9   5      119.47      122.85        6.38 o   0.2766E-02
   8   9   5       42.78       46.82        4.62 o   0.7657E-02
   9   9   5      785.52      818.88       14.96 o   0.2260E-03
  -9  10   5      199.83      205.24        7.50 o   0.1505E-02
  -8  10   5     1116.95     1073.87       19.66 o   0.1385E-03
  -7  10   5      190.47      195.00        7.67 o   0.1575E-02
  -6  10   5      126.17      115.86        6.32 o   0.2776E-02
  -5  10   5      266.89      258.69        9.00 o   0.1083E-02
  -4  10   5     1089.67     1077.93       21.68 o   0.1391E-03
  -3  10   5     2141.27     2054.70       30.54 o   0.4584E-04
  -2  10   5      147.85      159.83        7.07 o   0.2064E-02
  -1  10   5     2889.91     2929.42       30.56 o   0.2564E-04
   0  10   5     3084.54     3211.96       31.91 o   0.2201E-04
   1  10   5     2762.63     2824.93       30.40 o   0.2750E-04
   2  10   5      156.91      179.48        6.70 o   0.1872E-02
   3  10   5     2148.70     2051.73       25.13 o   0.4648E-04
   4  10   5     1220.62     1193.13       17.84 o   0.1202E-03
   5  10   5      254.46      244.14        8.78 o   0.1159E-02
   6  10   5      140.28      131.93        7.56 o   0.2340E-02
   7  10   5      166.04      161.40        7.73 o   0.1901E-02
   8  10   5     1087.28     1027.84       17.53 o   0.1485E-03
   9  10   5      228.96      239.90        8.62 o   0.1235E-02
  10  10   5       -3.15        0.33        2.91 o   0.9043E-01
 -10  11   5      621.96      591.86       22.03 o   0.3151E-03
  -9  11   5      142.51      142.29        6.49 o   0.2271E-02
  -8  11   5      567.45      588.34       13.05 o   0.3721E-03
  -7  11   5      127.33      126.77        6.23 o   0.2645E-02
  -6  11   5      198.71      193.07        7.68 o   0.1562E-02
  -5  11   5      830.43      793.70       18.64 o   0.2216E-03
  -4  11   5     1758.69     1577.24       29.12 o   0.6955E-04
  -3  11   5      316.71      305.85       11.66 o   0.8398E-03
  -2  11   5       41.18       44.32        5.04 o   0.7640E-02
  -1  11   5     2141.90     2090.12       28.43 o   0.4525E-04
   0  11   5       17.01       19.24        4.01 o   0.1659E-01
   1  11   5     2013.52     1967.45       24.14 o   0.5075E-04
   2  11   5       77.41       76.28        5.12 o   0.4509E-02
   3  11   5      270.48      250.65        8.32 o   0.1115E-02
   4  11   5     1774.73     1642.04       23.90 o   0.6755E-04
   5  11   5      724.12      709.62       14.27 o   0.2737E-03
   6  11   5      253.45      245.43        9.23 o   0.1144E-02
   7  11   5      108.72      104.03        6.47 o   0.3166E-02
   8  11   5      601.38      607.33       13.70 o   0.3495E-03
   9  11   5      162.98      148.84        8.39 o   0.1977E-02
  10  11   5      585.43      570.69       16.05 o   0.3607E-03
  -9  12   5       49.97       51.82        4.86 o   0.6745E-02
  -8  12   5       22.82       23.78        3.79 o   0.1442E-01
  -7  12   5      473.35      485.63       12.30 o   0.4755E-03
  -6  12   5      710.79      701.49       14.73 o   0.2735E-03
  -5  12   5      310.71      297.63       10.06 o   0.9034E-03
  -4  12   5       47.40       71.26        5.99 o   0.5140E-02
  -3  12   5     1846.06     1896.38       32.56 o   0.5429E-04
  -2  12   5      403.17      395.90       12.08 o   0.6190E-03
  -1  12   5     2291.67     2208.22       29.42 o   0.4109E-04
   0  12   5      598.19      648.73       13.60 o   0.3228E-03
   1  12   5     2342.41     2326.33       26.45 o   0.3846E-04
   2  12   5      406.18      401.82       10.45 o   0.6235E-03
   3  12   5     1820.41     1919.72       23.75 o   0.5544E-04
   4  12   5       70.42       92.80        5.94 o   0.3904E-02
   5  12   5      295.93      305.06       10.32 o   0.8994E-03
   6  12   5      711.90      707.78       14.12 o   0.2723E-03
   7  12   5      473.32      491.77       13.19 o   0.4652E-03
   8  12   5       16.53       14.05        4.49 o   0.1848E-01
   9  12   5       52.84       58.19        5.21 o   0.6049E-02
  -7  13   5      183.37      158.09        8.41 o   0.1849E-02
  -6  13   5     1298.50     1371.05       23.60 o   0.9676E-04
  -5  13   5      207.55      223.13       10.63 o   0.1289E-02
  -4  13   5      295.54      276.44       13.20 o   0.9095E-03
  -3  13   5        8.36       18.68        6.17 o   0.1356E-01
  -2  13   5      489.41      491.44       15.16 o   0.4500E-03
  -1  13   5     1587.63     1521.36       26.87 o   0.7738E-04
   0  13   5        6.34        9.21        4.43 o   0.2555E-01
   1  13   5     1637.34     1522.98       24.93 o   0.7657E-04
   2  13   5      436.11      456.80       11.14 o   0.5314E-03
   3  13   5       21.38       22.88        5.13 o   0.1274E-01
   4  13   5      261.21      234.35       10.12 o   0.1160E-02
   5  13   5      243.60      236.24        9.55 o   0.1197E-02
   6  13   5     1356.48     1438.63       24.93 o   0.8926E-04
   7  13   5      186.12      152.57        8.29 o   0.1887E-02
   8  13   5      433.21      438.58       16.20 o   0.5199E-03
  -6  14   5      229.49      204.69       11.89 o   0.1272E-02
  -5  14   5       85.88       77.56        6.58 o   0.4105E-02
  -4  14   5      119.25      120.95        7.92 o   0.2601E-02
  -3  14   5      235.15      247.27       10.83 o   0.1140E-02
  -2  14   5      191.62      163.02       10.11 o   0.1682E-02
  -1  14   5      204.97      217.31        8.51 o   0.1393E-02
   0  14   5       -0.47        2.36        4.65 o   0.3927E-01
   1  14   5      171.08      178.02        7.90 o   0.1755E-02
   2  14   5      192.31      176.15       10.51 o   0.1578E-02
   3  14   5      215.46      229.88       10.70 o   0.1247E-02
   4  14   5      103.59      110.80        7.64 o   0.2914E-02
   5  14   5       65.77       54.72        6.35 o   0.5526E-02
   6  14   5      182.71      196.44       20.49 o   0.1015E-02
  -2  15   5      501.46      564.78       16.03 o   0.3899E-03
  -1  15   5      220.97      236.54       10.70 o   0.1210E-02
   0  15   5      541.61      581.69       21.40 o   0.3412E-03
   1  15   5      217.27      251.57       13.23 o   0.1084E-02
   2  15   5      577.06      600.36       29.28 o   0.2873E-03
   0   1   6     1866.61     1286.90       14.86 o   0.8526E-04
   1   1   6      321.68      293.09        6.34 o   0.9380E-03
  -1   2   6     6545.75     5868.24       50.83 o   0.6494E-05
   0   2   6     4517.39     4476.06       35.59 o   0.1172E-04
   1   2   6     5668.34     5047.73       40.87 o   0.8617E-05
   2   2   6      104.18       77.01        4.36 o   0.4129E-02
  -2   3   6     6614.59     6354.60       47.57 o   0.5820E-05
  -1   3   6     7197.53     7198.36       52.56 o   0.4754E-05
   0   3   6    17712.87    18481.61      185.51 o   0.7889E-06
   1   3   6     6828.57     6862.45       49.94 o   0.5226E-05
   2   3   6     7098.48     6861.19       53.41 o   0.5043E-05
   3   3   6    15858.78    15955.69      135.36 o   0.1023E-05
  -3   4   6     4597.60     4262.83       44.30 o   0.1220E-04
  -2   4   6     2419.79     2399.39       25.56 o   0.3607E-04
  -1   4   6     3866.76     3335.96       36.34 o   0.1839E-04
   0   4   6     5061.49     4315.44       44.10 o   0.1110E-04
   1   4   6     3885.60     3342.28       36.27 o   0.1829E-04
   2   4   6     2692.09     2690.98       27.27 o   0.2952E-04
   3   4   6     4413.80     4035.10       43.19 o   0.1338E-04
   4   4   6     2818.36     2683.44       35.44 o   0.2834E-04
  -4   5   6      142.71      115.82        8.22 o   0.2476E-02
  -3   5   6     8026.71     8081.03       71.02 o   0.3789E-05
  -2   5   6     1071.35     1222.89       17.05 o   0.1219E-03
  -1   5   6      424.97      342.91       10.17 o   0.6961E-03
   0   5   6       45.22       38.88        4.65 o   0.8123E-02
   1   5   6      291.30      202.68        9.52 o   0.1239E-02
   2   5   6     1098.39     1253.65       19.20 o   0.1162E-03
   3   5   6     8496.45     8563.67       77.16 o   0.3387E-05
   4   5   6      225.48      193.92       10.07 o   0.1405E-02
   5   5   6     6766.13     6335.97       67.22 o   0.5722E-05
  -5   6   6     4924.96     4682.89       37.02 o   0.1035E-04
  -4   6   6     5958.35     5963.89       46.65 o   0.6799E-05
  -3   6   6     2085.99     2246.66       34.34 o   0.4157E-04
  -2   6   6      194.57      110.23        9.38 o   0.2150E-02
  -1   6   6     4342.04     3853.17       44.48 o   0.1405E-04
   0   6   6      910.36      744.81       17.71 o   0.2244E-03
   1   6   6     4290.92     3782.79       44.36 o   0.1446E-04
   2   6   6      191.68      111.88        9.93 o   0.2099E-02
   3   6   6     1945.75     2169.30       31.56 o   0.4525E-04
   4   6   6     6399.30     6371.66       51.52 o   0.5965E-05
   5   6   6     4790.76     4533.00       41.95 o   0.1091E-04
   6   6   6      343.66      393.82        9.02 o   0.6907E-03
  -6   7   6      587.78      466.05       12.17 o   0.4455E-03
  -5   7   6     1094.29     1071.51       16.09 o   0.1432E-03
  -4   7   6     2367.52     2573.11       24.93 o   0.3418E-04
  -3   7   6      324.60      404.19        8.17 o   0.6967E-03
  -2   7   6     1378.63     1483.99       18.22 o   0.8845E-04
  -1   7   6      439.97      476.34       10.95 o   0.5006E-03
   0   7   6     6394.40     5966.75       55.75 o   0.6476E-05
   1   7   6      436.02      451.76       13.96 o   0.5066E-03
   2   7   6     1380.47     1488.52       18.19 o   0.8808E-04
   3   7   6      371.41      486.46        9.43 o   0.5461E-03
   4   7   6     2281.02     2510.24       26.27 o   0.3584E-04
   5   7   6     1023.06     1003.58       16.97 o   0.1581E-03
   6   7   6      528.81      422.19       12.86 o   0.5059E-03
   7   7   6       29.25       19.63        4.70 o   0.1322E-01
  -7   8   6     1851.47     1862.27       25.23 o   0.5690E-04
  -6   8   6     2378.06     2373.61       29.62 o   0.3667E-04
  -5   8   6     2293.91     2389.66       28.45 o   0.3711E-04
  -4   8   6      687.89      684.21       12.79 o   0.2900E-03
  -3   8   6     1356.14     1333.29       17.71 o   0.9973E-04
  -2   8   6      736.27      658.59       11.88 o   0.2897E-03
  -1   8   6     2937.21     3211.96       26.61 o   0.2288E-04
   0   8   6      280.51      277.00        7.34 o   0.1063E-02
   1   8   6     2886.30     3180.10       25.02 o   0.2345E-04
   2   8   6      770.94      677.06       13.42 o   0.2725E-03
   3   8   6     1576.04     1541.76       20.19 o   0.7761E-04
   4   8   6      630.96      641.83       12.59 o   0.3222E-03
   5   8   6     2200.01     2356.25       25.79 o   0.3886E-04
   6   8   6     2408.16     2413.12       28.71 o   0.3579E-04
   7   8   6     1850.39     1874.71       25.65 o   0.5643E-04
   8   8   6       79.13       96.79        5.87 o   0.3738E-02
  -8   9   6      274.98      250.75       10.10 o   0.1070E-02
  -7   9   6      156.20      197.50        7.03 o   0.1715E-02
  -6   9   6      413.31      404.08       10.72 o   0.6071E-03
  -5   9   6     1456.14     1462.24       21.54 o   0.8575E-04
  -4   9   6     1960.70     2001.14       24.79 o   0.5109E-04
  -3   9   6       99.01      105.84        6.26 o   0.3177E-02
  -2   9   6      125.33      111.06        5.81 o   0.2932E-02
  -1   9   6     1810.69     1792.08       22.98 o   0.6099E-04
   0   9   6      189.84      231.46        7.16 o   0.1406E-02
   1   9   6     1643.22     1590.37       20.96 o   0.7416E-04
   2   9   6      104.42       88.85        5.95 o   0.3618E-02
   3   9   6       91.60       89.04        6.18 o   0.3664E-02
   4   9   6     1923.17     1928.62       25.65 o   0.5375E-04
   5   9   6     1346.54     1374.34       23.32 o   0.9501E-04
   6   9   6      390.51      395.99       12.03 o   0.6214E-03
   7   9   6      147.65      209.37        6.75 o   0.1678E-02
   8   9   6      236.79      220.36        7.61 o   0.1322E-02
   9   9   6      128.42      152.80        5.97 o   0.2277E-02
  -9  10   6      411.83      400.79       10.50 o   0.6220E-03
  -8  10   6      128.65      127.20        7.05 o   0.2530E-02
  -7  10   6      168.15      182.75        6.70 o   0.1766E-02
  -6  10   6      461.72      474.60       11.72 o   0.4954E-03
  -5  10   6        6.54       10.51        4.26 o   0.2591E-01
  -4  10   6      167.75      179.07        7.39 o   0.1782E-02
  -3  10   6      316.30      282.38       12.17 o   0.8949E-03
  -2  10   6      104.23       78.16        6.47 o   0.3717E-02
  -1  10   6     3231.39     3114.53       34.44 o   0.2209E-04
   0  10   6     1869.44     1860.19       24.90 o   0.5568E-04
   1  10   6     3389.90     3318.14       33.19 o   0.1995E-04
   2  10   6       85.94       61.73        5.53 o   0.4780E-02
   3  10   6      372.25      321.58       10.34 o   0.7807E-03
   4  10   6      228.18      246.03        7.81 o   0.1230E-02
   5  10   6       14.02       15.22        4.40 o   0.1901E-01
   6  10   6      429.76      444.04       12.04 o   0.5406E-03
   7  10   6      150.02      175.06        7.51 o   0.1859E-02
   8  10   6      155.43      172.46        7.33 o   0.1889E-02
   9  10   6      461.89      444.08       11.85 o   0.5313E-03
  10  10   6      291.72      250.80        8.67 o   0.1083E-02
 -10  11   6       33.89       44.38        6.13 o   0.7421E-02
  -9  11   6      898.75      963.38       14.96 o   0.1781E-03
  -8  11   6       12.25        9.51        3.64 o   0.2826E-01
  -7  11   6      156.21      153.13        6.80 o   0.2079E-02
  -6  11   6      642.20      609.48       13.52 o   0.3370E-03
  -5  11   6      843.59      878.19       18.76 o   0.1976E-03
  -4  11   6     3745.50     3756.77       48.07 o   0.1595E-04
  -3  11   6      313.39      301.21       11.61 o   0.8535E-03
  -2  11   6       29.52       32.11        4.96 o   0.1013E-01
  -1  11   6      132.57      161.78        7.05 o   0.2145E-02
   0  11   6     1418.68     1372.93       22.16 o   0.9301E-04
   1  11   6      141.58      161.08        6.37 o   0.2147E-02
   2  11   6       17.66       16.02        3.75 o   0.1909E-01
   3  11   6      382.18      365.46        9.82 o   0.6909E-03
   4  11   6     3671.15     3771.67       38.91 o   0.1628E-04
   5  11   6      778.80      816.58       14.82 o   0.2273E-03
   6  11   6      726.09      661.91       15.25 o   0.2890E-03
   7  11   6      163.30      154.98        7.41 o   0.1991E-02
   8  11   6       21.34        9.02        4.45 o   0.2038E-01
   9  11   6     1017.08     1050.35       20.45 o   0.1484E-03
  10  11   6       34.49       50.48        4.57 o   0.7751E-02
  -9  12   6      383.69      354.02       24.78 o   0.5265E-03
  -8  12   6       32.91       27.42        3.99 o   0.1202E-01
  -7  12   6       39.60       50.24        3.99 o   0.7777E-02
  -6  12   6     1388.97     1346.48       21.58 o   0.9641E-04
  -5  12   6      328.01      324.07       10.22 o   0.8219E-03
  -4  12   6      302.82      313.12       11.29 o   0.8500E-03
  -3  12   6     1140.59     1171.91       24.30 o   0.1220E-03
  -2  12   6      524.39      531.82       14.67 o   0.4129E-03
  -1  12   6      573.24      552.98       13.24 o   0.3878E-03
   0  12   6       15.95       13.18        4.50 o   0.1968E-01
   1  12   6      617.56      595.01       12.05 o   0.3534E-03
   2  12   6      577.49      571.47       12.44 o   0.3787E-03
   3  12   6     1130.97     1187.62       16.96 o   0.1254E-03
   4  12   6      296.07      312.13        9.68 o   0.8852E-03
   5  12   6      274.24      278.66        9.12 o   0.1018E-02
   6  12   6     1572.47     1535.45       22.26 o   0.7786E-04
   7  12   6       49.43       69.80        4.91 o   0.5565E-02
   8  12   6       36.51       32.73        5.46 o   0.9198E-02
   9  12   6      391.80      376.14       11.63 o   0.6639E-03
  -7  13   6      409.33      470.58       11.95 o   0.5278E-03
  -6  13   6      549.09      532.20       13.24 o   0.4081E-03
  -5  13   6       19.08       29.96        5.56 o   0.1072E-01
  -4  13   6      209.46      245.18       11.20 o   0.1181E-02
  -3  13   6       79.21      108.13        9.19 o   0.2912E-02
  -2  13   6     3366.40     3372.72       47.33 o   0.1926E-04
  -1  13   6     1770.65     1777.05       28.66 o   0.6048E-04
   0  13   6        7.63        8.71        4.18 o   0.2749E-01
   1  13   6     1609.78     1661.34       27.19 o   0.6897E-04
   2  13   6     3506.01     3528.11       38.34 o   0.1807E-04
   3  13   6       77.74       87.97        6.50 o   0.3841E-02
   4  13   6      215.53      232.30        9.21 o   0.1281E-02
   5  13   6       49.40       44.57        5.42 o   0.7055E-02
   6  13   6      546.47      550.28       13.35 o   0.3966E-03
   7  13   6      426.94      487.93       12.10 o   0.5009E-03
  -5  14   6       63.07       83.85        5.84 o   0.4435E-02
  -4  14   6      225.26      209.39       10.22 o   0.1334E-02
  -3  14   6      266.96      221.82       11.27 o   0.1155E-02
  -2  14   6     1640.90     1669.68       30.86 o   0.6726E-04
  -1  14   6      188.66      161.73        8.61 o   0.1771E-02
   0  14   6      177.99      194.00        7.87 o   0.1629E-02
   1  14   6      121.62      118.96        6.79 o   0.2720E-02
   2  14   6     1604.21     1682.65       26.95 o   0.6853E-04
   3  14   6      194.30      183.91        8.70 o   0.1600E-02
   4  14   6      250.93      218.92       13.03 o   0.1146E-02
   5  14   6       63.37       79.66        6.01 o   0.4529E-02
  -2  15   6      148.59      150.56       11.51 o   0.1822E-02
  -1  15   6      189.96      189.02       12.65 o   0.1395E-02
   0  15   6       31.23       35.48        7.11 o   0.7731E-02
   1  15   6      213.53      209.32       12.96 o   0.1242E-02
   2  15   6      161.14      169.11       15.12 o   0.1425E-02
   0   1   7     6550.13     6492.52       42.93 o   0.5824E-05
   1   1   7     8161.75     7986.50       60.37 o   0.3881E-05
  -1   2   7     1241.73     1416.10       15.91 o   0.9819E-04
   0   2   7     7602.48     7871.48       48.83 o   0.4106E-05
   1   2   7     1390.32     1546.54       16.70 o   0.8358E-04
   2   2   7       46.51      105.52        3.82 o   0.4067E-02
  -2   3   7     3684.49     3648.24       33.71 o   0.1699E-04
  -1   3   7     1538.06     1716.63       16.83 o   0.6946E-04
   0   3   7      660.74      719.48        9.59 o   0.2905E-03
   1   3   7     1431.53     1667.45       15.13 o   0.7491E-04
   2   3   7     3730.35     3765.39       32.23 o   0.1625E-04
   3   3   7    31888.36    33831.13      417.52 o   0.2385E-06
  -3   4   7     1370.79     1306.46       19.20 o   0.1012E-03
  -2   4   7      712.11      787.62       12.90 o   0.2440E-03
  -1   4   7     1763.50     1765.34       21.14 o   0.6226E-04
   0   4   7       51.53       47.72        4.16 o   0.7176E-02
   1   4   7     1713.57     1690.89       20.94 o   0.6645E-04
   2   4   7      765.84      849.68       13.91 o   0.2168E-03
   3   4   7     1409.09     1340.25       21.32 o   0.9620E-04
   4   4   7       78.58       86.94        6.45 o   0.3775E-02
  -4   5   7    13737.98    13417.54      111.03 o   0.1398E-05
  -3   5   7      760.65      788.16       17.86 o   0.2291E-03
  -2   5   7     1408.58     1213.68       20.26 o   0.1071E-03
  -1   5   7     1988.73     1847.46       22.74 o   0.5556E-04
   0   5   7     1266.22     1084.91       18.94 o   0.1281E-03
   1   5   7     1972.30     1825.12       25.56 o   0.5615E-04
   2   5   7     1612.84     1376.91       24.23 o   0.8536E-04
   3   5   7      751.10      781.54       16.71 o   0.2345E-03
   4   5   7    14138.30    13729.15      125.26 o   0.1327E-05
   5   5   7    18100.79    17788.55      138.28 o   0.8124E-06
  -5   6   7      740.30      726.71       12.21 o   0.2662E-03
  -4   6   7     6278.88     6142.01       48.55 o   0.6328E-05
  -3   6   7     6933.67     6902.74       75.15 o   0.5048E-05
  -2   6   7       89.00       85.32        6.40 o   0.3804E-02
  -1   6   7     2463.82     2762.45       29.92 o   0.3009E-04
   0   6   7        6.92        1.14        4.14 o   0.4142E-01
   1   6   7     2431.47     2705.17       31.37 o   0.3100E-04
   2   6   7      112.00      110.20        8.20 o   0.2769E-02
   3   6   7     6973.18     6889.46       76.19 o   0.5039E-05
   4   6   7     6737.78     6659.49       53.69 o   0.5454E-05
   5   6   7      727.25      691.00       13.99 o   0.2783E-03
   6   6   7       58.44       74.75        4.68 o   0.5103E-02
  -6   7   7      691.15      797.91       13.34 o   0.2495E-03
  -5   7   7      495.37      531.63       11.34 o   0.4348E-03
  -4   7   7     1070.05     1042.95       15.75 o   0.1498E-03
  -3   7   7     2601.10     2397.59       26.36 o   0.3469E-04
  -2   7   7     2078.29     1851.47       22.37 o   0.5338E-04
  -1   7   7     1259.58     1119.24       15.82 o   0.1254E-03
   0   7   7       13.50       33.33        3.72 o   0.1329E-01
   1   7   7     1372.89     1197.99       17.78 o   0.1104E-03
   2   7   7     1878.90     1711.87       20.72 o   0.6213E-04
   3   7   7     2426.40     2181.03       24.59 o   0.4044E-04
   4   7   7     1219.36     1155.23       18.67 o   0.1237E-03
   5   7   7      438.05      452.58       11.83 o   0.5293E-03
   6   7   7      732.14      828.69       14.73 o   0.2314E-03
   7   7   7     2548.28     2640.51       31.23 o   0.3135E-04
  -7   8   7     1069.41     1067.37       18.58 o   0.1441E-03
  -6   8   7     3609.07     3667.83       38.49 o   0.1689E-04
  -5   8   7      738.58      725.00       15.34 o   0.2591E-03
  -4   8   7      434.21      460.37       10.69 o   0.5292E-03
  -3   8   7       12.03        3.31        3.97 o   0.3342E-01
  -2   8   7      348.59      326.05        8.76 o   0.8089E-03
  -1   8   7       63.79       60.63        4.58 o   0.5839E-02
   0   8   7      932.17      709.60       14.07 o   0.2363E-03
   1   8   7       42.27       39.81        3.76 o   0.9149E-02
   2   8   7      342.42      329.57        8.67 o   0.8090E-03
   3   8   7        7.66        5.45        3.62 o   0.3648E-01
   4   8   7      487.19      509.03       11.79 o   0.4536E-03
   5   8   7      708.64      687.80       14.92 o   0.2790E-03
   6   8   7     3529.12     3578.82       34.66 o   0.1772E-04
   7   8   7     1139.18     1115.31       18.19 o   0.1333E-03
   8   8   7       20.44       17.84        4.75 o   0.1571E-01
  -8   9   7      119.03      124.34        7.17 o   0.2619E-02
  -7   9   7      597.36      576.85       12.22 o   0.3664E-03
  -6   9   7      779.22      742.55       14.95 o   0.2464E-03
  -5   9   7      210.89      221.15        8.49 o   0.1344E-02
  -4   9   7      141.30      129.09        7.14 o   0.2424E-02
  -3   9   7     7231.27     7602.47       57.35 o   0.4419E-05
  -2   9   7      329.71      359.58        9.95 o   0.7495E-03
  -1   9   7      933.87      840.70       17.28 o   0.1961E-03
   0   9   7     1338.08     1168.83       19.46 o   0.1158E-03
   1   9   7      918.67      829.07       15.56 o   0.2029E-03
   2   9   7      255.38      284.82        8.45 o   0.1035E-02
   3   9   7     7007.37     7385.96       55.61 o   0.4678E-05
   4   9   7       98.54      111.06        6.59 o   0.3105E-02
   5   9   7      212.22      207.26        9.78 o   0.1363E-02
   6   9   7      803.39      753.16       14.44 o   0.2402E-03
   7   9   7      467.20      446.80       10.31 o   0.5289E-03
   8   9   7      132.95      134.17        5.89 o   0.2487E-02
   9   9   7     1261.80     1283.22       17.64 o   0.1091E-03
  -9  10   7       27.78       20.10        3.75 o   0.1509E-01
  -8  10   7      375.83      377.03       10.39 o   0.6768E-03
  -7  10   7      142.36      134.74        6.27 o   0.2447E-02
  -6  10   7      158.68      200.14        7.15 o   0.1687E-02
  -5  10   7     1720.48     1651.61       24.38 o   0.6823E-04
  -4  10   7      428.93      398.04       11.24 o   0.6020E-03
  -3  10   7      819.01      854.00       19.65 o   0.2029E-03
  -2  10   7      922.86      907.36       18.02 o   0.1845E-03
  -1  10   7      882.42      781.08       16.98 o   0.2176E-03
   0  10   7     1157.31     1100.30       21.47 o   0.1311E-03
   1  10   7      939.01      875.51       16.72 o   0.1889E-03
   2  10   7      897.69      878.43       16.21 o   0.1955E-03
   3  10   7      881.01      900.75       16.32 o   0.1900E-03
   4  10   7      419.85      416.03       11.05 o   0.5880E-03
   5  10   7     1638.00     1586.73       23.15 o   0.7365E-04
   6  10   7      172.52      216.58        7.62 o   0.1523E-02
   7  10   7      118.93      109.98        6.99 o   0.2918E-02
   8  10   7      465.66      461.49       11.93 o   0.5064E-03
   9  10   7       24.59       18.96        4.89 o   0.1398E-01
  10  10   7       62.30       72.21        4.90 o   0.5211E-02
 -10  11   7      132.31       96.76       10.60 o   0.2527E-02
  -9  11   7      208.51      209.44        6.90 o   0.1483E-02
  -8  11   7      121.36      136.31        5.65 o   0.2556E-02
  -7  11   7        7.33        3.07        3.59 o   0.4525E-01
  -6  11   7      287.68      318.09        9.07 o   0.8802E-03
  -5  11   7       52.00       52.51        6.33 o   0.6042E-02
  -4  11   7      860.19      832.27       19.23 o   0.2063E-03
  -3  11   7      129.50      126.42        8.31 o   0.2382E-02
  -2  11   7      610.99      641.44       14.68 o   0.3227E-03
  -1  11   7     2027.61     2052.82       27.60 o   0.4782E-04
   0  11   7      354.69      401.09       10.72 o   0.6608E-03
   1  11   7     2132.14     2096.85       25.27 o   0.4561E-04
   2  11   7      659.11      681.44       12.19 o   0.3001E-03
   3  11   7      116.37      108.11        5.72 o   0.3021E-02
   4  11   7      717.93      699.01       14.52 o   0.2773E-03
   5  11   7       55.36       68.59        5.41 o   0.5357E-02
   6  11   7      270.32      317.87        9.42 o   0.8972E-03
   7  11   7        5.47        7.60        4.29 o   0.3073E-01
   8  11   7       96.81      125.98        5.66 o   0.2914E-02
   9  11   7      204.98      182.24        8.44 o   0.1595E-02
  10  11   7       83.00       83.86        5.83 o   0.4090E-02
  -9  12   7      975.97      928.04       41.16 o   0.1405E-03
  -8  12   7       45.57       40.55        4.11 o   0.8662E-02
  -7  12   7      664.67      666.87       12.67 o   0.3042E-03
  -6  12   7      418.67      422.33       10.36 o   0.5906E-03
  -5  12   7      553.78      553.45       12.35 o   0.3931E-03
  -4  12   7       14.72        2.07        5.15 o   0.2447E-01
  -3  12   7     1135.95     1078.17       24.28 o   0.1340E-03
  -2  12   7      700.91      697.19       16.98 o   0.2747E-03
  -1  12   7     1301.98     1279.39       20.80 o   0.1051E-03
   0  12   7     1031.53     1026.38       18.30 o   0.1518E-03
   1  12   7     1242.08     1247.19       20.34 o   0.1110E-03
   2  12   7      729.08      732.80       14.10 o   0.2632E-03
   3  12   7     1198.17     1160.61       18.59 o   0.1247E-03
   4  12   7        9.97        1.80        4.47 o   0.3298E-01
   5  12   7      486.13      504.45       11.11 o   0.4602E-03
   6  12   7      457.60      462.27       11.15 o   0.5187E-03
   7  12   7      536.90      591.03       12.53 o   0.3775E-03
   8  12   7       28.87       35.40        4.03 o   0.1083E-01
   9  12   7     1091.18     1012.24       24.30 o   0.1444E-03
  -7  13   7       31.14       26.29        5.02 o   0.1067E-01
  -6  13   7      530.75      537.66       12.82 o   0.4137E-03
  -5  13   7      127.82      110.93        7.41 o   0.2765E-02
  -4  13   7      596.05      573.23       17.26 o   0.3521E-03
  -3  13   7       -4.62        9.51        4.88 o   0.2419E-01
  -2  13   7      337.76      356.16       10.94 o   0.7349E-03
  -1  13   7     2307.38     2371.68       28.49 o   0.3770E-04
   0  13   7      403.29      424.99       10.54 o   0.5853E-03
   1  13   7     2389.89     2471.18       29.28 o   0.3515E-04
   2  13   7      292.07      311.76        8.33 o   0.9080E-03
   3  13   7        1.58        2.34        4.22 o   0.4756E-01
   4  13   7      586.29      557.61       13.83 o   0.3781E-03
   5  13   7      126.77      105.41        7.22 o   0.2885E-02
   6  13   7      607.58      601.12       13.98 o   0.3460E-03
   7  13   7       31.55       30.05        4.56 o   0.1043E-01
  -5  14   7      369.60      402.54       11.94 o   0.6279E-03
  -4  14   7      311.90      336.69       11.59 o   0.7809E-03
  -3  14   7      646.41      609.18       17.39 o   0.3225E-03
  -2  14   7      247.08      235.54       10.95 o   0.1157E-02
  -1  14   7      105.72      120.12        6.65 o   0.2871E-02
   0  14   7      239.94      207.41        8.62 o   0.1362E-02
   1  14   7      103.78      128.24        7.25 o   0.2692E-02
   2  14   7      250.71      257.32       11.34 o   0.1068E-02
   3  14   7      634.66      642.08       18.19 o   0.3075E-03
   4  14   7      255.18      288.46       10.54 o   0.9743E-03
   5  14   7      368.86      406.82       14.80 o   0.5946E-03
  -2  15   7      112.86      136.96       14.98 o   0.1733E-02
  -1  15   7      385.16      389.91       17.45 o   0.5770E-03
   0  15   7       22.25        2.90        9.56 o   0.8858E-02
   0   1   8    10800.79    11593.04       92.41 o   0.1990E-05
   1   1   8     2548.74     2170.79       23.52 o   0.3873E-04
  -1   2   8      716.51      884.99       11.93 o   0.2172E-03
   0   2   8     2335.56     2882.30       19.54 o   0.3040E-04
   1   2   8      683.72      836.24       11.04 o   0.2369E-03
   2   2   8     9323.59    10282.44       71.03 o   0.2579E-05
  -2   3   8     3357.90     2945.21       32.30 o   0.2322E-04
  -1   3   8     5185.83     5107.77       41.32 o   0.9099E-05
   0   3   8      164.87      121.67        5.02 o   0.2592E-02
   1   3   8     5029.41     5056.22       38.63 o   0.9409E-05
   2   3   8     3250.60     2937.98       29.94 o   0.2386E-04
   3   3   8       42.56       59.40        4.25 o   0.6454E-02
  -3   4   8    10063.29     9388.58       78.86 o   0.2708E-05
  -2   4   8     1792.63     2010.48       22.19 o   0.5236E-04
  -1   4   8     2917.47     2728.69       29.64 o   0.2791E-04
   0   4   8     1132.94     1022.19       15.34 o   0.1454E-03
   1   4   8     2583.49     2389.83       26.43 o   0.3527E-04
   2   4   8     1531.40     1790.98       21.15 o   0.6534E-04
   3   4   8    10258.12     9674.81       83.34 o   0.2571E-05
   4   4   8     3006.65     3353.76       38.72 o   0.2077E-04
  -4   5   8     1552.88     1195.43       27.84 o   0.9844E-04
  -3   5   8     3269.61     2755.51       39.39 o   0.2516E-04
  -2   5   8     4447.79     4274.29       42.28 o   0.1227E-04
  -1   5   8     6334.48     6058.75       51.62 o   0.6404E-05
   0   5   8       62.62       36.67        4.73 o   0.7473E-02
   1   5   8     6414.61     6160.14       56.48 o   0.6202E-05
   2   5   8     4260.20     4126.86       44.88 o   0.1312E-04
   3   5   8     3014.91     2619.54       41.96 o   0.2787E-04
   4   5   8     1472.68     1148.01       30.13 o   0.1041E-03
   5   5   8    11080.77    11263.75       81.48 o   0.2012E-05
  -5   6   8     5901.35     6063.08       43.87 o   0.6703E-05
  -4   6   8     1011.02     1136.72       14.80 o   0.1385E-03
  -3   6   8     3871.20     3753.92       42.83 o   0.1569E-04
  -2   6   8     3851.51     4044.94       42.71 o   0.1440E-04
  -1   6   8      570.85      458.00       13.01 o   0.4577E-03
   0   6   8     1817.22     1690.46       26.45 o   0.6368E-04
   1   6   8      566.64      453.37       15.25 o   0.4502E-03
   2   6   8     4012.28     4138.74       52.27 o   0.1349E-04
   3   6   8     4151.59     4013.50       39.67 o   0.1392E-04
   4   6   8     1033.32     1161.69       18.01 o   0.1320E-03
   5   6   8     5750.53     6027.28       48.71 o   0.6841E-05
   6   6   8       47.68       81.95        4.60 o   0.5116E-02
  -6   7   8     3264.84     3194.70       33.55 o   0.2140E-04
  -5   7   8     1462.53     1286.22       20.34 o   0.9865E-04
  -4   7   8      167.03      159.77        6.55 o   0.2000E-02
  -3   7   8     5761.75     5758.49       41.80 o   0.7204E-05
  -2   7   8      919.63      777.24       13.78 o   0.2200E-03
  -1   7   8     2631.83     2645.47       24.11 o   0.3086E-04
   0   7   8      885.19      844.30       13.54 o   0.2036E-03
   1   7   8     3045.31     3023.46       27.30 o   0.2400E-04
   2   7   8     1025.27      893.55       12.78 o   0.1816E-03
   3   7   8     5697.95     5694.54       41.86 o   0.7357E-05
   4   7   8      143.79      154.86        7.09 o   0.2127E-02
   5   7   8     1516.50     1382.77       23.48 o   0.8833E-04
   6   7   8     2961.48     2886.33       32.09 o   0.2566E-04
   7   7   8       46.80       47.32        5.44 o   0.6909E-02
  -7   8   8      305.58      288.31        9.10 o   0.9474E-03
  -6   8   8       46.55       37.51        5.78 o   0.7737E-02
  -5   8   8      629.06      695.05       13.58 o   0.2978E-03
  -4   8   8     1183.84     1228.69       17.39 o   0.1180E-03
  -3   8   8      625.92      613.93       12.08 o   0.3377E-03
  -2   8   8     1792.59     1777.35       20.96 o   0.6153E-04
  -1   8   8      423.49      373.41        9.01 o   0.6693E-03
   0   8   8     1307.78     1132.83       16.15 o   0.1205E-03
   1   8   8      359.52      314.09        8.05 o   0.8456E-03
   2   8   8     2145.34     2162.07       22.01 o   0.4418E-04
   3   8   8      627.55      625.41       11.89 o   0.3319E-03
   4   8   8     1168.59     1230.55       17.96 o   0.1183E-03
   5   8   8      723.54      796.70       15.08 o   0.2406E-03
   6   8   8       39.66       39.36        5.65 o   0.8021E-02
   7   8   8      347.56      314.87       10.59 o   0.8145E-03
   8   8   8      200.17      191.56        7.80 o   0.1551E-02
  -8   9   8      904.74      878.12       16.12 o   0.1935E-03
  -7   9   8     1153.42     1116.01       19.62 o   0.1303E-03
  -6   9   8     1727.31     1779.92       23.73 o   0.6235E-04
  -5   9   8     1548.36     1566.94       22.78 o   0.7671E-04
  -4   9   8      929.49      933.83       16.90 o   0.1784E-03
  -3   9   8      580.46      569.80       13.05 o   0.3746E-03
  -2   9   8      563.89      633.90       12.04 o   0.3427E-03
  -1   9   8     2403.04     2547.89       27.97 o   0.3393E-04
   0   9   8     1967.74     1760.74       24.42 o   0.5732E-04
   1   9   8     2506.00     2631.15       27.49 o   0.3189E-04
   2   9   8      467.94      534.61       11.38 o   0.4405E-03
   3   9   8      525.38      539.98       12.06 o   0.4163E-03
   4   9   8      894.21      933.31       17.76 o   0.1810E-03
   5   9   8     1649.01     1668.08       24.46 o   0.6867E-04
   6   9   8     1609.82     1609.21       22.71 o   0.7280E-04
   7   9   8     1109.75     1110.46       18.48 o   0.1344E-03
   8   9   8      822.56      837.30       13.63 o   0.2164E-03
   9   9   8       63.39       68.98        4.48 o   0.5466E-02
  -9  10   8      867.34      811.05       14.24 o   0.2166E-03
  -8  10   8      753.64      758.02       13.18 o   0.2520E-03
  -7  10   8      503.77      469.45       11.00 o   0.4866E-03
  -6  10   8     1593.78     1568.42       22.41 o   0.7616E-04
  -5  10   8      744.15      781.63       14.55 o   0.2423E-03
  -4  10   8      624.80      599.16       13.64 o   0.3452E-03
  -3  10   8       99.71       87.86        6.73 o   0.3515E-02
  -2  10   8      736.32      720.89       16.10 o   0.2616E-03
  -1  10   8      305.31      275.90       10.18 o   0.9377E-03
   0  10   8     3000.06     2993.97       34.84 o   0.2429E-04
   1  10   8      297.93      276.42        9.87 o   0.9514E-03
   2  10   8      789.02      761.11       15.33 o   0.2411E-03
   3  10   8       57.26       59.45        6.52 o   0.5301E-02
   4  10   8      745.80      719.90       15.48 o   0.2619E-03
   5  10   8      892.11      930.72       16.46 o   0.1835E-03
   6  10   8     1620.72     1554.90       23.00 o   0.7601E-04
   7  10   8      464.50      429.50       12.28 o   0.5382E-03
   8  10   8      865.42      861.56       16.30 o   0.2028E-03
   9  10   8      834.61      765.00       15.06 o   0.2325E-03
  10  10   8      101.78      112.90        6.01 o   0.3105E-02
 -10  11   8      193.24      148.33       11.99 o   0.1651E-02
  -9  11   8      395.69      372.96        8.65 o   0.6815E-03
  -8  11   8      509.52      528.89       10.77 o   0.4339E-03
  -7  11   8      541.05      536.06       11.22 o   0.4148E-03
  -6  11   8      173.38      176.75        6.86 o   0.1799E-02
  -5  11   8      816.98      844.62       16.71 o   0.2109E-03
  -4  11   8     1799.28     1741.26       29.35 o   0.6109E-04
  -3  11   8      968.89      963.45       20.49 o   0.1662E-03
  -2  11   8      832.12      746.80       15.96 o   0.2362E-03
  -1  11   8      299.97      332.87        9.99 o   0.8295E-03
   0  11   8       90.85       80.03        6.46 o   0.3857E-02
   1  11   8      373.65      409.66        9.73 o   0.6359E-03
   2  11   8      929.21      817.35       14.02 o   0.2068E-03
   3  11   8      788.25      810.84       13.47 o   0.2295E-03
   4  11   8     1725.56     1691.70       23.72 o   0.6579E-04
   5  11   8      847.77      866.77       15.60 o   0.2032E-03
   6  11   8      174.01      176.25        7.93 o   0.1749E-02
   7  11   8      550.15      541.29       12.61 o   0.4025E-03
   8  11   8      489.97      506.18       11.27 o   0.4574E-03
   9  11   8      343.42      331.40       10.30 o   0.7819E-03
  10  11   8      176.89      151.50        9.29 o   0.1864E-02
  -8  12   8      172.10      152.65        6.52 o   0.2022E-02
  -7  12   8       36.47       41.41        3.95 o   0.9121E-02
  -6  12   8      508.23      527.24       11.31 o   0.4328E-03
  -5  12   8       37.36       36.63        4.44 o   0.9336E-02
  -4  12   8       32.59       33.13        5.51 o   0.9317E-02
  -3  12   8      827.76      757.21       20.24 o   0.2265E-03
  -2  12   8     2019.08     1994.87       31.15 o   0.4930E-04
  -1  12   8      195.67      184.71        8.09 o   0.1616E-02
   0  12   8       36.79       39.26        5.12 o   0.8613E-02
   1  12   8      242.14      225.12        8.86 o   0.1261E-02
   2  12   8     1941.81     1982.73       23.41 o   0.5185E-04
   3  12   8      852.68      842.58       15.36 o   0.2090E-03
   4  12   8       21.73       19.94        4.28 o   0.1525E-01
   5  12   8       22.29       23.63        3.96 o   0.1435E-01
   6  12   8      501.85      544.37       11.66 o   0.4212E-03
   7  12   8       39.31       49.58        4.12 o   0.7855E-02
   8  12   8      160.53      151.57        8.02 o   0.1996E-02
   9  12   8      153.72      149.75        9.64 o   0.1933E-02
  -7  13   8      455.21      427.22       14.26 o   0.5350E-03
  -6  13   8       20.15       18.03        3.55 o   0.1781E-01
  -5  13   8      142.83      140.78        7.63 o   0.2202E-02
  -4  13   8      617.53      659.49       14.11 o   0.3144E-03
  -3  13   8      280.05      328.55       10.91 o   0.8488E-03
  -2  13   8      379.56      391.05       11.47 o   0.6450E-03
  -1  13   8       73.95       75.31        5.62 o   0.4573E-02
   0  13   8     1997.84     2078.97       25.91 o   0.4821E-04
   1  13   8       95.83       91.50        5.97 o   0.3647E-02
   2  13   8      390.00      391.21       12.05 o   0.6322E-03
   3  13   8      299.44      360.07        9.54 o   0.7831E-03
   4  13   8      643.40      688.74       12.86 o   0.2989E-03
   5  13   8      142.37      135.99        7.23 o   0.2295E-02
   6  13   8       14.28       16.28        4.05 o   0.1905E-01
   7  13   8      383.90      376.28       14.77 o   0.6314E-03
  -5  14   8       48.20       57.94        7.07 o   0.5420E-02
  -4  14   8     1662.69     1677.67       29.60 o   0.6687E-04
  -3  14   8      396.33      444.29       13.25 o   0.5472E-03
  -2  14   8       61.64       50.69        6.42 o   0.5820E-02
  -1  14   8      363.56      359.87       12.47 o   0.6927E-03
   0  14   8      111.80      140.87        6.28 o   0.2516E-02
   1  14   8      331.98      333.23       11.37 o   0.7801E-03
   2  14   8       65.31       48.23        6.97 o   0.5615E-02
   3  14   8      398.82      442.22       14.07 o   0.5412E-03
   4  14   8     1679.24     1728.62       30.42 o   0.6412E-04
   5  14   8       65.84       57.41        9.67 o   0.4115E-02
  -1  15   8      863.16      957.03       39.32 o   0.1478E-03
   0   1   9     5544.14     5270.58       45.31 o   0.8346E-05
   1   1   9     3485.44     3277.54       29.01 o   0.2031E-04
  -1   2   9     4421.26     4990.60       37.52 o   0.1020E-04
   0   2   9     3805.84     4375.15       28.80 o   0.1313E-04
   1   2   9     4571.02     5166.77       38.42 o   0.9570E-05
   2   2   9     2311.17     2140.09       24.52 o   0.4319E-04
  -2   3   9     1745.04     1660.23       21.81 o   0.6776E-04
  -1   3   9     1899.58     1870.99       21.28 o   0.5532E-04
   0   3   9      513.57      566.18        8.76 o   0.4108E-03
   1   3   9     2047.48     2014.33       23.11 o   0.4849E-04
   2   3   9     1547.66     1447.46       20.98 o   0.8445E-04
   3   3   9      544.38      481.80       12.81 o   0.4505E-03
  -3   4   9     1356.92     1284.75       21.07 o   0.1022E-03
  -2   4   9     2351.46     2495.81       27.88 o   0.3510E-04
  -1   4   9     1095.07      982.18       16.87 o   0.1567E-03
   0   4   9     1251.33     1212.33       16.55 o   0.1167E-03
   1   4   9      917.94      783.32       14.70 o   0.2185E-03
   2   4   9     2548.24     2768.70       32.37 o   0.2938E-04
   3   4   9     1432.99     1346.59       24.18 o   0.9329E-04
   4   4   9     3611.58     3341.80       44.28 o   0.1865E-04
  -4   5   9     4895.66     4781.04       46.84 o   0.1013E-04
  -3   5   9      711.03      691.83       17.05 o   0.2754E-03
  -2   5   9     6165.52     5629.42       53.94 o   0.7068E-05
  -1   5   9     1229.30     1022.80       18.58 o   0.1384E-03
   0   5   9      465.40      537.61       10.79 o   0.4435E-03
   1   5   9      973.80      804.80       18.04 o   0.1994E-03
   2   5   9     6577.73     6040.28       66.20 o   0.6167E-05
   3   5   9      706.64      681.20       19.35 o   0.2737E-03
   4   5   9     4797.72     4735.17       44.33 o   0.1041E-04
   5   5   9    13933.44    13610.04       94.67 o   0.1364E-05
  -5   6   9     2331.13     2157.87       26.23 o   0.4186E-04
  -4   6   9     1695.43     1780.52       20.12 o   0.6342E-04
  -3   6   9     4805.03     4641.79       39.42 o   0.1064E-04
  -2   6   9      352.52      378.87       11.44 o   0.6792E-03
  -1   6   9     3100.51     2868.70       32.68 o   0.2513E-04
   0   6   9       17.98       10.89        4.87 o   0.1762E-01
   1   6   9     3397.22     3141.78       38.22 o   0.2116E-04
   2   6   9      346.08      368.07       13.64 o   0.6745E-03
   3   6   9     4524.14     4323.68       35.23 o   0.1210E-04
   4   6   9     1521.90     1591.96       21.47 o   0.7612E-04
   5   6   9     2162.01     2055.40       26.66 o   0.4621E-04
   6   6   9     1500.15     1573.84       20.03 o   0.7778E-04
  -6   7   9      989.59     1070.21       17.07 o   0.1508E-03
  -5   7   9     4127.95     4214.93       37.35 o   0.1317E-04
  -4   7   9      798.95      859.49       14.05 o   0.2114E-03
  -3   7   9      454.41      513.17        9.66 o   0.4721E-03
  -2   7   9        9.37        1.94        3.21 o   0.4961E-01
  -1   7   9     1435.50     1380.23       15.65 o   0.9384E-04
   0   7   9      536.38      519.49        9.15 o   0.4415E-03
   1   7   9     1347.66     1320.24       14.70 o   0.1025E-03
   2   7   9       22.08       14.63        3.33 o   0.1990E-01
   3   7   9      426.69      482.47        9.00 o   0.5175E-03
   4   7   9      804.14      877.72       15.27 o   0.2048E-03
   5   7   9     3867.68     3999.09       40.98 o   0.1455E-04
   6   7   9     1072.61     1176.66       18.21 o   0.1301E-03
   7   7   9        8.79        8.22        5.23 o   0.2205E-01
  -7   8   9     1401.66     1327.91       20.42 o   0.9721E-04
  -6   8   9     1501.80     1511.05       22.16 o   0.8174E-04
  -5   8   9     1070.81     1044.61       17.39 o   0.1473E-03
  -4   8   9        7.82        0.96        4.02 o   0.4338E-01
  -3   8   9     1879.78     1710.28       22.55 o   0.6237E-04
  -2   8   9     2524.53     2625.81       24.05 o   0.3196E-04
  -1   8   9      673.30      726.87       11.47 o   0.2783E-03
   0   8   9      720.61      712.87       11.51 o   0.2771E-03
   1   8   9      653.24      723.72       10.92 o   0.2846E-03
   2   8   9     2567.40     2718.48       23.87 o   0.3036E-04
   3   8   9     1663.46     1555.86       19.21 o   0.7504E-04
   4   8   9       13.65        3.70        4.49 o   0.2842E-01
   5   8   9     1016.79      999.30       18.23 o   0.1576E-03
   6   8   9     1218.58     1247.23       20.05 o   0.1137E-03
   7   8   9     1343.39     1233.91       18.14 o   0.1085E-03
   8   8   9       74.33       69.09        5.13 o   0.4879E-02
  -8   9   9      613.83      640.85       12.35 o   0.3272E-03
  -7   9   9      239.78      263.39        8.98 o   0.1128E-02
  -6   9   9     1260.87     1345.25       19.71 o   0.1026E-03
  -5   9   9      495.35      557.75       12.72 o   0.4085E-03
  -4   9   9      436.49      508.51       11.79 o   0.4778E-03
  -3   9   9     2691.88     2591.87       30.00 o   0.3103E-04
  -2   9   9     2541.99     2556.71       28.32 o   0.3247E-04
  -1   9   9      371.28      327.66       10.16 o   0.7686E-03
   0   9   9       76.14      129.03        5.66 o   0.3107E-02
   1   9   9      355.35      304.26        9.47 o   0.8408E-03
   2   9   9     2569.01     2611.31       26.70 o   0.3157E-04
   3   9   9     2716.96     2616.04       27.97 o   0.3063E-04
   4   9   9      496.93      605.91       13.54 o   0.3760E-03
   5   9   9      534.56      602.09       12.99 o   0.3662E-03
   6   9   9     1127.75     1210.08       18.49 o   0.1227E-03
   7   9   9      280.59      303.01        9.39 o   0.9401E-03
   8   9   9      642.09      692.00       12.62 o   0.2964E-03
   9   9   9        8.22        8.50        3.56 o   0.3166E-01
  -9  10   9      126.54      105.32        5.67 o   0.3025E-02
  -8  10   9      152.39      148.70        6.20 o   0.2182E-02
  -7  10   9      339.00      310.16        9.09 o   0.8585E-03
  -6  10   9     1970.83     1963.93       25.61 o   0.5105E-04
  -5  10   9      142.94      150.69        6.95 o   0.2169E-02
  -4  10   9      581.23      616.67       12.75 o   0.3442E-03
  -3  10   9     1053.75     1009.01       18.10 o   0.1545E-03
  -2  10   9     3157.61     3174.20       36.23 o   0.2198E-04
  -1  10   9      247.43      261.70       10.05 o   0.1092E-02
   0  10   9     2806.16     3083.87       35.25 o   0.2441E-04
   1  10   9      245.79      242.99        9.72 o   0.1168E-02
   2  10   9     3213.55     3194.89       33.60 o   0.2167E-04
   3  10   9      943.29      915.97       15.69 o   0.1832E-03
   4  10   9      431.82      477.85       11.95 o   0.5017E-03
   5  10   9      176.97      182.93        7.86 o   0.1701E-02
   6  10   9     1985.90     1936.41       26.18 o   0.5158E-04
   7  10   9      378.80      341.93       11.20 o   0.7300E-03
   8  10   9      114.38      108.73        6.57 o   0.2967E-02
   9  10   9      133.21      119.88        6.50 o   0.2641E-02
  10  10   9      360.10      370.92       10.40 o   0.7010E-03
 -10  11   9      341.14      355.62       15.36 o   0.6776E-03
  -9  11   9      100.79      113.24        4.98 o   0.3181E-02
  -8  11   9      915.52      855.21       15.85 o   0.1995E-03
  -7  11   9      381.69      386.03        9.81 o   0.6692E-03
  -6  11   9      236.86      236.00        8.26 o   0.1252E-02
  -5  11   9      929.66      873.82       16.82 o   0.1915E-03
  -4  11   9       46.18       46.01        5.67 o   0.6959E-02
  -3  11   9        2.64        5.66        5.31 o   0.2678E-01
  -2  11   9      425.05      391.27       11.40 o   0.6195E-03
  -1  11   9     1654.94     1592.33       24.65 o   0.7180E-04
   0  11   9      150.51      154.84        7.70 o   0.2030E-02
   1  11   9     1809.39     1723.97       23.12 o   0.6289E-04
   2  11   9      417.71      396.88        9.39 o   0.6333E-03
   3  11   9        2.23        4.65        3.85 o   0.4175E-01
   4  11   9       76.67       65.46        5.84 o   0.4813E-02
   5  11   9      975.52      927.44       16.90 o   0.1757E-03
   6  11   9      223.20      226.24        8.06 o   0.1329E-02
   7  11   9      343.15      351.66        9.97 o   0.7565E-03
   8  11   9      910.56      831.84       15.52 o   0.2058E-03
   9  11   9      126.02      140.63        6.56 o   0.2402E-02
  10  11   9      360.29      360.03       16.00 o   0.6497E-03
  -8  12   9      255.66      276.88        7.10 o   0.1082E-02
  -7  12   9      385.48      387.30        8.99 o   0.6654E-03
  -6  12   9      261.27      236.72        8.01 o   0.1196E-02
  -5  12   9      183.50      179.90        7.81 o   0.1713E-02
  -4  12   9      146.59      152.58        8.01 o   0.2056E-02
  -3  12   9     2082.66     2090.61       34.71 o   0.4522E-04
  -2  12   9      223.71      206.19        9.77 o   0.1366E-02
  -1  12   9      778.08      767.37       15.67 o   0.2409E-03
   0  12   9      309.68      330.73       10.00 o   0.8438E-03
   1  12   9      840.77      819.85       16.42 o   0.2162E-03
   2  12   9      199.80      173.17        7.15 o   0.1728E-02
   3  12   9     1924.59     1972.40       24.70 o   0.5196E-04
   4  12   9      148.92      139.90        6.68 o   0.2269E-02
   5  12   9      215.64      212.12        7.55 o   0.1431E-02
   6  12   9      255.20      236.73        8.34 o   0.1201E-02
   7  12   9      449.08      470.52       10.28 o   0.5152E-03
   8  12   9      279.74      288.95        9.75 o   0.9634E-03
  -7  13   9      144.68      129.03        9.61 o   0.2171E-02
  -6  13   9      524.82      502.46       13.08 o   0.4387E-03
  -5  13   9      786.89      814.03       15.45 o   0.2247E-03
  -4  13   9      617.09      672.37       13.88 o   0.3084E-03
  -3  13   9       15.57       18.24        4.79 o   0.1654E-01
  -2  13   9      449.82      419.90       13.77 o   0.5461E-03
  -1  13   9      514.79      515.73       12.17 o   0.4390E-03
   0  13   9       16.80       26.88        3.78 o   0.1441E-01
   1  13   9      441.09      457.60       10.86 o   0.5327E-03
   2  13   9      469.32      446.95       13.17 o   0.5128E-03
   3  13   9       30.96       24.04        5.02 o   0.1192E-01
   4  13   9      619.53      684.22       12.41 o   0.3062E-03
   5  13   9      730.90      775.33       13.68 o   0.2475E-03
   6  13   9      431.77      441.64       10.82 o   0.5520E-03
   7  13   9      143.27      120.35        9.40 o   0.2292E-02
  -5  14   9       78.77      104.88        7.51 o   0.3249E-02
  -4  14   9      787.84      697.85       18.28 o   0.2563E-03
  -3  14   9       18.37        8.75        4.75 o   0.2019E-01
  -2  14   9      212.10      214.70        9.81 o   0.1347E-02
  -1  14   9      120.74       95.82        7.85 o   0.3007E-02
   0  14   9       32.28       43.58        4.04 o   0.9135E-02
   1  14   9      109.83       92.50        7.07 o   0.3294E-02
   2  14   9      221.48      205.04       10.33 o   0.1352E-02
   3  14   9       13.62        9.29        4.87 o   0.2105E-01
   4  14   9      776.33      717.85       22.36 o   0.2415E-03
   5  14   9      126.62      120.55       11.83 o   0.2115E-02
   0   1  10      715.96      691.03       12.18 o   0.2690E-03
   1   1  10     1269.94     1209.31       15.39 o   0.1162E-03
  -1   2  10     1660.26     1819.67       18.84 o   0.6332E-04
   0   2  10     1441.59     1348.70       16.78 o   0.9461E-04
   1   2  10     1621.18     1806.78       19.48 o   0.6470E-04
   2   2  10     2254.66     2513.93       24.81 o   0.3580E-04
  -2   3  10     1429.15     1272.25       20.67 o   0.1004E-03
  -1   3  10     6352.65     6476.36       51.94 o   0.5843E-05
   0   3  10     3687.41     3644.54       31.53 o   0.1678E-04
   1   3  10     6429.69     6536.11       52.57 o   0.5733E-05
   2   3  10     1565.98     1405.85       21.73 o   0.8538E-04
   3   3  10     1029.27     1114.58       18.31 o   0.1401E-03
  -3   4  10      458.74      405.10       12.32 o   0.5696E-03
  -2   4  10     4225.09     3852.48       41.67 o   0.1443E-04
  -1   4  10     2908.99     2895.64       30.70 o   0.2610E-04
   0   4  10      574.93      728.52       11.75 o   0.2937E-03
   1   4  10     2978.57     2928.22       32.42 o   0.2532E-04
   2   4  10     4238.03     3866.80       45.92 o   0.1426E-04
   3   4  10      581.26      505.27       14.37 o   0.4105E-03
   4   4  10      514.18      323.86       15.37 o   0.6027E-03
  -4   5  10     3367.24     3303.92       33.77 o   0.2010E-04
  -3   5  10       99.39       81.93        7.28 o   0.3614E-02
  -2   5  10     1260.78     1204.85       21.70 o   0.1123E-03
  -1   5  10     5353.25     4751.31       51.43 o   0.9568E-05
   0   5  10     4210.55     3458.12       40.10 o   0.1632E-04
   1   5  10     5281.20     4698.00       53.50 o   0.9765E-05
   2   5  10     1280.47     1241.11       25.56 o   0.1060E-03
   3   5  10       44.34       42.15        6.46 o   0.6912E-02
   4   5  10     3186.42     3079.01       32.09 o   0.2266E-04
   5   5  10      257.28      242.72        7.28 o   0.1212E-02
  -5   6  10     4931.02     5052.07       42.82 o   0.9437E-05
  -4   6  10      130.28      132.22        5.67 o   0.2551E-02
  -3   6  10      803.17      762.52       13.25 o   0.2407E-03
  -2   6  10      511.19      511.04        9.82 o   0.4519E-03
  -1   6  10      862.08      807.40       13.70 o   0.2168E-03
   0   6  10     3716.67     4065.86       42.09 o   0.1458E-04
   1   6  10     1023.61      954.71       17.11 o   0.1642E-03
   2   6  10      482.86      502.72       10.52 o   0.4683E-03
   3   6  10      743.16      716.20       12.00 o   0.2689E-03
   4   6  10      152.53      159.88        6.54 o   0.2054E-02
   5   6  10     5041.53     5127.59       48.31 o   0.9097E-05
   6   6  10      668.72      649.77       13.90 o   0.3039E-03
  -6   7  10      459.74      515.88       11.61 o   0.4587E-03
  -5   7  10      886.45      932.16       15.56 o   0.1838E-03
  -4   7  10      523.54      465.17       11.58 o   0.4825E-03
  -3   7  10      900.66      871.43       12.98 o   0.1986E-03
  -2   7  10      416.94      387.82        8.58 o   0.6490E-03
  -1   7  10      634.33      666.03       10.13 o   0.3136E-03
   0   7  10      206.45      320.18        5.79 o   0.1051E-02
   1   7  10      591.92      638.87        9.69 o   0.3386E-03
   2   7  10      374.64      360.39        8.35 o   0.7282E-03
   3   7  10      953.72      950.26       13.92 o   0.1755E-03
   4   7  10      437.78      417.88       10.02 o   0.5855E-03
   5   7  10      897.92      958.88       17.35 o   0.1754E-03
   6   7  10      461.44      506.81       12.26 o   0.4625E-03
   7   7  10     2129.35     2132.76       27.35 o   0.4494E-04
  -7   8  10     3000.28     3016.99       31.98 o   0.2401E-04
  -6   8  10     2192.80     2173.00       29.27 o   0.4302E-04
  -5   8  10     4124.49     4153.29       38.20 o   0.1349E-04
  -4   8  10      159.35      208.70        6.80 o   0.1634E-02
  -3   8  10      269.91      309.84        8.46 o   0.9322E-03
  -2   8  10      371.87      433.93        8.65 o   0.6048E-03
  -1   8  10      296.86      321.16        8.01 o   0.8906E-03
   0   8  10      924.44      836.22       13.52 o   0.2010E-03
   1   8  10      242.82      273.79        7.04 o   0.1122E-02
   2   8  10      356.64      422.93        8.44 o   0.6313E-03
   3   8  10      260.26      294.49        7.73 o   0.9996E-03
   4   8  10      207.09      259.83        7.75 o   0.1223E-02
   5   8  10     4319.03     4412.28       41.93 o   0.1213E-04
   6   8  10     2280.30     2194.92       30.03 o   0.4150E-04
   7   8  10     3347.63     3395.11       34.71 o   0.1945E-04
   8   8  10        5.55        8.45        3.95 o   0.3064E-01
  -8   9  10      198.16      182.05        7.37 o   0.1640E-02
  -7   9  10     2240.09     2118.08       28.01 o   0.4382E-04
  -6   9  10      155.19      154.57        6.97 o   0.2044E-02
  -5   9  10      616.66      614.25       13.29 o   0.3388E-03
  -4   9  10     1360.12     1376.12       20.04 o   0.9590E-04
  -3   9  10       84.84       79.39        5.79 o   0.4172E-02
  -2   9  10      360.30      368.01       10.34 o   0.7012E-03
  -1   9  10     1167.30     1146.07       18.19 o   0.1282E-03
   0   9  10       77.02       39.38        5.54 o   0.6358E-02
   1   9  10     1132.61     1098.02       16.79 o   0.1373E-03
   2   9  10      371.20      383.36        9.75 o   0.6740E-03
   3   9  10      129.46      134.21        6.80 o   0.2447E-02
   4   9  10     1506.71     1576.53       22.48 o   0.7737E-04
   5   9  10      780.04      770.90       15.14 o   0.2395E-03
   6   9  10      180.19      178.91        7.89 o   0.1699E-02
   7   9  10     2333.21     2141.99       27.39 o   0.4229E-04
   8   9  10      170.00      155.06        7.48 o   0.1945E-02
   9   9  10      171.66      168.10        6.93 o   0.1879E-02
  -9  10  10       70.69       65.81        4.92 o   0.5170E-02
  -8  10  10     1697.37     1751.73       20.98 o   0.6445E-04
  -7  10  10       86.81       64.29        5.36 o   0.4815E-02
  -6  10  10      666.52      625.63       13.07 o   0.3214E-03
  -5  10  10      345.06      319.32        9.53 o   0.8179E-03
  -4  10  10     2725.46     2599.08       30.19 o   0.3060E-04
  -3  10  10     3265.67     3156.37       40.06 o   0.2138E-04
  -2  10  10      762.81      751.30       15.29 o   0.2474E-03
  -1  10  10     1041.28     1023.26       19.83 o   0.1510E-03
   0  10  10      976.59      999.26       19.70 o   0.1584E-03
   1  10  10     1088.98     1068.52       19.45 o   0.1414E-03
   2  10  10      723.67      732.15       13.67 o   0.2631E-03
   3  10  10     3456.49     3399.69       35.57 o   0.1905E-04
   4  10  10     2677.95     2626.03       33.61 o   0.3033E-04
   5  10  10      347.39      317.52       10.91 o   0.8003E-03
   6  10  10      707.53      673.52       13.56 o   0.2900E-03
   7  10  10       97.19       71.70        6.05 o   0.4188E-02
   8  10  10     1685.05     1747.02       23.90 o   0.6436E-04
   9  10  10       80.64       74.12        6.28 o   0.4283E-02
  10  10  10      315.91      325.41        9.69 o   0.8288E-03
  -9  11  10     1622.06     1541.94       18.41 o   0.7708E-04
  -8  11  10       31.67       29.66        3.60 o   0.1216E-01
  -7  11  10      218.33      235.75        7.46 o   0.1307E-02
  -6  11  10      878.37      878.72       15.83 o   0.1960E-03
  -5  11  10      693.58      652.40       15.48 o   0.2961E-03
  -4  11  10      875.20      812.59       17.65 o   0.2082E-03
  -3  11  10      692.94      625.86       17.14 o   0.3016E-03
  -2  11  10     1590.73     1642.24       23.31 o   0.7168E-04
  -1  11  10      154.31      141.46        7.86 o   0.2128E-02
   0  11  10      285.90      327.13       10.12 o   0.8585E-03
   1  11  10      132.47      129.91        6.97 o   0.2455E-02
   2  11  10     1632.70     1723.62       20.59 o   0.6745E-04
   3  11  10      621.34      584.52       12.01 o   0.3556E-03
   4  11  10      768.73      753.39       14.96 o   0.2441E-03
   5  11  10      734.80      720.34       14.46 o   0.2640E-03
   6  11  10      847.41      859.39       15.20 o   0.2047E-03
   7  11  10      217.13      230.01        8.21 o   0.1316E-02
   8  11  10       31.79       35.68        3.81 o   0.1060E-01
   9  11  10     1662.02     1614.93       24.64 o   0.7084E-04
  -8  12  10      872.04      923.30       14.83 o   0.1893E-03
  -7  12  10      305.76      307.23        7.84 o   0.9183E-03
  -6  12  10      694.46      701.05       12.95 o   0.2827E-03
  -5  12  10      286.33      277.41       10.14 o   0.9862E-03
  -4  12  10     1105.90     1016.26       21.01 o   0.1461E-03
  -3  12  10      215.46      190.01       10.63 o   0.1413E-02
  -2  12  10       95.88       80.51        7.11 o   0.3747E-02
  -1  12  10      941.46     1040.42       18.04 o   0.1576E-03
   0  12  10      228.94      222.39        8.75 o   0.1302E-02
   1  12  10      888.61      991.60       16.77 o   0.1718E-03
   2  12  10      109.67      111.03        5.64 o   0.3108E-02
   3  12  10      202.01      182.86        7.04 o   0.1639E-02
   4  12  10     1054.18     1017.07       16.83 o   0.1533E-03
   5  12  10      272.29      267.87        8.16 o   0.1073E-02
   6  12  10      644.12      657.40       12.95 o   0.3120E-03
   7  12  10      305.20      315.91        8.42 o   0.8912E-03
   8  12  10      872.62      944.76       15.93 o   0.1836E-03
  -6  13  10      644.64      663.27       12.86 o   0.3063E-03
  -5  13  10      367.71      361.98       10.14 o   0.7135E-03
  -4  13  10      155.55      165.21        7.20 o   0.1959E-02
  -3  13  10      134.74      106.88        7.91 o   0.2689E-02
  -2  13  10     1212.35     1122.78       23.35 o   0.1245E-03
  -1  13  10      689.31      658.88       15.30 o   0.2947E-03
   0  13  10      498.91      449.12       11.47 o   0.5071E-03
   1  13  10      598.41      561.72       12.62 o   0.3752E-03
   2  13  10     1076.44     1031.43       20.51 o   0.1470E-03
   3  13  10      134.58      108.91        7.41 o   0.2715E-02
   4  13  10      152.18      162.06        6.82 o   0.2023E-02
   5  13  10      411.82      412.42        9.65 o   0.6105E-03
   6  13  10      670.66      684.44       12.99 o   0.2914E-03
   7  13  10     1226.47     1248.35       35.79 o   0.1032E-03
  -4  14  10      242.97      213.13        9.66 o   0.1284E-02
  -3  14  10      537.99      589.66       14.92 o   0.3675E-03
  -2  14  10      696.02      752.18       16.12 o   0.2586E-03
  -1  14  10      429.98      469.84       12.79 o   0.5122E-03
   0  14  10        0.64        0.19        3.02 o   0.1064E+00
   1  14  10      447.52      523.56       12.15 o   0.4592E-03
   2  14  10      610.33      689.23       16.04 o   0.2991E-03
   3  14  10      578.00      629.76       16.34 o   0.3300E-03
   4  14  10      238.56      215.53       12.20 o   0.1198E-02
   0   1  11     9872.81    10468.77       74.94 o   0.2394E-05
   1   1  11     5949.52     5552.15       53.92 o   0.7389E-05
  -1   2  11      732.69      617.85       11.47 o   0.3145E-03
   0   2  11     1570.76     1485.74       18.14 o   0.8117E-04
   1   2  11      640.44      547.21       11.90 o   0.3754E-03
   2   2  11      881.27      814.85       14.76 o   0.2124E-03
  -2   3  11     3257.94     3136.31       31.97 o   0.2194E-04
  -1   3  11     2720.57     2412.15       27.79 o   0.3337E-04
   0   3  11     2991.14     3183.68       26.63 o   0.2262E-04
   1   3  11     2986.02     2650.11       31.04 o   0.2811E-04
   2   3  11     3044.67     2909.83       33.69 o   0.2491E-04
   3   3  11     2150.27     2567.28       30.01 o   0.3508E-04
  -3   4  11     5224.25     5120.61       52.69 o   0.8879E-05
  -2   4  11      415.30      265.60       11.82 o   0.8362E-03
  -1   4  11      131.98      135.40        6.76 o   0.2411E-02
   0   4  11       82.61      124.71        5.32 o   0.3165E-02
   1   4  11       97.17      122.91        6.21 o   0.2894E-02
   2   4  11      438.82      284.29       12.44 o   0.7667E-03
   3   4  11     5207.64     5012.57       52.71 o   0.9130E-05
   4   4  11        4.37        4.03        4.38 o   0.3333E-01
  -4   5  11      914.33      932.35       13.11 o   0.1826E-03
  -3   5  11      881.16      849.54       17.55 o   0.2022E-03
  -2   5  11     3292.59     3107.03       38.69 o   0.2191E-04
  -1   5  11     4247.66     4283.05       42.68 o   0.1265E-04
   0   5  11       61.06       32.79        5.38 o   0.7749E-02
   1   5  11     4399.96     4378.62       45.65 o   0.1201E-04
   2   5  11     3469.35     3326.63       46.48 o   0.1933E-04
   3   5  11      866.40      859.44       12.95 o   0.2073E-03
   4   5  11      997.27      995.64       14.50 o   0.1618E-03
   5   5  11      153.40      167.05        5.81 o   0.2010E-02
  -5   6  11      813.16      940.27       14.28 o   0.1931E-03
  -4   6  11     1863.43     1834.27       19.58 o   0.5812E-04
  -3   6  11       16.27        8.13        2.99 o   0.3019E-01
  -2   6  11     5299.99     5412.84       36.31 o   0.8251E-05
  -1   6  11      158.79      194.19        5.23 o   0.1752E-02
   0   6  11     2468.78     2693.66       22.38 o   0.3135E-04
   1   6  11      198.39      235.88        5.99 o   0.1360E-02
   2   6  11     5079.49     5248.09       36.39 o   0.8799E-05
   3   6  11       21.68       16.72        3.48 o   0.1864E-01
   4   6  11     1920.71     1921.70       21.19 o   0.5395E-04
   5   6  11      783.64      930.71       14.21 o   0.1987E-03
   6   6  11      189.93      195.69        7.74 o   0.1571E-02
  -6   7  11     7256.52     7408.45       56.30 o   0.4557E-05
  -5   7  11     2386.76     2523.34       27.29 o   0.3423E-04
  -4   7  11     1008.70      979.35       14.96 o   0.1644E-03
  -3   7  11     2950.64     3120.63       26.30 o   0.2354E-04
  -2   7  11     1432.00     1422.28       15.83 o   0.9067E-04
  -1   7  11     1164.76     1164.63       13.36 o   0.1280E-03
   0   7  11     3997.84     3778.89       28.79 o   0.1560E-04
   1   7  11     1147.03     1162.94       14.05 o   0.1289E-03
   2   7  11     1260.74     1291.37       15.52 o   0.1083E-03
   3   7  11     2739.08     2996.24       26.46 o   0.2583E-04
   4   7  11      985.40      991.86       15.73 o   0.1637E-03
   5   7  11     2324.00     2495.53       29.35 o   0.3509E-04
   6   7  11     7737.64     7802.19       59.32 o   0.4094E-05
   7   7  11     7110.16     6885.13       64.78 o   0.5012E-05
  -7   8  11     1543.92     1483.08       22.11 o   0.8205E-04
  -6   8  11      833.21      706.66       14.75 o   0.2500E-03
  -5   8  11      658.48      567.45       13.22 o   0.3499E-03
  -4   8  11      481.90      504.33       11.39 o   0.4630E-03
  -3   8  11       22.42       28.18        4.06 o   0.1287E-01
  -2   8  11      257.52      266.48        7.32 o   0.1118E-02
  -1   8  11     3136.43     3294.28       29.46 o   0.2112E-04
   0   8  11       11.63        4.55        3.68 o   0.3463E-01
   1   8  11     3058.54     3304.83       26.53 o   0.2141E-04
   2   8  11      304.42      316.17        8.04 o   0.8938E-03
   3   8  11       22.14       22.70        3.99 o   0.1466E-01
   4   8  11      418.44      459.61       10.34 o   0.5432E-03
   5   8  11      564.23      477.54       14.89 o   0.4309E-03
   6   8  11      810.30      689.46       16.68 o   0.2554E-03
   7   8  11     1644.63     1588.77       23.28 o   0.7313E-04
   8   8  11      799.41      731.00       14.52 o   0.2498E-03
  -8   9  11      176.89      145.27        7.02 o   0.2074E-02
  -7   9  11      501.07      453.74       11.23 o   0.5025E-03
  -6   9  11      861.46      896.03       14.33 o   0.1981E-03
  -5   9  11      648.41      610.62       12.29 o   0.3333E-03
  -4   9  11      533.94      572.33       12.35 o   0.3864E-03
  -3   9  11     4595.06     4546.08       40.36 o   0.1125E-04
  -2   9  11      689.31      792.31       13.62 o   0.2474E-03
  -1   9  11      786.29      768.38       14.97 o   0.2396E-03
   0   9  11      336.29      398.39        9.57 o   0.6853E-03
   1   9  11      661.71      631.88       12.89 o   0.3201E-03
   2   9  11      657.89      747.05       12.43 o   0.2708E-03
   3   9  11     4309.91     4303.39       39.00 o   0.1253E-04
   4   9  11      581.29      636.19       14.12 o   0.3306E-03
   5   9  11      699.95      634.40       14.44 o   0.3040E-03
   6   9  11      907.70      932.26       16.64 o   0.1828E-03
   7   9  11      550.34      506.12       12.73 o   0.4297E-03
   8   9  11      210.61      170.95        8.13 o   0.1674E-02
   9   9  11      132.79      112.20        6.37 o   0.2803E-02
  -9  10  11      505.85      489.16       11.49 o   0.4661E-03
  -8  10  11      603.98      567.63       11.44 o   0.3743E-03
  -7  10  11      418.81      445.82        9.94 o   0.5649E-03
  -6  10  11       86.95      102.95        5.52 o   0.3523E-02
  -5  10  11      964.17      905.73       16.04 o   0.1834E-03
  -4  10  11     1578.40     1459.45       21.33 o   0.8207E-04
  -3  10  11      288.42      323.95       10.35 o   0.8528E-03
  -2  10  11      904.10      926.69       16.70 o   0.1834E-03
  -1  10  11     1733.72     1721.98       24.77 o   0.6414E-04
   0  10  11      274.58      249.24        9.89 o   0.1078E-02
   1  10  11     1608.21     1624.33       22.97 o   0.7175E-04
   2  10  11      889.95      927.75       15.35 o   0.1860E-03
   3  10  11      272.15      323.73        8.62 o   0.8977E-03
   4  10  11     1502.06     1421.90       20.56 o   0.8709E-04
   5  10  11      980.16      946.23       17.08 o   0.1729E-03
   6  10  11       77.71       91.13        5.71 o   0.3935E-02
   7  10  11      327.67      369.46        9.09 o   0.7489E-03
   8  10  11      625.60      601.96       12.47 o   0.3453E-03
   9  10  11      470.29      457.74       11.83 o   0.5093E-03
  10  10  11       63.59       49.48        4.87 o   0.6294E-02
  -9  11  11       98.14      121.50        5.77 o   0.2987E-02
  -8  11  11      493.94      474.75       10.92 o   0.4880E-03
  -7  11  11      199.30      195.40        7.12 o   0.1567E-02
  -6  11  11      539.95      524.94       12.98 o   0.4149E-03
  -5  11  11      218.37      221.27        8.78 o   0.1327E-02
  -4  11  11       31.82       31.55        5.63 o   0.9252E-02
  -3  11  11      399.79      376.36       12.98 o   0.6353E-03
  -2  11  11       78.46      104.74        5.95 o   0.3534E-02
  -1  11  11      798.50      740.36       17.20 o   0.2424E-03
   0  11  11     2617.25     2727.02       31.31 o   0.2978E-04
   1  11  11      784.15      754.17       16.15 o   0.2423E-03
   2  11  11      128.34      145.03        6.73 o   0.2340E-02
   3  11  11      374.28      338.18        9.31 o   0.7557E-03
   4  11  11       32.01       39.90        4.86 o   0.8749E-02
   5  11  11      224.61      219.90        8.29 o   0.1334E-02
   6  11  11      452.81      422.38       10.93 o   0.5581E-03
   7  11  11      197.14      191.90        7.58 o   0.1579E-02
   8  11  11      492.73      472.94       10.20 o   0.4939E-03
   9  11  11      130.77      151.03        6.33 o   0.2280E-02
  -8  12  11      547.09      604.11       13.35 o   0.3673E-03
  -7  12  11       30.11       43.30        3.33 o   0.9764E-02
  -6  12  11      221.04      209.49        8.05 o   0.1415E-02
  -5  12  11       67.90       71.50        5.65 o   0.4786E-02
  -4  12  11      105.82       82.52        7.10 o   0.3518E-02
  -3  12  11      209.36      192.56       10.26 o   0.1423E-02
  -2  12  11     1559.82     1468.44       26.07 o   0.8115E-04
  -1  12  11      437.28      454.71       11.95 o   0.5339E-03
   0  12  11     2110.87     1927.26       28.05 o   0.5045E-04
   1  12  11      351.03      380.83       10.45 o   0.6982E-03
   2  12  11     1383.64     1322.10       21.56 o   0.9884E-04
   3  12  11      212.31      208.33        7.68 o   0.1429E-02
   4  12  11      108.17       98.71        5.79 o   0.3317E-02
   5  12  11       64.17       73.32        4.78 o   0.5012E-02
   6  12  11      210.37      196.59        7.09 o   0.1547E-02
   7  12  11       20.99       28.75        3.51 o   0.1382E-01
   8  12  11      535.78      580.90       13.41 o   0.3847E-03
  -6  13  11       61.80       70.26        4.46 o   0.5362E-02
  -5  13  11      389.37      393.43       10.21 o   0.6468E-03
  -4  13  11       49.19       49.67        4.74 o   0.7178E-02
  -3  13  11     1186.30     1248.80       22.56 o   0.1132E-03
  -2  13  11      356.17      343.21       11.88 o   0.7353E-03
  -1  13  11      772.27      824.34       15.49 o   0.2233E-03
   0  13  11      380.60      336.83       10.28 o   0.7318E-03
   1  13  11      745.58      831.71       15.16 o   0.2254E-03
   2  13  11      406.98      367.13       12.03 o   0.6562E-03
   3  13  11     1261.87     1312.87       21.89 o   0.1042E-03
   4  13  11       39.07       35.48        4.52 o   0.9530E-02
   5  13  11      435.51      423.82       10.07 o   0.5779E-03
   6  13  11       54.28       54.57        5.48 o   0.6192E-02
  -4  14  11      553.23      516.90       15.93 o   0.4048E-03
  -3  14  11      287.93      240.07       10.53 o   0.1077E-02
  -2  14  11      308.87      338.51       10.78 o   0.7972E-03
  -1  14  11      130.41      120.49        7.66 o   0.2538E-02
   0  14  11       35.38       82.03        3.79 o   0.5532E-02
   1  14  11      123.03      114.04        7.19 o   0.2734E-02
   2  14  11      274.67      310.86       10.90 o   0.8933E-03
   3  14  11      284.16      248.20       11.22 o   0.1042E-02
   4  14  11      558.28      509.27       19.75 o   0.3868E-03
   0   0  12    17847.18    16050.14      209.17 o   0.9275E-06
   0   1  12     2202.48     2004.04       27.48 o   0.4680E-04
   1   1  12     2840.53     3199.29       32.85 o   0.2262E-04
  -1   2  12      506.58      508.63       11.91 o   0.4454E-03
   0   2  12     2682.85     2953.31       32.06 o   0.2582E-04
   1   2  12      449.03      472.18       12.05 o   0.5015E-03
   2   2  12     1289.34     1286.03       19.97 o   0.1076E-03
  -2   3  12     6151.99     5930.51       53.63 o   0.6684E-05
  -1   3  12     5938.42     5904.60       46.76 o   0.6941E-05
   0   3  12     3451.87     3359.49       34.59 o   0.1928E-04
   1   3  12     5992.40     5891.54       49.09 o   0.6908E-05
   2   3  12     6632.22     6355.65       58.95 o   0.5828E-05
   3   3  12    10610.99     9736.52       91.84 o   0.2484E-05
  -3   4  12      950.42      937.53       18.58 o   0.1742E-03
  -2   4  12      803.93      715.19       16.84 o   0.2480E-03
  -1   4  12     6415.27     6324.37       56.77 o   0.5979E-05
   0   4  12      817.38      959.74       14.45 o   0.1861E-03
   1   4  12     6394.63     6262.65       57.19 o   0.6058E-05
   2   4  12      671.11      598.79       17.01 o   0.3185E-03
   3   4  12      931.12      929.97       19.13 o   0.1767E-03
   4   4  12       61.62       88.09        4.44 o   0.4531E-02
  -4   5  12     4022.16     4317.03       30.11 o   0.1304E-04
  -3   5  12      593.55      590.43       10.65 o   0.3642E-03
  -2   5  12     3020.92     3327.39       32.63 o   0.2119E-04
  -1   5  12     5804.05     5589.12       55.26 o   0.7464E-05
   0   5  12     4709.90     4528.55       47.53 o   0.1100E-04
   1   5  12     5760.50     5586.64       55.67 o   0.7501E-05
   2   5  12     2725.18     3069.80       26.82 o   0.2500E-04
   3   5  12      546.88      554.27       10.35 o   0.4029E-03
   4   5  12     4147.22     4389.31       32.24 o   0.1253E-04
   5   5  12      330.71      248.78        8.21 o   0.1033E-02
  -5   6  12      887.76      918.58       13.91 o   0.1898E-03
  -4   6  12      682.40      650.73       11.28 o   0.3119E-03
  -3   6  12      953.02      943.48       12.46 o   0.1798E-03
  -2   6  12      959.83      944.93       12.46 o   0.1783E-03
  -1   6  12      784.66      861.26       10.58 o   0.2171E-03
   0   6  12       26.61       41.06        3.19 o   0.1057E-01
   1   6  12      704.28      781.64       10.57 o   0.2531E-03
   2   6  12      993.32      986.89       13.42 o   0.1666E-03
   3   6  12      998.92     1010.36       14.00 o   0.1621E-03
   4   6  12      671.82      685.22       11.74 o   0.2981E-03
   5   6  12      800.58      846.78       14.63 o   0.2163E-03
   6   6  12     4448.22     4300.41       44.88 o   0.1212E-04
  -6   7  12       13.43        8.67        4.58 o   0.2294E-01
  -5   7  12      130.77      140.33        6.96 o   0.2361E-02
  -4   7  12      110.14      104.30        5.35 o   0.3268E-02
  -3   7  12      647.79      664.47       10.55 o   0.3115E-03
  -2   7  12     1617.59     1684.96       17.20 o   0.7005E-04
  -1   7  12      172.12      211.26        5.99 o   0.1600E-02
   0   7  12       15.14       44.04        3.16 o   0.1114E-01
   1   7  12      211.51      259.26        6.26 o   0.1246E-02
   2   7  12     1550.84     1625.19       17.69 o   0.7459E-04
   3   7  12      574.76      603.12       11.21 o   0.3606E-03
   4   7  12      118.31      121.20        6.34 o   0.2778E-02
   5   7  12       62.19       79.62        5.91 o   0.4574E-02
   6   7  12       37.23       22.30        5.76 o   0.1046E-01
   7   7  12     2896.94     2793.19       33.47 o   0.2679E-04
  -7   8  12     1446.17     1407.80       19.15 o   0.9073E-04
  -6   8  12      585.40      609.16       12.38 o   0.3474E-03
  -5   8  12      808.75      807.02       15.07 o   0.2254E-03
  -4   8  12     1257.63     1199.66       18.93 o   0.1171E-03
  -3   8  12      552.77      605.23       10.91 o   0.3675E-03
  -2   8  12     1027.39      963.38       14.79 o   0.1675E-03
  -1   8  12      709.48      746.94       13.25 o   0.2622E-03
   0   8  12     3797.44     3741.86       33.42 o   0.1601E-04
   1   8  12      899.87      944.01       13.42 o   0.1832E-03
   2   8  12      852.99      839.53       13.89 o   0.2136E-03
   3   8  12      687.65      746.02       12.79 o   0.2663E-03
   4   8  12     1195.80     1169.74       18.90 o   0.1236E-03
   5   8  12      748.54      776.81       17.87 o   0.2381E-03
   6   8  12      541.61      573.53       13.76 o   0.3758E-03
   7   8  12     1514.80     1445.39       22.20 o   0.8500E-04
   8   8  12      162.30      152.59        6.97 o   0.2082E-02
  -8   9  12     1389.07     1315.58       20.40 o   0.9935E-04
  -7   9  12     1168.61     1245.10       16.80 o   0.1165E-03
  -6   9  12      360.38      382.60        9.71 o   0.6836E-03
  -5   9  12      361.20      387.68        9.28 o   0.6730E-03
  -4   9  12     2702.94     2572.05       28.47 o   0.3123E-04
  -3   9  12      135.12      166.03        6.72 o   0.2116E-02
  -2   9  12      516.66      527.76       12.59 o   0.4241E-03
  -1   9  12      119.51      119.89        7.33 o   0.2690E-02
   0   9  12     1178.41     1179.31       18.71 o   0.1230E-03
   1   9  12      120.86      121.08        6.78 o   0.2725E-02
   2   9  12      405.41      434.48       10.52 o   0.5761E-03
   3   9  12      118.80      151.76        7.99 o   0.2262E-02
   4   9  12     2701.16     2581.94       29.06 o   0.3105E-04
   5   9  12      378.97      395.46       10.87 o   0.6339E-03
   6   9  12      417.72      418.82       11.36 o   0.5800E-03
   7   9  12     1310.91     1352.64       20.16 o   0.9893E-04
   8   9  12     1230.10     1156.50       17.92 o   0.1230E-03
   9   9  12     2363.05     2314.44       29.38 o   0.3831E-04
  -9  10  12       70.49       60.53        4.77 o   0.5557E-02
  -8  10  12      110.69       91.95        5.31 o   0.3539E-02
  -7  10  12      560.35      509.41       11.47 o   0.4293E-03
  -6  10  12      537.90      542.67       12.18 o   0.4147E-03
  -5  10  12       90.00      112.84        5.68 o   0.3241E-02
  -4  10  12       15.70        6.28        4.41 o   0.2375E-01
  -3  10  12     1289.18     1258.54       22.16 o   0.1071E-03
  -2  10  12     1385.48     1231.58       21.39 o   0.1054E-03
  -1  10  12      749.28      759.07       15.41 o   0.2495E-03
   0  10  12      597.44      628.61       13.33 o   0.3390E-03
   1  10  12      757.25      752.53       15.18 o   0.2507E-03
   2  10  12     1225.64     1149.70       18.66 o   0.1227E-03
   3  10  12     1156.92     1176.95       17.97 o   0.1243E-03
   4  10  12       15.58        6.08        3.88 o   0.2711E-01
   5  10  12      131.69      139.70        6.90 o   0.2362E-02
   6  10  12      604.21      610.14       12.53 o   0.3502E-03
   7  10  12      606.80      532.77       12.10 o   0.3935E-03
   8  10  12      105.38       90.69        5.36 o   0.3617E-02
   9  10  12       57.73       43.09        4.71 o   0.7300E-02
  10  10  12      670.09      715.09       13.66 o   0.2788E-03
  -9  11  12      708.79      673.19       16.23 o   0.2826E-03
  -8  11  12      240.83      231.57        7.47 o   0.1272E-02
  -7  11  12      115.19      139.85        5.56 o   0.2604E-02
  -6  11  12      104.08      109.09        6.20 o   0.3102E-02
  -5  11  12      201.85      202.18        8.40 o   0.1465E-02
  -4  11  12      292.89      253.63       11.02 o   0.1020E-02
  -3  11  12      367.32      378.67       12.37 o   0.6682E-03
  -2  11  12       29.67       37.47        4.91 o   0.9338E-02
  -1  11  12     1331.92     1202.71       22.76 o   0.1103E-03
   0  11  12       92.20       88.42        6.64 o   0.3692E-02
   1  11  12     1157.63     1072.27       20.10 o   0.1357E-03
   2  11  12       52.39       47.98        5.31 o   0.6719E-02
   3  11  12      356.55      374.86        9.49 o   0.7117E-03
   4  11  12      303.60      278.17        9.52 o   0.9646E-03
   5  11  12      199.86      205.55        7.66 o   0.1478E-02
   6  11  12       93.26      102.16        5.68 o   0.3436E-02
   7  11  12      110.72      136.15        6.05 o   0.2651E-02
   8  11  12      190.65      187.86        6.42 o   0.1674E-02
   9  11  12      658.52      614.76       13.51 o   0.3270E-03
  -8  12  12      446.63      433.15       16.52 o   0.5092E-03
  -7  12  12      314.29      318.09        8.44 o   0.8639E-03
  -6  12  12      109.41      100.54        5.57 o   0.3325E-02
  -5  12  12      380.50      365.22       11.16 o   0.6919E-03
  -4  12  12      253.75      213.90        9.62 o   0.1264E-02
  -3  12  12      539.59      565.66       15.62 o   0.3805E-03
  -2  12  12      433.45      422.92       12.84 o   0.5585E-03
  -1  12  12     2402.68     2326.24       31.61 o   0.3732E-04
   0  12  12     1405.38     1446.58       21.75 o   0.8847E-04
   1  12  12     2225.61     2193.45       27.17 o   0.4218E-04
   2  12  12      426.08      435.25       10.48 o   0.5659E-03
   3  12  12      458.79      520.81       10.74 o   0.4651E-03
   4  12  12      190.93      162.88        7.13 o   0.1831E-02
   5  12  12      368.21      364.80        9.21 o   0.7222E-03
   6  12  12       89.80       91.19        4.84 o   0.3914E-02
   7  12  12      265.00      268.71        7.02 o   0.1090E-02
   8  12  12      464.54      469.70       13.88 o   0.4873E-03
  -6  13  12      415.18      449.98       13.58 o   0.5333E-03
  -5  13  12     1089.22     1130.94       16.03 o   0.1365E-03
  -4  13  12      850.78      923.65       17.84 o   0.1873E-03
  -3  13  12      173.31      146.71        8.35 o   0.1972E-02
  -2  13  12      224.86      223.31        9.54 o   0.1281E-02
  -1  13  12      200.93      213.49        8.13 o   0.1441E-02
   0  13  12       57.38       79.30        4.82 o   0.4959E-02
   1  13  12      220.72      248.17        8.19 o   0.1234E-02
   2  13  12      248.68      231.69        9.41 o   0.1203E-02
   3  13  12      190.56      176.92        8.25 o   0.1679E-02
   4  13  12      835.24      926.43       15.32 o   0.1916E-03
   5  13  12     1143.34     1186.00       17.76 o   0.1255E-03
   6  13  12      443.02      458.99       13.67 o   0.5095E-03
  -3  14  12       77.62       68.07        5.86 o   0.4659E-02
  -2  14  12      190.10      196.82        8.59 o   0.1553E-02
  -1  14  12      191.58      156.87        9.92 o   0.1715E-02
   0  14  12      101.87      113.88        6.66 o   0.3005E-02
   1  14  12      236.86      184.18        9.14 o   0.1452E-02
   2  14  12      168.03      195.57        9.32 o   0.1595E-02
   3  14  12       61.85       59.26        6.16 o   0.5315E-02
   0   1  13      621.07      489.64       13.32 o   0.4155E-03
   1   1  13      110.22       87.37        6.79 o   0.3471E-02
  -1   2  13     5888.46     5356.44       54.00 o   0.7827E-05
   0   2  13     3227.17     2673.55       37.26 o   0.2635E-04
   1   2  13     6150.55     5559.75       59.00 o   0.7242E-05
   2   2  13      115.29       77.72        7.70 o   0.3435E-02
  -2   3  13     1137.12     1082.14       21.51 o   0.1340E-03
  -1   3  13     7590.08     7084.40       75.38 o   0.4607E-05
   0   3  13     3631.10     3661.34       41.50 o   0.1667E-04
   1   3  13     7739.48     7264.63       71.53 o   0.4424E-05
   2   3  13     1013.56      930.67       21.24 o   0.1658E-03
   3   3  13      235.90      233.49       11.84 o   0.1134E-02
  -3   4  13       30.21       32.50        4.50 o   0.1078E-01
  -2   4  13     2251.90     1988.02       33.11 o   0.4579E-04
  -1   4  13     1877.36     1733.10       29.86 o   0.5945E-04
   0   4  13     4017.52     3939.73       47.33 o   0.1434E-04
   1   4  13     2008.99     1838.02       33.35 o   0.5302E-04
   2   4  13     2215.85     1973.93       38.72 o   0.4576E-04
   3   4  13       58.31       55.56        4.68 o   0.6392E-02
   4   4  13      971.39     1019.48       13.62 o   0.1646E-03
  -4   5  13     1519.72     1657.18       17.52 o   0.7300E-04
  -3   5  13      227.07      233.28        6.24 o   0.1301E-02
  -2   5  13     1489.24     1455.06       17.06 o   0.8616E-04
  -1   5  13       29.23       37.93        3.88 o   0.1029E-01
   0   5  13      138.66      175.60        6.30 o   0.1980E-02
   1   5  13       90.73      105.91        4.87 o   0.3519E-02
   2   5  13     1552.94     1514.94       17.55 o   0.8033E-04
   3   5  13      178.63      171.79        6.45 o   0.1804E-02
   4   5  13     1458.80     1589.21       16.73 o   0.7845E-04
   5   5  13     1202.37     1211.70       16.86 o   0.1183E-03
  -5   6  13      817.22      843.78       14.02 o   0.2152E-03
  -4   6  13     1027.42     1029.68       14.75 o   0.1553E-03
  -3   6  13     4424.86     4514.27       33.25 o   0.1172E-04
  -2   6  13     1048.92     1008.11       13.75 o   0.1566E-03
  -1   6  13      264.28      285.20        7.10 o   0.1048E-02
   0   6  13       92.87       75.87        4.85 o   0.4407E-02
   1   6  13      248.68      272.37        7.03 o   0.1118E-02
   2   6  13      925.01      893.21       13.85 o   0.1894E-03
   3   6  13     4428.44     4542.50       37.85 o   0.1158E-04
   4   6  13     1021.55     1053.81       15.49 o   0.1516E-03
   5   6  13      885.97      927.69       15.01 o   0.1865E-03
   6   6  13      511.48      449.16       12.33 o   0.4963E-03
  -6   7  13     1161.98     1066.61       19.42 o   0.1361E-03
  -5   7  13     5706.08     5734.83       44.99 o   0.7343E-05
  -4   7  13      275.93      311.02        7.69 o   0.9364E-03
  -3   7  13      364.29      387.46        8.17 o   0.6900E-03
  -2   7  13      673.14      783.85       11.42 o   0.2564E-03
  -1   7  13      783.95      970.83       13.58 o   0.1891E-03
   0   7  13      837.05      824.40       12.99 o   0.2184E-03
   1   7  13      810.49     1005.27       13.45 o   0.1796E-03
   2   7  13      633.45      740.33       12.18 o   0.2783E-03
   3   7  13      404.16      424.44       10.44 o   0.5924E-03
   4   7  13      291.94      327.77        9.13 o   0.8563E-03
   5   7  13     5673.14     5780.52       51.37 o   0.7263E-05
   6   7  13     1080.43     1015.22       20.34 o   0.1479E-03
   7   7  13      363.58      451.48       10.62 o   0.5754E-03
  -7   8  13     2979.44     2899.39       30.37 o   0.2546E-04
  -6   8  13     2705.44     2613.68       30.26 o   0.3068E-04
  -5   8  13     2808.84     2776.22       29.39 o   0.2783E-04
  -4   8  13     2188.56     2093.82       24.60 o   0.4516E-04
  -3   8  13     2476.73     2440.37       24.80 o   0.3525E-04
  -2   8  13      296.42      285.58        8.41 o   0.9770E-03
  -1   8  13      317.27      315.65        9.35 o   0.8566E-03
   0   8  13     4013.70     4007.55       34.81 o   0.1429E-04
   1   8  13      335.72      349.68        8.66 o   0.7747E-03
   2   8  13      255.52      242.65        8.21 o   0.1186E-02
   3   8  13     2449.51     2471.55       27.45 o   0.3478E-04
   4   8  13     2261.41     2192.89       26.30 o   0.4185E-04
   5   8  13     2549.20     2582.83       33.69 o   0.3180E-04
   6   8  13     2679.14     2526.15       34.28 o   0.3183E-04
   7   8  13     3216.55     3070.62       38.61 o   0.2241E-04
   8   8  13       45.65       73.57        4.55 o   0.5519E-02
  -8   9  13      452.57      474.23       11.05 o   0.5040E-03
  -7   9  13      943.89      936.06       14.78 o   0.1780E-03
  -6   9  13      912.17      840.55       15.47 o   0.2029E-03
  -5   9  13     1896.96     1894.50       22.79 o   0.5576E-04
  -4   9  13      491.09      520.64       10.76 o   0.4533E-03
  -3   9  13      596.73      533.24       11.86 o   0.4006E-03
  -2   9  13      497.91      498.52       12.33 o   0.4580E-03
  -1   9  13     1987.73     1975.44       25.76 o   0.5104E-04
   0   9  13        2.94        3.89        4.82 o   0.3220E-01
   1   9  13     1950.94     1985.06       24.73 o   0.5141E-04
   2   9  13      549.20      558.49       13.06 o   0.3917E-03
   3   9  13      642.40      598.71       12.62 o   0.3447E-03
   4   9  13      643.99      646.45       12.66 o   0.3199E-03
   5   9  13     1856.65     1842.67       26.92 o   0.5758E-04
   6   9  13      921.52      836.39       16.87 o   0.2009E-03
   7   9  13      970.07      944.95       17.05 o   0.1717E-03
   8   9  13      361.62      379.52        9.49 o   0.6901E-03
   9   9  13       49.33       33.06        5.11 o   0.8482E-02
  -9  10  13      352.09      315.77        9.01 o   0.8324E-03
  -8  10  13      123.41      141.64        5.82 o   0.2435E-02
  -7  10  13     1171.43     1196.83       16.93 o   0.1224E-03
  -6  10  13      571.98      531.18       12.51 o   0.4033E-03
  -5  10  13     2270.20     2340.33       28.27 o   0.3862E-04
  -4  10  13       30.70       25.95        4.16 o   0.1188E-01
  -3  10  13      402.52      433.02       11.10 o   0.5752E-03
  -2  10  13     1240.19     1259.65       20.08 o   0.1099E-03
  -1  10  13     1639.11     1609.92       22.54 o   0.7186E-04
   0  10  13        2.60        3.88        4.49 o   0.3480E-01
   1  10  13     1638.82     1602.84       23.56 o   0.7198E-04
   2  10  13     1406.12     1462.15       20.20 o   0.8733E-04
   3  10  13      494.74      508.67       11.54 o   0.4522E-03
   4  10  13       13.59       10.64        3.93 o   0.2321E-01
   5  10  13     2365.55     2418.65       28.97 o   0.3624E-04
   6  10  13      521.34      479.56       12.14 o   0.4633E-03
   7  10  13     1237.18     1234.84       17.70 o   0.1146E-03
   8  10  13      118.76      130.95        5.58 o   0.2635E-02
   9  10  13      320.48      287.57        8.66 o   0.9415E-03
  10  10  13     1735.90     1737.89       28.55 o   0.6304E-04
  -9  11  13      212.95      234.37        9.41 o   0.1266E-02
  -8  11  13      168.06      193.51        6.78 o   0.1722E-02
  -7  11  13      195.98      191.14        6.72 o   0.1631E-02
  -6  11  13      229.12      238.53        8.29 o   0.1248E-02
  -5  11  13      381.29      391.28       11.83 o   0.6376E-03
  -4  11  13      382.09      319.78       12.38 o   0.7458E-03
  -3  11  13      486.87      485.79       14.12 o   0.4553E-03
  -2  11  13      279.00      256.87        9.23 o   0.1061E-02
  -1  11  13     1138.74     1110.64       20.72 o   0.1314E-03
   0  11  13        1.19        0.60        4.77 o   0.4167E-01
   1  11  13     1058.47     1071.82       19.13 o   0.1430E-03
   2  11  13      336.42      317.51       10.56 o   0.8098E-03
   3  11  13      499.82      516.58       11.17 o   0.4403E-03
   4  11  13      425.60      346.96       10.99 o   0.6814E-03
   5  11  13      396.13      412.43       10.38 o   0.6109E-03
   6  11  13      228.94      246.02        7.77 o   0.1232E-02
   7  11  13      118.11      120.90        6.13 o   0.2788E-02
   8  11  13      178.58      203.96        6.09 o   0.1642E-02
   9  11  13      229.06      262.81        7.63 o   0.1167E-02
  -7  12  13       67.26       87.67        4.44 o   0.4492E-02
  -6  12  13      426.62      445.62       10.02 o   0.5557E-03
  -5  12  13      738.71      808.26       15.42 o   0.2329E-03
  -4  12  13      236.23      198.01        9.11 o   0.1381E-02
  -3  12  13      107.04       83.70        7.75 o   0.3375E-02
  -2  12  13       66.13       65.42        6.20 o   0.4899E-02
  -1  12  13       64.04       65.08        5.65 o   0.5287E-02
   0  12  13      210.51      204.34        8.57 o   0.1411E-02
   1  12  13      103.10      103.05        6.33 o   0.3270E-02
   2  12  13       64.13       61.09        5.00 o   0.5518E-02
   3  12  13      113.42       90.23        5.83 o   0.3472E-02
   4  12  13      164.73      136.36        7.06 o   0.2184E-02
   5  12  13      730.55      782.23       13.73 o   0.2448E-03
   6  12  13      417.33      440.28        9.18 o   0.5731E-03
   7  12  13       60.66       80.12        3.91 o   0.5055E-02
  -6  13  13      538.10      496.13       27.26 o   0.3533E-03
  -5  13  13      345.68      328.16        9.05 o   0.8093E-03
  -4  13  13      957.23     1024.91       18.66 o   0.1589E-03
  -3  13  13      304.20      294.98       10.51 o   0.9018E-03
  -2  13  13       78.14       77.54        6.21 o   0.4211E-02
  -1  13  13      136.22      134.84        6.88 o   0.2420E-02
   0  13  13      609.40      631.65       13.79 o   0.3267E-03
   1  13  13      132.65      128.85        6.52 o   0.2552E-02
   2  13  13       93.98       98.49        6.28 o   0.3393E-02
   3  13  13      305.70      303.55        9.94 o   0.8874E-03
   4  13  13      881.50      969.81       15.47 o   0.1785E-03
   5  13  13      445.86      424.51       10.15 o   0.5715E-03
   6  13  13      619.28      544.96       39.10 o   0.2510E-03
  -3  14  13      247.05      228.68       18.83 o   0.9171E-03
  -2  14  13      239.21      259.79       10.82 o   0.1086E-02
  -1  14  13      229.00      224.99       10.03 o   0.1271E-02
   0  14  13        2.43        0.82        4.04 o   0.5252E-01
   1  14  13      224.90      203.85       10.40 o   0.1359E-02
   2  14  13      243.96      251.56       10.64 o   0.1111E-02
   3  14  13      267.49      244.36       19.31 o   0.8486E-03
   0   1  14     1433.86     1566.66       23.32 o   0.7824E-04
   1   1  14      484.56      483.93       13.89 o   0.4616E-03
  -1   2  14      720.30      642.73       16.53 o   0.2943E-03
   0   2  14    13108.37    12733.78      102.64 o   0.1545E-05
   1   2  14      714.34      629.09       17.13 o   0.2996E-03
   2   2  14      783.81      991.16       18.55 o   0.1801E-03
  -2   3  14     1870.78     1596.89       31.27 o   0.6506E-04
  -1   3  14     3677.78     3484.65       46.78 o   0.1756E-04
   0   3  14     6514.98     6189.25       60.86 o   0.6036E-05
   1   3  14     3666.83     3406.03       43.35 o   0.1818E-04
   2   3  14     1941.40     1717.83       31.48 o   0.5894E-04
   3   3  14     1050.32      925.59       25.10 o   0.1586E-03
  -3   4  14     2556.54     2611.65       22.84 o   0.3186E-04
  -2   4  14      354.91      361.50        9.14 o   0.7213E-03
  -1   4  14     3747.23     3555.82       46.60 o   0.1695E-04
   0   4  14       -0.58        2.16        5.26 o   0.3218E-01
   1   4  14     3705.99     3522.31       49.53 o   0.1717E-04
   2   4  14      325.95      332.54        9.61 o   0.7976E-03
   3   4  14     2823.11     2883.69       24.94 o   0.2662E-04
   4   4  14     1931.90     1917.73       18.66 o   0.5404E-04
  -4   5  14      674.58      747.21       11.38 o   0.2710E-03
  -3   5  14     1725.01     1780.20       17.02 o   0.6354E-04
  -2   5  14      235.94      227.49        6.42 o   0.1327E-02
  -1   5  14     1242.84     1173.11       16.25 o   0.1209E-03
   0   5  14     2483.31     2734.22       24.24 o   0.3072E-04
   1   5  14     1248.26     1199.88       15.83 o   0.1179E-03
   2   5  14      241.95      239.48        7.31 o   0.1242E-02
   3   5  14     1626.10     1680.43       19.75 o   0.6968E-04
   4   5  14      747.54      795.72       11.98 o   0.2407E-03
   5   5  14       32.22       34.44        4.08 o   0.1050E-01
  -5   6  14      291.97      322.39        8.76 o   0.8834E-03
  -4   6  14      577.36      524.82       11.31 o   0.4129E-03
  -3   6  14     2097.67     2221.24       21.09 o   0.4379E-04
  -2   6  14      863.08      992.23       12.65 o   0.1787E-03
  -1   6  14     1622.80     1661.95       18.38 o   0.7039E-04
   0   6  14     4563.26     4425.34       36.28 o   0.1176E-04
   1   6  14     1494.62     1544.15       17.96 o   0.8009E-04
   2   6  14      936.18     1040.55       14.38 o   0.1619E-03
   3   6  14     1944.00     2046.72       23.04 o   0.5013E-04
   4   6  14      553.11      529.03       11.49 o   0.4180E-03
   5   6  14      227.08      261.72        7.77 o   0.1180E-02
   6   6  14     1945.30     2019.35       24.08 o   0.5036E-04
  -6   7  14      451.09      419.22       10.46 o   0.5729E-03
  -5   7  14      368.97      397.79        9.64 o   0.6567E-03
  -4   7  14     2979.28     3113.24       27.90 o   0.2329E-04
  -3   7  14      829.79      775.77       12.75 o   0.2318E-03
  -2   7  14      339.17      392.70        8.66 o   0.7022E-03
  -1   7  14      312.72      316.56        8.95 o   0.8759E-03
   0   7  14       11.29       14.94        3.89 o   0.2262E-01
   1   7  14      307.19      302.43        8.36 o   0.9253E-03
   2   7  14      355.92      418.80        9.30 o   0.6443E-03
   3   7  14      629.97      618.44       13.06 o   0.3304E-03
   4   7  14     2975.64     3141.95       30.87 o   0.2295E-04
   5   7  14      321.13      348.69       10.87 o   0.7647E-03
   6   7  14      437.26      409.82       13.24 o   0.5702E-03
   7   7  14     1748.45     1624.33       24.36 o   0.6852E-04
  -7   8  14       82.98       64.25        6.10 o   0.4712E-02
  -6   8  14      249.68      215.16        8.50 o   0.1302E-02
  -5   8  14      929.95      987.22       15.90 o   0.1687E-03
  -4   8  14     2267.88     2405.93       25.37 o   0.3754E-04
  -3   8  14     1019.02      927.96       14.38 o   0.1724E-03
  -2   8  14      737.45      695.05       13.67 o   0.2747E-03
  -1   8  14     1926.45     1994.64       24.27 o   0.5146E-04
   0   8  14      368.25      403.80        9.65 o   0.6494E-03
   1   8  14     1868.18     1965.80       22.24 o   0.5354E-04
   2   8  14      704.30      691.57       13.55 o   0.2825E-03
   3   8  14      960.88      900.93       16.22 o   0.1815E-03
   4   8  14     2273.04     2449.24       27.58 o   0.3656E-04
   5   8  14      873.35      917.10       16.25 o   0.1875E-03
   6   8  14      251.87      214.27        9.99 o   0.1256E-02
   7   8  14       63.35       42.81        6.58 o   0.6136E-02
   8   8  14     1514.88     1531.78       19.39 o   0.8059E-04
  -8   9  14      113.50       99.55        6.07 o   0.3264E-02
  -7   9  14       75.05       81.63        5.18 o   0.4394E-02
  -6   9  14      756.33      744.07       13.96 o   0.2555E-03
  -5   9  14      765.79      804.24       13.48 o   0.2338E-03
  -4   9  14      637.26      597.55       12.97 o   0.3434E-03
  -3   9  14     1310.94     1327.26       18.37 o   0.1021E-03
  -2   9  14      813.60      876.27       14.21 o   0.2077E-03
  -1   9  14      386.59      396.59       11.20 o   0.6366E-03
   0   9  14     2282.35     2430.59       28.00 o   0.3652E-04
   1   9  14      355.09      349.77       11.16 o   0.7341E-03
   2   9  14      860.17      936.00       14.94 o   0.1881E-03
   3   9  14     1281.20     1314.19       19.49 o   0.1041E-03
   4   9  14      529.29      499.45       11.05 o   0.4514E-03
   5   9  14      661.26      685.44       15.00 o   0.2905E-03
   6   9  14      845.96      789.78       16.09 o   0.2242E-03
   7   9  14      117.02      121.34        6.68 o   0.2738E-02
   8   9  14      113.61      102.60        5.81 o   0.3225E-02
   9   9  14       83.74       82.93        5.57 o   0.4163E-02
  -9  10  14     1307.23     1318.54       19.61 o   0.1024E-03
  -8  10  14      180.97      163.16        7.09 o   0.1876E-02
  -7  10  14       17.17       18.20        3.74 o   0.1871E-01
  -6  10  14      832.21      825.86       14.21 o   0.2164E-03
  -5  10  14     2788.68     2615.72       30.92 o   0.2988E-04
  -4  10  14      320.65      299.83        9.73 o   0.8901E-03
  -3  10  14       54.02       46.73        5.52 o   0.6732E-02
  -2  10  14     1508.83     1357.04       21.31 o   0.9138E-04
  -1  10  14      991.80      964.69       16.82 o   0.1689E-03
   0  10  14      477.43      464.67       12.23 o   0.4971E-03
   1  10  14     1013.26     1006.65       16.98 o   0.1596E-03
   2  10  14     1652.72     1528.03       23.85 o   0.7567E-04
   3  10  14       94.70       96.58        6.58 o   0.3444E-02
   4  10  14      340.78      318.39        9.10 o   0.8338E-03
   5  10  14     2814.38     2612.51       32.32 o   0.2968E-04
   6  10  14      863.92      850.27       15.58 o   0.2045E-03
   7  10  14       21.38       19.32        3.99 o   0.1653E-01
   8  10  14      206.03      199.81        6.69 o   0.1549E-02
   9  10  14     1292.30     1307.41       18.13 o   0.1046E-03
  10  10  14     1736.10     1819.74       31.51 o   0.5870E-04
  -8  11  14      698.91      617.75       13.61 o   0.3168E-03
  -7  11  14      222.52      246.21        7.39 o   0.1261E-02
  -6  11  14      419.50      438.63       10.75 o   0.5590E-03
  -5  11  14       46.76       45.60        5.31 o   0.7158E-02
  -4  11  14      289.70      278.76       10.69 o   0.9686E-03
  -3  11  14      754.26      770.68       17.30 o   0.2398E-03
  -2  11  14     1749.40     1840.57       24.35 o   0.5985E-04
  -1  11  14       25.65       32.31        4.80 o   0.1076E-01
   0  11  14      313.06      351.91       10.76 o   0.7621E-03
   1  11  14       38.80       35.84        5.31 o   0.8737E-02
   2  11  14     1762.67     1852.99       27.68 o   0.5856E-04
   3  11  14      779.37      827.76       13.95 o   0.2253E-03
   4  11  14      269.27      269.07        9.32 o   0.1054E-02
   5  11  14       46.04       45.70        4.81 o   0.7464E-02
   6  11  14      515.46      527.02       11.20 o   0.4302E-03
   7  11  14      232.93      243.14        6.80 o   0.1266E-02
   8  11  14      723.66      660.31       12.62 o   0.2945E-03
  -7  12  14      413.64      383.01       10.47 o   0.6448E-03
  -6  12  14       72.93       80.40        4.56 o   0.4658E-02
  -5  12  14      361.40      388.99       10.06 o   0.6813E-03
  -4  12  14      139.25      146.25        7.94 o   0.2193E-02
  -3  12  14      390.68      384.07       12.90 o   0.6318E-03
  -2  12  14      242.41      255.30       10.86 o   0.1106E-02
  -1  12  14      530.58      517.05       12.79 o   0.4261E-03
   0  12  14       20.55       26.14        4.48 o   0.1303E-01
   1  12  14      500.82      496.07       11.27 o   0.4616E-03
   2  12  14      278.45      296.07        7.97 o   0.9850E-03
   3  12  14      432.02      434.80        9.51 o   0.5687E-03
   4  12  14      111.03      110.98        5.92 o   0.3084E-02
   5  12  14      301.96      326.13        8.50 o   0.8743E-03
   6  12  14       77.53       80.34        4.84 o   0.4514E-02
   7  12  14      431.12      398.06        9.72 o   0.6184E-03
  -5  13  14        0.07        0.44        2.74 o   0.1224E+00
  -4  13  14       45.49       41.30        4.24 o   0.8272E-02
  -3  13  14      228.95      209.19        8.92 o   0.1365E-02
  -2  13  14      431.44      453.73       13.68 o   0.5209E-03
  -1  13  14     1592.73     1611.04       24.68 o   0.7277E-04
   0  13  14      324.21      284.26        9.71 o   0.9229E-03
   1  13  14     1564.15     1622.69       21.75 o   0.7364E-04
   2  13  14      420.92      432.91       10.46 o   0.5724E-03
   3  13  14      309.20      271.37        9.79 o   0.9738E-03
   4  13  14       45.32       41.70        4.62 o   0.8016E-02
   5  13  14        2.37        2.60        4.40 o   0.4022E-01
  -2  14  14      906.56      954.74       37.93 o   0.1476E-03
  -1  14  14      234.91      247.30       13.25 o   0.1064E-02
   0  14  14       33.56       36.07        6.37 o   0.8078E-02
   1  14  14      208.95      232.80       18.01 o   0.9846E-03
   0   1  15     6685.06     6571.03       69.15 o   0.5507E-05
   1   1  15     1382.15     1310.97       25.03 o   0.9905E-04
  -1   2  15      567.34      540.73       15.16 o   0.3853E-03
   0   2  15    11004.50    11375.33       95.65 o   0.1983E-05
   1   2  15      449.92      423.95       15.22 o   0.5260E-03
   2   2  15     4923.97     5174.53       56.51 o   0.8974E-05
  -2   3  15     7662.19     7804.14       62.27 o   0.4106E-05
  -1   3  15     3473.83     3358.41       46.40 o   0.1893E-04
   0   3  15     3809.74     3766.19       46.04 o   0.1570E-04
   1   3  15     3705.06     3682.84       44.72 o   0.1637E-04
   2   3  15     7409.84     7596.22       70.76 o   0.4316E-05
   3   3  15      209.07      211.74        6.13 o   0.1482E-02
  -3   4  15     2853.54     2970.68       22.16 o   0.2557E-04
  -2   4  15       72.86       58.29        4.32 o   0.5819E-02
  -1   4  15      451.18      438.16       10.09 o   0.5525E-03
   0   4  15     5063.56     4887.06       41.99 o   0.9706E-05
   1   4  15      388.89      391.36        9.57 o   0.6567E-03
   2   4  15       89.26       68.06        4.92 o   0.4768E-02
   3   4  15     2955.72     3084.11       24.15 o   0.2387E-04
   4   4  15      219.44      222.46        6.41 o   0.1406E-02
  -4   5  15      740.78      771.07       12.27 o   0.2486E-03
  -3   5  15     3021.60     2972.09       23.42 o   0.2487E-04
  -2   5  15      450.63      413.03        8.30 o   0.5860E-03
  -1   5  15      108.08      126.26        4.73 o   0.2912E-02
   0   5  15     1772.07     1797.67       20.25 o   0.6084E-04
   1   5  15       36.50       55.45        3.56 o   0.7665E-02
   2   5  15      404.92      361.02        9.13 o   0.6853E-03
   3   5  15     2849.74     2833.14       26.19 o   0.2719E-04
   4   5  15      750.08      753.29       12.25 o   0.2528E-03
   5   5  15      152.61      193.87        6.48 o   0.1755E-02
  -5   6  15        6.29        7.46        3.78 o   0.3248E-01
  -4   6  15       87.34       82.42        5.11 o   0.4151E-02
  -3   6  15       53.49       46.73        4.05 o   0.7416E-02
  -2   6  15     2535.17     2646.51       24.34 o   0.3143E-04
  -1   6  15      818.17      916.42       13.34 o   0.1969E-03
   0   6  15     1931.90     2066.43       21.63 o   0.4981E-04
   1   6  15      835.47      931.78       13.36 o   0.1916E-03
   2   6  15     2590.09     2753.45       27.23 o   0.2948E-04
   3   6  15       86.70       93.91        5.47 o   0.3774E-02
   4   6  15       95.54       96.67        5.76 o   0.3521E-02
   5   6  15       23.23       21.45        4.62 o   0.1361E-01
   6   6  15       12.83       17.01        4.97 o   0.1638E-01
  -6   7  15     1517.69     1472.80       19.10 o   0.8464E-04
  -5   7  15     1998.74     2042.32       23.34 o   0.4924E-04
  -4   7  15      634.65      645.43       11.81 o   0.3207E-03
  -3   7  15     2090.10     2123.66       21.61 o   0.4601E-04
  -2   7  15      189.17      202.19        6.95 o   0.1574E-02
  -1   7  15      596.50      650.81       12.64 o   0.3238E-03
   0   7  15     1419.25     1312.49       19.04 o   0.9948E-04
   1   7  15      690.80      752.07       12.59 o   0.2620E-03
   2   7  15      199.55      205.25        7.74 o   0.1497E-02
   3   7  15     2055.34     2096.71       25.18 o   0.4676E-04
   4   7  15      574.54      584.72       12.75 o   0.3665E-03
   5   7  15     1935.71     1967.16       27.75 o   0.5175E-04
   6   7  15     1459.68     1424.97       21.83 o   0.8877E-04
   7   7  15     1184.38     1121.97       18.28 o   0.1292E-03
  -7   8  15     2637.04     2549.86       31.39 o   0.3171E-04
  -6   8  15      365.92      392.93        9.48 o   0.6708E-03
  -5   8  15      703.65      700.43       13.71 o   0.2764E-03
  -4   8  15     2042.13     1932.30       22.86 o   0.5197E-04
  -3   8  15     1349.94     1390.37       18.52 o   0.9548E-04
  -2   8  15       86.74       77.72        5.73 o   0.4168E-02
  -1   8  15      838.16      887.88       15.74 o   0.1987E-03
   0   8  15       60.78       79.86        5.29 o   0.4680E-02
   1   8  15      876.19      917.45       15.05 o   0.1887E-03
   2   8  15      101.87      104.30        6.55 o   0.3158E-02
   3   8  15     1403.70     1513.79       20.53 o   0.8441E-04
   4   8  15     1859.71     1780.54       22.49 o   0.6024E-04
   5   8  15      533.03      592.58       12.60 o   0.3726E-03
   6   8  15      347.86      379.22       11.26 o   0.6886E-03
   7   8  15     2742.45     2665.42       32.41 o   0.2937E-04
   8   8  15      487.27      412.45       11.03 o   0.5480E-03
  -8   9  15      160.13      159.94        6.65 o   0.2018E-02
  -7   9  15     1146.91     1112.64       18.22 o   0.1322E-03
  -6   9  15     1926.45     1841.86       22.71 o   0.5697E-04
  -5   9  15     1632.64     1647.12       23.15 o   0.7039E-04
  -4   9  15      928.47      946.62       16.05 o   0.1757E-03
  -3   9  15     1119.15     1085.93       16.93 o   0.1390E-03
  -2   9  15      159.66      154.08        6.87 o   0.2080E-02
  -1   9  15     1357.28     1280.36       19.31 o   0.1037E-03
   0   9  15        1.54        9.63        4.22 o   0.3086E-01
   1   9  15     1300.38     1259.19       20.02 o   0.1078E-03
   2   9  15      199.07      194.02        8.11 o   0.1563E-02
   3   9  15      990.92      999.79       17.04 o   0.1614E-03
   4   9  15      870.75      930.67       14.25 o   0.1865E-03
   5   9  15     1532.92     1566.36       21.68 o   0.7744E-04
   6   9  15     1892.11     1742.64       25.34 o   0.6078E-04
   7   9  15     1214.05     1151.26       17.88 o   0.1239E-03
   8   9  15      109.39       98.93        5.41 o   0.3381E-02
   9   9  15     2241.82     2295.32       27.37 o   0.4005E-04
  -9  10  15      760.13      762.08       14.19 o   0.2459E-03
  -8  10  15      222.83      206.53        8.08 o   0.1435E-02
  -7  10  15       32.10       24.31        4.69 o   0.1184E-01
  -6  10  15      684.57      776.33       12.70 o   0.2563E-03
  -5  10  15      547.52      538.06       11.56 o   0.4106E-03
  -4  10  15       56.96       63.53        5.12 o   0.5639E-02
  -3  10  15      826.05      840.80       15.80 o   0.2142E-03
  -2  10  15      746.76      793.91       14.33 o   0.2388E-03
  -1  10  15     1105.42     1102.53       18.00 o   0.1358E-03
   0  10  15      690.04      653.27       14.08 o   0.3001E-03
   1  10  15     1026.94     1000.46       17.14 o   0.1568E-03
   2  10  15      785.72      832.99       15.70 o   0.2200E-03
   3  10  15      813.62      836.45       14.96 o   0.2181E-03
   4  10  15       48.08       54.73        4.62 o   0.6696E-02
   5  10  15      499.23      460.48       11.91 o   0.4914E-03
   6  10  15      721.29      780.00       13.97 o   0.2471E-03
   7  10  15       43.15       32.03        4.08 o   0.9906E-02
   8  10  15      203.79      197.34        6.41 o   0.1598E-02
   9  10  15      714.27      738.17       13.39 o   0.2631E-03
  -8  11  15      725.30      786.31       15.72 o   0.2412E-03
  -7  11  15     1077.78     1118.75       17.51 o   0.1363E-03
  -6  11  15      506.13      474.35       11.88 o   0.4752E-03
  -5  11  15      574.59      573.69       13.97 o   0.3721E-03
  -4  11  15     1070.90      934.16       20.46 o   0.1620E-03
  -3  11  15      342.87      283.44       11.51 o   0.8647E-03
  -2  11  15     1177.84     1169.45       18.98 o   0.1247E-03
  -1  11  15     1245.07     1169.84       21.32 o   0.1184E-03
   0  11  15      625.00      548.20       14.81 o   0.3713E-03
   1  11  15     1167.53     1112.55       21.66 o   0.1288E-03
   2  11  15     1179.08     1174.60       20.00 o   0.1234E-03
   3  11  15      297.30      259.88        8.50 o   0.1041E-02
   4  11  15     1113.67      978.64       18.66 o   0.1533E-03
   5  11  15      669.27      652.02       12.21 o   0.3113E-03
   6  11  15      517.26      456.86       11.02 o   0.4902E-03
   7  11  15     1080.30     1123.97       14.76 o   0.1371E-03
   8  11  15      721.55      795.27       13.23 o   0.2434E-03
  -7  12  15      451.48      484.43       11.87 o   0.4913E-03
  -6  12  15      504.24      503.87       10.26 o   0.4594E-03
  -5  12  15      396.38      375.92       10.62 o   0.6582E-03
  -4  12  15      171.29      203.34        7.76 o   0.1574E-02
  -3  12  15      166.25      139.35        8.61 o   0.2041E-02
  -2  12  15      279.42      243.11       10.94 o   0.1061E-02
  -1  12  15      639.87      566.82       13.75 o   0.3555E-03
   0  12  15       10.43        7.92        4.28 o   0.2722E-01
   1  12  15      614.50      533.56       13.55 o   0.3831E-03
   2  12  15      257.34      234.33        7.56 o   0.1210E-02
   3  12  15      124.55      123.60        5.81 o   0.2704E-02
   4  12  15      138.79      192.82        6.26 o   0.1815E-02
   5  12  15      387.33      390.00        9.56 o   0.6528E-03
   6  12  15      505.95      502.61        9.75 o   0.4622E-03
   7  12  15      489.78      514.80       14.37 o   0.4361E-03
  -5  13  15      297.68      315.71       13.88 o   0.8043E-03
  -4  13  15        5.86        5.27        3.25 o   0.4320E-01
  -3  13  15      125.81      132.05        6.14 o   0.2592E-02
  -2  13  15      269.21      277.96       10.87 o   0.9923E-03
  -1  13  15       61.84       44.67        5.92 o   0.6254E-02
   0  13  15     1272.62     1329.90       20.25 o   0.1030E-03
   1  13  15       52.41       41.26        4.22 o   0.7768E-02
   2  13  15      274.39      309.53        8.31 o   0.9451E-03
   3  13  15      151.00      152.69        6.97 o   0.2130E-02
   4  13  15       13.32       16.04        4.25 o   0.1877E-01
   5  13  15      274.67      289.90       13.62 o   0.8899E-03
   0   0  16    13190.28    13041.27      249.54 o   0.1382E-05
   0   1  16      447.58      407.94       14.01 o   0.5550E-03
   1   1  16      336.80      343.90       13.95 o   0.7250E-03
  -1   2  16     1254.24     1192.10       23.92 o   0.1139E-03
   0   2  16     2040.06     1844.30       33.52 o   0.5270E-04
   1   2  16     1260.96     1209.06       29.21 o   0.1086E-03
   2   2  16     2173.49     2212.44       27.99 o   0.4227E-04
  -2   3  16      390.29      362.41        8.16 o   0.7121E-03
  -1   3  16     2183.65     2093.01       22.77 o   0.4540E-04
   0   3  16        9.53        0.27        3.61 o   0.4886E-01
   1   3  16     1966.17     1871.90       24.46 o   0.5461E-04
   2   3  16      502.52      460.40        9.05 o   0.5074E-03
   3   3  16       70.36       54.48        3.71 o   0.6165E-02
  -3   4  16     1662.05     1757.49       16.27 o   0.6559E-04
  -2   4  16      279.92      275.14        6.83 o   0.1055E-02
  -1   4  16      640.30      667.04       10.36 o   0.3140E-03
   0   4  16      213.67      255.83        6.87 o   0.1230E-02
   1   4  16      557.66      618.04       10.51 o   0.3606E-03
   2   4  16      229.24      226.21        6.38 o   0.1354E-02
   3   4  16     1803.33     1915.89       17.96 o   0.5647E-04
   4   4  16     4917.76     4974.32       36.55 o   0.9699E-05
  -4   5  16      135.50      169.23        5.47 o   0.2105E-02
  -3   5  16     1362.07     1427.21       15.02 o   0.9313E-04
  -2   5  16     1604.00     1662.49       16.63 o   0.7148E-04
  -1   5  16      107.94       70.42        5.12 o   0.4147E-02
   0   5  16      104.76       72.52        5.42 o   0.4199E-02
   1   5  16       88.16       56.61        5.08 o   0.5103E-02
   2   5  16     1432.90     1478.26       17.99 o   0.8656E-04
   3   5  16     1334.36     1405.72       17.09 o   0.9514E-04
   4   5  16      161.90      207.36        6.24 o   0.1653E-02
   5   5  16     3693.86     3768.60       32.18 o   0.1630E-04
  -5   6  16     3412.33     3379.61       32.31 o   0.1951E-04
  -4   6  16       36.07       28.88        4.32 o   0.1095E-01
  -3   6  16     1323.67     1260.49       16.30 o   0.1081E-03
  -2   6  16      976.34     1067.51       14.79 o   0.1542E-03
  -1   6  16      336.51      312.58        9.32 o   0.8423E-03
   0   6  16      454.56      426.21       10.25 o   0.5539E-03
   1   6  16      289.50      280.62        8.02 o   0.1001E-02
   2   6  16      930.26     1027.90       15.58 o   0.1639E-03
   3   6  16     1364.22     1315.71       18.68 o   0.1006E-03
   4   6  16       29.58       28.29        4.49 o   0.1152E-01
   5   6  16     3439.97     3394.63       33.98 o   0.1928E-04
   6   6  16     2831.56     2981.81       29.81 o   0.2531E-04
  -6   7  16      708.48      737.55       11.99 o   0.2678E-03
  -5   7  16     3973.27     3834.12       34.47 o   0.1528E-04
  -4   7  16       19.57       16.22        3.82 o   0.1820E-01
  -3   7  16     1126.04     1167.00       16.07 o   0.1282E-03
  -2   7  16     1662.96     1711.14       21.04 o   0.6675E-04
  -1   7  16      232.32      272.38        8.07 o   0.1098E-02
   0   7  16       88.56       61.29        5.95 o   0.4789E-02
   1   7  16      242.17      295.66        8.01 o   0.1008E-02
   2   7  16     1950.72     2047.07       24.58 o   0.4928E-04
   3   7  16      989.75     1078.56       16.23 o   0.1490E-03
   4   7  16       11.49       19.23        5.12 o   0.1538E-01
   5   7  16     4195.44     4069.41       43.67 o   0.1361E-04
   6   7  16      682.82      695.62       14.48 o   0.2836E-03
   7   7  16       21.15       22.02        4.76 o   0.1381E-01
  -7   8  16      392.99      358.47       10.82 o   0.6906E-03
  -6   8  16      198.89      168.76        7.89 o   0.1738E-02
  -5   8  16      429.41      432.29        9.77 o   0.5704E-03
  -4   8  16     1456.10     1458.84       18.63 o   0.8774E-04
  -3   8  16     1681.63     1613.56       21.10 o   0.7131E-04
  -2   8  16     1456.04     1560.77       21.24 o   0.8012E-04
  -1   8  16     2491.21     2601.34       29.04 o   0.3226E-04
   0   8  16      227.90      183.25        9.04 o   0.1514E-02
   1   8  16     2284.43     2394.45       27.41 o   0.3751E-04
   2   8  16     1549.98     1653.78       23.38 o   0.7216E-04
   3   8  16     1652.51     1593.67       20.92 o   0.7306E-04
   4   8  16     1485.11     1509.75       18.85 o   0.8350E-04
   5   8  16      487.68      518.56       12.31 o   0.4444E-03
   6   8  16      223.16      190.84        9.52 o   0.1456E-02
   7   8  16      392.33      341.41       10.86 o   0.7189E-03
   8   8  16      145.13      173.10        6.64 o   0.1978E-02
  -8   9  16     3591.39     3592.65       42.04 o   0.1729E-04
  -7   9  16     1042.22      961.87       18.08 o   0.1611E-03
  -6   9  16       88.80       71.89        5.48 o   0.4463E-02
  -5   9  16       37.09       38.89        4.53 o   0.9052E-02
  -4   9  16      498.05      436.08       10.81 o   0.5242E-03
  -3   9  16      209.03      187.74        7.45 o   0.1565E-02
  -2   9  16     1714.87     1673.31       22.15 o   0.6741E-04
  -1   9  16       69.56       81.28        5.60 o   0.4467E-02
   0   9  16       80.85       80.70        6.44 o   0.4093E-02
   1   9  16       70.00       65.45        6.14 o   0.4963E-02
   2   9  16     1571.49     1556.85       21.29 o   0.7690E-04
   3   9  16      177.66      166.87        7.82 o   0.1798E-02
   4   9  16      536.84      482.31       11.21 o   0.4610E-03
   5   9  16       21.68       28.15        5.01 o   0.1188E-01
   6   9  16       84.10       70.64        6.65 o   0.4313E-02
   7   9  16     1136.70     1044.19       17.06 o   0.1423E-03
   8   9  16     3412.18     3473.07       31.66 o   0.1883E-04
   9   9  16      252.00      236.83        8.59 o   0.1204E-02
  -9  10  16       66.23       79.22        4.82 o   0.4760E-02
  -8  10  16      390.15      382.28       10.44 o   0.6524E-03
  -7  10  16      189.76      159.61        7.35 o   0.1869E-02
  -6  10  16      351.29      354.06        8.80 o   0.7504E-03
  -5  10  16      195.12      207.28        7.04 o   0.1529E-02
  -4  10  16       69.46       64.30        5.31 o   0.5173E-02
  -3  10  16     1017.51      998.65       19.08 o   0.1568E-03
  -2  10  16      690.03      653.73       13.68 o   0.2963E-03
  -1  10  16     1160.91     1225.81       18.45 o   0.1184E-03
   0  10  16        1.96        5.11        4.51 o   0.3736E-01
   1  10  16     1131.14     1194.10       19.24 o   0.1230E-03
   2  10  16      656.52      644.76       14.23 o   0.3060E-03
   3  10  16      907.24      873.80       15.95 o   0.1941E-03
   4  10  16       67.15       70.22        5.24 o   0.4954E-02
   5  10  16      210.60      213.19        7.98 o   0.1427E-02
   6  10  16      237.44      242.78        8.04 o   0.1219E-02
   7  10  16      174.94      148.26        6.05 o   0.2111E-02
   8  10  16      369.00      364.86        8.23 o   0.7163E-03
   9  10  16       97.24      112.19        5.46 o   0.3220E-02
  -8  11  16      843.92      899.66       17.36 o   0.1939E-03
  -7  11  16       84.15       76.29        5.56 o   0.4348E-02
  -6  11  16      218.78      199.58        8.02 o   0.1460E-02
  -5  11  16        2.50        6.16        4.03 o   0.3691E-01
  -4  11  16       72.19       66.08        5.63 o   0.4891E-02
  -3  11  16      140.42      130.35        7.78 o   0.2380E-02
  -2  11  16      988.12      898.13       18.26 o   0.1794E-03
  -1  11  16      432.47      413.36       11.11 o   0.5797E-03
   0  11  16      147.12      170.32        7.07 o   0.1927E-02
   1  11  16      348.56      334.50       10.55 o   0.7661E-03
   2  11  16      905.24      840.34       16.01 o   0.2036E-03
   3  11  16      160.20      166.47        6.56 o   0.1984E-02
   4  11  16      101.18       89.29        5.67 o   0.3617E-02
   5  11  16        9.54        7.13        3.81 o   0.3119E-01
   6  11  16      224.87      212.39        6.81 o   0.1413E-02
   7  11  16       77.83       73.42        4.15 o   0.4871E-02
   8  11  16      807.61      877.90       16.61 o   0.2039E-03
  -6  12  16       17.17       17.44        3.94 o   0.1793E-01
  -5  12  16      146.93      146.39        7.11 o   0.2201E-02
  -4  12  16      443.63      366.43       12.68 o   0.6220E-03
  -3  12  16      143.35      145.01        7.23 o   0.2230E-02
  -2  12  16      111.17      129.94        7.49 o   0.2580E-02
  -1  12  16       93.52       89.88        6.26 o   0.3722E-02
   0  12  16      325.86      323.93        9.69 o   0.8362E-03
   1  12  16       91.57       95.86        5.71 o   0.3693E-02
   2  12  16       98.79      130.36        5.03 o   0.2901E-02
   3  12  16      136.85      143.46        6.35 o   0.2346E-02
   4  12  16      378.21      327.73        9.51 o   0.7684E-03
   5  12  16      146.23      141.02        5.66 o   0.2362E-02
   6  12  16       11.38       20.35        3.21 o   0.1973E-01
  -4  13  16      360.77      338.58       10.99 o   0.7454E-03
  -3  13  16       63.45       83.51        4.89 o   0.4636E-02
  -2  13  16      313.77      327.12        9.95 o   0.8283E-03
  -1  13  16      352.51      340.99       10.60 o   0.7545E-03
   0  13  16      192.54      231.25        6.59 o   0.1404E-02
   1  13  16      415.83      393.11        9.54 o   0.6315E-03
   2  13  16      319.33      323.04       10.74 o   0.8198E-03
   3  13  16       64.87       84.86        5.53 o   0.4412E-02
   4  13  16      255.66      253.67       10.55 o   0.1085E-02
   0   1  17      458.74      501.70       11.79 o   0.4685E-03
   1   1  17     2093.05     2053.34       23.73 o   0.4729E-04
  -1   2  17     4219.63     4150.54       35.41 o   0.1327E-04
   0   2  17     3656.73     3489.42       31.39 o   0.1797E-04
   1   2  17     4120.43     4019.85       34.73 o   0.1402E-04
   2   2  17      276.08      208.43        6.92 o   0.1319E-02
  -2   3  17     1887.65     1795.04       18.65 o   0.5947E-04
  -1   3  17       71.45       87.21        4.04 o   0.4417E-02
   0   3  17       13.80       15.20        3.50 o   0.2103E-01
   1   3  17       97.36      105.09        5.10 o   0.3375E-02
   2   3  17     1983.75     1951.50       19.51 o   0.5246E-04
   3   3  17      558.77      650.53        9.44 o   0.3407E-03
  -3   4  17      748.12      801.10       11.18 o   0.2414E-03
  -2   4  17     3292.71     3477.37       26.42 o   0.1936E-04
  -1   4  17     1283.73     1388.47       14.52 o   0.9921E-04
   0   4  17     4707.82     4431.10       37.89 o   0.1144E-04
   1   4  17     1253.19     1360.19       17.38 o   0.1018E-03
   2   4  17     3311.25     3493.32       27.63 o   0.1917E-04
   3   4  17      728.02      784.93       11.16 o   0.2497E-03
   4   4  17      762.28      859.47       11.71 o   0.2216E-03
  -4   5  17     3391.28     3651.99       28.46 o   0.1785E-04
  -3   5  17      561.35      537.46        9.99 o   0.4111E-03
  -2   5  17     1095.58     1169.41       13.44 o   0.1311E-03
  -1   5  17      995.50     1000.63       15.12 o   0.1621E-03
   0   5  17      353.31      453.64        8.80 o   0.5946E-03
   1   5  17     1012.53     1033.13       15.60 o   0.1550E-03
   2   5  17     1170.37     1255.68       16.77 o   0.1157E-03
   3   5  17      510.99      477.20       10.32 o   0.4780E-03
   4   5  17     3295.59     3506.23       29.80 o   0.1907E-04
   5   5  17        4.60       10.50        4.02 o   0.2965E-01
  -5   6  17      625.66      618.37       13.02 o   0.3353E-03
  -4   6  17     2320.80     2333.03       24.56 o   0.3867E-04
  -3   6  17      760.67      777.34       12.67 o   0.2434E-03
  -2   6  17      384.33      452.33        9.69 o   0.5707E-03
  -1   6  17     1514.63     1596.85       20.13 o   0.7676E-04
   0   6  17      393.52      374.35       10.45 o   0.6709E-03
   1   6  17     1593.07     1691.59       20.04 o   0.6999E-04
   2   6  17      416.53      487.66       10.65 o   0.5095E-03
   3   6  17      795.20      804.65       14.56 o   0.2272E-03
   4   6  17     2417.62     2482.27       27.25 o   0.3492E-04
   5   6  17      676.43      656.61       14.35 o   0.3012E-03
   6   6  17       -0.74        0.93        3.60 o   0.6956E-01
  -6   7  17       91.17       89.41        5.08 o   0.3921E-02
  -5   7  17      999.62      988.26       15.21 o   0.1655E-03
  -4   7  17     1493.07     1536.41       19.27 o   0.8065E-04
  -3   7  17      748.95      849.46       13.21 o   0.2233E-03
  -2   7  17      871.11      848.63       15.06 o   0.2075E-03
  -1   7  17      929.42     1012.25       17.19 o   0.1640E-03
   0   7  17     2707.19     2588.12       30.05 o   0.3054E-04
   1   7  17      915.14     1001.32       16.02 o   0.1683E-03
   2   7  17      773.00      755.74       14.94 o   0.2473E-03
   3   7  17      836.30      964.07       15.42 o   0.1832E-03
   4   7  17     1556.85     1619.94       20.96 o   0.7394E-04
   5   7  17      949.10      955.50       16.27 o   0.1750E-03
   6   7  17      142.80      134.35        7.16 o   0.2351E-02
   7   7  17      809.11      722.54       15.79 o   0.2512E-03
  -7   8  17       76.58       73.58        5.80 o   0.4568E-02
  -6   8  17      261.47      233.96        8.62 o   0.1178E-02
  -5   8  17      541.40      557.74       11.46 o   0.3990E-03
  -4   8  17      162.05      162.67        6.34 o   0.1959E-02
  -3   8  17     1993.23     1898.86       23.07 o   0.5376E-04
  -2   8  17      262.99      276.73        8.66 o   0.1041E-02
  -1   8  17      219.10      227.75        8.92 o   0.1282E-02
   0   8  17     3201.80     3270.33       35.84 o   0.2110E-04
   1   8  17      211.34      217.55        9.59 o   0.1324E-02
   2   8  17      297.36      322.11        9.45 o   0.8621E-03
   3   8  17     2011.47     1923.35       24.05 o   0.5258E-04
   4   8  17      216.82      208.75        7.47 o   0.1415E-02
   5   8  17      518.73      538.02       12.71 o   0.4157E-03
   6   8  17      182.40      164.59        7.07 o   0.1825E-02
   7   8  17      104.94       91.59        6.19 o   0.3507E-02
   8   8  17     2085.84     1906.20       25.90 o   0.5181E-04
  -8   9  17      277.23      268.48        9.58 o   0.1018E-02
  -7   9  17      613.42      626.22       13.46 o   0.3339E-03
  -6   9  17      541.36      549.43       12.19 o   0.4045E-03
  -5   9  17      353.18      367.43        9.55 o   0.7189E-03
  -4   9  17      776.28      811.19       13.58 o   0.2300E-03
  -3   9  17     1439.83     1467.34       19.47 o   0.8690E-04
  -2   9  17       84.83       68.00        5.62 o   0.4638E-02
  -1   9  17      458.83      425.68       11.00 o   0.5564E-03
   0   9  17        1.56        6.06        5.11 o   0.2901E-01
   1   9  17      367.40      350.35       11.46 o   0.7195E-03
   2   9  17       69.96       60.86        5.77 o   0.5247E-02
   3   9  17     1255.39     1309.21       19.78 o   0.1060E-03
   4   9  17      668.55      720.62       12.51 o   0.2804E-03
   5   9  17      399.57      402.64       10.01 o   0.6254E-03
   6   9  17      564.91      558.87       12.68 o   0.3886E-03
   7   9  17      534.92      564.48       11.15 o   0.4006E-03
   8   9  17      262.21      261.80        7.40 o   0.1105E-02
   9   9  17       33.10       22.75        4.24 o   0.1253E-01
  -9  10  17      696.36      685.67       17.46 o   0.2801E-03
  -8  10  17      144.02      156.54        6.32 o   0.2144E-02
  -7  10  17      401.39      349.94       10.02 o   0.7109E-03
  -6  10  17       86.43       99.59        5.16 o   0.3663E-02
  -5  10  17       17.29        7.70        3.82 o   0.2610E-01
  -4  10  17      603.05      662.98       12.10 o   0.3232E-03
  -3  10  17      504.76      478.65       12.10 o   0.4746E-03
  -2  10  17      573.11      577.60       12.31 o   0.3711E-03
  -1  10  17      152.88      145.29        6.55 o   0.2214E-02
   0  10  17       42.54       18.85        5.21 o   0.1114E-01
   1  10  17      225.83      205.37        8.84 o   0.1399E-02
   2  10  17      586.91      587.21       14.55 o   0.3536E-03
   3  10  17      486.46      465.09       11.40 o   0.4995E-03
   4  10  17      589.92      619.16       12.32 o   0.3485E-03
   5  10  17        1.28        0.77        3.98 o   0.5816E-01
   6  10  17       72.26       80.61        4.76 o   0.4564E-02
   7  10  17      424.91      376.73        8.77 o   0.6602E-03
   8  10  17      157.18      167.69        6.62 o   0.1960E-02
   9  10  17      719.39      706.83       15.86 o   0.2720E-03
  -7  11  17       85.22       78.02        6.07 o   0.4167E-02
  -6  11  17       30.94       32.27        4.78 o   0.1002E-01
  -5  11  17       26.30       21.28        4.23 o   0.1402E-01
  -4  11  17      285.96      263.52        9.14 o   0.1049E-02
  -3  11  17     1272.89     1311.12       20.69 o   0.1045E-03
  -2  11  17      261.48      272.44        8.41 o   0.1057E-02
  -1  11  17       29.87       29.67        4.55 o   0.1090E-01
   0  11  17     1042.64     1057.45       18.84 o   0.1481E-03
   1  11  17       34.33       27.44        4.98 o   0.1044E-01
   2  11  17      335.39      336.36        9.56 o   0.7862E-03
   3  11  17     1152.93     1228.40       16.74 o   0.1201E-03
   4  11  17      337.68      307.87        8.90 o   0.8678E-03
   5  11  17       32.27       26.37        4.19 o   0.1188E-01
   6  11  17        9.38       15.03        2.91 o   0.2504E-01
   7  11  17       58.59       56.04        4.58 o   0.6263E-02
  -6  12  17       19.38       11.56        4.38 o   0.1975E-01
  -5  12  17      685.93      703.37       16.59 o   0.2728E-03
  -4  12  17      368.78      364.04       12.25 o   0.6873E-03
  -3  12  17       64.87       68.37        5.76 o   0.5127E-02
  -2  12  17      130.37      154.80        7.68 o   0.2159E-02
  -1  12  17      110.87       85.92        5.92 o   0.3586E-02
   0  12  17       30.94       52.32        3.82 o   0.8172E-02
   1  12  17       90.68       74.50        5.20 o   0.4383E-02
   2  12  17      181.19      213.71        6.08 o   0.1564E-02
   3  12  17       59.66       81.14        3.95 o   0.5115E-02
   4  12  17      338.65      335.38        9.56 o   0.7966E-03
   5  12  17      709.28      727.69       12.58 o   0.2680E-03
   6  12  17       23.04       26.82        5.46 o   0.1137E-01
  -3  13  17      306.48      290.12       10.18 o   0.9137E-03
  -2  13  17      218.12      185.51        8.03 o   0.1515E-02
  -1  13  17      158.34      187.66        7.13 o   0.1786E-02
   0  13  17       80.62       67.91        4.42 o   0.4885E-02
   1  13  17      171.21      203.57        5.99 o   0.1671E-02
   2  13  17      205.20      199.16        8.63 o   0.1451E-02
   3  13  17      385.05      348.14       11.45 o   0.7014E-03
   0   1  18      265.78      319.91        6.74 o   0.9281E-03
   1   1  18      123.79       95.74        4.54 o   0.3355E-02
  -1   2  18     1941.81     2006.93       18.73 o   0.5117E-04
   0   2  18      162.43      178.73        5.80 o   0.1873E-02
   1   2  18     1958.64     2038.93       18.80 o   0.4997E-04
   2   2  18     1644.42     1674.39       17.30 o   0.6974E-04
  -2   3  18      974.15      937.02       13.36 o   0.1767E-03
  -1   3  18      463.03      430.28        9.11 o   0.5563E-03
   0   3  18      610.22      694.81        9.96 o   0.3081E-03
   1   3  18      334.43      306.31        8.45 o   0.8690E-03
   2   3  18     1053.50     1030.53       13.63 o   0.1533E-03
   3   3  18     2340.38     2459.09       22.13 o   0.3607E-04
  -3   4  18       85.56       74.43        4.76 o   0.4482E-02
  -2   4  18      229.59      209.14        6.74 o   0.1422E-02
  -1   4  18     1193.60     1138.55       15.37 o   0.1282E-03
   0   4  18      879.53      763.49       13.51 o   0.2279E-03
   1   4  18     1199.40     1141.18       16.50 o   0.1270E-03
   2   4  18      224.58      207.82        7.17 o   0.1430E-02
   3   4  18       54.14       47.65        4.00 o   0.7223E-02
   4   4  18     3503.79     3371.55       29.61 o   0.1938E-04
  -4   5  18     1415.41     1542.25       17.80 o   0.8240E-04
  -3   5  18     1030.46     1042.16       14.21 o   0.1533E-03
  -2   5  18     4751.09     4891.90       35.60 o   0.1003E-04
  -1   5  18     2358.01     2416.38       24.24 o   0.3658E-04
   0   5  18     2187.66     2304.22       25.19 o   0.4072E-04
   1   5  18     2311.85     2362.28       25.94 o   0.3790E-04
   2   5  18     4712.40     4842.23       39.01 o   0.1019E-04
   3   5  18      896.82      925.49       13.99 o   0.1867E-03
   4   5  18     1516.48     1644.34       18.38 o   0.7368E-04
   5   5  18      369.45      461.87        9.11 o   0.5708E-03
  -5   6  18     1710.88     1709.53       20.78 o   0.6611E-04
  -4   6  18      964.43      969.61       15.94 o   0.1690E-03
  -3   6  18     1545.93     1682.51       18.65 o   0.7193E-04
  -2   6  18     1085.99     1043.89       16.05 o   0.1480E-03
  -1   6  18      738.41      724.38       13.57 o   0.2594E-03
   0   6  18     2457.87     2541.59       27.86 o   0.3364E-04
   1   6  18      635.36      615.16       12.76 o   0.3282E-03
   2   6  18     1067.22     1037.66       16.28 o   0.1501E-03
   3   6  18     1479.82     1580.95       20.55 o   0.7865E-04
   4   6  18      996.23     1015.08       16.90 o   0.1577E-03
   5   6  18     1699.06     1694.90       20.50 o   0.6706E-04
   6   6  18      435.64      469.51        9.84 o   0.5240E-03
  -6   7  18     3643.43     3664.95       32.38 o   0.1701E-04
  -5   7  18     1422.68     1444.67       19.56 o   0.8886E-04
  -4   7  18     3675.09     3598.65       32.88 o   0.1724E-04
  -3   7  18     1439.03     1502.58       18.60 o   0.8434E-04
  -2   7  18      877.65      923.34       16.07 o   0.1895E-03
  -1   7  18      897.41      951.29       17.29 o   0.1783E-03
   0   7  18     2679.43     2681.28       30.94 o   0.3020E-04
   1   7  18      832.95      876.33       15.93 o   0.2030E-03
   2   7  18      942.28      959.22       17.32 o   0.1745E-03
   3   7  18     1279.72     1360.77       19.10 o   0.1001E-03
   4   7  18     3540.01     3543.59       35.04 o   0.1793E-04
   5   7  18     1564.39     1581.30       20.51 o   0.7606E-04
   6   7  18     3667.83     3632.12       37.51 o   0.1703E-04
   7   7  18       46.40       41.90        4.95 o   0.7816E-02
  -7   8  18      953.91      987.40       17.47 o   0.1655E-03
  -6   8  18     1211.83     1169.20       19.38 o   0.1220E-03
  -5   8  18     1434.90     1383.72       19.37 o   0.9232E-04
  -4   8  18     1285.08     1251.80       17.52 o   0.1101E-03
  -3   8  18     2212.54     2275.08       23.67 o   0.4075E-04
  -2   8  18     1804.19     1727.21       23.33 o   0.6279E-04
  -1   8  18      697.06      660.95       14.89 o   0.2946E-03
   0   8  18      916.43      955.06       16.22 o   0.1750E-03
   1   8  18      667.26      641.31       14.67 o   0.3107E-03
   2   8  18     1724.08     1668.70       23.03 o   0.6700E-04
   3   8  18     2301.53     2378.80       26.29 o   0.3760E-04
   4   8  18     1326.75     1301.40       17.72 o   0.1036E-03
   5   8  18     1552.73     1511.42       21.34 o   0.7967E-04
   6   8  18     1255.64     1202.21       16.79 o   0.1176E-03
   7   8  18      892.13      942.98       15.03 o   0.1822E-03
   8   8  18      405.64      336.50       10.92 o   0.7198E-03
  -8   9  18      136.98      126.28        6.77 o   0.2483E-02
  -7   9  18      332.41      283.06        9.62 o   0.9110E-03
  -6   9  18      381.24      371.76       10.00 o   0.6885E-03
  -5   9  18      245.90      254.02        7.88 o   0.1172E-02
  -4   9  18      452.59      461.08       10.11 o   0.5253E-03
  -3   9  18      399.46      393.20        9.38 o   0.6438E-03
  -2   9  18      835.95      825.14       14.72 o   0.2158E-03
  -1   9  18      794.13      728.00       15.51 o   0.2501E-03
   0   9  18      449.05      532.03       12.71 o   0.4405E-03
   1   9  18      792.27      757.56       16.57 o   0.2391E-03
   2   9  18      861.87      862.06       15.28 o   0.2024E-03
   3   9  18      352.26      352.36       10.44 o   0.7360E-03
   4   9  18      525.02      508.20       11.63 o   0.4428E-03
   5   9  18      316.56      321.81        8.91 o   0.8565E-03
   6   9  18      411.98      404.92       10.08 o   0.6175E-03
   7   9  18      379.07      314.19        9.75 o   0.7897E-03
   8   9  18      159.50      163.66        6.31 o   0.1979E-02
   9   9  18      284.85      303.60        8.33 o   0.9329E-03
  -8  10  18      231.37      204.05        7.39 o   0.1443E-02
  -7  10  18       16.59        8.95        3.17 o   0.2794E-01
  -6  10  18       88.01       94.28        5.24 o   0.3814E-02
  -5  10  18        9.12        8.37        3.45 o   0.3227E-01
  -4  10  18       40.26       33.30        4.19 o   0.9880E-02
  -3  10  18      299.67      301.13        8.18 o   0.9374E-03
  -2  10  18       19.43       20.95        4.08 o   0.1564E-01
  -1  10  18      723.57      746.47       14.09 o   0.2614E-03
   0  10  18     5640.60     5593.04       56.33 o   0.7572E-05
   1  10  18      781.19      815.69       15.54 o   0.2282E-03
   2  10  18       34.10       37.08        5.10 o   0.8936E-02
   3  10  18      391.55      395.42       10.22 o   0.6442E-03
   4  10  18       55.84       40.85        4.84 o   0.7503E-02
   5  10  18       15.28        8.65        3.99 o   0.2490E-01
   6  10  18       98.73       93.13        5.09 o   0.3727E-02
   7  10  18       15.05       12.75        3.09 o   0.2508E-01
   8  10  18      199.50      177.44        7.02 o   0.1715E-02
  -7  11  18      296.98      285.78        9.82 o   0.9545E-03
  -6  11  18      162.75      202.13        7.25 o   0.1636E-02
  -5  11  18      338.72      341.96       10.90 o   0.7667E-03
  -4  11  18      249.86      263.51        8.74 o   0.1112E-02
  -3  11  18     1333.29     1354.09       19.22 o   0.9875E-04
  -2  11  18       21.34       14.72        3.90 o   0.1851E-01
  -1  11  18      261.02      281.48        8.46 o   0.1032E-02
   0  11  18      395.71      369.03       10.29 o   0.6672E-03
   1  11  18      251.11      264.87        8.42 o   0.1102E-02
   2  11  18       11.91        6.58        3.82 o   0.2957E-01
   3  11  18     1560.61     1536.29       21.00 o   0.7841E-04
   4  11  18      240.58      245.04        7.91 o   0.1217E-02
   5  11  18      351.77      362.89        8.94 o   0.7383E-03
   6  11  18      231.48      256.77        6.89 o   0.1196E-02
   7  11  18      279.59      243.03        9.81 o   0.1109E-02
  -5  12  18       42.84       38.33        4.70 o   0.8559E-02
  -4  12  18      180.55      193.33        8.72 o   0.1583E-02
  -3  12  18      131.88      124.86        7.09 o   0.2517E-02
  -2  12  18     1008.75     1025.50       19.98 o   0.1523E-03
  -1  12  18       32.28       47.27        3.90 o   0.8625E-02
   0  12  18      187.62      175.68        6.65 o   0.1763E-02
   1  12  18       33.22       44.22        3.44 o   0.9235E-02
   2  12  18      951.26      979.28       14.11 o   0.1700E-03
   3  12  18      122.48      126.70        5.26 o   0.2714E-02
   4  12  18      170.61      171.46        6.42 o   0.1876E-02
   5  12  18       50.47       45.82        4.03 o   0.7657E-02
  -2  13  18      445.48      395.25       12.40 o   0.5881E-03
  -1  13  18       58.35       56.21        4.65 o   0.6059E-02
   0  13  18      355.87      310.89        9.94 o   0.8262E-03
   1  13  18       88.06       87.03        5.16 o   0.3906E-02
   2  13  18      448.20      396.81       12.19 o   0.5859E-03
   0   1  19       54.24       60.36        3.16 o   0.6472E-02
   1   1  19     1136.54     1137.89       13.15 o   0.1328E-03
  -1   2  19     1018.98      905.14       13.32 o   0.1788E-03
   0   2  19     7172.54     7382.52       45.65 o   0.4616E-05
   1   2  19     1091.28      977.73       13.35 o   0.1591E-03
   2   2  19      277.38      246.53        7.42 o   0.1148E-02
  -2   3  19      273.06      257.57        7.94 o   0.1109E-02
  -1   3  19      209.39      183.31        6.65 o   0.1644E-02
   0   3  19        8.15       10.31        3.23 o   0.3038E-01
   1   3  19      184.59      158.04        6.40 o   0.1938E-02
   2   3  19      224.71      221.39        6.69 o   0.1386E-02
   3   3  19      168.30      188.06        6.23 o   0.1776E-02
  -3   4  19     2633.85     2688.22       24.75 o   0.3021E-04
  -2   4  19     1084.15     1045.60       15.52 o   0.1469E-03
  -1   4  19     1123.43     1108.49       16.13 o   0.1361E-03
   0   4  19       37.41       37.83        4.12 o   0.9501E-02
   1   4  19     1055.06     1055.38       15.27 o   0.1488E-03
   2   4  19     1072.48     1036.28       15.84 o   0.1489E-03
   3   4  19     2852.96     2879.25       25.91 o   0.2650E-04
   4   4  19     3003.49     3096.23       28.59 o   0.2352E-04
  -4   5  19       72.69       75.05        5.13 o   0.4658E-02
  -3   5  19      185.93      182.12        6.51 o   0.1719E-02
  -2   5  19      881.31      922.17       13.99 o   0.1888E-03
  -1   5  19      924.84      987.70       15.56 o   0.1710E-03
   0   5  19      166.71      150.33        7.54 o   0.2012E-02
   1   5  19      828.14      886.27       14.49 o   0.2034E-03
   2   5  19      967.00      995.10       15.99 o   0.1647E-03
   3   5  19      197.39      193.27        7.25 o   0.1581E-02
   4   5  19       88.50       93.82        5.54 o   0.3707E-02
   5   5  19      557.76      566.71       11.55 o   0.3858E-03
  -5   6  19     1027.54     1060.25       16.20 o   0.1478E-03
  -4   6  19      169.74      168.65        7.05 o   0.1893E-02
  -3   6  19      868.72      890.85       15.06 o   0.1963E-03
  -2   6  19      281.85      326.04        9.24 o   0.8680E-03
  -1   6  19     2836.04     2894.09       31.97 o   0.2622E-04
   0   6  19      566.38      625.23       13.33 o   0.3390E-03
   1   6  19     2930.69     2958.81       31.53 o   0.2507E-04
   2   6  19      221.47      270.00        8.16 o   0.1135E-02
   3   6  19      798.66      787.91       15.33 o   0.2313E-03
   4   6  19      113.84      103.19        6.06 o   0.3188E-02
   5   6  19     1007.56     1031.91       15.24 o   0.1543E-03
   6   6  19      154.94      101.92        7.19 o   0.2649E-02
  -6   7  19      648.81      694.07       11.72 o   0.2981E-03
  -5   7  19      969.71     1057.06       15.69 o   0.1537E-03
  -4   7  19     1583.66     1533.98       20.23 o   0.7803E-04
  -3   7  19      325.54      290.31        8.38 o   0.9119E-03
  -2   7  19      757.37      782.98       14.59 o   0.2396E-03
  -1   7  19     1485.84     1574.15       23.93 o   0.7717E-04
   0   7  19     1156.52     1257.81       19.36 o   0.1145E-03
   1   7  19     1529.96     1553.20       24.10 o   0.7703E-04
   2   7  19      842.44      855.04       14.68 o   0.2081E-03
   3   7  19      325.67      283.83        9.27 o   0.9160E-03
   4   7  19     1635.66     1564.65       21.36 o   0.7474E-04
   5   7  19      847.78      897.51       14.53 o   0.1966E-03
   6   7  19      622.93      639.70       13.00 o   0.3261E-03
   7   7  19      266.23      326.94        8.46 o   0.9178E-03
  -7   8  19       11.04       13.59        4.67 o   0.1922E-01
  -6   8  19      549.16      494.85       11.71 o   0.4455E-03
  -5   8  19       52.34       44.63        4.52 o   0.7288E-02
  -4   8  19      558.37      594.67       10.97 o   0.3723E-03
  -3   8  19      529.30      487.03       10.40 o   0.4648E-03
  -2   8  19      110.42      111.23        6.10 o   0.3038E-02
  -1   8  19       37.57       27.59        5.70 o   0.9563E-02
   0   8  19     2335.40     2455.59       28.42 o   0.3614E-04
   1   8  19       36.29       23.77        6.21 o   0.9696E-02
   2   8  19      141.85      151.24        7.52 o   0.2139E-02
   3   8  19      510.78      443.95       11.37 o   0.5078E-03
   4   8  19      605.53      635.54       12.85 o   0.3312E-03
   5   8  19       46.24       38.02        4.95 o   0.8037E-02
   6   8  19      499.37      444.24       10.11 o   0.5209E-03
   7   8  19       18.80       15.08        4.27 o   0.1751E-01
   8   8  19      134.89      126.39        6.67 o   0.2560E-02
  -8   9  19      831.92      791.47       15.62 o   0.2241E-03
  -7   9  19      145.18      146.10        6.91 o   0.2187E-02
  -6   9  19      134.15      146.56        6.07 o   0.2336E-02
  -5   9  19      195.33      186.73        7.48 o   0.1632E-02
  -4   9  19       99.87      109.90        5.56 o   0.3187E-02
  -3   9  19      123.79      137.07        5.66 o   0.2542E-02
  -2   9  19      213.86      211.70        7.31 o   0.1451E-02
  -1   9  19     1194.37     1136.05       19.33 o   0.1272E-03
   0   9  19     2466.48     2515.68       30.34 o   0.3360E-04
   1   9  19     1223.79     1176.61       20.90 o   0.1201E-03
   2   9  19      318.45      299.51       10.29 o   0.8863E-03
   3   9  19      151.12      159.10        7.43 o   0.2020E-02
   4   9  19      111.42      109.68        6.66 o   0.2956E-02
   5   9  19      191.30      175.00        6.99 o   0.1750E-02
   6   9  19       98.82      106.67        5.82 o   0.3286E-02
   7   9  19      171.35      167.58        6.64 o   0.1881E-02
   8   9  19      720.22      709.48       12.46 o   0.2743E-03
   9   9  19       26.30       28.56        3.49 o   0.1259E-01
  -8  10  19      398.49      345.64       10.03 o   0.7250E-03
  -7  10  19      249.36      241.71        8.42 o   0.1202E-02
  -6  10  19       11.69       14.94        3.25 o   0.2443E-01
  -5  10  19      127.50      108.77        6.18 o   0.2911E-02
  -4  10  19      473.77      485.98       11.86 o   0.4836E-03
  -3  10  19     1532.11     1646.39       19.34 o   0.7411E-04
  -2  10  19      138.16      146.57        6.93 o   0.2257E-02
  -1  10  19      131.63      131.88        6.60 o   0.2496E-02
   0  10  19       20.01       23.28        4.51 o   0.1385E-01
   1  10  19      104.84      105.94        6.27 o   0.3177E-02
   2  10  19      160.08      178.08        7.51 o   0.1827E-02
   3  10  19     1466.08     1523.11       21.60 o   0.8227E-04
   4  10  19      356.73      376.60        9.40 o   0.7075E-03
   5  10  19      112.99       92.01        5.88 o   0.3434E-02
   6  10  19       23.00       22.00        4.16 o   0.1488E-01
   7  10  19      251.00      244.61        7.07 o   0.1218E-02
   8  10  19      384.96      345.67       11.45 o   0.7202E-03
  -6  11  19       31.85       21.43        3.95 o   0.1346E-01
  -5  11  19     1011.38     1007.58       19.14 o   0.1585E-03
  -4  11  19      179.25      175.78        7.38 o   0.1765E-02
  -3  11  19      507.47      497.97       12.70 o   0.4590E-03
  -2  11  19      173.88      185.10        6.73 o   0.1750E-02
  -1  11  19      517.68      503.77       11.49 o   0.4462E-03
   0  11  19        1.84        2.88        4.01 o   0.5054E-01
   1  11  19      493.81      482.00       11.41 o   0.4740E-03
   2  11  19      154.52      164.26        6.50 o   0.2010E-02
   3  11  19      528.88      499.48       10.43 o   0.4600E-03
   4  11  19      227.76      221.76        7.15 o   0.1356E-02
   5  11  19      988.44      980.39       14.99 o   0.1691E-03
   6  11  19       20.10       14.80        3.36 o   0.1995E-01
  -5  12  19      349.35      304.64       20.50 o   0.6624E-03
  -4  12  19      150.51      140.13        7.50 o   0.2202E-02
  -3  12  19      863.17      875.96       17.42 o   0.1981E-03
  -2  12  19      227.87      236.32        8.85 o   0.1229E-02
  -1  12  19      119.62      124.88        6.32 o   0.2665E-02
   0  12  19      191.54      198.92        6.57 o   0.1556E-02
   1  12  19      142.39      144.65        5.44 o   0.2315E-02
   2  12  19      165.65      178.36        5.58 o   0.1850E-02
   3  12  19      896.17      878.34       14.74 o   0.1973E-03
   4  12  19      171.87      144.89        6.53 o   0.2103E-02
   5  12  19      300.64      293.23       18.18 o   0.7630E-03
   0   0  20       46.20       32.29        5.70 o   0.8591E-02
   0   1  20       92.28       83.32        4.02 o   0.4241E-02
   1   1  20       45.83       56.58        3.71 o   0.6989E-02
  -1   2  20      788.94      762.77       12.25 o   0.2447E-03
   0   2  20       37.19       33.41        3.70 o   0.1037E-01
   1   2  20      750.35      712.61       11.57 o   0.2695E-03
   2   2  20     2801.51     2932.60       26.61 o   0.2616E-04
  -2   3  20     1571.69     1649.65       19.04 o   0.7262E-04
  -1   3  20      319.94      301.07        8.10 o   0.9007E-03
   0   3  20     1135.98     1122.41       15.34 o   0.1335E-03
   1   3  20      269.49      262.31        8.22 o   0.1083E-02
   2   3  20     1638.16     1684.94       18.94 o   0.6929E-04
   3   3  20      526.08      525.16       10.42 o   0.4380E-03
  -3   4  20      383.64      426.34        9.52 o   0.6085E-03
  -2   4  20     1004.59     1011.63       15.11 o   0.1594E-03
  -1   4  20     1488.94     1491.48       19.60 o   0.8322E-04
   0   4  20      968.69      925.55       14.47 o   0.1806E-03
   1   4  20     1305.57     1313.27       17.65 o   0.1035E-03
   2   4  20     1107.90     1080.21       16.35 o   0.1402E-03
   3   4  20      305.76      334.23        8.48 o   0.8409E-03
   4   4  20     6207.83     6354.88       46.85 o   0.6147E-05
  -4   5  20     1315.90     1359.67       17.96 o   0.9966E-04
  -3   5  20     1413.16     1415.98       18.13 o   0.9097E-04
  -2   5  20     3180.22     3299.48       30.93 o   0.2098E-04
  -1   5  20       57.65       42.04        5.19 o   0.7249E-02
   0   5  20     2707.28     2897.66       30.91 o   0.2685E-04
   1   5  20       81.49       68.46        5.43 o   0.4810E-02
   2   5  20     3206.42     3309.71       32.28 o   0.2076E-04
   3   5  20     1418.19     1413.10       19.81 o   0.9054E-04
   4   5  20     1334.83     1366.84       18.83 o   0.9802E-04
   5   5  20     1722.93     1677.24       19.36 o   0.6824E-04
  -5   6  20     1921.38     1955.95       23.42 o   0.5292E-04
  -4   6  20      165.10      158.42        6.70 o   0.1980E-02
  -3   6  20     2521.64     2501.41       29.33 o   0.3356E-04
  -2   6  20      234.77      249.17       10.08 o   0.1148E-02
  -1   6  20      367.66      416.51       11.02 o   0.6197E-03
   0   6  20       64.33       63.98        5.74 o   0.5328E-02
   1   6  20      387.67      419.82       10.87 o   0.6035E-03
   2   6  20      247.16      253.91        9.33 o   0.1129E-02
   3   6  20     2690.24     2622.94       29.05 o   0.3057E-04
   4   6  20      209.30      204.53        7.59 o   0.1465E-02
   5   6  20     1714.02     1787.26       21.81 o   0.6281E-04
   6   6  20     2863.83     2910.06       31.60 o   0.2581E-04
  -6   7  20       53.79       40.38        4.47 o   0.8051E-02
  -5   7  20      449.40      452.84       10.41 o   0.5300E-03
  -4   7  20      137.00      156.20        6.07 o   0.2186E-02
  -3   7  20      804.22      817.79       14.77 o   0.2246E-03
  -2   7  20      307.88      276.63       10.44 o   0.9515E-03
  -1   7  20     2146.22     2163.40       29.00 o   0.4349E-04
   0   7  20     4004.49     4176.04       39.17 o   0.1360E-04
   1   7  20     2311.93     2307.15       28.22 o   0.3873E-04
   2   7  20      267.24      234.02        9.15 o   0.1177E-02
   3   7  20      693.15      701.54       13.30 o   0.2841E-03
   4   7  20      139.36      151.35        6.52 o   0.2196E-02
   5   7  20      397.34      406.65       10.40 o   0.6154E-03
   6   7  20      105.16       87.22        6.26 o   0.3651E-02
   7   7  20      617.88      639.77       12.31 o   0.3288E-03
  -7   8  20       83.26       90.19        6.12 o   0.3862E-02
  -6   8  20      277.08      279.76        8.07 o   0.1023E-02
  -5   8  20      361.83      368.39        8.99 o   0.7134E-03
  -4   8  20      491.58      489.84       10.68 o   0.4800E-03
  -3   8  20       87.38       69.55        5.54 o   0.4552E-02
  -2   8  20     2819.73     2838.37       33.21 o   0.2674E-04
  -1   8  20     2397.20     2418.82       30.26 o   0.3571E-04
   0   8  20     4340.13     4565.75       43.88 o   0.1161E-04
   1   8  20     2319.15     2329.67       28.29 o   0.3819E-04
   2   8  20     2834.12     2824.43       32.06 o   0.2689E-04
   3   8  20       99.56       83.19        6.31 o   0.3758E-02
   4   8  20      456.67      482.40       11.33 o   0.4996E-03
   5   8  20      345.41      353.05        9.74 o   0.7473E-03
   6   8  20      265.03      264.49        7.85 o   0.1095E-02
   7   8  20       96.51      105.47        5.54 o   0.3396E-02
   8   8  20      244.10      225.58        7.95 o   0.1277E-02
  -8   9  20      217.54      227.30        7.33 o   0.1342E-02
  -7   9  20      107.57       95.55        5.94 o   0.3410E-02
  -6   9  20       46.24       62.23        4.06 o   0.6405E-02
  -5   9  20      429.71      466.55       10.39 o   0.5246E-03
  -4   9  20      298.16      341.26        9.09 o   0.8237E-03
  -3   9  20      568.22      569.72       11.41 o   0.3823E-03
  -2   9  20      699.82      707.92       14.06 o   0.2757E-03
  -1   9  20      298.67      296.07        9.57 o   0.9330E-03
   0   9  20      141.12       87.70        7.37 o   0.3034E-02
   1   9  20      335.84      341.76       10.50 o   0.7765E-03
   2   9  20      696.42      711.86       14.42 o   0.2741E-03
   3   9  20      544.63      552.28       12.61 o   0.3969E-03
   4   9  20      322.07      350.23        9.65 o   0.7742E-03
   5   9  20      503.74      525.30       10.83 o   0.4365E-03
   6   9  20       89.86      107.93        5.38 o   0.3359E-02
   7   9  20       91.48       86.15        5.15 o   0.3999E-02
   8   9  20      206.61      215.36        6.66 o   0.1447E-02
  -7  10  20      235.04      217.57        8.06 o   0.1325E-02
  -6  10  20       30.55       26.95        3.44 o   0.1319E-01
  -5  10  20      444.09      433.30       10.49 o   0.5509E-03
  -4  10  20      117.03      113.19        6.64 o   0.2882E-02
  -3  10  20       56.87       72.10        4.77 o   0.5277E-02
  -2  10  20      732.57      792.02       14.43 o   0.2406E-03
  -1  10  20      494.14      502.34       11.25 o   0.4603E-03
   0  10  20      282.79      267.64        9.37 o   0.1029E-02
   1  10  20      502.38      512.78       11.72 o   0.4462E-03
   2  10  20      839.47      855.12       15.75 o   0.2067E-03
   3  10  20       29.20       48.15        4.40 o   0.8371E-02
   4  10  20       86.08       74.81        5.25 o   0.4465E-02
   5  10  20      429.71      406.12        9.92 o   0.5958E-03
   6  10  20       54.67       41.39        4.66 o   0.7722E-02
   7  10  20      245.18      217.48        6.75 o   0.1338E-02
  -6  11  20      105.05      123.75        7.13 o   0.2793E-02
  -5  11  20       10.91        9.97        3.48 o   0.2965E-01
  -4  11  20      139.79      142.23        7.15 o   0.2249E-02
  -3  11  20      428.16      449.50       12.00 o   0.5326E-03
  -2  11  20      209.59      246.82        7.49 o   0.1282E-02
  -1  11  20       54.68       45.02        4.08 o   0.7485E-02
   0  11  20     1715.65     1690.17       22.77 o   0.6653E-04
   1  11  20       39.79       37.04        4.19 o   0.9223E-02
   2  11  20      244.41      268.70        7.77 o   0.1123E-02
   3  11  20      380.18      410.74        8.60 o   0.6317E-03
   4  11  20      171.06      168.24        6.42 o   0.1892E-02
   5  11  20       15.95        9.31        3.31 o   0.2820E-01
   6  11  20      104.80      131.29        6.42 o   0.2747E-02
  -4  12  20       95.50       83.26        6.89 o   0.3691E-02
  -3  12  20      750.71      746.40       15.50 o   0.2514E-03
  -2  12  20       28.49       32.21        4.19 o   0.1119E-01
  -1  12  20       84.19      108.07        5.68 o   0.3440E-02
   0  12  20      855.01      946.88       13.51 o   0.1877E-03
   1  12  20       96.30      109.91        4.36 o   0.3415E-02
   2  12  20       46.44       46.68        3.30 o   0.8203E-02
   3  12  20      787.45      777.94       14.24 o   0.2378E-03
   4  12  20      107.74       97.33        6.35 o   0.3285E-02
   0   1  21      250.93      246.73        6.16 o   0.1213E-02
   1   1  21       10.13        2.39        3.40 o   0.4365E-01
  -1   2  21     2330.96     2398.02       23.46 o   0.3724E-04
   0   2  21       55.54       59.86        4.23 o   0.6351E-02
   1   2  21     2209.47     2326.15       22.25 o   0.3991E-04
   2   2  21     1117.16     1333.77       15.30 o   0.1108E-03
  -2   3  21      583.12      595.75       11.59 o   0.3604E-03
  -1   3  21     1991.46     2151.49       21.94 o   0.4609E-04
   0   3  21      118.16       86.62        6.01 o   0.3477E-02
   1   3  21     1961.25     2112.37       23.01 o   0.4738E-04
   2   3  21      515.40      530.45       10.58 o   0.4297E-03
   3   3  21      394.37      361.09        9.61 o   0.6966E-03
  -3   4  21      667.24      749.58       12.74 o   0.2670E-03
  -2   4  21     1616.31     1764.34       19.75 o   0.6561E-04
  -1   4  21     2014.07     2031.27       23.83 o   0.4908E-04
   0   4  21        9.99        3.13        4.53 o   0.2966E-01
   1   4  21     1936.95     1936.09       22.27 o   0.5323E-04
   2   4  21     1636.58     1773.03       20.60 o   0.6463E-04
   3   4  21      776.86      838.79       14.25 o   0.2195E-03
   4   4  21     1698.77     1674.02       20.61 o   0.6825E-04
  -4   5  21      300.39      297.21        8.02 o   0.9455E-03
  -3   5  21      648.84      612.80       12.77 o   0.3334E-03
  -2   5  21     2391.85     2443.84       27.73 o   0.3570E-04
  -1   5  21      442.36      476.99       11.94 o   0.5019E-03
   0   5  21        5.65        3.30        5.21 o   0.2724E-01
   1   5  21      385.94      410.09       10.62 o   0.6187E-03
   2   5  21     2336.15     2314.59       27.05 o   0.3861E-04
   3   5  21      656.40      585.51       13.57 o   0.3434E-03
   4   5  21      379.30      379.22        8.97 o   0.6857E-03
   5   5  21     2174.19     2163.65       22.41 o   0.4365E-04
  -5   6  21     1433.20     1358.04       19.56 o   0.9486E-04
  -4   6  21     1437.06     1469.61       19.33 o   0.8680E-04
  -3   6  21      216.17      176.45        8.91 o   0.1562E-02
  -2   6  21      140.41      135.98        7.47 o   0.2313E-02
  -1   6  21      787.68      783.91       15.16 o   0.2337E-03
   0   6  21     1409.37     1502.90       20.91 o   0.8484E-04
   1   6  21      781.89      803.69       14.37 o   0.2304E-03
   2   6  21      163.51      158.70        7.25 o   0.1981E-02
   3   6  21      148.01      123.90        6.89 o   0.2445E-02
   4   6  21     1501.18     1525.75       20.21 o   0.8113E-04
   5   6  21     1311.41     1264.31       18.56 o   0.1081E-03
   6   6  21     2908.71     3116.11       33.69 o   0.2348E-04
  -6   7  21       72.14       78.67        4.46 o   0.4706E-02
  -5   7  21      502.00      459.15       10.83 o   0.5007E-03
  -4   7  21      514.35      519.18       10.73 o   0.4405E-03
  -3   7  21      345.02      383.78       10.35 o   0.6927E-03
  -2   7  21     1738.13     1818.34       24.86 o   0.6046E-04
  -1   7  21      785.34      784.50       15.17 o   0.2346E-03
   0   7  21      320.21      279.52       10.46 o   0.9388E-03
   1   7  21      882.85      860.74       16.17 o   0.2006E-03
   2   7  21     1768.53     1828.51       24.00 o   0.5966E-04
   3   7  21      296.04      316.58        9.40 o   0.8822E-03
   4   7  21      517.56      515.16       11.35 o   0.4394E-03
   5   7  21      457.94      433.17       10.95 o   0.5491E-03
   6   7  21       73.08       80.13        7.41 o   0.3980E-02
   7   7  21      329.56      307.62        8.64 o   0.8760E-03
  -7   8  21      109.56       83.79        6.36 o   0.3569E-02
  -6   8  21      641.17      670.13       12.01 o   0.3065E-03
  -5   8  21       53.84       59.67        4.22 o   0.6201E-02
  -4   8  21      854.78      828.88       14.11 o   0.2143E-03
  -3   8  21      329.11      323.97       10.47 o   0.8114E-03
  -2   8  21      677.73      751.91       14.31 o   0.2632E-03
  -1   8  21      988.05     1104.48       17.84 o   0.1443E-03
   0   8  21      158.90      138.55        8.56 o   0.2091E-02
   1   8  21      984.44     1085.24       18.36 o   0.1469E-03
   2   8  21      600.04      684.31       13.26 o   0.3083E-03
   3   8  21      375.07      370.20       10.61 o   0.6860E-03
   4   8  21      818.70      816.51       14.90 o   0.2213E-03
   5   8  21       32.50       46.58        5.39 o   0.7655E-02
   6   8  21      648.56      691.64       11.60 o   0.2966E-03
   7   8  21       96.38       83.73        5.22 o   0.3940E-02
   8   8  21       11.06       17.33        3.43 o   0.2227E-01
  -8   9  21       62.42       66.06        4.65 o   0.5479E-02
  -7   9  21      501.16      422.04       10.81 o   0.5422E-03
  -6   9  21       98.29       83.65        5.26 o   0.3933E-02
  -5   9  21       85.16       82.77        5.01 o   0.4213E-02
  -4   9  21      291.98      321.01        8.83 o   0.8770E-03
  -3   9  21      613.67      604.79       12.45 o   0.3476E-03
  -2   9  21     1338.04     1278.64       19.79 o   0.1050E-03
  -1   9  21       36.18       40.48        5.03 o   0.8433E-02
   0   9  21      446.94      386.97       11.80 o   0.6022E-03
   1   9  21       27.61       32.71        5.24 o   0.9940E-02
   2   9  21     1259.17     1208.77       19.55 o   0.1152E-03
   3   9  21      517.32      487.09       12.97 o   0.4565E-03
   4   9  21      300.63      328.03        8.63 o   0.8530E-03
   5   9  21      112.87       85.64        6.04 o   0.3564E-02
   6   9  21      108.83       92.61        5.91 o   0.3468E-02
   7   9  21      463.66      378.43        9.91 o   0.6235E-03
   8   9  21       75.80       79.16        5.06 o   0.4474E-02
  -7  10  21       60.96       56.01        5.83 o   0.5707E-02
  -6  10  21       -3.83        0.35        3.00 o   0.8040E-01
  -5  10  21      210.52      221.49        7.70 o   0.1391E-02
  -4  10  21      164.65      149.41        7.42 o   0.2062E-02
  -3  10  21       96.95      104.43        6.41 o   0.3254E-02
  -2  10  21      120.04      107.18        5.73 o   0.3060E-02
  -1  10  21      201.74      194.00        6.91 o   0.1597E-02
   0  10  21      216.19      207.01        7.74 o   0.1422E-02
   1  10  21      243.92      228.77        8.18 o   0.1270E-02
   2  10  21      104.30       99.95        6.17 o   0.3311E-02
   3  10  21       92.41      106.26        5.57 o   0.3381E-02
   4  10  21      166.87      145.96        6.70 o   0.2132E-02
   5  10  21      239.17      237.62        7.32 o   0.1259E-02
   6  10  21        0.99        0.25        3.18 o   0.9639E-01
   7  10  21       73.62       83.89        6.47 o   0.4062E-02
  -5  11  21      325.33      371.53       10.72 o   0.7234E-03
  -4  11  21      311.04      319.33       10.14 o   0.8327E-03
  -3  11  21      169.65      135.22        7.21 o   0.2177E-02
  -2  11  21      158.14      171.23        6.07 o   0.1925E-02
  -1  11  21      861.54      832.61       14.01 o   0.2118E-03
   0  11  21      219.07      228.38        7.30 o   0.1363E-02
   1  11  21      830.75      799.02       14.27 o   0.2247E-03
   2  11  21      198.16      203.94        6.77 o   0.1524E-02
   3  11  21      162.03      138.76        6.04 o   0.2260E-02
   4  11  21      244.24      255.72        7.17 o   0.1157E-02
   5  11  21      355.24      377.67        9.23 o   0.7023E-03
  -3  12  21       16.74       47.31        5.46 o   0.8573E-02
  -2  12  21      284.60      301.38       10.15 o   0.9286E-03
  -1  12  21       34.48       33.25        4.10 o   0.1058E-01
   0  12  21        5.37        1.01        2.99 o   0.6620E-01
   1  12  21       36.60       37.44        3.45 o   0.1019E-01
   2  12  21      213.12      226.67        8.62 o   0.1341E-02
   3  12  21       25.56       35.79        4.09 o   0.1076E-01
   0   1  22       36.62       49.96        3.50 o   0.7989E-02
   1   1  22       57.73       62.51        4.11 o   0.6007E-02
  -1   2  22     1079.13     1083.60       15.42 o   0.1440E-03
   0   2  22      493.94      504.93       10.33 o   0.4631E-03
   1   2  22      892.60      888.53       13.87 o   0.1970E-03
   2   2  22     1258.61     1285.04       16.76 o   0.1085E-03
  -2   3  22     2032.42     2086.84       23.22 o   0.4756E-04
  -1   3  22     1347.45     1369.40       18.04 o   0.9727E-04
   0   3  22      214.16      170.14        7.38 o   0.1720E-02
   1   3  22     1351.68     1359.00       19.05 o   0.9756E-04
   2   3  22     2099.25     2173.35       23.66 o   0.4452E-04
   3   3  22     1627.73     1616.77       20.07 o   0.7272E-04
  -3   4  22     2287.28     2241.33       26.06 o   0.4019E-04
  -2   4  22      253.58      248.94        8.61 o   0.1156E-02
  -1   4  22     1199.06     1200.13       19.24 o   0.1190E-03
   0   4  22       12.28       10.40        4.75 o   0.2105E-01
   1   4  22     1181.18     1224.58       18.03 o   0.1180E-03
   2   4  22      275.69      266.86        9.44 o   0.1041E-02
   3   4  22     2148.80     2116.26       27.82 o   0.4436E-04
   4   4  22      736.06      829.84       12.47 o   0.2323E-03
  -4   5  22     1217.66     1187.81       15.63 o   0.1213E-03
  -3   5  22       36.63       43.63        4.35 o   0.8534E-02
  -2   5  22      726.85      675.55       13.24 o   0.2839E-03
  -1   5  22     2389.68     2341.51       29.58 o   0.3733E-04
   0   5  22        8.05        1.87        4.98 o   0.2912E-01
   1   5  22     2194.83     2198.52       28.18 o   0.4232E-04
   2   5  22      759.57      714.22       14.23 o   0.2609E-03
   3   5  22       46.85       59.32        4.67 o   0.6399E-02
   4   5  22     1246.62     1187.55       17.57 o   0.1186E-03
   5   5  22      462.54      455.43        9.83 o   0.5287E-03
  -5   6  22      151.79      135.98        6.42 o   0.2346E-02
  -4   6  22     1637.76     1662.51       20.83 o   0.6992E-04
  -3   6  22      847.45      868.38       17.71 o   0.2025E-03
  -2   6  22      840.21      808.18       15.74 o   0.2194E-03
  -1   6  22      557.59      607.84       13.27 o   0.3581E-03
   0   6  22       26.82       23.59        4.78 o   0.1250E-01
   1   6  22      514.89      568.15       11.78 o   0.4015E-03
   2   6  22      842.82      787.70       15.06 o   0.2257E-03
   3   6  22      790.74      808.39       14.51 o   0.2301E-03
   4   6  22     1804.18     1770.74       23.93 o   0.6116E-04
   5   6  22      117.75      109.68        5.96 o   0.3032E-02
   6   6  22     2698.16     2710.93       32.42 o   0.2895E-04
  -6   7  22      323.40      300.79        9.30 o   0.8949E-03
  -5   7  22       19.76       27.99        3.55 o   0.1389E-01
  -4   7  22      529.23      560.29       10.75 o   0.4116E-03
  -3   7  22      500.52      476.71       13.14 o   0.4697E-03
  -2   7  22       90.82      116.03        6.80 o   0.3067E-02
  -1   7  22     2241.83     2295.16       25.38 o   0.3990E-04
   0   7  22     3159.00     3011.31       33.62 o   0.2331E-04
   1   7  22     2257.47     2313.95       26.95 o   0.3924E-04
   2   7  22       89.19      113.97        7.41 o   0.3039E-02
   3   7  22      535.16      526.86       12.32 o   0.4201E-03
   4   7  22      626.50      623.06       13.06 o   0.3368E-03
   5   7  22       21.86       33.93        4.15 o   0.1132E-01
   6   7  22      287.90      273.69        8.98 o   0.1020E-02
   7   7  22        2.95        0.88        3.82 o   0.5333E-01
  -7   8  22      458.50      472.18       11.50 o   0.5023E-03
  -6   8  22      253.64      235.21        7.26 o   0.1257E-02
  -5   8  22     1803.14     1764.10       22.26 o   0.6223E-04
  -4   8  22      143.76      144.76        5.97 o   0.2293E-02
  -3   8  22      692.10      723.33       14.79 o   0.2741E-03
  -2   8  22      815.50      797.04       14.63 o   0.2283E-03
  -1   8  22      273.18      274.05        9.04 o   0.1023E-02
   0   8  22     2365.87     2441.69       30.20 o   0.3549E-04
   1   8  22      253.31      242.49       10.04 o   0.1135E-02
   2   8  22      833.65      809.22       15.33 o   0.2213E-03
   3   8  22      646.07      677.30       13.37 o   0.3056E-03
   4   8  22      122.84      120.37        7.17 o   0.2658E-02
   5   8  22     1822.62     1805.36       23.76 o   0.6000E-04
   6   8  22      231.91      210.09        7.27 o   0.1424E-02
   7   8  22      460.12      468.88       10.65 o   0.5091E-03
   8   8  22        0.46        2.42        2.68 o   0.9706E-01
  -7   9  22       34.40       26.37        3.62 o   0.1261E-01
  -6   9  22      157.46      156.12        6.59 o   0.2070E-02
  -5   9  22      641.04      676.40       12.02 o   0.3027E-03
  -4   9  22      142.01      177.94        6.81 o   0.1895E-02
  -3   9  22      143.99      123.81        6.65 o   0.2546E-02
  -2   9  22      118.75      116.45        6.07 o   0.2904E-02
  -1   9  22     1258.64     1176.49       18.27 o   0.1194E-03
   0   9  22       33.88       43.18        5.02 o   0.8286E-02
   1   9  22     1197.69     1134.63       19.21 o   0.1270E-03
   2   9  22      155.59      130.79        7.27 o   0.2333E-02
   3   9  22      162.42      144.34        7.65 o   0.2121E-02
   4   9  22      167.58      196.37        7.59 o   0.1629E-02
   5   9  22      685.77      708.01       12.68 o   0.2790E-03
   6   9  22      173.34      156.81        6.82 o   0.1976E-02
   7   9  22       44.61       36.96        3.88 o   0.9362E-02
  -6  10  22       72.36       78.41        6.36 o   0.4285E-02
  -5  10  22      284.21      277.29        8.72 o   0.1027E-02
  -4  10  22      142.31      126.36        6.92 o   0.2502E-02
  -3  10  22      479.55      528.02       11.63 o   0.4378E-03
  -2  10  22      302.70      283.42        8.11 o   0.9773E-03
  -1  10  22      466.26      510.83       10.12 o   0.4690E-03
   0  10  22      247.66      245.89        7.90 o   0.1184E-02
   1  10  22      537.50      586.25       12.18 o   0.3788E-03
   2  10  22      286.61      266.93        8.92 o   0.1035E-02
   3  10  22      491.95      531.58       11.03 o   0.4325E-03
   4  10  22      153.79      134.84        6.25 o   0.2372E-02
   5  10  22      324.44      292.18        8.69 o   0.9310E-03
   6  10  22      103.97       87.28        4.99 o   0.3776E-02
  -4  11  22      638.41      608.16       13.89 o   0.3384E-03
  -3  11  22       92.26      124.55        5.27 o   0.3013E-02
  -2  11  22      213.51      203.57        7.61 o   0.1493E-02
  -1  11  22      198.82      210.49        6.58 o   0.1506E-02
   0  11  22      191.21      193.01        6.63 o   0.1629E-02
   1  11  22      182.12      191.24        6.43 o   0.1684E-02
   2  11  22      190.11      181.60        6.34 o   0.1758E-02
   3  11  22      112.63      149.50        4.88 o   0.2486E-02
   4  11  22      699.61      647.37       13.52 o   0.3062E-03
  -1  12  22      517.93      497.55       15.58 o   0.4338E-03
   0  12  22       69.16       97.60        9.90 o   0.3145E-02
   0   1  23       15.42        1.69        3.79 o   0.3462E-01
   1   1  23       10.32        4.01        3.58 o   0.3742E-01
  -1   2  23     1427.72     1380.46       18.34 o   0.9391E-04
   0   2  23     1661.59     1579.65       21.48 o   0.7339E-04
   1   2  23     1601.06     1537.25       19.48 o   0.7792E-04
   2   2  23       15.39       17.97        4.71 o   0.1630E-01
  -2   3  23     1591.08     1597.22       19.99 o   0.7414E-04
  -1   3  23      569.00      548.73       13.34 o   0.3880E-03
   0   3  23     1043.71     1128.60       17.62 o   0.1367E-03
   1   3  23      560.48      541.56       12.42 o   0.3989E-03
   2   3  23     1664.08     1671.34       21.08 o   0.6846E-04
   3   3  23     4909.61     4832.56       40.61 o   0.1003E-04
  -3   4  23     1025.12     1028.96       15.40 o   0.1542E-03
  -2   4  23     2075.60     2184.05       23.45 o   0.4429E-04
  -1   4  23     2573.53     2490.89       31.26 o   0.3328E-04
   0   4  23     1284.68     1347.01       20.81 o   0.1011E-03
   1   4  23     2309.91     2281.16       27.48 o   0.3960E-04
   2   4  23     2108.88     2195.30       26.16 o   0.4338E-04
   3   4  23      945.22      948.31       16.44 o   0.1741E-03
   4   4  23     1710.18     1698.67       21.12 o   0.6689E-04
  -4   5  23      952.36      983.99       14.18 o   0.1705E-03
  -3   5  23     2409.20     2500.93       26.26 o   0.3455E-04
  -2   5  23      356.44      336.98        9.57 o   0.7794E-03
  -1   5  23      472.10      487.72       11.15 o   0.4819E-03
   0   5  23      563.97      556.47       12.33 o   0.3864E-03
   1   5  23      453.95      477.79       11.24 o   0.4993E-03
   2   5  23      484.80      449.90       11.62 o   0.5159E-03
   3   5  23     2406.98     2440.96       26.81 o   0.3555E-04
   4   5  23      848.03      855.14       14.36 o   0.2090E-03
   5   5  23     1785.44     1764.75       20.59 o   0.6187E-04
  -5   6  23     1467.15     1430.20       18.59 o   0.8828E-04
  -4   6  23      113.74      113.75        5.74 o   0.3028E-02
  -3   6  23      190.56      179.80        8.39 o   0.1677E-02
  -2   6  23      230.51      264.62        8.77 o   0.1127E-02
  -1   6  23      439.94      478.08       11.27 o   0.5062E-03
   0   6  23     1606.59     1595.65       21.91 o   0.7362E-04
   1   6  23      555.62      573.69       12.37 o   0.3804E-03
   2   6  23      211.55      234.83        7.99 o   0.1301E-02
   3   6  23      176.33      161.96        7.44 o   0.1912E-02
   4   6  23      147.61      139.71        7.01 o   0.2290E-02
   5   6  23     1556.72     1513.03       21.43 o   0.7955E-04
   6   6  23      217.77      226.67        7.55 o   0.1330E-02
  -6   7  23      384.39      390.45        9.82 o   0.6564E-03
  -5   7  23      604.68      577.62       10.90 o   0.3680E-03
  -4   7  23      275.80      310.42        8.22 o   0.9302E-03
  -3   7  23      375.35      413.14       10.66 o   0.6174E-03
  -2   7  23      625.47      699.52       13.17 o   0.2939E-03
  -1   7  23      358.31      403.69        9.54 o   0.6574E-03
   0   7  23      237.34      184.36        8.91 o   0.1466E-02
   1   7  23      383.47      434.06       11.01 o   0.5881E-03
   2   7  23      543.54      607.87       13.04 o   0.3593E-03
   3   7  23      427.61      466.77       11.46 o   0.5183E-03
   4   7  23      299.48      347.03        9.64 o   0.7995E-03
   5   7  23      529.40      503.86       11.82 o   0.4409E-03
   6   7  23      350.60      361.93        8.95 o   0.7378E-03
   7   7  23      950.57      911.40       15.30 o   0.1847E-03
  -7   8  23      267.49      268.98        8.15 o   0.1079E-02
  -6   8  23     1002.88      998.80       15.67 o   0.1622E-03
  -5   8  23      796.04      797.58       12.59 o   0.2320E-03
  -4   8  23      530.94      530.57       11.38 o   0.4203E-03
  -3   8  23       72.68       82.78        5.41 o   0.4357E-02
  -2   8  23      192.07      218.40        7.76 o   0.1430E-02
  -1   8  23      823.86      848.78       14.84 o   0.2112E-03
   0   8  23        2.73       31.31        5.30 o   0.1272E-01
   1   8  23      890.04      901.81       16.17 o   0.1894E-03
   2   8  23      239.26      267.31        8.77 o   0.1101E-02
   3   8  23      108.04      100.83        5.96 o   0.3283E-02
   4   8  23      508.08      515.85       11.91 o   0.4373E-03
   5   8  23      736.23      727.75       15.08 o   0.2596E-03
   6   8  23      917.18      927.00       14.08 o   0.1851E-03
   7   8  23      290.11      279.07        7.93 o   0.1016E-02
   8   8  23       15.72        1.69        3.67 o   0.3601E-01
  -7   9  23      262.26      229.70       13.25 o   0.1072E-02
  -6   9  23      415.35      382.02       10.94 o   0.6400E-03
  -5   9  23       62.38       77.28        4.69 o   0.5047E-02
  -4   9  23        4.19        7.09        3.26 o   0.3983E-01
  -3   9  23      473.15      485.31       10.49 o   0.4883E-03
  -2   9  23     1346.65     1389.19       18.19 o   0.9633E-04
  -1   9  23      236.75      241.15        7.56 o   0.1254E-02
   0   9  23      337.56      389.91        9.69 o   0.6937E-03
   1   9  23      254.58      265.69        8.75 o   0.1101E-02
   2   9  23     1284.11     1311.72       19.43 o   0.1048E-03
   3   9  23      381.21      398.71       10.80 o   0.6384E-03
   4   9  23       11.84        9.47        4.17 o   0.2415E-01
   5   9  23       92.69      103.90        5.50 o   0.3508E-02
   6   9  23      469.64      398.87       11.24 o   0.5803E-03
   7   9  23      288.54      252.04        8.85 o   0.1071E-02
  -5  10  23      169.04      186.82        6.41 o   0.1785E-02
  -4  10  23      221.68      223.07        7.82 o   0.1328E-02
  -3  10  23       88.81       99.21        5.27 o   0.3649E-02
  -2  10  23       56.77       69.69        3.82 o   0.5594E-02
  -1  10  23      670.81      644.49       12.11 o   0.3113E-03
   0  10  23      163.03      169.45        6.37 o   0.1974E-02
   1  10  23      595.05      567.89       12.40 o   0.3704E-03
   2  10  23       90.99       81.36        5.36 o   0.4049E-02
   3  10  23       88.61       89.42        5.09 o   0.3948E-02
   4  10  23      275.90      269.44        7.79 o   0.1048E-02
   5  10  23      233.14      210.30        7.59 o   0.1401E-02
   6  10  23       16.40        9.10        5.66 o   0.1700E-01
  -3  11  23      181.08      129.60        8.33 o   0.2137E-02
  -2  11  23       43.79       56.62        4.64 o   0.6804E-02
  -1  11  23       75.14       72.29        4.21 o   0.5034E-02
   0  11  23     3346.26     3310.03       31.95 o   0.2046E-04
   1  11  23       64.60       62.14        4.04 o   0.5864E-02
   2  11  23       37.26       52.34        3.15 o   0.8220E-02
   3  11  23      145.52      105.89        6.56 o   0.2825E-02
   0   0  24      185.67      154.75       15.59 o   0.1437E-02
   0   1  24     2095.52     2274.44       21.89 o   0.4211E-04
   1   1  24      683.55      619.18       12.19 o   0.3307E-03
  -1   2  24      838.31      811.19       13.64 o   0.2212E-03
   0   2  24       93.54       70.40        6.70 o   0.4296E-02
   1   2  24      832.99      808.05       13.99 o   0.2223E-03
   2   2  24       -0.24        1.25        4.67 o   0.4343E-01
  -2   3  24     1748.89     1688.34       20.28 o   0.6642E-04
  -1   3  24      209.26      194.66        8.07 o   0.1501E-02
   0   3  24      104.01       88.94        7.38 o   0.3360E-02
   1   3  24      137.59      123.75        7.27 o   0.2464E-02
   2   3  24     1827.52     1764.25       22.98 o   0.6121E-04
   3   3  24       29.02       29.75        4.31 o   0.1094E-01
  -3   4  24      223.69      250.79        7.49 o   0.1230E-02
  -2   4  24      397.94      413.06       10.19 o   0.6106E-03
  -1   4  24      535.42      506.11       11.70 o   0.4385E-03
   0   4  24      321.85      345.53        9.90 o   0.7965E-03
   1   4  24      525.47      517.20       12.37 o   0.4309E-03
   2   4  24      483.96      469.91       11.72 o   0.4888E-03
   3   4  24      180.83      192.81        7.71 o   0.1634E-02
   4   4  24       44.22       41.10        5.04 o   0.7769E-02
  -4   5  24      659.93      715.43       12.71 o   0.2848E-03
  -3   5  24     1484.45     1600.91       20.49 o   0.7679E-04
  -2   5  24     1081.77     1093.88       17.48 o   0.1400E-03
  -1   5  24      458.67      452.94       12.35 o   0.5184E-03
   0   5  24        7.68        8.38        5.14 o   0.2284E-01
   1   5  24      497.13      506.72       12.66 o   0.4510E-03
   2   5  24     1114.16     1118.40       19.14 o   0.1335E-03
   3   5  24     1393.64     1478.67       20.27 o   0.8701E-04
   4   5  24      656.34      687.44       13.22 o   0.2960E-03
   5   5  24       51.41       41.05        4.74 o   0.7464E-02
  -5   6  24      923.98      912.79       14.69 o   0.1860E-03
  -4   6  24       16.06       15.76        3.45 o   0.2069E-01
  -3   6  24      308.65      332.68        9.93 o   0.8208E-03
  -2   6  24       47.44       73.55        6.04 o   0.5038E-02
  -1   6  24      797.77      840.14       14.98 o   0.2174E-03
   0   6  24        1.84        4.20        5.60 o   0.2682E-01
   1   6  24      760.52      750.65       14.50 o   0.2498E-03
   2   6  24       69.58       95.22        5.59 o   0.3931E-02
   3   6  24      299.12      311.33        9.15 o   0.8900E-03
   4   6  24       12.80       14.58        4.04 o   0.2058E-01
   5   6  24     1028.48      997.09       17.57 o   0.1580E-03
   6   6  24      411.84      426.94        9.78 o   0.5919E-03
  -6   7  24      220.31      229.44        7.23 o   0.1324E-02
  -5   7  24      855.30      852.11       13.51 o   0.2082E-03
  -4   7  24      481.91      492.29       11.12 o   0.4789E-03
  -3   7  24      417.55      421.63       11.05 o   0.5828E-03
  -2   7  24      118.12      110.29        6.57 o   0.2910E-02
  -1   7  24      529.73      524.58       11.56 o   0.4295E-03
   0   7  24      480.19      492.40       12.39 o   0.4704E-03
   1   7  24      556.59      555.90       12.51 o   0.3941E-03
   2   7  24       81.30       74.07        7.09 o   0.4121E-02
   3   7  24      327.79      335.53       12.63 o   0.7613E-03
   4   7  24      465.51      477.19       11.56 o   0.4979E-03
   5   7  24      875.01      823.45       15.52 o   0.2103E-03
   6   7  24      204.43      216.19        7.14 o   0.1434E-02
   7   7  24       46.51       40.59        3.97 o   0.8564E-02
  -7   8  24       67.78       68.33        5.56 o   0.4972E-02
  -6   8  24       55.14       52.55        5.12 o   0.6413E-02
  -5   8  24      699.76      665.32       13.77 o   0.2939E-03
  -4   8  24      300.81      301.86        8.90 o   0.9260E-03
  -3   8  24      924.28      923.43       14.79 o   0.1848E-03
  -2   8  24      883.99      864.67       14.90 o   0.1987E-03
  -1   8  24      139.69      143.32        7.01 o   0.2272E-02
   0   8  24      427.73      452.88       11.52 o   0.5348E-03
   1   8  24      138.59      164.23        7.01 o   0.2056E-02
   2   8  24      864.37      838.56       16.43 o   0.2051E-03
   3   8  24      899.40      874.43       15.44 o   0.1973E-03
   4   8  24      331.52      311.57        9.69 o   0.8545E-03
   5   8  24      676.12      655.25       13.02 o   0.3052E-03
   6   8  24       64.82       61.07        4.65 o   0.5712E-02
   7   8  24       65.97       61.03        5.06 o   0.5529E-02
  -6   9  24      392.16      377.18       13.57 o   0.6393E-03
  -5   9  24      490.32      471.36       10.86 o   0.4842E-03
  -4   9  24      420.48      464.04        9.97 o   0.5486E-03
  -3   9  24        3.78        2.09        3.16 o   0.6660E-01
  -2   9  24      852.36      848.50       14.30 o   0.2064E-03
  -1   9  24     1058.84     1075.59       16.57 o   0.1453E-03
   0   9  24      432.90      460.45       10.60 o   0.5292E-03
   1   9  24      981.10     1023.68       16.23 o   0.1597E-03
   2   9  24      809.79      805.95       14.56 o   0.2226E-03
   3   9  24       -0.42        2.30        4.13 o   0.5090E-01
   4   9  24      455.85      476.12       11.17 o   0.5103E-03
   5   9  24      528.37      491.51       10.90 o   0.4503E-03
   6   9  24      296.80      285.38        8.37 o   0.9858E-03
  -4  10  24      119.80      146.25        5.65 o   0.2408E-02
  -3  10  24       42.70       46.50        3.92 o   0.8241E-02
  -2  10  24       96.56      145.46        4.56 o   0.2728E-02
  -1  10  24      419.18      456.30        9.06 o   0.5492E-03
   0  10  24      128.26      106.34        5.49 o   0.3080E-02
   1  10  24      426.96      449.96       10.00 o   0.5465E-03
   2  10  24      157.49      168.88        6.24 o   0.1992E-02
   3  10  24       81.20       81.41        4.56 o   0.4485E-02
   4  10  24      133.90      158.89        5.29 o   0.2209E-02
   5  10  24        5.00        5.96        4.47 o   0.2989E-01
  -2  11  24       89.05      107.82        8.90 o   0.2892E-02
  -1  11  24       70.82       71.90        5.75 o   0.4682E-02
   0  11  24     1022.55      955.35       16.70 o   0.1662E-03
   1  11  24       47.88       58.54        3.41 o   0.6769E-02
   2  11  24      133.85      124.76        6.27 o   0.2583E-02
   0   1  25      106.24      111.75        6.38 o   0.2982E-02
   1   1  25     9463.80     9433.75       65.25 o   0.2822E-05
  -1   2  25     1686.80     1725.90       19.91 o   0.6596E-04
   0   2  25       22.40       16.46        4.94 o   0.1495E-01
   1   2  25     1750.43     1782.24       21.40 o   0.6203E-04
   2   2  25      868.34      872.19       13.67 o   0.2008E-03
  -2   3  25      968.99      995.73       15.16 o   0.1650E-03
  -1   3  25     2312.05     2252.46       25.54 o   0.4034E-04
   0   3  25       10.29        9.09        5.19 o   0.2027E-01
   1   3  25     2323.12     2256.72       26.80 o   0.4003E-04
   2   3  25     1170.41     1200.04       17.85 o   0.1212E-03
   3   3  25        2.29        0.92        3.92 o   0.5384E-01
  -3   4  25     2067.96     2093.35       25.24 o   0.4670E-04
  -2   4  25      377.10      378.51        9.98 o   0.6735E-03
  -1   4  25      150.70      124.58        6.89 o   0.2449E-02
   0   4  25      122.61      112.78        7.47 o   0.2767E-02
   1   4  25      163.43      131.71        7.65 o   0.2232E-02
   2   4  25      511.36      485.38       12.03 o   0.4609E-03
   3   4  25     2219.26     2166.20       27.11 o   0.4290E-04
   4   4  25      184.14      221.64        7.55 o   0.1455E-02
  -4   5  25     1139.61     1078.27       16.84 o   0.1395E-03
  -3   5  25      940.83      956.66       16.50 o   0.1727E-03
  -2   5  25      275.71      256.52        8.57 o   0.1083E-02
  -1   5  25     1195.06     1215.35       19.65 o   0.1182E-03
   0   5  25       85.15       80.29        6.98 o   0.3964E-02
   1   5  25     1308.83     1310.52       20.94 o   0.1033E-03
   2   5  25      277.63      244.27        9.70 o   0.1098E-02
   3   5  25      985.95     1004.65       16.55 o   0.1602E-03
   4   5  25     1189.18     1106.38       18.03 o   0.1319E-03
   5   5  25     1585.02     1669.33       23.33 o   0.7052E-04
  -5   6  25        6.03        6.75        3.52 o   0.3722E-01
  -4   6  25      936.31      952.14       16.09 o   0.1741E-03
  -3   6  25      627.42      703.40       13.53 o   0.2909E-03
  -2   6  25      128.71       99.52        6.48 o   0.3054E-02
  -1   6  25       89.30       98.31        6.73 o   0.3492E-02
   0   6  25       85.46       80.38        7.02 o   0.3955E-02
   1   6  25       83.83       83.03        6.67 o   0.3958E-02
   2   6  25       95.23       71.25        5.98 o   0.4283E-02
   3   6  25      667.68      730.23       13.05 o   0.2733E-03
   4   6  25      896.06      879.96       15.55 o   0.1935E-03
   5   6  25       13.16        4.47        3.63 o   0.3394E-01
   6   6  25       80.55       75.67        5.44 o   0.4430E-02
  -6   7  25       52.41       59.20        4.93 o   0.6117E-02
  -5   7  25      406.79      390.48       10.50 o   0.6377E-03
  -4   7  25      122.19      115.49        5.82 o   0.2917E-02
  -3   7  25      163.47      155.62        6.70 o   0.2064E-02
  -2   7  25       45.70       30.66        4.98 o   0.9412E-02
  -1   7  25      150.33      169.67        7.09 o   0.1932E-02
   0   7  25      173.30      187.65        7.38 o   0.1675E-02
   1   7  25      165.58      177.04        7.37 o   0.1796E-02
   2   7  25       70.03       47.24        6.55 o   0.5770E-02
   3   7  25      176.05      175.65        7.78 o   0.1784E-02
   4   7  25      121.51      118.88        7.03 o   0.2743E-02
   5   7  25      395.32      393.35       11.02 o   0.6382E-03
   6   7  25       95.27       77.00        5.46 o   0.4161E-02
   7   7  25      913.52      922.55       15.85 o   0.1831E-03
  -7   8  25      380.67      388.51       16.04 o   0.5978E-03
  -6   8  25      112.97      119.36        6.96 o   0.2796E-02
  -5   8  25       97.00      103.02        4.89 o   0.3537E-02
  -4   8  25      137.38      141.99        5.70 o   0.2401E-02
  -3   8  25      392.64      359.26        9.09 o   0.7020E-03
  -2   8  25      159.75      133.15        6.44 o   0.2335E-02
  -1   8  25      288.34      262.14        8.94 o   0.1063E-02
   0   8  25     1342.41     1233.18       20.07 o   0.1093E-03
   1   8  25      326.82      283.25        9.81 o   0.9315E-03
   2   8  25      188.39      161.37        7.48 o   0.1860E-02
   3   8  25      427.54      403.86       10.91 o   0.5989E-03
   4   8  25      131.56      132.19        6.38 o   0.2509E-02
   5   8  25      101.68      104.76        5.46 o   0.3363E-02
   6   8  25       91.63       92.44        5.58 o   0.3766E-02
   7   8  25      388.34      408.50       16.54 o   0.5644E-03
  -5   9  25       11.81       26.32        4.18 o   0.1538E-01
  -4   9  25      136.83      138.09        5.77 o   0.2460E-02
  -3   9  25       38.78       46.88        3.55 o   0.8520E-02
  -2   9  25     1070.85     1056.55       15.05 o   0.1478E-03
  -1   9  25      107.98      104.39        5.45 o   0.3263E-02
   0   9  25       10.93        1.36        3.65 o   0.4071E-01
   1   9  25       93.44       85.44        5.51 o   0.3917E-02
   2   9  25     1069.35     1032.12       17.46 o   0.1496E-03
   3   9  25       40.85       52.22        4.44 o   0.7388E-02
   4   9  25       95.61       93.39        5.25 o   0.3743E-02
   5   9  25       24.43       21.74        3.33 o   0.1625E-01
   6   9  25       66.43       53.67        7.34 o   0.5067E-02
  -3  10  25       40.82       35.44        4.41 o   0.9268E-02
  -2  10  25     2106.24     2034.20       21.68 o   0.4799E-04
  -1  10  25       63.61       75.51        3.89 o   0.5265E-02
   0  10  25      863.77      797.94       13.93 o   0.2221E-03
   1  10  25       94.56       91.62        4.88 o   0.3877E-02
   2  10  25     2233.85     2157.38       26.89 o   0.4284E-04
   3  10  25       44.38       37.30        3.68 o   0.9307E-02
   4  10  25       73.52       72.29        5.58 o   0.4818E-02
   0   1  26     1734.54     1726.32       22.37 o   0.6340E-04
   1   1  26       64.15       52.49        5.17 o   0.6050E-02
  -1   2  26      584.57      586.61       11.27 o   0.3712E-03
   0   2  26       94.20       86.52        6.26 o   0.3729E-02
   1   2  26      467.95      460.07       11.28 o   0.5146E-03
   2   2  26      401.14      361.22        9.03 o   0.7031E-03
  -2   3  26      644.47      652.92       11.78 o   0.3208E-03
  -1   3  26       81.07       83.64        6.06 o   0.4029E-02
   0   3  26     2190.52     2133.73       27.67 o   0.4332E-04
   1   3  26      130.25      120.35        7.27 o   0.2579E-02
   2   3  26      698.95      696.40       13.53 o   0.2859E-03
   3   3  26      678.29      623.81       12.51 o   0.3206E-03
  -3   4  26      516.35      584.20       11.54 o   0.3859E-03
  -2   4  26      504.03      506.85       10.80 o   0.4560E-03
  -1   4  26     1360.51     1390.06       20.61 o   0.9438E-04
   0   4  26      615.61      673.52       14.43 o   0.3047E-03
   1   4  26     1378.54     1370.63       21.54 o   0.9479E-04
   2   4  26      568.55      557.74       13.48 o   0.3846E-03
   3   4  26      452.65      515.57       11.19 o   0.4615E-03
   4   4  26     2968.68     3059.34       34.02 o   0.2378E-04
  -4   5  26      870.53      841.73       15.57 o   0.2090E-03
  -3   5  26     1145.25     1157.84       18.01 o   0.1279E-03
  -2   5  26     1406.29     1407.60       18.25 o   0.9272E-04
  -1   5  26      710.78      713.14       14.89 o   0.2717E-03
   0   5  26      183.69      164.19        8.87 o   0.1757E-02
   1   5  26      793.14      775.89       15.75 o   0.2358E-03
   2   5  26     1390.21     1400.92       21.45 o   0.9268E-04
   3   5  26     1267.40     1223.27       20.05 o   0.1132E-03
   4   5  26      851.52      827.61       14.65 o   0.2162E-03
   5   5  26      425.06      452.52       11.02 o   0.5474E-03
  -5   6  26       56.20       57.57        4.52 o   0.6291E-02
  -4   6  26      218.77      191.52        8.06 o   0.1518E-02
  -3   6  26     1063.33     1089.07       17.83 o   0.1419E-03
  -2   6  26       10.64       14.69        4.93 o   0.1833E-01
  -1   6  26     1841.50     1768.06       24.72 o   0.6028E-04
   0   6  26     1104.01     1127.64       19.75 o   0.1329E-03
   1   6  26     1865.62     1760.76       25.05 o   0.6002E-04
   2   6  26        9.60       13.04        4.49 o   0.2110E-01
   3   6  26      967.46      972.26       16.68 o   0.1687E-03
   4   6  26      251.25      222.41        8.64 o   0.1269E-02
   5   6  26       49.29       56.62        5.39 o   0.6254E-02
   6   6  26      353.24      326.89        9.71 o   0.7824E-03
  -6   7  26        9.01        9.90        4.42 o   0.2466E-01
  -5   7  26       87.21       85.58        6.20 o   0.3846E-02
  -4   7  26      266.59      247.70        7.88 o   0.1139E-02
  -3   7  26      442.31      467.23        9.98 o   0.5247E-03
  -2   7  26      152.43      159.18        6.55 o   0.2049E-02
  -1   7  26      462.23      461.58       10.94 o   0.5118E-03
   0   7  26     1650.56     1615.19       21.07 o   0.7278E-04
   1   7  26      476.06      456.72       11.26 o   0.5083E-03
   2   7  26      136.06      152.17        6.99 o   0.2173E-02
   3   7  26      506.21      508.39       11.04 o   0.4518E-03
   4   7  26      195.89      180.52        7.82 o   0.1638E-02
   5   7  26       85.38       98.81        5.99 o   0.3549E-02
   6   7  26        9.42        9.91        3.88 o   0.2741E-01
   7   7  26      314.82      323.43       11.92 o   0.8186E-03
  -6   8  26       50.49       52.27        7.11 o   0.5747E-02
  -5   8  26       17.26       15.59        3.42 o   0.2039E-01
  -4   8  26       48.92       53.76        3.74 o   0.7098E-02
  -3   8  26       83.31       67.28        4.68 o   0.4862E-02
  -2   8  26      312.55      305.80        8.93 o   0.8900E-03
  -1   8  26      164.68      163.43        7.16 o   0.1967E-02
   0   8  26       76.60       92.46        5.41 o   0.3915E-02
   1   8  26      165.13      167.30        7.14 o   0.1929E-02
   2   8  26      321.36      310.31        9.40 o   0.8627E-03
   3   8  26       76.99       57.03        5.47 o   0.5305E-02
   4   8  26       59.22       44.18        4.82 o   0.7070E-02
   5   8  26       17.14       14.60        3.54 o   0.2096E-01
   6   8  26       40.96       39.28        4.66 o   0.8677E-02
  -5   9  26      719.94      655.45       31.15 o   0.2386E-03
  -4   9  26      337.28      320.88        9.60 o   0.8362E-03
  -3   9  26       79.03       66.83        4.65 o   0.4993E-02
  -2   9  26      300.25      299.04        8.05 o   0.9340E-03
  -1   9  26       59.50       61.87        4.13 o   0.6023E-02
   0   9  26      724.19      782.56       12.52 o   0.2458E-03
   1   9  26       73.61       70.88        4.83 o   0.4983E-02
   2   9  26      295.34      283.88        8.45 o   0.9765E-03
   3   9  26      103.65       76.21        5.31 o   0.4033E-02
   4   9  26      337.39      301.93        8.97 o   0.8872E-03
   5   9  26      688.38      622.74       15.87 o   0.3087E-03
  -2  10  26      549.97      565.13       14.26 o   0.3834E-03
  -1  10  26      291.89      303.26        8.47 o   0.9503E-03
   0  10  26      145.81      150.23        6.30 o   0.2212E-02
   1  10  26      295.10      295.23        7.97 o   0.9741E-03
   2  10  26      564.81      578.76       11.92 o   0.3791E-03
   0   1  27      295.20      273.66        9.72 o   0.9928E-03
   1   1  27      245.95      277.91        9.03 o   0.1062E-02
  -1   2  27     1001.26      994.34       16.58 o   0.1616E-03
   0   2  27     3443.54     3199.14       37.16 o   0.2065E-04
   1   2  27     1159.13     1143.49       18.84 o   0.1280E-03
   2   2  27       68.28       50.93        5.06 o   0.6190E-02
  -2   3  27     1126.44     1110.22       15.74 o   0.1353E-03
  -1   3  27      178.07      191.10        7.50 o   0.1679E-02
   0   3  27       35.79       48.65        5.64 o   0.7101E-02
   1   3  27      189.63      193.10        7.78 o   0.1618E-02
   2   3  27     1130.13     1071.60       17.55 o   0.1391E-03
   3   3  27      269.70      209.85        8.55 o   0.1265E-02
  -3   4  27       93.87      131.89        5.50 o   0.2864E-02
  -2   4  27      624.88      646.90       11.80 o   0.3300E-03
  -1   4  27      444.71      472.16       11.51 o   0.5058E-03
   0   4  27     2443.06     2505.62       29.33 o   0.3375E-04
   1   4  27      559.99      594.61       13.27 o   0.3623E-03
   2   4  27      635.95      633.22       14.06 o   0.3276E-03
   3   4  27      125.67      162.31        6.59 o   0.2166E-02
   4   4  27      132.58      146.58        6.72 o   0.2289E-02
  -4   5  27      135.15      116.75        6.76 o   0.2684E-02
  -3   5  27       99.37      106.70        5.95 o   0.3289E-02
  -2   5  27       58.76       59.21        5.27 o   0.5824E-02
  -1   5  27       33.71       20.47        5.75 o   0.1147E-01
   0   5  27     1276.33     1290.01       20.47 o   0.1053E-03
   1   5  27       27.28        7.61        5.04 o   0.1795E-01
   2   5  27       47.80       41.98        5.39 o   0.7504E-02
   3   5  27       75.74       84.63        5.73 o   0.4240E-02
   4   5  27      131.51      122.44        6.80 o   0.2627E-02
   5   5  27        9.75       12.33        3.59 o   0.2576E-01
  -5   6  27      316.43      298.78        9.86 o   0.8842E-03
  -4   6  27      333.86      304.83        9.52 o   0.8725E-03
  -3   6  27      501.17      475.81       11.58 o   0.4777E-03
  -2   6  27      861.09      880.89       15.98 o   0.1973E-03
  -1   6  27      368.05      362.08       10.97 o   0.7083E-03
   0   6  27      195.19      172.51        8.95 o   0.1708E-02
   1   6  27      377.95      364.82       10.71 o   0.6982E-03
   2   6  27      771.59      786.88       15.04 o   0.2353E-03
   3   6  27      554.68      498.25       12.01 o   0.4349E-03
   4   6  27      344.87      315.16       10.33 o   0.8269E-03
   5   6  27      318.14      306.63        9.35 o   0.8708E-03
   6   6  27       23.00       31.99        4.13 o   0.1212E-01
  -6   7  27      484.45      455.50       12.30 o   0.5057E-03
  -5   7  27      330.14      353.84        9.86 o   0.7492E-03
  -4   7  27      285.15      287.76        8.57 o   0.9954E-03
  -3   7  27      436.09      443.23       10.08 o   0.5589E-03
  -2   7  27      508.73      494.06       12.37 o   0.4561E-03
  -1   7  27      717.16      737.48       14.20 o   0.2577E-03
   0   7  27      240.85      216.54        8.71 o   0.1309E-02
   1   7  27      734.33      737.20       14.11 o   0.2548E-03
   2   7  27      464.09      471.99       11.57 o   0.5000E-03
   3   7  27      435.51      437.50       11.04 o   0.5585E-03
   4   7  27      254.05      258.96        8.92 o   0.1129E-02
   5   7  27      313.64      338.18        8.99 o   0.8051E-03
   6   7  27      459.50      453.82       11.57 o   0.5238E-03
   7   7  27       39.17       18.11        8.26 o   0.7749E-02
  -5   8  27      296.58      269.59       11.75 o   0.9408E-03
  -4   8  27       54.94       82.64        4.06 o   0.4979E-02
  -3   8  27        8.21       11.54        2.79 o   0.3151E-01
  -2   8  27       70.33       51.20        5.31 o   0.6016E-02
  -1   8  27       50.78       48.90        4.68 o   0.7149E-02
   0   8  27      705.94      720.77       12.85 o   0.2781E-03
   1   8  27       50.03       52.62        4.56 o   0.6921E-02
   2   8  27       53.06       40.44        4.66 o   0.7912E-02
   3   8  27       11.91        8.28        4.46 o   0.2385E-01
   4   8  27      124.06      114.65        6.31 o   0.2820E-02
   5   8  27      253.32      208.44        7.78 o   0.1323E-02
  -3   9  27      804.18      802.73       15.97 o   0.2273E-03
  -2   9  27      104.08       94.72        5.23 o   0.3563E-02
  -1   9  27       20.57       19.73        3.25 o   0.1790E-01
   0   9  27      215.12      234.20        6.76 o   0.1349E-02
   1   9  27       27.58       26.79        3.44 o   0.1367E-01
   2   9  27       99.60       95.23        5.42 o   0.3586E-02
   3   9  27      802.79      764.08       15.25 o   0.2400E-03
   4   9  27      100.99      111.22        6.09 o   0.3048E-02
   0   0  28     1415.68     1427.33       42.37 o   0.8182E-04
   0   1  28       87.27       70.26        7.10 o   0.4141E-02
   1   1  28       29.43       11.83        5.60 o   0.1455E-01
  -1   2  28     2397.79     2374.15       28.94 o   0.3668E-04
   0   2  28       88.86       84.11        7.26 o   0.3803E-02
   1   2  28     2350.06     2329.00       30.56 o   0.3780E-04
   2   2  28      499.42      521.00       12.13 o   0.4466E-03
  -2   3  28      815.05      833.38       13.55 o   0.2175E-03
  -1   3  28      156.00      139.73        7.15 o   0.2181E-02
   0   3  28      293.75      322.60        9.73 o   0.8618E-03
   1   3  28      165.59      147.13        7.80 o   0.2020E-02
   2   3  28      752.78      771.30       14.59 o   0.2426E-03
   3   3  28      413.98      433.04       10.58 o   0.5812E-03
  -3   4  28      231.39      230.13        8.43 o   0.1292E-02
  -2   4  28       40.40       42.97        4.41 o   0.8301E-02
  -1   4  28      690.61      642.23       13.88 o   0.3068E-03
   0   4  28      794.38      750.73       15.17 o   0.2448E-03
   1   4  28      746.92      693.71       15.40 o   0.2712E-03
   2   4  28       37.06       41.35        4.79 o   0.8444E-02
   3   4  28      200.93      196.44        8.08 o   0.1554E-02
   4   4  28       22.10       15.02        3.98 o   0.1790E-01
  -4   5  28      362.29      377.14       10.03 o   0.6843E-03
  -3   5  28      200.25      190.95        7.24 o   0.1612E-02
  -2   5  28      804.15      870.01       15.75 o   0.2058E-03
  -1   5  28       57.82       47.00        5.73 o   0.6496E-02
   0   5  28      625.57      500.93       13.65 o   0.4049E-03
   1   5  28       54.61       45.45        5.53 o   0.6838E-02
   2   5  28      950.63     1019.06       16.52 o   0.1602E-03
   3   5  28      192.21      167.24        7.49 o   0.1796E-02
   4   5  28      394.52      412.52       10.43 o   0.6072E-03
   5   5  28      422.61      479.06        9.90 o   0.5191E-03
  -5   6  28       86.17       89.97        6.48 o   0.3658E-02
  -4   6  28       21.14       24.66        4.31 o   0.1378E-01
  -3   6  28        9.87        1.99        3.67 o   0.4235E-01
  -2   6  28     2362.09     2258.12       30.32 o   0.3929E-04
  -1   6  28      719.54      669.56       14.59 o   0.2894E-03
   0   6  28      128.50      141.01        6.44 o   0.2452E-02
   1   6  28      656.62      624.72       13.57 o   0.3261E-03
   2   6  28     2356.88     2232.92       27.61 o   0.4010E-04
   3   6  28       11.92        2.68        4.60 o   0.2953E-01
   4   6  28       34.96       29.82        5.80 o   0.9327E-02
   5   6  28       87.61       94.80        5.78 o   0.3629E-02
   6   6  28      774.01      751.89       16.47 o   0.2444E-03
  -6   7  28       19.11       28.10        7.21 o   0.9226E-02
  -5   7  28      158.83      161.51        7.30 o   0.1987E-02
  -4   7  28       28.24       27.47        4.16 o   0.1232E-01
  -3   7  28      271.00      276.15        7.97 o   0.1035E-02
  -2   7  28     1047.73      962.90       17.35 o   0.1620E-03
  -1   7  28      157.72      143.82        7.33 o   0.2141E-02
   0   7  28       97.28      102.23        5.51 o   0.3349E-02
   1   7  28      147.71      140.50        6.82 o   0.2265E-02
   2   7  28     1025.99      931.36       16.61 o   0.1703E-03
   3   7  28      290.30      298.00        9.23 o   0.9257E-03
   4   7  28       27.59       26.61        4.49 o   0.1217E-01
   5   7  28      172.87      173.20        6.48 o   0.1870E-02
   6   7  28       11.70       28.61        5.99 o   0.1148E-01
  -4   8  28       14.06       13.21        5.39 o   0.1686E-01
  -3   8  28      235.89      215.63        7.73 o   0.1348E-02
  -2   8  28      161.83      172.51        6.59 o   0.1880E-02
  -1   8  28     1155.36     1118.52       18.61 o   0.1315E-03
   0   8  28        1.03        1.12        3.37 o   0.7100E-01
   1   8  28     1204.53     1161.19       18.04 o   0.1238E-03
   2   8  28      161.78      181.24        7.06 o   0.1787E-02
   3   8  28      325.86      280.08        9.30 o   0.9319E-03
   4   8  28        5.68       11.03        3.28 o   0.3230E-01
  -2   9  28      246.23      230.70       13.05 o   0.1099E-02
  -1   9  28      200.32      173.49        6.57 o   0.1799E-02
   0   9  28       10.72        6.05        3.10 o   0.3891E-01
   1   9  28      193.54      177.91        7.23 o   0.1762E-02
   2   9  28      227.17      197.20        8.49 o   0.1429E-02
   0   1  29     1015.40     1029.23       20.12 o   0.1533E-03
   1   1  29     2459.50     2573.98       31.31 o   0.3269E-04
  -1   2  29      425.29      413.63       11.21 o   0.5826E-03
   0   2  29       18.76       19.66        5.61 o   0.1303E-01
   1   2  29      378.79      365.12       11.40 o   0.6780E-03
   2   2  29     3138.59     2997.79       33.87 o   0.2374E-04
  -2   3  29      469.01      488.10       11.11 o   0.4827E-03
  -1   3  29     1565.08     1392.23       23.22 o   0.8685E-04
   0   3  29       83.39       81.97        6.74 o   0.4021E-02
   1   3  29     1522.10     1350.98       22.96 o   0.9114E-04
   2   3  29      514.10      509.76       11.83 o   0.4413E-03
   3   3  29       69.13       75.79        5.66 o   0.4649E-02
  -3   4  29      178.10      162.55        7.24 o   0.1920E-02
  -2   4  29      246.01      224.01        8.07 o   0.1290E-02
  -1   4  29      785.21      814.14       14.39 o   0.2231E-03
   0   4  29     2325.10     2403.48       27.49 o   0.3665E-04
   1   4  29      715.39      721.46       14.62 o   0.2627E-03
   2   4  29      248.39      217.66        8.68 o   0.1295E-02
   3   4  29      199.63      193.61        7.74 o   0.1596E-02
   4   4  29      476.95      516.43       11.47 o   0.4558E-03
  -4   5  29      720.08      719.21       14.74 o   0.2673E-03
  -3   5  29      645.49      652.56       13.38 o   0.3108E-03
  -2   5  29      531.04      592.42       13.01 o   0.3736E-03
  -1   5  29      606.02      666.53       13.67 o   0.3143E-03
   0   5  29      134.06      143.19        7.11 o   0.2207E-02
   1   5  29      717.63      727.73       14.14 o   0.2658E-03
   2   5  29      534.12      557.10       11.27 o   0.4013E-03
   3   5  29      640.91      664.39       12.74 o   0.3080E-03
   4   5  29      671.46      701.16       13.28 o   0.2870E-03
   5   5  29        5.16        1.11        3.49 o   0.5562E-01
  -5   6  29      350.52      360.08       10.94 o   0.7262E-03
  -4   6  29      271.58      286.52        9.08 o   0.1006E-02
  -3   6  29      143.62      165.81        6.31 o   0.2030E-02
  -2   6  29     1084.17     1162.77       18.10 o   0.1315E-03
  -1   6  29      453.03      434.77       11.09 o   0.5527E-03
   0   6  29      280.86      221.93        9.23 o   0.1206E-02
   1   6  29      453.79      439.69       10.81 o   0.5495E-03
   2   6  29     1040.10     1100.86       14.95 o   0.1446E-03
   3   6  29      162.44      174.35        7.03 o   0.1837E-02
   4   6  29      259.69      276.40        8.73 o   0.1062E-02
   5   6  29      278.16      306.34        8.18 o   0.9552E-03
   6   6  29      156.35      145.36        7.01 o   0.2196E-02
  -5   7  29      378.64      376.50       21.88 o   0.5466E-03
  -4   7  29      312.80      298.69        9.99 o   0.8824E-03
  -3   7  29      406.60      375.60        9.62 o   0.6583E-03
  -2   7  29      161.14      145.13        6.49 o   0.2218E-02
  -1   7  29      315.84      301.91        9.53 o   0.8897E-03
   0   7  29      166.06      173.08        6.95 o   0.1921E-02
   1   7  29      279.36      274.96        8.99 o   0.1019E-02
   2   7  29      144.48      138.83        6.56 o   0.2379E-02
   3   7  29      383.86      364.85       10.09 o   0.6888E-03
   4   7  29      313.96      286.94        8.70 o   0.9311E-03
   5   7  29      390.82      380.86       14.68 o   0.6249E-03
  -3   8  29      113.30      107.79        9.09 o   0.2735E-02
  -2   8  29      686.47      661.14       12.41 o   0.3035E-03
  -1   8  29      111.21      113.85        5.35 o   0.2996E-02
   0   8  29      352.20      369.80        9.26 o   0.7176E-03
   1   8  29      104.23      109.83        5.32 o   0.3148E-02
   2   8  29      643.48      634.91       12.04 o   0.3267E-03
   3   8  29      129.93      127.12        6.77 o   0.2598E-02
   0   1  30      936.15      947.21       18.84 o   0.1748E-03
   1   1  30        8.05        2.13        6.68 o   0.1856E-01
  -1   2  30     1020.29     1001.41       17.99 o   0.1565E-03
   0   2  30     1014.80     1024.91       20.52 o   0.1522E-03
   1   2  30     1014.73      982.32       19.54 o   0.1587E-03
   2   2  30      421.43      408.37       13.50 o   0.5838E-03
  -2   3  30      136.84      133.13        7.67 o   0.2374E-02
  -1   3  30      703.44      705.17       14.28 o   0.2770E-03
   0   3  30        1.93        2.91        4.60 o   0.3936E-01
   1   3  30      591.72      590.72       13.38 o   0.3589E-03
   2   3  30      118.63      112.50        6.34 o   0.2938E-02
   3   3  30       10.14        6.57        4.47 o   0.2797E-01
  -3   4  30       91.48      108.43        7.03 o   0.3156E-02
  -2   4  30      209.77      202.89        8.36 o   0.1463E-02
  -1   4  30      129.52      120.07        6.80 o   0.2668E-02
   0   4  30      493.45      446.48       12.47 o   0.5094E-03
   1   4  30      115.77      116.85        7.00 o   0.2804E-02
   2   4  30      203.19      196.43        8.26 o   0.1519E-02
   3   4  30      102.79      109.86        5.78 o   0.3172E-02
   4   4  30     1324.32     1351.08       21.03 o   0.9757E-04
  -4   5  30      460.35      432.73       13.36 o   0.5313E-03
  -3   5  30      140.33      144.04        8.42 o   0.2185E-02
  -2   5  30      609.28      615.12       13.87 o   0.3393E-03
  -1   5  30      716.01      673.95       14.10 o   0.2902E-03
   0   5  30      362.69      378.19        9.71 o   0.7041E-03
   1   5  30      658.37      629.59       13.90 o   0.3232E-03
   2   5  30      561.61      573.68       12.55 o   0.3808E-03
   3   5  30      132.91      149.04        6.30 o   0.2332E-02
   4   5  30      446.33      428.61       11.24 o   0.5583E-03
   5   5  30      378.62      361.33       11.43 o   0.6986E-03
  -5   6  30       20.05       17.92        5.22 o   0.1429E-01
  -4   6  30      561.25      560.32       14.79 o   0.3815E-03
  -3   6  30      879.32      854.99       18.68 o   0.2001E-03
  -2   6  30      137.29      145.30        6.22 o   0.2296E-02
  -1   6  30      552.39      552.55       11.58 o   0.3951E-03
   0   6  30      584.76      567.73       12.23 o   0.3717E-03
   1   6  30      539.51      556.65       10.65 o   0.3998E-03
   2   6  30      157.25      166.36        7.41 o   0.1916E-02
   3   6  30      856.04      851.26       15.31 o   0.2086E-03
   4   6  30      534.16      548.76       10.70 o   0.4144E-03
   5   6  30       12.61       18.45        5.89 o   0.1387E-01
  -3   7  30      659.89      642.50       15.96 o   0.3065E-03
  -2   7  30       60.30       60.78        4.26 o   0.6057E-02
  -1   7  30       60.22       59.40        4.66 o   0.6042E-02
   0   7  30      353.86      319.44        9.20 o   0.7997E-03
   1   7  30       76.09       72.70        5.08 o   0.4806E-02
   2   7  30       55.01       60.44        4.61 o   0.6135E-02
   3   7  30      540.82      541.00       12.03 o   0.4102E-03
  -1   8  30       27.17       17.67        5.81 o   0.1255E-01
   0   8  30       54.25       45.23        4.42 o   0.7312E-02
   1   8  30       25.03       25.72        5.29 o   0.1177E-01
   0   1  31      409.96      375.43       13.32 o   0.6309E-03
   1   1  31      758.49      682.27       17.86 o   0.2643E-03
  -1   2  31      302.32      307.32       12.67 o   0.8364E-03
   0   2  31      610.97      681.23       14.50 o   0.3007E-03
   1   2  31      340.96      348.32       10.88 o   0.7459E-03
   2   2  31        6.94        0.56        5.45 o   0.2780E-01
  -2   3  31      547.36      570.00       13.93 o   0.3794E-03
  -1   3  31       15.60        6.76        4.36 o   0.2349E-01
   0   3  31     1076.09      981.13       17.59 o   0.1585E-03
   1   3  31       17.63        6.32        4.43 o   0.2283E-01
   2   3  31      423.71      452.86       12.97 o   0.5280E-03
   3   3  31      243.91      210.21       10.05 o   0.1322E-02
  -3   4  31      697.24      755.85       15.74 o   0.2563E-03
  -2   4  31      274.90      294.70       10.42 o   0.9437E-03
  -1   4  31       29.92       33.01        5.07 o   0.9776E-02
   0   4  31      352.14      364.29       10.08 o   0.7030E-03
   1   4  31       35.02       38.28        5.25 o   0.8508E-02
   2   4  31      330.75      337.86        9.61 o   0.7959E-03
   3   4  31      795.38      852.77       14.53 o   0.2151E-03
   4   4  31      193.61      183.79        8.06 o   0.1660E-02
  -4   5  31       16.93       32.61        4.34 o   0.1217E-01
  -3   5  31      422.89      413.23       12.85 o   0.5653E-03
  -2   5  31      164.69      154.10        7.75 o   0.1995E-02
  -1   5  31      989.21     1008.37       17.06 o   0.1630E-03
   0   5  31      985.71     1006.26       17.39 o   0.1611E-03
   1   5  31      927.96      947.58       15.79 o   0.1809E-03
   2   5  31      147.96      140.13        6.70 o   0.2292E-02
   3   5  31      396.20      423.15       10.97 o   0.5839E-03
   4   5  31       19.49       35.12        4.59 o   0.1105E-01
   5   5  31      632.51      576.83       19.29 o   0.3286E-03
  -4   6  31      381.21      390.43       16.39 o   0.5931E-03
  -3   6  31       -0.32        1.69        3.72 o   0.6289E-01
  -2   6  31      759.95      772.63       16.71 o   0.2384E-03
  -1   6  31      498.56      451.69       11.61 o   0.5023E-03
   0   6  31       18.70        7.38        4.15 o   0.2219E-01
   1   6  31      487.77      450.51       11.55 o   0.5089E-03
   2   6  31      712.68      729.34       12.58 o   0.2687E-03
   3   6  31        6.40        1.41        4.04 o   0.4223E-01
   4   6  31      377.93      385.06       14.28 o   0.6255E-03
  -2   7  31      248.91      224.88       18.92 o   0.9289E-03
  -1   7  31      275.62      269.97        9.82 o   0.1039E-02
   0   7  31       16.59       30.37        3.44 o   0.1417E-01
   1   7  31      272.33      261.86        8.45 o   0.1099E-02
   2   7  31      276.43      236.65       19.94 o   0.8448E-03
   0   0  32      -33.42        2.29       20.57 o   0.2215E-02
   0   1  32      595.77      571.60       20.91 o   0.3338E-03
   1   1  32       34.31       14.80        6.72 o   0.1079E-01
  -1   2  32      170.68      186.79        9.50 o   0.1615E-02
   0   2  32      149.46      216.14        7.92 o   0.1569E-02
   1   2  32      164.75      184.73        8.43 o   0.1701E-02
   2   2  32       33.03       33.93        5.50 o   0.9190E-02
  -2   3  32     1041.82     1067.37       20.68 o   0.1439E-03
  -1   3  32       98.22      112.63        7.48 o   0.2935E-02
   0   3  32      142.50      144.65        7.17 o   0.2222E-02
   1   3  32       97.42      118.65        6.75 o   0.2934E-02
   2   3  32      941.18      956.90       19.33 o   0.1708E-03
   3   3  32       61.44       58.90        5.80 o   0.5523E-02
  -3   4  32      519.59      572.07       13.49 o   0.3934E-03
  -2   4  32     1131.23     1073.30       23.76 o   0.1351E-03
  -1   4  32      754.51      732.92       15.92 o   0.2542E-03
   0   4  32      577.49      591.07       13.74 o   0.3596E-03
   1   4  32      697.86      680.20       13.77 o   0.2888E-03
   2   4  32     1111.60     1122.84       17.86 o   0.1345E-03
   3   4  32      537.50      576.80       14.66 o   0.3795E-03
   4   4  32      574.47      503.53       16.34 o   0.4068E-03
  -4   5  32      115.83      112.51       10.51 o   0.2402E-02
  -3   5  32        8.99        4.66        4.63 o   0.2802E-01
  -2   5  32      515.10      470.38       13.65 o   0.4661E-03
  -1   5  32      452.27      459.39       11.43 o   0.5124E-03
   0   5  32       21.76       17.39        4.15 o   0.1631E-01
   1   5  32      391.83      408.53       10.12 o   0.6151E-03
   2   5  32      578.71      543.06       11.80 o   0.3965E-03
   3   5  32       15.23       12.91        5.69 o   0.1566E-01
   4   5  32      116.05      109.04        8.84 o   0.2653E-02
  -2   6  32      238.01      232.17       13.07 o   0.1124E-02
  -1   6  32      135.99      167.36        8.56 o   0.1929E-02
   0   6  32       26.91       28.56        4.41 o   0.1119E-01
   1   6  32      172.95      195.58        9.14 o   0.1568E-02
   2   6  32      216.22      223.82       15.36 o   0.1107E-02
   0   1  33      680.80      681.87       22.50 o   0.2682E-03
   1   1  33      307.26      333.45       12.91 o   0.7868E-03
  -1   2  33       85.16       81.75        7.99 o   0.3617E-02
   0   2  33      262.15      280.88       11.71 o   0.9582E-03
   1   2  33       87.94       91.47        7.34 o   0.3456E-02
   2   2  33      271.84      240.74       10.37 o   0.1129E-02
  -2   3  33      136.74      115.13        8.17 o   0.2557E-02
  -1   3  33      198.07      188.57        8.78 o   0.1556E-02
   0   3  33      185.60      236.01        8.01 o   0.1392E-02
   1   3  33      220.88      221.14        9.17 o   0.1315E-02
   2   3  33      124.78      112.12        7.20 o   0.2803E-02
   3   3  33      894.37     1052.52       18.91 o   0.1575E-03
  -3   4  33      122.77      111.90        9.17 o   0.2580E-02
  -2   4  33      563.83      514.80       16.38 o   0.4016E-03
  -1   4  33      944.21      935.62       22.07 o   0.1723E-03
   0   4  33       95.63      100.64        6.32 o   0.3339E-02
   1   4  33      899.11      915.87       17.21 o   0.1869E-03
   2   4  33      603.61      561.36       15.04 o   0.3667E-03
   3   4  33       98.91       99.78        8.81 o   0.3000E-02
  -1   5  33      689.71      623.07       23.37 o   0.2826E-03
   0   5  33      118.14      107.73        9.96 o   0.2587E-02
   1   5  33      658.95      602.60       32.58 o   0.2572E-03
   0   1  34       33.07       19.31        7.37 o   0.9136E-02
   1   1  34      384.89      424.57       15.40 o   0.5597E-03
  -1   2  34      805.71      788.90       21.41 o   0.2184E-03
   0   2  34        7.02        7.19        5.98 o   0.1928E-01
   1   2  34      821.20      817.39       25.57 o   0.2011E-03
   2   2  34       34.12       46.99        7.65 o   0.6345E-02
  -2   3  34     1087.42      998.14       35.45 o   0.1332E-03
  -1   3  34      337.04      299.76       19.64 o   0.6939E-03
   0   3  34      186.37      181.66       15.21 o   0.1290E-02
   1   3  34      289.94      301.76       14.57 o   0.8318E-03
   2   3  34     1077.33      975.58       35.73 o   0.1362E-03
   0   1  35      117.34      128.59       17.93 o   0.1528E-02
