# Supplementary material for: Structure–property relations of a unique and systematic dataset of 19 isostructural multicomponent apremilast forms
Source: IUCrJ. 2022 Jun 15;9(Pt 4):508–15. doi: 10.1107/S2052252522005577 (PMC9252161; doi:10.1107/S2052252522005577)
Supplement: Supplementary file 6 [file m-09-00508-sup6.hkl]

data_Apremilast_paraxylene
#  xcalibur in  C:\Users\E0338268\D  At  7:
_audit_creation_date        "19-10-29"
_audit_creation_method      CRYSTALS 

_cell_length_a                    13.18500(10)
_cell_angle_alpha                 90
_cell_length_b                    13.18500(10)
_cell_angle_beta                  90
_cell_length_c                    28.59300(10)
_cell_angle_gamma                 90
loop_
 _symmetry_equiv_pos_as_xyz
 'x,y,z'
 '-y+1/2,x+1/2,z+1/4'
 '-x,-y,z+1/2'
 'y+1/2,-x+1/2,z+3/4'
 '-x+1/2,y+1/2,-z+1/4'
 'y,x,-z'
 'x+1/2,-y+1/2,-z+3/4'
 '-y,-x,-z+1/2'

# NOTE FO on scale of Fc,      0.28025
# Status flags: 
#    o - used in refinement 
#    < - excluded by I/sigmaI cutoff 
#    l - excluded at low resolution  
#    h - excluded at high resolution  
#    x - excluded for another reason  

loop_
_refln_index_h
_refln_index_k
_refln_index_l
_refln_F_squared_meas
_refln_F_squared_calc
_refln_F_squared_sigma
_refln_observed_status
_refln_refinement_weight
   1   1   0    10752.80    11004.05       78.41 o   0.1997E-04
   0   2   0        6.82       76.46        2.47 o   0.3237E-02
   1   2   0    14803.78    14181.32       69.03 o   0.1397E-04
   2   2   0    23482.78    22694.28      139.23 o   0.9747E-05
   1   3   0       11.85        6.83        2.92 o   0.5423E-01
   2   3   0    14710.88    14324.84       62.84 o   0.1544E-04
   3   3   0      860.22      920.48        9.73 o   0.1707E-03
   0   4   0     5669.43     5939.67       45.68 o   0.3082E-04
   1   4   0     3281.85     4021.91       25.20 o   0.2919E-04
   2   4   0      307.67      274.25        5.91 o   0.6896E-03
   3   4   0     9251.60     9005.34       37.81 o   0.2237E-04
   4   4   0    16234.54    15392.61       84.70 o   0.1271E-04
   1   5   0      211.83      177.93        6.05 o   0.1188E-02
   2   5   0       31.27       14.40        2.91 o   0.3593E-01
   3   5   0      484.79      385.41        6.77 o   0.4242E-03
   4   5   0     2110.37     2083.57       15.49 o   0.8232E-04
   5   5   0      408.18      328.67       10.25 o   0.5164E-03
   0   6   0      220.46      221.49        9.46 o   0.9895E-03
   1   6   0     3840.69     3665.60       28.51 o   0.4588E-04
   2   6   0     5864.22     5500.48       37.40 o   0.3081E-04
   3   6   0      757.70      775.61       10.29 o   0.2047E-03
   4   6   0       50.12       50.59        3.42 o   0.1278E-01
   5   6   0     1021.41     1057.93        8.47 o   0.1628E-03
   6   6   0    10528.17     9918.74       50.98 o   0.1815E-04
   1   7   0     2618.61     2263.95       25.27 o   0.5975E-04
   2   7   0     3693.88     3619.30       29.30 o   0.4937E-04
   3   7   0       72.77       85.22        4.77 o   0.3327E-02
   4   7   0      140.68      129.11        3.57 o   0.2248E-02
   5   7   0      213.07      263.22        3.95 o   0.8512E-03
   6   7   0     2626.32     2532.59       14.41 o   0.6686E-04
   7   7   0       11.23       10.85        3.58 o   0.5793E-01
   0   8   0     9740.15     9619.46       60.23 o   0.2244E-04
   1   8   0      218.56      207.80        4.48 o   0.1074E-02
   2   8   0       50.40       63.21        2.75 o   0.5877E-02
   3   8   0      301.34      303.08        4.85 o   0.6603E-03
   4   8   0      809.24      810.07        7.98 o   0.2149E-03
   5   8   0      663.33      669.29        7.49 o   0.2611E-03
   6   8   0       47.40       58.83        3.38 o   0.5040E-02
   7   8   0     1039.57      963.20        9.82 o   0.1638E-03
   8   8   0     6250.30     6438.58       43.28 o   0.3050E-04
   1   9   0       71.57       96.78        3.27 o   0.2443E-02
   2   9   0       69.05       88.24        3.24 o   0.3379E-02
   3   9   0      309.94      313.54        5.18 o   0.6488E-03
   4   9   0     1799.16     1898.66       13.52 o   0.8019E-04
   5   9   0      864.47      830.54        9.24 o   0.1997E-03
   6   9   0        8.47        5.93        3.64 o   0.4052E-01
   7   9   0      559.40      513.21        7.63 o   0.3249E-03
   8   9   0     1174.23     1192.00       11.36 o   0.1454E-03
   9   9   0     5409.93     5837.43       40.94 o   0.2851E-04
   0  10   0      326.04      313.12        9.87 o   0.5623E-03
   1  10   0      810.03      721.13        9.21 o   0.2170E-03
   2  10   0     1059.50     1015.18        9.94 o   0.1611E-03
   3  10   0       19.75       23.67        3.33 o   0.3270E-01
   4  10   0       30.95       26.69        3.44 o   0.2567E-01
   5  10   0       21.19       22.93        3.60 o   0.2701E-01
   6  10   0       85.80       50.21        4.18 o   0.7839E-02
   7  10   0     1928.06     1729.89       14.20 o   0.8504E-04
   8  10   0      969.14      973.64       10.26 o   0.1693E-03
   9  10   0       32.15       24.61        3.82 o   0.2554E-01
  10  10   0     1598.81     1508.90       18.83 o   0.1053E-03
   1  11   0     2087.92     2076.60       16.62 o   0.8234E-04
   2  11   0      245.89      271.20        5.57 o   0.8032E-03
   3  11   0     4169.77     4112.37       25.68 o   0.4476E-04
   4  11   0     1536.62     1499.45       13.53 o   0.1109E-03
   5  11   0     2609.83     2619.94       17.67 o   0.6749E-04
   6  11   0        5.88        3.97        3.32 o   0.3023E-01
   7  11   0      431.44      438.71        6.63 o   0.4219E-03
   8  11   0      289.47      340.75        6.21 o   0.5048E-03
   9  11   0       55.04       67.15        3.69 o   0.5039E-02
  10  11   0      479.90      506.23        8.07 o   0.3393E-03
  11  11   0      822.79      803.46       13.65 o   0.2109E-03
   0  12   0      529.45      572.99       12.94 o   0.2754E-03
   1  12   0      101.00      103.54        4.87 o   0.2627E-02
   2  12   0      781.20      781.88       10.14 o   0.2123E-03
   3  12   0      129.78      114.35        4.63 o   0.2625E-02
   4  12   0     1751.95     1843.95       14.14 o   0.8806E-04
   5  12   0       22.20       17.96        3.49 o   0.3543E-01
   6  12   0       11.44        5.55        2.83 o   0.4366E-01
   7  12   0      256.09      267.27        5.36 o   0.7713E-03
   8  12   0      191.97      266.77        5.24 o   0.6664E-03
   9  12   0      102.59      116.71        3.90 o   0.2666E-02
  10  12   0       29.33       32.15        3.01 o   0.2258E-01
   1  13   0       13.01        6.99        4.04 o   0.4910E-01
   2  13   0       67.27       67.87        4.83 o   0.6728E-02
   3  13   0      713.14      723.75        9.06 o   0.2269E-03
   4  13   0     6880.96     6862.95       35.22 o   0.2960E-04
   5  13   0      323.93      287.39        5.61 o   0.6508E-03
   6  13   0        8.37        6.78        2.91 o   0.5677E-01
   7  13   0       13.05       20.54        2.87 o   0.3138E-01
   8  13   0       88.57       76.85        3.71 o   0.4392E-02
   9  13   0     1197.32     1214.12       27.27 o   0.1386E-03
   0  14   0       12.75       10.69        4.70 o   0.5551E-01
   1  14   0       67.96       70.97        4.30 o   0.5558E-02
   2  14   0     2693.64     2622.98       22.99 o   0.6485E-04
   3  14   0      237.47      225.59        7.27 o   0.9184E-03
   4  14   0      748.81      717.85       13.22 o   0.2339E-03
   5  14   0      645.64      680.18       10.77 o   0.2367E-03
   6  14   0      653.90      661.95       10.91 o   0.2696E-03
   7  14   0       82.79       90.35        6.31 o   0.3848E-02
   1  15   0       49.28       46.26        3.46 o   0.1029E-01
   2  15   0       19.62       26.95        3.08 o   0.2563E-01
   3  15   0      325.79      328.35        7.78 o   0.6156E-03
   4  15   0      224.71      248.33        6.88 o   0.8969E-03
   5  15   0      459.50      446.57       15.70 o   0.4064E-03
   0   1   1    14627.81    13254.61       81.03 o   0.1047E-04
   1   1   1      873.17     1199.74        7.19 o   0.1005E-03
  -1   2   1      356.18      347.32        5.15 o   0.5626E-03
   0   2   1     7328.83     8383.89       40.95 o   0.1660E-04
   1   2   1      326.24      286.48        4.45 o   0.6704E-03
   2   2   1     1285.92     1003.51        9.96 o   0.1254E-03
  -2   3   1     4106.38     4683.86       21.68 o   0.3054E-04
  -1   3   1     1220.50     1152.35       12.60 o   0.1386E-03
   0   3   1    14185.79    14921.92       75.99 o   0.1347E-04
   1   3   1     1374.83     1297.86       12.65 o   0.1225E-03
   2   3   1     4171.36     4778.02       25.28 o   0.2962E-04
   3   3   1     6216.98     6669.99       28.07 o   0.2543E-04
  -3   4   1     3455.15     3180.62       16.97 o   0.4852E-04
  -2   4   1     2768.87     2912.73       17.62 o   0.5748E-04
  -1   4   1     2522.07     2863.09       19.81 o   0.4878E-04
   0   4   1     9558.18     9771.19       48.32 o   0.2241E-04
   1   4   1     2568.45     2904.52       21.09 o   0.4846E-04
   2   4   1     2761.55     2900.22       17.61 o   0.5788E-04
   3   4   1     3282.31     2998.11       18.86 o   0.5052E-04
   4   4   1    17701.25    17708.16       65.91 o   0.1512E-04
  -4   5   1     6228.04     6030.13       30.97 o   0.3106E-04
  -3   5   1     1760.81     1874.92       13.97 o   0.8548E-04
  -2   5   1     1030.66     1031.74        9.87 o   0.1660E-03
  -1   5   1      482.55      468.50        8.20 o   0.3877E-03
   0   5   1       31.92       56.57        3.27 o   0.6973E-02
   1   5   1      492.00      469.37        8.23 o   0.3811E-03
   2   5   1      909.59      919.69        9.50 o   0.1893E-03
   3   5   1     1898.83     2040.53       14.38 o   0.7762E-04
   4   5   1     6183.07     5915.37       30.27 o   0.3047E-04
   5   5   1      219.47      245.45        5.52 o   0.8084E-03
  -5   6   1     4587.68     4535.82       20.83 o   0.4122E-04
  -4   6   1      613.83      582.18        9.11 o   0.2941E-03
  -3   6   1     5125.68     4915.34       30.99 o   0.3614E-04
  -2   6   1     1234.97     1272.94       12.00 o   0.1265E-03
  -1   6   1     2047.14     1906.23       19.87 o   0.8151E-04
   0   6   1       60.46       61.56        4.43 o   0.6066E-02
   1   6   1     2023.44     1929.35       18.48 o   0.8365E-04
   2   6   1     1334.25     1355.38       13.90 o   0.1217E-03
   3   6   1     4899.41     4675.62       28.37 o   0.3728E-04
   4   6   1      564.93      540.80        8.65 o   0.3228E-03
   5   6   1     4884.87     4846.30       21.06 o   0.3931E-04
   6   6   1      510.27      562.65        5.50 o   0.2999E-03
  -6   7   1     3051.22     3201.45       15.82 o   0.5233E-04
  -5   7   1      550.29      503.42        5.90 o   0.3353E-03
  -4   7   1      846.98      830.12        7.54 o   0.2045E-03
  -3   7   1     2896.95     2807.69       24.47 o   0.6128E-04
  -2   7   1     3802.74     3730.96       31.28 o   0.4859E-04
  -1   7   1      145.47      190.96        5.53 o   0.1064E-02
   0   7   1      491.34      571.71       11.30 o   0.2773E-03
   1   7   1      128.01      169.43        5.46 o   0.1248E-02
   2   7   1     3748.39     3664.17       32.03 o   0.4898E-04
   3   7   1     2969.50     2892.28       24.72 o   0.6020E-04
   4   7   1      706.28      706.65        6.99 o   0.2483E-03
   5   7   1      570.51      510.50        6.06 o   0.3238E-03
   6   7   1     3142.48     3300.07       16.24 o   0.5082E-04
   7   7   1        7.91        9.44        2.64 o   0.5628E-01
  -7   8   1     2140.10     2115.78       14.28 o   0.8137E-04
  -6   8   1      384.44      358.60        6.37 o   0.5180E-03
  -5   8   1     1845.84     1843.52       12.71 o   0.9002E-04
  -4   8   1     1419.64     1455.96        9.82 o   0.1171E-03
  -3   8   1      935.95      941.63        8.05 o   0.1829E-03
  -2   8   1     1470.63     1434.66       10.37 o   0.1159E-03
  -1   8   1      842.45      746.05        8.75 o   0.2078E-03
   0   8   1      166.19      151.86        4.29 o   0.1572E-02
   1   8   1      912.53      815.28        9.25 o   0.1895E-03
   2   8   1     1572.96     1537.88       11.07 o   0.1085E-03
   3   8   1      939.34      966.87        8.33 o   0.1735E-03
   4   8   1     1484.83     1555.64       11.66 o   0.1066E-03
   5   8   1     1643.12     1661.18       12.52 o   0.9750E-04
   6   8   1      393.11      371.98        6.23 o   0.5001E-03
   7   8   1     2008.58     2016.32       13.74 o   0.8505E-04
   8   8   1      419.73      445.78        7.00 o   0.4043E-03
  -8   9   1      563.31      648.59        7.92 o   0.2453E-03
  -7   9   1     1566.81     1578.29       12.40 o   0.1090E-03
  -6   9   1      486.95      503.41        6.97 o   0.3387E-03
  -5   9   1      357.41      368.17        6.30 o   0.5051E-03
  -4   9   1      846.06      943.80        8.91 o   0.1627E-03
  -3   9   1     1309.20     1342.21       10.28 o   0.1293E-03
  -2   9   1      234.17      246.00        4.69 o   0.8315E-03
  -1   9   1     1181.72     1146.57        9.93 o   0.1442E-03
   0   9   1       47.63       65.37        2.79 o   0.7819E-02
   1   9   1     1076.24     1044.33        9.93 o   0.1587E-03
   2   9   1      192.78      203.07        4.43 o   0.1070E-02
   3   9   1     1338.73     1360.10       10.44 o   0.1275E-03
   4   9   1      874.95      988.81        8.81 o   0.1526E-03
   5   9   1      273.64      280.81        5.55 o   0.7098E-03
   6   9   1      511.22      530.18        7.73 o   0.3185E-03
   7   9   1     1485.63     1490.46       12.93 o   0.1152E-03
   8   9   1      615.11      698.97        8.56 o   0.2278E-03
   9   9   1      709.39      648.19        9.17 o   0.2525E-03
  -9  10   1      280.29      245.11        5.80 o   0.8292E-03
  -8  10   1      238.15      264.57        5.59 o   0.7142E-03
  -7  10   1     1338.29     1355.93       11.58 o   0.1241E-03
  -6  10   1     1626.37     1601.72       13.42 o   0.1049E-03
  -5  10   1      121.26      123.19        4.63 o   0.2407E-02
  -4  10   1      384.19      403.68        6.81 o   0.5057E-03
  -3  10   1      566.00      566.09        7.36 o   0.3073E-03
  -2  10   1     1723.10     1830.87       12.98 o   0.8715E-04
  -1  10   1      725.46      768.37        8.93 o   0.1936E-03
   0  10   1      537.22      560.91        8.41 o   0.2780E-03
   1  10   1      655.77      718.33        8.24 o   0.2033E-03
   2  10   1     1796.37     1922.84       13.85 o   0.8212E-04
   3  10   1      581.51      574.91        8.08 o   0.3056E-03
   4  10   1      379.59      397.37        6.76 o   0.5142E-03
   5  10   1      122.31      125.92        4.36 o   0.2344E-02
   6  10   1     1586.57     1568.93       13.50 o   0.1076E-03
   7  10   1     1419.36     1454.69       13.07 o   0.1141E-03
   8  10   1      222.99      248.56        5.26 o   0.7749E-03
   9  10   1      240.15      214.52        5.62 o   0.1012E-02
  10  10   1      146.76      144.51        4.57 o   0.1943E-02
 -10  11   1      102.46      107.31        4.62 o   0.2570E-02
  -9  11   1      114.92      122.02        4.33 o   0.2185E-02
  -8  11   1       61.28       76.10        3.77 o   0.3951E-02
  -7  11   1      113.13       88.78        4.39 o   0.3295E-02
  -6  11   1      100.89       97.86        4.29 o   0.3239E-02
  -5  11   1      201.27      221.67        5.30 o   0.8420E-03
  -4  11   1       68.40       87.82        4.01 o   0.2973E-02
  -3  11   1      795.73      837.52        9.89 o   0.1957E-03
  -2  11   1      523.67      486.14        7.89 o   0.3529E-03
  -1  11   1      460.31      453.86        7.56 o   0.3714E-03
   0  11   1      870.70      850.97       10.99 o   0.1990E-03
   1  11   1      431.98      447.81        7.72 o   0.3639E-03
   2  11   1      523.18      485.15        7.77 o   0.3528E-03
   3  11   1      776.47      824.43        9.53 o   0.1979E-03
   4  11   1       89.95      111.52        3.89 o   0.2120E-02
   5  11   1      197.31      222.41        5.13 o   0.8367E-03
   6  11   1      110.43      110.99        4.34 o   0.2671E-02
   7  11   1      142.88      123.46        4.38 o   0.2108E-02
   8  11   1       47.17       59.22        3.44 o   0.5820E-02
   9  11   1      111.03      126.32        4.49 o   0.1982E-02
  10  11   1      162.72      164.31        4.85 o   0.1422E-02
  11  11   1       77.27       69.59        3.40 o   0.5252E-02
 -10  12   1      164.45      176.88        4.55 o   0.1353E-02
  -9  12   1      258.21      277.06        5.40 o   0.6969E-03
  -8  12   1      121.59      109.41        4.30 o   0.2783E-02
  -7  12   1      130.79      148.96        4.20 o   0.1457E-02
  -6  12   1      329.16      310.71        5.72 o   0.6554E-03
  -5  12   1       29.50       44.04        3.52 o   0.8649E-02
  -4  12   1     2201.06     2189.46       16.47 o   0.7962E-04
  -3  12   1       63.57       67.61        3.62 o   0.5011E-02
  -2  12   1      174.58      176.43        5.27 o   0.1247E-02
  -1  12   1      902.49      947.97       11.89 o   0.1819E-03
   0  12   1     2038.25     1994.60       18.68 o   0.8393E-04
   1  12   1      938.80      946.37       12.27 o   0.1831E-03
   2  12   1      180.40      180.15        5.28 o   0.1220E-02
   3  12   1       60.14       56.33        3.88 o   0.6955E-02
   4  12   1     2159.95     2132.87       15.86 o   0.8068E-04
   5  12   1       40.93       55.50        3.31 o   0.6349E-02
   6  12   1      341.64      314.41        5.66 o   0.6329E-03
   7  12   1      181.23      188.36        4.63 o   0.1101E-02
   8  12   1      143.74      127.78        4.82 o   0.2182E-02
   9  12   1      257.07      283.12        5.18 o   0.6703E-03
  10  12   1      177.57      187.47        5.11 o   0.1258E-02
  -8  13   1       56.00       60.54        3.63 o   0.7784E-02
  -7  13   1       38.68       33.46        3.28 o   0.2118E-01
  -6  13   1      604.55      653.11        8.38 o   0.2345E-03
  -5  13   1      452.21      434.81        6.70 o   0.4254E-03
  -4  13   1     1107.80     1044.55       10.77 o   0.1533E-03
  -3  13   1       88.92       74.49        3.95 o   0.5252E-02
  -2  13   1      322.22      308.64        7.51 o   0.6298E-03
  -1  13   1      122.33      127.06        5.68 o   0.2075E-02
   0  13   1        1.81        2.60        3.94 o   0.2653E-01
   1  13   1      140.90      128.79        5.87 o   0.2049E-02
   2  13   1      396.61      371.14        8.15 o   0.4934E-03
   3  13   1      105.89       90.04        4.35 o   0.3853E-02
   4  13   1     1096.76     1030.20       10.96 o   0.1549E-03
   5  13   1      530.65      512.47        7.18 o   0.3502E-03
   6  13   1      598.03      629.86        8.42 o   0.2498E-03
   7  13   1       32.15       26.52        3.50 o   0.2980E-01
   8  13   1       83.22       89.89        3.63 o   0.4055E-02
  -7  14   1       10.50       11.75        4.07 o   0.5010E-01
  -6  14   1      407.55      426.51        8.47 o   0.4349E-03
  -5  14   1        2.76        4.06        2.89 o   0.3439E-01
  -4  14   1      270.73      243.95        6.99 o   0.8571E-03
  -3  14   1      334.07      322.43        7.92 o   0.6193E-03
  -2  14   1      122.75      123.98        5.44 o   0.2383E-02
  -1  14   1      685.51      694.08       10.80 o   0.2480E-03
   0  14   1     1482.80     1554.98       16.67 o   0.1043E-03
   1  14   1      657.20      681.84       10.62 o   0.2475E-03
   2  14   1      171.07      175.96        5.44 o   0.1411E-02
   3  14   1      391.58      384.41        8.46 o   0.5016E-03
   4  14   1      231.30      216.08        6.84 o   0.1038E-02
   5  14   1       -0.05        3.18        3.12 o   0.2898E-01
   6  14   1      339.60      372.48        7.81 o   0.4945E-03
   7  14   1       16.48       20.61        3.83 o   0.2756E-01
  -5  15   1       41.15       57.00        5.94 o   0.6924E-02
  -4  15   1      560.83      598.20        9.78 o   0.2848E-03
  -3  15   1      406.09      387.99        8.66 o   0.4840E-03
  -2  15   1       32.87       33.28        3.33 o   0.1695E-01
  -1  15   1      162.61      177.69        5.54 o   0.1299E-02
   0  15   1       56.31       46.99        3.66 o   0.1069E-01
   1  15   1      199.55      219.96        5.28 o   0.9626E-03
   2  15   1       28.98       23.73        3.24 o   0.2717E-01
   3  15   1      488.29      480.00        8.75 o   0.3817E-03
   4  15   1      551.84      581.83       10.57 o   0.2969E-03
   0   1   2     3128.41     2967.09       22.39 o   0.5502E-04
   1   1   2     2411.65     1614.17       15.65 o   0.4833E-04
  -1   2   2    15583.21    15579.60       72.72 o   0.1639E-04
   0   2   2       76.68       83.20        3.07 o   0.3932E-02
   1   2   2    15420.19    15470.59       74.38 o   0.1677E-04
   2   2   2    15839.98    16152.17       70.25 o   0.1525E-04
  -2   3   2    18933.53    20122.38       84.79 o   0.9808E-05
  -1   3   2    24519.49    24609.22      117.75 o   0.1207E-04
   0   3   2    22465.85    25497.69      111.47 o   0.3977E-05
   1   3   2    23681.15    23758.18      109.97 o   0.1234E-04
   2   3   2    18853.90    20189.89       86.75 o   0.9294E-05
   3   3   2    15293.19    15115.33       62.52 o   0.1619E-04
  -3   4   2     2706.84     2717.05       14.99 o   0.6594E-04
  -2   4   2       15.64       10.46        2.78 o   0.5261E-01
  -1   4   2      853.16      989.13        9.33 o   0.1574E-03
   0   4   2       50.93       31.99        3.21 o   0.1408E-01
   1   4   2      833.92      988.25       10.01 o   0.1543E-03
   2   4   2       16.71        9.90        2.59 o   0.5047E-01
   3   4   2     2758.43     2742.40       17.21 o   0.6459E-04
   4   4   2     1599.34     2083.42       11.57 o   0.5457E-04
  -4   5   2     1194.57     1289.25       11.23 o   0.1206E-03
  -3   5   2    13434.73    13122.78       57.22 o   0.1657E-04
  -2   5   2     3869.24     3983.76       22.06 o   0.4151E-04
  -1   5   2     3237.81     3238.31       20.15 o   0.5605E-04
   0   5   2     3155.45     3728.03       21.23 o   0.3578E-04
   1   5   2     3365.74     3387.11       24.34 o   0.5456E-04
   2   5   2     3945.89     4072.60       23.77 o   0.4052E-04
   3   5   2    12698.81    12482.64       54.48 o   0.1778E-04
   4   5   2     1155.05     1247.34       10.64 o   0.1247E-03
   5   5   2      329.47      348.04        6.59 o   0.6109E-03
  -5   6   2     2024.83     2044.41       12.22 o   0.8565E-04
  -4   6   2      165.18      174.26        4.92 o   0.1344E-02
  -3   6   2     3858.47     3928.09       22.92 o   0.4861E-04
  -2   6   2       75.75       64.86        4.09 o   0.6678E-02
  -1   6   2     1191.56     1127.90       13.59 o   0.1422E-03
   0   6   2      170.59      100.53        6.02 o   0.2360E-02
   1   6   2      951.01      907.58       12.10 o   0.1808E-03
   2   6   2       71.74       64.79        4.78 o   0.6843E-02
   3   6   2     3642.49     3677.55       24.18 o   0.5047E-04
   4   6   2      126.77      135.28        4.86 o   0.1916E-02
   5   6   2     1989.81     2029.54       12.32 o   0.8495E-04
   6   6   2       10.63       17.47        2.30 o   0.4897E-01
  -6   7   2     1044.21     1016.85        8.38 o   0.1637E-03
  -5   7   2     1285.74     1254.31        9.33 o   0.1322E-03
  -4   7   2     1059.97     1012.91        8.55 o   0.1613E-03
  -3   7   2      586.31      684.40        9.32 o   0.2382E-03
  -2   7   2     1814.53     1833.50       17.44 o   0.9484E-04
  -1   7   2      703.75      660.90       11.00 o   0.2527E-03
   0   7   2     1336.69     1365.98       17.52 o   0.1210E-03
   1   7   2      641.02      628.20       10.65 o   0.2780E-03
   2   7   2     1917.45     1952.43       20.70 o   0.8843E-04
   3   7   2      631.39      721.48        9.60 o   0.2278E-03
   4   7   2     1008.69      958.04        8.60 o   0.1698E-03
   5   7   2     1464.15     1428.85       10.23 o   0.1161E-03
   6   7   2      939.03      921.32        7.96 o   0.1832E-03
   7   7   2     4676.24     4376.64       21.73 o   0.3638E-04
  -7   8   2     2366.08     2339.25       15.27 o   0.7391E-04
  -6   8   2     1277.80     1294.83       10.77 o   0.1277E-03
  -5   8   2      573.12      576.27        6.83 o   0.2814E-03
  -4   8   2     3670.35     3621.95       17.22 o   0.5023E-04
  -3   8   2      514.56      537.36        5.91 o   0.3375E-03
  -2   8   2      720.86      659.73        7.11 o   0.2468E-03
  -1   8   2       61.11       51.11        3.25 o   0.8730E-02
   0   8   2     1123.30     1111.66       10.59 o   0.1520E-03
   1   8   2       63.22       55.76        3.45 o   0.7526E-02
   2   8   2      689.42      634.78        7.46 o   0.2594E-03
   3   8   2      435.97      458.93        5.87 o   0.4047E-03
   4   8   2     3530.36     3466.70       19.47 o   0.5167E-04
   5   8   2      689.29      689.48        8.02 o   0.2337E-03
   6   8   2     1259.66     1297.30       11.11 o   0.1251E-03
   7   8   2     2561.72     2520.52       15.87 o   0.6844E-04
   8   8   2     2721.13     2717.84       18.00 o   0.6273E-04
  -8   9   2       36.14       40.75        3.67 o   0.1245E-01
  -7   9   2      688.06      737.49        8.04 o   0.2294E-03
  -6   9   2      192.73      210.00        5.10 o   0.1030E-02
  -5   9   2      202.56      216.53        4.85 o   0.1037E-02
  -4   9   2      718.06      809.85        7.97 o   0.1950E-03
  -3   9   2       48.79       45.62        3.00 o   0.1221E-01
  -2   9   2      430.33      470.35        5.81 o   0.3602E-03
  -1   9   2      169.39      198.84        3.93 o   0.1081E-02
   0   9   2      279.76      291.01        5.10 o   0.6225E-03
   1   9   2      132.85      156.99        3.80 o   0.1485E-02
   2   9   2      465.71      493.34        6.54 o   0.3498E-03
   3   9   2       63.10       55.26        3.30 o   0.8559E-02
   4   9   2      642.31      731.41        7.73 o   0.2172E-03
   5   9   2      146.40      164.48        4.55 o   0.1489E-02
   6   9   2      152.11      153.09        4.99 o   0.1643E-02
   7   9   2      769.25      799.45        9.94 o   0.2155E-03
   8   9   2       33.19       31.50        3.96 o   0.1889E-01
   9   9   2      897.62      958.65        9.80 o   0.1708E-03
  -9  10   2     1073.70     1080.99       10.52 o   0.1560E-03
  -8  10   2      138.21      162.53        4.56 o   0.1490E-02
  -7  10   2      351.60      380.72        6.12 o   0.5385E-03
  -6  10   2      587.91      550.45        8.42 o   0.3125E-03
  -5  10   2      138.91      146.69        4.76 o   0.1938E-02
  -4  10   2      573.56      588.47        8.05 o   0.2831E-03
  -3  10   2     2514.65     2544.38       16.68 o   0.6895E-04
  -2  10   2      886.89      835.22        8.95 o   0.1951E-03
  -1  10   2      144.84      149.84        4.42 o   0.1513E-02
   0  10   2        1.62        4.06        3.04 o   0.4167E-01
   1  10   2      184.75      188.19        5.12 o   0.1117E-02
   2  10   2      714.41      676.69        8.35 o   0.2477E-03
   3  10   2     2536.96     2553.74       17.57 o   0.6936E-04
   4  10   2      563.29      578.35        8.16 o   0.2885E-03
   5  10   2      123.76      135.21        4.45 o   0.2165E-02
   6  10   2      564.64      523.28        8.13 o   0.3289E-03
   7  10   2      371.84      397.14        6.53 o   0.5147E-03
   8  10   2      161.42      184.21        5.09 o   0.1260E-02
   9  10   2     1098.53     1099.07       10.83 o   0.1543E-03
  10  10   2     1933.07     1941.04       15.34 o   0.8716E-04
 -10  11   2      407.89      399.33        7.60 o   0.4726E-03
  -9  11   2       31.03       40.06        3.49 o   0.1268E-01
  -8  11   2      175.48      161.36        5.17 o   0.1497E-02
  -7  11   2      281.99      274.94        5.67 o   0.7439E-03
  -6  11   2     1021.53      975.73       10.44 o   0.1676E-03
  -5  11   2      609.20      635.06        8.63 o   0.2724E-03
  -4  11   2       40.26       46.55        3.72 o   0.1003E-01
  -3  11   2       73.17       79.42        4.11 o   0.4811E-02
  -2  11   2     1234.54     1251.56       11.73 o   0.1314E-03
  -1  11   2      533.91      502.11        8.32 o   0.3522E-03
   0  11   2        1.40        0.32        3.82 o   0.3169E+00
   1  11   2      501.92      460.84        8.15 o   0.3835E-03
   2  11   2     1216.42     1238.42       11.61 o   0.1321E-03
   3  11   2      110.74      111.81        4.49 o   0.2816E-02
   4  11   2       45.25       44.30        3.55 o   0.1153E-01
   5  11   2      645.29      690.67        8.60 o   0.2435E-03
   6  11   2      983.17      918.04        9.80 o   0.1744E-03
   7  11   2      274.57      266.56        5.68 o   0.7732E-03
   8  11   2      185.55      181.80        4.78 o   0.1309E-02
   9  11   2       31.19       40.93        3.52 o   0.1221E-01
  10  11   2      439.67      428.35        7.29 o   0.4325E-03
  11  11   2      103.21      121.40        3.82 o   0.2350E-02
 -10  12   2       70.90       65.64        3.61 o   0.6148E-02
  -9  12   2      123.97      142.31        4.78 o   0.1657E-02
  -8  12   2       56.18       63.88        3.54 o   0.6105E-02
  -7  12   2      642.23      625.26        7.90 o   0.2784E-03
  -6  12   2      340.09      361.60        6.10 o   0.5453E-03
  -5  12   2      317.00      358.50        6.32 o   0.5091E-03
  -4  12   2      179.26      231.15        5.08 o   0.8866E-03
  -3  12   2      736.31      739.83       10.08 o   0.2371E-03
  -2  12   2      782.64      777.44       10.64 o   0.2139E-03
  -1  12   2     3383.58     3243.49       24.35 o   0.5162E-04
   0  12   2       66.26       60.98        4.33 o   0.6953E-02
   1  12   2     3371.78     3228.36       25.48 o   0.5170E-04
   2  12   2      704.55      688.42       10.74 o   0.2468E-03
   3  12   2      774.97      778.73        9.86 o   0.2244E-03
   4  12   2      181.35      232.74        4.80 o   0.8812E-03
   5  12   2      376.29      410.90        6.46 o   0.4348E-03
   6  12   2      325.65      346.53        5.65 o   0.5719E-03
   7  12   2      594.98      587.30        7.37 o   0.3023E-03
   8  12   2       44.73       53.84        3.36 o   0.7916E-02
   9  12   2      109.56      122.10        3.87 o   0.2104E-02
  10  12   2       77.25       72.44        4.23 o   0.5259E-02
  -8  13   2       67.61       73.79        3.81 o   0.5016E-02
  -7  13   2      658.76      667.84        9.38 o   0.2574E-03
  -6  13   2      346.71      298.69        6.04 o   0.6131E-03
  -5  13   2       18.24       22.81        2.72 o   0.3395E-01
  -4  13   2       42.71       38.47        3.31 o   0.1520E-01
  -3  13   2     1249.32     1263.83       13.35 o   0.1310E-03
  -2  13   2      486.87      488.00        8.13 o   0.3805E-03
  -1  13   2     2982.83     2848.61       24.93 o   0.5823E-04
   0  13   2      335.67      337.39        7.94 o   0.5905E-03
   1  13   2     2767.67     2651.49       24.96 o   0.6263E-04
   2  13   2      454.17      443.25        8.78 o   0.4181E-03
   3  13   2     1278.69     1264.39       13.54 o   0.1335E-03
   4  13   2       31.57       29.61        3.64 o   0.2325E-01
   5  13   2       16.02       25.40        2.70 o   0.2794E-01
   6  13   2      361.58      307.78        6.57 o   0.5863E-03
   7  13   2      636.14      660.41        9.60 o   0.2556E-03
   8  13   2       91.42       96.35        3.93 o   0.3336E-02
  -7  14   2      127.86      137.48        7.46 o   0.1898E-02
  -6  14   2      537.42      575.51        9.76 o   0.3002E-03
  -5  14   2       12.74       12.67        2.67 o   0.5545E-01
  -4  14   2      467.92      453.14        7.98 o   0.3988E-03
  -3  14   2       42.87       28.15        3.95 o   0.2010E-01
  -2  14   2      538.35      506.13       10.08 o   0.3443E-03
  -1  14   2      362.50      360.62        8.38 o   0.5292E-03
   0  14   2      646.00      619.89       10.51 o   0.2767E-03
   1  14   2      409.34      401.73        8.37 o   0.4661E-03
   2  14   2      585.14      549.94        9.46 o   0.3122E-03
   3  14   2       29.69       20.76        3.36 o   0.3202E-01
   4  14   2      498.46      489.80        8.64 o   0.3683E-03
   5  14   2       16.25       13.87        3.27 o   0.5183E-01
   6  14   2      525.49      574.19       10.52 o   0.2965E-03
   7  14   2      129.68      142.36        6.39 o   0.1805E-02
  -4  15   2      141.56      138.14        6.16 o   0.1941E-02
  -3  15   2       61.63       73.91        4.11 o   0.5548E-02
  -2  15   2       89.79       88.19        4.34 o   0.3876E-02
  -1  15   2      575.32      578.86        9.91 o   0.3124E-03
   0  15   2      408.50      453.73        7.78 o   0.4062E-03
   1  15   2      657.02      647.27        9.91 o   0.2705E-03
   2  15   2       88.11       89.43        4.32 o   0.3760E-02
   3  15   2       47.95       62.36        3.73 o   0.7284E-02
   4  15   2      169.42      149.57        6.08 o   0.1634E-02
   0   1   3    21684.76    24078.62      133.75 o   0.5948E-05
   1   1   3     3477.85     3770.55       21.51 o   0.4267E-04
  -1   2   3    24824.16    25169.56      126.93 o   0.1146E-04
   0   2   3    11483.43    10841.81       67.77 o   0.1622E-04
   1   2   3    24884.61    25000.74      121.65 o   0.1195E-04
   2   2   3    10286.04    11690.97       49.44 o   0.1125E-04
  -2   3   3    73673.77    72713.75      290.11 o   0.4238E-05
  -1   3   3    15656.43    15861.66       78.44 o   0.1547E-04
   0   3   3       20.53       62.26        3.17 o   0.3790E-02
   1   3   3    15780.54    15933.32       78.83 o   0.1569E-04
   2   3   3    76066.48    74524.97      299.79 o   0.3599E-05
   3   3   3    20596.38    20742.62       78.50 o   0.1343E-04
  -3   4   3      689.58      680.00        7.09 o   0.2555E-03
  -2   4   3      286.22      313.19        5.31 o   0.5516E-03
  -1   4   3     2903.63     3114.03       19.34 o   0.5159E-04
   0   4   3     1439.44     1343.17       12.57 o   0.1168E-03
   1   4   3     2735.22     2978.50       20.60 o   0.5235E-04
   2   4   3      350.57      360.37        5.63 o   0.4837E-03
   3   4   3      527.98      508.98        6.60 o   0.3488E-03
   4   4   3     9531.29     9691.40       40.68 o   0.2177E-04
  -4   5   3      994.13      926.85       10.88 o   0.1723E-03
  -3   5   3     1806.78     1744.70       13.42 o   0.9405E-04
  -2   5   3     4077.92     3987.47       23.23 o   0.4589E-04
  -1   5   3     1075.64     1033.73       10.84 o   0.1583E-03
   0   5   3        4.51        0.74        2.97 o   0.1440E-01
   1   5   3     1324.05     1280.15       12.78 o   0.1273E-03
   2   5   3     3807.24     3728.43       22.76 o   0.4880E-04
   3   5   3     1789.02     1738.05       14.14 o   0.9523E-04
   4   5   3     1076.01     1034.41        9.82 o   0.1585E-03
   5   5   3      346.14      286.55        6.43 o   0.6367E-03
  -5   6   3      911.48      919.19        7.78 o   0.1877E-03
  -4   6   3      444.23      463.20        7.20 o   0.4147E-03
  -3   6   3     5134.28     5319.64       29.09 o   0.3341E-04
  -2   6   3     4153.59     4256.95       25.34 o   0.4241E-04
  -1   6   3      622.42      570.47        9.07 o   0.2943E-03
   0   6   3     5622.60     5675.96       33.91 o   0.3573E-04
   1   6   3      676.33      636.20        9.15 o   0.2654E-03
   2   6   3     3960.91     4023.27       25.84 o   0.4528E-04
   3   6   3     5450.07     5587.37       30.19 o   0.3294E-04
   4   6   3      575.68      583.10        8.56 o   0.3134E-03
   5   6   3     1006.87      998.43        8.43 o   0.1701E-03
   6   6   3       38.09       35.89        2.38 o   0.1739E-01
  -6   7   3      649.64      654.46        6.67 o   0.2720E-03
  -5   7   3      895.24      900.49        7.82 o   0.1908E-03
  -4   7   3     1318.89     1275.38        9.63 o   0.1286E-03
  -3   7   3      251.07      210.17        5.43 o   0.1033E-02
  -2   7   3     1607.47     1532.75       15.97 o   0.1054E-03
  -1   7   3     6363.31     6738.26       41.95 o   0.2521E-04
   0   7   3      223.39      251.37        7.12 o   0.7474E-03
   1   7   3     6189.95     6715.95       37.62 o   0.2350E-04
   2   7   3     1485.72     1441.82       17.01 o   0.1146E-03
   3   7   3      259.30      216.69        5.71 o   0.9870E-03
   4   7   3     1361.59     1300.03       10.15 o   0.1242E-03
   5   7   3     1090.80     1108.39        8.18 o   0.1525E-03
   6   7   3      755.88      759.18        6.94 o   0.2305E-03
   7   7   3     2388.27     2510.81       13.83 o   0.6479E-04
  -7   8   3     1397.16     1318.19       11.91 o   0.1206E-03
  -6   8   3     1499.73     1518.17       11.45 o   0.1113E-03
  -5   8   3      232.56      248.85        4.84 o   0.7941E-03
  -4   8   3     2471.67     2451.88       13.98 o   0.7065E-04
  -3   8   3      632.45      627.24        6.46 o   0.2692E-03
  -2   8   3     2437.77     2354.20       14.06 o   0.7001E-04
  -1   8   3     2809.75     2642.76       15.84 o   0.6043E-04
   0   8   3     1557.00     1418.24       11.89 o   0.1076E-03
   1   8   3     2995.79     2815.43       17.99 o   0.5679E-04
   2   8   3     2344.85     2307.77       13.87 o   0.7368E-04
   3   8   3      794.34      785.57        8.03 o   0.2115E-03
   4   8   3     2391.46     2371.21       14.63 o   0.7278E-04
   5   8   3      191.50      204.75        4.26 o   0.1022E-02
   6   8   3     1556.41     1576.25       12.07 o   0.1071E-03
   7   8   3     1412.12     1359.43       12.15 o   0.1200E-03
   8   8   3     1535.26     1472.39       12.99 o   0.1101E-03
  -8   9   3      305.70      248.63        6.42 o   0.7505E-03
  -7   9   3      250.41      275.99        5.34 o   0.6956E-03
  -6   9   3     1860.58     1955.24       13.13 o   0.8325E-04
  -5   9   3      580.43      576.36        7.02 o   0.3073E-03
  -4   9   3      372.56      374.62        5.89 o   0.5056E-03
  -3   9   3      743.54      691.55        7.97 o   0.2380E-03
  -2   9   3     1437.92     1534.26       10.34 o   0.1070E-03
  -1   9   3     1569.99     1493.22       10.76 o   0.1085E-03
   0   9   3     3565.46     3669.59       19.79 o   0.5008E-04
   1   9   3     1553.07     1491.37       11.91 o   0.1100E-03
   2   9   3     1674.98     1735.77       13.02 o   0.9861E-04
   3   9   3      706.93      665.34        8.49 o   0.2515E-03
   4   9   3      308.30      323.43        5.55 o   0.5929E-03
   5   9   3      598.38      603.19        8.09 o   0.2883E-03
   6   9   3     1953.92     2072.48       15.13 o   0.7773E-04
   7   9   3      286.61      303.21        6.47 o   0.6312E-03
   8   9   3      344.39      280.54        6.84 o   0.6391E-03
   9   9   3       85.59      102.84        4.32 o   0.2435E-02
  -9  10   3      469.64      517.19        7.51 o   0.3271E-03
  -8  10   3      176.80      179.78        5.08 o   0.1299E-02
  -7  10   3     1112.72     1181.51       10.59 o   0.1352E-03
  -6  10   3     1810.70     1826.72       15.43 o   0.9155E-04
  -5  10   3     1058.93     1069.02       10.58 o   0.1615E-03
  -4  10   3      147.60      149.44        4.55 o   0.1679E-02
  -3  10   3     1451.90     1518.67       11.88 o   0.1038E-03
  -2  10   3     2680.19     2765.93       16.43 o   0.6246E-04
  -1  10   3      720.30      693.84        8.57 o   0.2440E-03
   0  10   3     2863.79     2945.23       18.46 o   0.6244E-04
   1  10   3      681.54      641.24        8.39 o   0.2608E-03
   2  10   3     2859.39     2925.33       18.04 o   0.6029E-04
   3  10   3     1410.83     1467.84       11.75 o   0.1076E-03
   4  10   3       91.73      101.44        3.99 o   0.2843E-02
   5  10   3     1127.76     1128.84       10.88 o   0.1512E-03
   6  10   3     1701.55     1726.27       13.54 o   0.9593E-04
   7  10   3     1070.82     1154.62       11.05 o   0.1362E-03
   8  10   3      143.83      146.76        4.85 o   0.1723E-02
   9  10   3      480.06      524.65        7.50 o   0.3245E-03
  10  10   3       79.13       61.26        3.98 o   0.5366E-02
 -10  11   3      184.41      191.08        5.55 o   0.1308E-02
  -9  11   3      100.62      106.23        4.64 o   0.2723E-02
  -8  11   3       43.34       35.74        3.98 o   0.1738E-01
  -7  11   3     1069.11     1098.43       10.82 o   0.1530E-03
  -6  11   3      762.01      826.60        9.44 o   0.2045E-03
  -5  11   3      615.18      571.34        8.90 o   0.2933E-03
  -4  11   3     4648.83     4608.75       28.64 o   0.4067E-04
  -3  11   3      221.39      240.62        5.36 o   0.8961E-03
  -2  11   3      157.76      163.90        4.60 o   0.1396E-02
  -1  11   3      666.07      685.54        9.37 o   0.2557E-03
   0  11   3      113.32      134.77        4.60 o   0.2175E-02
   1  11   3      555.39      566.47        8.92 o   0.3178E-03
   2  11   3      148.61      151.28        4.63 o   0.1589E-02
   3  11   3      230.24      263.51        5.48 o   0.7703E-03
   4  11   3     4729.08     4699.85       24.99 o   0.4027E-04
   5  11   3      659.45      614.39        8.83 o   0.2708E-03
   6  11   3      717.08      781.18        8.58 o   0.2173E-03
   7  11   3     1206.64     1248.87       11.09 o   0.1333E-03
   8  11   3       50.61       46.52        3.38 o   0.1149E-01
   9  11   3       93.85       99.31        3.93 o   0.2994E-02
  10  11   3      223.95      227.26        5.64 o   0.1016E-02
  11  11   3       46.18       56.02        3.28 o   0.8015E-02
 -10  12   3      252.71      233.12        5.68 o   0.9105E-03
  -9  12   3      178.83      178.70        5.32 o   0.1340E-02
  -8  12   3       70.08       59.26        3.81 o   0.7144E-02
  -7  12   3      989.26     1015.91        9.75 o   0.1714E-03
  -6  12   3       90.76       96.60        4.10 o   0.2820E-02
  -5  12   3      290.23      269.10        5.84 o   0.7332E-03
  -4  12   3     1145.23     1103.71       12.10 o   0.1489E-03
  -3  12   3      902.93      829.18       12.12 o   0.1915E-03
  -2  12   3      685.89      689.43        9.93 o   0.2526E-03
  -1  12   3      815.92      809.42       11.27 o   0.2123E-03
   0  12   3       59.81       80.99        4.30 o   0.3708E-02
   1  12   3      907.48      894.19       11.65 o   0.1897E-03
   2  12   3      609.51      609.63        9.67 o   0.2922E-03
   3  12   3      998.33      905.53       11.63 o   0.1714E-03
   4  12   3     1211.48     1146.73       11.65 o   0.1402E-03
   5  12   3      264.19      239.13        5.50 o   0.8434E-03
   6  12   3       80.34       86.46        3.44 o   0.3260E-02
   7  12   3      938.28      974.32        9.28 o   0.1772E-03
   8  12   3       68.83       58.75        3.64 o   0.7137E-02
   9  12   3      191.76      186.24        4.72 o   0.1258E-02
  10  12   3      192.04      183.10        6.17 o   0.1300E-02
  -8  13   3      147.51      164.35        5.11 o   0.1340E-02
  -7  13   3     1266.04     1234.46       14.86 o   0.1336E-03
  -6  13   3      369.65      392.75        6.36 o   0.4748E-03
  -5  13   3      181.49      162.20        4.81 o   0.1530E-02
  -4  13   3      378.31      368.25        6.97 o   0.5183E-03
  -3  13   3       48.59       50.23        3.84 o   0.1238E-01
  -2  13   3      953.48      949.21       12.49 o   0.1801E-03
  -1  13   3      249.61      226.30        6.60 o   0.9207E-03
   0  13   3     1002.55     1017.81       12.89 o   0.1682E-03
   1  13   3      345.87      315.74        7.79 o   0.5976E-03
   2  13   3      967.21      973.97       13.09 o   0.1747E-03
   3  13   3       41.06       48.65        3.93 o   0.1385E-01
   4  13   3      363.47      358.06        6.65 o   0.5411E-03
   5  13   3      152.96      138.75        4.46 o   0.1941E-02
   6  13   3      347.01      364.33        7.31 o   0.5277E-03
   7  13   3     1249.81     1220.00       13.08 o   0.1354E-03
   8  13   3      163.16      173.85        5.00 o   0.1264E-02
  -7  14   3       87.78       97.70        8.06 o   0.2618E-02
  -6  14   3      200.97      207.85        5.70 o   0.1080E-02
  -5  14   3      183.58      176.89        4.63 o   0.1331E-02
  -4  14   3      133.04      129.42        4.62 o   0.2161E-02
  -3  14   3       19.65       21.94        3.19 o   0.3373E-01
  -2  14   3       43.88       52.58        3.83 o   0.8202E-02
  -1  14   3     1006.09     1003.17       13.30 o   0.1703E-03
   0  14   3       77.71       80.73        4.74 o   0.4723E-02
   1  14   3      916.33      933.27       12.54 o   0.1806E-03
   2  14   3       35.03       39.65        3.45 o   0.1350E-01
   3  14   3       57.46       59.78        3.61 o   0.7449E-02
   4  14   3      121.05      117.41        4.55 o   0.2491E-02
   5  14   3      222.34      210.66        6.54 o   0.1040E-02
   6  14   3      232.16      233.15        7.90 o   0.9438E-03
   7  14   3       70.15       84.67        6.99 o   0.3144E-02
  -4  15   3      575.46      573.64       11.75 o   0.3076E-03
  -3  15   3      644.31      652.86       10.85 o   0.2750E-03
  -2  15   3      210.82      230.68        6.49 o   0.9157E-03
  -1  15   3      365.70      392.56        7.82 o   0.4854E-03
   0  15   3      884.00      919.31       11.66 o   0.1861E-03
   1  15   3      386.83      433.13        7.53 o   0.4177E-03
   2  15   3      182.30      209.07        5.29 o   0.1020E-02
   3  15   3      615.17      632.75       10.52 o   0.2843E-03
   4  15   3      630.11      638.79       11.22 o   0.2685E-03
   0   0   4    41060.30    45523.43      408.80 o   0.2568E-05
   0   1   4     1998.61     2198.10       16.34 o   0.6988E-04
   1   1   4       44.15       40.70        2.50 o   0.1252E-01
  -1   2   4     5847.92     6761.69       36.78 o   0.2001E-04
   0   2   4     3193.36     4543.90       22.71 o   0.1670E-04
   1   2   4     5683.44     6563.67       29.11 o   0.2072E-04
   2   2   4    10400.88    11033.41       45.88 o   0.1682E-04
  -2   3   4    38684.48    37815.97      149.21 o   0.7042E-05
  -1   3   4    27533.88    27562.02      142.22 o   0.1076E-04
   0   3   4     4141.49     4555.54       29.52 o   0.3134E-04
   1   3   4    27747.74    27617.85      132.89 o   0.1028E-04
   2   3   4    39416.43    38400.40      151.67 o   0.6692E-05
   3   3   4      754.50      874.16        7.17 o   0.1644E-03
  -3   4   4     3234.20     3110.89       17.80 o   0.5399E-04
  -2   4   4      801.46      897.87        8.84 o   0.1778E-03
  -1   4   4     1316.07     1319.79       13.52 o   0.1202E-03
   0   4   4       15.22       14.63        2.90 o   0.5375E-01
   1   4   4     1583.94     1579.23       13.97 o   0.1021E-03
   2   4   4      887.94      997.06        8.62 o   0.1565E-03
   3   4   4     3182.90     3060.08       18.30 o   0.5476E-04
   4   4   4     6320.18     5698.62       30.00 o   0.2592E-04
  -4   5   4     4336.48     4122.64       25.10 o   0.4105E-04
  -3   5   4     3292.74     3266.11       19.26 o   0.5552E-04
  -2   5   4     2360.54     2348.51       15.67 o   0.7391E-04
  -1   5   4      230.80      167.77        4.89 o   0.1308E-02
   0   5   4     3706.57     3680.21       25.45 o   0.4959E-04
   1   5   4      259.42      218.11        5.68 o   0.9857E-03
   2   5   4     2104.30     2064.51       15.93 o   0.8148E-04
   3   5   4     3363.57     3330.51       20.90 o   0.5435E-04
   4   5   4     4268.97     4058.87       22.30 o   0.4165E-04
   5   5   4     6948.41     6534.50       32.27 o   0.2665E-04
  -5   6   4      655.64      747.37        6.64 o   0.2081E-03
  -4   6   4     2139.02     1890.76       16.22 o   0.7476E-04
  -3   6   4     4112.49     4148.41       25.32 o   0.4384E-04
  -2   6   4      383.05      394.40        6.86 o   0.4523E-03
  -1   6   4     3248.16     3053.61       22.95 o   0.5206E-04
   0   6   4      677.44      594.36        9.68 o   0.2677E-03
   1   6   4     3038.85     2947.75       20.99 o   0.5734E-04
   2   6   4      351.82      344.53        6.78 o   0.5491E-03
   3   6   4     4118.61     4123.37       26.45 o   0.4492E-04
   4   6   4     2172.98     1924.81       17.39 o   0.7364E-04
   5   6   4      772.67      856.00        6.87 o   0.1837E-03
   6   6   4     1637.05     1563.10       10.02 o   0.1033E-03
  -6   7   4     1041.83      964.14        8.36 o   0.1639E-03
  -5   7   4      247.10      223.70        4.23 o   0.9222E-03
  -4   7   4      307.40      303.76        4.66 o   0.6412E-03
  -3   7   4     1817.01     1663.39       13.27 o   0.9205E-04
  -2   7   4       22.03       27.77        3.68 o   0.2217E-01
  -1   7   4     1346.88     1300.70       14.56 o   0.1268E-03
   0   7   4      732.67      671.43       11.56 o   0.2438E-03
   1   7   4     1358.21     1355.30       16.73 o   0.1181E-03
   2   7   4       34.55       42.64        4.07 o   0.1106E-01
   3   7   4     1811.32     1646.18       14.04 o   0.9199E-04
   4   7   4      332.45      325.26        4.90 o   0.5915E-03
   5   7   4      296.80      271.63        4.58 o   0.7198E-03
   6   7   4     1174.21     1116.65        9.21 o   0.1448E-03
   7   7   4      881.26      939.33        8.26 o   0.1703E-03
  -7   8   4      129.64      142.54        4.22 o   0.1782E-02
  -6   8   4      992.34      909.10        9.12 o   0.1727E-03
  -5   8   4      665.71      670.77        7.17 o   0.2572E-03
  -4   8   4     1378.37     1308.44       10.21 o   0.1227E-03
  -3   8   4      240.66      237.32        4.20 o   0.9276E-03
  -2   8   4     1877.90     1855.85       11.70 o   0.8990E-04
  -1   8   4     3235.97     3143.40       16.68 o   0.5476E-04
   0   8   4      481.43      462.59        5.95 o   0.3887E-03
   1   8   4     3284.99     3226.41       18.74 o   0.5469E-04
   2   8   4     2135.32     2128.87       13.00 o   0.7858E-04
   3   8   4      217.69      212.22        4.54 o   0.1072E-02
   4   8   4     1454.00     1399.35       11.12 o   0.1167E-03
   5   8   4      644.42      636.18        7.51 o   0.2750E-03
   6   8   4     1010.53      931.44        9.81 o   0.1693E-03
   7   8   4      114.26      122.74        4.38 o   0.2222E-02
   8   8   4       94.60       88.15        4.32 o   0.3720E-02
  -8   9   4       59.56       61.88        3.94 o   0.6144E-02
  -7   9   4      254.59      261.55        5.55 o   0.7246E-03
  -6   9   4      636.85      624.25        7.69 o   0.2784E-03
  -5   9   4       17.66        6.60        3.00 o   0.4821E-01
  -4   9   4      522.64      556.31        6.84 o   0.3050E-03
  -3   9   4      565.36      585.09        6.93 o   0.3185E-03
  -2   9   4      118.27      111.95        3.49 o   0.2585E-02
  -1   9   4      758.67      761.42        7.70 o   0.2203E-03
   0   9   4      716.66      687.15        7.69 o   0.2454E-03
   1   9   4      665.35      674.46        7.71 o   0.2477E-03
   2   9   4       95.38       86.17        3.72 o   0.3787E-02
   3   9   4      529.95      573.41        7.12 o   0.3171E-03
   4   9   4      438.63      488.38        6.64 o   0.3408E-03
   5   9   4        4.51        2.96        3.36 o   0.2280E-01
   6   9   4      606.91      613.26        8.59 o   0.2783E-03
   7   9   4      332.20      328.52        6.55 o   0.5580E-03
   8   9   4       33.75       36.85        4.04 o   0.1369E-01
   9   9   4      149.51      133.85        5.14 o   0.1994E-02
  -9  10   4      204.10      225.24        5.36 o   0.9755E-03
  -8  10   4      268.03      258.33        5.66 o   0.7997E-03
  -7  10   4      646.86      616.62        8.23 o   0.2776E-03
  -6  10   4     2526.56     2581.29       18.02 o   0.6927E-04
  -5  10   4      531.69      507.86        7.54 o   0.3492E-03
  -4  10   4     7757.01     7900.52       36.37 o   0.2477E-04
  -3  10   4      917.22      965.57        9.39 o   0.1655E-03
  -2  10   4      528.06      543.47        6.99 o   0.3283E-03
  -1  10   4       13.95        2.38        2.76 o   0.2666E-01
   0  10   4      425.52      403.44        6.78 o   0.4467E-03
   1  10   4        7.64        1.33        2.72 o   0.1849E-01
   2  10   4      546.38      565.33        7.57 o   0.3130E-03
   3  10   4      925.69      954.10        9.36 o   0.1722E-03
   4  10   4     7850.31     7970.07       34.65 o   0.2485E-04
   5  10   4      496.87      481.58        7.32 o   0.3769E-03
   6  10   4     2509.28     2576.41       16.92 o   0.6879E-04
   7  10   4      570.27      538.48        8.10 o   0.3221E-03
   8  10   4      229.78      206.91        5.90 o   0.1041E-02
   9  10   4      190.19      209.18        5.06 o   0.1086E-02
  10  10   4       16.76       31.44        3.27 o   0.1910E-01
 -10  11   4      159.79      173.90        5.26 o   0.1389E-02
  -9  11   4      264.39      262.38        5.75 o   0.8146E-03
  -8  11   4       97.36      103.95        4.33 o   0.3005E-02
  -7  11   4      261.31      262.83        5.55 o   0.8232E-03
  -6  11   4      344.25      356.43        6.53 o   0.5807E-03
  -5  11   4      225.72      221.58        5.73 o   0.1037E-02
  -4  11   4      372.71      350.53        6.99 o   0.5356E-03
  -3  11   4     1057.76     1075.15       10.94 o   0.1617E-03
  -2  11   4      891.92      842.98       10.01 o   0.1938E-03
  -1  11   4      517.72      451.98        8.28 o   0.3727E-03
   0  11   4      400.08      384.77        7.49 o   0.4887E-03
   1  11   4      455.70      418.90        8.24 o   0.4279E-03
   2  11   4      883.29      850.10       10.80 o   0.1957E-03
   3  11   4      924.46      941.34       10.18 o   0.1857E-03
   4  11   4      415.78      393.06        6.89 o   0.4656E-03
   5  11   4      209.07      215.14        5.10 o   0.1112E-02
   6  11   4      344.36      363.45        6.18 o   0.5728E-03
   7  11   4      224.77      224.93        5.35 o   0.1008E-02
   8  11   4       55.78       63.91        3.40 o   0.6354E-02
   9  11   4      271.27      262.38        5.60 o   0.7999E-03
  10  11   4      132.39      158.33        4.54 o   0.1522E-02
  11  11   4      431.06      414.40        7.26 o   0.4446E-03
 -10  12   4       30.68       33.00        3.14 o   0.2107E-01
  -9  12   4      140.16      147.17        4.90 o   0.1746E-02
  -8  12   4      303.77      322.05        6.37 o   0.5650E-03
  -7  12   4     1113.75     1139.64       11.33 o   0.1503E-03
  -6  12   4       94.48      103.34        4.17 o   0.2715E-02
  -5  12   4      395.01      393.25        7.12 o   0.4903E-03
  -4  12   4      270.47      265.36        6.15 o   0.7616E-03
  -3  12   4     1832.31     1833.93       18.62 o   0.9296E-04
  -2  12   4      269.73      261.49        7.57 o   0.8083E-03
  -1  12   4      153.14      160.79        5.36 o   0.1516E-02
   0  12   4      434.90      487.79        8.40 o   0.3387E-03
   1  12   4      191.87      202.26        6.08 o   0.1087E-02
   2  12   4      250.53      256.08        6.52 o   0.8474E-03
   3  12   4     1977.04     1947.47       17.20 o   0.8748E-04
   4  12   4      236.14      228.71        5.83 o   0.9337E-03
   5  12   4      383.34      378.73        6.56 o   0.5109E-03
   6  12   4       90.96      101.42        3.74 o   0.2758E-02
   7  12   4     1113.47     1148.28       10.30 o   0.1480E-03
   8  12   4      278.86      299.56        5.54 o   0.6183E-03
   9  12   4      153.50      163.88        4.47 o   0.1479E-02
  10  12   4       24.42       28.82        3.93 o   0.2507E-01
  -8  13   4      703.03      697.80       10.39 o   0.2497E-03
  -7  13   4      222.35      200.19        5.95 o   0.1152E-02
  -6  13   4       16.16       12.02        3.10 o   0.5239E-01
  -5  13   4      601.25      620.34        8.40 o   0.2594E-03
  -4  13   4      154.77      138.11        4.82 o   0.1909E-02
  -3  13   4        3.89        8.80        3.37 o   0.5265E-01
  -2  13   4       -1.00        3.28        4.10 o   0.3177E-01
  -1  13   4      188.63      171.49        6.37 o   0.1385E-02
   0  13   4     1084.28     1102.56       13.99 o   0.1528E-03
   1  13   4      183.38      170.20        5.91 o   0.1418E-02
   2  13   4       -2.44        8.40        4.24 o   0.5154E-01
   3  13   4       12.51       10.12        3.82 o   0.5370E-01
   4  13   4      123.35      115.37        4.44 o   0.2607E-02
   5  13   4      525.57      541.22        7.16 o   0.3013E-03
   6  13   4       15.31        8.56        3.22 o   0.5010E-01
   7  13   4      217.88      186.81        5.26 o   0.1239E-02
   8  13   4      640.98      632.47       10.09 o   0.2770E-03
  -7  14   4      515.58      509.48       24.66 o   0.3569E-03
  -6  14   4      146.43      145.33        4.99 o   0.1833E-02
  -5  14   4      583.60      609.71        8.23 o   0.2773E-03
  -4  14   4      128.52      146.45        4.55 o   0.1906E-02
  -3  14   4       50.93       50.62        3.58 o   0.8704E-02
  -2  14   4      686.84      670.48       10.68 o   0.2570E-03
  -1  14   4       26.49       23.81        3.68 o   0.2937E-01
   0  14   4      256.12      276.53        7.11 o   0.7341E-03
   1  14   4       35.43       28.62        3.70 o   0.2150E-01
   2  14   4      647.76      645.71        9.83 o   0.2730E-03
   3  14   4       57.48       50.39        3.52 o   0.8748E-02
   4  14   4      142.01      163.69        5.01 o   0.1581E-02
   5  14   4      623.68      651.59        9.34 o   0.2577E-03
   6  14   4      136.59      143.88        6.19 o   0.1761E-02
   7  14   4      515.77      522.72       16.55 o   0.3509E-03
  -4  15   4      185.09      170.62        6.76 o   0.1394E-02
  -3  15   4       61.62       64.14        4.93 o   0.5671E-02
  -2  15   4       13.22       13.67        3.27 o   0.5338E-01
  -1  15   4       13.02       14.61        2.92 o   0.5190E-01
   0  15   4      274.07      306.13        6.81 o   0.6284E-03
   1  15   4       11.27       15.77        2.82 o   0.4546E-01
   2  15   4       27.85       24.73        2.97 o   0.2943E-01
   3  15   4       59.99       58.07        3.68 o   0.6825E-02
   4  15   4      167.79      152.50        6.42 o   0.1628E-02
   0   1   5     2824.03     2654.36       20.70 o   0.5943E-04
   1   1   5    12867.47    12581.80       65.99 o   0.1696E-04
  -1   2   5    15322.55    16668.99       85.82 o   0.9974E-05
   0   2   5      444.50      586.77        7.48 o   0.2677E-03
   1   2   5    15637.75    16797.88       72.07 o   0.1069E-04
   2   2   5     1100.24     1147.72        9.02 o   0.1431E-03
  -2   3   5    45066.97    44739.96      177.48 o   0.7161E-05
  -1   3   5    18598.39    19412.13       93.59 o   0.1057E-04
   0   3   5      240.65      312.94        5.81 o   0.5741E-03
   1   3   5    18025.77    18676.82       81.89 o   0.1141E-04
   2   3   5    44767.47    44277.22      175.40 o   0.6930E-05
   3   3   5      346.16      552.87        4.96 o   0.2218E-03
  -3   4   5     1491.93     1397.88       11.33 o   0.1123E-03
  -2   4   5     7358.58     7298.81       34.35 o   0.2806E-04
  -1   4   5     6517.58     7003.62       37.13 o   0.2302E-04
   0   4   5      116.25      190.90        4.74 o   0.8439E-03
   1   4   5     6020.48     6525.95       32.67 o   0.2393E-04
   2   4   5     7081.55     7009.59       32.26 o   0.2880E-04
   3   4   5     1370.35     1293.85       11.10 o   0.1229E-03
   4   4   5       23.93       24.01        2.59 o   0.3234E-01
  -4   5   5     5635.76     5263.87       29.62 o   0.3135E-04
  -3   5   5     2363.23     2294.04       16.93 o   0.7215E-04
  -2   5   5     4599.75     4752.91       24.67 o   0.3853E-04
  -1   5   5     4048.44     3952.88       22.95 o   0.4530E-04
   0   5   5       93.18      107.05        3.72 o   0.2583E-02
   1   5   5     4014.24     3968.60       23.02 o   0.4641E-04
   2   5   5     4984.70     5122.37       26.84 o   0.3656E-04
   3   5   5     2081.43     2013.60       14.11 o   0.8129E-04
   4   5   5     5863.58     5441.70       29.32 o   0.2983E-04
   5   5   5     5750.12     5485.31       28.91 o   0.3206E-04
  -5   6   5      789.97      810.50        7.30 o   0.2093E-03
  -4   6   5     4784.39     4735.59       27.13 o   0.4035E-04
  -3   6   5     2109.12     2135.27       16.16 o   0.8133E-04
  -2   6   5     2241.41     2396.01       16.06 o   0.6665E-04
  -1   6   5      840.17      864.23        9.84 o   0.2031E-03
   0   6   5      976.57      854.35       10.10 o   0.1749E-03
   1   6   5     1056.64     1096.04       10.77 o   0.1565E-03
   2   6   5     2282.59     2426.95       17.02 o   0.6644E-04
   3   6   5     2093.60     2068.60       17.55 o   0.8260E-04
   4   6   5     4273.22     4211.91       24.77 o   0.4410E-04
   5   6   5      834.46      858.51        7.03 o   0.1964E-03
   6   6   5      115.71      121.67        3.20 o   0.2241E-02
  -6   7   5     2036.20     2127.02       12.06 o   0.7630E-04
  -5   7   5     1820.08     1836.93       10.97 o   0.9413E-04
  -4   7   5     1263.64     1236.96        8.95 o   0.1320E-03
  -3   7   5      745.69      827.17        7.27 o   0.1931E-03
  -2   7   5     2598.95     2648.14       20.39 o   0.6334E-04
  -1   7   5       37.58       35.58        3.71 o   0.2054E-01
   0   7   5     1137.22      993.80       13.01 o   0.1473E-03
   1   7   5       24.96       30.88        3.64 o   0.2783E-01
   2   7   5     2396.66     2522.58       20.60 o   0.6268E-04
   3   7   5      846.84      916.46        8.68 o   0.1770E-03
   4   7   5     1442.80     1410.28        9.75 o   0.1168E-03
   5   7   5     1723.72     1727.05       11.40 o   0.9987E-04
   6   7   5     2129.28     2221.78       13.10 o   0.7330E-04
   7   7   5      313.87      339.65        5.41 o   0.5764E-03
  -7   8   5     1020.30     1023.41        9.62 o   0.1636E-03
  -6   8   5     1338.28     1403.97       10.72 o   0.1147E-03
  -5   8   5      254.93      245.33        4.77 o   0.8503E-03
  -4   8   5     1508.42     1545.41       10.19 o   0.1050E-03
  -3   8   5      567.98      495.99        6.22 o   0.3313E-03
  -2   8   5       89.68      140.48        2.89 o   0.1225E-02
  -1   8   5     1875.15     1790.33       11.60 o   0.9107E-04
   0   8   5    12054.91    11880.47       39.72 o   0.1882E-04
   1   8   5     1713.89     1650.39       10.79 o   0.9975E-04
   2   8   5      107.83      151.93        3.18 o   0.1151E-02
   3   8   5      518.72      451.61        6.36 o   0.3707E-03
   4   8   5     1483.92     1515.55       11.06 o   0.1074E-03
   5   8   5      251.93      236.98        5.11 o   0.8813E-03
   6   8   5     1493.68     1546.04       11.43 o   0.1059E-03
   7   8   5      938.72      928.30        9.55 o   0.1830E-03
   8   8   5      338.02      373.96        6.50 o   0.4704E-03
  -8   9   5      150.62      146.98        5.12 o   0.1828E-02
  -7   9   5       30.26       21.89        3.49 o   0.3194E-01
  -6   9   5      264.08      239.89        5.24 o   0.8524E-03
  -5   9   5      275.33      309.88        5.04 o   0.6051E-03
  -4   9   5       23.90       29.41        2.74 o   0.2386E-01
  -3   9   5     2611.50     2574.19       15.78 o   0.6587E-04
  -2   9   5     2903.42     2868.54       16.06 o   0.6121E-04
  -1   9   5     1615.86     1569.78       11.35 o   0.1041E-03
   0   9   5      861.96      874.01        8.73 o   0.1781E-03
   1   9   5     1448.65     1400.99       10.99 o   0.1160E-03
   2   9   5     2754.32     2731.36       15.96 o   0.6439E-04
   3   9   5     2696.15     2677.96       16.65 o   0.6444E-04
   4   9   5       30.00       32.19        3.11 o   0.2161E-01
   5   9   5      293.56      337.14        5.90 o   0.5355E-03
   6   9   5      208.30      200.27        5.40 o   0.1130E-02
   7   9   5       33.02       37.21        4.02 o   0.1662E-01
   8   9   5      152.61      153.29        5.84 o   0.1740E-02
   9   9   5     1325.41     1238.23       13.11 o   0.1272E-03
  -9  10   5      136.64      151.26        4.74 o   0.1755E-02
  -8  10   5      609.53      625.89        8.74 o   0.2741E-03
  -7  10   5      177.98      158.92        4.84 o   0.1571E-02
  -6  10   5      467.83      478.34        7.10 o   0.3814E-03
  -5  10   5      747.36      753.23        8.38 o   0.2275E-03
  -4  10   5     1105.79     1074.18       10.79 o   0.1540E-03
  -3  10   5     2934.35     2876.74       18.74 o   0.5966E-04
  -2  10   5       50.03       46.86        3.30 o   0.1158E-01
  -1  10   5     2599.12     2696.59       17.15 o   0.5824E-04
   0  10   5     6325.18     6204.67       30.04 o   0.3153E-04
   1  10   5     2581.35     2656.65       17.22 o   0.5996E-04
   2  10   5       38.87       39.95        3.34 o   0.1569E-01
   3  10   5     2887.60     2836.51       19.44 o   0.6065E-04
   4  10   5     1186.03     1140.27       11.56 o   0.1429E-03
   5  10   5      718.70      734.91        8.47 o   0.2307E-03
   6  10   5      499.62      521.06        7.01 o   0.3397E-03
   7  10   5      165.24      166.16        5.06 o   0.1558E-02
   8  10   5      506.90      533.46        8.17 o   0.3226E-03
   9  10   5      154.14      166.01        4.42 o   0.1558E-02
  10  10   5       73.47       61.55        3.90 o   0.6573E-02
 -10  11   5      503.62      440.26        7.73 o   0.3850E-03
  -9  11   5      421.45      398.14        7.13 o   0.4583E-03
  -8  11   5      420.89      443.07        7.03 o   0.3972E-03
  -7  11   5       88.89      106.24        3.83 o   0.2809E-02
  -6  11   5      328.42      331.28        6.24 o   0.5855E-03
  -5  11   5      601.39      611.43        8.52 o   0.2893E-03
  -4  11   5     2371.36     2314.74       17.82 o   0.7314E-04
  -3  11   5        3.64        1.36        3.31 o   0.2637E-01
  -2  11   5       16.62       13.57        3.49 o   0.5196E-01
  -1  11   5     1107.94     1060.25       12.13 o   0.1536E-03
   0  11   5      574.30      619.72        8.92 o   0.2443E-03
   1  11   5     1051.41     1009.89       12.12 o   0.1624E-03
   2  11   5       10.52        8.08        3.41 o   0.5292E-01
   3  11   5        2.53        1.75        3.27 o   0.1520E-01
   4  11   5     2313.13     2267.03       16.94 o   0.7511E-04
   5  11   5      632.92      636.30        8.49 o   0.2796E-03
   6  11   5      398.26      383.07        6.63 o   0.4874E-03
   7  11   5       89.45      102.27        3.86 o   0.3036E-02
   8  11   5      417.28      454.68        6.30 o   0.3774E-03
   9  11   5      456.04      437.44        7.43 o   0.4137E-03
  10  11   5      497.56      445.58        7.17 o   0.3871E-03
  11  11   5       79.10       85.34        4.90 o   0.4236E-02
 -10  12   5      279.08      260.90        7.68 o   0.7876E-03
  -9  12   5        4.19        2.15        3.15 o   0.2756E-01
  -8  12   5        7.05        8.07        2.93 o   0.5638E-01
  -7  12   5      788.67      775.85        9.32 o   0.2201E-03
  -6  12   5       36.77       43.83        3.34 o   0.9674E-02
  -5  12   5      372.16      342.54        7.11 o   0.5541E-03
  -4  12   5      167.52      181.14        5.11 o   0.1155E-02
  -3  12   5     1763.65     1759.35       17.59 o   0.9496E-04
  -2  12   5       82.92      114.90        4.70 o   0.2285E-02
  -1  12   5     3406.38     3432.23       25.52 o   0.5381E-04
   0  12   5      402.21      411.59        8.04 o   0.4670E-03
   1  12   5     3613.23     3610.16       26.55 o   0.5063E-04
   2  12   5      140.59      158.48        5.28 o   0.1543E-02
   3  12   5     1794.33     1735.02       16.91 o   0.9552E-04
   4  12   5      191.63      205.07        5.23 o   0.9829E-03
   5  12   5      388.11      353.09        6.69 o   0.5293E-03
   6  12   5       41.55       42.05        3.21 o   0.1086E-01
   7  12   5      848.49      840.74        8.63 o   0.1998E-03
   8  12   5        1.43        6.72        2.53 o   0.4953E-01
   9  12   5        1.09        2.50        2.29 o   0.3016E-01
  10  12   5      205.44      203.27       11.67 o   0.1142E-02
  -8  13   5      211.45      219.75        5.89 o   0.1087E-02
  -7  13   5       94.85      100.95        4.10 o   0.2692E-02
  -6  13   5     1435.01     1452.85       15.26 o   0.1130E-03
  -5  13   5      241.19      233.15        5.66 o   0.9351E-03
  -4  13   5      544.56      543.21        8.34 o   0.3335E-03
  -3  13   5      181.16      189.56        6.00 o   0.1260E-02
  -2  13   5     1175.82     1194.71       14.50 o   0.1329E-03
  -1  13   5     1559.57     1549.30       16.14 o   0.1099E-03
   0  13   5        6.66        1.42        3.41 o   0.2193E-01
   1  13   5     1546.13     1517.96       16.26 o   0.1104E-03
   2  13   5     1106.26     1123.80       13.51 o   0.1410E-03
   3  13   5      145.58      157.02        5.14 o   0.1624E-02
   4  13   5      483.83      474.91        7.64 o   0.3856E-03
   5  13   5      266.95      248.70        5.58 o   0.8382E-03
   6  13   5     1530.49     1539.50       14.35 o   0.1082E-03
   7  13   5      106.10      106.47        4.25 o   0.2576E-02
   8  13   5      247.93      260.51        5.98 o   0.8581E-03
  -6  14   5      125.03      130.51        4.43 o   0.1910E-02
  -5  14   5       99.82       99.18        4.04 o   0.3293E-02
  -4  14   5      315.89      310.32        6.52 o   0.6428E-03
  -3  14   5      223.59      250.51        5.78 o   0.8064E-03
  -2  14   5      402.58      383.91        8.65 o   0.4834E-03
  -1  14   5      494.13      505.05        9.10 o   0.3627E-03
   0  14   5       38.88       42.22        3.89 o   0.1389E-01
   1  14   5      486.32      487.16        9.00 o   0.3799E-03
   2  14   5      401.92      386.96        7.36 o   0.4822E-03
   3  14   5      210.17      224.34        5.69 o   0.9566E-03
   4  14   5      325.15      312.05        7.02 o   0.6278E-03
   5  14   5       81.83       78.29        3.99 o   0.4720E-02
   6  14   5      142.33      142.41        5.30 o   0.1707E-02
  -4  15   5       29.37       33.60        3.66 o   0.1809E-01
  -3  15   5      320.20      298.04        8.99 o   0.6605E-03
  -2  15   5      526.76      551.95       11.82 o   0.3301E-03
  -1  15   5      226.03      221.59        6.63 o   0.1026E-02
   0  15   5      259.25      263.19        6.56 o   0.7648E-03
   1  15   5      249.43      235.74        6.40 o   0.9197E-03
   2  15   5      502.13      531.10        8.25 o   0.3432E-03
   3  15   5      337.76      324.71        7.12 o   0.6037E-03
   4  15   5       19.64       22.72        4.61 o   0.3183E-01
   0   1   6    10156.85    11219.00       54.33 o   0.1418E-04
   1   1   6     2988.18     3803.98       20.15 o   0.2738E-04
  -1   2   6     8563.31     8245.29       50.06 o   0.2214E-04
   0   2   6     6208.34     6812.49       35.61 o   0.2292E-04
   1   2   6     7611.50     7423.93       43.39 o   0.2542E-04
   2   2   6      931.34      852.58        9.72 o   0.1849E-03
  -2   3   6     8305.76     8936.37       40.39 o   0.1916E-04
  -1   3   6     5701.66     5264.53       32.86 o   0.2975E-04
   0   3   6    17226.23    18474.82       87.54 o   0.8746E-05
   1   3   6     5159.08     4791.10       26.09 o   0.3312E-04
   2   3   6     8831.96     9412.66       39.20 o   0.1896E-04
   3   3   6    14721.16    14972.45       56.61 o   0.1634E-04
  -3   4   6     4036.34     4106.24       21.09 o   0.4450E-04
  -2   4   6     1600.07     1547.06       12.45 o   0.1059E-03
  -1   4   6     4535.16     4424.47       32.86 o   0.4221E-04
   0   4   6     3873.34     3545.77       26.44 o   0.4163E-04
   1   4   6     4547.82     4516.47       25.00 o   0.4095E-04
   2   4   6     1701.00     1619.90       11.13 o   0.9898E-04
   3   4   6     3632.04     3644.99       19.56 o   0.5065E-04
   4   4   6      451.55      502.52        6.31 o   0.3222E-03
  -4   5   6      639.83      620.08        8.25 o   0.2795E-03
  -3   5   6    12031.88    12090.46       55.98 o   0.1959E-04
  -2   5   6      438.99      360.16        6.56 o   0.4816E-03
  -1   5   6     1030.86     1004.23       11.48 o   0.1661E-03
   0   5   6       29.29       43.27        2.80 o   0.1117E-01
   1   5   6      784.86      794.37        8.56 o   0.2041E-03
   2   5   6      423.67      347.11        6.45 o   0.5055E-03
   3   5   6    12539.96    12554.95       50.60 o   0.1936E-04
   4   5   6      856.51      817.45        9.18 o   0.2025E-03
   5   5   6     2976.76     2952.73       20.00 o   0.5929E-04
  -5   6   6     2811.66     2708.92       13.79 o   0.6221E-04
  -4   6   6     4114.45     4031.26       21.75 o   0.4467E-04
  -3   6   6     1997.89     1869.83       16.49 o   0.8300E-04
  -2   6   6     1798.03     1620.82       14.80 o   0.9178E-04
  -1   6   6     5605.47     5001.77       32.52 o   0.2788E-04
   0   6   6       28.29       82.90        2.88 o   0.2367E-02
   1   6   6     5344.40     4840.60       28.41 o   0.3024E-04
   2   6   6     1781.09     1604.09       14.53 o   0.9264E-04
   3   6   6     1922.42     1784.43       15.88 o   0.8587E-04
   4   6   6     4458.28     4299.76       22.23 o   0.4062E-04
   5   6   6     2770.21     2659.90       14.31 o   0.6287E-04
   6   6   6      486.73      495.26        5.47 o   0.3579E-03
  -6   7   6      443.59      401.44        5.59 o   0.4456E-03
  -5   7   6     1854.10     1663.57       11.45 o   0.8761E-04
  -4   7   6     3656.37     3856.90       16.86 o   0.4393E-04
  -3   7   6      812.60      921.37        7.59 o   0.1615E-03
  -2   7   6     2789.29     2771.10       16.58 o   0.6268E-04
  -1   7   6       29.77       16.06        3.66 o   0.3957E-01
   0   7   6     3829.09     3631.11       25.81 o   0.4657E-04
   1   7   6       14.29        9.74        3.45 o   0.4434E-01
   2   7   6     2801.22     2855.07       16.87 o   0.6393E-04
   3   7   6      954.32     1090.52        8.90 o   0.1332E-03
   4   7   6     3590.33     3753.30       17.40 o   0.4595E-04
   5   7   6     1910.25     1707.86       11.50 o   0.8472E-04
   6   7   6      412.13      379.45        5.69 o   0.4848E-03
   7   7   6       71.71       85.67        3.68 o   0.3620E-02
  -7   8   6     1186.42     1165.16       11.20 o   0.1436E-03
  -6   8   6     3027.38     3080.43       16.73 o   0.5643E-04
  -5   8   6     1854.68     1819.46       12.13 o   0.9292E-04
  -4   8   6      283.16      268.87        4.51 o   0.7565E-03
  -3   8   6     1452.16     1424.03        9.79 o   0.1167E-03
  -2   8   6      845.41      835.17        7.58 o   0.2050E-03
  -1   8   6     2315.01     2319.10       13.20 o   0.7458E-04
   0   8   6     1300.31     1414.64        9.07 o   0.1065E-03
   1   8   6     2215.49     2238.24       13.05 o   0.7810E-04
   2   8   6      923.87      921.05        8.08 o   0.1863E-03
   3   8   6     1590.08     1585.13       10.93 o   0.1073E-03
   4   8   6      242.50      233.46        4.52 o   0.9182E-03
   5   8   6     1897.16     1875.21       13.16 o   0.9133E-04
   6   8   6     3027.37     3092.73       17.66 o   0.5580E-04
   7   8   6     1235.08     1187.35       11.44 o   0.1373E-03
   8   8   6       42.70       43.24        3.85 o   0.1063E-01
  -8   9   6      191.94      214.92        4.94 o   0.1009E-02
  -7   9   6      602.86      661.43        8.05 o   0.2500E-03
  -6   9   6      136.30      128.13        4.18 o   0.2090E-02
  -5   9   6     1853.46     1891.58       12.17 o   0.9006E-04
  -4   9   6     1631.52     1796.39       11.80 o   0.8862E-04
  -3   9   6      193.19      197.94        4.54 o   0.1023E-02
  -2   9   6       91.90       68.40        3.34 o   0.5886E-02
  -1   9   6     1950.34     1975.49       13.21 o   0.8829E-04
   0   9   6       19.50       14.56        2.72 o   0.4668E-01
   1   9   6     1817.43     1821.63       12.57 o   0.9484E-04
   2   9   6       73.18       52.28        3.23 o   0.9516E-02
   3   9   6      186.10      189.34        4.73 o   0.1089E-02
   4   9   6     1496.69     1684.31       11.53 o   0.9218E-04
   5   9   6     1787.99     1831.45       13.48 o   0.9243E-04
   6   9   6      140.74      141.20        4.89 o   0.1801E-02
   7   9   6      562.17      627.36        8.61 o   0.2621E-03
   8   9   6      195.42      209.72        5.77 o   0.1061E-02
   9   9   6      571.62      624.58        8.08 o   0.2671E-03
  -9  10   6      499.19      517.91        8.43 o   0.3301E-03
  -8  10   6       10.44       22.35        3.53 o   0.2719E-01
  -7  10   6       29.53       31.66        3.58 o   0.1623E-01
  -6  10   6      538.93      553.92        7.86 o   0.3229E-03
  -5  10   6       60.46       53.03        3.46 o   0.9136E-02
  -4  10   6       53.76       61.39        3.50 o   0.8756E-02
  -3  10   6      304.18      273.96        6.00 o   0.7432E-03
  -2  10   6      543.64      537.41        7.38 o   0.3342E-03
  -1  10   6     4406.89     4416.54       24.99 o   0.4351E-04
   0  10   6        3.84       13.52        3.21 o   0.3870E-01
   1  10   6     4740.01     4750.66       25.71 o   0.4096E-04
   2  10   6      510.01      503.52        7.80 o   0.3598E-03
   3  10   6      279.09      257.44        5.96 o   0.8284E-03
   4  10   6       62.38       59.82        4.05 o   0.8561E-02
   5  10   6       42.26       47.53        3.60 o   0.1172E-01
   6  10   6      482.51      508.87        6.91 o   0.3497E-03
   7  10   6       19.34       23.05        3.42 o   0.2499E-01
   8  10   6       20.10       34.80        3.56 o   0.1483E-01
   9  10   6      540.30      548.64        7.37 o   0.3122E-03
  10  10   6      306.56      254.11        6.04 o   0.7415E-03
 -10  11   6      337.18      331.33        6.31 o   0.5956E-03
  -9  11   6      799.86      817.85        9.49 o   0.2101E-03
  -8  11   6       81.72       74.16        4.16 o   0.4480E-02
  -7  11   6      468.08      463.06        7.11 o   0.3974E-03
  -6  11   6       49.53       32.48        4.02 o   0.1771E-01
  -5  11   6     1032.41     1069.59       10.86 o   0.1450E-03
  -4  11   6     1652.52     1730.93       14.91 o   0.8947E-04
  -3  11   6      237.80      234.81        6.19 o   0.9562E-03
  -2  11   6      210.20      189.36        5.92 o   0.1174E-02
  -1  11   6       62.42       64.11        3.91 o   0.7096E-02
   0  11   6      606.90      592.79        9.21 o   0.2958E-03
   1  11   6       51.59       50.57        3.73 o   0.1039E-01
   2  11   6      221.91      205.55        5.86 o   0.1063E-02
   3  11   6      305.33      306.32        6.52 o   0.6772E-03
   4  11   6     1676.98     1726.41       14.21 o   0.9180E-04
   5  11   6      973.89     1012.84       10.20 o   0.1527E-03
   6  11   6       55.11       47.04        3.55 o   0.1116E-01
   7  11   6      478.59      474.65        7.21 o   0.3869E-03
   8  11   6       85.11       79.64        3.71 o   0.4016E-02
   9  11   6      867.17      869.65        9.59 o   0.1990E-03
  10  11   6      330.67      319.73        5.89 o   0.6175E-03
  11  11   6       25.76       20.93        5.86 o   0.3133E-01
  -9  12   6     1092.61     1085.19       13.00 o   0.1562E-03
  -8  12   6       38.11       38.88        3.33 o   0.1348E-01
  -7  12   6      140.70      120.32        4.54 o   0.2454E-02
  -6  12   6     1343.99     1291.52       13.02 o   0.1260E-03
  -5  12   6       24.16       19.12        3.57 o   0.3228E-01
  -4  12   6      641.68      678.85        9.21 o   0.2481E-03
  -3  12   6      117.12      134.30        5.50 o   0.2247E-02
  -2  12   6     1284.35     1273.53       13.91 o   0.1328E-03
  -1  12   6      647.04      615.27       10.01 o   0.2769E-03
   0  12   6       81.37       94.37        4.55 o   0.3450E-02
   1  12   6      669.99      647.37       10.77 o   0.2651E-03
   2  12   6     1341.33     1309.78       14.45 o   0.1267E-03
   3  12   6      120.21      142.03        4.92 o   0.2038E-02
   4  12   6      655.06      689.47        9.12 o   0.2448E-03
   5  12   6       26.39       27.17        3.07 o   0.1948E-01
   6  12   6     1480.38     1442.63       12.60 o   0.1149E-03
   7  12   6      120.86      110.64        4.07 o   0.2923E-02
   8  12   6       28.70       29.95        2.79 o   0.1990E-01
   9  12   6     1122.82     1101.79       10.69 o   0.1517E-03
  -8  13   6      119.17       91.52        5.05 o   0.2849E-02
  -7  13   6      178.17      196.15        5.01 o   0.1171E-02
  -6  13   6      323.07      305.74        6.98 o   0.6329E-03
  -5  13   6        2.94        1.88        2.83 o   0.2509E-01
  -4  13   6      326.00      378.92        6.58 o   0.5083E-03
  -3  13   6      599.78      582.56        9.76 o   0.3032E-03
  -2  13   6     2731.18     2703.99       23.45 o   0.6487E-04
  -1  13   6      683.79      689.14       10.40 o   0.2479E-03
   0  13   6      366.08      368.78        7.90 o   0.4957E-03
   1  13   6      692.97      688.24       10.53 o   0.2517E-03
   2  13   6     2811.11     2795.26       23.05 o   0.6346E-04
   3  13   6      556.18      554.05        9.31 o   0.3283E-03
   4  13   6      310.04      368.74        6.41 o   0.5187E-03
   5  13   6        3.63        0.49        2.91 o   0.1474E-01
   6  13   6      307.18      291.55        6.46 o   0.6739E-03
   7  13   6      185.46      200.47        5.05 o   0.1149E-02
   8  13   6       99.02       90.00        4.28 o   0.3081E-02
  -6  14   6      419.33      401.93        7.87 o   0.4611E-03
  -5  14   6       30.87       28.37        2.99 o   0.2207E-01
  -4  14   6      491.65      444.32        8.43 o   0.3882E-03
  -3  14   6      186.46      192.23        5.59 o   0.1179E-02
  -2  14   6     1898.24     1865.11       17.79 o   0.9058E-04
  -1  14   6       92.86       89.67        4.61 o   0.3758E-02
   0  14   6      133.34      125.03        4.91 o   0.2185E-02
   1  14   6       74.17       77.45        3.81 o   0.4676E-02
   2  14   6     1882.36     1882.56       17.01 o   0.9182E-04
   3  14   6      155.70      167.43        4.78 o   0.1399E-02
   4  14   6      525.70      462.84        8.31 o   0.3615E-03
   5  14   6       19.97       20.08        2.79 o   0.3445E-01
   6  14   6      428.64      419.51        8.00 o   0.4444E-03
  -4  15   6      642.22      710.07       15.64 o   0.2118E-03
  -3  15   6       97.28      106.38        5.45 o   0.2973E-02
  -2  15   6      113.96      102.07        5.92 o   0.2960E-02
  -1  15   6      223.89      243.89        7.21 o   0.8459E-03
   0  15   6       16.25       19.76        3.24 o   0.4152E-01
   1  15   6      259.40      284.92        6.88 o   0.6863E-03
   2  15   6      121.63      116.89        4.91 o   0.2487E-02
   3  15   6      109.36      113.41        5.04 o   0.2748E-02
   4  15   6      699.13      736.23       16.39 o   0.2125E-03
   0   1   7     2846.22     2523.12       20.15 o   0.5541E-04
   1   1   7    10955.80    11525.68       61.36 o   0.1681E-04
  -1   2   7     1329.01     1278.98       12.00 o   0.1273E-03
   0   2   7     5264.27     5118.99       33.22 o   0.3537E-04
   1   2   7     1282.32     1281.68       12.20 o   0.1329E-03
   2   2   7      651.53      567.20        8.78 o   0.2842E-03
  -2   3   7     3292.78     3466.54       19.59 o   0.4830E-04
  -1   3   7      247.75      303.40        5.53 o   0.5821E-03
   0   3   7     2588.24     2884.71       19.88 o   0.4674E-04
   1   3   7      207.52      257.14        4.58 o   0.7185E-03
   2   3   7     3495.56     3660.96       20.74 o   0.4650E-04
   3   3   7    25729.50    24822.25       96.27 o   0.8894E-05
  -3   4   7      951.53      872.87        9.58 o   0.1807E-03
  -2   4   7      709.66      545.39        7.91 o   0.2599E-03
  -1   4   7      846.61      914.25        9.59 o   0.1837E-03
   0   4   7      535.90      612.31        7.86 o   0.2604E-03
   1   4   7      864.19      936.38        8.75 o   0.1775E-03
   2   4   7      716.60      559.42        7.24 o   0.2563E-03
   3   4   7      971.02      891.38        9.03 o   0.1767E-03
   4   4   7      227.24      183.61        4.69 o   0.1116E-02
  -4   5   7    13138.66    12823.46       58.78 o   0.1720E-04
  -3   5   7     1547.90     1519.83       14.60 o   0.1099E-03
  -2   5   7     1106.67      995.55       11.01 o   0.1528E-03
  -1   5   7     1572.42     1593.93       13.38 o   0.9615E-04
   0   5   7      255.32      205.17        5.47 o   0.9553E-03
   1   5   7     1534.70     1541.11       13.31 o   0.1004E-03
   2   5   7     1350.00     1223.73       10.72 o   0.1233E-03
   3   5   7     1701.22     1687.83       12.03 o   0.1006E-03
   4   5   7    13633.71    13140.29       54.97 o   0.1585E-04
   5   5   7    14092.51    13304.96       49.46 o   0.1339E-04
  -5   6   7      381.26      371.54        4.91 o   0.5135E-03
  -4   6   7     5468.62     5209.46       24.47 o   0.3328E-04
  -3   6   7     5819.03     5645.15       33.94 o   0.3352E-04
  -2   6   7      170.86      156.22        5.16 o   0.1588E-02
  -1   6   7     1735.38     1667.44       15.27 o   0.9822E-04
   0   6   7        7.89        8.07        2.99 o   0.4144E-01
   1   6   7     1543.86     1532.23       12.96 o   0.1102E-03
   2   6   7      176.78      153.31        4.74 o   0.1584E-02
   3   6   7     5797.04     5592.95       30.95 o   0.3329E-04
   4   6   7     6051.17     5750.98       24.54 o   0.3023E-04
   5   6   7      354.34      342.36        4.82 o   0.5651E-03
   6   6   7      329.55      371.56        4.82 o   0.4674E-03
  -6   7   7     2130.22     2343.77       12.86 o   0.6369E-04
  -5   7   7     1045.36     1036.05        8.29 o   0.1631E-03
  -4   7   7      682.37      662.13        6.67 o   0.2598E-03
  -3   7   7     3056.59     2936.99       15.77 o   0.5733E-04
  -2   7   7     4447.65     4305.12       21.05 o   0.4041E-04
  -1   7   7     1330.13     1330.35       11.11 o   0.1205E-03
   0   7   7      644.00      472.87        8.34 o   0.2971E-03
   1   7   7     1363.92     1394.15       11.52 o   0.1124E-03
   2   7   7     4116.40     4024.01       19.95 o   0.4393E-04
   3   7   7     3024.01     2897.40       16.65 o   0.5774E-04
   4   7   7      787.77      759.98        7.08 o   0.2217E-03
   5   7   7      920.31      909.79        8.00 o   0.1868E-03
   6   7   7     2099.16     2324.51       13.32 o   0.6356E-04
   7   7   7     2384.96     2421.65       14.62 o   0.7273E-04
  -7   8   7      928.43      885.39        9.57 o   0.1854E-03
  -6   8   7     2866.60     3001.65       16.84 o   0.5599E-04
  -5   8   7     1992.51     2024.02       12.28 o   0.8423E-04
  -4   8   7      616.16      700.35        6.28 o   0.2234E-03
  -3   8   7      569.52      560.28        6.08 o   0.3238E-03
  -2   8   7      541.26      595.56        6.19 o   0.2830E-03
  -1   8   7      170.63      157.79        3.63 o   0.1519E-02
   0   8   7      224.50      224.72        3.98 o   0.9233E-03
   1   8   7      132.67      118.96        3.47 o   0.2297E-02
   2   8   7      570.87      627.24        6.63 o   0.2652E-03
   3   8   7      440.55      438.03        5.58 o   0.4406E-03
   4   8   7      625.46      718.69        6.94 o   0.2150E-03
   5   8   7     2009.15     2019.18       13.28 o   0.8577E-04
   6   8   7     2788.76     2950.10       17.30 o   0.5572E-04
   7   8   7     1058.09      994.62       10.31 o   0.1613E-03
   8   8   7      155.08      142.08        4.74 o   0.1932E-02
  -8   9   7      254.95      257.81        5.66 o   0.8197E-03
  -7   9   7      306.37      307.89        5.73 o   0.6513E-03
  -6   9   7     1527.91     1398.46       11.70 o   0.1089E-03
  -5   9   7      343.66      332.47        5.85 o   0.5837E-03
  -4   9   7      303.16      290.27        5.27 o   0.6759E-03
  -3   9   7     5307.58     5582.48       25.51 o   0.3036E-04
  -2   9   7      399.23      388.23        5.83 o   0.4984E-03
  -1   9   7      751.84      763.73        8.07 o   0.2277E-03
   0   9   7      322.85      279.75        5.68 o   0.6820E-03
   1   9   7      735.79      720.19        7.97 o   0.2386E-03
   2   9   7      466.04      455.90        6.50 o   0.4115E-03
   3   9   7     5072.67     5402.43       25.40 o   0.3022E-04
   4   9   7      280.13      255.58        5.34 o   0.7743E-03
   5   9   7      314.67      316.65        6.07 o   0.6233E-03
   6   9   7     1415.24     1315.12       12.97 o   0.1186E-03
   7   9   7      260.08      269.83        5.82 o   0.7553E-03
   8   9   7      240.05      260.31        5.87 o   0.7729E-03
   9   9   7     1057.50     1112.52       11.28 o   0.1375E-03
  -9  10   7       10.01       10.04        3.40 o   0.5812E-01
  -8  10   7      204.74      184.31        5.24 o   0.1275E-02
  -7  10   7      151.08      162.29        4.59 o   0.1545E-02
  -6  10   7       46.22       49.57        3.50 o   0.1125E-01
  -5  10   7     1570.07     1525.53       12.97 o   0.1077E-03
  -4  10   7       18.69       29.85        3.38 o   0.1529E-01
  -3  10   7     1526.32     1544.37       13.42 o   0.1013E-03
  -2  10   7      770.09      724.56        8.57 o   0.2277E-03
  -1  10   7      172.80      198.23        4.97 o   0.1068E-02
   0  10   7     2617.38     2603.64       18.24 o   0.6673E-04
   1  10   7      209.54      236.97        5.47 o   0.8430E-03
   2  10   7      776.69      719.95        9.60 o   0.2260E-03
   3  10   7     1620.01     1644.28       15.02 o   0.9507E-04
   4  10   7       21.99       38.37        3.69 o   0.1067E-01
   5  10   7     1516.02     1485.90       13.00 o   0.1117E-03
   6  10   7       55.90       54.43        3.81 o   0.9252E-02
   7  10   7      147.61      156.09        4.63 o   0.1636E-02
   8  10   7      253.46      245.18        5.60 o   0.8930E-03
   9  10   7        3.19        3.88        2.91 o   0.4047E-01
  10  10   7      176.79      164.31        4.92 o   0.1395E-02
 -10  11   7       43.69       34.86        3.37 o   0.1548E-01
  -9  11   7       53.54       46.64        3.82 o   0.1118E-01
  -8  11   7      373.03      340.75        6.77 o   0.5502E-03
  -7  11   7        9.61        6.49        3.14 o   0.4498E-01
  -6  11   7      326.45      369.40        6.83 o   0.4551E-03
  -5  11   7      487.95      470.84        7.67 o   0.3842E-03
  -4  11   7     1691.02     1714.38       15.23 o   0.1009E-03
  -3  11   7      785.21      785.71       10.89 o   0.2186E-03
  -2  11   7     1215.38     1242.29       13.00 o   0.1345E-03
  -1  11   7     1647.85     1731.86       15.28 o   0.9004E-04
   0  11   7       -5.40        0.41        3.34 o   0.1428E-01
   1  11   7     1666.24     1721.90       15.20 o   0.9236E-04
   2  11   7     1286.69     1286.97       13.84 o   0.1327E-03
   3  11   7      716.06      739.57        9.86 o   0.2269E-03
   4  11   7     1451.10     1480.20       13.15 o   0.1174E-03
   5  11   7      493.77      471.54        7.72 o   0.3804E-03
   6  11   7      316.41      360.74        5.82 o   0.4652E-03
   7  11   7       11.55        2.90        3.21 o   0.2272E-01
   8  11   7      352.94      327.60        6.37 o   0.5849E-03
   9  11   7       44.73       36.65        3.22 o   0.1627E-01
  10  11   7       41.05       30.64        2.79 o   0.1830E-01
  -9  12   7      851.45      783.89       10.58 o   0.2042E-03
  -8  12   7       14.68       14.09        3.26 o   0.5322E-01
  -7  12   7      532.49      521.23        7.84 o   0.3444E-03
  -6  12   7      196.13      196.33        5.58 o   0.1092E-02
  -5  12   7      619.34      641.41        9.51 o   0.2481E-03
  -4  12   7       28.91       28.97        3.81 o   0.2215E-01
  -3  12   7     1040.48     1082.38       13.39 o   0.1556E-03
  -2  12   7      331.42      373.66        7.35 o   0.5057E-03
  -1  12   7     1011.49     1104.35       11.98 o   0.1413E-03
   0  12   7      277.55      293.18        6.90 o   0.6257E-03
   1  12   7     1074.09     1157.03       13.68 o   0.1365E-03
   2  12   7      358.70      380.31        7.76 o   0.5201E-03
   3  12   7     1159.60     1197.09       12.96 o   0.1415E-03
   4  12   7       29.33       34.60        3.44 o   0.1601E-01
   5  12   7      549.62      571.00        7.98 o   0.2810E-03
   6  12   7      156.90      171.97        4.53 o   0.1244E-02
   7  12   7      470.11      465.91        7.14 o   0.3965E-03
   8  12   7       13.25       11.06        2.56 o   0.5553E-01
   9  12   7      889.77      807.29        9.23 o   0.1946E-03
  -8  13   7       42.47       42.51        3.73 o   0.1315E-01
  -7  13   7      335.08      331.95        6.51 o   0.6144E-03
  -6  13   7      378.19      359.28        7.09 o   0.5336E-03
  -5  13   7       -0.22        2.17        2.80 o   0.2368E-01
  -4  13   7      956.61      987.47       12.02 o   0.1718E-03
  -3  13   7      368.20      351.07        7.69 o   0.5564E-03
  -2  13   7      197.53      210.04        6.21 o   0.1018E-02
  -1  13   7     2775.49     2813.76       21.75 o   0.6306E-04
   0  13   7     1306.41     1267.32       13.48 o   0.1302E-03
   1  13   7     2835.09     2843.67       22.23 o   0.6348E-04
   2  13   7      154.33      155.92        5.40 o   0.1572E-02
   3  13   7      393.98      378.74        7.55 o   0.5084E-03
   4  13   7      948.35      968.67       11.48 o   0.1770E-03
   5  13   7        4.09        1.91        2.93 o   0.2315E-01
   6  13   7      433.08      398.58        7.45 o   0.4573E-03
   7  13   7      345.97      341.46        6.85 o   0.5912E-03
   8  13   7       42.18       45.57        4.21 o   0.1167E-01
  -6  14   7      163.01      160.74        5.84 o   0.1625E-02
  -5  14   7      172.72      155.90        4.76 o   0.1607E-02
  -4  14   7       42.71       32.19        3.37 o   0.1877E-01
  -3  14   7      945.98      939.21       11.49 o   0.1816E-03
  -2  14   7       33.91       34.97        3.48 o   0.1627E-01
  -1  14   7      651.38      662.34       10.18 o   0.2677E-03
   0  14   7       22.10       14.23        3.08 o   0.4494E-01
   1  14   7      652.66      661.50        8.77 o   0.2682E-03
   2  14   7       31.64       36.15        3.13 o   0.1436E-01
   3  14   7      972.80      974.59       11.22 o   0.1763E-03
   4  14   7       24.61       15.25        2.81 o   0.4259E-01
   5  14   7      177.54      157.79        4.81 o   0.1565E-02
   6  14   7      143.95      151.76        5.66 o   0.1788E-02
  -3  15   7      450.28      434.51       10.22 o   0.4154E-03
  -2  15   7      189.17      163.15        7.04 o   0.1427E-02
  -1  15   7      501.53      501.37       10.33 o   0.3488E-03
   0  15   7       -1.61        2.78        3.72 o   0.2342E-01
   1  15   7      485.06      469.09        9.97 o   0.3810E-03
   2  15   7      144.34      133.19        5.56 o   0.1996E-02
   3  15   7      381.56      369.55        9.27 o   0.5047E-03
   0   0   8    56838.57    53833.26      433.70 o   0.2487E-05
   0   1   8     7275.02     7752.44       39.46 o   0.2287E-04
   1   1   8     7684.52     7711.67       44.39 o   0.2755E-04
  -1   2   8     1139.00     1432.45       11.70 o   0.8462E-04
   0   2   8     1707.91     2202.32       15.29 o   0.4649E-04
   1   2   8     1060.19     1345.83       11.99 o   0.8974E-04
   2   2   8     6266.63     6019.99       35.00 o   0.3056E-04
  -2   3   8     5001.98     4944.88       27.75 o   0.3836E-04
  -1   3   8     6000.03     6220.25       35.44 o   0.2823E-04
   0   3   8      328.84      344.86        6.32 o   0.5075E-03
   1   3   8     5751.12     5949.57       30.92 o   0.2957E-04
   2   3   8     4927.66     4898.99       28.23 o   0.3919E-04
   3   3   8       33.13       82.92        2.86 o   0.2853E-02
  -3   4   8     8145.30     8258.03       41.38 o   0.2560E-04
  -2   4   8      630.58      764.09        8.37 o   0.2123E-03
  -1   4   8     6363.63     6020.46       33.51 o   0.2850E-04
   0   4   8       87.07       77.74        3.83 o   0.5312E-02
   1   4   8     6063.20     5780.79       30.87 o   0.3031E-04
   2   4   8      483.17      607.70        6.50 o   0.2719E-03
   3   4   8     8518.42     8449.99       40.00 o   0.2515E-04
   4   4   8     1944.27     1805.08       14.66 o   0.8592E-04
  -4   5   8      857.32      814.66       10.71 o   0.2025E-03
  -3   5   8     5396.32     5331.66       32.26 o   0.3678E-04
  -2   5   8     2638.09     2544.03       20.65 o   0.6583E-04
  -1   5   8     6127.43     6153.17       32.71 o   0.3154E-04
   0   5   8       87.36      114.35        3.94 o   0.3136E-02
   1   5   8     6308.29     6330.64       32.18 o   0.3095E-04
   2   5   8     2471.99     2438.71       15.88 o   0.7122E-04
   3   5   8     5179.97     5047.82       25.54 o   0.3715E-04
   4   5   8      855.36      831.00        9.30 o   0.2026E-03
   5   5   8     7802.54     7643.97       29.29 o   0.2698E-04
  -5   6   8     6907.24     7035.51       27.13 o   0.2877E-04
  -4   6   8      311.04      317.67        4.97 o   0.6206E-03
  -3   6   8     3098.05     3114.53       24.31 o   0.5852E-04
  -2   6   8     4338.75     4328.23       29.02 o   0.4385E-04
  -1   6   8      687.61      609.81       10.04 o   0.2608E-03
   0   6   8     1563.58     1333.83       14.26 o   0.1031E-03
   1   6   8      625.21      560.09        7.89 o   0.2902E-03
   2   6   8     4418.09     4430.47       26.20 o   0.4352E-04
   3   6   8     3427.96     3413.71       23.07 o   0.5333E-04
   4   6   8      321.58      339.35        4.59 o   0.5590E-03
   5   6   8     6549.14     6715.05       24.56 o   0.2923E-04
   6   6   8       78.64       73.31        3.15 o   0.5352E-02
  -6   7   8     1298.72     1311.22       10.26 o   0.1294E-03
  -5   7   8      133.86      103.58        3.83 o   0.2760E-02
  -4   7   8       26.99       21.84        2.42 o   0.3653E-01
  -3   7   8     4977.93     4906.62       21.14 o   0.3933E-04
  -2   7   8     2100.66     1829.34       12.43 o   0.7630E-04
  -1   7   8     1401.77     1319.92       10.27 o   0.1202E-03
   0   7   8     1611.06     1404.69       11.54 o   0.9793E-04
   1   7   8     1631.34     1562.60       11.29 o   0.1037E-03
   2   7   8     2248.18     2004.41       12.66 o   0.7233E-04
   3   7   8     4805.73     4755.31       20.90 o   0.4031E-04
   4   7   8       22.45       15.59        2.43 o   0.4606E-01
   5   7   8      141.81      111.48        3.87 o   0.2481E-02
   6   7   8     1096.64     1136.25        9.34 o   0.1453E-03
   7   7   8      270.47      274.56        5.24 o   0.7288E-03
  -7   8   8     1223.09     1210.32       10.55 o   0.1393E-03
  -6   8   8      530.86      526.25        6.86 o   0.3422E-03
  -5   8   8      802.06      764.40        7.62 o   0.2180E-03
  -4   8   8      531.06      534.67        6.36 o   0.3421E-03
  -3   8   8      694.51      686.97        7.05 o   0.2533E-03
  -2   8   8     2087.35     1969.46       13.30 o   0.7956E-04
  -1   8   8     2022.77     2035.64       12.93 o   0.8244E-04
   0   8   8     2587.90     2670.09       15.01 o   0.6583E-04
   1   8   8     1824.32     1848.85       12.22 o   0.8908E-04
   2   8   8     2372.62     2269.83       14.04 o   0.7102E-04
   3   8   8      695.80      692.74        7.48 o   0.2525E-03
   4   8   8      504.29      503.03        6.36 o   0.3647E-03
   5   8   8      885.52      833.40        9.04 o   0.1956E-03
   6   8   8      532.17      527.30        7.31 o   0.3414E-03
   7   8   8     1280.93     1269.38       11.20 o   0.1330E-03
   8   8   8      276.96      293.39        5.77 o   0.7227E-03
  -8   9   8      477.46      482.23        7.21 o   0.3722E-03
  -7   9   8     1960.71     1988.43       13.63 o   0.8684E-04
  -6   9   8     1298.27     1253.61       11.22 o   0.1306E-03
  -5   9   8     1221.14     1229.53       10.47 o   0.1397E-03
  -4   9   8      467.55      471.40        6.54 o   0.3747E-03
  -3   9   8      171.53      185.12        4.13 o   0.1185E-02
  -2   9   8      240.30      221.64        4.95 o   0.9619E-03
  -1   9   8      446.72      470.81        6.60 o   0.3482E-03
   0   9   8     1819.75     1727.31       13.08 o   0.9323E-04
   1   9   8      452.10      494.27        6.47 o   0.3221E-03
   2   9   8      189.95      178.40        4.85 o   0.1309E-02
   3   9   8      145.59      155.20        4.15 o   0.1516E-02
   4   9   8      507.88      499.50        6.88 o   0.3586E-03
   5   9   8     1226.58     1254.64       10.83 o   0.1378E-03
   6   9   8     1133.48     1110.09       11.19 o   0.1504E-03
   7   9   8     1932.18     1979.46       14.07 o   0.8570E-04
   8   9   8      512.62      529.49        7.85 o   0.3284E-03
   9   9   8       18.80       17.74        3.27 o   0.3312E-01
  -9  10   8       74.41       69.55        4.33 o   0.5696E-02
  -8  10   8     1187.79     1167.60       11.14 o   0.1431E-03
  -7  10   8      390.57      418.30        6.64 o   0.4324E-03
  -6  10   8     1309.99     1293.59       11.85 o   0.1302E-03
  -5  10   8     1456.88     1504.55       13.04 o   0.1053E-03
  -4  10   8      985.44     1007.84       10.96 o   0.1585E-03
  -3  10   8      333.83      329.13        6.67 o   0.5988E-03
  -2  10   8     1059.39     1004.74       10.39 o   0.1612E-03
  -1  10   8       20.71       24.85        3.14 o   0.3023E-01
   0  10   8     1254.73     1187.51       12.91 o   0.1351E-03
   1  10   8       24.15       22.40        3.34 o   0.3442E-01
   2  10   8     1110.90     1042.52       11.38 o   0.1532E-03
   3  10   8      276.11      269.77        5.88 o   0.7654E-03
   4  10   8     1289.56     1302.23       12.69 o   0.1248E-03
   5  10   8     1567.61     1619.05       13.93 o   0.9814E-04
   6  10   8     1262.21     1276.18       11.80 o   0.1317E-03
   7  10   8      377.67      395.87        6.17 o   0.4694E-03
   8  10   8     1289.07     1288.74       11.92 o   0.1319E-03
   9  10   8       73.74       68.48        3.76 o   0.5799E-02
  10  10   8      309.49      321.26        5.98 o   0.6532E-03
 -10  11   8       81.93       68.58        3.76 o   0.5197E-02
  -9  11   8      221.69      220.75        5.58 o   0.1009E-02
  -8  11   8      128.67      131.61        4.72 o   0.2072E-02
  -7  11   8      636.27      574.20        8.51 o   0.2831E-03
  -6  11   8      104.94      110.12        4.40 o   0.2692E-02
  -5  11   8     1594.82     1615.58       13.92 o   0.1076E-03
  -4  11   8     1585.40     1543.71       14.52 o   0.1064E-03
  -3  11   8     1076.47     1104.00       12.36 o   0.1465E-03
  -2  11   8     1643.64     1701.87       15.88 o   0.9568E-04
  -1  11   8      853.80      867.03       10.47 o   0.1980E-03
   0  11   8        1.68        6.69        3.19 o   0.4968E-01
   1  11   8      896.11      892.80       11.26 o   0.1922E-03
   2  11   8     1719.23     1731.23       15.64 o   0.9777E-04
   3  11   8      967.95      993.13       11.42 o   0.1633E-03
   4  11   8     1609.03     1534.04       14.31 o   0.1040E-03
   5  11   8     1718.45     1721.33       14.81 o   0.9973E-04
   6  11   8       97.07      108.50        3.84 o   0.2677E-02
   7  11   8      641.80      601.70        8.54 o   0.2776E-03
   8  11   8       89.02       85.39        3.75 o   0.4040E-02
   9  11   8      185.07      194.83        4.55 o   0.1155E-02
  10  11   8       92.87       82.63        3.45 o   0.3977E-02
  -9  12   8      265.75      223.88        5.99 o   0.9177E-03
  -8  12   8       87.24       88.93        4.28 o   0.3348E-02
  -7  12   8      241.53      226.99        5.49 o   0.9626E-03
  -6  12   8      804.69      838.02        9.85 o   0.1856E-03
  -5  12   8      227.23      195.22        6.27 o   0.1153E-02
  -4  12   8      217.60      215.64        6.14 o   0.1051E-02
  -3  12   8      822.07      742.95       12.47 o   0.2126E-03
  -2  12   8     1402.74     1379.26       15.14 o   0.1216E-03
  -1  12   8      193.97      204.50        5.59 o   0.1104E-02
   0  12   8        4.89        2.23        3.11 o   0.3271E-01
   1  12   8      253.73      260.36        6.64 o   0.8066E-03
   2  12   8     1412.99     1387.40       15.21 o   0.1207E-03
   3  12   8      893.05      806.52       11.39 o   0.1938E-03
   4  12   8      180.71      186.46        5.67 o   0.1266E-02
   5  12   8      212.14      193.50        5.17 o   0.1215E-02
   6  12   8      788.12      837.65        8.77 o   0.1823E-03
   7  12   8      259.68      243.01        5.72 o   0.8745E-03
   8  12   8       81.86       84.42        3.45 o   0.3576E-02
   9  12   8      227.50      194.04        5.00 o   0.1131E-02
  -8  13   8      202.27      206.54        7.69 o   0.1129E-02
  -7  13   8       62.67       53.65        3.74 o   0.9491E-02
  -6  13   8      600.93      577.02        8.76 o   0.3026E-03
  -5  13   8      533.51      546.97        8.38 o   0.2893E-03
  -4  13   8      430.49      454.80        7.96 o   0.3916E-03
  -3  13   8     1149.15     1155.26       13.27 o   0.1428E-03
  -2  13   8      102.54      108.78        5.79 o   0.2876E-02
  -1  13   8      428.32      422.44        7.96 o   0.4346E-03
   0  13   8     1752.24     1898.23       15.70 o   0.8370E-04
   1  13   8      432.65      431.01        7.72 o   0.4214E-03
   2  13   8      130.73      130.69        4.78 o   0.2194E-02
   3  13   8     1202.46     1168.95       13.22 o   0.1418E-03
   4  13   8      455.68      481.93        8.46 o   0.3643E-03
   5  13   8      497.81      509.92        7.90 o   0.3114E-03
   6  13   8      623.54      576.29        9.25 o   0.2931E-03
   7  13   8       46.31       35.40        3.34 o   0.1845E-01
   8  13   8      240.66      237.11        8.33 o   0.9280E-03
  -6  14   8      187.70      192.62        8.56 o   0.1175E-02
  -5  14   8      204.59      201.91        5.10 o   0.1117E-02
  -4  14   8     1044.02     1078.30       12.35 o   0.1639E-03
  -3  14   8      224.92      222.74        5.62 o   0.1007E-02
  -2  14   8       68.22       72.46        4.03 o   0.4776E-02
  -1  14   8      512.04      520.05       10.09 o   0.3578E-03
   0  14   8       45.53       53.29        3.43 o   0.7873E-02
   1  14   8      453.07      487.64        7.90 o   0.3753E-03
   2  14   8       52.61       65.58        3.25 o   0.5241E-02
   3  14   8      248.21      249.18        5.65 o   0.8713E-03
   4  14   8     1078.28     1135.69       12.00 o   0.1521E-03
   5  14   8      204.87      208.68        5.00 o   0.1046E-02
   6  14   8      181.45      196.09        6.12 o   0.1131E-02
  -3  15   8      117.10       99.71        8.46 o   0.3109E-02
  -2  15   8      176.61      158.81        7.63 o   0.1497E-02
  -1  15   8     1360.74     1380.60       19.63 o   0.1208E-03
   0  15   8      172.48      173.23        6.26 o   0.1359E-02
   1  15   8     1341.52     1348.92       19.38 o   0.1248E-03
   2  15   8      203.88      178.83        7.04 o   0.1246E-02
   3  15   8       99.46       88.85        8.59 o   0.3862E-02
   0   1   9     8227.33     8190.85       44.52 o   0.2651E-04
   1   1   9     6965.41     7248.62       39.04 o   0.2682E-04
  -1   2   9     2388.40     2719.15       17.77 o   0.4920E-04
   0   2   9     1386.78     1474.11       14.09 o   0.1110E-03
   1   2   9     2387.32     2718.00       18.36 o   0.4922E-04
   2   2   9     2773.43     3008.56       20.04 o   0.5146E-04
  -2   3   9     1293.90     1388.18       12.28 o   0.1154E-03
  -1   3   9      382.22      318.85        7.00 o   0.5750E-03
   0   3   9      166.18      163.47        5.30 o   0.1536E-02
   1   3   9      411.72      346.28        6.73 o   0.5182E-03
   2   3   9     1237.61     1331.28       11.80 o   0.1205E-03
   3   3   9     1972.77     1646.32       14.75 o   0.7575E-04
  -3   4   9     1727.67     1819.64       14.30 o   0.8471E-04
  -2   4   9     3655.32     3540.23       23.59 o   0.4852E-04
  -1   4   9      983.74     1054.05       11.31 o   0.1363E-03
   0   4   9     2759.58     2997.40       19.24 o   0.4947E-04
   1   4   9      828.03      906.99       10.15 o   0.1558E-03
   2   4   9     3940.18     3801.95       24.18 o   0.4515E-04
   3   4   9     1794.96     1877.01       14.27 o   0.8279E-04
   4   4   9     6266.36     5605.86       35.32 o   0.2530E-04
  -4   5   9     5146.51     5168.38       30.35 o   0.3802E-04
  -3   5   9       43.54       78.70        3.87 o   0.4352E-02
  -2   5   9     4174.00     3845.20       27.12 o   0.4051E-04
  -1   5   9     3135.09     2827.01       22.52 o   0.5142E-04
   0   5   9     1007.98     1206.44       10.82 o   0.1083E-03
   1   5   9     2823.09     2550.07       19.59 o   0.5728E-04
   2   5   9     4503.94     4173.20       25.35 o   0.3808E-04
   3   5   9       33.48       58.95        3.31 o   0.7223E-02
   4   5   9     5224.00     5147.58       30.47 o   0.3633E-04
   5   5   9    13367.52    13010.79       46.33 o   0.1715E-04
  -5   6   9      659.61      647.63        6.43 o   0.2680E-03
  -4   6   9     3316.21     3296.65       16.98 o   0.5532E-04
  -3   6   9     4682.44     4321.34       25.91 o   0.3598E-04
  -2   6   9       64.92       43.33        4.15 o   0.9545E-02
  -1   6   9     2954.51     2761.39       23.00 o   0.5569E-04
   0   6   9      550.29      468.21        8.88 o   0.3566E-03
   1   6   9     3212.94     3058.60       22.06 o   0.5243E-04
   2   6   9       71.51       64.27        4.17 o   0.5883E-02
   3   6   9     4256.44     3962.40       19.58 o   0.3999E-04
   4   6   9     2932.09     2931.04       14.84 o   0.6113E-04
   5   6   9      690.55      685.38        7.06 o   0.2524E-03
   6   6   9     2244.75     2447.27       13.85 o   0.6207E-04
  -6   7   9     1626.69     1668.66       11.70 o   0.1018E-03
  -5   7   9     3729.49     3826.42       18.55 o   0.4680E-04
  -4   7   9       83.70       82.52        2.93 o   0.4334E-02
  -3   7   9      265.62      237.41        4.12 o   0.8136E-03
  -2   7   9       28.12       20.87        2.38 o   0.3495E-01
  -1   7   9      400.14      337.36        5.57 o   0.5079E-03
   0   7   9     1315.35     1230.17       10.03 o   0.1265E-03
   1   7   9      321.29      265.78        4.64 o   0.6747E-03
   2   7   9       21.49       10.51        2.18 o   0.4558E-01
   3   7   9      252.72      229.45        4.27 o   0.8587E-03
   4   7   9      102.24       92.59        3.12 o   0.3457E-02
   5   7   9     3531.72     3630.92       18.77 o   0.4877E-04
   6   7   9     1636.84     1689.14       11.56 o   0.9979E-04
   7   7   9      238.17      272.28        5.25 o   0.7166E-03
  -7   8   9      785.17      787.62        9.18 o   0.2144E-03
  -6   8   9     1682.95     1625.23       12.22 o   0.1006E-03
  -5   8   9     1329.81     1378.07       10.00 o   0.1200E-03
  -4   8   9      211.47      223.29        4.22 o   0.1002E-02
  -3   8   9      844.32      875.89        8.20 o   0.1901E-03
  -2   8   9     3043.03     3249.18       17.10 o   0.4620E-04
  -1   8   9      104.07      126.45        3.41 o   0.1804E-02
   0   8   9        9.04        3.20        2.35 o   0.1767E-01
   1   8   9      106.02      121.33        3.35 o   0.1979E-02
   2   8   9     3119.81     3318.63       17.51 o   0.4563E-04
   3   8   9      788.94      815.85        8.39 o   0.2044E-03
   4   8   9      216.78      231.72        4.65 o   0.9468E-03
   5   8   9     1310.69     1368.13       11.39 o   0.1196E-03
   6   8   9     1460.16     1414.34       12.02 o   0.1160E-03
   7   8   9      702.65      711.59        8.39 o   0.2370E-03
   8   8   9       12.31       18.60        3.35 o   0.3627E-01
  -8   9   9      938.02      962.08       10.06 o   0.1758E-03
  -7   9   9      115.76      124.91        4.02 o   0.2232E-02
  -6   9   9     1595.85     1622.71       11.65 o   0.1003E-03
  -5   9   9      897.74      828.50        8.84 o   0.1926E-03
  -4   9   9      705.21      711.37        8.67 o   0.2495E-03
  -3   9   9     2146.99     2102.68       14.89 o   0.7905E-04
  -2   9   9     2115.71     2149.54       15.83 o   0.8144E-04
  -1   9   9      765.19      745.10        8.88 o   0.2283E-03
   0   9   9        8.16       13.10        2.66 o   0.4839E-01
   1   9   9      764.43      740.26        8.15 o   0.2287E-03
   2   9   9     2086.41     2139.92       15.34 o   0.8086E-04
   3   9   9     2157.68     2131.98       15.68 o   0.7916E-04
   4   9   9      783.23      804.90        8.73 o   0.2209E-03
   5   9   9      877.14      838.36        9.10 o   0.1970E-03
   6   9   9     1401.65     1454.02       11.54 o   0.1089E-03
   7   9   9      118.06      132.03        4.53 o   0.2020E-02
   8   9   9      935.48      986.57       10.97 o   0.1658E-03
   9   9   9       23.32       13.57        3.12 o   0.4328E-01
  -9  10   9      162.85      150.13        4.94 o   0.1707E-02
  -8  10   9       75.31       56.56        3.97 o   0.7449E-02
  -7  10   9       19.78       23.71        3.35 o   0.2641E-01
  -6  10   9     2594.54     2552.38       17.77 o   0.6834E-04
  -5  10   9      104.70       99.88        4.21 o   0.3181E-02
  -4  10   9      698.84      697.93        9.05 o   0.2514E-03
  -3  10   9     1524.91     1451.28       14.48 o   0.1099E-03
  -2  10   9     2749.49     2689.79       19.41 o   0.6311E-04
  -1  10   9       28.73       23.56        3.31 o   0.2826E-01
   0  10   9     5571.14     5664.16       32.06 o   0.3482E-04
   1  10   9       30.79       22.62        3.37 o   0.2875E-01
   2  10   9     2818.45     2738.74       18.56 o   0.6132E-04
   3  10   9     1396.66     1343.45       12.44 o   0.1207E-03
   4  10   9      594.91      588.13        8.22 o   0.3021E-03
   5  10   9      154.12      148.56        4.94 o   0.1756E-02
   6  10   9     2517.00     2503.24       17.19 o   0.6968E-04
   7  10   9       32.84       32.24        3.44 o   0.1817E-01
   8  10   9       80.92       64.14        3.79 o   0.6227E-02
   9  10   9      182.86      171.43        4.78 o   0.1423E-02
  10  10   9      305.43      274.93        5.75 o   0.6964E-03
 -10  11   9      100.02       91.94        4.02 o   0.3652E-02
  -9  11   9       53.81       45.55        3.80 o   0.1010E-01
  -8  11   9      991.17      928.02       11.88 o   0.1729E-03
  -7  11   9      349.10      349.68        6.61 o   0.5669E-03
  -6  11   9      396.21      376.14        7.17 o   0.4985E-03
  -5  11   9      425.84      403.76        7.33 o   0.4674E-03
  -4  11   9      162.47      177.64        5.37 o   0.1227E-02
  -3  11   9       83.35       98.07        4.76 o   0.3824E-02
  -2  11   9      301.56      316.47        6.79 o   0.6070E-03
  -1  11   9     1220.96     1174.90       13.01 o   0.1390E-03
   0  11   9        7.96       18.20        3.36 o   0.3257E-01
   1  11   9     1379.42     1293.57       14.12 o   0.1218E-03
   2  11   9      303.62      308.93        6.38 o   0.6398E-03
   3  11   9       98.15      108.01        5.13 o   0.3339E-02
   4  11   9      161.02      186.62        5.22 o   0.1116E-02
   5  11   9      466.62      442.21        7.33 o   0.4157E-03
   6  11   9      357.66      354.83        6.32 o   0.5528E-03
   7  11   9      297.15      324.41        5.74 o   0.5944E-03
   8  11   9     1036.77      973.72       10.18 o   0.1648E-03
   9  11   9       52.45       43.00        3.00 o   0.1124E-01
  10  11   9       93.62       76.59        3.78 o   0.4622E-02
  -9  12   9      186.99      190.62        5.67 o   0.1219E-02
  -8  12   9      259.43      236.60        6.06 o   0.8899E-03
  -7  12   9      191.85      210.40        4.93 o   0.1024E-02
  -6  12   9       20.70       11.28        3.27 o   0.4791E-01
  -5  12   9      185.74      178.00        5.58 o   0.1368E-02
  -4  12   9      432.51      437.58        7.58 o   0.4014E-03
  -3  12   9     1202.69     1172.84       15.14 o   0.1415E-03
  -2  12   9      152.72      118.75        5.67 o   0.2165E-02
  -1  12   9      562.61      552.04        8.57 o   0.3241E-03
   0  12   9       75.38       75.09        4.38 o   0.5248E-02
   1  12   9      539.64      526.00        9.12 o   0.3412E-03
   2  12   9      159.10      124.64        5.31 o   0.1999E-02
   3  12   9     1072.69     1055.96       12.59 o   0.1593E-03
   4  12   9      422.58      428.60        7.85 o   0.4154E-03
   5  12   9      206.01      196.14        5.15 o   0.1188E-02
   6  12   9       10.86       10.85        2.66 o   0.5534E-01
   7  12   9      242.77      257.27        5.65 o   0.7971E-03
   8  12   9      249.49      234.82        4.99 o   0.9175E-03
   9  12   9      145.96      157.59        4.40 o   0.1554E-02
  -7  13   9      227.41      233.31        5.97 o   0.8633E-03
  -6  13   9      218.46      239.57        5.36 o   0.8391E-03
  -5  13   9      927.08      921.78       11.08 o   0.1855E-03
  -4  13   9      636.62      643.76        9.87 o   0.2786E-03
  -3  13   9      350.80      361.76        7.26 o   0.5543E-03
  -2  13   9        2.32        4.03        3.68 o   0.4265E-01
  -1  13   9      719.37      670.40       12.08 o   0.2466E-03
   0  13   9       24.97       27.18        3.29 o   0.2838E-01
   1  13   9      636.18      600.75        9.07 o   0.2830E-03
   2  13   9        6.62       10.25        3.26 o   0.5384E-01
   3  13   9      347.98      343.67        6.98 o   0.5794E-03
   4  13   9      669.32      649.44        9.25 o   0.2662E-03
   5  13   9      924.26      889.48       11.15 o   0.1863E-03
   6  13   9      197.10      205.87        5.27 o   0.1058E-02
   7  13   9      202.03      209.24        5.57 o   0.9925E-03
  -5  14   9      242.55      267.12        5.61 o   0.7672E-03
  -4  14   9      511.91      530.63        8.22 o   0.3412E-03
  -3  14   9       94.81       93.28        4.04 o   0.3891E-02
  -2  14   9      171.61      178.54        5.36 o   0.1254E-02
  -1  14   9      433.98      394.24        8.57 o   0.4506E-03
   0  14   9      257.27      291.42        6.38 o   0.7099E-03
   1  14   9      420.51      375.50        7.93 o   0.4731E-03
   2  14   9      185.49      181.65        4.74 o   0.1263E-02
   3  14   9       94.55       86.69        3.81 o   0.4276E-02
   4  14   9      581.06      597.88        8.05 o   0.2990E-03
   5  14   9      257.93      278.12        5.44 o   0.7353E-03
   6  14   9       28.29       19.98        4.77 o   0.3167E-01
  -2  15   9      388.37      412.56       11.87 o   0.4232E-03
  -1  15   9       78.41       71.39        4.94 o   0.5754E-02
   0  15   9      133.20      143.52        5.62 o   0.1905E-02
   1  15   9       75.65       62.12        5.00 o   0.6911E-02
   2  15   9      377.78      384.54       10.38 o   0.4720E-03
   0   1  10      770.04      770.15        9.31 o   0.2263E-03
   1   1  10      199.32      141.06        5.66 o   0.1793E-02
  -1   2  10     1428.73     1634.69       14.19 o   0.8280E-04
   0   2  10      738.19      603.51       10.02 o   0.2442E-03
   1   2  10     1478.78     1708.15       13.79 o   0.7739E-04
   2   2  10     3312.28     3767.69       23.20 o   0.3477E-04
  -2   3  10     1068.81     1031.87       11.30 o   0.1597E-03
  -1   3  10     4254.58     4207.11       28.36 o   0.4411E-04
   0   3  10     2397.94     2232.80       19.80 o   0.6565E-04
   1   3  10     4258.11     4272.21       28.64 o   0.4455E-04
   2   3  10     1209.31     1163.99       11.25 o   0.1404E-03
   3   3  10      317.27      323.30        6.51 o   0.6157E-03
  -3   4  10      417.83      407.29        8.15 o   0.4551E-03
  -2   4  10     4029.91     3825.08       27.70 o   0.4245E-04
  -1   4  10     4426.86     4209.08       26.66 o   0.4128E-04
   0   4  10       16.49        9.04        3.11 o   0.4847E-01
   1   4  10     4468.32     4309.35       24.02 o   0.4183E-04
   2   4  10     4189.36     3985.03       24.07 o   0.4108E-04
   3   4  10      523.66      494.03        7.41 o   0.3535E-03
   4   4  10        8.34        7.15        3.22 o   0.5516E-01
  -4   5  10     4842.94     4601.96       22.97 o   0.3708E-04
  -3   5  10      555.17      446.63       10.54 o   0.3491E-03
  -2   5  10      254.56      226.76        6.41 o   0.9740E-03
  -1   5  10     9481.46     9027.48       49.62 o   0.1975E-04
   0   5  10     3786.23     3486.71       24.87 o   0.4441E-04
   1   5  10     9186.21     8863.82       45.13 o   0.2116E-04
   2   5  10      267.12      238.48        5.68 o   0.9051E-03
   3   5  10      473.71      384.33        7.77 o   0.4259E-03
   4   5  10     4381.22     4215.24       20.30 o   0.4139E-04
   5   5  10     1519.48     1675.61        9.90 o   0.9865E-04
  -5   6  10     3755.59     3607.39       17.52 o   0.4657E-04
  -4   6  10      549.71      592.93        6.04 o   0.3030E-03
  -3   6  10      544.56      614.07        6.61 o   0.2542E-03
  -2   6  10      377.05      369.55        6.14 o   0.5114E-03
  -1   6  10      958.28      841.26       13.36 o   0.1792E-03
   0   6  10     1372.55     1517.72       13.59 o   0.8501E-04
   1   6  10     1107.44      975.96       13.42 o   0.1523E-03
   2   6  10      384.75      372.50        5.71 o   0.5035E-03
   3   6  10      556.19      615.51        6.00 o   0.2566E-03
   4   6  10      614.13      659.33        6.43 o   0.2710E-03
   5   6  10     3789.87     3652.21       17.87 o   0.4639E-04
   6   6  10     1606.06     1536.97       11.05 o   0.1058E-03
  -6   7  10      766.20      792.16        8.64 o   0.2066E-03
  -5   7  10      994.15     1097.58        8.95 o   0.1360E-03
  -4   7  10      749.12      753.67        7.12 o   0.2320E-03
  -3   7  10     1414.97     1392.63        9.83 o   0.1208E-03
  -2   7  10      420.53      407.12        5.24 o   0.4653E-03
  -1   7  10      585.29      592.06        6.35 o   0.3123E-03
   0   7  10       17.49        3.53        2.31 o   0.2966E-01
   1   7  10      533.72      546.62        5.73 o   0.3473E-03
   2   7  10      379.03      359.92        4.81 o   0.5359E-03
   3   7  10     1492.94     1475.69       10.29 o   0.1144E-03
   4   7  10      647.66      649.48        6.80 o   0.2731E-03
   5   7  10     1047.21     1140.55        8.91 o   0.1327E-03
   6   7  10      780.02      807.09        8.01 o   0.2022E-03
   7   7  10     2747.02     2939.94       17.49 o   0.5691E-04
  -7   8  10     1810.58     1805.49       13.86 o   0.9510E-04
  -6   8  10     1672.97     1658.37       12.54 o   0.1024E-03
  -5   8  10     5077.63     5112.75       22.47 o   0.3694E-04
  -4   8  10      481.56      531.56        6.23 o   0.3206E-03
  -3   8  10      260.01      287.42        4.90 o   0.6166E-03
  -2   8  10      520.63      573.80        6.38 o   0.2941E-03
  -1   8  10      226.65      199.69        4.72 o   0.1073E-02
   0   8  10      422.68      348.10        5.58 o   0.5034E-03
   1   8  10      189.17      169.67        4.23 o   0.1373E-02
   2   8  10      474.99      529.26        6.22 o   0.3224E-03
   3   8  10      264.75      287.79        5.43 o   0.6295E-03
   4   8  10      534.82      588.93        7.19 o   0.2851E-03
   5   8  10     5477.81     5526.77       27.16 o   0.3452E-04
   6   8  10     1634.98     1630.00       12.62 o   0.1050E-03
   7   8  10     2008.39     2013.48       14.71 o   0.8651E-04
   8   8  10       10.18       10.16        3.10 o   0.5375E-01
  -8   9  10       10.39       13.35        3.23 o   0.5397E-01
  -7   9  10     4235.66     4168.71       21.86 o   0.4393E-04
  -6   9  10        6.60        2.51        3.01 o   0.2571E-01
  -5   9  10     1080.26     1121.42       10.12 o   0.1461E-03
  -4   9  10      564.73      601.98        7.52 o   0.3021E-03
  -3   9  10      747.11      745.32        8.59 o   0.2236E-03
  -2   9  10      721.06      784.43        8.63 o   0.1822E-03
  -1   9  10     1005.83     1039.16       10.10 o   0.1593E-03
   0   9  10      205.21      183.13        4.85 o   0.1229E-02
   1   9  10     1044.59     1089.71       10.21 o   0.1497E-03
   2   9  10      760.02      810.09        8.99 o   0.1791E-03
   3   9  10      771.47      775.00        9.12 o   0.2132E-03
   4   9  10      630.08      663.10        7.77 o   0.2726E-03
   5   9  10     1196.71     1258.35       10.29 o   0.1280E-03
   6   9  10        7.41        9.25        2.98 o   0.5673E-01
   7   9  10     4242.97     4192.14       24.20 o   0.4410E-04
   8   9  10        6.63        7.20        3.50 o   0.5310E-01
   9   9  10      708.71      756.35        8.72 o   0.2161E-03
  -9  10  10      622.25      603.66        8.61 o   0.2892E-03
  -8  10  10     1831.37     1826.77       14.22 o   0.9415E-04
  -7  10  10       81.48       92.28        3.88 o   0.3561E-02
  -6  10  10      423.55      412.59        7.41 o   0.4542E-03
  -5  10  10      415.02      405.81        7.06 o   0.4606E-03
  -4  10  10     1491.40     1493.22       13.45 o   0.1098E-03
  -3  10  10     1566.11     1576.74       14.39 o   0.1093E-03
  -2  10  10      395.78      400.59        6.98 o   0.4507E-03
  -1  10  10     1258.94     1279.32       12.53 o   0.1356E-03
   0  10  10        8.89        2.50        3.33 o   0.3233E-01
   1  10  10     1282.76     1311.37       12.56 o   0.1325E-03
   2  10  10      318.00      330.73        6.28 o   0.5598E-03
   3  10  10     1692.68     1723.53       13.88 o   0.1005E-03
   4  10  10     1477.29     1499.64       13.39 o   0.1075E-03
   5  10  10      427.79      409.93        7.71 o   0.4487E-03
   6  10  10      474.03      448.20        7.36 o   0.4016E-03
   7  10  10       75.92       89.62        3.91 o   0.3685E-02
   8  10  10     1759.42     1808.28       13.76 o   0.9294E-04
   9  10  10      576.76      572.83        7.06 o   0.3129E-03
  10  10  10     1005.60     1041.22       10.45 o   0.1641E-03
 -10  11  10       79.17       65.49        4.15 o   0.5754E-02
  -9  11  10      750.10      733.89        9.26 o   0.2330E-03
  -8  11  10       50.59       41.13        3.93 o   0.1197E-01
  -7  11  10      136.92      129.12        4.97 o   0.2147E-02
  -6  11  10      687.77      669.48        9.36 o   0.2572E-03
  -5  11  10      554.82      574.72        8.28 o   0.3068E-03
  -4  11  10      655.35      701.77        9.82 o   0.2251E-03
  -3  11  10      167.80      141.73        5.89 o   0.1802E-02
  -2  11  10     2129.99     2112.12       18.04 o   0.8133E-04
  -1  11  10      642.28      696.75        9.84 o   0.2336E-03
   0  11  10       69.57       89.73        4.27 o   0.3789E-02
   1  11  10      642.77      701.38       10.32 o   0.2311E-03
   2  11  10     2293.19     2225.34       17.94 o   0.7580E-04
   3  11  10      140.23      120.97        4.77 o   0.2330E-02
   4  11  10      645.46      698.43        9.82 o   0.2239E-03
   5  11  10      683.14      712.54        9.45 o   0.2397E-03
   6  11  10      657.64      650.39        8.32 o   0.2691E-03
   7  11  10      131.66      122.18        4.27 o   0.2322E-02
   8  11  10       45.50       40.39        2.79 o   0.1293E-01
   9  11  10      836.39      800.13        8.38 o   0.2076E-03
  10  11  10       85.87       67.97        4.40 o   0.5290E-02
  -9  12  10      559.26      586.42       10.02 o   0.2933E-03
  -8  12  10      784.71      778.79       10.15 o   0.2218E-03
  -7  12  10      156.88      167.70        4.50 o   0.1472E-02
  -6  12  10     1691.89     1633.82       15.66 o   0.1002E-03
  -5  12  10      286.75      280.90        6.19 o   0.7299E-03
  -4  12  10      170.21      170.70        5.28 o   0.1500E-02
  -3  12  10      559.13      565.09        9.35 o   0.3051E-03
  -2  12  10       79.73       69.73        4.94 o   0.5358E-02
  -1  12  10      817.22      786.12       11.25 o   0.2132E-03
   0  12  10      291.82      273.64        6.70 o   0.7289E-03
   1  12  10      771.77      763.29        9.97 o   0.2261E-03
   2  12  10      105.19       91.43        4.84 o   0.3442E-02
   3  12  10      570.43      566.51        9.37 o   0.3072E-03
   4  12  10      160.28      154.82        5.14 o   0.1695E-02
   5  12  10      302.93      281.26        6.29 o   0.7096E-03
   6  12  10     1599.57     1535.64       13.29 o   0.1057E-03
   7  12  10      153.21      162.09        4.46 o   0.1580E-02
   8  12  10      769.68      744.55        8.72 o   0.2274E-03
   9  12  10      581.83      594.04       15.00 o   0.2943E-03
  -7  13  10      829.54      824.52       12.62 o   0.2087E-03
  -6  13  10      421.77      452.70        7.41 o   0.3677E-03
  -5  13  10      899.45      913.93       10.95 o   0.1867E-03
  -4  13  10       80.76       95.83        4.19 o   0.3796E-02
  -3  13  10      441.16      456.28        7.66 o   0.3997E-03
  -2  13  10      522.53      519.06        9.09 o   0.3498E-03
  -1  13  10     1302.39     1275.86       15.52 o   0.1307E-03
   0  13  10      248.37      232.02        6.60 o   0.9225E-03
   1  13  10     1203.04     1181.65       12.91 o   0.1417E-03
   2  13  10      471.98      469.31        7.66 o   0.3943E-03
   3  13  10      438.97      454.01        8.33 o   0.4031E-03
   4  13  10       95.01      109.03        4.12 o   0.3103E-02
   5  13  10      951.84      952.89       11.17 o   0.1804E-03
   6  13  10      449.39      478.65        8.89 o   0.3448E-03
   7  13  10      839.99      815.11       10.89 o   0.2065E-03
  -5  14  10      118.48      121.84        4.66 o   0.2581E-02
  -4  14  10      828.92      739.79       10.42 o   0.2113E-03
  -3  14  10      224.75      219.70        5.37 o   0.9848E-03
  -2  14  10      478.11      482.73        8.28 o   0.3880E-03
  -1  14  10      665.34      716.53        9.43 o   0.2278E-03
   0  14  10      115.95       90.15        4.94 o   0.3383E-02
   1  14  10      740.49      794.78       10.41 o   0.2039E-03
   2  14  10      421.83      457.29        7.37 o   0.4005E-03
   3  14  10      241.58      244.28        5.31 o   0.8420E-03
   4  14  10      843.43      748.59       10.11 o   0.2072E-03
   5  14  10      137.81      134.85        4.82 o   0.2135E-02
  -2  15  10       17.74       18.69        7.07 o   0.4015E-01
  -1  15  10      210.66      208.79        8.95 o   0.1113E-02
   0  15  10      337.94      371.02       11.22 o   0.4985E-03
   1  15  10      161.98      169.07        7.12 o   0.1497E-02
   0   1  11     7713.53     7898.29       39.20 o   0.2462E-04
   1   1  11     5489.56     5541.64       34.12 o   0.3484E-04
  -1   2  11     4255.42     4211.81       26.89 o   0.4482E-04
   0   2  11     2014.22     1849.30       16.45 o   0.8223E-04
   1   2  11     3883.43     3842.93       24.96 o   0.4842E-04
   2   2  11      551.10      540.96        7.58 o   0.3343E-03
  -2   3  11     3059.21     2993.02       20.21 o   0.5779E-04
  -1   3  11     3748.39     3416.74       24.84 o   0.4385E-04
   0   3  11     1834.13     1718.46       16.10 o   0.8946E-04
   1   3  11     4020.85     3704.84       29.34 o   0.4160E-04
   2   3  11     3029.62     2963.49       19.55 o   0.5830E-04
   3   3  11     2618.31     2845.50       18.66 o   0.5947E-04
  -3   4  11     4141.86     3943.45       25.06 o   0.4319E-04
  -2   4  11      823.12      776.19       10.71 o   0.2027E-03
  -1   4  11       96.51       62.71        4.13 o   0.5055E-02
   0   4  11      444.73      553.93        7.54 o   0.2826E-03
   1   4  11       69.41       40.14        3.58 o   0.9958E-02
   2   4  11      904.54      845.37       10.11 o   0.1889E-03
   3   4  11     4075.52     3893.22       24.62 o   0.4404E-04
   4   4  11      316.80      422.13        6.88 o   0.3717E-03
  -4   5  11      650.51      692.94        6.75 o   0.2203E-03
  -3   5  11      777.85      827.11       10.11 o   0.1967E-03
  -2   5  11     2559.28     2596.45       21.76 o   0.6394E-04
  -1   5  11     4417.62     4254.18       29.03 o   0.4014E-04
   0   5  11       40.59       74.34        3.82 o   0.5444E-02
   1   5  11     4496.93     4429.42       27.69 o   0.4095E-04
   2   5  11     2715.96     2773.87       19.62 o   0.5951E-04
   3   5  11      758.38      813.53        8.13 o   0.1996E-03
   4   5  11      779.04      806.06        7.32 o   0.1917E-03
   5   5  11      116.32      151.72        3.25 o   0.1335E-02
  -5   6  11     1044.59     1150.96        8.95 o   0.1395E-03
  -4   6  11     2615.05     2620.30       14.43 o   0.6771E-04
  -3   6  11       73.03       82.01        2.99 o   0.4774E-02
  -2   6  11     4273.27     4101.96       19.63 o   0.4117E-04
  -1   6  11      524.70      493.95        7.01 o   0.3646E-03
   0   6  11     1193.40     1342.28       10.00 o   0.9481E-04
   1   6  11      633.31      586.11        7.28 o   0.2912E-03
   2   6  11     4008.00     3874.46       18.89 o   0.4412E-04
   3   6  11       64.22       78.59        2.61 o   0.5072E-02
   4   6  11     2709.14     2725.70       14.18 o   0.6502E-04
   5   6  11     1027.30     1129.15        8.64 o   0.1432E-03
   6   6  11       77.17       53.56        3.56 o   0.7557E-02
  -6   7  11     6636.47     6665.41       30.80 o   0.3076E-04
  -5   7  11     1268.00     1336.88       10.59 o   0.1173E-03
  -4   7  11      516.47      527.10        6.04 o   0.3134E-03
  -3   7  11     1812.03     1786.52       11.43 o   0.9471E-04
  -2   7  11     1061.51      986.31        8.66 o   0.1602E-03
  -1   7  11      592.86      600.35        6.64 o   0.3074E-03
   0   7  11     4570.45     4870.83       20.42 o   0.3133E-04
   1   7  11      578.09      610.41        6.23 o   0.3122E-03
   2   7  11      915.75      837.14        7.79 o   0.1887E-03
   3   7  11     1741.34     1715.56       11.01 o   0.9833E-04
   4   7  11      498.93      505.24        6.02 o   0.3295E-03
   5   7  11     1192.21     1264.83        9.91 o   0.1231E-03
   6   7  11     6818.83     6887.55       29.41 o   0.2951E-04
   7   7  11     6014.70     6030.17       29.18 o   0.3284E-04
  -7   8  11     1441.17     1452.44       11.48 o   0.1141E-03
  -6   8  11      114.65      113.40        3.94 o   0.2642E-02
  -5   8  11     1166.72     1220.40        9.77 o   0.1357E-03
  -4   8  11     1617.89     1605.75       11.65 o   0.1058E-03
  -3   8  11       62.32       65.15        3.20 o   0.6770E-02
  -2   8  11      372.32      362.86        5.43 o   0.5439E-03
  -1   8  11     2823.23     2838.38       16.01 o   0.6320E-04
   0   8  11      119.93      154.72        3.69 o   0.1275E-02
   1   8  11     2895.19     2937.32       16.76 o   0.6227E-04
   2   8  11      395.32      401.29        5.68 o   0.4916E-03
   3   8  11       65.38       63.32        3.53 o   0.6959E-02
   4   8  11     1500.36     1494.99       12.64 o   0.1140E-03
   5   8  11     1073.70     1117.28       10.69 o   0.1495E-03
   6   8  11      114.88      117.47        4.51 o   0.2431E-02
   7   8  11     1599.08     1605.15       13.13 o   0.1042E-03
   8   8  11      552.32      507.96        7.13 o   0.3340E-03
  -8   9  11       89.26       73.64        3.68 o   0.4716E-02
  -7   9  11      242.35      211.12        4.98 o   0.9836E-03
  -6   9  11      340.88      423.65        5.92 o   0.3952E-03
  -5   9  11      352.31      366.25        5.96 o   0.5243E-03
  -4   9  11     1099.37     1096.90       10.44 o   0.1515E-03
  -3   9  11     3293.19     3404.47       18.51 o   0.4861E-04
  -2   9  11      624.56      643.69        7.91 o   0.2595E-03
  -1   9  11      955.48      972.19        9.94 o   0.1797E-03
   0   9  11     1367.47     1448.16       12.26 o   0.1143E-03
   1   9  11      845.16      859.31        9.21 o   0.2045E-03
   2   9  11      637.01      660.41        8.46 o   0.2513E-03
   3   9  11     2975.78     3122.94       19.19 o   0.5093E-04
   4   9  11     1146.60     1145.20       10.86 o   0.1450E-03
   5   9  11      415.28      435.10        6.83 o   0.4234E-03
   6   9  11      333.33      421.38        6.01 o   0.3939E-03
   7   9  11      266.09      233.77        5.48 o   0.8634E-03
   8   9  11       96.48       80.25        4.03 o   0.4121E-02
   9   9  11      363.95      310.71        6.11 o   0.5806E-03
  -9  10  11      235.77      228.16        5.56 o   0.1009E-02
  -8  10  11       56.96       47.30        3.63 o   0.1066E-01
  -7  10  11     1442.45     1610.35       12.86 o   0.9355E-04
  -6  10  11      241.13      256.45        5.87 o   0.8222E-03
  -5  10  11      668.49      647.48        9.02 o   0.2670E-03
  -4  10  11     1240.49     1322.79       12.09 o   0.1193E-03
  -3  10  11      670.61      639.53        9.25 o   0.2636E-03
  -2  10  11     1237.82     1232.04       11.96 o   0.1375E-03
  -1  10  11     1736.63     1679.75       15.04 o   0.9765E-04
   0  10  11     1171.51     1020.53       12.76 o   0.1426E-03
   1  10  11     1560.01     1514.63       14.49 o   0.1087E-03
   2  10  11     1236.94     1200.76       11.96 o   0.1371E-03
   3  10  11      621.55      619.59        8.58 o   0.2694E-03
   4  10  11     1219.25     1305.92       12.39 o   0.1202E-03
   5  10  11      657.75      644.21        9.43 o   0.2714E-03
   6  10  11      183.33      193.36        4.82 o   0.1213E-02
   7  10  11     1268.51     1486.93       11.90 o   0.9589E-04
   8  10  11       68.06       64.42        3.30 o   0.6770E-02
   9  10  11      224.46      214.74        4.74 o   0.1090E-02
  10  10  11      122.10      153.18        4.13 o   0.1567E-02
 -10  11  11      428.05      399.41       10.10 o   0.4574E-03
  -9  11  11      880.39      917.81       10.15 o   0.1832E-03
  -8  11  11      357.94      346.28        7.28 o   0.5654E-03
  -7  11  11      357.51      314.37        6.50 o   0.5936E-03
  -6  11  11      450.15      417.85        7.67 o   0.4348E-03
  -5  11  11       33.28       36.70        3.62 o   0.1676E-01
  -4  11  11       43.81       47.38        3.51 o   0.1363E-01
  -3  11  11     1694.57     1684.96       16.51 o   0.1010E-03
  -2  11  11       55.42       71.26        4.34 o   0.5252E-02
  -1  11  11      593.83      673.09        9.46 o   0.2371E-03
   0  11  11     2826.35     2734.78       21.36 o   0.6115E-04
   1  11  11      650.01      712.08        9.68 o   0.2284E-03
   2  11  11       67.41       99.43        4.04 o   0.2951E-02
   3  11  11     1656.80     1627.57       14.49 o   0.1027E-03
   4  11  11       24.91       22.45        3.84 o   0.3836E-01
   5  11  11       20.11       24.01        3.50 o   0.3065E-01
   6  11  11      408.49      389.08        7.16 o   0.4856E-03
   7  11  11      337.96      319.81        6.01 o   0.6127E-03
   8  11  11      357.78      343.69        6.02 o   0.5672E-03
   9  11  11      971.38      964.35        9.37 o   0.1767E-03
  10  11  11      493.47      452.05       10.49 o   0.3873E-03
  -8  12  11      263.42      283.11        6.11 o   0.7314E-03
  -7  12  11      138.52      125.75        4.41 o   0.2227E-02
  -6  12  11       76.13       68.81        3.83 o   0.5860E-02
  -5  12  11      174.15      170.72        4.80 o   0.1421E-02
  -4  12  11      101.72       96.59        4.48 o   0.3334E-02
  -3  12  11       41.69       33.51        3.93 o   0.1445E-01
  -2  12  11      885.44      871.89       12.61 o   0.1947E-03
  -1  12  11     1324.61     1282.45       14.55 o   0.1280E-03
   0  12  11      568.68      594.11        8.32 o   0.2715E-03
   1  12  11     1150.81     1147.08       11.98 o   0.1483E-03
   2  12  11      784.00      783.03       10.02 o   0.2172E-03
   3  12  11       41.71       33.45        3.93 o   0.1446E-01
   4  12  11      124.22      122.06        4.49 o   0.2373E-02
   5  12  11      134.49      130.75        4.16 o   0.2091E-02
   6  12  11       77.51       67.22        3.53 o   0.5963E-02
   7  12  11       88.92       87.23        3.78 o   0.4097E-02
   8  12  11      237.79      258.07        4.82 o   0.8202E-03
  -7  13  11       66.20       63.37        4.79 o   0.6350E-02
  -6  13  11      443.51      467.04        7.42 o   0.4018E-03
  -5  13  11      454.39      469.54        7.51 o   0.3938E-03
  -4  13  11      219.94      236.28        5.82 o   0.9949E-03
  -3  13  11     1138.99     1185.99       12.81 o   0.1331E-03
  -2  13  11      909.96      843.91       11.47 o   0.1897E-03
  -1  13  11      339.86      321.78        7.35 o   0.6096E-03
   0  13  11      330.73      280.65        6.93 o   0.6583E-03
   1  13  11      333.65      334.65        6.72 o   0.6026E-03
   2  13  11      983.54      910.20       11.94 o   0.1744E-03
   3  13  11     1120.68     1180.39       12.20 o   0.1321E-03
   4  13  11      212.06      222.39        5.29 o   0.1085E-02
   5  13  11      490.79      501.26        7.48 o   0.3677E-03
   6  13  11      436.95      461.97        8.07 o   0.4076E-03
   7  13  11       53.40       58.61        3.36 o   0.6934E-02
  -5  14  11       82.37       66.08        4.74 o   0.5684E-02
  -4  14  11      701.74      637.84        9.42 o   0.2551E-03
  -3  14  11      310.19      300.91        6.41 o   0.6489E-03
  -2  14  11      276.88      293.19        6.25 o   0.7343E-03
  -1  14  11      315.37      280.29        6.35 o   0.6781E-03
   0  14  11      102.28      131.55        4.52 o   0.2205E-02
   1  14  11      373.73      325.26        7.65 o   0.5518E-03
   2  14  11      242.16      255.73        5.58 o   0.8732E-03
   3  14  11      307.22      293.28        6.09 o   0.6677E-03
   4  14  11      671.13      613.79        9.18 o   0.2683E-03
   5  14  11       95.84       79.77        4.44 o   0.4284E-02
   0   0  12    28696.60    27902.96      233.80 o   0.8352E-05
   0   1  12     1109.80     1029.03       10.70 o   0.1530E-03
   1   1  12      694.84      729.42        9.29 o   0.2506E-03
  -1   2  12     1162.41     1229.77       12.42 o   0.1179E-03
   0   2  12      162.96      167.71        5.62 o   0.1912E-02
   1   2  12     1128.15     1212.35       12.20 o   0.1177E-03
   2   2  12     1513.71     1610.16       13.77 o   0.9634E-04
  -2   3  12     6262.70     6201.42       34.57 o   0.3243E-04
  -1   3  12     9531.52     9483.23       48.30 o   0.2221E-04
   0   3  12     2231.80     2008.84       17.66 o   0.7288E-04
   1   3  12     9491.16     9420.59       49.83 o   0.2254E-04
   2   3  12     6575.56     6525.00       33.08 o   0.3130E-04
   3   3  12     7370.64     7145.98       39.71 o   0.2682E-04
  -3   4  12     2193.78     2266.12       18.33 o   0.7460E-04
  -2   4  12      648.96      670.25       10.01 o   0.2728E-03
  -1   4  12     4256.21     3915.48       26.38 o   0.3852E-04
   0   4  12       16.83       43.62        3.01 o   0.1307E-01
   1   4  12     4275.79     3940.85       27.07 o   0.3852E-04
   2   4  12      537.59      551.79        8.58 o   0.3390E-03
   3   4  12     2193.49     2262.16       17.33 o   0.7483E-04
   4   4  12      898.28      843.07        8.22 o   0.1926E-03
  -4   5  12     2592.97     2557.01       13.77 o   0.6860E-04
  -3   5  12      278.41      266.11        4.98 o   0.7789E-03
  -2   5  12     2526.54     2693.67       17.67 o   0.5658E-04
  -1   5  12     5432.48     5217.88       33.24 o   0.3480E-04
   0   5  12     2801.31     2520.82       21.37 o   0.5986E-04
   1   5  12     5245.19     5053.71       31.82 o   0.3608E-04
   2   5  12     2344.19     2546.55       15.72 o   0.5783E-04
   3   5  12      349.95      338.87        4.91 o   0.5771E-03
   4   5  12     2612.45     2557.09       14.01 o   0.6791E-04
   5   5  12       54.42       54.48        2.82 o   0.7856E-02
  -5   6  12      652.42      667.37        7.52 o   0.2727E-03
  -4   6  12     2341.93     2365.97       13.95 o   0.7233E-04
  -3   6  12      492.72      487.55        5.97 o   0.3803E-03
  -2   6  12      818.84      865.85        7.02 o   0.1806E-03
  -1   6  12      844.53      846.76        7.40 o   0.1783E-03
   0   6  12       22.17       15.28        2.35 o   0.4515E-01
   1   6  12      835.42      825.34        7.98 o   0.1855E-03
   2   6  12      849.62      889.17        7.33 o   0.1773E-03
   3   6  12      558.63      555.49        5.92 o   0.3272E-03
   4   6  12     2329.41     2332.55       13.00 o   0.7429E-04
   5   6  12      543.05      571.12        6.45 o   0.3333E-03
   6   6  12     4468.31     4565.76       21.67 o   0.4043E-04
  -6   7  12      643.31      706.14        7.79 o   0.2404E-03
  -5   7  12      434.16      469.35        6.15 o   0.3651E-03
  -4   7  12      725.33      652.89        7.41 o   0.2471E-03
  -3   7  12     1316.40     1342.83        9.90 o   0.1228E-03
  -2   7  12     1091.70     1174.17        8.89 o   0.1329E-03
  -1   7  12      321.74      301.85        4.54 o   0.6413E-03
   0   7  12       18.18       28.46        2.29 o   0.1028E-01
   1   7  12      358.06      337.06        5.02 o   0.5600E-03
   2   7  12     1093.68     1177.53        8.67 o   0.1316E-03
   3   7  12     1153.79     1187.15        9.31 o   0.1371E-03
   4   7  12      704.50      628.03        7.36 o   0.2562E-03
   5   7  12      394.43      427.76        6.08 o   0.4071E-03
   6   7  12      722.30      784.55        8.16 o   0.2153E-03
   7   7  12     3541.83     3485.05       20.93 o   0.5073E-04
  -7   8  12     1545.67     1608.29       11.88 o   0.1076E-03
  -6   8  12      371.62      356.70        6.06 o   0.5379E-03
  -5   8  12      750.62      776.40        8.03 o   0.2147E-03
  -4   8  12     2228.71     2214.16       14.60 o   0.7824E-04
  -3   8  12     1682.66     1641.76       12.46 o   0.1006E-03
  -2   8  12     1349.83     1237.03       10.65 o   0.1224E-03
  -1   8  12       57.83       73.52        2.95 o   0.4998E-02
   0   8  12     3758.86     3900.28       19.81 o   0.4587E-04
   1   8  12      107.21      120.16        3.65 o   0.2573E-02
   2   8  12     1234.03     1157.82       10.61 o   0.1357E-03
   3   8  12     1782.27     1763.12       12.87 o   0.9573E-04
   4   8  12     2238.75     2232.97       16.19 o   0.7810E-04
   5   8  12      755.87      783.86        9.13 o   0.2124E-03
   6   8  12      369.07      348.17        6.67 o   0.5481E-03
   7   8  12     1553.21     1611.15       13.40 o   0.1078E-03
   8   8  12       81.30       72.97        3.75 o   0.5103E-02
  -8   9  12      490.64      499.01        6.88 o   0.3520E-03
  -7   9  12     2308.59     2324.84       15.24 o   0.7504E-04
  -6   9  12      310.79      268.53        5.82 o   0.7316E-03
  -5   9  12       30.19       31.42        3.42 o   0.2132E-01
  -4   9  12     2590.10     2592.42       17.28 o   0.6878E-04
  -3   9  12       10.61       14.77        3.01 o   0.4318E-01
  -2   9  12      351.82      333.11        6.06 o   0.5922E-03
  -1   9  12      132.61      145.44        4.40 o   0.1533E-02
   0   9  12     1810.85     1799.06       13.97 o   0.9415E-04
   1   9  12      133.30      140.72        4.35 o   0.1686E-02
   2   9  12      305.15      290.25        6.12 o   0.7120E-03
   3   9  12       10.79       11.36        3.54 o   0.5307E-01
   4   9  12     2678.92     2673.72       18.32 o   0.6658E-04
   5   9  12        8.51        9.63        3.51 o   0.5782E-01
   6   9  12      302.76      276.84        5.75 o   0.7303E-03
   7   9  12     2332.30     2404.91       16.00 o   0.7006E-04
   8   9  12      428.98      436.21        6.28 o   0.4103E-03
   9   9  12     1584.61     1526.96       12.86 o   0.1076E-03
  -9  10  12      141.56      158.32        5.01 o   0.1504E-02
  -8  10  12      258.03      237.67        5.45 o   0.8842E-03
  -7  10  12      477.96      454.57        7.27 o   0.3925E-03
  -6  10  12      352.97      387.59        6.75 o   0.4845E-03
  -5  10  12      435.74      449.55        7.18 o   0.4071E-03
  -4  10  12       17.31       27.89        3.33 o   0.1767E-01
  -3  10  12     2426.29     2453.73       18.07 o   0.7024E-04
  -2  10  12      270.80      259.99        6.17 o   0.8356E-03
  -1  10  12     1596.85     1484.40       14.81 o   0.1047E-03
   0  10  12      213.66      200.96        5.49 o   0.1110E-02
   1  10  12     1519.55     1419.10       13.55 o   0.1104E-03
   2  10  12      256.08      242.80        5.66 o   0.9087E-03
   3  10  12     2338.24     2380.16       17.21 o   0.7132E-04
   4  10  12       30.43       33.90        3.92 o   0.1539E-01
   5  10  12      474.29      485.35        7.70 o   0.3732E-03
   6  10  12      399.15      421.82        7.59 o   0.4472E-03
   7  10  12      447.76      445.29        7.18 o   0.4093E-03
   8  10  12      238.86      219.45        5.09 o   0.9877E-03
   9  10  12      180.94      201.50        4.59 o   0.1075E-02
  10  10  12      356.97      383.94        6.52 o   0.4799E-03
  -9  11  12      153.83      142.40        4.68 o   0.1794E-02
  -8  11  12      646.05      633.24        8.76 o   0.2741E-03
  -7  11  12      643.01      711.02        8.78 o   0.2234E-03
  -6  11  12       29.78       28.27        3.23 o   0.2335E-01
  -5  11  12      729.78      701.68        8.78 o   0.2410E-03
  -4  11  12      157.10      147.74        4.58 o   0.1833E-02
  -3  11  12      258.85      244.21        6.52 o   0.8623E-03
  -2  11  12      839.98      867.63       11.73 o   0.1924E-03
  -1  11  12      866.29      879.24       11.09 o   0.1992E-03
   0  11  12      584.54      518.78        9.12 o   0.3189E-03
   1  11  12      768.23      794.54       10.17 o   0.2195E-03
   2  11  12      853.22      875.65       10.74 o   0.1918E-03
   3  11  12      232.55      209.62        5.61 o   0.1037E-02
   4  11  12      213.16      188.18        5.78 o   0.1237E-02
   5  11  12      756.71      733.96        9.32 o   0.2312E-03
   6  11  12       30.84       27.21        3.33 o   0.2398E-01
   7  11  12      688.14      765.89        8.13 o   0.2046E-03
   8  11  12      586.94      579.81        7.44 o   0.3029E-03
   9  11  12      124.80      109.81        3.79 o   0.2572E-02
  -8  12  12      232.35      215.99        5.95 o   0.9942E-03
  -7  12  12      319.56      333.35        6.22 o   0.5531E-03
  -6  12  12       38.08       33.23        3.49 o   0.2015E-01
  -5  12  12      270.69      272.27        5.83 o   0.7695E-03
  -4  12  12      166.77      168.74        5.02 o   0.1567E-02
  -3  12  12      745.07      735.89       10.55 o   0.2341E-03
  -2  12  12      730.63      765.94       11.35 o   0.2229E-03
  -1  12  12     1665.15     1618.44       16.39 o   0.1022E-03
   0  12  12     1873.44     1907.36       16.79 o   0.8660E-04
   1  12  12     1616.24     1588.11       15.33 o   0.1057E-03
   2  12  12      696.04      747.20        9.06 o   0.2245E-03
   3  12  12      651.61      650.57        8.96 o   0.2655E-03
   4  12  12      119.50      126.82        4.34 o   0.2455E-02
   5  12  12      266.88      267.26        5.41 o   0.7911E-03
   6  12  12       39.92       36.41        3.23 o   0.1776E-01
   7  12  12      281.39      304.60        5.21 o   0.6052E-03
   8  12  12      276.24      257.00        5.60 o   0.7868E-03
  -7  13  12      143.40      111.03        6.35 o   0.2341E-02
  -6  13  12      352.50      318.86        7.81 o   0.5895E-03
  -5  13  12      203.97      209.68        5.71 o   0.1057E-02
  -4  13  12     1056.86     1092.35       12.32 o   0.1536E-03
  -3  13  12      136.02      132.85        4.66 o   0.2116E-02
  -2  13  12      190.42      200.93        5.38 o   0.1051E-02
  -1  13  12      264.58      267.79        6.15 o   0.7538E-03
   0  13  12      264.04      246.92        6.19 o   0.8358E-03
   1  13  12      287.11      293.35        5.91 o   0.6674E-03
   2  13  12      165.89      174.74        5.35 o   0.1273E-02
   3  13  12      180.09      182.94        5.20 o   0.1356E-02
   4  13  12     1081.01     1100.13       12.01 o   0.1548E-03
   5  13  12      246.02      247.72        5.74 o   0.8529E-03
   6  13  12      396.23      347.18        7.50 o   0.5162E-03
   7  13  12      159.59      133.26        5.18 o   0.1852E-02
  -4  14  12      229.11      220.79        6.04 o   0.9718E-03
  -3  14  12       53.11       57.18        3.47 o   0.7903E-02
  -2  14  12      426.07      474.21        7.46 o   0.3570E-03
  -1  14  12       52.03       49.00        3.27 o   0.9451E-02
   0  14  12        4.99        5.94        2.56 o   0.5164E-01
   1  14  12       59.19       48.62        3.67 o   0.9028E-02
   2  14  12      408.43      454.58        6.89 o   0.3752E-03
   3  14  12       48.44       52.14        3.12 o   0.9080E-02
   4  14  12      196.37      182.09        4.90 o   0.1234E-02
   0   1  13     1944.14     1840.47       16.49 o   0.8603E-04
   1   1  13     1692.20     1640.26       16.51 o   0.1009E-03
  -1   2  13     7002.87     6959.23       41.66 o   0.2965E-04
   0   2  13     5726.99     5352.90       37.19 o   0.3076E-04
   1   2  13     7134.85     7112.02       40.09 o   0.2944E-04
   2   2  13     2036.52     1889.31       16.32 o   0.8219E-04
  -2   3  13     1009.18      924.75       11.62 o   0.1694E-03
  -1   3  13     5065.62     4700.50       29.67 o   0.3388E-04
   0   3  13     1473.56     1459.27       15.42 o   0.1158E-03
   1   3  13     5091.54     4727.17       33.43 o   0.3376E-04
   2   3  13     1109.68     1005.12       12.03 o   0.1524E-03
   3   3  13      488.53      376.07        8.10 o   0.4356E-03
  -3   4  13      247.89      306.53        4.84 o   0.4833E-03
  -2   4  13     3458.00     3099.61       27.55 o   0.4530E-04
  -1   4  13      977.75      904.06       11.65 o   0.1754E-03
   0   4  13     7672.84     8031.83       40.39 o   0.2286E-04
   1   4  13     1043.17      962.02       11.67 o   0.1635E-03
   2   4  13     3311.99     3013.52       25.04 o   0.4826E-04
   3   4  13      317.26      369.46        5.07 o   0.3971E-03
   4   4  13      359.38      466.76        4.81 o   0.3141E-03
  -4   5  13     2424.23     2570.58       13.48 o   0.6162E-04
  -3   5  13      371.35      362.84        5.12 o   0.5353E-03
  -2   5  13     2010.13     1912.41       13.10 o   0.8150E-04
  -1   5  13       66.84       61.10        3.07 o   0.8634E-02
   0   5  13      107.60      120.21        3.22 o   0.2980E-02
   1   5  13       97.43      105.67        3.15 o   0.3511E-02
   2   5  13     2006.64     1913.36       12.44 o   0.8171E-04
   3   5  13      334.88      329.55        4.55 o   0.6074E-03
   4   5  13     2374.88     2548.24       13.07 o   0.6102E-04
   5   5  13      754.18      784.05        7.16 o   0.1893E-03
  -5   6  13     1635.04     1668.20       11.87 o   0.1002E-03
  -4   6  13      896.27      833.97        8.30 o   0.1932E-03
  -3   6  13     3894.63     4066.61       18.52 o   0.4162E-04
  -2   6  13     1658.52     1664.99       10.49 o   0.1028E-03
  -1   6  13       43.79       63.16        2.44 o   0.4146E-02
   0   6  13      328.04      425.14        4.63 o   0.3107E-03
   1   6  13       42.08       65.71        2.60 o   0.3835E-02
   2   6  13     1598.50     1621.61       10.58 o   0.1043E-03
   3   6  13     4009.04     4222.08       18.15 o   0.3949E-04
   4   6  13      917.17      850.20        7.93 o   0.1883E-03
   5   6  13     1750.99     1779.08       11.97 o   0.9464E-04
   6   6  13     1600.24     1546.51       12.49 o   0.1066E-03
  -6   7  13     1107.67     1145.84       10.12 o   0.1428E-03
  -5   7  13     4513.31     4457.33       22.30 o   0.4193E-04
  -4   7  13       49.66       55.73        2.99 o   0.7901E-02
  -3   7  13      380.46      355.29        5.47 o   0.5379E-03
  -2   7  13      848.04      937.10        8.03 o   0.1583E-03
  -1   7  13      841.76      835.00        7.41 o   0.2067E-03
   0   7  13      437.13      383.51        5.52 o   0.4758E-03
   1   7  13      845.63      845.30        7.43 o   0.2054E-03
   2   7  13      775.01      878.52        7.60 o   0.1662E-03
   3   7  13      373.44      339.60        5.56 o   0.5588E-03
   4   7  13       33.69       37.79        3.16 o   0.1494E-01
   5   7  13     4488.22     4462.77       21.28 o   0.4258E-04
   6   7  13     1104.60     1145.47       10.09 o   0.1426E-03
   7   7  13      642.82      719.94        7.81 o   0.2318E-03
  -7   8  13     2317.03     2227.69       15.07 o   0.7451E-04
  -6   8  13     3164.37     3197.39       18.50 o   0.5616E-04
  -5   8  13     3141.37     3130.78       18.04 o   0.5787E-04
  -4   8  13     2262.23     2319.65       15.24 o   0.7362E-04
  -3   8  13     2362.16     2406.98       15.50 o   0.7044E-04
  -2   8  13      417.70      475.42        5.84 o   0.3368E-03
  -1   8  13      593.23      593.54        6.78 o   0.2858E-03
   0   8  13     3327.16     3422.23       18.51 o   0.4743E-04
   1   8  13      702.28      688.89        7.72 o   0.2476E-03
   2   8  13      426.97      489.86        6.50 o   0.3233E-03
   3   8  13     2334.04     2397.70       15.10 o   0.6953E-04
   4   8  13     2347.13     2411.07       16.15 o   0.7085E-04
   5   8  13     2940.45     2942.10       18.57 o   0.6133E-04
   6   8  13     3119.25     3135.82       19.04 o   0.5766E-04
   7   8  13     2392.44     2313.94       16.72 o   0.7262E-04
   8   8  13       95.87       69.28        3.94 o   0.4696E-02
  -8   9  13      342.69      374.54        5.75 o   0.5137E-03
  -7   9  13     1694.55     1638.02       13.15 o   0.1004E-03
  -6   9  13      635.69      603.57        8.12 o   0.2822E-03
  -5   9  13     2523.28     2564.88       17.42 o   0.6669E-04
  -4   9  13      403.02      396.96        6.59 o   0.4804E-03
  -3   9  13      591.96      590.61        7.42 o   0.3037E-03
  -2   9  13      800.54      770.10        8.72 o   0.2192E-03
  -1   9  13     1172.33     1326.34       11.22 o   0.1117E-03
   0   9  13       36.89       22.51        3.22 o   0.2619E-01
   1   9  13     1231.37     1378.05       11.05 o   0.1088E-03
   2   9  13      893.98      849.69        9.78 o   0.1938E-03
   3   9  13      704.26      681.80        9.62 o   0.2513E-03
   4   9  13      499.54      489.86        7.50 o   0.3719E-03
   5   9  13     2466.83     2513.74       16.76 o   0.6766E-04
   6   9  13      679.30      641.86        8.01 o   0.2622E-03
   7   9  13     1793.22     1721.10       13.85 o   0.9469E-04
   8   9  13      242.71      281.06        5.02 o   0.7233E-03
   9   9  13       13.46        3.70        2.86 o   0.3970E-01
  -9  10  13       10.63       12.52        3.28 o   0.4940E-01
  -8  10  13        9.94        4.54        3.32 o   0.3919E-01
  -7  10  13      592.17      615.01        7.66 o   0.2638E-03
  -6  10  13      869.26      817.34        9.68 o   0.1990E-03
  -5  10  13     2137.37     2211.65       16.52 o   0.7461E-04
  -4  10  13       19.77       28.54        3.26 o   0.1895E-01
  -3  10  13       71.38       84.60        3.64 o   0.3512E-02
  -2  10  13      519.99      528.28        8.35 o   0.3384E-03
  -1  10  13     2445.96     2206.93       18.99 o   0.6701E-04
   0  10  13      108.11       95.77        4.66 o   0.3411E-02
   1  10  13     2455.11     2234.52       17.95 o   0.6722E-04
   2  10  13      631.73      638.97        8.42 o   0.2731E-03
   3  10  13       86.71      107.55        4.16 o   0.2361E-02
   4  10  13       27.95       36.42        3.52 o   0.1400E-01
   5  10  13     2172.36     2204.83       16.34 o   0.7713E-04
   6  10  13      831.52      792.80        9.54 o   0.2084E-03
   7  10  13      583.96      614.26        8.19 o   0.2616E-03
   8  10  13       12.68        7.05        2.60 o   0.4983E-01
   9  10  13       16.20       18.50        2.59 o   0.3619E-01
  10  10  13     1026.95     1132.17       10.97 o   0.1293E-03
  -9  11  13       29.47       67.80        2.92 o   0.4131E-02
  -8  11  13      443.41      479.54        7.44 o   0.3827E-03
  -7  11  13      217.49      212.49        5.66 o   0.1058E-02
  -6  11  13       30.44       22.08        3.11 o   0.3028E-01
  -5  11  13      572.82      550.84        8.25 o   0.3208E-03
  -4  11  13      278.71      244.86        5.72 o   0.8344E-03
  -3  11  13      766.59      751.52       10.01 o   0.2271E-03
  -2  11  13      330.80      321.75        7.29 o   0.5997E-03
  -1  11  13      920.44      948.38       11.38 o   0.1713E-03
   0  11  13      176.21      212.22        5.66 o   0.9791E-03
   1  11  13      868.95      896.31       11.54 o   0.1817E-03
   2  11  13      417.66      411.85        7.47 o   0.4434E-03
   3  11  13      838.51      795.35       10.17 o   0.2070E-03
   4  11  13      317.72      272.08        6.54 o   0.7094E-03
   5  11  13      638.31      595.52        8.97 o   0.2846E-03
   6  11  13       22.41       19.77        3.24 o   0.3754E-01
   7  11  13      161.96      159.91        4.44 o   0.1580E-02
   8  11  13      446.89      479.65        6.29 o   0.3833E-03
   9  11  13       37.69       73.99        3.09 o   0.3718E-02
  -8  12  13      297.22      309.36        6.77 o   0.6222E-03
  -7  12  13      285.18      316.07        6.26 o   0.6297E-03
  -6  12  13      328.96      311.83        6.82 o   0.6374E-03
  -5  12  13      342.25      343.61        6.63 o   0.5382E-03
  -4  12  13       14.68       16.49        3.15 o   0.3548E-01
  -3  12  13      118.16      125.97        4.66 o   0.2185E-02
  -2  12  13       19.28       31.84        3.58 o   0.1814E-01
  -1  12  13       71.98       78.31        4.00 o   0.4940E-02
   0  12  13     1084.82     1020.80       12.29 o   0.1572E-03
   1  12  13       74.31       80.82        4.09 o   0.4636E-02
   2  12  13       19.59       30.88        3.23 o   0.1860E-01
   3  12  13      146.48      157.24        4.64 o   0.1571E-02
   4  12  13        7.25        6.39        2.63 o   0.4882E-01
   5  12  13      336.84      334.11        6.27 o   0.5611E-03
   6  12  13      287.49      282.39        5.91 o   0.7433E-03
   7  12  13      298.15      326.35        5.41 o   0.6082E-03
   8  12  13      248.41      254.38        5.73 o   0.8094E-03
  -6  13  13      346.30      309.96        7.49 o   0.6137E-03
  -5  13  13      130.51      125.31        5.00 o   0.2198E-02
  -4  13  13     1272.97     1333.41       13.46 o   0.1180E-03
  -3  13  13      174.88      172.56        4.97 o   0.1467E-02
  -2  13  13       24.72       31.74        2.97 o   0.2058E-01
  -1  13  13      183.12      149.48        5.01 o   0.1585E-02
   0  13  13      209.18      240.77        5.45 o   0.9051E-03
   1  13  13      160.40      138.11        4.52 o   0.1855E-02
   2  13  13       34.38       39.48        3.19 o   0.1520E-01
   3  13  13      184.90      180.52        5.41 o   0.1364E-02
   4  13  13     1315.33     1360.14       13.90 o   0.1174E-03
   5  13  13      192.58      182.20        5.00 o   0.1269E-02
   6  13  13      333.48      300.40        6.67 o   0.6426E-03
  -4  14  13      128.67      143.59        8.33 o   0.1974E-02
  -3  14  13      277.73      239.73        6.93 o   0.8495E-03
  -2  14  13      489.02      475.27        8.77 o   0.3847E-03
  -1  14  13      209.65      186.37        5.07 o   0.1172E-02
   0  14  13       47.75       57.97        3.45 o   0.8771E-02
   1  14  13      217.28      193.32        5.65 o   0.1117E-02
   2  14  13      428.86      410.28        7.67 o   0.4543E-03
   3  14  13      309.98      272.71        7.27 o   0.7227E-03
   4  14  13      145.64      142.04        6.01 o   0.1979E-02
   0   1  14      691.12      728.47       10.00 o   0.2350E-03
   1   1  14       88.81       94.16        5.32 o   0.2555E-02
  -1   2  14     3992.95     3973.29       29.88 o   0.4384E-04
   0   2  14    10122.52     9678.64       56.12 o   0.1947E-04
   1   2  14     3929.08     3952.44       29.81 o   0.4295E-04
   2   2  14     1212.89     1508.78       13.14 o   0.8201E-04
  -2   3  14     1320.40     1128.95       14.64 o   0.1242E-03
  -1   3  14     3139.32     3047.63       24.28 o   0.5685E-04
   0   3  14     4241.01     3958.28       32.73 o   0.3735E-04
   1   3  14     3115.82     3053.26       22.54 o   0.5780E-04
   2   3  14     1422.60     1242.05       15.21 o   0.1151E-03
   3   3  14      275.01      209.31        5.03 o   0.9062E-03
  -3   4  14     1821.54     1777.13       11.68 o   0.9463E-04
  -2   4  14      497.73      519.34        6.56 o   0.3376E-03
  -1   4  14     3643.18     3529.47       24.48 o   0.4868E-04
   0   4  14      122.65      118.38        4.94 o   0.2211E-02
   1   4  14     3649.69     3515.07       22.58 o   0.4825E-04
   2   4  14      495.35      510.31        6.16 o   0.3475E-03
   3   4  14     1944.87     1895.49       11.68 o   0.8886E-04
   4   4  14     2876.08     2785.10       14.45 o   0.6081E-04
  -4   5  14      593.29      665.66        6.53 o   0.2543E-03
  -3   5  14     1946.37     1960.62       11.90 o   0.8857E-04
  -2   5  14      351.00      311.59        4.87 o   0.5774E-03
  -1   5  14      597.74      499.53        6.51 o   0.3165E-03
   0   5  14     2934.80     3018.82       14.75 o   0.5735E-04
   1   5  14      608.50      515.45        6.19 o   0.3086E-03
   2   5  14      335.23      303.97        4.65 o   0.6041E-03
   3   5  14     1775.33     1790.24       10.69 o   0.9636E-04
   4   5  14      683.62      762.61        6.81 o   0.2182E-03
   5   5  14      537.75      621.34        6.41 o   0.2675E-03
  -5   6  14      261.95      246.38        5.20 o   0.8723E-03
  -4   6  14      518.42      460.40        6.35 o   0.3735E-03
  -3   6  14     1723.17     1775.02       11.25 o   0.9217E-04
  -2   6  14      768.29      822.42        7.28 o   0.2132E-03
  -1   6  14     1026.55     1179.85        8.10 o   0.1224E-03
   0   6  14     2201.87     2241.53       12.78 o   0.7766E-04
   1   6  14      917.12     1071.13        7.95 o   0.1340E-03
   2   6  14      747.63      792.36        7.16 o   0.2244E-03
   3   6  14     1690.63     1737.18       11.14 o   0.9419E-04
   4   6  14      516.55      462.26        6.01 o   0.3744E-03
   5   6  14      237.81      226.63        4.72 o   0.9863E-03
   6   6  14      316.95      305.61        5.79 o   0.6434E-03
  -6   7  14      665.29      662.48        8.07 o   0.2633E-03
  -5   7  14       28.31       31.00        3.19 o   0.2244E-01
  -4   7  14     2927.86     2982.09       16.70 o   0.5759E-04
  -3   7  14      506.73      450.19        6.41 o   0.3777E-03
  -2   7  14      138.59      178.95        3.76 o   0.1201E-02
  -1   7  14      397.27      391.32        5.37 o   0.5107E-03
   0   7  14       14.29       25.76        2.37 o   0.2167E-01
   1   7  14      392.55      392.03        5.41 o   0.5147E-03
   2   7  14      163.48      212.32        4.02 o   0.9397E-03
   3   7  14      374.06      324.51        5.72 o   0.5590E-03
   4   7  14     2975.52     3054.80       17.63 o   0.5557E-04
   5   7  14       11.24       13.00        2.97 o   0.5269E-01
   6   7  14      627.04      624.28        8.06 o   0.2803E-03
   7   7  14     2676.45     2735.82       17.23 o   0.6528E-04
  -7   8  14      190.40      175.07        4.39 o   0.1329E-02
  -6   8  14      814.42      810.18        8.42 o   0.2134E-03
  -5   8  14     1202.95     1202.62       10.85 o   0.1419E-03
  -4   8  14     2800.42     2807.13       18.15 o   0.6374E-04
  -3   8  14      348.39      320.86        5.77 o   0.6088E-03
  -2   8  14      438.94      427.08        6.23 o   0.4273E-03
  -1   8  14      721.15      768.28        7.95 o   0.2069E-03
   0   8  14       28.64       35.05        2.77 o   0.2397E-01
   1   8  14      669.94      702.63        7.67 o   0.2313E-03
   2   8  14      438.54      420.97        6.88 o   0.4307E-03
   3   8  14      397.40      368.70        6.10 o   0.5113E-03
   4   8  14     2824.57     2835.97       17.39 o   0.6306E-04
   5   8  14     1051.45     1052.92       10.84 o   0.1627E-03
   6   8  14      808.27      798.76        9.40 o   0.2153E-03
   7   8  14      150.98      140.51        4.80 o   0.1838E-02
   8   8  14      637.78      614.79        7.73 o   0.2721E-03
  -8   9  14      325.41      300.53        5.67 o   0.6462E-03
  -7   9  14      172.89      155.78        4.54 o   0.1665E-02
  -6   9  14      725.29      783.08        8.81 o   0.2107E-03
  -5   9  14      772.19      817.79        8.96 o   0.2025E-03
  -4   9  14      614.10      621.35        7.89 o   0.2745E-03
  -3   9  14     1012.98     1012.46        9.82 o   0.1690E-03
  -2   9  14      248.90      281.66        5.32 o   0.6267E-03
  -1   9  14       -2.20        3.62        3.01 o   0.2631E-01
   0   9  14     1359.55     1475.12       12.00 o   0.1059E-03
   1   9  14        8.86        2.69        3.02 o   0.3605E-01
   2   9  14      283.16      319.52        5.97 o   0.5347E-03
   3   9  14      953.55      965.81       10.32 o   0.1801E-03
   4   9  14      580.22      570.49        8.33 o   0.3089E-03
   5   9  14      687.97      719.50        8.18 o   0.2356E-03
   6   9  14      818.08      892.76        9.68 o   0.1805E-03
   7   9  14      196.18      185.11        4.99 o   0.1323E-02
   8   9  14      366.39      340.42        5.50 o   0.5535E-03
   9   9  14      651.22      649.01        7.40 o   0.2638E-03
  -9  10  14      916.94      945.75       11.02 o   0.1825E-03
  -8  10  14      425.58      394.46        7.26 o   0.4580E-03
  -7  10  14       62.89       66.17        3.47 o   0.6386E-02
  -6  10  14      847.53      793.90        9.76 o   0.2052E-03
  -5  10  14     2433.45     2420.68       17.79 o   0.7263E-04
  -4  10  14      380.57      355.58        6.42 o   0.5333E-03
  -3  10  14      333.65      363.45        6.17 o   0.5067E-03
  -2  10  14     1365.97     1342.57       14.19 o   0.1244E-03
  -1  10  14      481.40      454.32        8.12 o   0.3960E-03
   0  10  14      443.21      377.79        7.79 o   0.4523E-03
   1  10  14      488.71      466.41        7.60 o   0.3872E-03
   2  10  14     1527.17     1499.50       13.37 o   0.1113E-03
   3  10  14      353.71      377.53        6.98 o   0.4861E-03
   4  10  14      390.24      362.02        7.15 o   0.5185E-03
   5  10  14     2396.32     2333.96       17.64 o   0.7269E-04
   6  10  14      881.81      811.15       10.93 o   0.1966E-03
   7  10  14       68.72       67.07        3.48 o   0.6207E-02
   8  10  14      440.48      415.33        6.39 o   0.4357E-03
   9  10  14      921.33      942.12        9.04 o   0.1848E-03
  10  10  14     3186.69     3379.29       27.40 o   0.4995E-04
  -9  11  14      172.47      173.10        4.80 o   0.1367E-02
  -8  11  14      272.13      266.24        5.66 o   0.7932E-03
  -7  11  14       15.50       20.66        3.15 o   0.3373E-01
  -6  11  14      982.42      922.33        9.90 o   0.1746E-03
  -5  11  14       93.37       98.77        4.14 o   0.3525E-02
  -4  11  14      242.86      282.92        5.43 o   0.6084E-03
  -3  11  14      950.91      941.15       11.80 o   0.1806E-03
  -2  11  14     2860.07     2861.50       22.18 o   0.6279E-04
  -1  11  14      160.61      174.99        5.31 o   0.1411E-02
   0  11  14        8.27       22.35        3.58 o   0.2645E-01
   1  11  14      183.87      187.01        5.72 o   0.1323E-02
   2  11  14     2860.81     2851.85       20.17 o   0.6254E-04
   3  11  14      993.61      989.59       10.57 o   0.1725E-03
   4  11  14      266.46      294.85        6.13 o   0.5945E-03
   5  11  14       95.95       96.14        4.33 o   0.3629E-02
   6  11  14     1108.24     1054.87       10.92 o   0.1539E-03
   7  11  14       23.50       22.65        2.70 o   0.3277E-01
   8  11  14      297.33      289.94        5.49 o   0.7083E-03
   9  11  14      209.83      203.08        6.77 o   0.1107E-02
  -8  12  14       79.16       75.86        9.07 o   0.5205E-02
  -7  12  14      377.71      377.02        7.24 o   0.5119E-03
  -6  12  14       51.62       49.59        4.06 o   0.1002E-01
  -5  12  14      608.47      633.07        9.20 o   0.2702E-03
  -4  12  14      595.70      605.69        8.83 o   0.2927E-03
  -3  12  14      455.27      460.84        7.35 o   0.3788E-03
  -2  12  14      119.44       96.15        4.52 o   0.3140E-02
  -1  12  14      156.27      165.94        5.12 o   0.1480E-02
   0  12  14        1.68        0.05        2.92 o   0.8137E-01
   1  12  14      142.61      159.64        4.93 o   0.1524E-02
   2  12  14      130.59      115.10        4.58 o   0.2490E-02
   3  12  14      552.45      551.21        8.06 o   0.3126E-03
   4  12  14      638.90      640.51        8.00 o   0.2772E-03
   5  12  14      493.96      529.49        7.81 o   0.3265E-03
   6  12  14       48.88       48.97        3.27 o   0.1040E-01
   7  12  14      419.80      407.30        6.37 o   0.4575E-03
   8  12  14       77.88       63.90        6.12 o   0.6398E-02
  -6  13  14      320.57      283.08        8.30 o   0.6777E-03
  -5  13  14       63.11       55.45        3.82 o   0.7656E-02
  -4  13  14        9.02        8.38        3.01 o   0.5844E-01
  -3  13  14       31.35       31.62        3.07 o   0.1924E-01
  -2  13  14      491.82      503.70        8.23 o   0.3565E-03
  -1  13  14     1040.07     1055.18       11.25 o   0.1576E-03
   0  13  14      682.01      646.11        9.29 o   0.2613E-03
   1  13  14     1035.68     1052.48       10.75 o   0.1576E-03
   2  13  14      467.58      478.37        7.59 o   0.3794E-03
   3  13  14       61.53       53.95        3.64 o   0.8039E-02
   4  13  14       13.99        5.46        2.76 o   0.4399E-01
   5  13  14       55.89       51.91        3.30 o   0.8744E-02
   6  13  14      300.17      267.12        6.49 o   0.7338E-03
  -3  14  14      335.12      355.09       12.34 o   0.5381E-03
  -2  14  14      659.97      636.74       10.68 o   0.2698E-03
  -1  14  14      163.98      171.15        5.27 o   0.1456E-02
   0  14  14      115.24      117.61        5.32 o   0.2419E-02
   1  14  14      178.13      175.45        5.79 o   0.1402E-02
   2  14  14      649.63      641.08        9.87 o   0.2731E-03
   3  14  14      370.44      362.75        8.96 o   0.5322E-03
   0   1  15     4196.79     4093.19       35.75 o   0.4390E-04
   1   1  15     3912.26     4157.10       29.64 o   0.4004E-04
  -1   2  15     1128.24     1066.28       15.38 o   0.1508E-03
   0   2  15     6052.15     5880.90       37.96 o   0.3176E-04
   1   2  15      965.33      907.94       15.06 o   0.1779E-03
   2   2  15     1067.89     1008.39       13.34 o   0.1597E-03
  -2   3  15     6769.21     6933.42       33.35 o   0.2813E-04
  -1   3  15     1462.96     1350.64       17.15 o   0.1146E-03
   0   3  15     3760.91     3601.60       30.19 o   0.4657E-04
   1   3  15     1539.83     1415.56       17.96 o   0.1086E-03
   2   3  15     6578.12     6827.25       29.24 o   0.2730E-04
   3   3  15      467.55      477.13        5.61 o   0.4145E-03
  -3   4  15     3256.97     3266.70       15.49 o   0.5584E-04
  -2   4  15      493.80      464.21        5.79 o   0.3873E-03
  -1   4  15      522.45      506.36        6.41 o   0.3337E-03
   0   4  15     8202.53     8027.58       33.62 o   0.2511E-04
   1   4  15      474.87      469.03        5.33 o   0.3587E-03
   2   4  15      464.13      441.57        5.77 o   0.4158E-03
   3   4  15     3431.36     3467.01       15.78 o   0.5375E-04
   4   4  15      285.03      285.60        4.41 o   0.6407E-03
  -4   5  15      691.42      723.78        6.82 o   0.2305E-03
  -3   5  15     2990.10     3007.30       15.79 o   0.5697E-04
  -2   5  15      696.37      633.54        6.47 o   0.2605E-03
  -1   5  15      107.08       73.36        3.24 o   0.5222E-02
   0   5  15     1375.67     1376.90        9.34 o   0.1231E-03
   1   5  15       85.72       55.14        2.81 o   0.8923E-02
   2   5  15      679.06      616.46        6.87 o   0.2685E-03
   3   5  15     2840.81     2902.32       14.98 o   0.5716E-04
   4   5  15      612.99      638.03        6.54 o   0.2640E-03
   5   5  15      185.23      154.99        4.11 o   0.1555E-02
  -5   6  15      281.73      297.11        5.26 o   0.7315E-03
  -4   6  15      117.36      111.99        3.72 o   0.2635E-02
  -3   6  15      378.86      364.30        5.50 o   0.5350E-03
  -2   6  15     3110.78     3046.54       16.12 o   0.5639E-04
  -1   6  15      797.18      775.51        7.42 o   0.2189E-03
   0   6  15     1506.43     1756.20       10.44 o   0.6973E-04
   1   6  15      832.47      812.00        7.70 o   0.2087E-03
   2   6  15     3133.78     3086.89       16.16 o   0.5644E-04
   3   6  15      484.93      465.33        6.25 o   0.3934E-03
   4   6  15      118.49      108.30        3.65 o   0.2706E-02
   5   6  15      370.90      387.14        5.79 o   0.5214E-03
   6   6  15       10.74       10.84        3.29 o   0.5767E-01
  -6   7  15     1174.66     1097.73       10.47 o   0.1445E-03
  -5   7  15      750.26      756.60        8.37 o   0.2292E-03
  -4   7  15     1098.48     1052.61        9.42 o   0.1548E-03
  -3   7  15     1943.57     1876.52       13.11 o   0.8720E-04
  -2   7  15      207.94      209.13        4.46 o   0.1129E-02
  -1   7  15      413.46      446.16        5.70 o   0.4373E-03
   0   7  15     3282.38     3352.72       17.71 o   0.4665E-04
   1   7  15      494.19      528.35        6.23 o   0.3570E-03
   2   7  15      171.06      166.27        4.17 o   0.1533E-02
   3   7  15     1978.75     1915.82       13.97 o   0.8581E-04
   4   7  15      976.59      937.24        9.82 o   0.1757E-03
   5   7  15      752.38      782.22        8.15 o   0.2150E-03
   6   7  15     1141.64     1077.74       10.77 o   0.1490E-03
   7   7  15       56.51       54.18        3.49 o   0.8746E-02
  -7   8  15     2720.05     2750.35       16.46 o   0.6472E-04
  -6   8  15     1021.18     1067.12        9.57 o   0.1507E-03
  -5   8  15      388.22      391.07        6.75 o   0.5008E-03
  -4   8  15     2562.67     2679.35       16.78 o   0.6325E-04
  -3   8  15     1497.40     1494.27       11.90 o   0.1144E-03
  -2   8  15      115.57      134.57        3.87 o   0.1826E-02
  -1   8  15      806.82      800.05        8.76 o   0.2163E-03
   0   8  15      148.96      115.43        4.18 o   0.2176E-02
   1   8  15      903.10      884.12        8.79 o   0.1913E-03
   2   8  15      125.61      139.73        4.21 o   0.1757E-02
   3   8  15     1659.18     1678.52       13.19 o   0.1011E-03
   4   8  15     2514.50     2617.47       16.69 o   0.6508E-04
   5   8  15      322.60      317.09        6.37 o   0.6421E-03
   6   8  15      990.90     1037.98       10.21 o   0.1548E-03
   7   8  15     2719.53     2794.26       17.47 o   0.6203E-04
   8   8  15     1091.19     1180.54        9.95 o   0.1351E-03
  -8   9  15     1192.92     1228.51       10.78 o   0.1368E-03
  -7   9  15     1075.38     1058.80       10.97 o   0.1589E-03
  -6   9  15     1182.80     1168.88       11.42 o   0.1444E-03
  -5   9  15      612.68      686.81        7.72 o   0.2360E-03
  -4   9  15     1071.69     1093.16       10.71 o   0.1530E-03
  -3   9  15      742.50      731.12        8.61 o   0.2282E-03
  -2   9  15       54.85       76.77        3.66 o   0.3903E-02
  -1   9  15      759.38      824.31        9.17 o   0.1919E-03
   0   9  15      315.61      312.60        6.01 o   0.6612E-03
   1   9  15      757.93      804.31        9.03 o   0.2008E-03
   2   9  15       85.07      110.09        4.00 o   0.2281E-02
   3   9  15      654.42      629.02        8.81 o   0.2703E-03
   4   9  15     1019.38     1036.02       11.75 o   0.1624E-03
   5   9  15      558.35      622.91        8.24 o   0.2650E-03
   6   9  15     1082.95     1077.14       10.72 o   0.1555E-03
   7   9  15     1140.30     1132.00        9.92 o   0.1497E-03
   8   9  15     1038.36     1088.17        8.94 o   0.1520E-03
   9   9  15     1064.53     1137.77       10.15 o   0.1418E-03
  -9  10  15     1219.31     1375.25       12.66 o   0.1036E-03
  -8  10  15      145.36      138.55        4.36 o   0.1945E-02
  -7  10  15       58.92       48.52        3.43 o   0.9778E-02
  -6  10  15      635.63      634.84        8.29 o   0.2797E-03
  -5  10  15      475.79      524.97        7.45 o   0.3111E-03
  -4  10  15       62.77       69.30        3.77 o   0.5484E-02
  -3  10  15      994.63     1039.40       10.37 o   0.1629E-03
  -2  10  15      816.29      835.26       11.28 o   0.2095E-03
  -1  10  15     1097.71     1060.04       12.23 o   0.1554E-03
   0  10  15      523.98      615.60        8.38 o   0.2567E-03
   1  10  15      923.48      928.23        9.93 o   0.1846E-03
   2  10  15      809.36      823.85        9.27 o   0.2133E-03
   3  10  15      955.50      996.57       10.21 o   0.1711E-03
   4  10  15       64.02       58.47        4.19 o   0.7404E-02
   5  10  15      455.27      485.00        7.64 o   0.3496E-03
   6  10  15      594.12      603.36        8.69 o   0.2973E-03
   7  10  15       73.70       60.70        3.28 o   0.6725E-02
   8  10  15      131.39      131.00        3.90 o   0.2159E-02
   9  10  15     1160.50     1292.27       11.53 o   0.1121E-03
  10  10  15       11.84       10.12        3.43 o   0.5573E-01
  -9  11  15      434.66      451.82       25.39 o   0.4138E-03
  -8  11  15      228.13      240.04        5.43 o   0.8704E-03
  -7  11  15     1704.18     1733.14       15.57 o   0.9606E-04
  -6  11  15       86.34       86.44        3.72 o   0.3780E-02
  -5  11  15      528.41      551.45        7.50 o   0.3045E-03
  -4  11  15      993.46      966.31       11.25 o   0.1684E-03
  -3  11  15      419.42      392.89        7.97 o   0.4729E-03
  -2  11  15     1606.91     1465.00       15.56 o   0.1033E-03
  -1  11  15      578.72      538.19        8.75 o   0.3149E-03
   0  11  15      794.40      752.45       10.66 o   0.2206E-03
   1  11  15      568.46      518.08        9.39 o   0.3236E-03
   2  11  15     1621.25     1498.86       14.09 o   0.1029E-03
   3  11  15      449.66      413.11        7.55 o   0.4372E-03
   4  11  15     1027.60      965.03       10.86 o   0.1665E-03
   5  11  15      601.91      620.72        8.63 o   0.2685E-03
   6  11  15       75.29       81.14        3.58 o   0.4050E-02
   7  11  15     1742.74     1770.22       13.84 o   0.9435E-04
   8  11  15      248.94      278.68        4.90 o   0.6912E-03
   9  11  15      463.03      482.52       13.09 o   0.3815E-03
  -7  12  15      151.72      194.56        5.06 o   0.1067E-02
  -6  12  15      185.00      188.49        5.56 o   0.1330E-02
  -5  12  15      405.23      406.48        7.78 o   0.4608E-03
  -4  12  15      388.04      404.07        8.13 o   0.4419E-03
  -3  12  15      239.57      253.60        5.83 o   0.8635E-03
  -2  12  15      133.36      148.74        4.57 o   0.1786E-02
  -1  12  15      240.54      241.51        5.72 o   0.9275E-03
   0  12  15       32.11       24.44        3.03 o   0.2777E-01
   1  12  15      202.33      217.46        5.29 o   0.1050E-02
   2  12  15      134.55      149.01        4.34 o   0.1786E-02
   3  12  15      231.08      240.47        5.21 o   0.9207E-03
   4  12  15      379.19      394.59        6.19 o   0.4573E-03
   5  12  15      385.66      389.70        6.72 o   0.4822E-03
   6  12  15      173.19      165.46        4.35 o   0.1548E-02
   7  12  15      168.75      205.65        4.30 o   0.1010E-02
  -5  13  15      269.40      275.74        7.84 o   0.7930E-03
  -4  13  15       48.77       50.23        3.45 o   0.1175E-01
  -3  13  15      136.78      129.80        4.67 o   0.2055E-02
  -2  13  15      282.45      266.44        6.43 o   0.7896E-03
  -1  13  15       50.25       42.36        3.44 o   0.1155E-01
   0  13  15     1513.75     1394.47       13.75 o   0.1108E-03
   1  13  15       43.78       36.90        2.88 o   0.1467E-01
   2  13  15      308.45      292.92        6.05 o   0.6994E-03
   3  13  15      144.48      140.08        4.60 o   0.1861E-02
   4  13  15       46.86       49.90        3.27 o   0.1172E-01
   5  13  15      287.69      279.89        5.53 o   0.7529E-03
  -2  14  15      348.35      381.31       14.35 o   0.4758E-03
  -1  14  15      100.48       81.34        5.37 o   0.4022E-02
   0  14  15      132.35      129.28        5.98 o   0.2055E-02
   1  14  15      113.67      100.50        5.09 o   0.3028E-02
   2  14  15      396.81      408.59       10.48 o   0.4522E-03
   0   0  16    14841.98    14222.89      188.33 o   0.1425E-04
   0   1  16      369.55      322.76        9.68 o   0.5612E-03
   1   1  16       12.23       23.33        4.25 o   0.3567E-01
  -1   2  16      967.20      974.21       11.01 o   0.1612E-03
   0   2  16      385.42      354.65        9.46 o   0.5674E-03
   1   2  16      980.26      971.91       11.34 o   0.1642E-03
   2   2  16     2137.87     2121.10       14.40 o   0.8030E-04
  -2   3  16      145.22      148.19        3.22 o   0.1666E-02
  -1   3  16     3121.83     3105.12       17.72 o   0.5815E-04
   0   3  16       69.32       69.74        3.02 o   0.5716E-02
   1   3  16     2864.84     2862.92       15.56 o   0.6250E-04
   2   3  16      225.94      220.29        3.97 o   0.9935E-03
   3   3  16        6.70        0.31        2.02 o   0.2893E-01
  -3   4  16     1734.55     1636.48       10.47 o   0.9685E-04
  -2   4  16      358.44      313.52        4.82 o   0.5745E-03
  -1   4  16      455.69      491.83        5.48 o   0.3792E-03
   0   4  16       39.49       43.63        2.30 o   0.1590E-01
   1   4  16      506.13      547.44        5.61 o   0.3290E-03
   2   4  16      281.66      248.77        4.52 o   0.7780E-03
   3   4  16     1841.88     1768.63       10.84 o   0.9204E-04
   4   4  16     2805.39     2652.18       15.17 o   0.6155E-04
  -4   5  16      723.10      778.08        7.20 o   0.2162E-03
  -3   5  16     2131.51     2220.40       13.01 o   0.7834E-04
  -2   5  16     2116.28     2271.10       12.92 o   0.6599E-04
  -1   5  16       21.06       18.96        2.37 o   0.3844E-01
   0   5  16      116.24      152.93        3.23 o   0.1320E-02
   1   5  16       14.01       10.55        2.21 o   0.5503E-01
   2   5  16     1972.19     2118.24       12.40 o   0.7049E-04
   3   5  16     2125.35     2213.94       13.00 o   0.7862E-04
   4   5  16      725.39      784.92        7.23 o   0.2129E-03
   5   5  16     2502.76     2455.93       14.57 o   0.7005E-04
  -5   6  16     4286.99     4323.12       21.46 o   0.4340E-04
  -4   6  16      176.91      167.50        4.26 o   0.1516E-02
  -3   6  16     1630.94     1628.32       11.42 o   0.1042E-03
  -2   6  16     2253.83     2347.08       13.26 o   0.6882E-04
  -1   6  16      249.34      228.10        4.36 o   0.9272E-03
   0   6  16     1591.59     1628.36       10.96 o   0.9727E-04
   1   6  16      268.82      240.86        4.80 o   0.8522E-03
   2   6  16     2196.99     2299.76       13.68 o   0.6938E-04
   3   6  16     1663.04     1664.06       11.48 o   0.1017E-03
   4   6  16      186.21      171.58        4.39 o   0.1441E-02
   5   6  16     4364.80     4443.39       21.11 o   0.4156E-04
   6   6  16     1936.56     2047.88       13.78 o   0.8142E-04
  -6   7  16      447.10      490.27        6.55 o   0.3685E-03
  -5   7  16     3821.98     3802.28       20.50 o   0.4865E-04
  -4   7  16      255.36      228.62        5.04 o   0.9334E-03
  -3   7  16     1337.32     1404.65       10.52 o   0.1120E-03
  -2   7  16     2062.18     2085.07       13.77 o   0.7829E-04
  -1   7  16      101.54      114.49        3.46 o   0.2248E-02
   0   7  16       26.09       16.91        2.73 o   0.4228E-01
   1   7  16      133.90      141.94        3.94 o   0.1690E-02
   2   7  16     2412.41     2421.58       15.65 o   0.6921E-04
   3   7  16     1217.65     1273.78       10.83 o   0.1239E-03
   4   7  16      255.89      224.90        5.62 o   0.9444E-03
   5   7  16     3891.80     3927.58       21.69 o   0.4592E-04
   6   7  16      435.74      464.32        6.52 o   0.4001E-03
   7   7  16        6.64        4.89        2.92 o   0.3642E-01
  -7   8  16      445.64      449.02        6.22 o   0.4213E-03
  -6   8  16      551.11      561.11        7.43 o   0.3122E-03
  -5   8  16      333.33      341.52        6.62 o   0.5847E-03
  -4   8  16     2151.09     2167.56       15.04 o   0.8132E-04
  -3   8  16      930.95      905.77        9.40 o   0.1848E-03
  -2   8  16     1345.15     1572.03       11.03 o   0.8884E-04
  -1   8  16     4436.94     4461.65       23.79 o   0.4236E-04
   0   8  16       35.72       43.69        3.09 o   0.1076E-01
   1   8  16     4188.01     4215.62       21.98 o   0.4440E-04
   2   8  16     1397.36     1594.87       12.11 o   0.9023E-04
   3   8  16      902.32      867.57       10.22 o   0.1912E-03
   4   8  16     2181.18     2200.49       15.20 o   0.8029E-04
   5   8  16      369.32      377.87        6.37 o   0.5163E-03
   6   8  16      582.73      593.01        7.92 o   0.2933E-03
   7   8  16      397.30      392.49        6.05 o   0.4888E-03
   8   8  16      492.99      517.67        6.49 o   0.3478E-03
  -8   9  16     3627.25     3718.30       21.31 o   0.4912E-04
  -7   9  16      623.31      591.66        8.06 o   0.2867E-03
  -6   9  16      115.08       96.50        4.28 o   0.3378E-02
  -5   9  16      161.37      203.75        4.62 o   0.1039E-02
  -4   9  16      593.79      590.81        7.90 o   0.3026E-03
  -3   9  16      121.55      125.39        4.17 o   0.1907E-02
  -2   9  16     1296.73     1214.21       12.60 o   0.1302E-03
  -1   9  16      424.22      460.32        6.87 o   0.3905E-03
   0   9  16       44.89       39.90        3.58 o   0.1241E-01
   1   9  16      382.29      403.50        6.79 o   0.4693E-03
   2   9  16     1247.58     1175.06       12.13 o   0.1357E-03
   3   9  16      118.60      120.40        4.59 o   0.2033E-02
   4   9  16      617.36      621.09        8.65 o   0.2885E-03
   5   9  16      176.02      213.33        5.12 o   0.9979E-03
   6   9  16      133.99      122.38        4.48 o   0.2424E-02
   7   9  16      676.12      646.46        7.99 o   0.2613E-03
   8   9  16     3561.27     3663.16       18.71 o   0.4947E-04
   9   9  16        5.42        0.33        2.57 o   0.2461E+00
  -9  10  16      158.60      223.38        4.64 o   0.8738E-03
  -8  10  16      277.14      261.16        5.30 o   0.7878E-03
  -7  10  16      186.02      187.46        4.71 o   0.1275E-02
  -6  10  16      342.21      327.15        5.83 o   0.5834E-03
  -5  10  16      646.24      611.91        8.62 o   0.2784E-03
  -4  10  16      230.12      240.72        5.75 o   0.9406E-03
  -3  10  16      887.28      832.95        9.90 o   0.1951E-03
  -2  10  16      140.24      164.41        4.86 o   0.1413E-02
  -1  10  16     1340.13     1408.11       14.53 o   0.1161E-03
   0  10  16       23.55        7.42        3.69 o   0.3323E-01
   1  10  16     1359.33     1445.27       12.88 o   0.1115E-03
   2  10  16      145.29      165.50        4.53 o   0.1402E-02
   3  10  16      742.20      697.28        9.10 o   0.2380E-03
   4  10  16      245.91      247.31        5.68 o   0.8980E-03
   5  10  16      514.19      490.31        8.03 o   0.3629E-03
   6  10  16      296.11      286.51        6.15 o   0.6897E-03
   7  10  16      159.68      160.02        4.20 o   0.1559E-02
   8  10  16      255.20      231.40        5.11 o   0.9047E-03
   9  10  16      198.10      259.40        5.28 o   0.7335E-03
  -8  11  16      790.17      904.96       10.16 o   0.1697E-03
  -7  11  16       83.44       99.02        4.01 o   0.3041E-02
  -6  11  16      268.83      263.45        5.82 o   0.8006E-03
  -5  11  16       16.11       14.71        3.03 o   0.5003E-01
  -4  11  16      135.49      104.45        4.42 o   0.2703E-02
  -3  11  16      241.61      252.65        6.05 o   0.8736E-03
  -2  11  16      172.47      157.78        5.78 o   0.1540E-02
  -1  11  16      482.62      535.78        7.92 o   0.3075E-03
   0  11  16      370.84      392.87        7.51 o   0.4611E-03
   1  11  16      430.53      462.03        8.50 o   0.3741E-03
   2  11  16      159.02      150.07        4.49 o   0.1684E-02
   3  11  16      291.91      288.55        6.09 o   0.7281E-03
   4  11  16      187.19      146.17        4.64 o   0.1615E-02
   5  11  16       14.32       17.55        2.89 o   0.4416E-01
   6  11  16      271.46      265.60        5.52 o   0.7911E-03
   7  11  16       93.65      117.06        3.45 o   0.2288E-02
   8  11  16      727.59      842.35        9.08 o   0.1821E-03
  -7  12  16      370.39      384.32        8.71 o   0.4767E-03
  -6  12  16        9.87       13.89        3.49 o   0.4337E-01
  -5  12  16      105.11      108.19        4.72 o   0.2733E-02
  -4  12  16      905.75      864.30       12.10 o   0.1904E-03
  -3  12  16      137.22      139.24        4.72 o   0.1993E-02
  -2  12  16       24.88       37.79        3.01 o   0.1402E-01
  -1  12  16      160.66      137.71        5.19 o   0.1840E-02
   0  12  16      437.22      426.45        7.30 o   0.4368E-03
   1  12  16      161.39      142.57        4.72 o   0.1778E-02
   2  12  16       24.41       33.85        3.16 o   0.1725E-01
   3  12  16      119.90      127.74        3.94 o   0.2231E-02
   4  12  16      870.59      833.01        9.78 o   0.1986E-03
   5  12  16       98.37      103.64        3.80 o   0.2890E-02
   6  12  16        7.66       12.84        2.25 o   0.4470E-01
   7  12  16      395.75      409.90        9.30 o   0.4414E-03
  -5  13  16       88.79       70.70        5.48 o   0.5275E-02
  -4  13  16      226.40      260.84        5.91 o   0.7453E-03
  -3  13  16       43.49       49.03        3.34 o   0.9165E-02
  -2  13  16      122.82      121.47        4.49 o   0.2416E-02
  -1  13  16      313.77      301.98        6.29 o   0.6678E-03
   0  13  16      527.70      548.51        8.56 o   0.3202E-03
   1  13  16      340.93      331.35        6.19 o   0.5967E-03
   2  13  16      140.04      142.41        4.27 o   0.1914E-02
   3  13  16       34.47       38.65        3.25 o   0.1352E-01
   4  13  16      186.93      200.76        5.54 o   0.1103E-02
   5  13  16       70.58       56.62        4.22 o   0.7671E-02
   0   1  17       10.68        4.78        2.36 o   0.3774E-01
   1   1  17     2145.74     2111.90       14.10 o   0.7986E-04
  -1   2  17     4500.69     4450.62       21.10 o   0.4179E-04
   0   2  17     2107.24     2050.31       13.03 o   0.8165E-04
   1   2  17     4283.51     4286.32       19.51 o   0.4436E-04
   2   2  17       70.72       52.29        2.67 o   0.8199E-02
  -2   3  17     2799.66     2756.99       14.54 o   0.6194E-04
  -1   3  17       12.65        2.14        2.22 o   0.2277E-01
   0   3  17      475.05      466.76        5.93 o   0.3897E-03
   1   3  17        8.66        1.67        2.12 o   0.1904E-01
   2   3  17     2812.91     2786.57       14.65 o   0.6199E-04
   3   3  17      365.39      342.40        4.70 o   0.5861E-03
  -3   4  17      276.22      331.46        4.59 o   0.5317E-03
  -2   4  17     4011.02     4129.44       18.95 o   0.3927E-04
  -1   4  17      598.42      645.71        6.28 o   0.2791E-03
   0   4  17     4652.14     4661.64       19.58 o   0.4158E-04
   1   4  17      514.74      570.49        5.69 o   0.3137E-03
   2   4  17     3958.92     4085.72       19.16 o   0.3943E-04
   3   4  17      261.93      321.54        4.14 o   0.5426E-03
   4   4  17      966.34     1065.66        8.25 o   0.1394E-03
  -4   5  17     4352.26     4609.39       20.28 o   0.3734E-04
  -3   5  17       75.93       62.19        3.35 o   0.6913E-02
  -2   5  17     1051.43     1179.70        9.00 o   0.1247E-03
  -1   5  17     2404.93     2451.89       14.18 o   0.6324E-04
   0   5  17     2271.45     2358.99       13.21 o   0.7597E-04
   1   5  17     2399.05     2449.66       13.77 o   0.6305E-04
   2   5  17     1124.59     1245.74        9.31 o   0.1203E-03
   3   5  17       44.06       36.18        2.85 o   0.1681E-01
   4   5  17     4156.32     4421.59       20.23 o   0.3833E-04
   5   5  17      157.58      136.47        4.07 o   0.2071E-02
  -5   6  17      887.59      891.07        8.76 o   0.1941E-03
  -4   6  17      514.35      588.00        6.71 o   0.2556E-03
  -3   6  17      496.30      552.16        6.71 o   0.2983E-03
  -2   6  17      287.00      288.70        4.77 o   0.7313E-03
  -1   6  17     1826.54     1829.23       12.40 o   0.9429E-04
   0   6  17      565.51      511.98        6.55 o   0.3441E-03
   1   6  17     1944.35     1965.71       13.25 o   0.8655E-04
   2   6  17      282.13      298.95        5.17 o   0.7029E-03
   3   6  17      518.09      578.16        6.60 o   0.2820E-03
   4   6  17      591.47      672.08        7.09 o   0.2208E-03
   5   6  17      983.70      989.47        9.37 o   0.1743E-03
   6   6  17      405.59      368.98        6.09 o   0.4844E-03
  -6   7  17       54.20       64.34        3.27 o   0.5943E-02
  -5   7  17     1098.72     1096.14        9.80 o   0.1504E-03
  -4   7  17     1489.70     1519.37       12.27 o   0.1065E-03
  -3   7  17      393.69      394.50        6.10 o   0.4905E-03
  -2   7  17     1338.83     1330.52       11.24 o   0.1275E-03
  -1   7  17     1479.69     1471.10       11.29 o   0.1137E-03
   0   7  17     1922.28     1740.80       13.09 o   0.8339E-04
   1   7  17     1452.77     1443.70       11.76 o   0.1158E-03
   2   7  17     1199.42     1211.21       10.86 o   0.1395E-03
   3   7  17      427.04      421.24        7.01 o   0.4477E-03
   4   7  17     1484.62     1507.33       12.24 o   0.1081E-03
   5   7  17     1130.51     1099.33       10.75 o   0.1510E-03
   6   7  17       29.45       32.91        2.99 o   0.1758E-01
   7   7  17      457.37      403.57        6.62 o   0.4221E-03
  -7   8  17       96.40      121.78        3.85 o   0.2212E-02
  -6   8  17      286.99      266.30        5.78 o   0.7802E-03
  -5   8  17      584.88      587.97        8.00 o   0.3067E-03
  -4   8  17      770.16      743.50        9.12 o   0.2270E-03
  -3   8  17     1105.66     1036.19       10.13 o   0.1540E-03
  -2   8  17      467.84      410.39        6.78 o   0.4182E-03
  -1   8  17      280.40      323.94        5.56 o   0.5568E-03
   0   8  17     3231.87     3338.89       18.95 o   0.4705E-04
   1   8  17      283.28      321.96        5.56 o   0.5630E-03
   2   8  17      562.76      501.26        8.04 o   0.3319E-03
   3   8  17     1161.12     1072.14       11.56 o   0.1460E-03
   4   8  17      845.50      823.58        9.41 o   0.2048E-03
   5   8  17      554.21      564.07        7.65 o   0.3209E-03
   6   8  17      234.61      223.39        5.51 o   0.1008E-02
   7   8  17       72.48       96.66        3.35 o   0.3091E-02
   8   8  17     2541.70     2485.32       15.95 o   0.6913E-04
  -8   9  17       35.41       37.02        2.88 o   0.1753E-01
  -7   9  17      262.90      274.14        5.21 o   0.7612E-03
  -6   9  17      894.25      848.17        9.48 o   0.1934E-03
  -5   9  17      252.99      230.97        5.35 o   0.9066E-03
  -4   9  17      451.01      489.07        7.02 o   0.3627E-03
  -3   9  17     2220.61     2326.51       15.87 o   0.6834E-04
  -2   9  17       48.84       53.39        3.73 o   0.9442E-02
  -1   9  17      426.29      422.15        7.15 o   0.4133E-03
   0   9  17      361.70      424.43        6.49 o   0.3979E-03
   1   9  17      336.35      346.39        6.78 o   0.5081E-03
   2   9  17       51.90       59.33        3.77 o   0.7707E-02
   3   9  17     2027.07     2143.67       16.79 o   0.7276E-04
   4   9  17      437.05      482.92        7.37 o   0.3636E-03
   5   9  17      330.68      304.84        6.65 o   0.6326E-03
   6   9  17      898.43      857.46        9.76 o   0.1924E-03
   7   9  17      250.35      255.72        4.77 o   0.8487E-03
   8   9  17       33.85       31.77        2.75 o   0.2146E-01
   9   9  17        8.43       11.73        2.44 o   0.4927E-01
  -9  10  17      533.02      496.43        9.81 o   0.3523E-03
  -8  10  17      284.89      321.38        5.20 o   0.5567E-03
  -7  10  17      386.19      337.73        6.22 o   0.5286E-03
  -6  10  17      193.91      200.90        4.58 o   0.1175E-02
  -5  10  17       17.05       19.66        2.91 o   0.4001E-01
  -4  10  17      408.00      401.30        7.33 o   0.4705E-03
  -3  10  17      767.33      735.09        9.49 o   0.2292E-03
  -2  10  17      537.10      562.61        8.27 o   0.3078E-03
  -1  10  17       88.63       85.05        4.35 o   0.4260E-02
   0  10  17      118.19      166.35        4.54 o   0.1283E-02
   1  10  17      117.02      109.78        4.30 o   0.2846E-02
   2  10  17      575.88      614.62        8.12 o   0.2734E-03
   3  10  17      743.45      722.11        9.57 o   0.2370E-03
   4  10  17      387.57      380.86        6.94 o   0.5012E-03
   5  10  17        2.40        6.22        3.09 o   0.4598E-01
   6  10  17      139.91      142.72        4.16 o   0.1936E-02
   7  10  17      379.05      339.64        5.90 o   0.5347E-03
   8  10  17      264.92      296.13        5.50 o   0.6220E-03
   9  10  17      540.41      503.93        9.83 o   0.3464E-03
  -8  11  17      166.64      200.33        6.85 o   0.1082E-02
  -7  11  17       18.38       24.98        3.19 o   0.2576E-01
  -6  11  17       24.93       15.51        3.09 o   0.4202E-01
  -5  11  17        6.61        3.46        2.81 o   0.3121E-01
  -4  11  17      581.72      589.46        8.25 o   0.3079E-03
  -3  11  17      666.41      657.86        9.51 o   0.2676E-03
  -2  11  17       95.79      100.12        4.38 o   0.3053E-02
  -1  11  17       56.69       70.27        3.83 o   0.5496E-02
   0  11  17     1251.71     1299.73       14.06 o   0.1233E-03
   1  11  17       54.85       66.35        4.35 o   0.6074E-02
   2  11  17      144.50      145.89        4.64 o   0.1789E-02
   3  11  17      570.95      570.54        7.77 o   0.3185E-03
   4  11  17      625.97      631.94        7.99 o   0.2837E-03
   5  11  17       14.56        6.89        2.72 o   0.4811E-01
   6  11  17       14.82        8.57        2.48 o   0.5053E-01
   7  11  17       32.07       35.58        2.50 o   0.1643E-01
   8  11  17      184.73      217.20        6.58 o   0.9791E-03
  -6  12  17       37.82       36.87        3.78 o   0.1420E-01
  -5  12  17      787.27      777.17       11.51 o   0.2211E-03
  -4  12  17      276.54      272.66        6.06 o   0.7436E-03
  -3  12  17      181.50      201.86        5.35 o   0.1030E-02
  -2  12  17      562.44      556.14        8.24 o   0.3222E-03
  -1  12  17      202.99      184.79        5.55 o   0.1261E-02
   0  12  17      548.40      552.67        7.93 o   0.3122E-03
   1  12  17      218.93      193.25        5.23 o   0.1156E-02
   2  12  17      647.26      629.55        9.66 o   0.2759E-03
   3  12  17      174.98      203.33        4.52 o   0.9988E-03
   4  12  17      257.71      265.86        5.17 o   0.7587E-03
   5  12  17      785.17      777.49        8.69 o   0.2216E-03
   6  12  17       36.17       39.57        2.73 o   0.1225E-01
  -4  13  17      599.32      591.57       11.13 o   0.2997E-03
  -3  13  17      120.29      120.96        4.61 o   0.2520E-02
  -2  13  17      142.24      127.26        4.79 o   0.2196E-02
  -1  13  17      451.72      436.47        7.63 o   0.4139E-03
   0  13  17       11.47       14.30        2.67 o   0.4977E-01
   1  13  17      438.02      425.56        6.78 o   0.4276E-03
   2  13  17      176.79      164.25        4.68 o   0.1529E-02
   3  13  17      137.27      140.11        4.62 o   0.2028E-02
   4  13  17      569.86      577.51        8.98 o   0.3118E-03
   0   1  18      229.89      172.41        3.98 o   0.1141E-02
   1   1  18       29.79       25.35        2.36 o   0.2297E-01
  -1   2  18     1667.78     1723.78       10.52 o   0.8992E-04
   0   2  18      404.78      408.08        5.29 o   0.4710E-03
   1   2  18     1676.06     1722.87       10.52 o   0.9130E-04
   2   2  18     2910.64     3070.48       14.64 o   0.5258E-04
  -2   3  18      964.69      951.29        8.33 o   0.1777E-03
  -1   3  18      386.30      348.44        5.13 o   0.5250E-03
   0   3  18      510.80      570.66        5.95 o   0.2460E-03
   1   3  18      288.42      258.08        4.48 o   0.7715E-03
   2   3  18     1048.24     1016.80        8.85 o   0.1632E-03
   3   3  18     1970.37     1940.36       11.53 o   0.8653E-04
  -3   4  18      160.02      165.20        3.81 o   0.1640E-02
  -2   4  18       36.44       41.86        2.80 o   0.1054E-01
  -1   4  18      841.01      793.89        7.82 o   0.2071E-03
   0   4  18      993.12      835.20        8.04 o   0.1715E-03
   1   4  18      859.12      812.04        7.82 o   0.2023E-03
   2   4  18       51.06       58.74        2.75 o   0.6109E-02
   3   4  18      109.68      108.83        3.18 o   0.3041E-02
   4   4  18     3573.71     3650.93       17.75 o   0.4799E-04
  -4   5  18     1420.65     1472.75       10.68 o   0.1138E-03
  -3   5  18      475.91      507.90        6.42 o   0.3381E-03
  -2   5  18     2618.67     2704.72       16.32 o   0.6258E-04
  -1   5  18     1716.10     1702.46       11.60 o   0.9992E-04
   0   5  18     2742.24     2849.07       15.70 o   0.6100E-04
   1   5  18     1551.21     1539.35       10.97 o   0.1102E-03
   2   5  18     2623.45     2691.14       14.56 o   0.6364E-04
   3   5  18      416.13      431.23        5.91 o   0.4219E-03
   4   5  18     1607.58     1634.27       11.47 o   0.1056E-03
   5   5  18      582.76      594.73        7.08 o   0.3086E-03
  -5   6  18     1822.94     1905.80       13.14 o   0.8700E-04
  -4   6  18      506.65      470.47        6.79 o   0.3712E-03
  -3   6  18      953.02     1074.24        9.45 o   0.1409E-03
  -2   6  18      493.51      528.15        6.44 o   0.3448E-03
  -1   6  18      739.66      755.35        7.76 o   0.2187E-03
   0   6  18     2415.25     2432.47       15.50 o   0.7247E-04
   1   6  18      678.57      702.06        7.57 o   0.2337E-03
   2   6  18      470.91      513.97        6.53 o   0.3513E-03
   3   6  18      865.40      978.73        8.57 o   0.1550E-03
   4   6  18      532.99      497.54        6.75 o   0.3483E-03
   5   6  18     1814.68     1904.12       12.85 o   0.8662E-04
   6   6  18     3018.97     2990.93       16.77 o   0.5920E-04
  -6   7  18     4698.04     4671.33       23.22 o   0.4128E-04
  -5   7  18      564.31      559.26        7.59 o   0.3140E-03
  -4   7  18     2713.76     2746.24       17.59 o   0.6450E-04
  -3   7  18     1150.74     1186.90       10.38 o   0.1363E-03
  -2   7  18      925.46      956.72       10.02 o   0.1797E-03
  -1   7  18      532.10      537.60        6.77 o   0.3196E-03
   0   7  18     3687.72     3742.78       20.15 o   0.4964E-04
   1   7  18      481.70      477.25        7.10 o   0.3708E-03
   2   7  18     1002.30     1042.78       10.04 o   0.1630E-03
   3   7  18     1000.51     1006.97       10.18 o   0.1653E-03
   4   7  18     2690.62     2713.35       17.75 o   0.6568E-04
   5   7  18      641.98      638.94        8.46 o   0.2697E-03
   6   7  18     4609.23     4565.69       22.83 o   0.4170E-04
   7   7  18       12.85       10.52        2.82 o   0.5617E-01
  -7   8  18      804.88      830.65        8.83 o   0.1975E-03
  -6   8  18     1273.46     1330.46       11.56 o   0.1195E-03
  -5   8  18     1378.74     1297.43       12.22 o   0.1222E-03
  -4   8  18     1451.80     1357.36       12.54 o   0.1158E-03
  -3   8  18     1551.49     1639.85       12.45 o   0.9396E-04
  -2   8  18     1592.64     1485.82       12.65 o   0.1057E-03
  -1   8  18      780.52      800.78        8.69 o   0.2157E-03
   0   8  18     1067.28     1059.41       10.44 o   0.1493E-03
   1   8  18      755.48      767.27        8.80 o   0.2288E-03
   2   8  18     1487.58     1373.47       12.78 o   0.1128E-03
   3   8  18     1692.64     1791.44       14.18 o   0.8600E-04
   4   8  18     1509.69     1423.83       12.77 o   0.1116E-03
   5   8  18     1518.57     1451.64       13.33 o   0.1113E-03
   6   8  18     1297.11     1342.71       11.49 o   0.1198E-03
   7   8  18      779.59      803.42        8.01 o   0.2055E-03
   8   8  18        7.23        1.34        2.55 o   0.2584E-01
  -8   9  18      307.27      356.24        5.30 o   0.4857E-03
  -7   9  18      189.78      166.60        4.39 o   0.1414E-02
  -6   9  18      395.20      434.67        6.23 o   0.4211E-03
  -5   9  18      133.04      142.31        4.20 o   0.1800E-02
  -4   9  18      216.87      223.00        5.14 o   0.1050E-02
  -3   9  18      315.67      272.26        5.93 o   0.7016E-03
  -2   9  18     1562.61     1494.53       13.76 o   0.1080E-03
  -1   9  18     2483.03     2406.60       18.10 o   0.6888E-04
   0   9  18      296.62      336.22        6.06 o   0.5255E-03
   1   9  18     2536.96     2464.27       18.93 o   0.6768E-04
   2   9  18     1628.78     1554.77       14.40 o   0.1036E-03
   3   9  18      306.47      268.57        6.35 o   0.7222E-03
   4   9  18      253.11      248.79        5.83 o   0.8829E-03
   5   9  18      160.88      169.45        4.69 o   0.1411E-02
   6   9  18      419.61      456.96        6.43 o   0.3970E-03
   7   9  18      219.53      192.84        4.46 o   0.1138E-02
   8   9  18      337.32      386.24        5.66 o   0.4420E-03
   9   9  18       33.51       54.01        2.93 o   0.8235E-02
  -9  10  18      175.75      151.91        8.55 o   0.1612E-02
  -8  10  18       85.63       65.12        3.23 o   0.5278E-02
  -7  10  18       22.00       19.08        2.63 o   0.3719E-01
  -6  10  18      176.30      171.79        4.47 o   0.1423E-02
  -5  10  18        4.22        5.53        2.67 o   0.5159E-01
  -4  10  18       66.18       55.38        4.13 o   0.7336E-02
  -3  10  18      296.19      317.38        6.22 o   0.6318E-03
  -2  10  18       52.94       52.13        3.55 o   0.9755E-02
  -1  10  18     1150.73     1209.80       12.79 o   0.1336E-03
   0  10  18     3114.30     3003.52       21.80 o   0.5734E-04
   1  10  18     1234.14     1283.50       12.62 o   0.1278E-03
   2  10  18       80.35       81.82        4.06 o   0.4758E-02
   3  10  18      372.27      393.28        6.43 o   0.4859E-03
   4  10  18       67.87       61.05        3.64 o   0.6481E-02
   5  10  18        7.99        8.05        2.75 o   0.5702E-01
   6  10  18      175.66      178.55        4.31 o   0.1347E-02
   7  10  18       26.34       16.48        2.54 o   0.3860E-01
   8  10  18       65.79       50.98        3.30 o   0.7923E-02
   9  10  18      163.82      143.92        6.82 o   0.1769E-02
  -7  11  18      198.44      192.69        4.78 o   0.1208E-02
  -6  11  18       55.63       62.59        3.54 o   0.7407E-02
  -5  11  18      355.28      341.84        6.47 o   0.5672E-03
  -4  11  18       95.16      104.50        3.80 o   0.3492E-02
  -3  11  18      964.16      952.64       11.14 o   0.1774E-03
  -2  11  18       47.32       42.43        3.36 o   0.1350E-01
  -1  11  18      181.74      191.26        5.05 o   0.1219E-02
   0  11  18      456.03      457.33        7.45 o   0.3738E-03
   1  11  18      161.70      168.03        4.98 o   0.1474E-02
   2  11  18       23.27       23.89        3.11 o   0.3448E-01
   3  11  18     1029.40     1018.18       10.66 o   0.1657E-03
   4  11  18       96.10      101.54        3.87 o   0.3598E-02
   5  11  18      400.21      392.56        6.36 o   0.4842E-03
   6  11  18       50.65       57.67        2.70 o   0.8849E-02
   7  11  18      163.74      157.34        4.09 o   0.1599E-02
  -6  12  18      171.54      201.66        8.14 o   0.1077E-02
  -5  12  18       49.99       45.15        3.69 o   0.1190E-01
  -4  12  18      195.71      222.11        5.63 o   0.9514E-03
  -3  12  18       93.31       92.35        4.04 o   0.3798E-02
  -2  12  18      892.95      926.44       10.22 o   0.1817E-03
  -1  12  18        2.50        4.12        2.61 o   0.3112E-01
   0  12  18        7.11        3.47        2.65 o   0.3790E-01
   1  12  18        7.59        3.40        2.47 o   0.2712E-01
   2  12  18      899.94      918.76       10.79 o   0.1862E-03
   3  12  18       65.94       67.18        3.36 o   0.6475E-02
   4  12  18      205.40      232.89        4.53 o   0.8907E-03
   5  12  18       59.75       54.90        3.03 o   0.8667E-02
   6  12  18      232.40      260.69        9.26 o   0.7790E-03
  -3  13  18      177.61      168.70        7.69 o   0.1450E-02
  -2  13  18      362.65      330.20        7.53 o   0.5736E-03
  -1  13  18      280.68      249.60        6.74 o   0.7975E-03
   0  13  18      245.20      196.42        5.78 o   0.1017E-02
   1  13  18      318.12      300.33        6.15 o   0.6517E-03
   2  13  18      333.51      317.35        7.58 o   0.6249E-03
   3  13  18      192.35      185.53        6.76 o   0.1276E-02
   0   1  19      109.75      143.24        3.14 o   0.1774E-02
   1   1  19     1360.14     1360.83        9.79 o   0.1257E-03
  -1   2  19      477.62      438.78        5.94 o   0.3978E-03
   0   2  19     3567.95     3534.18       18.06 o   0.5114E-04
   1   2  19      518.84      481.65        5.94 o   0.3590E-03
   2   2  19      381.19      349.05        4.99 o   0.5196E-03
  -2   3  19      214.37      221.11        4.43 o   0.9572E-03
  -1   3  19      262.92      270.87        4.69 o   0.8188E-03
   0   3  19      154.75      153.94        3.95 o   0.1633E-02
   1   3  19      261.49      270.74        4.48 o   0.8217E-03
   2   3  19      218.79      224.90        4.48 o   0.9133E-03
   3   3  19      173.04      227.07        3.80 o   0.6252E-03
  -3   4  19     2083.49     2057.75       13.56 o   0.8265E-04
  -2   4  19     1477.16     1407.48       11.93 o   0.1122E-03
  -1   4  19      697.39      750.81        7.24 o   0.2353E-03
   0   4  19       11.22       17.25        2.31 o   0.4427E-01
   1   4  19      645.40      704.62        7.00 o   0.2492E-03
   2   4  19     1460.97     1375.88       10.82 o   0.1130E-03
   3   4  19     2251.17     2223.29       13.30 o   0.7676E-04
   4   4  19     2027.66     2092.71       13.03 o   0.7242E-04
  -4   5  19       35.01       30.98        3.22 o   0.2006E-01
  -3   5  19       81.46       71.77        3.61 o   0.5808E-02
  -2   5  19      301.98      271.91        5.79 o   0.7924E-03
  -1   5  19      302.53      351.35        4.89 o   0.4625E-03
   0   5  19      221.48      185.88        4.64 o   0.1074E-02
   1   5  19      252.57      301.14        4.82 o   0.5444E-03
   2   5  19      355.66      327.35        5.34 o   0.6206E-03
   3   5  19       76.34       69.59        3.43 o   0.6130E-02
   4   5  19       43.36       35.61        3.13 o   0.1571E-01
   5   5  19      394.39      479.32        6.07 o   0.3340E-03
  -5   6  19      952.79      944.78        9.44 o   0.1804E-03
  -4   6  19      248.35      211.61        5.28 o   0.9887E-03
  -3   6  19     1176.94     1181.00       10.72 o   0.1434E-03
  -2   6  19      364.87      350.85        5.76 o   0.5611E-03
  -1   6  19     2280.91     2392.57       14.96 o   0.6225E-04
   0   6  19      767.26      727.14        8.46 o   0.2304E-03
   1   6  19     2399.33     2515.98       15.68 o   0.5930E-04
   2   6  19      339.74      311.79        5.85 o   0.6339E-03
   3   6  19     1100.42     1086.79       10.37 o   0.1553E-03
   4   6  19      201.20      174.40        4.58 o   0.1309E-02
   5   6  19      980.02      975.88        9.62 o   0.1750E-03
   6   6  19      343.59      303.54        5.72 o   0.6188E-03
  -6   7  19      577.92      593.62        7.36 o   0.2869E-03
  -5   7  19     1180.93     1199.18       10.76 o   0.1386E-03
  -4   7  19      602.63      520.89        7.68 o   0.3105E-03
  -3   7  19      365.58      356.89        6.37 o   0.5254E-03
  -2   7  19      184.87      227.18        5.12 o   0.8496E-03
  -1   7  19     3325.50     3335.24       18.77 o   0.5509E-04
   0   7  19     1524.75     1560.53       12.02 o   0.1105E-03
   1   7  19     3313.16     3313.43       20.31 o   0.5534E-04
   2   7  19      190.49      240.32        5.00 o   0.7828E-03
   3   7  19      337.91      346.17        6.29 o   0.5287E-03
   4   7  19      610.70      530.76        8.09 o   0.3050E-03
   5   7  19     1002.31     1025.56       10.42 o   0.1613E-03
   6   7  19      559.17      568.46        6.95 o   0.3036E-03
   7   7  19      308.15      346.00        5.42 o   0.5360E-03
  -7   8  19       43.09       40.56        3.02 o   0.1275E-01
  -6   8  19      307.58      284.86        5.61 o   0.6907E-03
  -5   8  19      575.08      521.30        7.51 o   0.3238E-03
  -4   8  19      663.95      636.40        8.47 o   0.2681E-03
  -3   8  19      398.35      405.62        6.42 o   0.4519E-03
  -2   8  19       47.19       36.43        3.31 o   0.1625E-01
  -1   8  19      161.73      127.12        4.48 o   0.2086E-02
   0   8  19     2290.65     2483.52       15.77 o   0.6048E-04
   1   8  19      126.76      102.22        4.19 o   0.3058E-02
   2   8  19       46.75       38.57        3.48 o   0.1601E-01
   3   8  19      337.80      352.86        6.46 o   0.5275E-03
   4   8  19      710.27      679.18        8.83 o   0.2487E-03
   5   8  19      514.59      462.17        7.58 o   0.3717E-03
   6   8  19      265.35      242.41        5.26 o   0.8466E-03
   7   8  19       27.29       26.02        2.66 o   0.2468E-01
   8   8  19       17.76       15.16        2.64 o   0.4868E-01
  -8   9  19      730.90      755.26        7.69 o   0.2269E-03
  -7   9  19        7.14        5.89        2.50 o   0.5033E-01
  -6   9  19       11.64       14.04        2.60 o   0.4692E-01
  -5   9  19       37.30       31.13        3.08 o   0.1955E-01
  -4   9  19      168.73      181.37        4.65 o   0.1293E-02
  -3   9  19      191.65      179.04        5.21 o   0.1358E-02
  -2   9  19      492.43      501.90        7.87 o   0.3386E-03
  -1   9  19     1126.77     1061.46       11.49 o   0.1507E-03
   0   9  19     2790.84     2912.94       17.59 o   0.6065E-04
   1   9  19     1106.04     1047.73       12.27 o   0.1537E-03
   2   9  19      601.91      613.86        8.76 o   0.2703E-03
   3   9  19      196.10      176.82        5.45 o   0.1348E-02
   4   9  19      213.12      226.15        5.32 o   0.9517E-03
   5   9  19       41.09       32.36        3.28 o   0.1791E-01
   6   9  19        6.99        8.78        2.53 o   0.5627E-01
   7   9  19        7.75        4.48        2.62 o   0.3971E-01
   8   9  19      682.94      706.98        8.26 o   0.2429E-03
   9   9  19        4.88        0.47        2.62 o   0.1447E-01
  -8  10  19      222.25      203.20        5.37 o   0.1107E-02
  -7  10  19      463.24      457.39        6.40 o   0.4050E-03
  -6  10  19       19.30       22.05        2.74 o   0.3145E-01
  -5  10  19       98.30       86.82        3.69 o   0.3863E-02
  -4  10  19      342.00      343.62        6.35 o   0.5573E-03
  -3  10  19     1438.74     1467.03       13.62 o   0.1127E-03
  -2  10  19      256.66      245.03        5.86 o   0.8880E-03
  -1  10  19      257.60      237.06        5.88 o   0.8576E-03
   0  10  19      215.55      257.81        5.27 o   0.7466E-03
   1  10  19      230.77      226.18        5.45 o   0.9215E-03
   2  10  19      240.32      235.14        5.62 o   0.9524E-03
   3  10  19     1298.78     1313.43       11.88 o   0.1269E-03
   4  10  19      270.32      277.49        5.60 o   0.7200E-03
   5  10  19       67.65       55.51        3.29 o   0.7764E-02
   6  10  19       32.27       38.70        2.77 o   0.1349E-01
   7  10  19      428.70      432.06        6.50 o   0.4401E-03
   8  10  19      241.80      215.36        5.49 o   0.1003E-02
  -7  11  19       37.34       49.94        3.89 o   0.8787E-02
  -6  11  19       35.55       33.38        3.01 o   0.1897E-01
  -5  11  19      797.87      804.06       10.68 o   0.2118E-03
  -4  11  19        6.77        4.67        3.01 o   0.4016E-01
  -3  11  19      858.82      886.10       10.69 o   0.1855E-03
  -2  11  19      298.29      285.57        6.22 o   0.6964E-03
  -1  11  19      204.70      188.67        5.10 o   0.1187E-02
   0  11  19        3.47        1.55        2.72 o   0.1936E-01
   1  11  19      206.28      192.87        5.51 o   0.1165E-02
   2  11  19      296.73      271.60        6.07 o   0.7226E-03
   3  11  19      867.89      871.76       10.57 o   0.1935E-03
   4  11  19        9.57       15.48        2.44 o   0.4745E-01
   5  11  19      784.13      814.47        8.98 o   0.2032E-03
   6  11  19       25.84       24.47        2.35 o   0.3040E-01
   7  11  19       29.12       35.91        2.91 o   0.1520E-01
  -5  12  19      298.17      303.56        7.33 o   0.6903E-03
  -4  12  19      273.79      261.38        6.54 o   0.7882E-03
  -3  12  19      800.26      862.97        9.76 o   0.1862E-03
  -2  12  19      331.76      334.65        6.26 o   0.6124E-03
  -1  12  19      106.09      104.65        3.88 o   0.2882E-02
   0  12  19        5.39       17.99        2.43 o   0.3467E-01
   1  12  19      122.35      111.04        4.05 o   0.2557E-02
   2  12  19      286.64      297.23        5.88 o   0.7265E-03
   3  12  19      838.51      900.39        9.34 o   0.1782E-03
   4  12  19      262.66      252.96        5.05 o   0.8278E-03
   5  12  19      265.15      275.25        6.15 o   0.7780E-03
  -2  13  19       79.35       89.25        8.48 o   0.3732E-02
  -1  13  19      523.60      466.80       14.65 o   0.3625E-03
   0  13  19       22.76       20.04        3.79 o   0.3360E-01
   1  13  19      465.94      434.73       11.64 o   0.4104E-03
   2  13  19       88.22      111.28        6.27 o   0.2522E-02
   0   0  20      531.67      525.52       11.33 o   0.3491E-03
   0   1  20       77.39       82.09        3.12 o   0.4271E-02
   1   1  20      137.02      145.67        3.50 o   0.2090E-02
  -1   2  20     1064.32      956.25        9.29 o   0.1596E-03
   0   2  20      144.91      142.79        3.85 o   0.2213E-02
   1   2  20     1022.58      909.00        8.99 o   0.1667E-03
   2   2  20     5686.29     6085.09       25.05 o   0.2891E-04
  -2   3  20     2383.82     2451.99       14.75 o   0.6628E-04
  -1   3  20      310.09      280.73        5.41 o   0.7252E-03
   0   3  20     1302.76     1268.18       10.38 o   0.1304E-03
   1   3  20      237.85      214.85        4.43 o   0.1044E-02
   2   3  20     2439.25     2493.34       15.59 o   0.6588E-04
   3   3  20      355.30      317.94        5.18 o   0.5881E-03
  -3   4  20      282.75      274.16        5.40 o   0.7640E-03
  -2   4  20     1134.98     1204.82       10.29 o   0.1284E-03
  -1   4  20       67.11       70.45        3.42 o   0.5090E-02
   0   4  20      962.84      954.88        8.63 o   0.1741E-03
   1   4  20       40.97       44.47        2.86 o   0.1082E-01
   2   4  20     1254.09     1304.25       10.21 o   0.1217E-03
   3   4  20      232.42      229.86        4.74 o   0.9778E-03
   4   4  20     9490.08     9447.71       40.26 o   0.2385E-04
  -4   5  20     1313.48     1366.75       11.81 o   0.1244E-03
  -3   5  20      855.66      832.19        9.12 o   0.2030E-03
  -2   5  20     3394.30     3524.68       20.14 o   0.4769E-04
  -1   5  20       55.89       52.33        3.18 o   0.9134E-02
   0   5  20     2258.72     2339.00       14.42 o   0.7219E-04
   1   5  20       73.80       71.57        3.46 o   0.5603E-02
   2   5  20     3464.73     3549.06       18.22 o   0.4882E-04
   3   5  20      858.14      812.35        9.03 o   0.2028E-03
   4   5  20     1304.30     1357.02       11.06 o   0.1253E-03
   5   5  20     2072.66     1907.01       13.70 o   0.8015E-04
  -5   6  20     1917.97     2052.35       14.39 o   0.7566E-04
  -4   6  20     1557.46     1529.00       12.71 o   0.1090E-03
  -3   6  20     3224.65     3234.39       18.61 o   0.5541E-04
  -2   6  20       92.35       87.69        3.66 o   0.3717E-02
  -1   6  20      209.32      255.09        4.93 o   0.7445E-03
   0   6  20       16.14        7.70        2.85 o   0.3332E-01
   1   6  20      221.26      268.78        4.94 o   0.6966E-03
   2   6  20      104.87       98.37        3.94 o   0.3100E-02
   3   6  20     3355.35     3400.23       19.89 o   0.5200E-04
   4   6  20     1574.09     1535.99       11.44 o   0.1076E-03
   5   6  20     1864.38     1965.61       13.79 o   0.8079E-04
   6   6  20     2747.55     2807.14       16.63 o   0.6293E-04
  -6   7  20       38.65       34.23        3.31 o   0.1647E-01
  -5   7  20      417.91      428.64        6.49 o   0.4338E-03
  -4   7  20      151.40      126.29        4.53 o   0.2084E-02
  -3   7  20      468.62      435.01        6.91 o   0.4096E-03
  -2   7  20      430.43      391.25        6.77 o   0.4639E-03
  -1   7  20     1878.48     1902.05       13.77 o   0.8795E-04
   0   7  20     2194.28     2254.51       15.07 o   0.7759E-04
   1   7  20     1952.48     1958.97       14.72 o   0.8658E-04
   2   7  20      407.88      366.50        6.52 o   0.4989E-03
   3   7  20      374.28      351.81        6.24 o   0.5375E-03
   4   7  20      172.35      141.20        4.74 o   0.1740E-02
   5   7  20      448.01      454.61        6.68 o   0.4071E-03
   6   7  20       70.15       64.79        3.40 o   0.6041E-02
   7   7  20      472.78      465.66        6.76 o   0.3944E-03
  -7   8  20       16.90       15.16        2.56 o   0.4933E-01
  -6   8  20      718.63      702.52        8.27 o   0.2454E-03
  -5   8  20      196.25      169.97        4.71 o   0.1374E-02
  -4   8  20      595.72      614.49        7.93 o   0.2833E-03
  -3   8  20       38.05       39.72        3.39 o   0.1595E-01
  -2   8  20     2170.82     2254.58       15.91 o   0.7526E-04
  -1   8  20     2760.62     2847.36       17.55 o   0.6107E-04
   0   8  20     3609.76     3779.82       21.63 o   0.4700E-04
   1   8  20     2622.34     2695.00       17.14 o   0.6469E-04
   2   8  20     2226.60     2268.50       16.32 o   0.7750E-04
   3   8  20       52.72       55.50        3.58 o   0.9165E-02
   4   8  20      592.69      607.12        8.11 o   0.2885E-03
   5   8  20      182.45      162.65        4.89 o   0.1490E-02
   6   8  20      702.54      686.18        8.06 o   0.2517E-03
   7   8  20       15.74       15.77        2.63 o   0.4786E-01
   8   8  20      133.78       99.52        4.35 o   0.2751E-02
  -8   9  20      398.61      416.84        5.99 o   0.4805E-03
  -7   9  20      202.63      212.48        4.73 o   0.1021E-02
  -6   9  20       64.22       68.75        3.16 o   0.6928E-02
  -5   9  20      609.99      613.16        7.36 o   0.2904E-03
  -4   9  20      285.19      295.09        5.60 o   0.6531E-03
  -3   9  20     1157.01     1176.54       11.42 o   0.1476E-03
  -2   9  20      747.13      746.54        9.50 o   0.2299E-03
  -1   9  20      641.01      615.79        8.90 o   0.2785E-03
   0   9  20      154.40       76.76        4.13 o   0.2790E-02
   1   9  20      659.01      652.09        8.81 o   0.2669E-03
   2   9  20      723.69      727.95        9.39 o   0.2347E-03
   3   9  20     1245.76     1231.51       12.15 o   0.1365E-03
   4   9  20      333.81      332.37        5.94 o   0.5771E-03
   5   9  20      666.42      677.04        7.84 o   0.2592E-03
   6   9  20      114.73      106.04        3.77 o   0.3139E-02
   7   9  20      188.18      201.56        4.71 o   0.1072E-02
   8   9  20      441.66      454.13        6.79 o   0.4278E-03
   9   9  20       47.95       64.46        3.61 o   0.6346E-02
  -8  10  20      150.40      167.48        8.23 o   0.1451E-02
  -7  10  20       80.66       78.08        3.24 o   0.4384E-02
  -6  10  20       30.87       32.20        2.71 o   0.1928E-01
  -5  10  20      313.91      306.74        5.30 o   0.6569E-03
  -4  10  20      249.12      261.66        5.33 o   0.8512E-03
  -3  10  20       66.62       82.03        3.37 o   0.3910E-02
  -2  10  20      759.45      795.84        9.45 o   0.2024E-03
  -1  10  20      538.99      512.51        7.95 o   0.3413E-03
   0  10  20      666.33      741.27        8.52 o   0.2012E-03
   1  10  20      519.91      501.78        7.54 o   0.3540E-03
   2  10  20      774.15      813.08        9.23 o   0.1973E-03
   3  10  20       59.87       75.41        3.28 o   0.4396E-02
   4  10  20      195.08      189.97        4.57 o   0.1274E-02
   5  10  20      300.63      298.27        5.54 o   0.6864E-03
   6  10  20       30.16       34.03        2.60 o   0.1768E-01
   7  10  20       79.52       75.68        3.24 o   0.4548E-02
   8  10  20      166.00      184.33        6.94 o   0.1271E-02
  -6  11  20       10.13        8.18        3.22 o   0.5326E-01
  -5  11  20       58.09       64.67        3.55 o   0.5990E-02
  -4  11  20      160.80      158.10        4.90 o   0.1556E-02
  -3  11  20      274.78      278.42        5.99 o   0.7315E-03
  -2  11  20      245.53      242.03        6.04 o   0.8948E-03
  -1  11  20       68.41       65.28        3.31 o   0.5815E-02
   0  11  20     2287.55     2299.13       16.84 o   0.7672E-04
   1  11  20       63.79       66.84        3.65 o   0.5370E-02
   2  11  20      256.65      255.48        5.34 o   0.8382E-03
   3  11  20      251.58      265.01        5.19 o   0.7659E-03
   4  11  20      156.32      152.26        4.20 o   0.1640E-02
   5  11  20       58.50       68.10        2.99 o   0.5671E-02
   6  11  20       11.87        8.28        2.48 o   0.5178E-01
  -4  12  20       52.27       56.90        4.23 o   0.7061E-02
  -3  12  20      707.82      765.06        9.71 o   0.2134E-03
  -2  12  20      107.90       94.74        4.06 o   0.3356E-02
  -1  12  20       46.47       46.56        3.44 o   0.1135E-01
   0  12  20     1326.63     1402.21       13.44 o   0.1193E-03
   1  12  20       49.22       44.64        2.89 o   0.1125E-01
   2  12  20      110.75      100.04        3.84 o   0.3146E-02
   3  12  20      776.55      817.37        9.93 o   0.2032E-03
   4  12  20       54.81       52.57        3.78 o   0.8523E-02
   0   1  21        4.57        1.34        2.41 o   0.2126E-01
   1   1  21       47.58       48.69        2.77 o   0.1186E-01
  -1   2  21     1872.60     1925.31       13.04 o   0.8602E-04
   0   2  21      105.22      141.56        3.65 o   0.1478E-02
   1   2  21     1877.30     1947.50       13.12 o   0.8385E-04
   2   2  21     1878.66     1984.40       13.21 o   0.8290E-04
  -2   3  21     1056.20     1032.01        9.61 o   0.1615E-03
  -1   3  21     1273.94     1308.67       11.21 o   0.1286E-03
   0   3  21      328.31      318.32        5.36 o   0.5990E-03
   1   3  21     1284.66     1298.83       10.46 o   0.1320E-03
   2   3  21      926.28      914.31        9.05 o   0.1861E-03
   3   3  21      278.80      218.59        5.44 o   0.9457E-03
  -3   4  21     1435.18     1431.89       11.85 o   0.1174E-03
  -2   4  21     1695.92     1756.96       12.88 o   0.8484E-04
  -1   4  21     1881.37     1870.14       13.86 o   0.9100E-04
   0   4  21        1.74        5.20        2.73 o   0.4301E-01
   1   4  21     1705.54     1689.51       12.46 o   0.9987E-04
   2   4  21     1703.46     1747.95       12.36 o   0.8644E-04
   3   4  21     1567.87     1544.80       12.46 o   0.1068E-03
   4   4  21      754.72      673.46        8.81 o   0.2364E-03
  -4   5  21      673.11      563.00        8.71 o   0.2710E-03
  -3   5  21      519.07      511.57        7.26 o   0.3550E-03
  -2   5  21     1806.74     1891.06       13.34 o   0.7940E-04
  -1   5  21     1019.80     1040.77        9.70 o   0.1424E-03
   0   5  21      469.88      408.76        6.55 o   0.4225E-03
   1   5  21     1000.18     1012.63        9.49 o   0.1474E-03
   2   5  21     1765.74     1824.29       12.86 o   0.8356E-04
   3   5  21      496.66      477.57        7.18 o   0.3770E-03
   4   5  21      751.38      625.11        8.78 o   0.2379E-03
   5   5  21     3372.27     3288.10       19.62 o   0.5243E-04
  -5   6  21      907.29      790.71        9.49 o   0.1907E-03
  -4   6  21      420.26      487.05        6.54 o   0.3453E-03
  -3   6  21      472.28      437.21        6.77 o   0.4000E-03
  -2   6  21      141.43      156.14        4.08 o   0.1910E-02
  -1   6  21      517.88      460.35        7.72 o   0.3732E-03
   0   6  21      623.82      724.88        7.37 o   0.1804E-03
   1   6  21      487.96      439.14        6.93 o   0.3994E-03
   2   6  21      147.35      162.56        4.42 o   0.1793E-02
   3   6  21      416.09      380.07        6.70 o   0.4688E-03
   4   6  21      404.59      455.74        6.46 o   0.3793E-03
   5   6  21      885.32      766.33        9.80 o   0.1962E-03
   6   6  21     2509.66     2715.07       17.24 o   0.5942E-04
  -6   7  21      395.48      400.72        6.47 o   0.4790E-03
  -5   7  21      126.45      119.12        4.26 o   0.2318E-02
  -4   7  21      903.67      881.93        9.63 o   0.1907E-03
  -3   7  21      694.76      727.87        8.17 o   0.2326E-03
  -2   7  21     2044.22     2149.14       15.11 o   0.7507E-04
  -1   7  21      904.57      944.75        9.58 o   0.1728E-03
   0   7  21      275.50      295.75        5.34 o   0.6010E-03
   1   7  21      986.58     1006.95       10.16 o   0.1664E-03
   2   7  21     2094.37     2176.40       16.20 o   0.7555E-04
   3   7  21      609.48      655.38        7.63 o   0.2559E-03
   4   7  21      876.87      864.69        9.96 o   0.1968E-03
   5   7  21      128.59      121.99        4.25 o   0.2255E-02
   6   7  21      384.33      377.71        6.26 o   0.5083E-03
   7   7  21      565.47      509.90        7.52 o   0.3281E-03
  -7   8  21      169.54      155.38        4.06 o   0.1586E-02
  -6   8  21      351.51      339.20        5.74 o   0.5731E-03
  -5   8  21       52.92       53.58        3.23 o   0.9054E-02
  -4   8  21      758.73      782.45        8.51 o   0.2135E-03
  -3   8  21      279.03      294.70        5.42 o   0.7102E-03
  -2   8  21      559.52      618.14        7.96 o   0.2901E-03
  -1   8  21      742.69      817.66        9.02 o   0.1981E-03
   0   8  21      168.42      172.05        4.80 o   0.1659E-02
   1   8  21      721.64      790.71        8.38 o   0.2056E-03
   2   8  21      507.70      547.47        7.36 o   0.3421E-03
   3   8  21      339.39      353.49        5.94 o   0.5650E-03
   4   8  21      731.73      764.85        9.07 o   0.2162E-03
   5   8  21       78.41       67.88        3.92 o   0.5676E-02
   6   8  21      371.25      349.22        5.90 o   0.5414E-03
   7   8  21      176.80      154.91        4.64 o   0.1554E-02
   8   8  21        4.46        4.17        2.42 o   0.4261E-01
  -8   9  21       83.66       96.76        3.17 o   0.3251E-02
  -7   9  21       30.87       35.39        2.59 o   0.1767E-01
  -6   9  21       96.17       88.25        3.39 o   0.3777E-02
  -5   9  21       89.51       86.69        3.26 o   0.3993E-02
  -4   9  21      335.99      295.19        5.71 o   0.6284E-03
  -3   9  21     1162.00     1165.62       11.19 o   0.1437E-03
  -2   9  21      552.18      592.44        7.92 o   0.2687E-03
  -1   9  21      314.76      291.50        6.34 o   0.6843E-03
   0   9  21      161.28      116.15        4.35 o   0.2249E-02
   1   9  21      299.99      269.17        5.76 o   0.7463E-03
   2   9  21      533.01      588.47        8.04 o   0.2641E-03
   3   9  21     1033.47     1051.15       10.78 o   0.1569E-03
   4   9  21      309.96      275.22        5.73 o   0.6933E-03
   5   9  21      113.88      104.84        3.60 o   0.2902E-02
   6   9  21       93.87       84.80        3.70 o   0.4011E-02
   7   9  21       42.58       39.32        2.91 o   0.1489E-01
   8   9  21       82.98      102.23        3.19 o   0.2909E-02
  -7  10  21       16.72       16.03        3.13 o   0.4833E-01
  -6  10  21        6.41        0.88        2.34 o   0.1427E-01
  -5  10  21      610.00      595.47        7.41 o   0.2931E-03
  -4  10  21      188.14      172.52        4.77 o   0.1408E-02
  -3  10  21       48.18       38.43        3.09 o   0.1461E-01
  -2  10  21       20.90       23.63        2.82 o   0.2823E-01
  -1  10  21      196.02      217.66        5.43 o   0.9164E-03
   0  10  21       43.57       37.99        3.41 o   0.1477E-01
   1  10  21      210.21      232.61        4.93 o   0.8419E-03
   2  10  21       22.17       21.42        2.76 o   0.3440E-01
   3  10  21       65.08       54.78        3.11 o   0.8342E-02
   4  10  21      194.07      176.19        4.58 o   0.1361E-02
   5  10  21      609.22      590.96        7.70 o   0.2940E-03
   6  10  21        3.40        0.81        2.12 o   0.1480E-01
   7  10  21       25.82       23.73        2.74 o   0.3172E-01
  -5  11  21      192.53      242.13        5.20 o   0.8012E-03
  -4  11  21      136.50      137.80        4.61 o   0.2041E-02
  -3  11  21      434.11      436.75        8.20 o   0.4227E-03
  -2  11  21       25.69       31.12        3.11 o   0.2009E-01
  -1  11  21      803.31      859.58        9.89 o   0.1928E-03
   0  11  21       18.89       14.84        2.88 o   0.4904E-01
   1  11  21      749.46      809.30        9.08 o   0.2043E-03
   2  11  21       40.35       40.47        2.86 o   0.1401E-01
   3  11  21      435.80      425.88        6.36 o   0.4339E-03
   4  11  21      135.93      128.12        3.97 o   0.2186E-02
   5  11  21      200.51      252.23        4.58 o   0.7580E-03
  -3  12  21      100.73       86.81        5.49 o   0.3967E-02
  -2  12  21      522.32      514.57        9.60 o   0.3497E-03
  -1  12  21      202.00      221.68        5.43 o   0.9293E-03
   0  12  21        6.99        2.79        2.70 o   0.3303E-01
   1  12  21      224.93      230.47        5.71 o   0.9149E-03
   2  12  21      408.29      405.67        7.25 o   0.4660E-03
   3  12  21      117.89      113.46        6.34 o   0.2740E-02
   0   1  22      721.87      789.93        7.56 o   0.2231E-03
   1   1  22        3.71        4.29        2.67 o   0.4332E-01
  -1   2  22      132.42      142.63        3.92 o   0.1514E-02
   0   2  22      451.17      437.74        6.16 o   0.4253E-03
   1   2  22       63.75       71.61        3.26 o   0.3997E-02
   2   2  22      848.48     1070.33        9.04 o   0.1296E-03
  -2   3  22     1714.30     1718.62       13.21 o   0.1002E-03
  -1   3  22     1614.49     1650.61       12.69 o   0.1009E-03
   0   3  22      179.66      201.25        4.52 o   0.9283E-03
   1   3  22     1626.30     1670.24       12.73 o   0.9944E-04
   2   3  22     1764.29     1747.18       12.93 o   0.9695E-04
   3   3  22     1449.22     1516.35       12.45 o   0.1135E-03
  -3   4  22     2470.19     2448.22       15.99 o   0.7105E-04
  -2   4  22       26.15       32.51        3.29 o   0.1321E-01
  -1   4  22      971.48      981.51        9.78 o   0.1722E-03
   0   4  22        2.62        0.28        2.93 o   0.1492E-01
   1   4  22     1030.81     1006.66        9.69 o   0.1660E-03
   2   4  22       32.21       47.98        3.05 o   0.6943E-02
   3   4  22     2302.23     2285.16       15.73 o   0.7584E-04
   4   4  22      174.95      178.59        4.73 o   0.1186E-02
  -4   5  22     1045.38     1039.51       10.42 o   0.1624E-03
  -3   5  22      111.34      116.42        4.04 o   0.2934E-02
  -2   5  22      225.78      216.02        5.06 o   0.1014E-02
  -1   5  22     2145.84     2098.65       15.06 o   0.7977E-04
   0   5  22       11.10        4.09        3.13 o   0.4995E-01
   1   5  22     2040.78     2023.36       14.22 o   0.8439E-04
   2   5  22      253.50      237.46        4.88 o   0.8821E-03
   3   5  22      169.54      172.99        4.71 o   0.1572E-02
   4   5  22     1090.25     1075.51       10.91 o   0.1568E-03
   5   5  22      190.48      189.06        4.97 o   0.1191E-02
  -5   6  22      133.74       85.17        4.15 o   0.3175E-02
  -4   6  22     1007.67      980.52       10.21 o   0.1700E-03
  -3   6  22      532.84      555.85        7.13 o   0.3109E-03
  -2   6  22      901.47      853.61        9.39 o   0.1917E-03
  -1   6  22      191.51      226.82        5.03 o   0.8273E-03
   0   6  22       63.42       54.06        3.51 o   0.7567E-02
   1   6  22      182.40      212.57        4.55 o   0.9035E-03
   2   6  22      899.22      844.65        9.96 o   0.1923E-03
   3   6  22      490.53      517.76        7.55 o   0.3345E-03
   4   6  22     1056.47     1024.65       10.65 o   0.1618E-03
   5   6  22      117.08       79.56        4.35 o   0.3721E-02
   6   6  22     1540.38     1554.89       12.98 o   0.1109E-03
  -6   7  22      252.77      247.43        5.15 o   0.8558E-03
  -5   7  22      175.25      174.14        4.55 o   0.1455E-02
  -4   7  22      418.21      431.35        6.38 o   0.4192E-03
  -3   7  22      414.14      402.45        6.72 o   0.4679E-03
  -2   7  22       65.51       61.55        3.82 o   0.6935E-02
  -1   7  22     1530.14     1676.17       12.93 o   0.9239E-04
   0   7  22     2096.29     2100.66       15.09 o   0.7842E-04
   1   7  22     1567.00     1712.12       12.66 o   0.9074E-04
   2   7  22       56.63       58.13        3.66 o   0.8058E-02
   3   7  22      491.84      463.99        7.04 o   0.3846E-03
   4   7  22      544.64      533.16        7.93 o   0.3339E-03
   5   7  22      189.69      176.94        4.66 o   0.1369E-02
   6   7  22      238.50      230.91        5.00 o   0.9313E-03
   7   7  22        5.69        6.17        2.57 o   0.4117E-01
  -7   8  22      228.90      227.82        4.76 o   0.9837E-03
  -6   8  22      866.64      791.67        8.19 o   0.2003E-03
  -5   8  22     1181.38     1202.11       10.10 o   0.1375E-03
  -4   8  22       54.37       68.14        3.21 o   0.5205E-02
  -3   8  22      349.60      345.99        5.95 o   0.5669E-03
  -2   8  22      307.53      334.12        5.79 o   0.5810E-03
  -1   8  22      637.26      664.00        8.67 o   0.2574E-03
   0   8  22     1069.10     1100.18       11.05 o   0.1472E-03
   1   8  22      589.50      628.20        7.87 o   0.2695E-03
   2   8  22      362.05      376.39        6.26 o   0.5131E-03
   3   8  22      316.08      307.58        6.05 o   0.6492E-03
   4   8  22       50.04       57.18        3.37 o   0.7139E-02
   5   8  22     1220.20     1221.39       11.07 o   0.1379E-03
   6   8  22      789.97      721.53        9.31 o   0.2223E-03
   7   8  22      230.52      232.62        4.67 o   0.9670E-03
   8   8  22        4.36        0.04        2.19 o   0.1428E-01
  -8   9  22       94.70      104.27        5.94 o   0.2909E-02
  -7   9  22      111.00      109.05        3.76 o   0.2707E-02
  -6   9  22      192.48      187.44        4.35 o   0.1198E-02
  -5   9  22      793.25      850.18        8.41 o   0.1852E-03
  -4   9  22      358.83      421.39        5.44 o   0.4142E-03
  -3   9  22      466.80      467.44        6.82 o   0.3990E-03
  -2   9  22      134.00      126.53        4.29 o   0.2113E-02
  -1   9  22      999.05     1054.94       11.09 o   0.1594E-03
   0   9  22       25.36       34.62        3.12 o   0.1401E-01
   1   9  22     1010.87     1066.36       10.49 o   0.1579E-03
   2   9  22      174.07      160.63        4.86 o   0.1470E-02
   3   9  22      476.13      477.41        6.77 o   0.3896E-03
   4   9  22      401.46      463.59        6.40 o   0.3725E-03
   5   9  22      819.63      877.81        8.14 o   0.1790E-03
   6   9  22      226.82      205.57        4.82 o   0.1032E-02
   7   9  22      111.47      110.75        3.48 o   0.2539E-02
   8   9  22      127.58      117.67        5.83 o   0.2425E-02
  -6  10  22      203.91      220.37        5.13 o   0.9284E-03
  -5  10  22      251.73      244.07        5.37 o   0.8750E-03
  -4  10  22        7.13        8.06        2.56 o   0.5646E-01
  -3  10  22      589.14      610.72        7.50 o   0.2861E-03
  -2  10  22      287.47      306.35        5.40 o   0.6827E-03
  -1  10  22      813.16      786.48       10.12 o   0.2141E-03
   0  10  22       20.30       14.16        2.97 o   0.4463E-01
   1  10  22      953.87      920.26       10.07 o   0.1802E-03
   2  10  22      275.52      284.57        5.44 o   0.7647E-03
   3  10  22      597.13      620.16        7.35 o   0.2819E-03
   4  10  22        1.49        9.57        2.39 o   0.4887E-01
   5  10  22      259.85      249.46        4.90 o   0.8437E-03
   6  10  22      228.79      232.32        4.92 o   0.8929E-03
  -5  11  22      479.26      428.36       15.99 o   0.4066E-03
  -4  11  22      180.23      182.47        5.59 o   0.1302E-02
  -3  11  22       95.37      108.75        4.13 o   0.2558E-02
  -2  11  22      389.66      388.87        7.46 o   0.4962E-03
  -1  11  22      127.22      113.95        4.54 o   0.2473E-02
   0  11  22      203.67      189.08        4.96 o   0.1267E-02
   1  11  22      124.87      112.01        4.06 o   0.2544E-02
   2  11  22      351.26      370.19        6.35 o   0.5155E-03
   3  11  22      133.12      142.10        3.90 o   0.1778E-02
   4  11  22      192.48      184.91        5.00 o   0.1269E-02
   5  11  22      565.74      473.37       14.68 o   0.3386E-03
  -1  12  22      388.29      404.74       10.58 o   0.4737E-03
   0  12  22       51.72       54.33        4.02 o   0.9718E-02
   1  12  22      386.28      387.26       12.07 o   0.5025E-03
   0   1  23      145.49      127.49        3.95 o   0.1986E-02
   1   1  23       79.67       75.66        3.36 o   0.5157E-02
  -1   2  23     2116.16     2217.06       14.61 o   0.7150E-04
   0   2  23     2164.91     2162.29       14.46 o   0.7704E-04
   1   2  23     2292.01     2401.69       16.08 o   0.6630E-04
   2   2  23        5.94        1.95        3.16 o   0.2290E-01
  -2   3  23     1788.98     1839.74       14.09 o   0.8916E-04
  -1   3  23      863.09      831.82        8.89 o   0.2000E-03
   0   3  23     1178.98     1121.35       10.78 o   0.1439E-03
   1   3  23      896.22      870.11        9.38 o   0.1909E-03
   2   3  23     1865.56     1912.56       14.88 o   0.8631E-04
   3   3  23     2013.95     2020.81       15.27 o   0.7944E-04
  -3   4  23      885.28      944.51        9.49 o   0.1559E-03
  -2   4  23     1634.15     1621.55       12.85 o   0.1036E-03
  -1   4  23     1523.10     1625.35       12.37 o   0.1019E-03
   0   4  23     2282.52     2355.33       16.27 o   0.7203E-04
   1   4  23     1390.07     1478.49       12.72 o   0.1125E-03
   2   4  23     1655.49     1647.07       12.71 o   0.1024E-03
   3   4  23      826.82      891.79        9.46 o   0.1639E-03
   4   4  23     1587.39     1633.17       12.96 o   0.9517E-04
  -4   5  23      943.23     1018.61        9.55 o   0.1585E-03
  -3   5  23     2766.57     2805.55       16.91 o   0.6457E-04
  -2   5  23      641.04      653.17        7.89 o   0.2742E-03
  -1   5  23      256.38      264.86        5.48 o   0.7807E-03
   0   5  23      487.78      430.72        7.15 o   0.3857E-03
   1   5  23      234.01      257.11        5.06 o   0.7830E-03
   2   5  23      761.32      768.86        8.25 o   0.2290E-03
   3   5  23     2702.72     2729.39       17.78 o   0.6572E-04
   4   5  23      861.90      910.79        9.69 o   0.1825E-03
   5   5  23     2862.56     2845.98       18.25 o   0.6213E-04
  -5   6  23      648.95      665.85        7.48 o   0.2516E-03
  -4   6  23      232.62      235.10        5.05 o   0.8946E-03
  -3   6  23      383.69      379.60        6.31 o   0.5073E-03
  -2   6  23      559.00      554.09        7.49 o   0.3268E-03
  -1   6  23      387.85      379.52        6.49 o   0.4480E-03
   0   6  23     1423.82     1352.29       12.11 o   0.1176E-03
   1   6  23      445.25      434.01        6.51 o   0.3804E-03
   2   6  23      583.90      568.76        8.00 o   0.3124E-03
   3   6  23      370.08      364.87        6.45 o   0.5311E-03
   4   6  23      284.19      300.94        5.84 o   0.6318E-03
   5   6  23      696.51      695.78        8.86 o   0.2456E-03
   6   6  23      374.10      387.33        6.08 o   0.4808E-03
  -6   7  23      718.80      808.05        7.91 o   0.1932E-03
  -5   7  23      145.44      147.81        4.10 o   0.1826E-02
  -4   7  23      274.92      235.06        5.41 o   0.8531E-03
  -3   7  23      498.05      553.88        7.34 o   0.3041E-03
  -2   7  23      939.08      995.32        9.83 o   0.1519E-03
  -1   7  23      246.12      281.13        5.17 o   0.6632E-03
   0   7  23      341.77      281.90        6.13 o   0.7060E-03
   1   7  23      234.17      271.76        5.11 o   0.6879E-03
   2   7  23      825.13      876.56        9.11 o   0.1732E-03
   3   7  23      542.03      586.58        7.29 o   0.2909E-03
   4   7  23      269.12      227.90        5.61 o   0.8816E-03
   5   7  23      118.94      120.63        4.06 o   0.2487E-02
   6   7  23      679.41      770.59        7.82 o   0.2019E-03
   7   7  23      139.45      118.88        4.03 o   0.2341E-02
  -7   8  23      356.58      387.13        5.83 o   0.4670E-03
  -6   8  23      733.12      726.41        8.35 o   0.2391E-03
  -5   8  23      801.40      773.79        8.28 o   0.2173E-03
  -4   8  23      572.04      594.88        7.55 o   0.2920E-03
  -3   8  23       62.18       59.64        3.18 o   0.7309E-02
  -2   8  23       50.55       52.73        3.29 o   0.8295E-02
  -1   8  23      878.11      914.31        9.88 o   0.1663E-03
   0   8  23      100.54      120.50        4.13 o   0.2353E-02
   1   8  23      927.79      970.49        9.92 o   0.1557E-03
   2   8  23       78.84       74.52        3.63 o   0.4932E-02
   3   8  23       54.03       53.19        3.51 o   0.8982E-02
   4   8  23      560.69      575.74        7.61 o   0.3069E-03
   5   8  23      766.38      742.90        8.59 o   0.2281E-03
   6   8  23      650.24      653.27        7.53 o   0.2722E-03
   7   8  23      378.49      407.82        6.26 o   0.4407E-03
   8   8  23        5.64        3.80        2.46 o   0.3755E-01
  -7   9  23       10.74       12.91        2.57 o   0.5123E-01
  -6   9  23      506.84      504.05        6.54 o   0.3564E-03
  -5   9  23       94.77      108.15        3.32 o   0.2627E-02
  -4   9  23       39.05       39.87        2.38 o   0.1508E-01
  -3   9  23      752.08      756.86        8.83 o   0.2298E-03
  -2   9  23     1048.30     1098.47       10.64 o   0.1514E-03
  -1   9  23       24.53       32.48        2.88 o   0.1782E-01
   0   9  23      196.85      237.89        4.71 o   0.9757E-03
   1   9  23       43.43       55.31        3.17 o   0.7670E-02
   2   9  23      994.93     1036.69       10.33 o   0.1617E-03
   3   9  23      651.92      652.82        8.68 o   0.2710E-03
   4   9  23       41.09       33.74        2.94 o   0.1806E-01
   5   9  23      126.87      139.58        3.74 o   0.1824E-02
   6   9  23      533.06      523.96        6.68 o   0.3410E-03
   7   9  23       25.01       19.40        2.74 o   0.3559E-01
  -6  10  23      133.59      115.88        9.92 o   0.2491E-02
  -5  10  23      195.41      172.07        5.10 o   0.1363E-02
  -4  10  23      227.81      240.94        5.28 o   0.9190E-03
  -3  10  23       91.65      102.57        3.46 o   0.2989E-02
  -2  10  23       81.84       88.38        3.67 o   0.3863E-02
  -1  10  23      335.00      285.55        6.32 o   0.6487E-03
   0  10  23      358.14      431.46        6.70 o   0.3552E-03
   1  10  23      283.45      234.06        5.36 o   0.8282E-03
   2  10  23       86.37       89.04        3.36 o   0.3911E-02
   3  10  23      102.18      107.87        3.64 o   0.2845E-02
   4  10  23      264.49      274.98        5.36 o   0.7770E-03
   5  10  23      212.19      190.56        4.87 o   0.1185E-02
   6  10  23      148.90      133.83        5.55 o   0.2034E-02
  -4  11  23       32.53       37.42        4.97 o   0.1398E-01
  -3  11  23      245.35      206.97        6.29 o   0.9838E-03
  -2  11  23       83.20      101.60        4.03 o   0.3163E-02
  -1  11  23       79.79       76.20        3.68 o   0.4966E-02
   0  11  23     3127.30     3202.95       22.49 o   0.5524E-04
   1  11  23       93.96       93.92        3.74 o   0.3668E-02
   2  11  23      103.67      108.60        4.11 o   0.3020E-02
   3  11  23      205.67      181.17        5.97 o   0.1215E-02
   4  11  23       27.62       37.14        4.70 o   0.1405E-01
   0   0  24      182.95      191.21        8.32 o   0.1389E-02
   0   1  24     1317.62     1390.01       11.34 o   0.1158E-03
   1   1  24      126.81       94.82        4.24 o   0.2628E-02
  -1   2  24      604.05      522.13        8.01 o   0.3071E-03
   0   2  24       73.83       58.83        3.64 o   0.7817E-02
   1   2  24      580.74      502.28        7.87 o   0.3220E-03
   2   2  24       82.86       93.98        3.91 o   0.3508E-02
  -2   3  24     1144.52     1100.45       11.43 o   0.1484E-03
  -1   3  24      173.44      136.30        4.33 o   0.1825E-02
   0   3  24       79.79       81.28        3.72 o   0.4155E-02
   1   3  24      119.16       86.11        4.40 o   0.3596E-02
   2   3  24     1238.73     1171.91       12.46 o   0.1362E-03
   3   3  24      387.51      431.49        6.96 o   0.3896E-03
  -3   4  24       93.06      112.74        4.19 o   0.2502E-02
  -2   4  24      232.53      250.76        4.98 o   0.8091E-03
  -1   4  24      376.76      414.97        5.96 o   0.4042E-03
   0   4  24       72.50      113.93        3.80 o   0.2303E-02
   1   4  24      388.38      438.68        6.58 o   0.3742E-03
   2   4  24      305.38      322.91        5.91 o   0.5868E-03
   3   4  24       74.89       85.94        4.01 o   0.3772E-02
   4   4  24      336.32      372.91        6.35 o   0.4959E-03
  -4   5  24      624.73      665.02        7.48 o   0.2343E-03
  -3   5  24     1636.58     1673.96       12.79 o   0.1005E-03
  -2   5  24     1316.07     1289.85       11.36 o   0.1287E-03
  -1   5  24      552.43      545.87        7.73 o   0.3288E-03
   0   5  24      769.10      781.18        8.91 o   0.2105E-03
   1   5  24      583.22      574.18        7.77 o   0.3096E-03
   2   5  24     1411.28     1379.44       12.32 o   0.1198E-03
   3   5  24     1521.93     1564.60       14.02 o   0.1066E-03
   4   5  24      622.95      666.92        8.26 o   0.2323E-03
   5   5  24      116.90      132.30        4.12 o   0.1924E-02
  -5   6  24      751.61      707.08        8.06 o   0.2346E-03
  -4   6  24      187.69      188.32        4.54 o   0.1252E-02
  -3   6  24      537.84      523.12        7.81 o   0.3405E-03
  -2   6  24      228.28      262.32        5.06 o   0.7197E-03
  -1   6  24      424.67      430.24        6.80 o   0.4454E-03
   0   6  24        3.90        7.16        3.13 o   0.3985E-01
   1   6  24      381.37      398.39        6.04 o   0.4819E-03
   2   6  24      275.29      306.71        5.78 o   0.6013E-03
   3   6  24      495.31      498.24        7.70 o   0.3644E-03
   4   6  24      197.43      187.74        4.93 o   0.1236E-02
   5   6  24      834.69      800.63        9.33 o   0.2083E-03
   6   6  24      371.04      290.59        5.63 o   0.5894E-03
  -6   7  24      149.47      141.91        4.17 o   0.1887E-02
  -5   7  24      269.33      277.78        4.80 o   0.7644E-03
  -4   7  24      516.25      588.05        6.92 o   0.2639E-03
  -3   7  24      444.40      486.08        6.99 o   0.3823E-03
  -2   7  24      148.50      131.95        4.55 o   0.2040E-02
  -1   7  24      385.49      392.54        6.41 o   0.4627E-03
   0   7  24       60.82       47.35        3.57 o   0.9918E-02
   1   7  24      409.28      421.31        6.19 o   0.4193E-03
   2   7  24      178.74      169.91        4.61 o   0.1460E-02
   3   7  24      346.18      396.19        6.22 o   0.4792E-03
   4   7  24      512.26      581.08        7.62 o   0.2687E-03
   5   7  24      265.57      277.94        5.05 o   0.7583E-03
   6   7  24      151.51      137.33        4.14 o   0.1911E-02
   7   7  24        2.65        3.36        2.39 o   0.3460E-01
  -7   8  24       50.04       52.24        3.14 o   0.1067E-01
  -6   8  24      302.05      295.76        5.52 o   0.6869E-03
  -5   8  24      530.79      506.21        6.87 o   0.3460E-03
  -4   8  24      186.82      171.84        4.42 o   0.1365E-02
  -3   8  24      271.34      244.28        4.99 o   0.8509E-03
  -2   8  24      498.84      487.48        6.85 o   0.3766E-03
  -1   8  24      573.43      546.74        8.33 o   0.3204E-03
   0   8  24      491.46      522.76        7.05 o   0.3413E-03
   1   8  24      577.37      553.03        7.65 o   0.3172E-03
   2   8  24      530.43      501.77        7.50 o   0.3547E-03
   3   8  24      228.28      204.32        5.19 o   0.1087E-02
   4   8  24      195.82      172.92        5.33 o   0.1323E-02
   5   8  24      533.33      508.42        7.23 o   0.3441E-03
   6   8  24      297.78      298.98        5.11 o   0.6857E-03
   7   8  24       41.51       40.50        2.79 o   0.1593E-01
  -6   9  24      487.48      494.72        6.95 o   0.3509E-03
  -5   9  24      303.09      285.51        5.24 o   0.7109E-03
  -4   9  24      358.68      370.69        5.29 o   0.5204E-03
  -3   9  24      282.62      270.08        5.63 o   0.7631E-03
  -2   9  24      291.65      299.83        5.45 o   0.6498E-03
  -1   9  24      831.98      855.32        9.15 o   0.1943E-03
   0   9  24      546.48      525.86        7.60 o   0.3310E-03
   1   9  24      761.03      791.00        8.45 o   0.2090E-03
   2   9  24      284.78      296.79        5.74 o   0.6518E-03
   3   9  24      264.44      266.30        5.57 o   0.8024E-03
   4   9  24      361.73      371.96        6.01 o   0.5193E-03
   5   9  24      324.12      306.95        5.91 o   0.6500E-03
   6   9  24      414.68      419.93        7.20 o   0.4249E-03
  -5  10  24       98.43       95.60        6.19 o   0.3471E-02
  -4  10  24       73.58       87.46        3.87 o   0.3630E-02
  -3  10  24       74.87       75.91        3.66 o   0.5422E-02
  -2  10  24       27.84       25.52        2.78 o   0.2841E-01
  -1  10  24      408.74      405.45        6.89 o   0.4665E-03
   0  10  24       26.97       24.82        2.81 o   0.2672E-01
   1  10  24      426.49      424.14        6.95 o   0.4427E-03
   2  10  24       27.76       28.98        2.40 o   0.2433E-01
   3  10  24      103.23      106.13        3.45 o   0.3167E-02
   4  10  24      102.83      117.43        3.94 o   0.2305E-02
   5  10  24       75.08       87.68        3.87 o   0.3794E-02
  -2  11  24       83.63       74.73        5.02 o   0.4631E-02
  -1  11  24       77.54       63.62        4.64 o   0.6443E-02
   0  11  24     1224.95     1236.20       15.16 o   0.1393E-03
   1  11  24       84.74       75.75        5.03 o   0.4986E-02
   2  11  24       86.05       77.50        6.63 o   0.4385E-02
   0   1  25       34.54       34.57        3.21 o   0.1979E-01
   1   1  25     9456.96     9464.60       44.07 o   0.2355E-04
  -1   2  25     1296.28     1236.02       11.73 o   0.1303E-03
   0   2  25      246.34      243.72        5.22 o   0.9246E-03
   1   2  25     1350.47     1287.70       11.76 o   0.1249E-03
   2   2  25      527.41      524.78        7.80 o   0.3458E-03
  -2   3  25     1274.43     1289.81       11.86 o   0.1286E-03
  -1   3  25     2505.13     2510.89       16.21 o   0.7010E-04
   0   3  25       16.98       17.01        3.08 o   0.5068E-01
   1   3  25     2480.92     2512.20       17.39 o   0.6888E-04
   2   3  25     1485.93     1497.37       13.22 o   0.1117E-03
   3   3  25        9.31        6.57        3.22 o   0.3997E-01
  -3   4  25     1708.78     1688.63       13.64 o   0.9977E-04
  -2   4  25      134.29      129.67        4.13 o   0.2088E-02
  -1   4  25      168.20      154.07        4.75 o   0.1645E-02
   0   4  25      276.77      308.64        5.51 o   0.6210E-03
   1   4  25      167.60      149.28        5.15 o   0.1690E-02
   2   4  25      168.08      168.80        4.90 o   0.1431E-02
   3   4  25     1749.59     1718.15       14.27 o   0.9717E-04
   4   4  25      236.43      276.25        5.29 o   0.6285E-03
  -4   5  25     1432.07     1385.53       11.99 o   0.1187E-03
  -3   5  25      361.77      340.31        5.67 o   0.5497E-03
  -2   5  25      103.95      114.05        4.06 o   0.2180E-02
  -1   5  25     1130.63     1114.54       11.44 o   0.1505E-03
   0   5  25      266.04      264.16        5.35 o   0.8173E-03
   1   5  25     1241.00     1241.24       11.56 o   0.1370E-03
   2   5  25       90.88       93.51        4.14 o   0.2928E-02
   3   5  25      378.89      353.10        7.20 o   0.5220E-03
   4   5  25     1481.93     1417.48       12.77 o   0.1143E-03
   5   5  25      430.26      438.97        6.77 o   0.4225E-03
  -5   6  25       86.19       90.93        3.57 o   0.3798E-02
  -4   6  25      937.05      900.95        9.49 o   0.1837E-03
  -3   6  25      775.77      765.35        8.84 o   0.2249E-03
  -2   6  25      115.07      106.35        3.85 o   0.3086E-02
  -1   6  25      300.40      266.62        5.65 o   0.7546E-03
   0   6  25       81.60       64.95        3.74 o   0.6975E-02
   1   6  25      260.21      230.76        5.44 o   0.9210E-03
   2   6  25       87.02       70.96        4.11 o   0.5513E-02
   3   6  25      819.12      802.87        9.66 o   0.2121E-03
   4   6  25      842.50      821.89       10.05 o   0.2059E-03
   5   6  25       70.91       75.98        3.36 o   0.5051E-02
   6   6  25       10.31        3.41        2.48 o   0.3960E-01
  -6   7  25      112.98      100.81        3.69 o   0.2970E-02
  -5   7  25      247.18      269.34        4.81 o   0.7631E-03
  -4   7  25        7.74        8.84        2.38 o   0.5723E-01
  -3   7  25      362.14      280.55        5.77 o   0.6243E-03
  -2   7  25      127.65      113.07        4.35 o   0.2571E-02
  -1   7  25      739.38      806.72        8.50 o   0.1854E-03
   0   7  25      243.53      268.24        4.93 o   0.6942E-03
   1   7  25      745.52      813.08        8.81 o   0.1853E-03
   2   7  25      131.41      121.11        4.09 o   0.2366E-02
   3   7  25      370.09      283.04        6.64 o   0.6098E-03
   4   7  25       15.10       13.92        2.76 o   0.5215E-01
   5   7  25      270.22      295.40        5.00 o   0.6770E-03
   6   7  25      135.84      121.86        4.40 o   0.2231E-02
   7   7  25     1437.47     1398.00       13.67 o   0.1184E-03
  -7   8  25       93.73      112.50        3.95 o   0.2477E-02
  -6   8  25      450.29      477.33        6.74 o   0.3835E-03
  -5   8  25      181.37      180.12        4.13 o   0.1323E-02
  -4   8  25      122.72      121.25        3.66 o   0.2375E-02
  -3   8  25      436.54      406.05        6.29 o   0.4447E-03
  -2   8  25      371.37      312.01        5.92 o   0.5866E-03
  -1   8  25      248.03      215.80        5.33 o   0.9974E-03
   0   8  25      981.04      961.74        9.98 o   0.1748E-03
   1   8  25      246.46      220.55        4.94 o   0.9858E-03
   2   8  25      408.42      345.87        6.85 o   0.5143E-03
   3   8  25      496.00      455.76        7.47 o   0.3829E-03
   4   8  25      104.61      107.77        4.10 o   0.2757E-02
   5   8  25      176.71      173.98        4.36 o   0.1393E-02
   6   8  25      391.74      419.78        6.32 o   0.4447E-03
   7   8  25      100.32      113.20        3.98 o   0.2520E-02
  -6   9  25       -2.12        9.61        7.81 o   0.4906E-01
  -5   9  25      376.96      358.43        7.19 o   0.5352E-03
  -4   9  25       50.77       50.27        2.87 o   0.1044E-01
  -3   9  25      122.36      122.19        3.95 o   0.2212E-02
  -2   9  25      623.89      637.39        7.75 o   0.2691E-03
  -1   9  25      361.07      350.27        6.00 o   0.5571E-03
   0   9  25       36.03       39.45        2.75 o   0.1542E-01
   1   9  25      342.51      346.57        5.78 o   0.5809E-03
   2   9  25      599.29      622.06        8.73 o   0.2724E-03
   3   9  25      119.94      126.37        4.00 o   0.2051E-02
   4   9  25       28.41       27.66        2.52 o   0.2701E-01
   5   9  25      341.55      334.48        5.94 o   0.5965E-03
   6   9  25       16.92       17.13        3.47 o   0.4714E-01
  -4  10  25        2.81        3.25        3.64 o   0.2645E-01
  -3  10  25      190.05      180.45        5.64 o   0.1309E-02
  -2  10  25     1670.87     1614.60       16.89 o   0.1016E-03
  -1  10  25      184.92      196.67        5.23 o   0.1083E-02
   0  10  25     1639.12     1514.60       14.58 o   0.1020E-03
   1  10  25      198.12      209.58        4.76 o   0.9966E-03
   2  10  25     1782.01     1722.81       16.48 o   0.9542E-04
   3  10  25      166.83      167.23        5.15 o   0.1505E-02
   4  10  25        8.06       10.00        3.98 o   0.5756E-01
   0   1  26     2815.01     2890.49       17.55 o   0.6277E-04
   1   1  26      113.96      102.81        4.00 o   0.2977E-02
  -1   2  26      225.25      246.08        5.03 o   0.8142E-03
   0   2  26      182.26      178.20        5.11 o   0.1375E-02
   1   2  26      168.67      181.73        4.71 o   0.1243E-02
   2   2  26     1080.70      900.09       10.42 o   0.1562E-03
  -2   3  26       56.35       57.29        3.35 o   0.7846E-02
  -1   3  26        0.85        5.35        2.81 o   0.4405E-01
   0   3  26     2602.78     2343.99       18.80 o   0.6216E-04
   1   3  26       18.10       19.30        3.30 o   0.4063E-01
   2   3  26       62.18       57.39        3.64 o   0.7620E-02
   3   3  26      121.29       88.05        4.44 o   0.2876E-02
  -3   4  26      674.98      750.17        8.52 o   0.2014E-03
  -2   4  26       91.36       91.13        3.84 o   0.2892E-02
  -1   4  26     2410.88     2372.29       16.23 o   0.7270E-04
   0   4  26      801.10      878.00        8.77 o   0.1793E-03
   1   4  26     2421.04     2364.16       17.71 o   0.7203E-04
   2   4  26      102.54      106.35        4.26 o   0.2277E-02
   3   4  26      576.30      664.68        7.80 o   0.2238E-03
   4   4  26     2124.01     2271.39       15.38 o   0.7700E-04
  -4   5  26      385.27      351.44        6.28 o   0.5349E-03
  -3   5  26      534.02      547.71        7.05 o   0.3006E-03
  -2   5  26      845.70      908.48        9.17 o   0.1856E-03
  -1   5  26      327.47      340.27        5.81 o   0.5478E-03
   0   5  26      746.47      630.69        8.41 o   0.2385E-03
   1   5  26      367.01      378.44        6.21 o   0.4826E-03
   2   5  26      833.69      893.88        9.79 o   0.1893E-03
   3   5  26      554.02      566.27        8.22 o   0.2926E-03
   4   5  26      372.46      358.61        6.56 o   0.5416E-03
   5   5  26      839.73      880.75        8.78 o   0.1784E-03
  -5   6  26       75.29       71.47        3.42 o   0.5616E-02
  -4   6  26      161.54      171.66        4.02 o   0.1256E-02
  -3   6  26      895.84      885.48        8.95 o   0.1924E-03
  -2   6  26       49.14       41.37        3.21 o   0.1166E-01
  -1   6  26     2048.35     2095.32       15.02 o   0.8387E-04
   0   6  26      608.82      647.13        7.40 o   0.2494E-03
   1   6  26     2015.56     2061.80       15.42 o   0.8519E-04
   2   6  26       41.70       42.02        3.36 o   0.1147E-01
   3   6  26      795.55      776.52        9.59 o   0.2189E-03
   4   6  26      195.14      196.75        4.79 o   0.1071E-02
   5   6  26       69.84       70.33        3.47 o   0.5922E-02
   6   6  26       75.32       68.89        3.30 o   0.6120E-02
  -6   7  26       76.29       76.25        3.35 o   0.5148E-02
  -5   7  26      124.65      123.87        3.79 o   0.2421E-02
  -4   7  26      561.08      558.85        6.62 o   0.3199E-03
  -3   7  26      563.74      526.94        6.82 o   0.3304E-03
  -2   7  26      205.54      205.66        4.85 o   0.1143E-02
  -1   7  26      154.06      173.07        4.05 o   0.1395E-02
   0   7  26     1349.08     1389.49       11.78 o   0.1157E-03
   1   7  26      151.33      175.30        4.15 o   0.1348E-02
   2   7  26      179.51      191.29        4.34 o   0.1251E-02
   3   7  26      587.06      537.68        7.64 o   0.3166E-03
   4   7  26      480.37      478.47        7.00 o   0.3822E-03
   5   7  26      166.62      155.83        4.22 o   0.1648E-02
   6   7  26       85.96       83.39        3.52 o   0.4376E-02
   7   7  26       51.88       33.80        3.22 o   0.1328E-01
  -6   8  26      164.16      157.09        5.13 o   0.1558E-02
  -5   8  26      116.07      120.06        3.64 o   0.2380E-02
  -4   8  26      149.88      151.84        3.92 o   0.1536E-02
  -3   8  26       50.77       39.29        3.12 o   0.1253E-01
  -2   8  26       78.05       86.35        3.45 o   0.3883E-02
  -1   8  26      131.39      140.40        4.12 o   0.1828E-02
   0   8  26        6.89        9.66        2.45 o   0.5621E-01
   1   8  26      131.52      145.81        3.90 o   0.1722E-02
   2   8  26       84.15       96.75        3.46 o   0.3193E-02
   3   8  26       39.28       31.13        2.95 o   0.1801E-01
   4   8  26      124.45      126.50        4.06 o   0.1976E-02
   5   8  26       82.13       80.78        3.34 o   0.4447E-02
   6   8  26      148.47      133.65        4.40 o   0.1912E-02
  -5   9  26      129.48      111.82        7.55 o   0.2629E-02
  -4   9  26      105.15       76.12        3.92 o   0.4060E-02
  -3   9  26       27.16       23.13        2.60 o   0.2857E-01
  -2   9  26      596.35      567.62        8.66 o   0.3042E-03
  -1   9  26      289.92      317.30        5.53 o   0.6217E-03
   0   9  26      189.55      191.61        4.54 o   0.1301E-02
   1   9  26      263.79      290.80        5.28 o   0.6947E-03
   2   9  26      560.49      538.61        8.00 o   0.3257E-03
   3   9  26       24.29       23.51        2.42 o   0.2848E-01
   4   9  26       81.80       66.27        3.41 o   0.5405E-02
   5   9  26      107.95       92.46        6.72 o   0.3545E-02
  -2  10  26      663.65      713.46       11.37 o   0.2332E-03
  -1  10  26       16.70       24.05        3.04 o   0.2750E-01
   0  10  26      113.85      157.54        4.84 o   0.1445E-02
   1  10  26       14.62       17.71        3.02 o   0.4179E-01
   2  10  26      649.25      697.37       11.19 o   0.2393E-03
   0   1  27      222.16      208.74        5.10 o   0.1048E-02
   1   1  27       71.96       82.14        3.56 o   0.3875E-02
  -1   2  27      756.53      774.17        8.85 o   0.2230E-03
   0   2  27     2595.78     2486.58       18.91 o   0.6739E-04
   1   2  27      858.11      873.21        9.19 o   0.1965E-03
   2   2  27       50.90       43.62        3.23 o   0.1158E-01
  -2   3  27     1556.82     1502.00       13.04 o   0.1088E-03
  -1   3  27      289.22      287.42        5.57 o   0.7084E-03
   0   3  27        2.05        0.31        3.03 o   0.3536E-01
   1   3  27      264.58      267.64        5.96 o   0.7653E-03
   2   3  27     1491.22     1450.10       12.21 o   0.1138E-03
   3   3  27        9.95        6.06        2.64 o   0.5437E-01
  -3   4  27       65.23       88.98        3.24 o   0.3272E-02
  -2   4  27     1025.49     1018.88       11.00 o   0.1670E-03
  -1   4  27      104.55      102.50        4.06 o   0.3113E-02
   0   4  27      925.60      961.57        9.55 o   0.1719E-03
   1   4  27      127.19      123.20        4.33 o   0.2310E-02
   2   4  27      992.98      992.71       10.44 o   0.1726E-03
   3   4  27       65.40       93.31        3.73 o   0.2947E-02
   4   4  27       64.15       79.83        3.44 o   0.5169E-02
  -4   5  27       44.62       37.60        3.19 o   0.1386E-01
  -3   5  27      105.17      110.65        3.75 o   0.2868E-02
  -2   5  27      109.70      108.57        3.66 o   0.2667E-02
  -1   5  27      210.10      133.39        4.91 o   0.1651E-02
   0   5  27      497.74      484.67        7.02 o   0.3699E-03
   1   5  27      190.70      122.94        4.80 o   0.1917E-02
   2   5  27      102.90      100.31        3.96 o   0.3112E-02
   3   5  27       87.10       89.48        3.87 o   0.3929E-02
   4   5  27       51.85       38.98        3.02 o   0.1197E-01
   5   5  27      133.74      169.90        3.79 o   0.1365E-02
  -5   6  27      483.46      493.75        6.61 o   0.3715E-03
  -4   6  27      341.82      302.04        5.76 o   0.6235E-03
  -3   6  27      647.83      681.06        7.75 o   0.2550E-03
  -2   6  27      505.05      540.71        6.43 o   0.2992E-03
  -1   6  27       98.89       95.97        3.59 o   0.3196E-02
   0   6  27       23.93       18.63        2.74 o   0.4361E-01
   1   6  27      106.54       96.76        3.52 o   0.3051E-02
   2   6  27      465.12      488.95        7.00 o   0.3408E-03
   3   6  27      679.21      708.30        8.30 o   0.2460E-03
   4   6  27      357.03      319.63        5.78 o   0.5850E-03
   5   6  27      472.71      472.57        6.56 o   0.3929E-03
   6   6  27       24.74       23.45        2.44 o   0.2996E-01
  -6   7  27      372.31      343.19        6.84 o   0.5451E-03
  -5   7  27      170.08      197.40        4.28 o   0.1102E-02
  -4   7  27      336.40      327.54        5.43 o   0.6036E-03
  -3   7  27       70.92       69.34        3.04 o   0.5830E-02
  -2   7  27      419.04      457.26        6.24 o   0.3892E-03
  -1   7  27      874.01      860.52        8.87 o   0.1927E-03
   0   7  27      116.61      106.45        4.20 o   0.3136E-02
   1   7  27      862.56      868.81        9.38 o   0.1864E-03
   2   7  27      438.90      474.92        6.28 o   0.3755E-03
   3   7  27       63.18       64.23        2.99 o   0.6742E-02
   4   7  27      301.61      293.86        5.17 o   0.6949E-03
   5   7  27      150.35      183.61        4.23 o   0.1193E-02
   6   7  27      427.40      392.35        6.91 o   0.4595E-03
  -5   8  27      316.91      298.46        7.34 o   0.6593E-03
  -4   8  27       13.66       19.22        2.24 o   0.3700E-01
  -3   8  27       19.94       14.64        2.51 o   0.4425E-01
  -2   8  27       28.73       29.53        2.63 o   0.2309E-01
  -1   8  27       73.64       60.42        3.50 o   0.6837E-02
   0   8  27      588.00      608.94        7.73 o   0.3054E-03
   1   8  27       68.23       60.00        3.05 o   0.7000E-02
   2   8  27       22.26       20.04        2.43 o   0.3735E-01
   3   8  27       22.42       23.29        2.51 o   0.2690E-01
   4   8  27       35.43       40.45        2.57 o   0.1319E-01
   5   8  27      281.28      259.35        6.05 o   0.7811E-03
  -3   9  27      964.05      905.54       17.82 o   0.1782E-03
  -2   9  27      162.84      158.03        4.68 o   0.1596E-02
  -1   9  27       59.96       85.85        3.33 o   0.3488E-02
   0   9  27      231.02      234.05        6.24 o   0.9251E-03
   1   9  27       56.28       79.69        3.53 o   0.4001E-02
   2   9  27      173.34      168.36        4.79 o   0.1462E-02
   3   9  27      949.56      876.70       14.07 o   0.1812E-03
   0   0  28      233.19      191.23       10.14 o   0.1056E-02
   0   1  28        8.73        3.05        2.85 o   0.3156E-01
   1   1  28        8.33        1.89        2.83 o   0.1706E-01
  -1   2  28     2023.39     2156.10       15.95 o   0.7495E-04
   0   2  28       19.48       14.34        2.96 o   0.4439E-01
   1   2  28     1978.81     2121.83       15.67 o   0.7544E-04
   2   2  28      243.22      269.67        5.26 o   0.7421E-03
  -2   3  28     1218.12     1275.13       11.38 o   0.1320E-03
  -1   3  28      440.52      354.07        6.96 o   0.4676E-03
   0   3  28      859.03      914.10        9.73 o   0.1713E-03
   1   3  28      474.87      380.28        7.49 o   0.4248E-03
   2   3  28     1126.47     1186.99       10.86 o   0.1414E-03
   3   3  28        0.66        0.13        2.50 o   0.1475E-01
  -3   4  28      164.50      146.72        4.07 o   0.1552E-02
  -2   4  28       64.40       61.00        3.53 o   0.7310E-02
  -1   4  28      415.92      400.75        6.53 o   0.4445E-03
   0   4  28      219.15      289.26        5.34 o   0.6067E-03
   1   4  28      396.43      395.66        6.80 o   0.4402E-03
   2   4  28       58.42       58.01        3.34 o   0.8078E-02
   3   4  28      154.09      138.26        4.00 o   0.1661E-02
   4   4  28       19.83       30.00        2.41 o   0.1698E-01
  -4   5  28      235.69      259.94        5.15 o   0.8281E-03
  -3   5  28      190.87      171.53        4.71 o   0.1391E-02
  -2   5  28      988.21     1004.88        9.48 o   0.1735E-03
  -1   5  28       16.68       11.91        2.68 o   0.5042E-01
   0   5  28      583.08      529.92        7.48 o   0.3170E-03
   1   5  28       17.27       11.23        2.70 o   0.5070E-01
   2   5  28     1137.81     1157.82       10.53 o   0.1501E-03
   3   5  28      194.08      169.65        4.37 o   0.1391E-02
   4   5  28      255.38      276.10        4.88 o   0.7698E-03
   5   5  28      754.35      858.66        8.87 o   0.1766E-03
  -5   6  28      300.63      322.43        5.54 o   0.6519E-03
  -4   6  28       32.95       34.57        2.76 o   0.1972E-01
  -3   6  28      269.72      248.73        5.19 o   0.8637E-03
  -2   6  28     2323.24     2291.62       16.19 o   0.7580E-04
  -1   6  28      644.87      595.51        7.83 o   0.2801E-03
   0   6  28       51.51       56.59        3.19 o   0.6385E-02
   1   6  28      623.41      571.75        7.93 o   0.2919E-03
   2   6  28     2286.72     2281.10       15.62 o   0.7498E-04
   3   6  28      264.01      242.60        4.83 o   0.8921E-03
   4   6  28       37.00       36.11        2.64 o   0.1785E-01
   5   6  28      311.83      337.08        5.26 o   0.6111E-03
   6   6  28      529.87      480.19        8.17 o   0.3549E-03
  -5   7  28      217.34      204.64        5.29 o   0.1104E-02
  -4   7  28       22.31       29.97        2.60 o   0.1808E-01
  -3   7  28      158.84      163.69        3.89 o   0.1637E-02
  -2   7  28      753.48      751.91        8.45 o   0.2267E-03
  -1   7  28      329.26      315.91        5.46 o   0.6117E-03
   0   7  28       26.27       27.42        2.86 o   0.2721E-01
   1   7  28      338.72      330.01        5.62 o   0.5828E-03
   2   7  28      721.27      731.15        7.99 o   0.2299E-03
   3   7  28      177.10      182.42        4.06 o   0.1397E-02
   4   7  28       28.71       31.56        2.43 o   0.1830E-01
   5   7  28      246.26      226.93        5.30 o   0.9438E-03
  -4   8  28      130.72      112.37        5.29 o   0.2509E-02
  -3   8  28      798.05      735.80       10.12 o   0.2197E-03
  -2   8  28      287.35      277.27        5.78 o   0.7343E-03
  -1   8  28      936.90      893.09       11.44 o   0.1838E-03
   0   8  28        6.76        4.46        2.62 o   0.3827E-01
   1   8  28      959.49      920.51       10.59 o   0.1791E-03
   2   8  28      295.82      288.08        5.69 o   0.7031E-03
   3   8  28      889.78      809.73        9.77 o   0.1947E-03
   4   8  28      143.60      127.56        4.48 o   0.2097E-02
  -1   9  28      173.95      201.74        8.52 o   0.1101E-02
   0   9  28       -2.29        3.36        2.90 o   0.3411E-01
   1   9  28      190.79      216.08        7.59 o   0.1014E-02
   0   1  29     2242.95     2207.15       17.78 o   0.7800E-04
   1   1  29      913.86      954.46       10.20 o   0.1800E-03
  -1   2  29      358.74      358.55        6.39 o   0.5476E-03
   0   2  29       82.17       84.71        3.61 o   0.4456E-02
   1   2  29      326.58      310.18        6.33 o   0.6360E-03
   2   2  29     4523.87     4459.65       28.16 o   0.4155E-04
  -2   3  29      586.92      600.99        8.25 o   0.2947E-03
  -1   3  29     1431.77     1335.80       13.89 o   0.1175E-03
   0   3  29       19.87       21.39        2.86 o   0.3923E-01
   1   3  29     1368.65     1295.11       12.63 o   0.1235E-03
   2   3  29      628.69      645.74        8.80 o   0.2706E-03
   3   3  29      295.92      317.08        5.47 o   0.6605E-03
  -3   4  29      325.65      331.91        5.54 o   0.6249E-03
  -2   4  29      177.56      151.46        4.33 o   0.1683E-02
  -1   4  29      608.03      643.21        8.28 o   0.2628E-03
   0   4  29     2918.82     2831.12       19.96 o   0.6033E-04
   1   4  29      578.67      615.01        8.09 o   0.2758E-03
   2   4  29      160.86      145.30        4.13 o   0.1856E-02
   3   4  29      356.11      348.21        5.61 o   0.5726E-03
   4   4  29      662.27      664.49        8.10 o   0.2669E-03
  -4   5  29      847.95      839.82        9.31 o   0.2025E-03
  -3   5  29      762.50      776.56        8.80 o   0.2285E-03
  -2   5  29      408.93      417.80        6.12 o   0.4652E-03
  -1   5  29      578.04      625.84        7.83 o   0.2562E-03
   0   5  29       89.31      113.26        3.71 o   0.2129E-02
   1   5  29      633.41      680.13        7.90 o   0.2355E-03
   2   5  29      371.61      382.87        6.00 o   0.5127E-03
   3   5  29      826.23      813.30        8.81 o   0.2104E-03
   4   5  29      872.96      869.08        9.77 o   0.1949E-03
   5   5  29      192.23      213.25        4.49 o   0.1058E-02
  -5   6  29       94.77      115.72        3.45 o   0.2489E-02
  -4   6  29       46.72       52.70        2.68 o   0.8228E-02
  -3   6  29       90.66       77.15        3.39 o   0.4548E-02
  -2   6  29     1356.27     1350.42       12.32 o   0.1260E-03
  -1   6  29       89.76       95.49        3.33 o   0.3028E-02
   0   6  29      101.34       77.44        3.63 o   0.4327E-02
   1   6  29       90.26       95.89        3.56 o   0.3109E-02
   2   6  29     1263.90     1259.66       10.68 o   0.1351E-03
   3   6  29       95.33       93.43        3.30 o   0.3544E-02
   4   6  29       43.24       49.97        2.57 o   0.8900E-02
   5   6  29       70.21       93.53        3.45 o   0.3357E-02
  -4   7  29      203.19      181.19        5.60 o   0.1252E-02
  -3   7  29      300.28      319.12        5.39 o   0.6027E-03
  -2   7  29      152.54      159.68        4.16 o   0.1723E-02
  -1   7  29       34.86       34.21        3.11 o   0.1669E-01
   0   7  29      140.12      126.02        4.12 o   0.2464E-02
   1   7  29       20.77       24.75        2.64 o   0.2469E-01
   2   7  29      150.47      168.79        3.97 o   0.1516E-02
   3   7  29      318.14      322.31        5.56 o   0.6132E-03
   4   7  29      157.13      146.21        5.07 o   0.1745E-02
  -2   8  29      232.41      225.14        6.84 o   0.9681E-03
  -1   8  29      115.91      107.33        4.77 o   0.2433E-02
   0   8  29      194.65      180.74        5.97 o   0.1301E-02
   1   8  29       93.49       84.59        4.15 o   0.3465E-02
   2   8  29      216.22      217.03        6.58 o   0.1015E-02
   0   1  30      340.58      300.23        6.25 o   0.6093E-03
   1   1  30       12.73       10.98        2.78 o   0.5576E-01
  -1   2  30     1319.90     1250.67       12.83 o   0.1276E-03
   0   2  30      517.87      562.35        7.55 o   0.3002E-03
   1   2  30     1264.19     1220.92       13.04 o   0.1340E-03
   2   2  30      259.05      190.08        5.59 o   0.9929E-03
  -2   3  30       19.57       23.60        3.00 o   0.3009E-01
  -1   3  30      300.41      324.20        5.96 o   0.6228E-03
   0   3  30       15.69        6.39        2.58 o   0.4172E-01
   1   3  30      236.71      259.38        5.20 o   0.8295E-03
   2   3  30       22.28       20.45        3.16 o   0.3719E-01
   3   3  30       94.05       61.55        3.77 o   0.4952E-02
  -3   4  30       96.72      109.93        3.34 o   0.2634E-02
  -2   4  30        6.87        9.20        2.27 o   0.5446E-01
  -1   4  30      312.08      293.19        5.96 o   0.6739E-03
   0   4  30      758.24      742.07        9.21 o   0.2313E-03
   1   4  30      307.08      286.07        5.68 o   0.6919E-03
   2   4  30        9.54       11.94        2.51 o   0.5888E-01
   3   4  30       82.47       92.48        3.40 o   0.3421E-02
   4   4  30     1234.30     1306.87       11.65 o   0.1323E-03
  -4   5  30      218.71      188.03        4.81 o   0.1167E-02
  -3   5  30      155.10      166.85        4.36 o   0.1245E-02
  -2   5  30      516.77      531.59        6.94 o   0.3165E-03
  -1   5  30      839.72      827.59        9.08 o   0.2060E-03
   0   5  30      844.94      733.99        9.83 o   0.2066E-03
   1   5  30      791.03      787.76        8.73 o   0.2184E-03
   2   5  30      496.57      513.26        6.69 o   0.3282E-03
   3   5  30      148.24      148.99        4.27 o   0.1484E-02
   4   5  30      207.07      175.01        4.54 o   0.1282E-02
   5   5  30      426.47      410.61        7.18 o   0.4258E-03
  -4   6  30      297.20      287.10        7.12 o   0.7034E-03
  -3   6  30      841.51      810.88        9.61 o   0.2063E-03
  -2   6  30       69.06       71.57        3.33 o   0.5219E-02
  -1   6  30      401.92      424.80        6.26 o   0.4521E-03
   0   6  30      276.29      297.23        5.75 o   0.7011E-03
   1   6  30      400.21      415.42        6.26 o   0.4726E-03
   2   6  30       67.58       66.01        2.93 o   0.6080E-02
   3   6  30      850.21      816.52        8.54 o   0.2040E-03
   4   6  30      304.95      300.94        6.75 o   0.6723E-03
  -3   7  30      385.64      361.23       14.74 o   0.5256E-03
  -2   7  30       15.24       18.09        3.06 o   0.4290E-01
  -1   7  30        7.83        2.70        2.60 o   0.2722E-01
   0   7  30      334.00      296.20        6.74 o   0.6578E-03
   1   7  30        7.83        4.53        2.50 o   0.3832E-01
   2   7  30       11.84       11.86        2.79 o   0.5736E-01
   3   7  30      312.59      282.37       13.30 o   0.7068E-03
   0   1  31       43.38       42.27        2.95 o   0.1253E-01
   1   1  31      407.69      356.98        6.89 o   0.5017E-03
  -1   2  31      370.70      405.63        6.26 o   0.4513E-03
   0   2  31      453.48      474.42        6.93 o   0.3913E-03
   1   2  31      421.66      451.10        6.94 o   0.4020E-03
   2   2  31       16.62       14.26        2.88 o   0.5077E-01
  -2   3  31      265.46      278.47        5.65 o   0.7175E-03
  -1   3  31      116.90      110.38        4.16 o   0.2658E-02
   0   3  31      921.07      853.33       10.27 o   0.1872E-03
   1   3  31      104.26       93.93        4.00 o   0.3332E-02
   2   3  31      230.05      238.11        5.37 o   0.8934E-03
   3   3  31      375.65      357.53        6.46 o   0.5369E-03
  -3   4  31      471.04      497.60        7.66 o   0.3355E-03
  -2   4  31      123.04      133.12        3.85 o   0.1773E-02
  -1   4  31       19.67       28.06        2.82 o   0.2032E-01
   0   4  31      239.31      235.27        5.16 o   0.8923E-03
   1   4  31       19.16       24.21        2.53 o   0.2600E-01
   2   4  31      137.07      141.45        4.15 o   0.1681E-02
   3   4  31      551.33      576.00        7.90 o   0.2861E-03
   4   4  31      172.15      156.70        5.18 o   0.1668E-02
  -4   5  31       99.12      106.78        4.54 o   0.2840E-02
  -3   5  31      287.12      280.24        6.38 o   0.7111E-03
  -2   5  31      243.62      264.63        5.49 o   0.7352E-03
  -1   5  31      898.39      859.94       10.32 o   0.1924E-03
   0   5  31     1768.07     1768.47       14.90 o   0.9576E-04
   1   5  31      900.37      857.00        9.45 o   0.1920E-03
   2   5  31      224.36      242.95        4.83 o   0.8249E-03
   3   5  31      279.24      283.66        5.63 o   0.6834E-03
   4   5  31       77.15       81.32        3.90 o   0.4370E-02
  -3   6  31      103.18      102.63        5.86 o   0.3129E-02
  -2   6  31     1069.53     1047.84       14.06 o   0.1599E-03
  -1   6  31      472.65      419.17        8.51 o   0.4110E-03
   0   6  31        4.57        2.43        2.34 o   0.4574E-01
   1   6  31      480.41      431.53        7.61 o   0.4008E-03
   2   6  31     1032.87     1001.55       12.92 o   0.1657E-03
   3   6  31      146.53      147.12        6.77 o   0.1823E-02
   0   0  32        2.78        9.72        5.11 o   0.5190E-01
   0   1  32      234.60      220.82        5.04 o   0.9845E-03
   1   1  32        5.84        7.29        2.33 o   0.4587E-01
  -1   2  32       88.13       96.11        3.82 o   0.3264E-02
   0   2  32       94.08      106.48        3.51 o   0.3377E-02
   1   2  32       97.23      104.72        3.64 o   0.2863E-02
   2   2  32      164.76      176.80        4.58 o   0.1426E-02
  -2   3  32      671.50      687.49        8.69 o   0.2553E-03
  -1   3  32      245.00      218.35        5.16 o   0.9822E-03
   0   3  32       -0.75        0.98        2.26 o   0.1709E-01
   1   3  32      272.29      237.68        5.39 o   0.8625E-03
   2   3  32      588.95      616.52        8.08 o   0.2839E-03
   3   3  32       62.79       57.61        3.10 o   0.7527E-02
  -3   4  32      227.84      251.41        5.93 o   0.7510E-03
  -2   4  32     1140.12     1113.41       13.27 o   0.1496E-03
  -1   4  32      482.51      451.66        7.21 o   0.3899E-03
   0   4  32      345.60      429.72        6.14 o   0.3682E-03
   1   4  32      431.78      399.16        6.77 o   0.4479E-03
   2   4  32     1155.25     1148.98       11.42 o   0.1479E-03
   3   4  32      243.79      269.29        5.72 o   0.6919E-03
   4   4  32      234.84      237.51       12.07 o   0.9147E-03
  -2   5  32      725.04      671.14       12.96 o   0.2444E-03
  -1   5  32      251.39      277.88        7.06 o   0.7111E-03
   0   5  32      130.00      138.68        4.37 o   0.2008E-02
   1   5  32      229.48      248.36        5.27 o   0.8354E-03
   2   5  32      814.31      745.98       12.91 o   0.2147E-03
   0   1  33      364.38      346.11        6.50 o   0.5534E-03
   1   1  33      198.80      235.60        4.68 o   0.8505E-03
  -1   2  33      271.91      271.71        5.87 o   0.7620E-03
   0   2  33      308.20      289.91        6.26 o   0.6892E-03
   1   2  33      305.82      302.26        5.87 o   0.6663E-03
   2   2  33      375.81      356.92        6.37 o   0.5311E-03
  -2   3  33      118.65      127.83        4.70 o   0.2134E-02
  -1   3  33      340.72      341.09        6.73 o   0.5445E-03
   0   3  33       62.24       83.32        3.68 o   0.4024E-02
   1   3  33      367.00      366.02        7.42 o   0.5016E-03
   2   3  33      124.77      131.86        5.82 o   0.2063E-02
   3   3  33      593.66      705.96       15.14 o   0.2053E-03
  -1   4  33     1028.57      999.88       17.49 o   0.1664E-03
   0   4  33        5.41        4.39        3.82 o   0.3717E-01
   1   4  33      987.88      964.57       19.92 o   0.1736E-03
   0   1  34       73.10       57.98        5.47 o   0.6494E-02
   1   1  34      603.78      678.38       11.91 o   0.2414E-03
