# Supplementary material for: Structure–property relations of a unique and systematic dataset of 19 isostructural multicomponent apremilast forms
Source: IUCrJ. 2022 Jun 15;9(Pt 4):508–15. doi: 10.1107/S2052252522005577 (PMC9252161; doi:10.1107/S2052252522005577)
Supplement: Supplementary file 7 [file m-09-00508-sup7.hkl]

data_Apremilasttrifluorotoluene 
#  xcalibur in  C:\Users\E0338268\D  At  7:
_audit_creation_date        "19-01-18"
_audit_creation_method      CRYSTALS 

_cell_length_a                    12.94920(10)
_cell_angle_alpha                 90
_cell_length_b                    12.94920(10)
_cell_angle_beta                  90
_cell_length_c                    29.6806(3)
_cell_angle_gamma                 90
loop_
 _symmetry_equiv_pos_as_xyz
 'x,y,z'
 '-y+1/2,x+1/2,z+1/4'
 '-x,-y,z+1/2'
 'y+1/2,-x+1/2,z+3/4'
 '-x+1/2,y+1/2,-z+1/4'
 'y,x,-z'
 'x+1/2,-y+1/2,-z+3/4'
 '-y,-x,-z+1/2'

# NOTE FO on scale of Fc,      0.31812
# Status flags: 
#    o - used in refinement 
#    < - excluded by I/sigmaI cutoff 
#    l - excluded at low resolution  
#    h - excluded at high resolution  
#    x - excluded for another reason  

loop_
_refln_index_h
_refln_index_k
_refln_index_l
_refln_F_squared_meas
_refln_F_squared_calc
_refln_F_squared_sigma
_refln_observed_status
_refln_refinement_weight
   1   1   0    15819.48    17371.81       59.70 o   0.1348E-05
   0   2   0      674.52      842.39       14.55 o   0.4759E-04
   1   2   0    16823.23    19083.46       49.71 o   0.1248E-05
   2   2   0    18225.65    18599.32       80.72 o   0.1251E-05
   1   3   0      618.90       82.23       11.26 o   0.1413E-03
   2   3   0    11468.36    12366.20       48.34 o   0.2257E-05
   3   3   0        7.12        3.23        5.66 o   0.7087E-02
   0   4   0     1757.67     1725.37       33.88 o   0.2078E-04
   1   4   0      916.19      887.82       15.65 o   0.4254E-04
   2   4   0      513.14      418.32       11.73 o   0.8529E-04
   3   4   0      314.22      407.27        9.02 o   0.1055E-03
   4   4   0    34366.90    33574.88      178.20 o   0.5150E-06
   1   5   0       11.37        3.58        4.34 o   0.6249E-02
   2   5   0       48.55      107.26        5.50 o   0.4627E-03
   3   5   0      475.60      426.42       13.01 o   0.8689E-04
   4   5   0     7744.16     7385.61       48.33 o   0.4165E-05
   5   5   0     5917.69     5596.96       58.46 o   0.5725E-05
   0   6   0      325.16      319.57       16.82 o   0.1189E-03
   1   6   0     7023.16     7670.86       50.75 o   0.4171E-05
   2   6   0     9119.01     9249.07       53.89 o   0.3239E-05
   3   6   0      782.16      822.91       14.98 o   0.4632E-04
   4   6   0      207.35      230.73        9.01 o   0.1769E-03
   5   6   0      429.96      123.50        9.88 o   0.1738E-03
   6   6   0     3064.31     3256.92       29.32 o   0.1109E-04
   1   7   0     1053.58      888.05       22.02 o   0.3996E-04
   2   7   0     5046.86     5627.94       46.04 o   0.6056E-05
   3   7   0      156.14      100.14        6.78 o   0.3254E-03
   4   7   0     1807.82     1746.42       16.27 o   0.2105E-04
   5   7   0      154.93      118.57        5.44 o   0.2831E-03
   6   7   0     1795.35     1488.04       17.92 o   0.2313E-04
   7   7   0      942.78     1118.68       19.15 o   0.3573E-04
   0   8   0     5144.03     4923.69       34.56 o   0.6656E-05
   1   8   0      491.69      270.13        8.08 o   0.1111E-03
   2   8   0       21.56       26.61        3.10 o   0.1508E-02
   3   8   0      333.08      363.06        6.71 o   0.1110E-03
   4   8   0      237.01      132.44        6.34 o   0.2440E-03
   5   8   0     1054.06      998.67       13.45 o   0.3670E-04
   6   8   0       28.67        4.07        4.40 o   0.2858E-02
   7   8   0      812.22      742.57       12.68 o   0.4960E-04
   8   8   0     2858.33     2730.79       35.10 o   0.1260E-04
   1   9   0        9.30        0.20        3.62 o   0.9793E-02
   2   9   0       47.99        3.06        4.10 o   0.2016E-02
   3   9   0      169.57      198.19        5.87 o   0.2043E-03
   4   9   0       90.63       24.14        5.03 o   0.8442E-03
   5   9   0     1416.61     1400.59       16.37 o   0.2583E-04
   6   9   0      127.21       82.57        6.45 o   0.3742E-03
   7   9   0     1146.54      937.54       14.74 o   0.3689E-04
   8   9   0      760.07      710.52       11.38 o   0.5137E-04
   9   9   0     2659.46     2570.51       27.59 o   0.1373E-04
   0  10   0      289.15      320.53       10.20 o   0.1252E-03
   1  10   0       30.22       25.47        4.41 o   0.1349E-02
   2  10   0     1110.35      866.48       13.62 o   0.3983E-04
   3  10   0      203.37      184.02        6.58 o   0.2042E-03
   4  10   0       68.00       35.19        5.20 o   0.8305E-03
   5  10   0       50.56       46.25        5.00 o   0.8028E-03
   6  10   0      881.61      827.64       13.84 o   0.4409E-04
   7  10   0     1413.52     1531.04       17.15 o   0.2465E-04
   8  10   0      978.42     1034.09       12.73 o   0.3624E-04
   9  10   0       55.87       38.30        3.82 o   0.9183E-03
  10  10   0      941.00      768.25       16.27 o   0.4502E-04
   1  11   0       86.70       68.97        5.38 o   0.4706E-03
   2  11   0      365.16      384.02        8.68 o   0.1035E-03
   3  11   0     3514.81     3696.20       25.63 o   0.9429E-05
   4  11   0      173.72      106.31        7.11 o   0.2949E-03
   5  11   0     2044.27     2224.20       19.57 o   0.1659E-04
   6  11   0      121.43      113.92        5.81 o   0.3142E-03
   7  11   0      401.45      331.20        8.87 o   0.1058E-03
   8  11   0        7.40        0.04        3.20 o   0.1275E-01
   9  11   0        8.59       17.17        3.09 o   0.2679E-02
  10  11   0      393.00      401.71        8.26 o   0.9413E-04
   0  12   0      852.11      568.27       16.64 o   0.5473E-04
   1  12   0      163.72       77.03        6.07 o   0.3675E-03
   2  12   0      318.80      429.72        8.56 o   0.9644E-04
   3  12   0      675.17      701.97       12.89 o   0.5479E-04
   4  12   0      168.28      209.80        6.95 o   0.1937E-03
   5  12   0       42.76       62.77        4.71 o   0.6729E-03
   6  12   0       79.76       72.86        4.83 o   0.5311E-03
   7  12   0        7.14        0.13        3.42 o   0.1307E-01
   8  12   0      147.39      165.24        5.25 o   0.2465E-03
   9  12   0       93.35       39.35        4.60 o   0.6223E-03
   1  13   0      154.28       81.73        6.20 o   0.3662E-03
   2  13   0       10.03       25.47        4.27 o   0.1855E-02
   3  13   0       73.46       54.04        5.33 o   0.6425E-03
   4  13   0     2739.15     3060.15       24.54 o   0.1182E-04
   5  13   0       54.64       71.74        4.77 o   0.6039E-03
   6  13   0       22.27        0.35        3.58 o   0.4821E-02
   7  13   0      127.93      132.08        4.96 o   0.3023E-03
   8  13   0       52.23       33.98        4.30 o   0.9288E-03
   0  14   0       62.74       18.20        7.30 o   0.1148E-02
   1  14   0       30.34       14.87        4.72 o   0.1754E-02
   2  14   0      361.57      445.92        9.10 o   0.9080E-04
   3  14   0      112.18      145.64        5.73 o   0.2876E-03
   4  14   0       92.39      116.29        5.15 o   0.3570E-03
   5  14   0      109.40       69.01        5.28 o   0.4460E-03
   6  14   0       64.17      121.81        4.63 o   0.3725E-03
   1  15   0       39.20       76.05        4.28 o   0.6160E-03
   2  15   0       18.04       66.46        4.02 o   0.7477E-03
   3  15   0      119.51      140.96        6.34 o   0.2862E-03
   4  15   0      222.47      280.03       17.50 o   0.1431E-03
   0   1   1    15003.51    14662.60       52.41 o   0.1587E-05
   1   1   1      794.46      864.51       10.14 o   0.4505E-04
  -1   2   1     2334.41     2850.31       18.33 o   0.1353E-04
   0   2   1     8057.29     8464.94       39.68 o   0.3611E-05
   1   2   1     2603.57     3169.14       22.52 o   0.1197E-04
   2   2   1     2406.91     2790.72       21.94 o   0.1347E-04
  -2   3   1     4941.64     4886.89       32.49 o   0.6900E-05
  -1   3   1      795.57      844.41       13.01 o   0.4680E-04
   0   3   1    11448.00    11267.61       48.87 o   0.2458E-05
   1   3   1      868.77      933.18       13.85 o   0.4223E-04
   2   3   1     5251.67     5193.17       32.13 o   0.6421E-05
   3   3   1       77.76       41.70        5.65 o   0.7489E-03
  -3   4   1    10060.35    10294.93       45.03 o   0.2839E-05
  -2   4   1     1602.90     1579.60       18.51 o   0.2337E-04
  -1   4   1     2517.26     3120.41       23.97 o   0.1238E-04
   0   4   1     7322.53     7505.32       46.05 o   0.4179E-05
   1   4   1     2600.84     3185.06       25.98 o   0.1203E-04
   2   4   1     1574.90     1548.02       20.65 o   0.2381E-04
   3   4   1     9962.73    10164.97       46.58 o   0.2882E-05
   4   4   1     5260.82     5228.95       34.46 o   0.6366E-05
  -4   5   1     4345.55     4553.75       38.17 o   0.7592E-05
  -3   5   1     1286.64     1314.66       19.91 o   0.2847E-04
  -2   5   1     1136.19     1233.01       18.04 o   0.3136E-04
  -1   5   1     1606.63     1860.92       20.97 o   0.2085E-04
   0   5   1       26.46       24.62        5.78 o   0.1534E-02
   1   5   1     1681.90     1926.49       20.06 o   0.2003E-04
   2   5   1     1108.83     1195.75       18.38 o   0.3232E-04
   3   5   1     1364.82     1391.04       19.58 o   0.2680E-04
   4   5   1     4139.11     4395.24       38.72 o   0.7947E-05
   5   5   1      115.56       55.08        7.72 o   0.4902E-03
  -5   6   1     4378.68     4100.81       29.27 o   0.8126E-05
  -4   6   1       43.26       17.18        5.35 o   0.1359E-02
  -3   6   1      199.13       63.31        8.77 o   0.3312E-03
  -2   6   1      651.81      622.71       16.04 o   0.6020E-04
  -1   6   1      837.54      596.61       16.61 o   0.5733E-04
   0   6   1      278.09      163.27       10.88 o   0.1907E-03
   1   6   1      920.07      656.45       17.59 o   0.5183E-04
   2   6   1      609.42      567.41       15.07 o   0.6578E-04
   3   6   1      160.33       44.79        7.95 o   0.4275E-03
   4   6   1       29.79       11.29        5.09 o   0.1968E-02
   5   6   1     4561.50     4280.74       30.80 o   0.7734E-05
   6   6   1     3366.66     3670.61       22.78 o   0.9781E-05
  -6   7   1     1614.45     1606.71       16.19 o   0.2294E-04
  -5   7   1     1096.57     1089.59       12.54 o   0.3431E-04
  -4   7   1      371.43      259.13        7.63 o   0.1308E-03
  -3   7   1     1311.74     1204.01       17.60 o   0.3004E-04
  -2   7   1      256.72      228.17       12.07 o   0.1622E-03
  -1   7   1      928.38      898.92       20.47 o   0.4174E-04
   0   7   1     1409.50     1452.27       24.97 o   0.2617E-04
   1   7   1      794.65      767.52       18.37 o   0.4937E-04
   2   7   1      262.84      226.31       10.81 o   0.1627E-03
   3   7   1     1478.37     1362.85       18.27 o   0.2636E-04
   4   7   1      330.03      222.76        7.62 o   0.1508E-03
   5   7   1     1086.80     1087.52       13.33 o   0.3444E-04
   6   7   1     1553.32     1570.67       16.77 o   0.2363E-04
   7   7   1     1032.59      625.67       14.20 o   0.4969E-04
  -7   8   1      416.52      404.03        9.99 o   0.9370E-04
  -6   8   1      348.24      279.89        8.30 o   0.1279E-03
  -5   8   1     2363.57     2438.06       19.45 o   0.1479E-04
  -4   8   1      173.43      155.91        5.96 o   0.2470E-03
  -3   8   1      660.95      715.29        9.52 o   0.5409E-04
  -2   8   1      614.17      621.31        9.36 o   0.6228E-04
  -1   8   1      750.96      775.17        9.81 o   0.5010E-04
   0   8   1     2108.25     2346.82       15.94 o   0.1600E-04
   1   8   1      810.94      830.71       10.70 o   0.4642E-04
   2   8   1      672.19      664.43        9.56 o   0.5758E-04
   3   8   1      659.83      718.96        9.33 o   0.5392E-04
   4   8   1      173.44      156.48        5.46 o   0.2463E-03
   5   8   1     2239.94     2330.63       18.78 o   0.1560E-04
   6   8   1      338.92      278.20        8.79 o   0.1297E-03
   7   8   1      360.57      356.79        9.39 o   0.1074E-03
   8   8   1      413.93      197.90        9.51 o   0.1376E-03
  -8   9   1      475.32      498.72        9.64 o   0.7846E-04
  -7   9   1     1372.18     1437.14       16.99 o   0.2592E-04
  -6   9   1       91.15      105.38        5.72 o   0.3904E-03
  -5   9   1      424.23      442.58        9.52 o   0.8716E-04
  -4   9   1     1805.11     1924.96       17.25 o   0.1919E-04
  -3   9   1      477.53      563.46        8.66 o   0.7183E-04
  -2   9   1      321.60      345.79        7.00 o   0.1149E-03
  -1   9   1      947.95     1231.46       11.74 o   0.3296E-04
   0   9   1        8.26        0.30        3.53 o   0.1200E-01
   1   9   1      831.90     1111.79       10.58 o   0.3707E-04
   2   9   1      307.12      339.14        6.97 o   0.1181E-03
   3   9   1      495.91      575.30        8.91 o   0.6994E-04
   4   9   1     1776.22     1901.29       16.93 o   0.1948E-04
   5   9   1      489.61      497.46       10.24 o   0.7648E-04
   6   9   1       92.21      102.68        5.37 o   0.3980E-03
   7   9   1     1303.92     1378.81       14.90 o   0.2723E-04
   8   9   1      590.68      608.72       10.55 o   0.6321E-04
   9   9   1      360.69      199.78        8.06 o   0.1504E-03
  -9  10   1      226.68      236.21        5.92 o   0.1675E-03
  -8  10   1       74.99       31.84        4.84 o   0.8508E-03
  -7  10   1      937.45      766.11       14.75 o   0.4494E-04
  -6  10   1      199.27      172.28        7.45 o   0.2090E-03
  -5  10   1       80.56       17.38        5.64 o   0.9701E-03
  -4  10   1      157.26       36.32        7.01 o   0.4977E-03
  -3  10   1      143.55       91.23        6.47 o   0.3533E-03
  -2  10   1     2540.63     2726.64       20.66 o   0.1336E-04
  -1  10   1      505.95      535.16        9.22 o   0.7282E-04
   0  10   1      219.84      244.68        6.75 o   0.1645E-03
   1  10   1      530.77      562.64        9.83 o   0.6903E-04
   2  10   1     2448.69     2639.68       19.29 o   0.1388E-04
   3  10   1      148.95       86.15        5.91 o   0.3600E-03
   4  10   1      160.73       45.76        6.46 o   0.4555E-03
   5  10   1       63.67        7.87        5.16 o   0.1432E-02
   6  10   1      154.35      139.15        6.44 o   0.2646E-03
   7  10   1     1037.58      871.61       13.77 o   0.3975E-04
   8  10   1       75.11       35.86        4.71 o   0.8031E-03
   9  10   1      230.75      235.82        6.14 o   0.1662E-03
  10  10   1      379.36      233.67        7.58 o   0.1359E-03
 -10  11   1      237.04       69.40        6.25 o   0.3145E-03
  -9  11   1      146.79      153.55        5.02 o   0.2540E-03
  -8  11   1      400.07      344.69        8.41 o   0.1042E-03
  -7  11   1      261.57      229.58        8.26 o   0.1586E-03
  -6  11   1      352.75      376.17        8.71 o   0.1028E-03
  -5  11   1      357.90      166.82        8.96 o   0.1648E-03
  -4  11   1       20.25       20.84        4.72 o   0.1791E-02
  -3  11   1     1252.03     1039.75       15.61 o   0.3327E-04
  -2  11   1      525.89      581.69       10.20 o   0.6717E-04
  -1  11   1      521.36      535.43        9.59 o   0.7169E-04
   0  11   1      210.13      159.06        6.79 o   0.2184E-03
   1  11   1      550.95      552.82       10.02 o   0.6876E-04
   2  11   1      509.72      562.07        9.73 o   0.6959E-04
   3  11   1     1290.68     1049.16       16.07 o   0.3268E-04
   4  11   1       14.93       10.34        4.63 o   0.3093E-02
   5  11   1      377.43      181.39        9.11 o   0.1536E-03
   6  11   1      382.06      414.06        8.66 o   0.9352E-04
   7  11   1      230.08      207.05        7.25 o   0.1786E-03
   8  11   1      414.62      357.00        8.05 o   0.1006E-03
   9  11   1      134.19      145.90        4.81 o   0.2714E-03
  10  11   1      264.73       74.38        6.43 o   0.2850E-03
  -9  12   1      237.59      203.74        6.18 o   0.1758E-03
  -8  12   1       31.36       13.37        3.44 o   0.1947E-02
  -7  12   1      343.47      343.23        7.59 o   0.1119E-03
  -6  12   1       14.98       11.43        4.33 o   0.3126E-02
  -5  12   1      186.85      206.75        7.05 o   0.1908E-03
  -4  12   1      594.10      653.74       11.68 o   0.5937E-04
  -3  12   1      349.85      433.98        9.67 o   0.9376E-04
  -2  12   1      211.36      103.92        7.02 o   0.2869E-03
  -1  12   1      140.63      100.82        6.06 o   0.3322E-03
   0  12   1     2565.57     2721.32       19.68 o   0.1330E-04
   1  12   1      130.74       87.78        5.90 o   0.3723E-03
   2  12   1      239.77      114.07        7.50 o   0.2552E-03
   3  12   1      314.79      387.92        9.21 o   0.1053E-03
   4  12   1      699.39      741.39       11.60 o   0.5143E-04
   5  12   1      173.61      185.72        6.78 o   0.2111E-03
   6  12   1       25.85       21.86        3.90 o   0.1697E-02
   7  12   1      328.26      320.87        8.17 o   0.1189E-03
   8  12   1       37.49       19.74        3.74 o   0.1456E-02
   9  12   1      228.44      201.82        6.04 o   0.1793E-03
  -8  13   1      628.94      631.91       11.15 o   0.5881E-04
  -7  13   1      142.68      124.81        5.26 o   0.2866E-03
  -6  13   1       87.64       48.88        4.73 o   0.6074E-03
  -5  13   1      116.93      101.58        5.71 o   0.3538E-03
  -4  13   1      996.44      789.64       14.41 o   0.4346E-04
  -3  13   1      600.15      715.49       10.92 o   0.5524E-04
  -2  13   1      280.74      289.34        8.18 o   0.1332E-03
  -1  13   1      239.29      307.04        7.38 o   0.1329E-03
   0  13   1      123.03      129.87        5.92 o   0.2936E-03
   1  13   1      194.59      259.54        6.55 o   0.1600E-03
   2  13   1      277.74      296.74        7.68 o   0.1315E-03
   3  13   1      631.33      748.50       10.96 o   0.5261E-04
   4  13   1      989.59      808.07       13.03 o   0.4300E-04
   5  13   1      111.17      105.93        5.59 o   0.3493E-03
   6  13   1       98.28       56.75        5.16 o   0.5309E-03
   7  13   1      136.01      118.91        5.15 o   0.3018E-03
   8  13   1      549.72      583.65       10.19 o   0.6512E-04
  -6  14   1      162.27      265.00        5.96 o   0.1640E-03
  -5  14   1      399.55      539.12        8.54 o   0.7573E-04
  -4  14   1       60.14       55.75        4.43 o   0.6682E-03
  -3  14   1       89.18      111.22        5.09 o   0.3733E-03
  -2  14   1      349.01      419.98        9.42 o   0.9492E-04
  -1  14   1      367.29      577.27        9.12 o   0.7487E-04
   0  14   1      105.98       65.97        5.80 o   0.4606E-03
   1  14   1      348.94      567.13        8.97 o   0.7696E-04
   2  14   1      333.32      397.08        9.14 o   0.1004E-03
   3  14   1      106.71      130.52        5.45 o   0.3142E-03
   4  14   1       69.54       65.19        4.75 o   0.5705E-03
   5  14   1      402.62      560.81        8.79 o   0.7333E-04
   6  14   1      139.78      232.83        6.12 o   0.1886E-03
  -3  15   1       56.25      104.48        5.59 o   0.4242E-03
  -2  15   1       13.65       16.18        3.82 o   0.2373E-02
  -1  15   1       80.25      153.37        5.15 o   0.2958E-03
   0  15   1      237.75      372.88        7.45 o   0.1146E-03
   1  15   1       73.24      139.07        4.51 o   0.3276E-03
   2  15   1        9.13        9.19        3.92 o   0.3952E-02
   3  15   1       43.47       89.47        4.77 o   0.5089E-03
   4  15   1       64.15      262.17       14.32 o   0.1852E-03
   0   1   2     1353.65     1342.97       12.08 o   0.2781E-04
   1   1   2     3557.38     4580.92       19.92 o   0.8020E-05
  -1   2   2    15759.15    17109.86       50.47 o   0.1435E-05
   0   2   2      104.11       54.07        4.80 o   0.5356E-03
   1   2   2    15318.36    16839.52       54.16 o   0.1476E-05
   2   2   2    16145.16    18744.15       60.39 o   0.1315E-05
  -2   3   2    21299.30    21859.84       70.88 o   0.1005E-05
  -1   3   2    30321.17    31382.56       85.04 o   0.5714E-06
   0   3   2     4581.63     4755.24       33.84 o   0.7130E-05
   1   3   2    29238.73    30676.47       88.00 o   0.5972E-06
   2   3   2    21693.49    22106.82       79.75 o   0.9834E-06
   3   3   2    26423.94    26418.36       78.25 o   0.7496E-06
  -3   4   2      770.89      884.96       12.57 o   0.4453E-04
  -2   4   2      728.51      651.40       13.64 o   0.5585E-04
  -1   4   2      983.92     1155.87       15.71 o   0.3483E-04
   0   4   2       30.38       16.68        4.59 o   0.2081E-02
   1   4   2     1004.26     1172.71       16.38 o   0.3421E-04
   2   4   2      765.08      694.86       13.46 o   0.5254E-04
   3   4   2      705.93      799.75       12.51 o   0.4926E-04
   4   4   2      296.61      131.64        8.63 o   0.2165E-03
  -4   5   2     2922.90     2803.58       31.58 o   0.1262E-04
  -3   5   2    10189.54    10140.43       51.71 o   0.2844E-05
  -2   5   2     1005.74      952.35       17.21 o   0.3899E-04
  -1   5   2     1741.72     1718.26       20.43 o   0.2143E-04
   0   5   2     2021.90     2233.97       25.37 o   0.1692E-04
   1   5   2     1662.60     1613.70       20.31 o   0.2279E-04
   2   5   2     1140.19     1053.65       17.79 o   0.3472E-04
   3   5   2     9501.25     9589.87       52.59 o   0.3074E-05
   4   5   2     2996.23     2842.66       31.05 o   0.1238E-04
   5   5   2      749.62      829.51       17.19 o   0.4663E-04
  -5   6   2     1697.33     1587.50       17.64 o   0.2308E-04
  -4   6   2      372.85      420.75       12.19 o   0.9649E-04
  -3   6   2     4343.75     4664.15       38.23 o   0.7380E-05
  -2   6   2     3664.66     3435.88       40.01 o   0.9967E-05
  -1   6   2      948.86      856.66       18.56 o   0.4227E-04
   0   6   2      358.35      108.79       12.35 o   0.2058E-03
   1   6   2      775.62      676.07       15.61 o   0.5362E-04
   2   6   2     3571.41     3376.02       34.23 o   0.1025E-04
   3   6   2     4092.05     4420.00       38.59 o   0.7868E-05
   4   6   2      438.31      468.84       12.53 o   0.8461E-04
   5   6   2     1718.88     1602.91       18.55 o   0.2279E-04
   6   6   2     1860.72     1986.86       16.43 o   0.1858E-04
  -6   7   2      968.39      781.51       12.43 o   0.4474E-04
  -5   7   2      412.97      375.09        8.34 o   0.9956E-04
  -4   7   2     2508.89     2661.69       18.31 o   0.1379E-04
  -3   7   2      472.18      408.04        9.98 o   0.8900E-04
  -2   7   2      928.38      938.17       20.04 o   0.4065E-04
  -1   7   2     1083.91     1369.65       22.01 o   0.2925E-04
   0   7   2      110.50       60.85        8.65 o   0.5112E-03
   1   7   2     1087.31     1363.39       21.35 o   0.2937E-04
   2   7   2      895.97      911.68       19.33 o   0.4203E-04
   3   7   2      443.49      366.41       10.60 o   0.9752E-04
   4   7   2     2463.91     2610.21       18.30 o   0.1408E-04
   5   7   2      481.72      423.44        8.66 o   0.8665E-04
   6   7   2     1066.41      841.89       13.53 o   0.4099E-04
   7   7   2     4043.28     4206.42       26.30 o   0.8150E-05
  -7   8   2     2180.84     2098.53       21.16 o   0.1703E-04
  -6   8   2      781.49      709.17       12.29 o   0.5183E-04
  -5   8   2      759.43      575.39       11.46 o   0.5983E-04
  -4   8   2     2641.99     2598.60       20.09 o   0.1372E-04
  -3   8   2     1105.59     1178.30       11.94 o   0.3299E-04
  -2   8   2      882.72      803.89       10.81 o   0.4613E-04
  -1   8   2     1494.51     1386.28       14.87 o   0.2600E-04
   0   8   2       42.18        0.71        3.61 o   0.2604E-02
   1   8   2     1504.90     1380.70       13.74 o   0.2603E-04
   2   8   2      880.00      814.65       10.90 o   0.4577E-04
   3   8   2     1224.08     1276.47       12.54 o   0.3005E-04
   4   8   2     2631.57     2597.40       18.45 o   0.1376E-04
   5   8   2      764.08      584.77       11.55 o   0.5905E-04
   6   8   2      818.53      755.45       12.81 o   0.4879E-04
   7   8   2     2232.44     2092.96       21.25 o   0.1691E-04
   8   8   2     1238.74      933.72       14.93 o   0.3582E-04
  -8   9   2      100.86       63.45        5.20 o   0.4971E-03
  -7   9   2       56.63       27.59        5.13 o   0.1054E-02
  -6   9   2      382.93      364.62        9.64 o   0.1044E-03
  -5   9   2      133.41       83.77        6.40 o   0.3745E-03
  -4   9   2      493.17      465.82       10.04 o   0.8120E-04
  -3   9   2     1305.59     1307.42       13.65 o   0.2834E-04
  -2   9   2      283.08      247.84        6.58 o   0.1497E-03
  -1   9   2      230.24       83.47        6.09 o   0.2861E-03
   0   9   2     1099.79      959.01       12.04 o   0.3782E-04
   1   9   2      205.07       63.41        6.00 o   0.3436E-03
   2   9   2      290.70      258.21        6.90 o   0.1441E-03
   3   9   2     1323.15     1325.62       13.48 o   0.2792E-04
   4   9   2      441.71      418.78        8.66 o   0.9126E-04
   5   9   2      113.83       65.74        5.66 o   0.4629E-03
   6   9   2      401.39      380.17        9.36 o   0.9984E-04
   7   9   2       38.51       17.92        4.20 o   0.1604E-02
   8   9   2      123.63       77.01        5.80 o   0.4058E-03
   9   9   2      178.64      134.43        5.90 o   0.2566E-03
  -9  10   2      231.09      189.33        6.32 o   0.1864E-03
  -8  10   2       90.18       54.72        4.87 o   0.5601E-03
  -7  10   2      406.01      128.46       10.26 o   0.1736E-03
  -6  10   2      464.55      528.20       11.57 o   0.7405E-04
  -5  10   2      281.51      341.52        8.92 o   0.1192E-03
  -4  10   2      860.72      832.65       13.63 o   0.4501E-04
  -3  10   2     1791.97     1851.15       17.78 o   0.1988E-04
  -2  10   2      631.70      648.86       10.41 o   0.5885E-04
  -1  10   2      506.78      659.63        9.13 o   0.6251E-04
   0  10   2     1356.47     1653.20       14.40 o   0.2368E-04
   1  10   2      535.32      687.65        9.43 o   0.5956E-04
   2  10   2      575.24      598.91        9.79 o   0.6430E-04
   3  10   2     1860.36     1904.92       17.68 o   0.1920E-04
   4  10   2      811.38      777.14       12.07 o   0.4831E-04
   5  10   2      249.37      305.20        7.48 o   0.1347E-03
   6  10   2      450.35      513.58        9.77 o   0.7657E-04
   7  10   2      424.34      153.44        9.23 o   0.1574E-03
   8  10   2       95.76       69.26        4.86 o   0.4752E-03
   9  10   2      225.27      188.66        5.83 o   0.1887E-03
  10  10   2      266.57      185.68        6.46 o   0.1839E-03
 -10  11   2      223.29      217.03        6.24 o   0.1756E-03
  -9  11   2       34.30       17.47        3.32 o   0.1661E-02
  -8  11   2       28.08        1.12        3.80 o   0.3625E-02
  -7  11   2      529.48      518.70       10.37 o   0.7353E-04
  -6  11   2      427.03      392.39        9.73 o   0.9293E-04
  -5  11   2      558.28      364.99       11.44 o   0.8772E-04
  -4  11   2     1531.47     1594.41       17.49 o   0.2320E-04
  -3  11   2      778.40      708.26       12.73 o   0.5106E-04
  -2  11   2      365.93      384.53        9.43 o   0.1010E-03
  -1  11   2       23.45        9.79        4.47 o   0.2460E-02
   0  11   2       69.56       41.20        4.89 o   0.7515E-03
   1  11   2       18.61        7.84        4.82 o   0.3016E-02
   2  11   2      346.09      368.47        8.65 o   0.1062E-03
   3  11   2      728.10      660.03       11.88 o   0.5492E-04
   4  11   2     1618.75     1675.44       16.57 o   0.2197E-04
   5  11   2      560.08      370.07       10.39 o   0.8710E-04
   6  11   2      362.97      341.93        8.30 o   0.1083E-03
   7  11   2      649.54      628.13       11.14 o   0.5984E-04
   8  11   2       21.78        0.77        3.63 o   0.4770E-02
   9  11   2       32.69       22.94        3.45 o   0.1451E-02
  10  11   2      209.51      200.77        6.21 o   0.1894E-03
  -9  12   2       49.52       34.11        3.59 o   0.9543E-03
  -8  12   2      265.12      255.86        6.56 o   0.1498E-03
  -7  12   2      119.48      128.09        5.03 o   0.3100E-03
  -6  12   2       79.85       90.38        5.34 o   0.4398E-03
  -5  12   2       31.73        5.04        4.96 o   0.2731E-02
  -4  12   2      635.82      592.88       12.18 o   0.6136E-04
  -3  12   2      605.15      557.91       12.50 o   0.6581E-04
  -2  12   2      158.30      168.80        7.13 o   0.2265E-03
  -1  12   2      499.06      536.07        9.94 o   0.7224E-04
   0  12   2     1355.28     1411.83       15.91 o   0.2648E-04
   1  12   2      470.48      522.60        9.47 o   0.7500E-04
   2  12   2      157.66      164.36        6.21 o   0.2311E-03
   3  12   2      629.01      545.87       11.47 o   0.6596E-04
   4  12   2      671.91      608.37       10.63 o   0.5926E-04
   5  12   2       33.12       11.90        4.33 o   0.2015E-02
   6  12   2       82.31       88.21        4.74 o   0.4438E-03
   7  12   2      124.52      130.52        5.74 o   0.3006E-03
   8  12   2      310.06      297.83        7.68 o   0.1273E-03
   9  12   2       49.39       37.21        3.58 o   0.9214E-03
  -8  13   2       38.10       36.92        4.10 o   0.1065E-02
  -7  13   2      276.79      317.63        6.75 o   0.1259E-03
  -6  13   2      127.76       70.82        5.52 o   0.4105E-03
  -5  13   2      127.14      116.81        5.55 o   0.3136E-03
  -4  13   2      438.39      426.52        9.88 o   0.8742E-04
  -3  13   2      418.23      419.94        9.96 o   0.8959E-04
  -2  13   2      276.85      285.29        8.08 o   0.1349E-03
  -1  13   2      566.09      699.55       10.45 o   0.5712E-04
   0  13   2      739.69      914.64       11.26 o   0.4379E-04
   1  13   2      538.89      672.08        9.79 o   0.5981E-04
   2  13   2      251.98      252.14        7.21 o   0.1520E-03
   3  13   2      409.39      392.73        8.65 o   0.9477E-04
   4  13   2      433.54      443.27        9.44 o   0.8554E-04
   5  13   2      158.55      151.88        6.40 o   0.2427E-03
   6  13   2      132.09       73.81        6.14 o   0.3935E-03
   7  13   2      259.49      322.92        7.09 o   0.1266E-03
   8  13   2       34.73       32.39        3.93 o   0.1207E-02
  -6  14   2      157.21      165.44        5.87 o   0.2351E-03
  -5  14   2       36.96       57.75        3.90 o   0.7373E-03
  -4  14   2       18.48        8.59        3.67 o   0.2954E-02
  -3  14   2      247.85      271.75        7.13 o   0.1423E-03
  -2  14   2      145.84      151.29        6.29 o   0.2645E-03
  -1  14   2      105.72      150.79        5.43 o   0.2764E-03
   0  14   2     1157.38     1776.89       15.71 o   0.2298E-04
   1  14   2       94.21      129.35        5.67 o   0.3201E-03
   2  14   2      195.32      201.73        7.39 o   0.1949E-03
   3  14   2      252.96      275.01        7.37 o   0.1402E-03
   4  14   2       24.97        7.60        4.19 o   0.2637E-02
   5  14   2       43.43       64.76        4.37 o   0.6470E-03
   6  14   2      143.55      180.35        6.22 o   0.2270E-03
  -3  15   2       19.11       25.17        4.54 o   0.1646E-02
  -2  15   2       83.63      170.91        4.99 o   0.2722E-03
  -1  15   2       56.03      130.14        4.79 o   0.3658E-03
   0  15   2       88.91        7.91        5.53 o   0.1029E-02
   1  15   2       56.44      133.61        4.43 o   0.3576E-03
   2  15   2       93.87      193.14        5.42 o   0.2396E-03
   3  15   2       17.58       28.49        4.30 o   0.1516E-02
   0   1   3    15288.61    14532.73       47.01 o   0.1671E-05
   1   1   3     5647.58     5557.32       27.89 o   0.5869E-05
  -1   2   3    17065.96    17607.87       53.53 o   0.1353E-05
   0   2   3    10161.26     9514.11       41.94 o   0.2979E-05
   1   2   3    16972.79    17388.78       54.72 o   0.1374E-05
   2   2   3       67.85       10.88        4.97 o   0.1207E-02
  -2   3   3    92005.38    82964.09      193.77 o   0.9367E-07
  -1   3   3    18058.98    18481.17       64.10 o   0.1277E-05
   0   3   3     1142.84     1169.86       17.07 o   0.3286E-04
   1   3   3    18376.25    18685.29       79.49 o   0.1249E-05
   2   3   3    93821.80    84258.63      211.25 o   0.9042E-07
   3   3   3     6632.31     7264.15       37.20 o   0.4484E-05
  -3   4   3      713.69      425.65       12.26 o   0.7268E-04
  -2   4   3     1875.80     2019.74       22.54 o   0.1865E-04
  -1   4   3     2522.71     2793.45       24.34 o   0.1330E-04
   0   4   3      267.65      330.49        9.27 o   0.1256E-03
   1   4   3     2426.41     2687.67       24.15 o   0.1388E-04
   2   4   3     2060.22     2186.45       21.03 o   0.1703E-04
   3   4   3      760.90      445.79       13.95 o   0.6858E-04
   4   4   3     4134.33     3852.36       31.16 o   0.8817E-05
  -4   5   3     2629.13     2770.34       28.02 o   0.1304E-04
  -3   5   3     1341.66     1106.91       18.44 o   0.3157E-04
  -2   5   3     1573.14     1711.18       21.50 o   0.2204E-04
  -1   5   3     1514.48     1693.41       19.89 o   0.2285E-04
   0   5   3      483.31       30.86       12.38 o   0.2017E-03
   1   5   3     1847.82     2010.56       21.82 o   0.1877E-04
   2   5   3     1475.12     1660.95       18.68 o   0.2307E-04
   3   5   3     1279.05     1048.28       19.46 o   0.3329E-04
   4   5   3     2592.07     2747.93       26.15 o   0.1321E-04
   5   5   3      499.64      463.74       15.31 o   0.7896E-04
  -5   6   3      609.41      611.48       10.99 o   0.6186E-04
  -4   6   3      878.33      827.72       18.51 o   0.4524E-04
  -3   6   3     2192.09     2551.29       27.70 o   0.1477E-04
  -2   6   3     4782.14     5134.02       41.80 o   0.6639E-05
  -1   6   3      900.33     1105.38       17.85 o   0.3632E-04
   0   6   3     3603.29     3869.85       33.38 o   0.9219E-05
   1   6   3      913.24     1108.55       17.24 o   0.3612E-04
   2   6   3     4596.19     4980.59       38.90 o   0.6915E-05
   3   6   3     2268.92     2616.55       27.90 o   0.1431E-04
   4   6   3      966.11      896.06       17.07 o   0.4146E-04
   5   6   3      596.88      599.49       10.56 o   0.6317E-04
   6   6   3       71.40        1.20        4.27 o   0.1477E-02
  -6   7   3     1122.76     1031.75       14.00 o   0.3557E-04
  -5   7   3      557.71      606.35        8.94 o   0.6461E-04
  -4   7   3      613.38      633.57        9.38 o   0.6085E-04
  -3   7   3      214.34      116.50        7.41 o   0.2508E-03
  -2   7   3      366.89      319.11       14.33 o   0.1150E-03
  -1   7   3     3954.77     4471.98       42.47 o   0.7838E-05
   0   7   3     1638.41     1505.43       26.46 o   0.2395E-04
   1   7   3     3907.15     4439.36       39.78 o   0.7933E-05
   2   7   3      350.75      288.20       14.01 o   0.1247E-03
   3   7   3      204.21      100.02        7.26 o   0.2780E-03
   4   7   3      700.59      690.96       10.15 o   0.5470E-04
   5   7   3      664.51      694.08       10.23 o   0.5531E-04
   6   7   3     1333.73     1203.77       14.60 o   0.2999E-04
   7   7   3     1137.32      866.78       14.41 o   0.3828E-04
  -7   8   3     1149.53      950.31       15.08 o   0.3716E-04
  -6   8   3     1031.62     1005.40       13.99 o   0.3719E-04
  -5   8   3      280.09      193.81        7.41 o   0.1732E-03
  -4   8   3      201.05      179.98        6.19 o   0.2082E-03
  -3   8   3     1675.38     1699.48       15.00 o   0.2201E-04
  -2   8   3     3379.04     3370.59       20.91 o   0.1037E-04
  -1   8   3      537.38      399.66        8.99 o   0.8759E-04
   0   8   3      402.18      404.89        7.64 o   0.9439E-04
   1   8   3      560.31      415.24        8.14 o   0.8417E-04
   2   8   3     3290.96     3259.89       19.08 o   0.1075E-04
   3   8   3     1782.13     1810.46       14.56 o   0.2057E-04
   4   8   3      163.19      135.93        5.54 o   0.2696E-03
   5   8   3      302.34      207.25        7.17 o   0.1615E-03
   6   8   3     1124.34     1091.66       13.09 o   0.3408E-04
   7   8   3     1243.32     1004.34       15.26 o   0.3473E-04
   8   8   3     3434.82     3163.71       23.74 o   0.1071E-04
  -8   9   3      218.08      216.77        7.22 o   0.1740E-03
  -7   9   3      688.09      678.72       12.33 o   0.5568E-04
  -6   9   3      240.27      273.61        8.38 o   0.1428E-03
  -5   9   3      707.85      753.94       12.69 o   0.5203E-04
  -4   9   3       92.53       50.19        5.56 o   0.5839E-03
  -3   9   3      306.67      251.05        7.73 o   0.1419E-03
  -2   9   3      582.87      610.99        9.54 o   0.6332E-04
  -1   9   3     1303.08     1333.43       13.21 o   0.2845E-04
   0   9   3     2256.51     2624.16       17.11 o   0.1442E-04
   1   9   3     1398.22     1444.03       13.49 o   0.2620E-04
   2   9   3      656.26      688.89        9.75 o   0.5585E-04
   3   9   3      282.48      232.10        6.93 o   0.1543E-03
   4   9   3       93.05       50.95        4.87 o   0.5790E-03
   5   9   3      606.54      653.46       10.29 o   0.6094E-04
   6   9   3      311.78      326.86        7.99 o   0.1160E-03
   7   9   3      716.73      694.67       11.20 o   0.5406E-04
   8   9   3      166.59      169.72        5.96 o   0.2266E-03
   9   9   3      771.46      688.76       11.28 o   0.5136E-04
  -9  10   3      280.76      250.44        7.25 o   0.1457E-03
  -8  10   3       18.77        7.05        4.14 o   0.3354E-02
  -7  10   3     1137.92     1272.06       17.81 o   0.3016E-04
  -6  10   3      332.13      254.34        9.87 o   0.1386E-03
  -5  10   3      233.99      236.09        8.46 o   0.1639E-03
  -4  10   3      789.35      819.42       12.75 o   0.4620E-04
  -3  10   3     1177.71     1061.22       14.77 o   0.3400E-04
  -2  10   3      486.13      331.91        9.68 o   0.9870E-04
  -1  10   3       44.12       39.21        4.05 o   0.9353E-03
   0  10   3     1833.63     1848.73       16.44 o   0.1970E-04
   1  10   3       35.89       35.37        4.30 o   0.1063E-02
   2  10   3      575.51      409.41       10.26 o   0.8082E-04
   3  10   3     1158.53     1046.45       13.80 o   0.3458E-04
   4  10   3      723.45      767.68       11.76 o   0.4996E-04
   5  10   3      230.79      228.07        7.15 o   0.1692E-03
   6  10   3      302.14      240.67        7.88 o   0.1500E-03
   7  10   3     1038.76     1153.26       13.29 o   0.3356E-04
   8  10   3       24.45       15.08        3.79 o   0.2093E-02
   9  10   3      261.37      226.25        6.50 o   0.1600E-03
  10  10   3      388.97      358.60        7.51 o   0.1028E-03
 -10  11   3       72.54       11.11        4.05 o   0.1202E-02
  -9  11   3       99.92       69.41        4.36 o   0.4794E-03
  -8  11   3       22.04       21.29        3.56 o   0.1816E-02
  -7  11   3       50.39       26.97        4.64 o   0.1002E-02
  -6  11   3      748.31      756.15       12.64 o   0.4986E-04
  -5  11   3     1725.54     1563.80       19.38 o   0.2272E-04
  -4  11   3      857.73      764.69       13.96 o   0.4780E-04
  -3  11   3      161.72      106.38        6.96 o   0.3071E-03
  -2  11   3      360.28      515.34        9.17 o   0.8239E-04
  -1  11   3      136.46       88.19        5.99 o   0.3698E-03
   0  11   3      157.49      190.64        6.20 o   0.2166E-03
   1  11   3      134.36      100.61        5.77 o   0.3448E-03
   2  11   3      377.49      527.47        8.89 o   0.7994E-04
   3  11   3      133.26       87.67        5.79 o   0.3757E-03
   4  11   3      835.77      728.39       11.71 o   0.5002E-04
   5  11   3     1811.66     1597.14       17.34 o   0.2203E-04
   6  11   3      819.72      796.15       11.06 o   0.4668E-04
   7  11   3       59.93       35.96        4.65 o   0.7959E-03
   8  11   3       26.05       21.86        4.20 o   0.1667E-02
   9  11   3       67.69       50.52        4.08 o   0.6863E-03
  10  11   3       68.64        5.33        4.21 o   0.1441E-02
  -9  12   3        7.19        6.81        2.75 o   0.5284E-02
  -8  12   3      136.71      142.17        4.91 o   0.2740E-03
  -7  12   3      414.85      464.09        8.00 o   0.8325E-04
  -6  12   3      102.56       96.72        5.10 o   0.3718E-03
  -5  12   3       81.45      100.55        5.56 o   0.4079E-03
  -4  12   3      307.38      312.46        9.08 o   0.1218E-03
  -3  12   3     1056.74     1078.93       16.33 o   0.3431E-04
  -2  12   3      361.10      329.79        9.89 o   0.1130E-03
  -1  12   3      406.24      446.30       10.10 o   0.8705E-04
   0  12   3      250.21      268.67        7.78 o   0.1433E-03
   1  12   3      478.15      512.11        9.15 o   0.7500E-04
   2  12   3      331.23      318.48        8.29 o   0.1197E-03
   3  12   3     1090.52     1108.88       13.97 o   0.3336E-04
   4  12   3      302.91      305.13        7.26 o   0.1248E-03
   5  12   3       98.26      111.71        5.00 o   0.3580E-03
   6  12   3      102.51       93.82        4.97 o   0.3799E-03
   7  12   3      371.23      419.67        8.64 o   0.9238E-04
   8  12   3      122.28      133.90        4.99 o   0.2963E-03
   9  12   3        6.05        4.17        3.15 o   0.7626E-02
  -8  13   3      421.00      406.86        9.98 o   0.9065E-04
  -7  13   3      261.83      252.86        6.77 o   0.1502E-03
  -6  13   3      495.02      558.13        9.12 o   0.7003E-04
  -5  13   3      262.27      355.49        7.18 o   0.1174E-03
  -4  13   3      179.97      188.14        6.70 o   0.2047E-03
  -3  13   3      311.62      242.06        9.32 o   0.1438E-03
  -2  13   3      263.04      299.03        8.14 o   0.1332E-03
  -1  13   3      630.84      667.72       10.19 o   0.5716E-04
   0  13   3      386.42      476.58        8.42 o   0.8657E-04
   1  13   3      586.64      617.94       10.06 o   0.6190E-04
   2  13   3      300.67      360.64        7.78 o   0.1116E-03
   3  13   3      313.77      242.01        8.11 o   0.1438E-03
   4  13   3      192.44      200.99        6.66 o   0.1915E-03
   5  13   3      231.31      327.09        7.46 o   0.1293E-03
   6  13   3      436.16      514.56        9.99 o   0.7719E-04
   7  13   3      263.37      253.97        7.07 o   0.1493E-03
   8  13   3      373.62      391.06        9.49 o   0.9690E-04
  -6  14   3      162.39      171.99        6.37 o   0.2239E-03
  -5  14   3      222.44      295.57        6.37 o   0.1395E-03
  -4  14   3      313.92      421.95        7.67 o   0.9857E-04
  -3  14   3      131.27      193.25        5.98 o   0.2209E-03
  -2  14   3       94.98       78.60        5.05 o   0.4591E-03
  -1  14   3      220.56      323.56        6.80 o   0.1313E-03
   0  14   3      206.21      271.54        7.11 o   0.1491E-03
   1  14   3      211.15      306.48        7.29 o   0.1384E-03
   2  14   3      113.85       81.04        5.92 o   0.4171E-03
   3  14   3      115.87      182.01        6.27 o   0.2385E-03
   4  14   3      331.32      460.15        8.84 o   0.9071E-04
   5  14   3      211.11      296.92        7.74 o   0.1406E-03
   6  14   3      166.90      175.18        6.24 o   0.2194E-03
  -3  15   3       29.41       43.01        5.07 o   0.9925E-03
  -2  15   3       40.38       67.51        4.44 o   0.6485E-03
  -1  15   3      132.81      281.20        6.36 o   0.1679E-03
   0  15   3       15.23       11.50        4.01 o   0.2828E-02
   1  15   3      133.91      307.58        6.05 o   0.1552E-03
   2  15   3       33.70       49.42        4.40 o   0.8693E-03
   3  15   3       32.97       46.01        4.74 o   0.9168E-03
   0   0   4    19463.90    16781.48       95.71 o   0.1294E-05
   0   1   4     2343.29     2220.28       21.66 o   0.1603E-04
   1   1   4      616.31      952.79        8.86 o   0.4583E-04
  -1   2   4     1658.98     1901.77       15.58 o   0.2046E-04
   0   2   4     4046.97     4863.53       26.11 o   0.7371E-05
   1   2   4     1605.78     1838.50       17.15 o   0.2120E-04
   2   2   4     9896.81     9158.77       45.02 o   0.3154E-05
  -2   3   4    26500.84    25379.56       88.42 o   0.7780E-06
  -1   3   4    24060.09    24236.57       78.28 o   0.8562E-06
   0   3   4    12776.89    14371.12       60.52 o   0.1899E-05
   1   3   4    24328.29    24243.32       90.62 o   0.8499E-06
   2   3   4    26658.44    25516.48       91.33 o   0.7709E-06
   3   3   4     4330.56     4822.28       30.88 o   0.7215E-05
  -3   4   4     2393.27     2409.50       24.14 o   0.1509E-04
  -2   4   4     1473.66     1670.35       19.82 o   0.2284E-04
  -1   4   4     1472.36     1436.39       18.22 o   0.2594E-04
   0   4   4       62.72       38.19        5.72 o   0.7969E-03
   1   4   4     1477.78     1422.20       20.96 o   0.2602E-04
   2   4   4     1752.21     1909.74       19.02 o   0.1954E-04
   3   4   4     2254.19     2294.06       23.12 o   0.1600E-04
   4   4   4     4084.40     4117.50       30.93 o   0.8360E-05
  -4   5   4      367.11      357.20       10.79 o   0.1093E-03
  -3   5   4     2947.97     2890.06       28.83 o   0.1212E-04
  -2   5   4     4086.45     4513.48       34.33 o   0.7751E-05
  -1   5   4      918.18      614.97       16.83 o   0.5351E-04
   0   5   4     2851.03     2834.90       27.80 o   0.1273E-04
   1   5   4      974.79      669.81       17.01 o   0.4952E-04
   2   5   4     3807.21     4247.84       29.19 o   0.8364E-05
   3   5   4     2876.09     2854.69       28.18 o   0.1235E-04
   4   5   4      349.59      348.34        9.39 o   0.1136E-03
   5   5   4     3583.79     3637.14       35.36 o   0.9683E-05
  -5   6   4      148.36      104.69        5.98 o   0.3161E-03
  -4   6   4     1450.83     1124.98       23.01 o   0.3010E-04
  -3   6   4     3188.64     3143.39       32.26 o   0.1108E-04
  -2   6   4     1876.66     1600.79       26.55 o   0.2147E-04
  -1   6   4     1455.40     1497.76       21.12 o   0.2522E-04
   0   6   4     1156.28      879.76       19.48 o   0.3862E-04
   1   6   4     1342.74     1409.51       20.25 o   0.2713E-04
   2   6   4     1798.15     1536.33       23.75 o   0.2252E-04
   3   6   4     3320.35     3232.72       32.97 o   0.1068E-04
   4   6   4     1513.85     1165.28       21.80 o   0.2896E-04
   5   6   4      149.97      100.27        5.86 o   0.3246E-03
   6   6   4      204.88      207.11        6.24 o   0.1784E-03
  -6   7   4     1193.47     1027.38       14.14 o   0.3484E-04
  -5   7   4      258.13      167.68        6.93 o   0.2041E-03
  -4   7   4     1666.80     1540.82       14.79 o   0.2352E-04
  -3   7   4     2479.90     2184.11       21.12 o   0.1601E-04
  -2   7   4      124.45      129.41        9.42 o   0.3131E-03
  -1   7   4     5219.25     5531.84       51.53 o   0.6017E-05
   0   7   4      168.93       88.62        9.65 o   0.3268E-03
   1   7   4     5286.69     5647.06       41.99 o   0.5919E-05
   2   7   4      101.12      111.84        8.06 o   0.3715E-03
   3   7   4     2505.36     2237.42       20.88 o   0.1567E-04
   4   7   4     1743.47     1583.55       14.94 o   0.2268E-04
   5   7   4      301.35      198.42        6.99 o   0.1714E-03
   6   7   4     1293.60     1124.95       14.22 o   0.3177E-04
   7   7   4       40.73       36.01        4.50 o   0.9756E-03
  -7   8   4      976.61      926.90       13.44 o   0.3914E-04
  -6   8   4     1532.04     1374.28       16.58 o   0.2584E-04
  -5   8   4      510.85      378.91       10.03 o   0.8824E-04
  -4   8   4      859.64      830.14       11.93 o   0.4486E-04
  -3   8   4      112.60      100.76        4.65 o   0.3658E-03
  -2   8   4      907.93      944.46       10.64 o   0.4055E-04
  -1   8   4     3009.09     2550.92       19.67 o   0.1322E-04
   0   8   4      423.65      418.41        7.69 o   0.9441E-04
   1   8   4     3241.62     2774.29       18.30 o   0.1210E-04
   2   8   4     1121.28     1160.72       11.25 o   0.3255E-04
   3   8   4      125.76      108.93        4.69 o   0.3372E-03
   4   8   4      850.71      826.84       10.77 o   0.4521E-04
   5   8   4      468.74      335.21        8.72 o   0.9880E-04
   6   8   4     1600.50     1450.23       15.47 o   0.2451E-04
   7   8   4     1029.11      958.14       13.51 o   0.3754E-04
   8   8   4      249.91       68.63        7.06 o   0.2929E-03
  -8   9   4      264.79      225.46        7.24 o   0.1620E-03
  -7   9   4      296.30      221.85        9.09 o   0.1578E-03
  -6   9   4      767.05      718.41       13.43 o   0.5035E-04
  -5   9   4      163.31      154.51        7.23 o   0.2420E-03
  -4   9   4      118.91       84.10        5.66 o   0.3966E-03
  -3   9   4      121.31       45.07        5.38 o   0.5397E-03
  -2   9   4      752.68      743.00       11.11 o   0.5132E-04
  -1   9   4      343.03      253.04        7.56 o   0.1377E-03
   0   9   4      571.27       12.20        9.44 o   0.1939E-03
   1   9   4      289.64      209.96        6.60 o   0.1663E-03
   2   9   4      748.61      758.96       10.33 o   0.5067E-04
   3   9   4      141.92       51.81        5.31 o   0.4641E-03
   4   9   4      109.55       82.02        5.03 o   0.4170E-03
   5   9   4      191.13      172.27        6.36 o   0.2127E-03
   6   9   4      744.73      709.46       11.53 o   0.5142E-04
   7   9   4      334.17      243.70        8.15 o   0.1420E-03
   8   9   4      305.23      254.77        7.57 o   0.1416E-03
   9   9   4      501.25      436.34        9.44 o   0.8240E-04
  -9  10   4      346.21      259.49        8.20 o   0.1340E-03
  -8  10   4      509.91      452.55       10.96 o   0.8036E-04
  -7  10   4      149.05       96.61        7.37 o   0.3288E-03
  -6  10   4     2599.25     2597.26       23.72 o   0.1365E-04
  -5  10   4      659.83      773.02       12.81 o   0.5151E-04
  -4  10   4     1320.29     1477.45       16.29 o   0.2593E-04
  -3  10   4     2586.21     2586.83       21.25 o   0.1377E-04
  -2  10   4      969.26      965.87       13.12 o   0.3897E-04
  -1  10   4      762.92      713.68       10.80 o   0.5172E-04
   0  10   4       24.66       36.54        4.07 o   0.1183E-02
   1  10   4      762.72      720.18       10.95 o   0.5145E-04
   2  10   4     1074.31     1047.31       13.60 o   0.3551E-04
   3  10   4     2533.16     2540.44       19.58 o   0.1408E-04
   4  10   4     1340.70     1483.99       14.85 o   0.2574E-04
   5  10   4      680.84      771.84       10.69 o   0.5121E-04
   6  10   4     2581.53     2568.43       19.53 o   0.1384E-04
   7  10   4      160.27      110.29        6.29 o   0.2960E-03
   8  10   4      452.12      418.82        8.92 o   0.8877E-04
   9  10   4      327.20      254.72        6.93 o   0.1390E-03
  10  10   4      171.00      110.74        5.82 o   0.2925E-03
 -10  11   4      116.59       90.82        4.86 o   0.3887E-03
  -9  11   4       34.15       38.69        3.44 o   0.9745E-03
  -8  11   4      118.94      163.02        5.21 o   0.2615E-03
  -7  11   4      103.83      110.58        5.61 o   0.3549E-03
  -6  11   4      195.35      187.70        7.33 o   0.2031E-03
  -5  11   4      181.69      121.36        7.53 o   0.2673E-03
  -4  11   4      630.83      525.73       11.63 o   0.6699E-04
  -3  11   4     1435.08     1543.06       18.00 o   0.2416E-04
  -2  11   4      248.37      229.20        8.33 o   0.1627E-03
  -1  11   4      833.67      725.23       12.38 o   0.4971E-04
   0  11   4      227.05      249.88        7.43 o   0.1577E-03
   1  11   4      724.55      662.79       11.38 o   0.5566E-04
   2  11   4      314.91      282.12        7.60 o   0.1303E-03
   3  11   4     1319.81     1417.02       13.38 o   0.2655E-04
   4  11   4      666.89      565.43       10.52 o   0.6265E-04
   5  11   4      176.39      122.08        6.26 o   0.2706E-03
   6  11   4      232.28      217.44        6.62 o   0.1732E-03
   7  11   4      118.82      117.52        6.29 o   0.3246E-03
   8  11   4      109.76      157.68        5.54 o   0.2739E-03
   9  11   4       25.29       31.56        3.51 o   0.1224E-02
  10  11   4      107.26       86.51        4.89 o   0.4136E-03
  -9  12   4       24.93       22.64        3.14 o   0.1643E-02
  -8  12   4       58.65       66.20        3.87 o   0.6252E-03
  -7  12   4      184.76      185.77        6.12 o   0.2097E-03
  -6  12   4      130.08      111.81        5.78 o   0.3204E-03
  -5  12   4      553.74      534.80       10.58 o   0.6993E-04
  -4  12   4      455.51      462.27       11.14 o   0.8238E-04
  -3  12   4      388.91      191.37       10.31 o   0.1483E-03
  -2  12   4      435.42      437.47       11.53 o   0.8722E-04
  -1  12   4     1427.21     1493.45       17.30 o   0.2491E-04
   0  12   4      164.08      148.96        6.61 o   0.2440E-03
   1  12   4     1550.59     1571.81       15.73 o   0.2336E-04
   2  12   4      352.58      393.21        7.95 o   0.1017E-03
   3  12   4      383.08      189.67        8.14 o   0.1510E-03
   4  12   4      498.78      494.24        9.17 o   0.7654E-04
   5  12   4      515.02      494.87        9.12 o   0.7580E-04
   6  12   4      134.29      113.56        5.70 o   0.3133E-03
   7  12   4      186.40      184.50        7.39 o   0.2092E-03
   8  12   4       69.60       77.60        4.27 o   0.5272E-03
   9  12   4       20.91       16.84        3.82 o   0.2111E-02
  -8  13   4      128.66       72.78        6.55 o   0.4112E-03
  -7  13   4       81.38       58.70        4.47 o   0.5729E-03
  -6  13   4      494.40      523.10        9.31 o   0.7386E-04
  -5  13   4      176.89      223.94        6.30 o   0.1799E-03
  -4  13   4       17.88        9.86        3.97 o   0.2852E-02
  -3  13   4       82.76       76.44        5.37 o   0.4829E-03
  -2  13   4      101.08      123.96        5.58 o   0.3277E-03
  -1  13   4      241.26      289.13        6.83 o   0.1388E-03
   0  13   4       89.12       10.22        4.92 o   0.1088E-02
   1  13   4      277.07      314.04        7.43 o   0.1252E-03
   2  13   4      106.81      123.59        5.56 o   0.3229E-03
   3  13   4       74.99       84.38        5.17 o   0.4658E-03
   4  13   4       16.26        8.14        4.01 o   0.3354E-02
   5  13   4      176.32      225.09        6.69 o   0.1791E-03
   6  13   4      468.33      517.77       10.68 o   0.7561E-04
   7  13   4       76.21       54.53        4.49 o   0.6113E-03
   8  13   4      129.66       73.64        7.04 o   0.4062E-03
  -6  14   4      128.39      131.94        5.89 o   0.2950E-03
  -5  14   4       39.84       19.35        3.69 o   0.1499E-02
  -4  14   4       25.42       35.99        3.56 o   0.1159E-02
  -3  14   4       98.12       63.58        4.83 o   0.5120E-03
  -2  14   4       59.37       65.36        4.42 o   0.5982E-03
  -1  14   4      128.31      182.60        5.99 o   0.2348E-03
   0  14   4      234.84      296.86        7.65 o   0.1370E-03
   1  14   4      124.03      168.69        6.46 o   0.2516E-03
   2  14   4       70.29       79.76        5.71 o   0.4901E-03
   3  14   4      112.21       77.04        6.08 o   0.4268E-03
   4  14   4       19.78       28.80        4.17 o   0.1462E-02
   5  14   4       43.12       23.77        4.12 o   0.1288E-02
   6  14   4      116.03      132.47        5.86 o   0.3039E-03
  -3  15   4      163.74      320.27        8.99 o   0.1411E-03
  -2  15   4       10.38       28.44        4.26 o   0.1695E-02
  -1  15   4       83.20      153.65        6.01 o   0.2969E-03
   0  15   4       43.49        2.88        5.13 o   0.2167E-02
   1  15   4      122.92      189.26        6.47 o   0.2291E-03
   2  15   4       16.23       36.51        4.26 o   0.1269E-02
   3  15   4      133.34      295.40        7.13 o   0.1577E-03
   0   1   5     3341.77     4189.00       26.88 o   0.8900E-05
   1   1   5    28777.74    29813.39       78.43 o   0.6071E-06
  -1   2   5    13358.59    14694.05       46.38 o   0.1813E-05
   0   2   5      703.79      399.46       12.28 o   0.7693E-04
   1   2   5    13523.62    14786.52       50.69 o   0.1791E-05
   2   2   5     2489.21     1506.84       20.79 o   0.2028E-04
  -2   3   5    27296.57    27653.65       80.67 o   0.7064E-06
  -1   3   5    17554.11    18561.87       64.67 o   0.1297E-05
   0   3   5     1825.02     1641.17       21.07 o   0.2159E-04
   1   3   5    16857.10    17799.46       67.21 o   0.1377E-05
   2   3   5    26996.40    27413.39       89.09 o   0.7164E-06
   3   3   5     6146.21     5831.74       40.56 o   0.5465E-05
  -3   4   5     2919.25     3230.80       27.40 o   0.1133E-04
  -2   4   5    10098.39    10281.51       51.47 o   0.2815E-05
  -1   4   5     6328.29     6823.86       38.35 o   0.4782E-05
   0   4   5      655.61      625.41       12.66 o   0.6250E-04
   1   4   5     6150.82     6631.57       44.09 o   0.4940E-05
   2   4   5     9466.30     9728.91       46.38 o   0.3040E-05
   3   4   5     2843.95     3162.82       26.24 o   0.1163E-04
   4   4   5       65.77       68.43        5.62 o   0.5851E-03
  -4   5   5     7640.22     7653.69       50.37 o   0.4040E-05
  -3   5   5     3573.57     3164.61       31.05 o   0.1066E-04
  -2   5   5     1304.79     1235.91       19.80 o   0.3014E-04
  -1   5   5     1793.06     1948.06       21.13 o   0.1961E-04
   0   5   5      572.04      419.97       13.89 o   0.8044E-04
   1   5   5     1804.60     1955.90       22.70 o   0.1948E-04
   2   5   5     1410.63     1323.42       18.52 o   0.2792E-04
   3   5   5     3590.80     3213.33       30.27 o   0.1053E-04
   4   5   5     7653.25     7569.78       43.19 o   0.4086E-05
   5   5   5     5391.58     5502.11       43.48 o   0.6071E-05
  -5   6   5     1194.74     1179.40       14.40 o   0.3200E-04
  -4   6   5     2772.12     2977.98       31.02 o   0.1223E-04
  -3   6   5     2425.56     1990.80       31.47 o   0.1698E-04
  -2   6   5     1697.64     1551.77       25.49 o   0.2292E-04
  -1   6   5     1346.06     1486.02       21.57 o   0.2564E-04
   0   6   5     1568.00     1699.50       21.89 o   0.2240E-04
   1   6   5     1548.22     1680.40       22.11 o   0.2236E-04
   2   6   5     1637.45     1517.73       20.80 o   0.2370E-04
   3   6   5     2304.14     1886.05       25.67 o   0.1808E-04
   4   6   5     2605.05     2869.34       27.57 o   0.1289E-04
   5   6   5     1325.12     1290.61       14.61 o   0.2894E-04
   6   6   5      780.85      747.61       11.01 o   0.5022E-04
  -6   7   5      844.54      780.60       11.95 o   0.4738E-04
  -5   7   5      766.10      719.91       10.97 o   0.5252E-04
  -4   7   5      149.19       52.62        5.27 o   0.4409E-03
  -3   7   5      811.98      822.88       12.59 o   0.4626E-04
  -2   7   5     2163.29     2049.08       24.56 o   0.1742E-04
  -1   7   5      194.26       51.11       11.82 o   0.3805E-03
   0   7   5     1735.83     1802.38       26.86 o   0.2041E-04
   1   7   5      194.42       58.49        9.42 o   0.3699E-03
   2   7   5     2053.90     2003.83       21.34 o   0.1809E-04
   3   7   5      812.39      816.36       10.83 o   0.4668E-04
   4   7   5      192.43       72.43        5.38 o   0.3341E-03
   5   7   5      800.64      740.64       10.39 o   0.5074E-04
   6   7   5      810.37      749.11       11.00 o   0.4952E-04
   7   7   5      131.28      124.70        5.62 o   0.3015E-03
  -7   8   5     1259.71     1164.50       15.35 o   0.3132E-04
  -6   8   5     1027.36     1017.87       14.13 o   0.3648E-04
  -5   8   5     1371.62     1311.31       16.57 o   0.2815E-04
  -4   8   5     2303.02     2292.23       19.29 o   0.1566E-04
  -3   8   5      589.09      708.91        9.71 o   0.5726E-04
  -2   8   5      915.90      883.87       11.17 o   0.4189E-04
  -1   8   5     4192.91     4196.01       23.10 o   0.8111E-05
   0   8   5     4465.82     4448.87       22.83 o   0.7601E-05
   1   8   5     3793.38     3887.04       19.59 o   0.8946E-05
   2   8   5      939.15      900.78       10.92 o   0.4101E-04
   3   8   5      555.11      681.19        8.34 o   0.6010E-04
   4   8   5     2329.18     2320.84       16.99 o   0.1547E-04
   5   8   5     1206.39     1164.30       13.49 o   0.3216E-04
   6   8   5     1135.46     1114.49       14.05 o   0.3306E-04
   7   8   5     1335.05     1210.43       15.70 o   0.2983E-04
   8   8   5       46.81        0.55        4.27 o   0.2345E-02
  -8   9   5       60.62       36.48        4.82 o   0.8817E-03
  -7   9   5      160.86      168.93        6.88 o   0.2226E-03
  -6   9   5      660.05      548.44       12.32 o   0.6535E-04
  -5   9   5     1187.15     1271.68       17.47 o   0.2976E-04
  -4   9   5      780.44      836.28       12.11 o   0.4575E-04
  -3   9   5     1478.81     1468.86       15.63 o   0.2542E-04
  -2   9   5      834.71      748.86       11.91 o   0.4876E-04
  -1   9   5       87.69       35.55        5.00 o   0.7101E-03
   0   9   5     2409.21     2494.61       17.46 o   0.1453E-04
   1   9   5       78.87       31.64        4.47 o   0.7946E-03
   2   9   5      659.52      611.62        9.85 o   0.6114E-04
   3   9   5     1502.65     1522.79       14.08 o   0.2465E-04
   4   9   5      766.72      799.33       10.37 o   0.4764E-04
   5   9   5     1243.97     1304.43       13.54 o   0.2886E-04
   6   9   5      697.91      583.33       10.64 o   0.6155E-04
   7   9   5      226.15      208.13        6.81 o   0.1727E-03
   8   9   5       81.63       48.55        4.89 o   0.6523E-03
   9   9   5      459.71      414.91        9.20 o   0.8938E-04
  -9  10   5      393.90      337.64        8.77 o   0.1045E-03
  -8  10   5      370.47      311.19        8.97 o   0.1158E-03
  -7  10   5      283.95      220.34        8.46 o   0.1580E-03
  -6  10   5     1140.26     1105.09       15.69 o   0.3317E-04
  -5  10   5      165.73      170.59        6.76 o   0.2269E-03
  -4  10   5     1931.65     1902.60       20.42 o   0.1879E-04
  -3  10   5      259.16      348.24        8.43 o   0.1192E-03
  -2  10   5      345.19      346.44        8.91 o   0.1109E-03
  -1  10   5     1449.07     1454.55       15.51 o   0.2523E-04
   0  10   5      695.83      642.96       10.41 o   0.5734E-04
   1  10   5     1413.33     1412.72       14.82 o   0.2604E-04
   2  10   5      367.93      362.93        8.02 o   0.1052E-03
   3  10   5      259.89      351.65        6.80 o   0.1186E-03
   4  10   5     2025.96     1951.47       18.28 o   0.1816E-04
   5  10   5      158.60      159.19        5.98 o   0.2412E-03
   6  10   5     1128.80     1089.48       13.32 o   0.3371E-04
   7  10   5      272.84      204.17        7.30 o   0.1690E-03
   8  10   5      383.11      320.80        8.30 o   0.1125E-03
   9  10   5      413.88      344.82        8.69 o   0.1012E-03
  10  10   5       12.85       18.49        3.23 o   0.2160E-02
 -10  11   5      356.75      374.91        7.45 o   0.1035E-03
  -9  11   5      202.54      179.73        5.98 o   0.2097E-03
  -8  11   5      148.85       84.77        5.72 o   0.3637E-03
  -7  11   5      162.10       85.35        6.49 o   0.3430E-03
  -6  11   5      242.99      232.06        7.78 o   0.1610E-03
  -5  11   5      835.58      878.98       15.06 o   0.4367E-04
  -4  11   5      667.16      594.14       12.65 o   0.6150E-04
  -3  11   5      136.36      112.72        6.51 o   0.3181E-03
  -2  11   5      382.26      384.55        9.38 o   0.9818E-04
  -1  11   5      769.56      648.44       12.20 o   0.5529E-04
   0  11   5      312.01      251.22        8.09 o   0.1409E-03
   1  11   5      720.68      622.64       11.01 o   0.5833E-04
   2  11   5      375.39      378.53        8.41 o   0.1001E-03
   3  11   5      120.26      103.34        5.11 o   0.3550E-03
   4  11   5      678.59      605.05       10.84 o   0.6060E-04
   5  11   5      784.43      830.94       11.61 o   0.4664E-04
   6  11   5      285.70      262.38        7.66 o   0.1401E-03
   7  11   5      153.82       77.26        6.19 o   0.3715E-03
   8  11   5      141.57       84.60        5.97 o   0.3724E-03
   9  11   5      202.59      191.86        6.70 o   0.1997E-03
  10  11   5      349.32      367.17        8.05 o   0.1057E-03
  -9  12   5       20.06       33.20        2.99 o   0.1364E-02
  -8  12   5       67.04       47.23        4.03 o   0.7026E-03
  -7  12   5      166.05      107.60        6.19 o   0.2965E-03
  -6  12   5     1010.88      979.62       12.73 o   0.3727E-04
  -5  12   5       29.47        1.04        4.63 o   0.3442E-02
  -4  12   5       16.53       38.78        4.92 o   0.1151E-02
  -3  12   5     1554.84     1632.21       17.58 o   0.2275E-04
  -2  12   5      257.65      293.21        7.91 o   0.1361E-03
  -1  12   5      396.89      203.19        9.08 o   0.1401E-03
   0  12   5      913.78      965.99       12.81 o   0.3990E-04
   1  12   5      416.53      205.07        8.66 o   0.1361E-03
   2  12   5      257.91      294.97        6.94 o   0.1356E-03
   3  12   5     1577.58     1657.98       16.05 o   0.2240E-04
   4  12   5       13.27       37.89        3.94 o   0.1214E-02
   5  12   5       21.34        1.00        3.82 o   0.4758E-02
   6  12   5     1095.88     1026.42       13.28 o   0.3504E-04
   7  12   5      189.43      111.85        7.09 o   0.2726E-03
   8  12   5       49.14       35.35        3.99 o   0.9501E-03
   9  12   5       24.46       39.06        3.68 o   0.1137E-02
  -8  13   5      238.09      236.18        9.18 o   0.1583E-03
  -7  13   5      560.38      583.56        9.34 o   0.6501E-04
  -6  13   5      365.34      434.88        7.85 o   0.9207E-04
  -5  13   5      254.45      281.73        7.32 o   0.1397E-03
  -4  13   5      182.87      205.50        6.65 o   0.1882E-03
  -3  13   5      120.95      136.61        6.32 o   0.2877E-03
  -2  13   5      263.60      219.13        7.47 o   0.1629E-03
  -1  13   5      107.01       22.27        5.79 o   0.7893E-03
   0  13   5       11.09        8.21        3.95 o   0.4563E-02
   1  13   5      114.87       15.68        5.65 o   0.8185E-03
   2  13   5      311.72      248.62        8.89 o   0.1407E-03
   3  13   5       80.44      100.25        5.06 o   0.4096E-03
   4  13   5      172.76      193.76        6.35 o   0.1998E-03
   5  13   5      238.61      275.05        7.11 o   0.1450E-03
   6  13   5      378.69      476.02        8.94 o   0.8499E-04
   7  13   5      523.07      573.59        9.93 o   0.6737E-04
   8  13   5      223.13      229.32        8.55 o   0.1654E-03
  -6  14   5      171.73      212.14        6.75 o   0.1875E-03
  -5  14   5      209.17      247.64        6.40 o   0.1606E-03
  -4  14   5       83.39       79.39        4.74 o   0.4566E-03
  -3  14   5       48.86       67.68        4.00 o   0.6189E-03
  -2  14   5       22.45       22.89        3.71 o   0.1580E-02
  -1  14   5       99.98      203.07        5.49 o   0.2267E-03
   0  14   5       71.99       63.01        5.37 o   0.5798E-03
   1  14   5       71.65      161.49        5.07 o   0.2939E-03
   2  14   5       32.02       20.35        4.60 o   0.1483E-02
   3  14   5       49.44       71.20        4.62 o   0.5918E-03
   4  14   5       65.80       67.67        5.31 o   0.5495E-03
   5  14   5      194.01      248.96        6.77 o   0.1635E-03
   6  14   5      166.66      206.05        7.29 o   0.1931E-03
  -3  15   5       19.54       10.96       10.74 o   0.2141E-02
  -2  15   5      137.01      363.53        7.00 o   0.1298E-03
  -1  15   5       24.68       39.17        4.48 o   0.1091E-02
   0  15   5      367.74      690.83       10.48 o   0.6431E-04
   1  15   5       20.66       45.97        4.75 o   0.9895E-03
   2  15   5      147.47      395.59        7.98 o   0.1187E-03
   3  15   5        5.52        5.13        4.26 o   0.6953E-02
   0   1   6      680.26      221.66       12.79 o   0.1022E-03
   1   1   6      280.87       16.02        8.26 o   0.3691E-03
  -1   2   6     5467.12     5440.46       34.06 o   0.6034E-05
   0   2   6     5073.60     5767.58       39.87 o   0.5940E-05
   1   2   6     4967.65     4925.81       31.41 o   0.6790E-05
   2   2   6      148.42      208.79        6.15 o   0.2011E-03
  -2   3   6     3426.79     2646.42       26.23 o   0.1224E-04
  -1   3   6     4347.10     4226.76       30.94 o   0.8000E-05
   0   3   6    11694.21    11612.07       53.63 o   0.2384E-05
   1   3   6     4067.89     3957.55       29.47 o   0.8639E-05
   2   3   6     3773.60     2973.97       30.17 o   0.1081E-04
   3   3   6    25925.71    25714.56       87.05 o   0.7868E-06
  -3   4   6     5912.03     6145.43       39.06 o   0.5284E-05
  -2   4   6     4225.25     4348.35       33.31 o   0.7903E-05
  -1   4   6     4087.59     4103.91       31.14 o   0.8371E-05
   0   4   6     3702.02     3316.68       30.36 o   0.1018E-04
   1   4   6     4085.93     4095.44       34.29 o   0.8371E-05
   2   4   6     4366.15     4474.27       33.98 o   0.7633E-05
   3   4   6     5652.90     5885.61       38.49 o   0.5569E-05
   4   4   6     2805.73     2681.80       25.73 o   0.1308E-04
  -4   5   6     1622.93     1636.33       22.44 o   0.2249E-04
  -3   5   6     5410.85     6063.50       41.82 o   0.5588E-05
  -2   5   6     1229.86     1349.68       18.58 o   0.2886E-04
  -1   5   6       82.56       28.00        5.58 o   0.8360E-03
   0   5   6      210.13      129.10        8.31 o   0.2466E-03
   1   5   6       51.02       10.00        5.78 o   0.1616E-02
   2   5   6     1302.13     1385.01       19.13 o   0.2775E-04
   3   5   6     5677.87     6381.30       39.38 o   0.5266E-05
   4   5   6     1732.91     1712.00       21.17 o   0.2129E-04
   5   5   6     7497.54     7118.55       44.08 o   0.4324E-05
  -5   6   6     4443.93     4288.57       25.97 o   0.7796E-05
  -4   6   6     7785.60     7360.74       41.02 o   0.4159E-05
  -3   6   6     2869.42     2965.79       35.07 o   0.1203E-04
  -2   6   6      407.50      403.86       13.77 o   0.9335E-04
  -1   6   6     2348.66     2333.83       28.86 o   0.1535E-04
   0   6   6     1407.19     1639.62       21.86 o   0.2394E-04
   1   6   6     2296.71     2300.51       28.57 o   0.1564E-04
   2   6   6      417.92      419.88       11.61 o   0.9058E-04
   3   6   6     2805.45     2929.61       31.27 o   0.1228E-04
   4   6   6     8357.04     7874.16       38.65 o   0.3821E-05
   5   6   6     4228.11     4078.18       23.91 o   0.8267E-05
   6   6   6      355.23      397.85        8.05 o   0.9778E-04
  -6   7   6      112.80      100.77        5.72 o   0.3672E-03
  -5   7   6     1824.58     1779.48       17.87 o   0.2038E-04
  -4   7   6     2288.37     2285.39       18.77 o   0.1569E-04
  -3   7   6      899.42     1002.22       12.22 o   0.3879E-04
  -2   7   6     1163.13      773.03       15.35 o   0.4223E-04
  -1   7   6      421.04      382.22       14.38 o   0.9888E-04
   0   7   6     3433.45     3800.15       38.38 o   0.9373E-05
   1   7   6      476.14      430.20       13.09 o   0.8754E-04
   2   7   6     1123.84      752.53       13.36 o   0.4368E-04
   3   7   6      961.77     1067.34       11.41 o   0.3627E-04
   4   7   6     2346.08     2338.28       17.53 o   0.1531E-04
   5   7   6     1698.71     1654.99       16.13 o   0.2206E-04
   6   7   6      108.79       96.67        4.76 o   0.3833E-03
   7   7   6      219.36      232.32        6.57 o   0.1734E-03
  -7   8   6      514.76      463.05        9.93 o   0.8024E-04
  -6   8   6      160.47      109.47        6.97 o   0.3058E-03
  -5   8   6     1491.93     1464.52       17.71 o   0.2548E-04
  -4   8   6     1187.07     1086.60       14.21 o   0.3320E-04
  -3   8   6      650.72      581.89       10.42 o   0.6330E-04
  -2   8   6      502.06      410.58        8.78 o   0.8788E-04
  -1   8   6     1120.54      838.24       12.57 o   0.4013E-04
   0   8   6      926.73      699.17       10.36 o   0.4913E-04
   1   8   6     1075.61      812.88       11.48 o   0.4166E-04
   2   8   6      471.47      393.12        7.98 o   0.9273E-04
   3   8   6      747.02      683.27        9.69 o   0.5401E-04
   4   8   6     1128.86     1045.34       12.25 o   0.3480E-04
   5   8   6     1499.12     1475.57       14.84 o   0.2535E-04
   6   8   6      170.37      122.73        6.33 o   0.2793E-03
   7   8   6      461.57      435.30        9.87 o   0.8743E-04
   8   8   6      607.25      423.40       10.12 o   0.7766E-04
  -8   9   6      369.02      282.05        8.89 o   0.1212E-03
  -7   9   6       51.11       67.27        4.88 o   0.5850E-03
  -6   9   6      258.08      211.87        8.30 o   0.1649E-03
  -5   9   6      139.68      151.13        7.03 o   0.2639E-03
  -4   9   6      723.76      756.46       12.48 o   0.5031E-04
  -3   9   6     1392.11     1465.63       16.15 o   0.2559E-04
  -2   9   6      191.14      205.72        6.49 o   0.1904E-03
  -1   9   6     2479.97     2417.59       19.82 o   0.1485E-04
   0   9   6      102.27       52.49        4.84 o   0.5625E-03
   1   9   6     2213.34     2193.34       16.81 o   0.1666E-04
   2   9   6      185.38      208.98        5.65 o   0.1905E-03
   3   9   6     1291.79     1368.59       13.82 o   0.2766E-04
   4   9   6      669.08      712.87       10.07 o   0.5401E-04
   5   9   6      115.26      130.13        5.47 o   0.3134E-03
   6   9   6      262.90      213.27        7.25 o   0.1634E-03
   7   9   6       48.36       59.67        4.36 o   0.6502E-03
   8   9   6      322.95      253.37        7.53 o   0.1370E-03
   9   9   6      249.10      207.55        6.98 o   0.1707E-03
  -9  10   6      108.46       72.23        5.39 o   0.4594E-03
  -8  10   6      507.95      573.14       10.75 o   0.6822E-04
  -7  10   6      274.07      231.10        8.08 o   0.1547E-03
  -6  10   6      140.21       69.46        6.16 o   0.4048E-03
  -5  10   6       49.85       49.64        5.06 o   0.7848E-03
  -4  10   6      483.51      472.73       10.77 o   0.8027E-04
  -3  10   6     1342.91     1505.30       16.66 o   0.2550E-04
  -2  10   6      126.69      118.93        6.66 o   0.3148E-03
  -1  10   6     1732.23     1848.87       16.85 o   0.2041E-04
   0  10   6     3269.79     3285.74       22.70 o   0.1069E-04
   1  10   6     1748.82     1864.76       16.06 o   0.2022E-04
   2  10   6      127.30      126.52        5.33 o   0.3025E-03
   3  10   6     1412.20     1551.97       14.55 o   0.2456E-04
   4  10   6      598.89      568.06        9.96 o   0.6577E-04
   5  10   6       64.55       52.86        4.62 o   0.6871E-03
   6  10   6      142.98       58.93        6.22 o   0.4345E-03
   7  10   6      254.25      211.70        7.42 o   0.1685E-03
   8  10   6      522.72      589.25        9.08 o   0.6639E-04
   9  10   6       93.65       68.62        4.94 o   0.5058E-03
  10  10   6       22.51        0.18        3.30 o   0.4905E-02
 -10  11   6      168.68      119.18        5.38 o   0.2778E-03
  -9  11   6      320.94      271.74        7.35 o   0.1315E-03
  -8  11   6      290.52      190.74        7.53 o   0.1710E-03
  -7  11   6      256.61      262.46        8.00 o   0.1483E-03
  -6  11   6      214.80      159.62        7.91 o   0.2147E-03
  -5  11   6      208.49      160.50        7.88 o   0.2119E-03
  -4  11   6     3939.13     4216.25       27.78 o   0.8205E-05
  -3  11   6      155.98      155.48        6.75 o   0.2408E-03
  -2  11   6      115.48       59.07        6.11 o   0.5053E-03
  -1  11   6      901.80      910.48       12.66 o   0.4078E-04
   0  11   6      369.52      374.51        8.58 o   0.1019E-03
   1  11   6      873.15      909.37       11.64 o   0.4129E-04
   2  11   6       97.60       51.12        4.87 o   0.5978E-03
   3  11   6      186.52      193.65        6.07 o   0.1955E-03
   4  11   6     4012.19     4207.25       26.20 o   0.8171E-05
   5  11   6      194.54      149.79        6.58 o   0.2282E-03
   6  11   6      211.59      153.59        6.79 o   0.2219E-03
   7  11   6      284.35      283.78        7.55 o   0.1358E-03
   8  11   6      286.29      199.45        7.44 o   0.1671E-03
   9  11   6      357.60      297.26        8.45 o   0.1187E-03
  10  11   6      171.14      113.38        6.36 o   0.2837E-03
  -9  12   6      139.22      131.69        5.05 o   0.2800E-03
  -8  12   6       29.50       33.98        3.18 o   0.1190E-02
  -7  12   6      305.93      293.58        7.68 o   0.1271E-03
  -6  12   6      102.55       48.89        5.19 o   0.5919E-03
  -5  12   6      374.68      367.04        8.88 o   0.1010E-03
  -4  12   6      121.37      136.97        6.23 o   0.2895E-03
  -3  12   6     1425.58     1496.08       16.71 o   0.2473E-04
  -2  12   6      210.73      232.16        7.31 o   0.1707E-03
  -1  12   6     1575.38     1669.06       16.67 o   0.2265E-04
   0  12   6      790.09      754.21       11.59 o   0.4893E-04
   1  12   6     1581.68     1726.93       17.55 o   0.2203E-04
   2  12   6      229.00      240.83        7.12 o   0.1621E-03
   3  12   6     1450.67     1498.87       16.25 o   0.2456E-04
   4  12   6      140.14      154.77        5.90 o   0.2542E-03
   5  12   6      336.54      326.90        7.68 o   0.1137E-03
   6  12   6      127.25       68.60        5.47 o   0.4444E-03
   7  12   6      284.50      305.27        7.85 o   0.1266E-03
   8  12   6       24.76       40.67        3.64 o   0.1083E-02
   9  12   6      146.76      153.32        6.50 o   0.2464E-03
  -8  13   6       98.39       89.88        7.99 o   0.4034E-03
  -7  13   6       -0.27        2.84        2.95 o   0.1540E-01
  -6  13   6      606.33      644.12        9.58 o   0.5926E-04
  -5  13   6      131.63      118.53        5.80 o   0.3055E-03
  -4  13   6      166.20      126.90        6.68 o   0.2708E-03
  -3  13   6       14.08       12.01        4.00 o   0.3029E-02
  -2  13   6      923.82     1056.81       13.45 o   0.3665E-04
  -1  13   6     1440.34     1747.91       15.91 o   0.2217E-04
   0  13   6       29.69       47.69        4.51 o   0.9437E-03
   1  13   6     1452.19     1688.44       15.38 o   0.2271E-04
   2  13   6      978.90     1113.95       13.46 o   0.3460E-04
   3  13   6       20.78       19.87        4.21 o   0.1887E-02
   4  13   6      143.99      111.58        6.04 o   0.3117E-03
   5  13   6      107.93      104.26        5.28 o   0.3567E-03
   6  13   6      675.92      676.91       11.78 o   0.5508E-04
   7  13   6        7.21        2.97        3.27 o   0.7605E-02
   8  13   6      117.95       91.94       10.69 o   0.3660E-03
  -6  14   6      261.18      380.49        8.70 o   0.1096E-03
  -5  14   6       65.32       56.13        4.26 o   0.6379E-03
  -4  14   6      138.61      123.28        5.85 o   0.2939E-03
  -3  14   6      324.50      461.53        7.65 o   0.9106E-04
  -2  14   6      377.26      538.77        8.37 o   0.7850E-04
  -1  14   6      213.99      242.05        6.95 o   0.1641E-03
   0  14   6       50.99       75.13        4.58 o   0.5449E-03
   1  14   6      197.45      227.58        7.38 o   0.1755E-03
   2  14   6      389.03      530.01        9.54 o   0.7877E-04
   3  14   6      295.71      422.87        7.62 o   0.9984E-04
   4  14   6      118.35      106.83        6.50 o   0.3409E-03
   5  14   6       52.42       50.81        4.61 o   0.7315E-03
   6  14   6      283.93      410.11       11.30 o   0.1007E-03
  -3  15   6       96.82      154.84       14.55 o   0.2658E-03
  -2  15   6       53.64       98.54        6.48 o   0.4344E-03
  -1  15   6       25.74       31.24        5.10 o   0.1228E-02
   0  15   6        4.22        0.07        4.22 o   0.1808E-01
   1  15   6       22.16       31.96        4.84 o   0.1260E-02
   2  15   6       64.41       90.44        6.53 o   0.4455E-03
   3  15   6       66.49      156.43       10.37 o   0.2920E-03
   0   1   7     8864.39     9876.96       47.40 o   0.3069E-05
   1   1   7     5842.34     5498.75       35.63 o   0.5864E-05
  -1   2   7     1265.62     1543.74       16.13 o   0.2589E-04
   0   2   7    12185.52    13245.95       67.87 o   0.2065E-05
   1   2   7     1314.57     1579.35       19.43 o   0.2507E-04
   2   2   7      508.91      638.75       10.39 o   0.6498E-04
  -2   3   7     1963.47     1854.49       19.94 o   0.1932E-04
  -1   3   7     1947.41     2026.87       19.49 o   0.1834E-04
   0   3   7      656.86      671.21       13.28 o   0.5742E-04
   1   3   7     1764.54     1846.99       19.20 o   0.2033E-04
   2   3   7     2020.72     1876.50       21.07 o   0.1895E-04
   3   3   7    22480.88    23278.53       73.51 o   0.9348E-06
  -3   4   7     1335.16     1277.08       20.07 o   0.2922E-04
  -2   4   7      743.80      800.82       12.95 o   0.4926E-04
  -1   4   7     2740.63     2912.29       24.95 o   0.1257E-04
   0   4   7     1627.43     1596.42       18.84 o   0.2294E-04
   1   4   7     2656.53     2836.77       26.06 o   0.1295E-04
   2   4   7      893.18      985.06       15.58 o   0.3978E-04
   3   4   7     1196.97     1155.39       18.10 o   0.3268E-04
   4   4   7       31.52        3.21        4.57 o   0.3201E-02
  -4   5   7     9992.42     9647.43       62.48 o   0.3008E-05
  -3   5   7      748.28      345.95       15.64 o   0.7847E-04
  -2   5   7     1136.72      921.44       19.13 o   0.3805E-04
  -1   5   7     2708.96     2471.47       26.54 o   0.1412E-04
   0   5   7     2225.04     2327.14       26.37 o   0.1564E-04
   1   5   7     2602.88     2358.68       30.75 o   0.1477E-04
   2   5   7     1324.88     1106.01       19.18 o   0.3177E-04
   3   5   7      718.57      342.21       14.76 o   0.8062E-04
   4   5   7    10313.69     9946.15       55.96 o   0.2897E-05
   5   5   7    11474.93    11459.35       43.53 o   0.2460E-05
  -5   6   7     2019.30     2106.37       16.89 o   0.1753E-04
  -4   6   7     3590.80     3362.65       24.08 o   0.1026E-04
  -3   6   7     5111.77     4709.73       46.53 o   0.6948E-05
  -2   6   7      151.49       92.68       10.13 o   0.3465E-03
  -1   6   7     3407.65     3360.38       36.54 o   0.1030E-04
   0   6   7       25.99        3.54        5.75 o   0.3211E-02
   1   6   7     3219.21     3233.55       34.27 o   0.1084E-04
   2   6   7      144.49      104.65        7.63 o   0.3348E-03
   3   6   7     5185.03     4770.12       43.24 o   0.6855E-05
   4   6   7     3433.21     3234.41       22.56 o   0.1076E-04
   5   6   7     2068.92     2150.18       15.81 o   0.1713E-04
   6   6   7      131.22       86.66        5.02 o   0.3719E-03
  -6   7   7      323.03      262.87        7.87 o   0.1330E-03
  -5   7   7      197.43       68.39        6.89 o   0.3569E-03
  -4   7   7     2016.51     1950.43       18.04 o   0.1880E-04
  -3   7   7     1491.64     1254.82       15.07 o   0.2797E-04
  -2   7   7     3139.84     3121.22       24.56 o   0.1138E-04
  -1   7   7      164.28       19.36        6.23 o   0.5627E-03
   0   7   7      194.33       14.93        7.45 o   0.5337E-03
   1   7   7      167.85       23.20        6.03 o   0.5339E-03
   2   7   7     2934.22     2970.23       20.54 o   0.1214E-04
   3   7   7     1486.19     1281.18       13.88 o   0.2764E-04
   4   7   7     2100.18     2037.85       16.24 o   0.1796E-04
   5   7   7      181.81       43.40        6.01 o   0.4493E-03
   6   7   7      273.13      231.10        6.91 o   0.1539E-03
   7   7   7     2189.39     2297.37       19.80 o   0.1614E-04
  -7   8   7      876.85      900.22       13.32 o   0.4233E-04
  -6   8   7     4899.89     4839.77       30.57 o   0.6862E-05
  -5   8   7      245.15      238.90        8.10 o   0.1575E-03
  -4   8   7      293.30      243.58        7.63 o   0.1449E-03
  -3   8   7       66.49       14.49        4.59 o   0.1152E-02
  -2   8   7      424.22      441.99        8.36 o   0.8641E-04
  -1   8   7      122.89       76.74        5.11 o   0.4407E-03
   0   8   7      795.30      744.89        9.87 o   0.5060E-04
   1   8   7       87.37       50.19        4.32 o   0.6676E-03
   2   8   7      435.00      438.23        7.92 o   0.8635E-04
   3   8   7       93.74       37.55        4.49 o   0.6518E-03
   4   8   7      291.21      234.00        7.01 o   0.1491E-03
   5   8   7      229.06      221.19        6.67 o   0.1704E-03
   6   8   7     4695.90     4739.95       28.13 o   0.7097E-05
   7   8   7      874.41      889.08       12.92 o   0.4273E-04
   8   8   7       88.69       71.59        5.10 o   0.4678E-03
  -8   9   7      129.82       99.78        5.78 o   0.3450E-03
  -7   9   7      662.03      644.75       11.80 o   0.5832E-04
  -6   9   7      768.86      340.70       12.62 o   0.7848E-04
  -5   9   7      346.73      319.24        9.72 o   0.1136E-03
  -4   9   7      168.62      156.59        6.91 o   0.2442E-03
  -3   9   7     3416.56     3609.85       24.85 o   0.9773E-05
  -2   9   7      343.92      409.12        8.19 o   0.9758E-04
  -1   9   7      525.67      525.49        9.74 o   0.7295E-04
   0   9   7     1588.42     1677.25       15.01 o   0.2231E-04
   1   9   7      518.25      526.31        8.58 o   0.7335E-04
   2   9   7      225.85      299.21        6.12 o   0.1394E-03
   3   9   7     3383.79     3579.91       21.50 o   0.9887E-05
   4   9   7      172.81      157.43        5.97 o   0.2409E-03
   5   9   7      303.61      293.91        7.95 o   0.1262E-03
   6   9   7      770.40      382.08       11.17 o   0.7427E-04
   7   9   7      562.73      575.66       10.06 o   0.6685E-04
   8   9   7      126.72       97.27        5.46 o   0.3540E-03
   9   9   7      216.31      246.12        6.58 o   0.1611E-03
  -9  10   7      245.01      175.72        7.21 o   0.1932E-03
  -8  10   7      341.95      306.25        9.06 o   0.1195E-03
  -7  10   7       41.30       32.74        4.70 o   0.1012E-02
  -6  10   7      339.66      298.75        8.71 o   0.1222E-03
  -5  10   7     1606.32     1564.51       18.33 o   0.2317E-04
  -4  10   7      449.96      346.65        9.95 o   0.9854E-04
  -3  10   7      217.49      229.69        7.68 o   0.1693E-03
  -2  10   7      665.41      548.55       12.43 o   0.6363E-04
  -1  10   7     2563.67     2590.62       21.45 o   0.1392E-04
   0  10   7      102.07       14.32        5.16 o   0.8340E-03
   1  10   7     2737.12     2730.20       22.06 o   0.1306E-04
   2  10   7      649.99      536.99       10.54 o   0.6529E-04
   3  10   7      254.25      261.86        6.88 o   0.1471E-03
   4  10   7      497.81      376.31        9.85 o   0.9007E-04
   5  10   7     1683.06     1623.10       16.17 o   0.2222E-04
   6  10   7      350.56      308.41        8.21 o   0.1183E-03
   7  10   7       44.84       33.90        4.23 o   0.9656E-03
   8  10   7      394.86      362.32        7.57 o   0.1018E-03
   9  10   7      238.73      173.61        7.02 o   0.1967E-03
  10  10   7      391.62      308.93        8.16 o   0.1092E-03
 -10  11   7        7.65        5.78        3.14 o   0.5265E-02
  -9  11   7      533.81      462.18        8.79 o   0.7813E-04
  -8  11   7       92.80       61.78        5.04 o   0.5344E-03
  -7  11   7       90.36       45.12        6.04 o   0.6416E-03
  -6  11   7       57.26       47.61        5.20 o   0.7437E-03
  -5  11   7      196.45      177.51        7.08 o   0.2086E-03
  -4  11   7      337.14      301.96        8.85 o   0.1223E-03
  -3  11   7      140.27       21.78        5.99 o   0.6097E-03
  -2  11   7      162.81      177.90        6.51 o   0.2172E-03
  -1  11   7     1000.65     1042.69       12.57 o   0.3637E-04
   0  11   7      745.11      753.54       11.24 o   0.5055E-04
   1  11   7      989.32     1025.97       12.72 o   0.3694E-04
   2  11   7      174.06      193.12        6.38 o   0.2011E-03
   3  11   7      122.34       28.21        5.59 o   0.6246E-03
   4  11   7      406.55      370.32        8.92 o   0.9967E-04
   5  11   7      219.41      196.93        6.78 o   0.1871E-03
   6  11   7       53.54       49.14        4.39 o   0.7503E-03
   7  11   7       93.54       58.90        4.98 o   0.5493E-03
   8  11   7       99.47       72.79        5.04 o   0.4715E-03
   9  11   7      514.82      450.51        9.57 o   0.8053E-04
  10  11   7       12.14        7.25        3.44 o   0.3845E-02
  -9  12   7      261.74      210.32        7.17 o   0.1644E-03
  -8  12   7       27.64       22.03        3.27 o   0.1574E-02
  -7  12   7      172.84      193.95        6.03 o   0.2042E-03
  -6  12   7      754.29      768.87       11.16 o   0.4926E-04
  -5  12   7       55.14       54.85        5.33 o   0.6847E-03
  -4  12   7      326.56      271.83        8.78 o   0.1295E-03
  -3  12   7      652.71      625.09       12.10 o   0.5928E-04
  -2  12   7      163.19      133.48        6.56 o   0.2732E-03
  -1  12   7      183.94      154.78        6.66 o   0.2303E-03
   0  12   7      460.54      349.75        9.46 o   0.9786E-04
   1  12   7      162.59      122.18        6.72 o   0.2798E-03
   2  12   7      186.11      171.29        6.13 o   0.2210E-03
   3  12   7      751.34      717.84       11.39 o   0.5129E-04
   4  12   7      301.82      257.60        7.73 o   0.1385E-03
   5  12   7       56.37       54.75        4.29 o   0.6860E-03
   6  12   7      807.73      801.34       11.62 o   0.4667E-04
   7  12   7      143.84      167.21        5.92 o   0.2406E-03
   8  12   7       24.83       21.01        3.50 o   0.1683E-02
   9  12   7      259.23      219.42        8.88 o   0.1598E-03
  -7  13   7      252.11      296.21        6.84 o   0.1334E-03
  -6  13   7       90.23       71.23        4.73 o   0.4730E-03
  -5  13   7       68.50       68.84        4.76 o   0.5603E-03
  -4  13   7       93.85      118.42        5.54 o   0.3481E-03
  -3  13   7      177.13      165.22        6.36 o   0.2210E-03
  -2  13   7      913.82     1034.00       13.28 o   0.3742E-04
  -1  13   7      963.68     1184.86       13.47 o   0.3331E-04
   0  13   7      235.87      104.22        7.16 o   0.2569E-03
   1  13   7     1089.60     1255.15       13.20 o   0.3071E-04
   2  13   7      972.14     1014.06       13.61 o   0.3722E-04
   3  13   7      186.00      152.53        6.43 o   0.2286E-03
   4  13   7      112.20      118.19        5.21 o   0.3307E-03
   5  13   7       64.74       65.91        4.50 o   0.5888E-03
   6  13   7       94.69       83.18        4.98 o   0.4222E-03
   7  13   7      231.82      288.86        6.64 o   0.1393E-03
  -5  14   7      141.00      188.42        5.77 o   0.2231E-03
  -4  14   7      590.78      811.26        9.98 o   0.5121E-04
  -3  14   7       49.46       63.25        3.99 o   0.6630E-03
  -2  14   7      439.25      607.06        8.92 o   0.6808E-04
  -1  14   7       99.14      110.14        5.51 o   0.3654E-03
   0  14   7      123.98      174.17        5.73 o   0.2421E-03
   1  14   7       97.21      114.48        5.48 o   0.3572E-03
   2  14   7      484.96      631.33       10.28 o   0.6420E-04
   3  14   7       53.48       60.48        4.69 o   0.6671E-03
   4  14   7      589.49      792.89       11.06 o   0.5210E-04
   5  14   7      152.37      195.76        6.88 o   0.2108E-03
   6  14   7       23.72       37.42       14.08 o   0.9646E-03
  -2  15   7       36.95       69.16        5.69 o   0.6545E-03
  -1  15   7       69.45      126.57        6.45 o   0.3483E-03
   0  15   7      118.83      189.38        6.74 o   0.2249E-03
   1  15   7       55.54       97.73        5.16 o   0.4539E-03
   2  15   7       38.38       70.91        5.10 o   0.6388E-03
   0   0   8    88243.96    81024.35      341.69 o   0.9768E-07
   0   1   8    10073.77    10387.35       50.54 o   0.2805E-05
   1   1   8     2830.16     2679.52       25.57 o   0.1296E-04
  -1   2   8      308.94      380.99        8.58 o   0.1121E-03
   0   2   8     1305.21     1114.35       20.69 o   0.3232E-04
   1   2   8      286.36      367.08        9.50 o   0.1176E-03
   2   2   8     3871.41     3440.61       27.21 o   0.9795E-05
  -2   3   8     2328.46     2162.31       23.02 o   0.1637E-04
  -1   3   8     3111.66     3179.07       27.56 o   0.1127E-04
   0   3   8      408.61      337.08        9.95 o   0.1058E-03
   1   3   8     3181.65     3221.59       26.56 o   0.1107E-04
   2   3   8     2357.54     2159.26       22.27 o   0.1632E-04
   3   3   8      983.12     1271.66       15.20 o   0.3173E-04
  -3   4   8     8253.45     8220.08       48.31 o   0.3733E-05
  -2   4   8     2513.66     2836.20       24.03 o   0.1307E-04
  -1   4   8     3078.01     3116.02       25.44 o   0.1137E-04
   0   4   8     2433.45     2682.53       23.36 o   0.1381E-04
   1   4   8     2752.84     2823.26       26.83 o   0.1274E-04
   2   4   8     2228.66     2552.77       24.53 o   0.1476E-04
   3   4   8     8755.03     8596.18       48.00 o   0.3508E-05
   4   4   8     2068.58     2322.62       23.91 o   0.1619E-04
  -4   5   8     1153.51      904.47       22.08 o   0.3827E-04
  -3   5   8     3732.59     2952.39       36.96 o   0.1083E-04
  -2   5   8     2772.57     2718.02       28.77 o   0.1314E-04
  -1   5   8     4253.81     4324.55       36.74 o   0.7870E-05
   0   5   8      172.23       51.06        7.69 o   0.4061E-03
   1   5   8     4380.66     4427.80       36.81 o   0.7642E-05
   2   5   8     2642.20     2644.72       28.89 o   0.1364E-04
   3   5   8     3474.75     2746.70       30.61 o   0.1179E-04
   4   5   8     1046.69      821.87       19.43 o   0.4251E-04
   5   5   8     3793.66     3735.20       23.18 o   0.9351E-05
  -5   6   8     3611.80     3532.99       21.84 o   0.9756E-05
  -4   6   8     1168.22     1032.39       14.57 o   0.3533E-04
  -3   6   8     3267.14     3066.25       36.07 o   0.1123E-04
  -2   6   8     3248.43     3182.93       39.52 o   0.1094E-04
  -1   6   8      971.24      863.80       19.69 o   0.4276E-04
   0   6   8     1882.50     1954.13       26.40 o   0.1913E-04
   1   6   8      937.83      845.08       19.05 o   0.4402E-04
   2   6   8     3396.36     3273.30       34.02 o   0.1058E-04
   3   6   8     3376.70     3177.24       30.82 o   0.1085E-04
   4   6   8     1167.00     1028.86       11.98 o   0.3552E-04
   5   6   8     3795.27     3673.44       21.43 o   0.9300E-05
   6   6   8      564.21      561.86        9.24 o   0.6833E-04
  -6   7   8     1958.04     1848.93       18.55 o   0.1934E-04
  -5   7   8     1725.98     1629.98       16.39 o   0.2221E-04
  -4   7   8      640.49      510.20       10.09 o   0.6892E-04
  -3   7   8     5512.90     5199.95       27.78 o   0.6216E-05
  -2   7   8      107.95      100.62        4.96 o   0.3935E-03
  -1   7   8     2656.31     2688.84       19.81 o   0.1352E-04
   0   7   8      567.91      457.37        9.32 o   0.7722E-04
   1   7   8     3046.48     3061.87       19.29 o   0.1167E-04
   2   7   8      139.61      125.40        4.55 o   0.3088E-03
   3   7   8     5275.94     5006.37       25.26 o   0.6522E-05
   4   7   8      645.18      504.67        9.32 o   0.6927E-04
   5   7   8     1740.44     1665.84       16.64 o   0.2180E-04
   6   7   8     1826.02     1747.57       17.34 o   0.2066E-04
   7   7   8      643.19      652.73       11.54 o   0.5885E-04
  -7   8   8     1436.96     1371.56       17.22 o   0.2671E-04
  -6   8   8      294.23       91.87        8.47 o   0.2372E-03
  -5   8   8      857.36      791.88       12.99 o   0.4635E-04
  -4   8   8      839.92      882.30       13.08 o   0.4316E-04
  -3   8   8      171.41      146.10        6.38 o   0.2523E-03
  -2   8   8     2024.82     2013.72       17.09 o   0.1806E-04
  -1   8   8      344.37      353.98        7.20 o   0.1103E-03
   0   8   8      378.25      386.80        7.46 o   0.1018E-03
   1   8   8      316.51      339.17        6.62 o   0.1171E-03
   2   8   8     2280.61     2231.54       17.26 o   0.1606E-04
   3   8   8      189.03      172.11        5.52 o   0.2188E-03
   4   8   8      816.15      868.39       10.96 o   0.4418E-04
   5   8   8      876.15      823.24       12.18 o   0.4481E-04
   6   8   8      289.36       87.57        7.85 o   0.2448E-03
   7   8   8     1440.02     1380.06       17.49 o   0.2657E-04
   8   8   8      163.01       53.66        6.19 o   0.4422E-03
  -8   9   8      217.69      251.11        7.15 o   0.1565E-03
  -7   9   8      337.01      376.00        9.04 o   0.1038E-03
  -6   9   8     2655.63     2553.06       23.08 o   0.1365E-04
  -5   9   8     1592.94     1493.32       18.09 o   0.2410E-04
  -4   9   8      984.23      987.97       14.44 o   0.3781E-04
  -3   9   8     2645.38     2489.37       21.53 o   0.1407E-04
  -2   9   8       53.43       51.44        4.36 o   0.7352E-03
  -1   9   8     1904.72     1950.70       18.13 o   0.1870E-04
   0   9   8       96.82       20.59        4.75 o   0.8336E-03
   1   9   8     1995.22     2056.56       16.96 o   0.1770E-04
   2   9   8       33.38       31.38        3.91 o   0.1212E-02
   3   9   8     2646.04     2488.40       19.27 o   0.1409E-04
   4   9   8      981.74      999.16       12.95 o   0.3760E-04
   5   9   8     1567.70     1479.90       16.87 o   0.2442E-04
   6   9   8     2409.90     2327.23       19.76 o   0.1517E-04
   7   9   8      360.67      389.38        8.25 o   0.9927E-04
   8   9   8      189.17      216.15        6.91 o   0.1821E-03
   9   9   8      229.72      177.66        6.65 o   0.1972E-03
  -9  10   8      373.76      350.53        8.28 o   0.1074E-03
  -8  10   8      102.88      130.59        5.91 o   0.3106E-03
  -7  10   8       31.19       31.54        4.67 o   0.1176E-02
  -6  10   8     1934.02     1697.63       19.87 o   0.2046E-04
  -5  10   8      215.24      154.72        7.70 o   0.2144E-03
  -4  10   8      863.73      935.56       13.61 o   0.4087E-04
  -3  10   8      446.68      444.04        8.95 o   0.8550E-04
  -2  10   8     1602.01     1568.40       18.39 o   0.2317E-04
  -1  10   8      187.83      251.78        6.82 o   0.1685E-03
   0  10   8      824.17      767.20       11.51 o   0.4839E-04
   1  10   8      200.84      264.48        7.03 o   0.1593E-03
   2  10   8     1704.36     1639.22       17.38 o   0.2197E-04
   3  10   8      480.63      482.02        9.77 o   0.7862E-04
   4  10   8      938.16      949.90       12.42 o   0.3938E-04
   5  10   8      232.34      172.46        7.17 o   0.1941E-03
   6  10   8     1937.19     1670.72       18.79 o   0.2069E-04
   7  10   8       17.64       15.21        3.55 o   0.2364E-02
   8  10   8      113.52      146.07        4.83 o   0.2791E-03
   9  10   8      398.88      372.41        8.36 o   0.1008E-03
  10  10   8      181.25      129.68        6.11 o   0.2549E-03
 -10  11   8      202.75      201.65        6.60 o   0.1866E-03
  -9  11   8       68.01       58.81        4.29 o   0.6162E-03
  -8  11   8      381.04      393.63        8.20 o   0.9861E-04
  -7  11   8      249.43      236.57        8.01 o   0.1620E-03
  -6  11   8      410.14      364.28        9.58 o   0.9887E-04
  -5  11   8      265.03      210.90        7.51 o   0.1667E-03
  -4  11   8     1269.01     1177.82       15.47 o   0.3079E-04
  -3  11   8      862.73      950.51       12.65 o   0.4058E-04
  -2  11   8      321.89      300.16        8.41 o   0.1252E-03
  -1  11   8      781.95      794.69       11.58 o   0.4825E-04
   0  11   8      111.45       75.79        5.47 o   0.4585E-03
   1  11   8      892.66      895.07       12.53 o   0.4230E-04
   2  11   8      351.95      326.67        8.59 o   0.1145E-03
   3  11   8      732.33      824.01       11.61 o   0.4755E-04
   4  11   8     1286.35     1151.65       15.04 o   0.3114E-04
   5  11   8      233.61      172.78        7.04 o   0.1989E-03
   6  11   8      389.16      343.75        8.25 o   0.1051E-03
   7  11   8      259.45      235.89        6.78 o   0.1606E-03
   8  11   8      385.84      398.07        8.70 o   0.9736E-04
   9  11   8       71.78       56.67        4.97 o   0.6163E-03
  10  11   8      185.95      190.86        6.97 o   0.1992E-03
  -9  12   8      403.19      338.28       10.11 o   0.1050E-03
  -8  12   8       70.51       31.51        3.94 o   0.8863E-03
  -7  12   8      132.61      102.52        5.44 o   0.3367E-03
  -6  12   8       16.17        6.98        3.68 o   0.3827E-02
  -5  12   8      159.88      106.00        7.47 o   0.2988E-03
  -4  12   8      121.99      107.64        6.03 o   0.3360E-03
  -3  12   8      278.04        6.48        8.99 o   0.3841E-03
  -2  12   8      996.43     1026.20       14.30 o   0.3658E-04
  -1  12   8       30.24       18.75        4.47 o   0.1816E-02
   0  12   8      656.49      711.95       11.37 o   0.5421E-04
   1  12   8       35.16       32.25        4.97 o   0.1208E-02
   2  12   8     1010.55     1020.91       13.17 o   0.3655E-04
   3  12   8      273.27        6.45        7.72 o   0.3931E-03
   4  12   8      124.49      100.29        5.59 o   0.3500E-03
   5  12   8      153.96      108.47        5.75 o   0.3023E-03
   6  12   8       15.15        7.22        3.44 o   0.4212E-02
   7  12   8      121.56      100.50        5.45 o   0.3522E-03
   8  12   8       65.16       33.25        4.46 o   0.8940E-03
   9  12   8      436.41      366.57       11.61 o   0.9638E-04
  -7  13   8       99.78       61.88        4.98 o   0.4990E-03
  -6  13   8      405.83      381.11        8.95 o   0.9840E-04
  -5  13   8      110.82      143.65        5.57 o   0.2888E-03
  -4  13   8      148.26      150.63        6.22 o   0.2618E-03
  -3  13   8      104.39      136.29        5.02 o   0.3055E-03
  -2  13   8      295.15      378.54        7.46 o   0.1079E-03
  -1  13   8      638.87      516.38       12.49 o   0.6759E-04
   0  13   8     1451.19     1726.74       16.04 o   0.2212E-04
   1  13   8      627.75      505.13       11.44 o   0.6915E-04
   2  13   8      289.14      358.30        7.79 o   0.1131E-03
   3  13   8      115.53      145.14        5.49 o   0.2830E-03
   4  13   8      154.76      153.63        5.85 o   0.2547E-03
   5  13   8      111.66      149.96        4.96 o   0.2788E-03
   6  13   8      328.65      380.01        7.98 o   0.1059E-03
   7  13   8       90.25       58.57        5.32 o   0.5367E-03
  -5  14   8       73.17       68.84        4.84 o   0.5492E-03
  -4  14   8      137.57      190.53        5.64 o   0.2208E-03
  -3  14   8      152.92      213.67        5.50 o   0.1995E-03
  -2  14   8      242.15      383.59        6.82 o   0.1118E-03
  -1  14   8      112.03      160.06        5.54 o   0.2628E-03
   0  14   8        5.08        0.04        3.59 o   0.1751E-01
   1  14   8      106.85      149.26        5.53 o   0.2808E-03
   2  14   8      261.70      389.02        7.98 o   0.1082E-03
   3  14   8      170.37      229.68        6.55 o   0.1829E-03
   4  14   8      164.52      216.56        6.33 o   0.1906E-03
   5  14   8       58.85       70.52        5.02 o   0.5783E-03
  -1  15   8      148.16      273.95        8.85 o   0.1621E-03
   0  15   8      141.39      334.98        8.62 o   0.1399E-03
   1  15   8      133.32      265.66        7.65 o   0.1705E-03
   0   1   9     5457.07     5452.27       35.77 o   0.6038E-05
   1   1   9     2938.85     2799.44       24.57 o   0.1249E-04
  -1   2   9     4492.44     5150.73       31.31 o   0.6850E-05
   0   2   9     2800.50     3184.04       28.96 o   0.1168E-04
   1   2   9     4535.92     5171.09       33.93 o   0.6796E-05
   2   2   9     4444.74     4894.77       28.36 o   0.7107E-05
  -2   3   9     2805.16     2818.68       24.60 o   0.1277E-04
  -1   3   9     1279.43     1222.03       17.32 o   0.3052E-04
   0   3   9      153.25       18.24        6.80 o   0.5956E-03
   1   3   9     1462.58     1356.65       19.42 o   0.2695E-04
   2   3   9     2699.98     2727.74       23.78 o   0.1329E-04
   3   3   9       80.75       35.23        5.23 o   0.7327E-03
  -3   4   9      729.24      631.18       14.84 o   0.5832E-04
  -2   4   9     1575.31     1517.45       19.86 o   0.2415E-04
  -1   4   9     1376.90     1294.39       19.79 o   0.2816E-04
   0   4   9      972.95     1105.57       16.19 o   0.3577E-04
   1   4   9     1292.01     1206.23       19.49 o   0.3027E-04
   2   4   9     1818.46     1762.47       22.96 o   0.2056E-04
   3   4   9      736.34      604.51       14.72 o   0.5966E-04
   4   4   9     1422.75     1424.16       21.13 o   0.2594E-04
  -4   5   9     4223.57     4474.64       43.63 o   0.7616E-05
  -3   5   9      291.67      273.41       11.00 o   0.1375E-03
  -2   5   9     5374.97     4826.55       42.11 o   0.6621E-05
  -1   5   9     1783.93     1417.14       25.21 o   0.2362E-04
   0   5   9     2460.16     2275.54       27.32 o   0.1555E-04
   1   5   9     1541.80     1230.74       24.59 o   0.2749E-04
   2   5   9     5534.47     4976.95       43.42 o   0.6388E-05
   3   5   9      326.01      312.97       11.18 o   0.1207E-03
   4   5   9     4134.87     4353.69       39.04 o   0.7865E-05
   5   5   9     2777.41     2343.56       19.05 o   0.1456E-04
  -5   6   9     5881.93     5713.20       26.66 o   0.5695E-05
  -4   6   9     2489.74     2493.42       17.30 o   0.1455E-04
  -3   6   9     1555.56     1217.83       17.35 o   0.2815E-04
  -2   6   9      329.28       98.59       15.07 o   0.2114E-03
  -1   6   9     3561.09     3601.95       38.32 o   0.9591E-05
   0   6   9      290.96      327.12       10.91 o   0.1232E-03
   1   6   9     3866.26     3900.86       40.59 o   0.8742E-05
   2   6   9      309.03       84.84       11.57 o   0.2370E-03
   3   6   9     1325.91     1014.25       15.11 o   0.3394E-04
   4   6   9     2343.42     2340.29       16.64 o   0.1559E-04
   5   6   9     5702.10     5575.06       26.56 o   0.5879E-05
   6   6   9     1751.63     1842.60       16.23 o   0.2043E-04
  -6   7   9      720.66      760.67       11.90 o   0.5055E-04
  -5   7   9     4883.51     4851.84       26.78 o   0.6826E-05
  -4   7   9      364.61      385.79        7.53 o   0.1004E-03
  -3   7   9     1244.26     1100.95       12.88 o   0.3238E-04
  -2   7   9      266.57      177.08        6.73 o   0.1882E-03
  -1   7   9     1415.94     1396.06       13.74 o   0.2664E-04
   0   7   9     1502.66     1582.18       13.55 o   0.2419E-04
   1   7   9     1339.54     1339.24       13.02 o   0.2799E-04
   2   7   9      239.68      156.46        5.76 o   0.2122E-03
   3   7   9     1196.38     1064.01       11.78 o   0.3367E-04
   4   7   9      378.19      402.45        7.13 o   0.9633E-04
   5   7   9     4750.56     4769.58       26.84 o   0.6990E-05
   6   7   9      687.41      755.13       11.27 o   0.5171E-04
   7   7   9      647.36      473.05       11.87 o   0.7251E-04
  -7   8   9     1554.06     1448.93       17.77 o   0.2501E-04
  -6   8   9     1236.06     1215.14       15.33 o   0.3049E-04
  -5   8   9      448.79      424.00        9.78 o   0.8833E-04
  -4   8   9       78.78       42.31        5.17 o   0.6981E-03
  -3   8   9     2226.43     2118.03       18.41 o   0.1703E-04
  -2   8   9     1948.15     1763.96       16.42 o   0.2018E-04
  -1   8   9      409.27      446.95        7.95 o   0.8872E-04
   0   8   9     1830.67     2046.69       15.74 o   0.1847E-04
   1   8   9      393.90      431.74        7.17 o   0.9204E-04
   2   8   9     2071.41     1865.78       16.33 o   0.1895E-04
   3   8   9     2110.01     2068.22       15.84 o   0.1771E-04
   4   8   9       92.94       61.28        4.78 o   0.5355E-03
   5   8   9      468.50      432.65        9.57 o   0.8590E-04
   6   8   9     1063.24     1062.37       13.58 o   0.3543E-04
   7   8   9     1573.98     1473.44       16.69 o   0.2462E-04
   8   8   9      109.51       96.58        5.56 o   0.3649E-03
  -8   9   9      298.10      293.51        8.46 o   0.1293E-03
  -7   9   9     1569.91     1509.55       18.42 o   0.2410E-04
  -6   9   9      446.50      243.67        9.99 o   0.1211E-03
  -5   9   9      803.97      739.87       12.30 o   0.4933E-04
  -4   9   9      534.54      576.67       10.69 o   0.6649E-04
  -3   9   9      941.86     1014.94       12.95 o   0.3793E-04
  -2   9   9     2630.48     2693.41       20.29 o   0.1323E-04
  -1   9   9      315.58      235.08        7.84 o   0.1500E-03
   0   9   9      229.16      271.50        6.53 o   0.1453E-03
   1   9   9      313.95      233.80        7.80 o   0.1507E-03
   2   9   9     2683.83     2739.18       20.80 o   0.1297E-04
   3   9   9      912.89      996.41       11.71 o   0.3888E-04
   4   9   9      563.51      601.43       10.76 o   0.6341E-04
   5   9   9      937.33      855.09       12.82 o   0.4224E-04
   6   9   9      401.88      212.95        8.62 o   0.1378E-03
   7   9   9     1647.52     1580.42       16.77 o   0.2294E-04
   8   9   9      353.27      327.42        8.93 o   0.1130E-03
   9   9   9      126.24      123.88        5.43 o   0.3074E-03
  -9  10   9       73.00       23.44        4.61 o   0.9718E-03
  -8  10   9      836.13      799.96       12.98 o   0.4663E-04
  -7  10   9      777.77      651.99       12.92 o   0.5381E-04
  -6  10   9      307.36      267.08        8.65 o   0.1345E-03
  -5  10   9       67.62       40.35        5.33 o   0.7838E-03
  -4  10   9      489.20      347.28       10.01 o   0.9571E-04
  -3  10   9      169.53       64.00        6.37 o   0.3797E-03
  -2  10   9     2453.45     2611.30       22.74 o   0.1393E-04
  -1  10   9      400.40      404.56        8.77 o   0.9336E-04
   0  10   9     3229.40     3288.62       22.32 o   0.1068E-04
   1  10   9      364.13      380.58        8.97 o   0.1008E-03
   2  10   9     2433.74     2599.32       20.13 o   0.1404E-04
   3  10   9      147.33       48.72        6.04 o   0.4609E-03
   4  10   9      457.73      313.22        8.79 o   0.1054E-03
   5  10   9       73.53       48.73        4.97 o   0.6788E-03
   6  10   9      289.44      253.27        8.15 o   0.1426E-03
   7  10   9      770.05      650.15       11.25 o   0.5422E-04
   8  10   9      781.64      740.55       10.86 o   0.5056E-04
   9  10   9       61.88       23.42        4.10 o   0.1073E-02
  10  10   9      409.81      308.85        8.70 o   0.1095E-03
 -10  11   9      106.00       49.97        6.96 o   0.5126E-03
  -9  11   9     1048.83      913.84       12.41 o   0.3860E-04
  -8  11   9      290.57      252.71        7.40 o   0.1422E-03
  -7  11   9      284.59      251.84        7.49 o   0.1444E-03
  -6  11   9      249.63      224.12        7.69 o   0.1645E-03
  -5  11   9     1044.48     1056.36       14.74 o   0.3563E-04
  -4  11   9      265.16      279.49        8.24 o   0.1388E-03
  -3  11   9      157.44      102.04        7.14 o   0.3053E-03
  -2  11   9     1295.40     1322.76       14.96 o   0.2810E-04
  -1  11   9      409.71      459.47        8.72 o   0.8563E-04
   0  11   9      235.94      226.12        7.56 o   0.1673E-03
   1  11   9      446.03      477.14        9.61 o   0.8105E-04
   2  11   9     1321.86     1377.65       15.71 o   0.2708E-04
   3  11   9      147.94      102.80        5.97 o   0.3133E-03
   4  11   9      228.25      239.32        7.15 o   0.1632E-03
   5  11   9     1209.61     1208.74       14.10 o   0.3076E-04
   6  11   9      270.03      230.40        7.21 o   0.1569E-03
   7  11   9      261.23      235.00        6.66 o   0.1563E-03
   8  11   9      279.00      247.76        7.91 o   0.1461E-03
   9  11   9     1076.27      955.46       14.97 o   0.3697E-04
  10  11   9      112.51       55.20        6.73 o   0.4751E-03
  -9  12   9       64.03       15.28       10.43 o   0.1060E-02
  -8  12   9      113.85       80.92        4.98 o   0.4060E-03
  -7  12   9      114.97      113.46        5.44 o   0.3331E-03
  -6  12   9      434.76      479.35        9.77 o   0.8179E-04
  -5  12   9      198.75      233.39        6.57 o   0.1702E-03
  -4  12   9       64.64       77.93        4.98 o   0.5303E-03
  -3  12   9     1133.61     1308.67       15.30 o   0.2948E-04
  -2  12   9      355.39      428.92        8.91 o   0.9435E-04
  -1  12   9      199.18      141.50        6.83 o   0.2403E-03
   0  12   9       91.22      121.60        5.28 o   0.3435E-03
   1  12   9      241.41      162.94        7.49 o   0.2033E-03
   2  12   9      336.30      400.69        7.61 o   0.1011E-03
   3  12   9     1120.37     1263.03       13.75 o   0.3043E-04
   4  12   9       71.42       78.93        4.65 o   0.5112E-03
   5  12   9      201.47      232.22        6.21 o   0.1702E-03
   6  12   9      431.62      491.64        8.29 o   0.8065E-04
   7  12   9      136.40      134.17        5.71 o   0.2796E-03
   8  12   9      107.90       74.63        5.52 o   0.4355E-03
   9  12   9       53.07        9.88       10.23 o   0.1350E-02
  -7  13   9      394.31      384.60        8.64 o   0.9778E-04
  -6  13   9      228.99      228.96        6.71 o   0.1652E-03
  -5  13   9      200.48      255.27        6.76 o   0.1563E-03
  -4  13   9      752.41      843.05       11.59 o   0.4583E-04
  -3  13   9       50.36       39.14        4.21 o   0.8908E-03
  -2  13   9      759.93      932.08       10.93 o   0.4289E-04
  -1  13   9      218.44      280.45        6.78 o   0.1482E-03
   0  13   9      155.74      195.89        6.11 o   0.2113E-03
   1  13   9      192.86      248.62        6.63 o   0.1682E-03
   2  13   9      807.26      927.71       12.99 o   0.4220E-04
   3  13   9       62.38       49.74        4.73 o   0.7043E-03
   4  13   9      752.66      860.33       10.74 o   0.4517E-04
   5  13   9      185.63      232.06        5.92 o   0.1716E-03
   6  13   9      200.94      218.58        6.08 o   0.1781E-03
   7  13   9      357.34      362.72       10.85 o   0.1047E-03
  -5  14   9       19.13       16.03        3.83 o   0.2129E-02
  -4  14   9      404.10      604.45        8.39 o   0.7073E-04
  -3  14   9      264.33      399.30        6.75 o   0.1077E-03
  -2  14   9      291.18      380.98        7.62 o   0.1078E-03
  -1  14   9       61.93       99.37        4.34 o   0.4413E-03
   0  14   9        4.74        1.51        3.68 o   0.1294E-01
   1  14   9       71.62      109.90        4.84 o   0.3926E-03
   2  14   9      248.18      340.15        7.72 o   0.1228E-03
   3  14   9      275.24      415.03        7.35 o   0.1033E-03
   4  14   9      424.60      611.06        9.06 o   0.6916E-04
   5  14   9       25.30       19.16        4.55 o   0.1709E-02
   0  15   9        9.27       35.03        4.99 o   0.1460E-02
   0   1  10      979.46     1093.75       15.11 o   0.3590E-04
   1   1  10     1835.62     1918.11       19.77 o   0.1956E-04
  -1   2  10     1964.29     2213.58       20.76 o   0.1715E-04
   0   2  10     2092.96     2168.03       24.02 o   0.1694E-04
   1   2  10     1815.42     2040.22       21.50 o   0.1873E-04
   2   2  10     2284.93     2438.75       23.29 o   0.1542E-04
  -2   3  10     1813.89     1802.79       20.01 o   0.2034E-04
  -1   3  10     5054.77     4945.58       37.35 o   0.6785E-05
   0   3  10     4512.16     5206.46       34.30 o   0.6734E-05
   1   3  10     4929.47     4798.30       36.60 o   0.7020E-05
   2   3  10     2049.94     2017.21       22.86 o   0.1791E-04
   3   3  10     2184.61     2327.60       24.53 o   0.1591E-04
  -3   4  10       69.72      112.94        6.20 o   0.3954E-03
  -2   4  10     3420.56     3481.69       33.85 o   0.1014E-04
  -1   4  10     2354.44     2061.36       27.53 o   0.1682E-04
   0   4  10      189.64       61.31        8.04 o   0.3617E-03
   1   4  10     2339.28     2046.17       26.91 o   0.1696E-04
   2   4  10     3587.98     3650.24       30.55 o   0.9630E-05
   3   4  10       72.06      121.06        5.79 o   0.3679E-03
   4   4  10      143.29      234.25        7.84 o   0.1893E-03
  -4   5  10     1806.37     1668.85       17.23 o   0.2162E-04
  -3   5  10      122.25      100.87        8.01 o   0.3560E-03
  -2   5  10     2980.52     2864.99       34.14 o   0.1214E-04
  -1   5  10     5095.63     4609.26       43.26 o   0.6988E-05
   0   5  10     2476.86     2298.22       28.71 o   0.1533E-04
   1   5  10     4869.10     4392.81       46.83 o   0.7363E-05
   2   5  10     3142.74     2971.56       33.13 o   0.1160E-04
   3   5  10      116.22       90.66        7.57 o   0.3895E-03
   4   5  10     1797.38     1633.56       16.50 o   0.2201E-04
   5   5  10     1092.77      663.66       12.20 o   0.4730E-04
  -5   6  10     3316.24     3414.47       20.30 o   0.1050E-04
  -4   6  10      249.53      205.70        6.10 o   0.1751E-03
  -3   6  10     1109.80      815.46       12.64 o   0.4213E-04
  -2   6  10      985.73      892.14       14.84 o   0.4154E-04
  -1   6  10      560.57      578.63       15.71 o   0.6625E-04
   0   6  10      685.41      682.14       17.92 o   0.5581E-04
   1   6  10      716.02      716.29       19.18 o   0.5225E-04
   2   6  10      905.77      830.55       13.04 o   0.4511E-04
   3   6  10     1018.34      758.57       11.63 o   0.4575E-04
   4   6  10      155.37      131.20        4.99 o   0.2816E-03
   5   6  10     3419.72     3523.84       20.85 o   0.1013E-04
   6   6  10        8.88        5.55        3.32 o   0.5591E-02
  -6   7  10     2053.55     1855.49       19.73 o   0.1872E-04
  -5   7  10      410.76      412.38        8.08 o   0.9565E-04
  -4   7  10      142.43      130.64        5.37 o   0.2989E-03
  -3   7  10      550.94      559.51        8.56 o   0.6904E-04
  -2   7  10      248.75      194.05        6.64 o   0.1876E-03
  -1   7  10      451.09      458.23        7.29 o   0.8386E-04
   0   7  10      157.55      166.21        4.73 o   0.2454E-03
   1   7  10      393.06      400.76        7.11 o   0.9648E-04
   2   7  10      259.04      207.40        6.19 o   0.1771E-03
   3   7  10      585.08      598.11        8.60 o   0.6444E-04
   4   7  10      161.55      160.25        5.15 o   0.2479E-03
   5   7  10      329.28      349.26        7.83 o   0.1161E-03
   6   7  10     2013.20     1867.85       18.69 o   0.1878E-04
   7   7  10     5407.78     5561.22       32.24 o   0.5932E-05
  -7   8  10     1029.01     1057.81       14.09 o   0.3639E-04
  -6   8  10     1337.12     1128.74       15.68 o   0.3142E-04
  -5   8  10     4231.57     4141.38       27.34 o   0.8130E-05
  -4   8  10      407.87      382.20        8.73 o   0.9772E-04
  -3   8  10      483.16      404.63        9.32 o   0.8976E-04
  -2   8  10      406.52      392.23        8.20 o   0.9565E-04
  -1   8  10      107.13       61.98        4.61 o   0.5135E-03
   0   8  10      177.47      145.61        5.51 o   0.2452E-03
   1   8  10       94.26       53.49        4.43 o   0.5927E-03
   2   8  10      425.64      407.52        8.35 o   0.9173E-04
   3   8  10      426.80      362.94        8.09 o   0.1014E-03
   4   8  10      421.75      396.10        8.25 o   0.9429E-04
   5   8  10     4376.26     4286.19       27.83 o   0.7813E-05
   6   8  10     1369.61     1174.91       15.95 o   0.3029E-04
   7   8  10     1257.20     1249.57       15.14 o   0.3006E-04
   8   8  10        9.54       15.93        3.86 o   0.2983E-02
  -8   9  10      300.86      224.91        8.06 o   0.1540E-03
  -7   9  10      692.95      560.91       12.69 o   0.6236E-04
  -6   9  10      400.30      139.23        9.78 o   0.1677E-03
  -5   9  10      465.13      327.24        9.80 o   0.1019E-03
  -4   9  10     1588.62     1769.22       18.20 o   0.2151E-04
  -3   9  10      727.19      824.13       11.66 o   0.4753E-04
  -2   9  10      512.40      483.76       10.47 o   0.7731E-04
  -1   9  10     1561.56     1481.94       16.50 o   0.2466E-04
   0   9  10      473.81      588.85        8.68 o   0.7108E-04
   1   9  10     1515.93     1410.37       16.07 o   0.2584E-04
   2   9  10      519.17      488.79        9.84 o   0.7646E-04
   3   9  10      718.46      802.15       11.60 o   0.4876E-04
   4   9  10     1786.88     1949.65       18.97 o   0.1922E-04
   5   9  10      522.45      376.30        9.76 o   0.8915E-04
   6   9  10      383.68      137.95        8.82 o   0.1732E-03
   7   9  10      621.98      522.70       11.08 o   0.6821E-04
   8   9  10      330.14      244.34        8.01 o   0.1406E-03
   9   9  10       16.27        0.36        3.43 o   0.6217E-02
  -9  10  10       82.67       49.69        4.63 o   0.6470E-03
  -8  10  10      252.49      199.00        7.06 o   0.1782E-03
  -7  10  10      192.57      125.43        6.64 o   0.2629E-03
  -6  10  10      546.09      425.91       10.87 o   0.8074E-04
  -5  10  10       30.55       35.47        4.65 o   0.1170E-02
  -4  10  10      510.97      515.06       10.32 o   0.7433E-04
  -3  10  10     1647.79     1582.83       17.52 o   0.2304E-04
  -2  10  10      118.28       40.46        6.00 o   0.5859E-03
  -1  10  10      245.29      231.13        7.38 o   0.1637E-03
   0  10  10     1716.34     1632.53       16.60 o   0.2158E-04
   1  10  10      264.29      235.70        7.97 o   0.1570E-03
   2  10  10      112.56       34.82        5.42 o   0.6435E-03
   3  10  10     1676.35     1606.56       16.26 o   0.2267E-04
   4  10  10      608.93      564.63       10.63 o   0.6545E-04
   5  10  10       29.75       30.78        4.26 o   0.1309E-02
   6  10  10      570.93      439.89       11.04 o   0.7772E-04
   7  10  10      226.37      141.08        6.32 o   0.2280E-03
   8  10  10      278.96      217.20        7.07 o   0.1620E-03
   9  10  10       86.04       53.06        4.51 o   0.6111E-03
  10  10  10       29.98        0.07        4.01 o   0.3630E-02
 -10  11  10      475.38      433.62       16.58 o   0.8200E-04
  -9  11  10      622.76      569.56       10.16 o   0.6350E-04
  -8  11  10      709.38      582.94       11.81 o   0.6003E-04
  -7  11  10      571.76      482.71       10.82 o   0.7255E-04
  -6  11  10      195.53      165.26        7.17 o   0.2209E-03
  -5  11  10      466.43      479.59       10.62 o   0.7869E-04
  -4  11  10      304.97      319.37        8.63 o   0.1228E-03
  -3  11  10      506.85      464.95       10.61 o   0.7998E-04
  -2  11  10     1238.52     1371.29       15.05 o   0.2781E-04
  -1  11  10      185.05      128.76        6.73 o   0.2609E-03
   0  11  10      353.45      402.48        9.07 o   0.9764E-04
   1  11  10      212.71      140.15        7.47 o   0.2331E-03
   2  11  10     1260.03     1389.33       14.83 o   0.2739E-04
   3  11  10      474.78      435.30       10.38 o   0.8571E-04
   4  11  10      249.81      262.42        7.19 o   0.1513E-03
   5  11  10      474.16      465.87        8.95 o   0.8010E-04
   6  11  10      215.99      169.90        6.39 o   0.2092E-03
   7  11  10      553.03      473.73        9.24 o   0.7443E-04
   8  11  10      666.67      555.95       11.86 o   0.6343E-04
   9  11  10      639.66      601.69       11.41 o   0.6045E-04
  10  11  10      441.08      413.59       16.48 o   0.8688E-04
  -8  12  10      558.07      576.74        9.34 o   0.6581E-04
  -7  12  10      295.09      321.42        7.40 o   0.1201E-03
  -6  12  10       21.28       24.85        3.71 o   0.1626E-02
  -5  12  10      105.82       50.92        5.02 o   0.5530E-03
  -4  12  10      629.46      675.84       11.47 o   0.5692E-04
  -3  12  10      248.32      302.79        7.57 o   0.1340E-03
  -2  12  10      495.65      599.89       10.39 o   0.6561E-04
  -1  12  10      908.65      957.91       12.21 o   0.3933E-04
   0  12  10       81.69       26.72        5.80 o   0.8197E-03
   1  12  10      945.37      963.09       13.68 o   0.3862E-04
   2  12  10      531.87      628.21        9.34 o   0.6217E-04
   3  12  10      245.52      291.23        7.28 o   0.1385E-03
   4  12  10      648.60      657.85       10.45 o   0.5755E-04
   5  12  10       91.84       34.05        4.70 o   0.7227E-03
   6  12  10       18.65       18.56        3.27 o   0.2084E-02
   7  12  10      301.61      333.85        7.00 o   0.1163E-03
   8  12  10      594.62      621.39       11.01 o   0.6094E-04
  -7  13  10       51.08       58.02        4.74 o   0.6732E-03
  -6  13  10      320.63      366.69        8.14 o   0.1085E-03
  -5  13  10      386.88      410.56        8.98 o   0.9399E-04
  -4  13  10      100.25       71.19        5.13 o   0.4667E-03
  -3  13  10      225.95      281.11        6.57 o   0.1441E-03
  -2  13  10      249.86      324.60        6.47 o   0.1260E-03
  -1  13  10       91.94       32.07        5.01 o   0.7524E-03
   0  13  10      552.54      578.67        9.75 o   0.6562E-04
   1  13  10       77.52       15.86        4.91 o   0.1080E-02
   2  13  10      250.52      289.81        8.29 o   0.1367E-03
   3  13  10      239.40      289.90        7.22 o   0.1384E-03
   4  13  10       95.63       63.85        4.67 o   0.5113E-03
   5  13  10      383.48      431.19        8.17 o   0.9109E-04
   6  13  10      313.52      357.93        6.96 o   0.1115E-03
   7  13  10       49.03       59.36        6.82 o   0.6606E-03
  -5  14  10       76.25       47.06        6.56 o   0.6837E-03
  -4  14  10      135.78      170.13        5.82 o   0.2367E-03
  -3  14  10      177.70      295.48        6.13 o   0.1464E-03
  -2  14  10      224.25      358.77        6.42 o   0.1199E-03
  -1  14  10       97.14      131.24        4.86 o   0.3135E-03
   0  14  10      101.75      129.49        5.46 o   0.3045E-03
   1  14  10      110.92      151.42        5.17 o   0.2712E-03
   2  14  10      236.52      332.79        6.94 o   0.1257E-03
   3  14  10      229.87      315.73        6.64 o   0.1302E-03
   4  14  10      144.54      181.76        6.04 o   0.2216E-03
   5  14  10       45.70       52.63        9.92 o   0.7377E-03
   0   1  11     9294.83     9872.84       51.91 o   0.3026E-05
   1   1  11     4739.84     4559.27       32.04 o   0.7360E-05
  -1   2  11     1289.22     1155.30       18.01 o   0.3095E-04
   0   2  11     2634.96     2577.31       25.12 o   0.1395E-04
   1   2  11     1135.88      996.40       18.05 o   0.3586E-04
   2   2  11      878.80      746.59       14.43 o   0.4815E-04
  -2   3  11     1293.53     1344.24       18.63 o   0.2858E-04
  -1   3  11     2630.55     2642.43       29.78 o   0.1354E-04
   0   3  11     2994.82     2850.23       28.57 o   0.1248E-04
   1   3  11     2918.36     2881.78       27.66 o   0.1225E-04
   2   3  11     1234.42     1300.64       18.74 o   0.2978E-04
   3   3  11      757.27      417.82       15.41 o   0.7112E-04
  -3   4  11     3374.62     3301.77       35.37 o   0.1053E-04
  -2   4  11      911.52      283.15       18.35 o   0.7703E-04
  -1   4  11      806.74      939.94       16.67 o   0.4240E-04
   0   4  11      453.11      254.78       12.09 o   0.1213E-03
   1   4  11      990.11     1108.67       18.47 o   0.3508E-04
   2   4  11      883.44      242.81       15.24 o   0.8387E-04
   3   4  11     3502.78     3396.17       33.02 o   0.1019E-04
   4   4  11      205.68        7.94        9.98 o   0.5131E-03
  -4   5  11     1159.76     1255.22       12.36 o   0.3064E-04
  -3   5  11      617.79      682.72       12.64 o   0.5793E-04
  -2   5  11     2046.36     2281.88       29.23 o   0.1647E-04
  -1   5  11     4858.34     4822.18       45.40 o   0.6908E-05
   0   5  11      248.27      180.57       11.14 o   0.1900E-03
   1   5  11     4983.57     4909.54       48.73 o   0.6733E-05
   2   5  11     2118.36     2350.86       27.81 o   0.1594E-04
   3   5  11      620.49      701.62       13.16 o   0.5667E-04
   4   5  11     1021.12     1144.04       11.58 o   0.3419E-04
   5   5  11      737.97      463.71       10.57 o   0.7062E-04
  -5   6  11      581.53      522.80        8.87 o   0.7059E-04
  -4   6  11     1590.74     1683.47       14.48 o   0.2254E-04
  -3   6  11      424.75      437.12        7.44 o   0.9019E-04
  -2   6  11     3241.63     3099.04       21.46 o   0.1131E-04
  -1   6  11      418.11      367.61        8.34 o   0.9899E-04
   0   6  11     1734.21     1970.26       17.26 o   0.1937E-04
   1   6  11      475.96      425.13        8.94 o   0.8560E-04
   2   6  11     3205.19     3095.17       22.30 o   0.1136E-04
   3   6  11      409.31      421.06        7.25 o   0.9380E-04
   4   6  11     1712.78     1815.86       14.88 o   0.2076E-04
   5   6  11      513.06      467.03        8.62 o   0.7974E-04
   6   6  11     1821.76     1651.77       16.93 o   0.2158E-04
  -6   7  11     3260.14     3467.76       25.36 o   0.1017E-04
  -5   7  11     2107.34     2220.43       18.10 o   0.1655E-04
  -4   7  11      433.60      428.03        8.35 o   0.8898E-04
  -3   7  11     4269.01     4571.57       24.35 o   0.7569E-05
  -2   7  11      378.29      396.01        7.82 o   0.9763E-04
  -1   7  11     1433.33     1604.82       13.55 o   0.2413E-04
   0   7  11     3622.30     3511.16       20.79 o   0.9881E-05
   1   7  11     1429.72     1597.02       13.37 o   0.2425E-04
   2   7  11      366.65      381.60        7.61 o   0.1012E-03
   3   7  11     4139.73     4463.98       23.24 o   0.7806E-05
   4   7  11      424.41      412.91        8.04 o   0.9193E-04
   5   7  11     2008.17     2167.12       17.64 o   0.1714E-04
   6   7  11     3332.64     3544.09       24.45 o   0.9928E-05
   7   7  11     3365.55     3482.77       26.56 o   0.1005E-04
  -7   8  11      265.74      245.91        8.04 o   0.1523E-03
  -6   8  11      346.34      327.38        8.61 o   0.1161E-03
  -5   8  11      442.39      420.48        9.96 o   0.8951E-04
  -4   8  11      161.28      128.06        5.94 o   0.2819E-03
  -3   8  11      121.76       81.81        5.86 o   0.3959E-03
  -2   8  11       85.14       63.24        4.72 o   0.5782E-03
  -1   8  11     1667.65     1701.41       15.04 o   0.2173E-04
   0   8  11      154.92       93.57        5.23 o   0.3205E-03
   1   8  11     1567.76     1619.39       14.88 o   0.2302E-04
   2   8  11       95.98       77.26        4.90 o   0.4842E-03
   3   8  11      121.73       86.18        5.20 o   0.3851E-03
   4   8  11      151.81      109.89        5.67 o   0.3170E-03
   5   8  11      523.33      495.25       10.12 o   0.7540E-04
   6   8  11      420.77      396.23        9.39 o   0.9488E-04
   7   8  11      264.03      226.61        7.75 o   0.1610E-03
   8   8  11      112.28       21.54        6.11 o   0.7072E-03
  -8   9  11      338.04      253.46        7.76 o   0.1357E-03
  -7   9  11     1589.24     1493.93       18.39 o   0.2424E-04
  -6   9  11      876.60      885.90       14.35 o   0.4254E-04
  -5   9  11      452.62      435.72       10.09 o   0.8654E-04
  -4   9  11      578.88      539.51       11.63 o   0.6909E-04
  -3   9  11     2718.63     2784.65       23.59 o   0.1281E-04
  -2   9  11      990.14      944.43       14.53 o   0.3917E-04
  -1   9  11      136.02      106.28        6.08 o   0.3406E-03
   0   9  11      460.64      565.99        8.90 o   0.7246E-04
   1   9  11      108.44       77.88        5.16 o   0.4553E-03
   2   9  11      873.09      836.31       12.41 o   0.4471E-04
   3   9  11     2639.38     2704.41       22.12 o   0.1324E-04
   4   9  11      692.85      636.77       11.75 o   0.5784E-04
   5   9  11      442.92      418.05        8.96 o   0.8987E-04
   6   9  11      898.65      898.38       12.64 o   0.4187E-04
   7   9  11     1699.00     1585.99       17.53 o   0.2269E-04
   8   9  11      267.14      204.59        6.82 o   0.1709E-03
   9   9  11      232.70      275.90        6.80 o   0.1493E-03
  -9  10  11      146.75       98.61        5.78 o   0.3259E-03
  -8  10  11     1138.51     1011.54       13.48 o   0.3525E-04
  -7  10  11       88.90       71.39        5.37 o   0.4964E-03
  -6  10  11      450.20      366.07       10.55 o   0.9690E-04
  -5  10  11      663.19      622.82       12.74 o   0.6001E-04
  -4  10  11     1351.78     1284.33       16.71 o   0.2821E-04
  -3  10  11     1257.79     1307.98       16.27 o   0.2865E-04
  -2  10  11      522.55      546.91        9.93 o   0.7098E-04
  -1  10  11     1818.36     1914.42       17.49 o   0.1935E-04
   0  10  11      143.58       42.29        5.96 o   0.4939E-03
   1  10  11     1781.70     1840.32       17.71 o   0.2007E-04
   2  10  11      543.16      566.39        9.41 o   0.6844E-04
   3  10  11     1270.90     1308.84       15.30 o   0.2856E-04
   4  10  11     1295.16     1237.85       15.26 o   0.2944E-04
   5  10  11      693.63      643.51       11.71 o   0.5787E-04
   6  10  11      444.01      367.34        9.54 o   0.9734E-04
   7  10  11       76.84       48.41        4.49 o   0.6719E-03
   8  10  11     1145.42     1030.23       13.30 o   0.3471E-04
   9  10  11      144.35       98.72        5.37 o   0.3292E-03
  10  10  11      176.72      167.96        5.81 o   0.2258E-03
  -9  11  11      292.76      236.92        7.40 o   0.1480E-03
  -8  11  11      190.03      157.22        6.27 o   0.2331E-03
  -7  11  11      151.56      107.89        6.09 o   0.3058E-03
  -6  11  11      435.93      342.41        9.90 o   0.1018E-03
  -5  11  11       33.92       35.13        4.55 o   0.1084E-02
  -4  11  11      483.80      540.92       11.99 o   0.7115E-04
  -3  11  11      414.03      331.75        9.72 o   0.1071E-03
  -2  11  11      488.43      507.55        9.91 o   0.7544E-04
  -1  11  11      400.09      294.45        9.13 o   0.1153E-03
   0  11  11     1350.15     1326.90       16.23 o   0.2771E-04
   1  11  11      375.87      279.68        9.19 o   0.1220E-03
   2  11  11      542.74      549.57       10.53 o   0.6883E-04
   3  11  11      362.99      290.46        9.09 o   0.1229E-03
   4  11  11      521.49      565.62        9.47 o   0.6755E-04
   5  11  11       39.73       34.20        3.90 o   0.1053E-02
   6  11  11      387.35      292.78        8.20 o   0.1181E-03
   7  11  11      151.99       99.35        5.46 o   0.3216E-03
   8  11  11      164.93      139.00        6.23 o   0.2662E-03
   9  11  11      245.01      207.79        7.31 o   0.1722E-03
  -8  12  11      234.97      124.36        6.44 o   0.2362E-03
  -7  12  11      111.92      150.57        5.08 o   0.2780E-03
  -6  12  11      260.88      244.28        7.60 o   0.1504E-03
  -5  12  11      137.39      157.93        5.77 o   0.2570E-03
  -4  12  11       64.29       30.03        5.04 o   0.9281E-03
  -3  12  11       30.67        1.02        4.54 o   0.3286E-02
  -2  12  11      536.43      628.90       10.48 o   0.6245E-04
  -1  12  11      414.68      211.55        9.25 o   0.1371E-03
   0  12  11     2585.34     2756.25       23.96 o   0.1307E-04
   1  12  11      392.90      216.84        9.19 o   0.1388E-03
   2  12  11      506.51      565.22        9.97 o   0.6882E-04
   3  12  11       28.55        1.31        4.16 o   0.3449E-02
   4  12  11       62.75       28.01        4.37 o   0.9814E-03
   5  12  11      143.15      179.04        5.49 o   0.2313E-03
   6  12  11      254.23      238.23        6.66 o   0.1545E-03
   7  12  11       92.82      139.88        4.48 o   0.3092E-03
   8  12  11      189.46      107.11        7.12 o   0.2826E-03
  -7  13  11      656.90      597.72       30.21 o   0.5758E-04
  -6  13  11       86.93      105.24        4.65 o   0.3863E-03
  -5  13  11       21.50        7.03        3.49 o   0.2906E-02
  -4  13  11      206.11      251.40        6.34 o   0.1618E-03
  -3  13  11      703.54      890.47       10.74 o   0.4465E-04
  -2  13  11       30.71       34.15        3.69 o   0.1115E-02
  -1  13  11      774.61      953.52       11.23 o   0.4154E-04
   0  13  11       36.22       24.61        4.11 o   0.1417E-02
   1  13  11      763.89      928.56       11.77 o   0.4252E-04
   2  13  11       45.67       37.90        4.68 o   0.9035E-03
   3  13  11      815.84      944.52       11.99 o   0.4083E-04
   4  13  11      190.59      247.80        5.96 o   0.1673E-03
   5  13  11       21.39        9.04        3.34 o   0.2625E-02
   6  13  11       89.92      103.49        4.34 o   0.3882E-03
   7  13  11      585.95      602.01       35.12 o   0.5837E-04
  -4  14  11      116.84      132.42        6.48 o   0.2942E-03
  -3  14  11       69.20       49.88        4.43 o   0.6559E-03
  -2  14  11       84.33      109.69        4.53 o   0.3890E-03
  -1  14  11       41.02        3.37        3.67 o   0.2354E-02
   0  14  11       11.61       40.09        3.17 o   0.1251E-02
   1  14  11       44.90        0.50        3.83 o   0.2437E-02
   2  14  11       95.18      114.02        4.48 o   0.3646E-03
   3  14  11       98.37       56.72        4.78 o   0.5260E-03
   4  14  11      130.05      140.64        6.56 o   0.2729E-03
   0   0  12    15996.85    16006.12      133.48 o   0.1531E-05
   0   1  12     1822.98     1586.29       21.75 o   0.2221E-04
   1   1  12     1873.64     2244.42       21.83 o   0.1753E-04
  -1   2  12     1019.85      761.51       16.15 o   0.4484E-04
   0   2  12     2376.07     2557.11       24.44 o   0.1481E-04
   1   2  12     1051.88      768.26       18.23 o   0.4386E-04
   2   2  12     1610.74     1291.96       20.02 o   0.2637E-04
  -2   3  12     7249.86     6601.14       43.57 o   0.4633E-05
  -1   3  12     8987.07     9313.93       56.66 o   0.3200E-05
   0   3  12     4267.21     4256.02       33.98 o   0.8057E-05
   1   3  12     9149.25     9405.42       50.21 o   0.3157E-05
   2   3  12     7599.24     6884.22       49.26 o   0.4382E-05
   3   3  12    14146.20    14637.16       66.53 o   0.1799E-05
  -3   4  12     1890.06     1608.71       26.26 o   0.2160E-04
  -2   4  12      765.51      770.01       17.93 o   0.4962E-04
  -1   4  12     4566.42     4433.12       37.88 o   0.7577E-05
   0   4  12     1037.47     1347.01       18.84 o   0.3074E-04
   1   4  12     4582.41     4464.10       35.95 o   0.7534E-05
   2   4  12      660.92      681.90       14.57 o   0.5715E-04
   3   4  12     1823.97     1579.10       24.38 o   0.2221E-04
   4   4  12      195.50      142.08        6.30 o   0.2361E-03
  -4   5  12     3581.55     3448.01       20.38 o   0.1005E-04
  -3   5  12      158.66       21.82        5.50 o   0.5730E-03
  -2   5  12     1610.45     1644.95       28.09 o   0.2222E-04
  -1   5  12     5994.22     5941.02       50.97 o   0.5429E-05
   0   5  12     2070.28     1930.33       30.62 o   0.1854E-04
   1   5  12     6044.33     6018.79       49.47 o   0.5360E-05
   2   5  12     1477.56     1533.62       23.95 o   0.2418E-04
   3   5  12      126.64        7.52        4.89 o   0.8252E-03
   4   5  12     3652.46     3527.05       20.77 o   0.9805E-05
   5   5  12      984.15      826.75       11.70 o   0.4196E-04
  -5   6  12      805.99      827.78       11.04 o   0.4622E-04
  -4   6  12      151.59      131.31        4.95 o   0.2884E-03
  -3   6  12     1050.05     1104.42       11.19 o   0.3471E-04
  -2   6  12      426.58      276.72        7.49 o   0.1189E-03
  -1   6  12       39.69       25.21        3.36 o   0.1341E-02
   0   6  12      444.82      291.97        8.14 o   0.1104E-03
   1   6  12       43.94       29.08        3.36 o   0.1184E-02
   2   6  12      463.07      309.85        8.12 o   0.1073E-03
   3   6  12     1081.44     1128.61       11.75 o   0.3381E-04
   4   6  12      176.63      149.65        5.42 o   0.2498E-03
   5   6  12      786.59      788.19       11.44 o   0.4830E-04
   6   6  12     4639.03     4519.82       27.40 o   0.7379E-05
  -6   7  12     1545.06     1340.94       18.79 o   0.2625E-04
  -5   7  12     1003.49      989.42       12.85 o   0.3783E-04
  -4   7  12       67.13       33.33        4.37 o   0.8758E-03
  -3   7  12      152.34       86.99        5.46 o   0.3461E-03
  -2   7  12     1963.33     2174.39       16.68 o   0.1729E-04
  -1   7  12      157.40      117.75        5.25 o   0.2942E-03
   0   7  12      646.83      452.91        9.56 o   0.7158E-04
   1   7  12      137.21       89.56        4.88 o   0.3664E-03
   2   7  12     1808.50     2044.39       16.50 o   0.1863E-04
   3   7  12      131.43       74.18        4.88 o   0.4044E-03
   4   7  12       82.48       43.48        4.43 o   0.6875E-03
   5   7  12     1041.82     1032.48       12.65 o   0.3623E-04
   6   7  12     1656.06     1470.64       17.93 o   0.2401E-04
   7   7  12      399.95      423.20        9.68 o   0.9157E-04
  -7   8  12     1185.28     1121.32       15.48 o   0.3277E-04
  -6   8  12      234.08      222.84        7.78 o   0.1718E-03
  -5   8  12     1936.79     1859.50       20.47 o   0.1922E-04
  -4   8  12     1420.83     1292.07       16.73 o   0.2761E-04
  -3   8  12       14.38        0.84        4.16 o   0.6772E-02
  -2   8  12      561.51      541.48       10.11 o   0.7003E-04
  -1   8  12     2276.96     2286.82       18.66 o   0.1581E-04
   0   8  12     1431.74     1290.73       14.61 o   0.2740E-04
   1   8  12     2583.14     2558.16       18.61 o   0.1391E-04
   2   8  12      488.11      483.12        9.33 o   0.7970E-04
   3   8  12       26.79        3.63        4.14 o   0.3043E-02
   4   8  12     1451.17     1309.62       15.61 o   0.2717E-04
   5   8  12     1752.65     1728.17       18.03 o   0.2105E-04
   6   8  12      204.13      187.04        7.01 o   0.2034E-03
   7   8  12     1278.70     1168.50       15.47 o   0.3097E-04
   8   8  12      852.49      757.98       13.33 o   0.4803E-04
  -8   9  12     1226.52     1151.01       14.46 o   0.3150E-04
  -7   9  12      322.09      312.50        9.32 o   0.1217E-03
  -6   9  12      495.81      437.37       11.13 o   0.8372E-04
  -5   9  12      515.11      395.46       10.64 o   0.8670E-04
  -4   9  12     1695.25     1688.13       18.69 o   0.2159E-04
  -3   9  12      731.14      666.33       12.55 o   0.5510E-04
  -2   9  12      273.12      212.77        8.13 o   0.1642E-03
  -1   9  12      111.42       83.22        5.86 o   0.4123E-03
   0   9  12      483.07      512.22        9.51 o   0.7648E-04
   1   9  12      102.69       85.75        5.45 o   0.4172E-03
   2   9  12      249.16      202.57        7.34 o   0.1761E-03
   3   9  12      674.24      606.48       11.55 o   0.6059E-04
   4   9  12     1683.02     1694.89       17.52 o   0.2161E-04
   5   9  12      524.13      405.88        9.78 o   0.8471E-04
   6   9  12      555.64      486.70       10.59 o   0.7472E-04
   7   9  12      385.79      362.94        8.89 o   0.1033E-03
   8   9  12     1154.06     1116.18       12.89 o   0.3293E-04
   9   9  12     1311.02     1067.75       14.59 o   0.3233E-04
  -9  10  12      456.01      401.46        8.67 o   0.9061E-04
  -8  10  12      162.75      157.86        5.90 o   0.2352E-03
  -7  10  12      283.60      156.78        7.70 o   0.1932E-03
  -6  10  12      789.59      802.73       14.06 o   0.4729E-04
  -5  10  12      410.01      420.28       10.47 o   0.9196E-04
  -4  10  12      495.12      452.62       10.20 o   0.8072E-04
  -3  10  12      611.69      572.70       10.95 o   0.6321E-04
  -2  10  12      570.50      605.57       10.74 o   0.6427E-04
  -1  10  12      105.18       28.07        5.51 o   0.6973E-03
   0  10  12      674.81      742.15       11.23 o   0.5218E-04
   1  10  12      112.03       28.52        6.06 o   0.6719E-03
   2  10  12      516.97      538.72        9.26 o   0.7237E-04
   3  10  12      564.43      525.49       10.30 o   0.6899E-04
   4  10  12      511.29      445.54        9.77 o   0.8069E-04
   5  10  12      400.97      403.33        8.96 o   0.9569E-04
   6  10  12      912.28      892.30       13.37 o   0.4176E-04
   7  10  12      263.17      153.38        7.24 o   0.2027E-03
   8  10  12      182.06      174.92        5.93 o   0.2111E-03
   9  10  12      395.78      347.20        8.11 o   0.1053E-03
  10  10  12     1741.34     1621.36       17.70 o   0.2198E-04
  -9  11  12      119.07      107.17        5.62 o   0.3466E-03
  -8  11  12      121.29       62.89        5.60 o   0.4645E-03
  -7  11  12       88.70       72.34        5.44 o   0.4930E-03
  -6  11  12      530.43      475.67       10.64 o   0.7604E-04
  -5  11  12      142.33       50.18        6.86 o   0.4593E-03
  -4  11  12       24.83       11.79        4.71 o   0.2363E-02
  -3  11  12      362.97      338.07        8.49 o   0.1087E-03
  -2  11  12      126.03       57.63        6.14 o   0.4816E-03
  -1  11  12      777.29      775.83       11.67 o   0.4888E-04
   0  11  12      468.68      347.93       10.09 o   0.9691E-04
   1  11  12      748.29      751.76       12.17 o   0.5063E-04
   2  11  12      168.38      107.00        7.31 o   0.2983E-03
   3  11  12      344.63      315.82        8.26 o   0.1161E-03
   4  11  12       28.13       14.67        3.84 o   0.2004E-02
   5  11  12      148.49       45.10        5.45 o   0.4716E-03
   6  11  12      466.63      426.08        9.18 o   0.8604E-04
   7  11  12       94.92       79.86        4.43 o   0.4510E-03
   8  11  12      111.65       61.77        5.51 o   0.4873E-03
   9  11  12      100.71       90.49        6.09 o   0.4115E-03
  -8  12  12      337.57      290.12        8.82 o   0.1223E-03
  -7  12  12       84.05       60.20        4.48 o   0.5633E-03
  -6  12  12      232.90      249.31        7.19 o   0.1559E-03
  -5  12  12      345.24      358.46        8.49 o   0.1054E-03
  -4  12  12      112.78       54.31        5.20 o   0.5114E-03
  -3  12  12      702.53      842.28       11.41 o   0.4704E-04
  -2  12  12       89.14       31.84        4.95 o   0.7349E-03
  -1  12  12     1354.11     1561.48       15.89 o   0.2419E-04
   0  12  12      467.78      447.10       10.17 o   0.8431E-04
   1  12  12     1242.70     1409.39       14.52 o   0.2688E-04
   2  12  12       61.08       19.54        4.50 o   0.1124E-02
   3  12  12      755.53      866.63       12.05 o   0.4502E-04
   4  12  12       86.23       40.54        4.80 o   0.6820E-03
   5  12  12      323.30      346.27        7.90 o   0.1102E-03
   6  12  12      221.89      239.00        6.37 o   0.1635E-03
   7  12  12       71.49       56.20        4.09 o   0.6288E-03
   8  12  12      288.02      272.75       12.54 o   0.1333E-03
  -6  13  12       11.00        9.24        3.38 o   0.3864E-02
  -5  13  12      673.16      803.06       10.71 o   0.4907E-04
  -4  13  12      127.55      175.72        5.59 o   0.2442E-03
  -3  13  12      132.34       91.22        5.50 o   0.3725E-03
  -2  13  12      169.78      211.75        5.84 o   0.1969E-03
  -1  13  12       84.95       62.81        4.66 o   0.5441E-03
   0  13  12      101.31      131.31        4.71 o   0.3143E-03
   1  13  12       91.54       70.51        4.84 o   0.4913E-03
   2  13  12      179.10      229.49        6.42 o   0.1822E-03
   3  13  12      117.04       86.67        4.84 o   0.4056E-03
   4  13  12      143.04      207.85        4.92 o   0.2082E-03
   5  13  12      681.28      851.76       10.33 o   0.4675E-04
   6  13  12       16.24        6.14        3.59 o   0.3950E-02
  -4  14  12      229.76      358.16       10.38 o   0.1183E-03
  -3  14  12       50.82       81.11        4.52 o   0.5304E-03
  -2  14  12       72.58      105.54        4.37 o   0.3974E-03
  -1  14  12      161.51      278.11        5.32 o   0.1582E-03
   0  14  12        2.19        0.71        2.82 o   0.2595E-01
   1  14  12      169.68      273.14        5.37 o   0.1587E-03
   2  14  12       77.42      109.01        3.95 o   0.3812E-03
   3  14  12       41.35       64.59        3.76 o   0.6711E-03
   4  14  12      221.66      329.34       13.86 o   0.1262E-03
   0   1  13      112.96       15.96        6.64 o   0.7157E-03
   1   1  13      104.66        5.05        6.25 o   0.9815E-03
  -1   2  13     6410.46     6526.93       43.24 o   0.4902E-05
   0   2  13     2242.34     1669.32       25.39 o   0.1975E-04
   1   2  13     6710.58     6749.21       43.52 o   0.4684E-05
   2   2  13      658.29      379.49       13.65 o   0.7929E-04
  -2   3  13      370.07      295.13       10.91 o   0.1203E-03
  -1   3  13     5292.74     4940.95       41.15 o   0.6644E-05
   0   3  13     4823.07     4787.57       37.35 o   0.7105E-05
   1   3  13     5347.56     4951.94       41.02 o   0.6605E-05
   2   3  13      293.32      220.69       10.59 o   0.1587E-03
   3   3  13      543.27      606.44       13.82 o   0.6512E-04
  -3   4  13      134.76      179.40        6.54 o   0.2339E-03
  -2   4  13     3003.45     3052.13       35.45 o   0.1154E-04
  -1   4  13     2319.32     2262.66       27.11 o   0.1593E-04
   0   4  13     5898.34     5667.76       46.01 o   0.5658E-05
   1   4  13     2549.04     2438.60       28.12 o   0.1456E-04
   2   4  13     2909.96     3018.04       30.94 o   0.1181E-04
   3   4  13      118.13      171.74        6.10 o   0.2513E-03
   4   4  13      602.94      520.65        8.84 o   0.7085E-04
  -4   5  13      504.69      601.16        7.70 o   0.6782E-04
  -3   5  13     1222.63     1237.57       12.35 o   0.3094E-04
  -2   5  13      900.98      837.62       11.54 o   0.4362E-04
  -1   5  13      299.41      127.35        8.77 o   0.2087E-03
   0   5  13       16.04       32.64        4.41 o   0.1240E-02
   1   5  13      242.72       95.65        7.82 o   0.2682E-03
   2   5  13      920.30      864.61       12.26 o   0.4234E-04
   3   5  13     1156.14     1175.66       11.39 o   0.3277E-04
   4   5  13      495.39      592.68        7.88 o   0.6908E-04
   5   5  13     1237.26     1305.28       13.08 o   0.2887E-04
  -5   6  13     1042.25      997.52       13.00 o   0.3688E-04
  -4   6  13      698.43      672.02        9.98 o   0.5624E-04
  -3   6  13     2465.21     2477.50       17.90 o   0.1456E-04
  -2   6  13     1454.23     1325.80       13.38 o   0.2757E-04
  -1   6  13      873.09      914.16       10.61 o   0.4226E-04
   0   6  13      410.41      494.90        7.41 o   0.8313E-04
   1   6  13      842.95      889.90       10.20 o   0.4365E-04
   2   6  13     1306.45     1224.25       13.23 o   0.3034E-04
   3   6  13     2426.23     2435.98       17.80 o   0.1484E-04
   4   6  13      707.08      674.86       10.14 o   0.5582E-04
   5   6  13     1091.88     1044.86       13.70 o   0.3510E-04
   6   6  13      156.81      159.45        6.24 o   0.2528E-03
  -6   7  13      344.30      178.10        9.14 o   0.1601E-03
  -5   7  13     3539.40     3331.50       26.05 o   0.1017E-04
  -4   7  13      200.18      199.17        6.29 o   0.1965E-03
  -3   7  13      497.41      527.08        8.67 o   0.7385E-04
  -2   7  13      764.12      842.35       11.04 o   0.4656E-04
  -1   7  13      286.81      319.52        6.89 o   0.1237E-03
   0   7  13      550.76      519.70        9.02 o   0.7203E-04
   1   7  13      312.25      336.24        7.36 o   0.1165E-03
   2   7  13      746.81      839.76       11.07 o   0.4704E-04
   3   7  13      459.17      502.58        8.34 o   0.7847E-04
   4   7  13      249.21      236.50        6.88 o   0.1617E-03
   5   7  13     3546.18     3384.34       23.80 o   0.1006E-04
   6   7  13      280.49      124.34        8.08 o   0.2137E-03
   7   7  13      251.55      245.72        8.10 o   0.1528E-03
  -7   8  13      732.10      730.53       12.77 o   0.5148E-04
  -6   8  13     2330.47     2342.57       23.03 o   0.1533E-04
  -5   8  13     1665.35     1573.73       19.59 o   0.2293E-04
  -4   8  13     1956.79     1866.10       20.14 o   0.1920E-04
  -3   8  13     1341.79     1338.19       15.48 o   0.2754E-04
  -2   8  13      419.51      356.31        9.19 o   0.1006E-03
  -1   8  13      431.23      483.86        9.02 o   0.8080E-04
   0   8  13     4552.84     4802.73       26.08 o   0.7137E-05
   1   8  13      432.54      484.04        8.48 o   0.8075E-04
   2   8  13      365.27      313.16        8.72 o   0.1154E-03
   3   8  13     1372.53     1374.97       14.90 o   0.2680E-04
   4   8  13     1979.13     1914.52       18.63 o   0.1880E-04
   5   8  13     1581.41     1505.47       16.65 o   0.2418E-04
   6   8  13     2257.63     2288.94       20.91 o   0.1580E-04
   7   8  13      793.92      768.21       12.50 o   0.4836E-04
   8   8  13      347.63      275.35        9.51 o   0.1314E-03
  -8   9  13      126.81        4.55        5.55 o   0.8187E-03
  -7   9  13      707.72      643.04       12.82 o   0.5616E-04
  -6   9  13      496.26      482.81       11.23 o   0.7777E-04
  -5   9  13     1525.16     1534.38       17.56 o   0.2380E-04
  -4   9  13      658.43      531.85       12.04 o   0.6565E-04
  -3   9  13      234.53      273.64        7.43 o   0.1500E-03
  -2   9  13      589.07      595.38       11.46 o   0.6435E-04
  -1   9  13      944.98     1011.72       13.59 o   0.3800E-04
   0   9  13      730.65      851.15       11.88 o   0.4612E-04
   1   9  13     1036.71     1054.30       14.77 o   0.3571E-04
   2   9  13      652.85      641.98       11.51 o   0.5892E-04
   3   9  13      293.92      327.25        8.00 o   0.1226E-03
   4   9  13      689.92      581.53       11.15 o   0.6082E-04
   5   9  13     1411.09     1424.55       15.83 o   0.2583E-04
   6   9  13      508.66      494.10       10.32 o   0.7590E-04
   7   9  13      700.07      641.39       11.85 o   0.5655E-04
   8   9  13      129.49       14.81        5.46 o   0.6953E-03
   9   9  13      680.89      777.67       11.67 o   0.4959E-04
  -9  10  13      742.51      678.93       11.65 o   0.5305E-04
  -8  10  13      109.88       93.89        5.29 o   0.3876E-03
  -7  10  13     1113.90     1036.95       14.50 o   0.3515E-04
  -6  10  13      105.04       90.38        5.77 o   0.3949E-03
  -5  10  13      677.55      628.76       12.69 o   0.5865E-04
  -4  10  13      134.18      127.19        6.07 o   0.2946E-03
  -3  10  13      534.12      474.24       10.11 o   0.7786E-04
  -2  10  13     2028.84     1990.93       18.60 o   0.1806E-04
  -1  10  13      756.61      847.55       11.50 o   0.4595E-04
   0  10  13      229.88       48.41        7.56 o   0.3460E-03
   1  10  13      771.11      850.68       13.02 o   0.4548E-04
   2  10  13     2290.53     2183.09       20.41 o   0.1615E-04
   3  10  13      531.63      475.65       10.14 o   0.7785E-04
   4  10  13      102.35      104.68        5.39 o   0.3701E-03
   5  10  13      737.90      645.23       12.05 o   0.5591E-04
   6  10  13      108.18       93.46        5.36 o   0.3847E-03
   7  10  13     1127.46     1040.36       13.23 o   0.3499E-04
   8  10  13       94.20       77.85        4.97 o   0.4650E-03
   9  10  13      706.44      655.59       10.92 o   0.5537E-04
  10  10  13      556.11      494.83       12.15 o   0.7286E-04
  -9  11  13      225.78      211.77        8.62 o   0.1773E-03
  -8  11  13      110.32       54.70        5.12 o   0.5285E-03
  -7  11  13      206.31      160.23        7.01 o   0.2194E-03
  -6  11  13      173.15      177.18        6.69 o   0.2173E-03
  -5  11  13      397.72      426.06       10.06 o   0.9217E-04
  -4  11  13      432.67      341.40       10.07 o   0.1023E-03
  -3  11  13       21.48       10.08        3.89 o   0.2751E-02
  -2  11  13      341.46      306.56        8.40 o   0.1193E-03
  -1  11  13      886.78      919.33       12.99 o   0.4109E-04
   0  11  13       29.35       33.43        4.45 o   0.1209E-02
   1  11  13      830.83      869.05       12.85 o   0.4373E-04
   2  11  13      350.20      309.35        8.53 o   0.1174E-03
   3  11  13       20.80       17.92        4.01 o   0.1989E-02
   4  11  13      468.65      355.80        8.95 o   0.9672E-04
   5  11  13      463.84      469.99        8.83 o   0.8184E-04
   6  11  13      192.87      191.49        6.40 o   0.1989E-03
   7  11  13      182.39      146.91        5.78 o   0.2444E-03
   8  11  13      113.74       58.87        5.34 o   0.5011E-03
   9  11  13      232.78      229.04        8.51 o   0.1662E-03
  -8  12  13      259.29      134.87       11.80 o   0.2069E-03
  -7  12  13      142.98      100.86        5.60 o   0.3220E-03
  -6  12  13      223.60      171.53        6.67 o   0.2031E-03
  -5  12  13      290.79      343.46        7.44 o   0.1164E-03
  -4  12  13      198.11      193.53        6.64 o   0.2006E-03
  -3  12  13       65.86       61.06        4.21 o   0.5886E-03
  -2  12  13       91.01      108.31        5.10 o   0.3697E-03
  -1  12  13      225.55      259.00        6.83 o   0.1564E-03
   0  12  13       25.69        2.75        4.61 o   0.3592E-02
   1  12  13      248.58      283.70        7.14 o   0.1420E-03
   2  12  13       93.09      112.85        5.17 o   0.3569E-03
   3  12  13       76.52       65.31        4.77 o   0.5356E-03
   4  12  13      160.33      160.40        5.50 o   0.2469E-03
   5  12  13      280.34      335.23        7.50 o   0.1197E-03
   6  12  13      214.63      160.77        6.04 o   0.2154E-03
   7  12  13      110.89       79.37        4.76 o   0.4135E-03
   8  12  13      229.20      122.78       17.59 o   0.2216E-03
  -6  13  13      298.70      273.12        9.21 o   0.1339E-03
  -5  13  13      347.50      398.14        7.71 o   0.9903E-04
  -4  13  13      323.12      413.95        7.57 o   0.9753E-04
  -3  13  13      288.40      363.31        7.22 o   0.1126E-03
  -2  13  13       48.12       35.08        3.90 o   0.9373E-03
  -1  13  13       60.61       71.89        4.03 o   0.5599E-03
   0  13  13      179.02      195.65        5.76 o   0.1952E-03
   1  13  13       46.73       56.68        3.86 o   0.7225E-03
   2  13  13       45.27       36.08        3.81 o   0.9311E-03
   3  13  13      299.28      378.18        6.75 o   0.1080E-03
   4  13  13      301.35      386.02        6.58 o   0.1049E-03
   5  13  13      383.59      434.59        7.96 o   0.9010E-04
   6  13  13      296.31      302.17       10.37 o   0.1248E-03
  -3  14  13      102.70      171.53        7.02 o   0.2581E-03
  -2  14  13       80.46      110.49        5.21 o   0.3753E-03
  -1  14  13       60.36       83.51        3.92 o   0.4964E-03
   0  14  13       34.49      116.42        3.31 o   0.4240E-03
   1  14  13       52.55       67.96        3.56 o   0.6014E-03
   2  14  13       88.77      133.29        4.31 o   0.3174E-03
   3  14  13      112.37      176.45        5.80 o   0.2480E-03
   0   1  14      950.69     1141.32       18.50 o   0.3549E-04
   1   1  14      897.08      904.52       17.37 o   0.4212E-04
  -1   2  14     1541.61     1560.40       22.82 o   0.2374E-04
   0   2  14    13627.04    13531.95       66.18 o   0.1955E-05
   1   2  14     1448.91     1495.75       20.81 o   0.2507E-04
   2   2  14     1647.55     2139.16       22.70 o   0.1861E-04
  -2   3  14     2993.42     2836.94       32.17 o   0.1234E-04
  -1   3  14     2878.49     2676.13       32.10 o   0.1293E-04
   0   3  14     1377.20     1189.38       20.41 o   0.3013E-04
   1   3  14     2761.23     2554.09       29.46 o   0.1362E-04
   2   3  14     3160.71     2959.74       34.17 o   0.1171E-04
   3   3  14      772.69      647.09       17.41 o   0.5538E-04
  -3   4  14     2533.12     2601.34       18.30 o   0.1397E-04
  -2   4  14      653.33      586.25       12.38 o   0.6302E-04
  -1   4  14     2821.86     2738.10       30.18 o   0.1294E-04
   0   4  14      156.35      176.44        8.92 o   0.2186E-03
   1   4  14     2766.34     2719.50       30.20 o   0.1310E-04
   2   4  14      619.06      564.03       13.02 o   0.6592E-04
   3   4  14     2689.65     2754.46       18.29 o   0.1310E-04
   4   4  14      596.22      449.15        8.18 o   0.7880E-04
  -4   5  14     1376.28     1566.29       12.43 o   0.2502E-04
  -3   5  14     2562.49     2887.99       17.52 o   0.1292E-04
  -2   5  14      237.77      149.45        5.86 o   0.2206E-03
  -1   5  14      641.24      485.95        9.64 o   0.7215E-04
   0   5  14     1486.18     1518.61       15.10 o   0.2457E-04
   1   5  14      600.54      455.71        9.65 o   0.7718E-04
   2   5  14      205.32      125.91        5.63 o   0.2604E-03
   3   5  14     2407.06     2774.97       17.25 o   0.1361E-04
   4   5  14     1521.57     1700.44       13.89 o   0.2272E-04
   5   5  14       92.33      101.63        4.26 o   0.3877E-03
  -5   6  14      203.12      259.79        6.62 o   0.1580E-03
  -4   6  14     1359.12     1237.64       13.82 o   0.2927E-04
  -3   6  14      697.29      793.14        9.78 o   0.5014E-04
  -2   6  14     2136.37     2286.57       16.58 o   0.1635E-04
  -1   6  14     1461.64     1410.50       13.38 o   0.2621E-04
   0   6  14     3667.80     4003.11       22.20 o   0.8893E-05
   1   6  14     1450.62     1394.38       13.89 o   0.2648E-04
   2   6  14     2236.88     2371.70       17.35 o   0.1565E-04
   3   6  14      699.34      774.84        9.91 o   0.5105E-04
   4   6  14     1328.33     1192.58       14.77 o   0.3026E-04
   5   6  14      222.56      280.34        6.74 o   0.1452E-03
   6   6  14     1224.27     1162.65       15.70 o   0.3150E-04
  -6   7  14     1104.41     1057.97       15.45 o   0.3510E-04
  -5   7  14     1923.22     1992.02       19.11 o   0.1842E-04
  -4   7  14     2115.97     2303.80       19.31 o   0.1616E-04
  -3   7  14      537.24      394.03        9.19 o   0.8477E-04
  -2   7  14      371.12      404.07        7.99 o   0.9682E-04
  -1   7  14       63.85       38.50        4.08 o   0.8562E-03
   0   7  14       36.45       13.69        3.57 o   0.1742E-02
   1   7  14       51.58       27.42        3.99 o   0.1134E-02
   2   7  14      369.76      391.65        8.10 o   0.9910E-04
   3   7  14      466.35      340.90        8.89 o   0.9822E-04
   4   7  14     2252.84     2408.54       19.56 o   0.1529E-04
   5   7  14     1761.38     1841.65       17.81 o   0.2015E-04
   6   7  14     1189.62     1125.63       14.91 o   0.3274E-04
   7   7  14      303.52      347.96        8.39 o   0.1135E-03
  -7   8  14     1774.14     1644.43       19.84 o   0.2180E-04
  -6   8  14      502.71      482.17       11.71 o   0.7752E-04
  -5   8  14      513.96      315.24       11.35 o   0.9974E-04
  -4   8  14     1865.32     1873.61       19.89 o   0.1948E-04
  -3   8  14     1188.19     1190.15       15.41 o   0.3153E-04
  -2   8  14      359.15      319.48        8.55 o   0.1143E-03
  -1   8  14     1709.28     1753.09       18.16 o   0.2103E-04
   0   8  14      434.13      178.90        9.00 o   0.1449E-03
   1   8  14     1577.87     1676.42       16.26 o   0.2236E-04
   2   8  14      368.98      334.08        9.00 o   0.1097E-03
   3   8  14     1151.02     1161.91       14.43 o   0.3246E-04
   4   8  14     1813.90     1877.94       17.74 o   0.1968E-04
   5   8  14      498.99      313.05       10.64 o   0.1016E-03
   6   8  14      471.93      441.46       10.45 o   0.8441E-04
   7   8  14     1743.09     1662.48       18.35 o   0.2180E-04
   8   8  14     1618.97     1429.12       17.70 o   0.2462E-04
  -8   9  14      320.58      232.40        8.13 o   0.1452E-03
  -7   9  14      235.79      111.02        7.50 o   0.2533E-03
  -6   9  14     1262.94     1233.15       16.88 o   0.2944E-04
  -5   9  14      271.65       82.40        8.17 o   0.2657E-03
  -4   9  14      406.78      323.86        9.77 o   0.1078E-03
  -3   9  14     1106.47     1131.56       14.17 o   0.3311E-04
  -2   9  14      273.45      150.76        7.98 o   0.1964E-03
  -1   9  14      964.91      968.96       13.84 o   0.3906E-04
   0   9  14      703.61      836.70       11.80 o   0.4787E-04
   1   9  14      927.67      956.03       13.76 o   0.3998E-04
   2   9  14      261.50      142.65        7.96 o   0.2065E-03
   3   9  14     1150.63     1163.63       14.94 o   0.3200E-04
   4   9  14      325.03      247.05        8.30 o   0.1403E-03
   5   9  14      249.84       73.08        7.88 o   0.2923E-03
   6   9  14     1244.05     1215.99       16.01 o   0.2991E-04
   7   9  14      218.08       98.44        6.50 o   0.2808E-03
   8   9  14      299.50      219.88        7.30 o   0.1548E-03
   9   9  14      129.02      112.40        6.01 o   0.3251E-03
  -9  10  14      537.59      604.66       10.24 o   0.6536E-04
  -8  10  14       74.31       22.08        4.60 o   0.9872E-03
  -7  10  14      592.28      416.58       10.62 o   0.7984E-04
  -6  10  14      956.89     1009.51       13.74 o   0.3732E-04
  -5  10  14     1956.53     2008.52       20.20 o   0.1806E-04
  -4  10  14      386.75      388.06        9.12 o   0.9733E-04
  -3  10  14      281.50      306.19        7.77 o   0.1299E-03
  -2  10  14      124.60       49.10        5.58 o   0.5240E-03
  -1  10  14     1792.32     1840.78       17.35 o   0.2007E-04
   0  10  14      313.96      324.28        8.11 o   0.1199E-03
   1  10  14     1894.11     1876.08       20.78 o   0.1935E-04
   2  10  14      145.25       60.48        6.22 o   0.4357E-03
   3  10  14      384.82      387.25        8.87 o   0.9915E-04
   4  10  14      425.44      417.85        9.40 o   0.8947E-04
   5  10  14     2111.48     2101.83       20.03 o   0.1700E-04
   6  10  14      956.22     1009.64       13.32 o   0.3733E-04
   7  10  14      640.98      450.53       10.24 o   0.7362E-04
   8  10  14       63.26       14.58        4.41 o   0.1258E-02
   9  10  14      548.63      601.93       10.46 o   0.6512E-04
  10  10  14       22.89       43.51        4.73 o   0.1011E-02
  -9  11  14      103.57       59.20        6.89 o   0.5202E-03
  -8  11  14      445.16      393.31        9.43 o   0.9090E-04
  -7  11  14      356.91      352.57        8.65 o   0.1064E-03
  -6  11  14       10.05        0.65        3.57 o   0.8806E-02
  -5  11  14       47.15       24.16        4.71 o   0.1162E-02
  -4  11  14      163.61      160.99        6.75 o   0.2421E-03
  -3  11  14     1193.31     1237.60       14.12 o   0.3026E-04
  -2  11  14      328.17      349.12        7.54 o   0.1123E-03
  -1  11  14      120.80      165.82        5.47 o   0.2528E-03
   0  11  14      546.62      664.29       10.34 o   0.5984E-04
   1  11  14      132.61      165.51        5.65 o   0.2466E-03
   2  11  14      337.21      351.08        8.63 o   0.1107E-03
   3  11  14     1299.24     1287.55       15.25 o   0.2853E-04
   4  11  14      168.22      169.26        5.97 o   0.2319E-03
   5  11  14       57.31       25.99        4.27 o   0.1019E-02
   6  11  14        9.18        1.02        3.42 o   0.8804E-02
   7  11  14      374.62      373.06        7.77 o   0.1010E-03
   8  11  14      422.66      404.20        8.75 o   0.9093E-04
   9  11  14       83.81       44.43        7.55 o   0.6675E-03
  -7  12  14      173.66      106.55        6.34 o   0.2971E-03
  -6  12  14      243.03      238.00        6.93 o   0.1597E-03
  -5  12  14      317.57      297.14        7.81 o   0.1238E-03
  -4  12  14       49.20       62.86        4.15 o   0.6428E-03
  -3  12  14      168.37      233.57        5.56 o   0.1763E-03
  -2  12  14      173.60      138.99        5.69 o   0.2599E-03
  -1  12  14      489.76      594.98        8.97 o   0.6879E-04
   0  12  14       73.83       67.62        4.76 o   0.5713E-03
   1  12  14      521.35      599.23        9.51 o   0.6707E-04
   2  12  14      191.71      151.49        6.06 o   0.2361E-03
   3  12  14      164.47      222.37        6.08 o   0.1839E-03
   4  12  14       44.30       58.76        3.89 o   0.6976E-03
   5  12  14      282.59      260.10        7.34 o   0.1414E-03
   6  12  14      212.55      236.38        5.82 o   0.1681E-03
   7  12  14      184.90      115.87        6.43 o   0.2751E-03
  -5  13  14       70.91       69.90        4.76 o   0.5519E-03
  -4  13  14      208.56      298.42        6.57 o   0.1396E-03
  -3  13  14       96.68       97.86        4.86 o   0.3857E-03
  -2  13  14      157.61      236.91        5.48 o   0.1844E-03
  -1  13  14      538.35      643.12        9.21 o   0.6098E-04
   0  13  14      337.25      362.24        7.39 o   0.1073E-03
   1  13  14      539.73      657.94        9.21 o   0.5988E-04
   2  13  14      177.71      240.80        5.68 o   0.1763E-03
   3  13  14      128.30      117.14        4.86 o   0.3100E-03
   4  13  14      189.48      280.31        5.47 o   0.1502E-03
   5  13  14       45.67       49.26        3.50 o   0.8248E-03
  -2  14  14      401.44      619.31       13.71 o   0.6774E-04
  -1  14  14       21.82       64.03        3.58 o   0.7710E-03
   0  14  14       15.86       15.74        3.05 o   0.2498E-02
   1  14  14       32.59       79.72        3.59 o   0.5967E-03
   2  14  14      306.30      607.73        9.16 o   0.7357E-04
   0   1  15     7893.75     9027.88       55.70 o   0.3502E-05
   1   1  15     2257.26     2319.52       27.67 o   0.1571E-04
  -1   2  15      466.35      446.06       13.05 o   0.8447E-04
   0   2  15     8594.92     8953.60       58.11 o   0.3386E-05
   1   2  15      385.94      365.17       12.91 o   0.1030E-03
   2   2  15     4721.65     4965.18       41.38 o   0.6866E-05
  -2   3  15     5643.09     6148.18       54.34 o   0.5362E-05
  -1   3  15     3698.36     3605.84       38.35 o   0.9500E-05
   0   3  15     3232.98     3494.30       33.58 o   0.1026E-04
   1   3  15     3746.44     3675.46       35.76 o   0.9335E-05
   2   3  15     5333.13     5891.39       45.92 o   0.5695E-05
   3   3  15      126.88      137.67        4.72 o   0.2768E-03
  -3   4  15     2324.27     2588.75       15.62 o   0.1440E-04
  -2   4  15      137.34       64.54        4.67 o   0.4404E-03
  -1   4  15      147.51      142.93        5.49 o   0.2614E-03
   0   4  15     8955.55     9375.64       41.25 o   0.3193E-05
   1   4  15       96.56       97.94        4.64 o   0.3909E-03
   2   4  15      133.26       61.45        4.87 o   0.4586E-03
   3   4  15     2399.82     2639.64       16.40 o   0.1403E-04
   4   4  15      318.86       27.10        6.48 o   0.3239E-03
  -4   5  15     1169.44     1401.00       11.63 o   0.2811E-04
  -3   5  15     1860.03     1856.15       14.89 o   0.1979E-04
  -2   5  15      448.85      314.50        7.63 o   0.1098E-03
  -1   5  15      908.38      662.70       10.47 o   0.5111E-04
   0   5  15     2516.45     2408.52       17.99 o   0.1486E-04
   1   5  15      829.87      595.11       10.39 o   0.5670E-04
   2   5  15      421.49      289.21        7.76 o   0.1186E-03
   3   5  15     1786.93     1786.37       14.91 o   0.2064E-04
   4   5  15     1204.95     1423.61       12.79 o   0.2749E-04
   5   5  15      364.27      370.79        7.63 o   0.1029E-03
  -5   6  15      439.78      440.53        8.78 o   0.8736E-04
  -4   6  15      281.18      231.92        7.09 o   0.1570E-03
  -3   6  15      348.95       59.52        7.47 o   0.2446E-03
  -2   6  15     2630.84     2640.79       18.59 o   0.1367E-04
  -1   6  15     1603.21     1737.47       14.25 o   0.2182E-04
   0   6  15      487.36      436.05        8.40 o   0.8516E-04
   1   6  15     1518.88     1651.68       14.05 o   0.2307E-04
   2   6  15     2670.13     2659.06       20.95 o   0.1351E-04
   3   6  15      350.58       70.11        8.00 o   0.2297E-03
   4   6  15      266.65      233.69        7.23 o   0.1593E-03
   5   6  15      457.64      456.64        9.40 o   0.8394E-04
   6   6  15      887.86      843.98       13.28 o   0.4412E-04
  -6   7  15     2071.96     2054.63       20.63 o   0.1745E-04
  -5   7  15      863.16      771.16       13.32 o   0.4702E-04
  -4   7  15     1516.04     1498.52       16.87 o   0.2440E-04
  -3   7  15     1983.30     1950.50       17.79 o   0.1874E-04
  -2   7  15      533.18      471.50        9.34 o   0.7742E-04
  -1   7  15      297.17      311.76        6.83 o   0.1228E-03
   0   7  15      409.31      294.18        7.98 o   0.1175E-03
   1   7  15      334.66      351.96        7.29 o   0.1084E-03
   2   7  15      625.19      552.37       10.47 o   0.6559E-04
   3   7  15     1957.68     1924.85       17.66 o   0.1901E-04
   4   7  15     1390.89     1401.99       16.16 o   0.2640E-04
   5   7  15      829.99      749.79       13.23 o   0.4864E-04
   6   7  15     1906.73     1904.91       18.61 o   0.1904E-04
   7   7  15      879.22      788.89       13.93 o   0.4625E-04
  -7   8  15      490.17      451.96       11.00 o   0.8329E-04
  -6   8  15      476.77      440.71       11.22 o   0.8504E-04
  -5   8  15     1203.35     1127.38       15.49 o   0.3240E-04
  -4   8  15     2028.51     1839.01       20.62 o   0.1902E-04
  -3   8  15     2052.54     2060.43       20.31 o   0.1741E-04
  -2   8  15      135.85      100.77        5.76 o   0.3489E-03
  -1   8  15      708.93      773.12       11.51 o   0.5050E-04
   0   8  15      103.40      152.87        5.19 o   0.2781E-03
   1   8  15      691.60      761.48       11.40 o   0.5148E-04
   2   8  15      144.86      106.65        6.04 o   0.3271E-03
   3   8  15     2197.04     2169.58       20.11 o   0.1637E-04
   4   8  15     1943.43     1776.76       19.41 o   0.1982E-04
   5   8  15     1077.23     1032.08       14.19 o   0.3593E-04
   6   8  15      453.66      436.50       10.57 o   0.8717E-04
   7   8  15      507.07      478.34       10.72 o   0.7914E-04
   8   8  15      232.53      163.31        7.26 o   0.2057E-03
  -8   9  15      744.10      679.40       11.43 o   0.5379E-04
  -7   9  15      323.26      243.63        8.23 o   0.1411E-03
  -6   9  15      816.68      761.12       13.72 o   0.4793E-04
  -5   9  15     1221.23     1341.23       15.79 o   0.2858E-04
  -4   9  15      276.85      306.58        8.37 o   0.1292E-03
  -3   9  15      690.86      530.83       11.24 o   0.6428E-04
  -2   9  15      722.33      758.87       11.03 o   0.5051E-04
  -1   9  15      881.30      896.26       12.48 o   0.4212E-04
   0   9  15      199.63      252.24        6.77 o   0.1616E-03
   1   9  15      815.63      838.08       12.91 o   0.4534E-04
   2   9  15      763.07      777.68       12.00 o   0.4868E-04
   3   9  15      615.69      466.99       10.63 o   0.7310E-04
   4   9  15      323.45      332.64        9.13 o   0.1157E-03
   5   9  15     1155.29     1259.29       15.68 o   0.3050E-04
   6   9  15      780.98      733.45       13.02 o   0.5001E-04
   7   9  15      331.86      251.08        7.77 o   0.1371E-03
   8   9  15      782.01      704.53       11.72 o   0.5152E-04
   9   9  15     1038.50      926.11       14.12 o   0.3908E-04
  -9  10  15       94.19      114.97        4.90 o   0.3516E-03
  -8  10  15      858.08      759.83       12.27 o   0.4721E-04
  -7  10  15       86.35       44.90        4.90 o   0.6199E-03
  -6  10  15      153.02      114.49        6.10 o   0.3095E-03
  -5  10  15     1105.16     1072.71       13.64 o   0.3424E-04
  -4  10  15       97.44       99.40        5.73 o   0.3841E-03
  -3  10  15      772.24      787.34       11.74 o   0.4838E-04
  -2  10  15      783.54      785.26       11.51 o   0.4839E-04
  -1  10  15      107.30       85.26        5.20 o   0.4223E-03
   0  10  15      235.56      108.19        7.07 o   0.2634E-03
   1  10  15       99.28       79.32        5.81 o   0.4550E-03
   2  10  15      802.24      791.03       12.43 o   0.4767E-04
   3  10  15      825.95      812.96       12.13 o   0.4621E-04
   4  10  15       80.52       91.40        4.83 o   0.4360E-03
   5  10  15     1017.54      985.71       13.31 o   0.3743E-04
   6  10  15      174.72      133.12        6.49 o   0.2668E-03
   7  10  15       77.48       38.44        4.68 o   0.7025E-03
   8  10  15      796.94      718.40       12.31 o   0.5038E-04
   9  10  15      105.97      131.54        5.15 o   0.3077E-03
  -8  11  15      504.92      553.37       11.04 o   0.7038E-04
  -7  11  15      257.84      302.56        7.00 o   0.1315E-03
  -6  11  15      288.77      246.84        8.51 o   0.1471E-03
  -5  11  15      426.70      405.56        9.13 o   0.9128E-04
  -4  11  15      590.44      602.34       11.07 o   0.6229E-04
  -3  11  15      113.49       96.12        4.92 o   0.3768E-03
  -2  11  15     1155.93     1058.34       13.87 o   0.3401E-04
  -1  11  15     1232.45     1253.49       14.45 o   0.2975E-04
   0  11  15       51.19       41.83        4.73 o   0.8258E-03
   1  11  15     1194.29     1206.24       13.68 o   0.3093E-04
   2  11  15     1149.31     1057.64       14.10 o   0.3409E-04
   3  11  15      138.07      110.16        5.77 o   0.3190E-03
   4  11  15      654.75      632.27       10.32 o   0.5820E-04
   5  11  15      521.55      457.00        9.37 o   0.7841E-04
   6  11  15      295.75      241.52        7.31 o   0.1484E-03
   7  11  15      275.69      306.59        6.88 o   0.1278E-03
   8  11  15      496.03      551.49       10.59 o   0.7101E-04
  -7  12  15      504.01      540.72       11.80 o   0.7104E-04
  -6  12  15      157.32      163.11        5.78 o   0.2331E-03
  -5  12  15      108.57       86.72        4.87 o   0.4051E-03
  -4  12  15      320.91      314.57        7.59 o   0.1192E-03
  -3  12  15       79.69       41.21        4.46 o   0.7013E-03
  -2  12  15      324.04      348.78        7.30 o   0.1123E-03
  -1  12  15       90.87      105.02        4.39 o   0.3721E-03
   0  12  15       73.31       81.00        4.10 o   0.4745E-03
   1  12  15      101.61      113.33        4.72 o   0.3405E-03
   2  12  15      337.75      366.99        7.45 o   0.1069E-03
   3  12  15       75.58       32.45        4.43 o   0.8139E-03
   4  12  15      296.37      301.69        7.30 o   0.1259E-03
   5  12  15      125.40       96.67        5.33 o   0.3566E-03
   6  12  15      142.28      152.49        5.16 o   0.2530E-03
   7  12  15      484.18      569.23       13.05 o   0.6912E-04
  -5  13  15       46.22       60.48        4.45 o   0.6913E-03
  -4  13  15       42.42       58.75        3.70 o   0.7152E-03
  -3  13  15      140.45      196.19        5.51 o   0.2160E-03
  -2  13  15       27.25       43.68        3.05 o   0.9874E-03
  -1  13  15      451.30      629.29        8.14 o   0.6546E-04
   0  13  15     1155.70     1405.09       12.98 o   0.2776E-04
   1  13  15      458.32      638.99        8.46 o   0.6438E-04
   2  13  15       21.76       32.28        2.98 o   0.1323E-02
   3  13  15      147.41      215.65        4.86 o   0.1984E-03
   4  13  15       26.10       42.20        3.15 o   0.1050E-02
   5  13  15       50.81       61.53        4.78 o   0.6615E-03
  -1  14  15       35.33       68.47        6.49 o   0.6125E-03
   0  14  15       41.44      152.00        7.55 o   0.3212E-03
   1  14  15       24.46       60.22        6.74 o   0.7191E-03
   0   0  16    11978.51    11351.23      138.18 o   0.2306E-05
   0   1  16      654.03      518.73       16.62 o   0.6874E-04
   1   1  16       46.98       63.89        5.94 o   0.6276E-03
  -1   2  16      493.38      514.40       14.33 o   0.7379E-04
   0   2  16     1301.92     1139.82       23.61 o   0.3070E-04
   1   2  16      512.91      514.15       14.05 o   0.7294E-04
   2   2  16      242.12      221.08       10.28 o   0.1624E-03
  -2   3  16      587.31      612.46        9.42 o   0.6369E-04
  -1   3  16     2200.43     2275.49       21.19 o   0.1631E-04
   0   3  16     1231.88     1282.44       16.41 o   0.2952E-04
   1   3  16     1986.90     2102.18       19.83 o   0.1797E-04
   2   3  16      707.13      721.33       10.71 o   0.5320E-04
   3   3  16      309.86      365.17        6.03 o   0.1137E-03
  -3   4  16     1765.47     1868.16       14.10 o   0.2016E-04
  -2   4  16      677.68      683.58        9.28 o   0.5684E-04
  -1   4  16      195.35      166.52        5.29 o   0.2192E-03
   0   4  16      981.46      959.68       11.29 o   0.3816E-04
   1   4  16      156.16      142.81        5.04 o   0.2634E-03
   2   4  16      611.55      622.65        8.59 o   0.6294E-04
   3   4  16     1862.54     1962.94       14.61 o   0.1907E-04
   4   4  16     5088.39     5094.84       24.67 o   0.6553E-05
  -4   5  16      357.68      355.24        7.08 o   0.1095E-03
  -3   5  16      714.90      691.42        9.58 o   0.5432E-04
  -2   5  16     2107.13     2079.43       15.96 o   0.1739E-04
  -1   5  16      116.77       54.81        4.39 o   0.5073E-03
   0   5  16       43.28       14.62        3.26 o   0.1520E-02
   1   5  16      106.78       53.33        4.19 o   0.5389E-03
   2   5  16     1975.12     1961.37       16.49 o   0.1857E-04
   3   5  16      657.53      652.43        9.46 o   0.5816E-04
   4   5  16      405.31      406.93        7.66 o   0.9517E-04
   5   5  16     2189.35     2366.74       17.02 o   0.1566E-04
  -5   6  16     1775.25     1713.87       17.33 o   0.2133E-04
  -4   6  16      172.69      103.87        5.81 o   0.3043E-03
  -3   6  16     1102.27     1077.45       12.18 o   0.3473E-04
  -2   6  16      799.73      882.38       10.97 o   0.4466E-04
  -1   6  16      848.69      888.70       10.96 o   0.4293E-04
   0   6  16       97.95       59.12        4.39 o   0.5509E-03
   1   6  16      844.40      885.36       10.70 o   0.4318E-04
   2   6  16      767.34      852.04       11.03 o   0.4644E-04
   3   6  16     1148.54     1116.75       13.53 o   0.3333E-04
   4   6  16      216.25      126.31        6.87 o   0.2452E-03
   5   6  16     1685.45     1666.96       17.67 o   0.2217E-04
   6   6  16     1701.84     1746.59       18.21 o   0.2113E-04
  -6   7  16      389.12      284.88        9.35 o   0.1150E-03
  -5   7  16     1802.90     1641.45       18.02 o   0.2137E-04
  -4   7  16      133.36       76.30        6.13 o   0.3969E-03
  -3   7  16     1783.32     1835.01       17.47 o   0.2012E-04
  -2   7  16     1178.45     1162.10       14.32 o   0.3209E-04
  -1   7  16      491.45      559.46        8.68 o   0.7291E-04
   0   7  16     1189.31      866.82       13.13 o   0.3851E-04
   1   7  16      574.44      628.45        9.41 o   0.6369E-04
   2   7  16     1379.77     1338.02       15.13 o   0.2744E-04
   3   7  16     1779.72     1835.16       18.25 o   0.2013E-04
   4   7  16      108.05       68.40        5.65 o   0.4665E-03
   5   7  16     2002.11     1786.41       19.84 o   0.1933E-04
   6   7  16      359.85      259.29        8.57 o   0.1257E-03
   7   7  16      411.78      366.04        9.91 o   0.1005E-03
  -7   8  16     1177.23     1128.87       15.95 o   0.3249E-04
  -6   8  16      222.20      244.16        7.65 o   0.1591E-03
  -5   8  16      125.74       77.15        6.18 o   0.4077E-03
  -4   8  16     1202.95     1027.32       15.32 o   0.3415E-04
  -3   8  16     1042.77     1089.42       14.08 o   0.3511E-04
  -2   8  16      676.43      805.67       11.76 o   0.4886E-04
  -1   8  16     1651.18     1731.30       17.37 o   0.2162E-04
   0   8  16      614.00      636.66       10.29 o   0.6042E-04
   1   8  16     1569.15     1648.31       16.67 o   0.2283E-04
   2   8  16      719.45      837.84       11.91 o   0.4657E-04
   3   8  16     1066.75     1112.36       14.48 o   0.3431E-04
   4   8  16     1196.82     1010.48       15.24 o   0.3460E-04
   5   8  16       99.36       52.22        5.94 o   0.5646E-03
   6   8  16      262.82      269.18        8.09 o   0.1405E-03
   7   8  16     1215.31     1163.91       16.75 o   0.3142E-04
   8   8  16      117.35       84.51        5.41 o   0.4129E-03
  -8   9  16     1679.86     1604.69       17.08 o   0.2222E-04
  -7   9  16     1507.67     1422.79       16.26 o   0.2533E-04
  -6   9  16      332.56      207.69        7.96 o   0.1543E-03
  -5   9  16      174.32      128.10        6.69 o   0.2617E-03
  -4   9  16      176.90      130.83        6.66 o   0.2648E-03
  -3   9  16      148.47        0.59        5.97 o   0.7506E-03
  -2   9  16      854.09      880.43       12.81 o   0.4290E-04
  -1   9  16       25.82       26.44        3.91 o   0.1410E-02
   0   9  16       65.10       32.73        4.71 o   0.8437E-03
   1   9  16       30.85       26.51        4.00 o   0.1327E-02
   2   9  16      801.58      821.91       11.23 o   0.4610E-04
   3   9  16      146.81        0.87        5.97 o   0.7614E-03
   4   9  16      177.22      133.32        7.54 o   0.2604E-03
   5   9  16      180.18      133.27        6.70 o   0.2527E-03
   6   9  16      283.80      168.08        7.77 o   0.1872E-03
   7   9  16     1564.95     1464.99       16.25 o   0.2447E-04
   8   9  16     1611.89     1565.18       17.13 o   0.2296E-04
   9   9  16     1273.17     1061.94       15.59 o   0.3241E-04
  -9  10  16       80.23       57.10        4.94 o   0.5962E-03
  -8  10  16       91.77       66.73        4.74 o   0.5122E-03
  -7  10  16       80.13       55.70        4.78 o   0.5870E-03
  -6  10  16      697.06      664.74       11.78 o   0.5606E-04
  -5  10  16       91.57       95.36        5.10 o   0.4053E-03
  -4  10  16      354.96      331.46        8.37 o   0.1130E-03
  -3  10  16      529.26      595.30        9.24 o   0.6644E-04
  -2  10  16      710.35      659.69       11.21 o   0.5535E-04
  -1  10  16     1396.33     1437.92       14.68 o   0.2607E-04
   0  10  16      206.53      154.91        7.18 o   0.2222E-03
   1  10  16     1391.47     1409.64       16.36 o   0.2644E-04
   2  10  16      765.25      690.41       11.27 o   0.5222E-04
   3  10  16      482.10      545.59        8.95 o   0.7299E-04
   4  10  16      366.44      334.39        8.38 o   0.1111E-03
   5  10  16       96.64      107.88        4.87 o   0.3654E-03
   6  10  16      554.75      534.13       10.38 o   0.7089E-04
   7  10  16       83.80       57.19        4.80 o   0.5659E-03
   8  10  16       79.49       64.88        4.70 o   0.5494E-03
   9  10  16       82.45       66.32        4.82 o   0.5379E-03
  -8  11  16       72.97       53.57        5.49 o   0.6481E-03
  -7  11  16      128.46      114.60        5.69 o   0.3354E-03
  -6  11  16      180.37      176.27        6.86 o   0.2146E-03
  -5  11  16       81.21       38.92        4.66 o   0.7481E-03
  -4  11  16      215.87      155.76        6.50 o   0.2193E-03
  -3  11  16       12.88       11.38        3.11 o   0.3143E-02
  -2  11  16     1232.17     1258.70       13.88 o   0.2964E-04
  -1  11  16      125.70       54.91        5.68 o   0.4633E-03
   0  11  16      167.67      121.33        5.69 o   0.2785E-03
   1  11  16      104.48       37.16        4.96 o   0.6134E-03
   2  11  16     1169.97     1200.34       13.84 o   0.3124E-04
   3  11  16        2.06        5.15        3.66 o   0.8550E-02
   4  11  16      205.49      148.36        6.45 o   0.2306E-03
   5  11  16       95.78       45.09        4.77 o   0.6377E-03
   6  11  16      217.19      211.39        6.39 o   0.1779E-03
   7  11  16      144.33      113.44        5.35 o   0.3221E-03
   8  11  16       68.99       52.82        4.74 o   0.6725E-03
  -6  12  16       80.85       65.85        4.44 o   0.5189E-03
  -5  12  16      174.65      194.95        5.74 o   0.2004E-03
  -4  12  16      127.77      122.35        5.19 o   0.3038E-03
  -3  12  16      162.30      208.45        5.74 o   0.1998E-03
  -2  12  16      101.77      144.67        4.47 o   0.2923E-03
  -1  12  16      172.78      257.64        5.36 o   0.1636E-03
   0  12  16      403.33      516.20        7.96 o   0.7819E-04
   1  12  16      173.28      245.08        5.56 o   0.1695E-03
   2  12  16      109.04      148.36        4.80 o   0.2816E-03
   3  12  16      185.04      239.07        5.81 o   0.1736E-03
   4  12  16      115.90      108.22        5.01 o   0.3426E-03
   5  12  16      200.48      218.12        5.82 o   0.1773E-03
   6  12  16       92.63       81.68        4.74 o   0.4294E-03
  -4  13  16      106.46      156.00        5.29 o   0.2662E-03
  -3  13  16       57.28       63.42        3.67 o   0.6209E-03
  -2  13  16      111.76      138.39        4.66 o   0.2953E-03
  -1  13  16      192.53      225.91        5.64 o   0.1750E-03
   0  13  16       25.75       20.30        3.13 o   0.1670E-02
   1  13  16      214.54      247.07        5.55 o   0.1587E-03
   2  13  16      112.22      138.56        4.48 o   0.2945E-03
   3  13  16       52.31       69.87        3.51 o   0.5937E-03
   4  13  16       98.71      134.85        4.80 o   0.3040E-03
   0   1  17      736.70      662.75       18.19 o   0.5506E-04
   1   1  17     2235.86     2167.37       26.37 o   0.1681E-04
  -1   2  17     3452.79     3542.26       23.66 o   0.9937E-05
   0   2  17     2661.52     2765.82       22.79 o   0.1310E-04
   1   2  17     3213.41     3315.54       22.41 o   0.1074E-04
   2   2  17     1343.77     1340.46       13.04 o   0.2851E-04
  -2   3  17     1989.44     1992.90       15.61 o   0.1840E-04
  -1   3  17       23.79       35.97        3.01 o   0.1144E-02
   0   3  17      737.78      560.13       10.42 o   0.6227E-04
   1   3  17       17.22       26.11        2.68 o   0.1605E-02
   2   3  17     2118.52     2098.43       15.75 o   0.1732E-04
   3   3  17      577.35      664.37        8.13 o   0.6143E-04
  -3   4  17      921.56     1066.00       10.70 o   0.3711E-04
  -2   4  17     3622.02     3855.26       21.28 o   0.9078E-05
  -1   4  17     1116.76     1130.66       11.55 o   0.3369E-04
   0   4  17     4052.13     3800.33       21.67 o   0.8902E-05
   1   4  17     1098.69     1114.23       12.01 o   0.3417E-04
   2   4  17     3735.14     3962.32       21.76 o   0.8788E-05
   3   4  17      988.33     1120.91       11.22 o   0.3496E-04
   4   4  17      756.36      567.51        9.85 o   0.5979E-04
  -4   5  17     2646.37     2982.70       18.73 o   0.1245E-04
  -3   5  17      335.59      288.30        7.04 o   0.1287E-03
  -2   5  17      438.65      525.98        7.97 o   0.7639E-04
  -1   5  17      972.86      867.14       11.32 o   0.4178E-04
   0   5  17     1141.47     1370.94       12.18 o   0.2916E-04
   1   5  17     1038.33      915.93       11.84 o   0.3927E-04
   2   5  17      467.90      555.44        8.31 o   0.7219E-04
   3   5  17      356.06      302.43        7.39 o   0.1218E-03
   4   5  17     2442.20     2806.30       18.83 o   0.1341E-04
   5   5  17      635.23      653.79       10.08 o   0.5794E-04
  -5   6  17     1404.30     1349.01       16.25 o   0.2703E-04
  -4   6  17     2830.56     2854.43       21.21 o   0.1243E-04
  -3   6  17      769.90      679.92       10.78 o   0.5322E-04
  -2   6  17      250.35      276.60        6.70 o   0.1453E-03
  -1   6  17     1665.80     1883.27       15.50 o   0.2039E-04
   0   6  17       75.50        2.43        4.07 o   0.1430E-02
   1   6  17     1717.41     1937.03       15.02 o   0.1976E-04
   2   6  17      217.43      245.01        6.43 o   0.1657E-03
   3   6  17      767.23      671.72       11.94 o   0.5365E-04
   4   6  17     2909.63     2940.16       22.44 o   0.1203E-04
   5   6  17     1464.47     1411.84       16.20 o   0.2577E-04
   6   6  17      401.24      279.09        9.31 o   0.1200E-03
  -6   7  17      513.42      236.02       10.59 o   0.1133E-03
  -5   7  17     2043.95     1682.76       19.08 o   0.2029E-04
  -4   7  17     1090.16     1092.95       14.85 o   0.3422E-04
  -3   7  17      507.73      569.81        9.63 o   0.6898E-04
  -2   7  17      528.29      554.27        9.54 o   0.7080E-04
  -1   7  17      845.52      784.35       12.05 o   0.4751E-04
   0   7  17     3046.88     3038.11       20.71 o   0.1165E-04
   1   7  17      830.81      773.24       11.41 o   0.4833E-04
   2   7  17      519.59      537.20        9.84 o   0.7276E-04
   3   7  17      473.08      540.95        9.87 o   0.7310E-04
   4   7  17     1108.76     1112.12       14.95 o   0.3362E-04
   5   7  17     2090.30     1692.98       19.37 o   0.2002E-04
   6   7  17      534.91      236.82       10.13 o   0.1108E-03
   7   7  17      899.85      861.23       14.21 o   0.4266E-04
  -7   8  17      184.51      161.07        6.50 o   0.2220E-03
  -6   8  17      264.38      220.09        8.92 o   0.1609E-03
  -5   8  17     1586.13     1574.95       17.88 o   0.2327E-04
  -4   8  17      393.60      341.28        9.12 o   0.1062E-03
  -3   8  17     1453.27     1442.57       15.30 o   0.2574E-04
  -2   8  17      682.61      715.81       11.29 o   0.5285E-04
  -1   8  17      733.02      571.44       11.54 o   0.6123E-04
   0   8  17     1078.68     1051.85       13.26 o   0.3481E-04
   1   8  17      681.00      526.43       11.14 o   0.6649E-04
   2   8  17      695.02      703.37       11.37 o   0.5317E-04
   3   8  17     1454.82     1431.61       16.89 o   0.2585E-04
   4   8  17      422.31      354.69        9.65 o   0.1006E-03
   5   8  17     1724.67     1690.09       19.56 o   0.2143E-04
   6   8  17      239.70      181.96        7.66 o   0.1891E-03
   7   8  17      197.10      180.30        6.80 o   0.2010E-03
   8   8  17     1067.00      925.26       14.05 o   0.3821E-04
  -8   9  17      641.96      455.67       10.52 o   0.7313E-04
  -7   9  17      306.31      263.81        7.69 o   0.1370E-03
  -6   9  17      250.00      232.46        7.16 o   0.1569E-03
  -5   9  17      635.10      582.24       11.32 o   0.6303E-04
  -4   9  17      241.33      213.69        7.07 o   0.1693E-03
  -3   9  17     1034.71     1045.13       12.98 o   0.3570E-04
  -2   9  17      540.03      542.23        9.79 o   0.7022E-04
  -1   9  17      573.05      600.49        9.95 o   0.6400E-04
   0   9  17       31.54        4.32        4.08 o   0.2660E-02
   1   9  17      493.99      534.10        9.75 o   0.7310E-04
   2   9  17      526.73      533.24        9.63 o   0.7167E-04
   3   9  17      965.99      977.92       13.43 o   0.3829E-04
   4   9  17      188.49      169.31        7.48 o   0.2156E-03
   5   9  17      613.87      578.84       11.52 o   0.6404E-04
   6   9  17      249.69      227.15        7.23 o   0.1596E-03
   7   9  17      342.93      280.82        8.08 o   0.1258E-03
   8   9  17      580.22      414.38       10.85 o   0.8084E-04
   9   9  17       73.33       83.08        4.45 o   0.4872E-03
  -9  10  17      281.73      281.38       10.19 o   0.1342E-03
  -8  10  17       42.81       61.91        3.97 o   0.7318E-03
  -7  10  17       75.16       40.36        4.80 o   0.7112E-03
  -6  10  17       85.58       50.25        5.01 o   0.6197E-03
  -5  10  17        8.88       11.50        3.50 o   0.3629E-02
  -4  10  17      341.25      333.68        8.17 o   0.1125E-03
  -3  10  17     1115.48      979.34       13.18 o   0.3606E-04
  -2  10  17      466.45      435.61        8.80 o   0.8528E-04
  -1  10  17      341.68      347.47        7.39 o   0.1100E-03
   0  10  17      651.56      676.69       10.95 o   0.5640E-04
   1  10  17      413.95      408.91        8.80 o   0.9188E-04
   2  10  17      491.67      435.45        9.64 o   0.8371E-04
   3  10  17     1111.61      969.36       13.54 o   0.3635E-04
   4  10  17      315.28      303.77        7.64 o   0.1234E-03
   5  10  17        6.78        6.20        3.29 o   0.6214E-02
   6  10  17       68.34       37.10        4.54 o   0.8155E-03
   7  10  17       97.69       54.42        5.02 o   0.5380E-03
   8  10  17       47.71       74.06        3.79 o   0.6178E-03
   9  10  17      295.51      280.47        9.13 o   0.1329E-03
  -8  11  17      131.36       89.21       13.65 o   0.3512E-03
  -7  11  17       83.81       56.75        4.45 o   0.5842E-03
  -6  11  17      263.92      268.42        7.30 o   0.1397E-03
  -5  11  17       40.06       11.49        3.75 o   0.1766E-02
  -4  11  17       97.37       44.19        4.69 o   0.6326E-03
  -3  11  17     1089.00     1271.59       12.92 o   0.3073E-04
  -2  11  17      371.22      323.96        8.42 o   0.1108E-03
  -1  11  17       98.02      100.82        4.87 o   0.3719E-03
   0  11  17      658.66      703.54        9.88 o   0.5410E-04
   1  11  17       86.16       93.63        4.63 o   0.4074E-03
   2  11  17      430.75      375.77        8.50 o   0.9502E-04
   3  11  17     1097.97     1284.07       14.46 o   0.3038E-04
   4  11  17      134.42       70.51        5.62 o   0.4204E-03
   5  11  17       42.33       12.47        3.73 o   0.1668E-02
   6  11  17      209.41      221.23        6.83 o   0.1725E-03
   7  11  17       72.83       53.73        4.44 o   0.6386E-03
   8  11  17      121.09       92.08        9.29 o   0.3690E-03
  -6  12  17       33.44       31.94        4.24 o   0.1146E-02
  -5  12  17       96.14       77.80        5.09 o   0.4659E-03
  -4  12  17      191.66      154.85        6.15 o   0.2238E-03
  -3  12  17       60.97      109.01        3.94 o   0.4038E-03
  -2  12  17       47.53       44.82        3.29 o   0.8042E-03
  -1  12  17       87.88       57.90        4.21 o   0.5602E-03
   0  12  17       32.11       16.00        3.29 o   0.1617E-02
   1  12  17       98.06       57.91        4.39 o   0.5324E-03
   2  12  17       40.23       31.79        3.57 o   0.1065E-02
   3  12  17       73.13      115.44        4.51 o   0.3695E-03
   4  12  17      184.89      154.36        5.75 o   0.2284E-03
   5  12  17      109.13       94.03        4.75 o   0.3927E-03
   6  12  17       56.04       54.48        4.01 o   0.6745E-03
  -4  13  17       44.22       57.41        7.63 o   0.6906E-03
  -3  13  17       85.70       97.31        4.97 o   0.4193E-03
  -2  13  17      270.86      331.65        7.56 o   0.1215E-03
  -1  13  17       58.45       71.42        3.79 o   0.5856E-03
   0  13  17       18.78       14.50        2.89 o   0.2381E-02
   1  13  17       80.07       91.43        3.80 o   0.4433E-03
   2  13  17      260.28      322.26        6.54 o   0.1258E-03
   3  13  17      125.61      137.35        5.05 o   0.2897E-03
   4  13  17       41.11       50.46        5.43 o   0.7917E-03
   0   1  18       17.22        4.72        3.15 o   0.4967E-02
   1   1  18      197.44      114.25        5.90 o   0.2726E-03
  -1   2  18     2035.66     2146.88       16.81 o   0.1747E-04
   0   2  18      140.89        2.92        5.03 o   0.7713E-03
   1   2  18     2083.10     2196.04       15.87 o   0.1702E-04
   2   2  18      886.65      836.79       10.44 o   0.4445E-04
  -2   3  18      641.09      498.96        9.35 o   0.7167E-04
  -1   3  18      904.64      856.96       11.10 o   0.4345E-04
   0   3  18      386.09      421.29        7.12 o   0.9787E-04
   1   3  18      813.28      777.62        9.76 o   0.4838E-04
   2   3  18      725.13      573.17        9.41 o   0.6240E-04
   3   3  18     1928.15     2055.21       15.11 o   0.1807E-04
  -3   4  18       50.94       37.09        3.56 o   0.8928E-03
  -2   4  18      270.62       56.55        6.66 o   0.3044E-03
  -1   4  18     1380.00     1345.94       13.38 o   0.2710E-04
   0   4  18      974.19      931.16       11.31 o   0.4064E-04
   1   4  18     1327.86     1319.13       13.21 o   0.2786E-04
   2   4  18      282.16       77.74        6.42 o   0.2668E-03
   3   4  18       44.80       39.03        3.40 o   0.9181E-03
   4   4  18     2111.57     2205.10       17.11 o   0.1655E-04
  -4   5  18     1347.97     1459.57       14.11 o   0.2599E-04
  -3   5  18      765.10      762.01       11.20 o   0.4972E-04
  -2   5  18     5505.83     5991.23       28.52 o   0.5577E-05
  -1   5  18     2577.44     2602.53       18.67 o   0.1381E-04
   0   5  18     1147.63     1287.46       12.27 o   0.3073E-04
   1   5  18     2454.94     2467.99       18.60 o   0.1462E-04
   2   5  18     5572.69     6026.90       28.40 o   0.5525E-05
   3   5  18      670.87      674.87       10.43 o   0.5675E-04
   4   5  18     1402.77     1516.30       14.73 o   0.2492E-04
   5   5  18       69.38       35.96        4.41 o   0.7884E-03
  -5   6  18      422.04      373.01        8.94 o   0.9679E-04
  -4   6  18      432.78      301.63        9.10 o   0.1145E-03
  -3   6  18     1280.61     1372.95       14.69 o   0.2767E-04
  -2   6  18      814.04      905.14       11.90 o   0.4304E-04
  -1   6  18      236.83      151.12        6.35 o   0.2135E-03
   0   6  18     1535.06     1499.47       14.72 o   0.2429E-04
   1   6  18      214.22      136.12        6.24 o   0.2361E-03
   2   6  18      856.07      948.50       12.37 o   0.4092E-04
   3   6  18     1201.74     1276.73       14.62 o   0.2982E-04
   4   6  18      453.95      330.37        9.22 o   0.1058E-03
   5   6  18      378.58      324.35        8.12 o   0.1106E-03
   6   6  18      273.48      239.36        8.01 o   0.1566E-03
  -6   7  18     1651.15     1649.71       18.40 o   0.2201E-04
  -5   7  18     3724.74     3777.71       26.68 o   0.9124E-05
  -4   7  18     1334.17     1350.43       14.55 o   0.2764E-04
  -3   7  18     1328.81     1449.59       15.11 o   0.2630E-04
  -2   7  18     1024.70     1109.38       13.50 o   0.3456E-04
  -1   7  18     1357.48     1367.71       15.39 o   0.2702E-04
   0   7  18      788.66      856.23       10.55 o   0.4541E-04
   1   7  18     1256.35     1279.23       14.36 o   0.2916E-04
   2   7  18     1006.99     1084.94       12.91 o   0.3535E-04
   3   7  18     1248.35     1353.76       15.19 o   0.2825E-04
   4   7  18     1323.74     1325.75       15.11 o   0.2808E-04
   5   7  18     3821.87     3841.92       25.77 o   0.8922E-05
   6   7  18     1721.19     1666.39       17.61 o   0.2154E-04
   7   7  18      258.29      167.35        7.69 o   0.1935E-03
  -7   8  18      536.58      508.38       10.29 o   0.7307E-04
  -6   8  18      571.26      564.10       11.99 o   0.6751E-04
  -5   8  18      342.39      286.25        8.82 o   0.1282E-03
  -4   8  18      440.07      384.15        9.79 o   0.9533E-04
  -3   8  18     1128.94      749.04       13.76 o   0.4252E-04
  -2   8  18     1489.07     1395.22       15.47 o   0.2588E-04
  -1   8  18      604.21      634.78       10.15 o   0.6051E-04
   0   8  18     1085.92     1118.56       12.95 o   0.3428E-04
   1   8  18      566.58      598.73        9.31 o   0.6455E-04
   2   8  18     1517.32     1416.99       15.62 o   0.2542E-04
   3   8  18     1194.62      781.03       14.84 o   0.4040E-04
   4   8  18      517.55      443.99        9.89 o   0.8146E-04
   5   8  18      398.67      333.46        8.89 o   0.1093E-03
   6   8  18      622.55      598.89       12.47 o   0.6278E-04
   7   8  18      501.11      480.40        9.81 o   0.7789E-04
   8   8  18      530.09      423.50       10.11 o   0.8182E-04
  -8   9  18      273.42      205.04        7.61 o   0.1671E-03
  -7   9  18      169.30      104.95        5.96 o   0.2961E-03
  -6   9  18      477.07      454.66        9.19 o   0.8126E-04
  -5   9  18       95.72       13.68        5.28 o   0.9195E-03
  -4   9  18      650.75      668.25       10.90 o   0.5724E-04
  -3   9  18     1343.52     1324.12       15.49 o   0.2762E-04
  -2   9  18      638.96      451.89       10.79 o   0.7340E-04
  -1   9  18      427.94      374.69        8.52 o   0.9723E-04
   0   9  18     1737.16     1815.95       17.83 o   0.2024E-04
   1   9  18      471.52      416.91        8.79 o   0.8735E-04
   2   9  18      684.41      462.30       10.87 o   0.7031E-04
   3   9  18     1275.85     1251.35       15.42 o   0.2929E-04
   4   9  18      690.29      695.51       11.31 o   0.5455E-04
   5   9  18      111.35       21.07        5.35 o   0.7409E-03
   6   9  18      473.03      445.82       10.01 o   0.8251E-04
   7   9  18      142.58       86.25        5.72 o   0.3577E-03
   8   9  18      303.43      236.11        8.23 o   0.1466E-03
   9   9  18      148.82      140.51        6.09 o   0.2618E-03
  -8  10  18       32.21       15.12        3.82 o   0.1778E-02
  -7  10  18      159.16      113.80        5.96 o   0.2898E-03
  -6  10  18       47.86       22.14        4.33 o   0.1222E-02
  -5  10  18       23.22       14.56        3.58 o   0.2256E-02
  -4  10  18       31.95        8.16        3.76 o   0.2408E-02
  -3  10  18      237.36      237.30        6.57 o   0.1596E-03
  -2  10  18      101.86       59.81        4.66 o   0.5236E-03
  -1  10  18      153.57      170.84        5.90 o   0.2236E-03
   0  10  18     3430.53     3678.89       23.12 o   0.9489E-05
   1  10  18      192.56      191.78        6.77 o   0.1924E-03
   2  10  18      106.03       68.53        5.16 o   0.4742E-03
   3  10  18      187.96      195.87        6.39 o   0.1976E-03
   4  10  18       30.92        2.97        3.67 o   0.3094E-02
   5  10  18       23.58       17.02        3.36 o   0.2021E-02
   6  10  18       39.85       18.16        4.08 o   0.1472E-02
   7  10  18      171.31      114.25        5.72 o   0.2801E-03
   8  10  18       35.22       15.73        3.49 o   0.1686E-02
  -7  11  18       72.65       39.95        4.86 o   0.7339E-03
  -6  11  18       88.62       93.42        4.40 o   0.4199E-03
  -5  11  18      179.37      162.33        5.70 o   0.2261E-03
  -4  11  18      145.58      135.44        5.63 o   0.2752E-03
  -3  11  18      633.87      498.73       10.72 o   0.6901E-04
  -2  11  18      141.79      143.75        5.24 o   0.2618E-03
  -1  11  18      103.98      113.97        4.79 o   0.3435E-03
   0  11  18      558.01      546.97        9.30 o   0.7013E-04
   1  11  18      100.74      113.82        4.93 o   0.3463E-03
   2  11  18      124.39      130.27        5.07 o   0.2926E-03
   3  11  18      706.14      564.58       11.16 o   0.6101E-04
   4  11  18      136.94      125.10        5.62 o   0.2970E-03
   5  11  18      198.71      173.20        6.37 o   0.2082E-03
   6  11  18      107.27      113.39        5.06 o   0.3434E-03
   7  11  18       55.89       36.67        4.23 o   0.8671E-03
  -5  12  18      189.52      154.87        6.83 o   0.2259E-03
  -4  12  18      213.88      281.74        6.09 o   0.1481E-03
  -3  12  18      129.54      162.09        4.75 o   0.2545E-03
  -2  12  18      357.05      524.80        7.32 o   0.8077E-04
  -1  12  18       13.30        7.47        2.78 o   0.3839E-02
   0  12  18       58.41      105.42        3.88 o   0.4369E-03
   1  12  18       11.98        4.91        2.86 o   0.5051E-02
   2  12  18      352.38      500.69        7.08 o   0.8412E-04
   3  12  18      135.69      171.69        5.58 o   0.2399E-03
   4  12  18      190.74      259.42        5.89 o   0.1628E-03
   5  12  18      166.51      140.29        6.03 o   0.2527E-03
  -3  13  18      113.07      186.79       12.94 o   0.2257E-03
  -2  13  18      105.38      203.77        6.02 o   0.2222E-03
  -1  13  18       65.41       95.91        4.44 o   0.4395E-03
   0  13  18       64.63       24.02        4.06 o   0.9604E-03
   1  13  18       60.98       79.82        4.07 o   0.5152E-03
   2  13  18      108.47      214.33        4.90 o   0.2123E-03
   3  13  18      137.97      196.04        8.12 o   0.2123E-03
   0   1  19       20.77        5.86        2.86 o   0.3386E-02
   1   1  19     1099.86     1023.96       11.65 o   0.3614E-04
  -1   2  19      914.27      865.95       10.83 o   0.4297E-04
   0   2  19     7182.23     8019.28       31.11 o   0.3952E-05
   1   2  19      968.06      920.75       10.81 o   0.4033E-04
   2   2  19      144.66      136.95        4.44 o   0.2773E-03
  -2   3  19      538.35      481.40        9.07 o   0.7666E-04
  -1   3  19      432.35      483.78        8.13 o   0.8138E-04
   0   3  19        8.46        6.80        2.77 o   0.5186E-02
   1   3  19      354.06      410.47        6.96 o   0.9763E-04
   2   3  19      542.54      476.25        8.63 o   0.7709E-04
   3   3  19       56.40      102.93        3.47 o   0.4269E-03
  -3   4  19     1359.50     1389.92       14.35 o   0.2722E-04
  -2   4  19      424.69      395.65        8.11 o   0.9640E-04
  -1   4  19      344.42      258.36        7.50 o   0.1331E-03
   0   4  19       12.03       17.75        3.05 o   0.2708E-02
   1   4  19      295.72      222.67        6.45 o   0.1553E-03
   2   4  19      430.97      386.38        7.78 o   0.9744E-04
   3   4  19     1454.37     1482.55       14.22 o   0.2536E-04
   4   4  19     2529.64     2377.36       19.57 o   0.1453E-04
  -4   5  19      117.68       68.93        5.00 o   0.4655E-03
  -3   5  19      275.59      210.01        7.09 o   0.1689E-03
  -2   5  19      227.10       79.21        6.72 o   0.3017E-03
  -1   5  19      689.37      747.47       10.64 o   0.5186E-04
   0   5  19       14.53        0.26        3.29 o   0.6789E-02
   1   5  19      580.91      653.58        9.53 o   0.6046E-04
   2   5  19      213.93       76.83        6.16 o   0.3176E-03
   3   5  19      262.34      198.00        6.67 o   0.1795E-03
   4   5  19      127.05       80.70        5.28 o   0.4106E-03
   5   5  19     1069.34     1062.03       13.92 o   0.3515E-04
  -5   6  19     1456.83     1467.42       15.61 o   0.2515E-04
  -4   6  19      383.94      412.84        8.79 o   0.9335E-04
  -3   6  19     1157.81     1023.58       14.68 o   0.3469E-04
  -2   6  19      348.73      367.91        8.63 o   0.1054E-03
  -1   6  19     1966.85     1960.50       17.86 o   0.1858E-04
   0   6  19     1076.41     1275.72       12.65 o   0.3139E-04
   1   6  19     2054.94     2033.01       17.81 o   0.1781E-04
   2   6  19      323.92      331.73        7.63 o   0.1163E-03
   3   6  19     1065.13      926.04       14.39 o   0.3834E-04
   4   6  19      337.45      353.64        8.29 o   0.1086E-03
   5   6  19     1396.65     1414.18       15.34 o   0.2621E-04
   6   6  19       38.04       51.90        4.28 o   0.8125E-03
  -6   7  19     1016.17      907.25       15.37 o   0.3959E-04
  -5   7  19      274.09      281.62        7.85 o   0.1397E-03
  -4   7  19     2217.52     2224.79       19.12 o   0.1632E-04
  -3   7  19      475.80      458.28        9.60 o   0.8344E-04
  -2   7  19      764.70      707.38       12.48 o   0.5222E-04
  -1   7  19      417.83      308.17        9.08 o   0.1107E-03
   0   7  19     1237.99     1311.36       13.54 o   0.2924E-04
   1   7  19      390.46      294.12        8.56 o   0.1173E-03
   2   7  19      838.22      767.37       11.25 o   0.4783E-04
   3   7  19      477.12      468.25        9.18 o   0.8218E-04
   4   7  19     2309.54     2273.36       19.87 o   0.1582E-04
   5   7  19      222.98      230.98        7.29 o   0.1724E-03
   6   7  19      879.01      806.63       12.79 o   0.4540E-04
   7   7  19      454.75      314.59        9.52 o   0.1034E-03
  -7   8  19      248.55      254.96        7.15 o   0.1515E-03
  -6   8  19      571.90      494.97       10.72 o   0.7166E-04
  -5   8  19      210.78      165.60        7.37 o   0.2117E-03
  -4   8  19     1092.01     1030.72       14.94 o   0.3588E-04
  -3   8  19      263.30       79.89        7.64 o   0.2716E-03
  -2   8  19       97.67       53.86        5.10 o   0.5549E-03
  -1   8  19      113.51       88.02        5.26 o   0.3894E-03
   0   8  19     1271.78     1152.72       13.83 o   0.3121E-04
   1   8  19       88.24       58.18        4.53 o   0.5565E-03
   2   8  19      101.41       67.36        4.99 o   0.4792E-03
   3   8  19      290.93       90.98        7.71 o   0.2429E-03
   4   8  19     1149.56     1075.54       13.67 o   0.3423E-04
   5   8  19      211.20      168.75        6.68 o   0.2097E-03
   6   8  19      515.04      452.65       10.34 o   0.7924E-04
   7   8  19      253.09      256.29        7.50 o   0.1500E-03
   8   8  19       52.27       74.44        4.65 o   0.5844E-03
  -8   9  19      221.00      212.92        6.73 o   0.1766E-03
  -7   9  19      191.00      148.48        6.12 o   0.2370E-03
  -6   9  19      246.36      233.80        6.94 o   0.1628E-03
  -5   9  19      628.54      561.54       10.99 o   0.6433E-04
  -4   9  19       35.91       34.20        4.05 o   0.1156E-02
  -3   9  19      581.29      604.50       10.49 o   0.6388E-04
  -2   9  19      346.09      260.90        8.42 o   0.1306E-03
  -1   9  19      427.09      388.77        8.66 o   0.9569E-04
   0   9  19     1044.58     1111.33       14.01 o   0.3374E-04
   1   9  19      481.27      436.23        9.17 o   0.8467E-04
   2   9  19      361.92      259.76        8.11 o   0.1284E-03
   3   9  19      640.33      623.18       10.40 o   0.6052E-04
   4   9  19       29.31       23.26        3.63 o   0.1620E-02
   5   9  19      652.75      595.40       10.40 o   0.6101E-04
   6   9  19      275.68      249.25        7.67 o   0.1497E-03
   7   9  19      215.15      164.76        7.10 o   0.2108E-03
   8   9  19      194.35      184.52        6.68 o   0.2037E-03
   9   9  19       28.08        8.70        3.58 o   0.2426E-02
  -8  10  19      403.03      314.39        9.98 o   0.1086E-03
  -7  10  19      212.95      177.40        6.80 o   0.2001E-03
  -6  10  19       41.69       19.48        3.86 o   0.1361E-02
  -5  10  19      298.74      300.00        7.58 o   0.1266E-03
  -4  10  19      396.95      494.07        8.57 o   0.8324E-04
  -3  10  19      542.29      518.42        9.43 o   0.7139E-04
  -2  10  19       37.50       58.40        3.74 o   0.7295E-03
  -1  10  19      317.78      289.32        7.96 o   0.1295E-03
   0  10  19      499.79      554.18        9.24 o   0.7066E-04
   1  10  19      366.34      314.64        8.72 o   0.1160E-03
   2  10  19       38.24       58.26        4.22 o   0.7265E-03
   3  10  19      570.78      524.55        9.87 o   0.6958E-04
   4  10  19      300.50      412.11        7.22 o   0.1037E-03
   5  10  19      278.88      275.34        6.99 o   0.1377E-03
   6  10  19       34.45       23.06        3.61 o   0.1363E-02
   7  10  19      227.75      195.16        6.46 o   0.1833E-03
   8  10  19      361.49      289.40        8.86 o   0.1200E-03
  -7  11  19       39.58       37.60        6.57 o   0.9367E-03
  -6  11  19      176.60      159.85        5.99 o   0.2286E-03
  -5  11  19      488.32      444.45        9.27 o   0.8264E-04
  -4  11  19      263.24      323.48        7.13 o   0.1247E-03
  -3  11  19      198.24       96.44        6.35 o   0.2883E-03
  -2  11  19      187.05      161.38        6.07 o   0.2229E-03
  -1  11  19      274.19      267.42        6.88 o   0.1383E-03
   0  11  19      666.99      772.45        9.82 o   0.5158E-04
   1  11  19      242.30      244.23        6.61 o   0.1537E-03
   2  11  19      199.69      173.57        6.35 o   0.2074E-03
   3  11  19      181.05       91.32        6.39 o   0.3099E-03
   4  11  19      284.32      341.51        7.01 o   0.1170E-03
   5  11  19      473.43      436.81        8.54 o   0.8462E-04
   6  11  19      207.30      180.33        6.09 o   0.1991E-03
   7  11  19       54.26       49.32        5.69 o   0.7121E-03
  -5  12  19       42.28       52.63        5.25 o   0.7625E-03
  -4  12  19       63.74       54.00        4.67 o   0.6867E-03
  -3  12  19      335.69      410.33        7.43 o   0.9908E-04
  -2  12  19       22.95        3.18        3.06 o   0.3904E-02
  -1  12  19       90.35      114.92        4.16 o   0.3570E-03
   0  12  19       24.94       40.83        3.14 o   0.1040E-02
   1  12  19      107.16      128.98        4.49 o   0.3108E-03
   2  12  19       24.59        6.23        3.02 o   0.3086E-02
   3  12  19      349.89      403.86        7.57 o   0.9883E-04
   4  12  19       54.02       48.99        3.84 o   0.7829E-03
   5  12  19       46.63       56.22        4.07 o   0.7129E-03
  -1  13  19      177.62      244.88        7.95 o   0.1699E-03
   0  13  19      134.53      119.26        6.76 o   0.2956E-03
   1  13  19      181.98      260.38        8.10 o   0.1608E-03
   0   0  20      284.52      248.12       12.19 o   0.1461E-03
   0   1  20       85.38       27.36        3.91 o   0.8102E-03
   1   1  20      134.00       59.23        4.71 o   0.4632E-03
  -1   2  20     1233.48     1351.84       13.04 o   0.2839E-04
   0   2  20      347.98      393.01        7.05 o   0.1011E-03
   1   2  20     1183.33     1317.38       12.65 o   0.2935E-04
   2   2  20     2433.59     2745.56       18.39 o   0.1354E-04
  -2   3  20     2159.88     2454.34       18.51 o   0.1531E-04
  -1   3  20      497.51      394.25        8.86 o   0.9005E-04
   0   3  20      859.47      996.22       11.20 o   0.3992E-04
   1   3  20      448.35      340.27        8.29 o   0.1031E-03
   2   3  20     2175.82     2454.82       17.68 o   0.1528E-04
   3   3  20      651.37      673.01        9.81 o   0.5781E-04
  -3   4  20      177.53      105.76        5.97 o   0.2954E-03
  -2   4  20      473.49      425.77        9.07 o   0.8786E-04
  -1   4  20     2552.34     2667.78       20.17 o   0.1358E-04
   0   4  20      440.07      367.95        8.47 o   0.9912E-04
   1   4  20     2334.28     2472.06       17.98 o   0.1486E-04
   2   4  20      546.51      486.37        8.76 o   0.7610E-04
   3   4  20      153.07       86.37        5.31 o   0.3584E-03
   4   4  20     7595.24     8215.45       35.74 o   0.3787E-05
  -4   5  20      921.57      968.72       12.69 o   0.3956E-04
  -3   5  20     1832.31     2004.89       17.68 o   0.1862E-04
  -2   5  20     2046.73     1988.08       19.08 o   0.1795E-04
  -1   5  20       81.38       39.11        4.74 o   0.7748E-03
   0   5  20     2230.76     2290.83       19.20 o   0.1572E-04
   1   5  20      100.26       53.62        4.52 o   0.5920E-03
   2   5  20     2108.66     2023.24       17.39 o   0.1756E-04
   3   5  20     1816.48     1978.69       17.11 o   0.1885E-04
   4   5  20      998.70     1024.63       13.14 o   0.3696E-04
   5   5  20     1333.44     1263.40       15.57 o   0.2861E-04
  -5   6  20     1136.01     1145.73       14.35 o   0.3279E-04
  -4   6  20      159.92      177.59        6.09 o   0.2269E-03
  -3   6  20     1842.15     1757.82       18.81 o   0.2040E-04
  -2   6  20      214.53      233.85        7.00 o   0.1656E-03
  -1   6  20      548.19      565.43       10.05 o   0.6884E-04
   0   6  20       22.20       19.40        3.56 o   0.1977E-02
   1   6  20      533.97      550.42        9.48 o   0.7085E-04
   2   6  20      198.67      207.80        6.19 o   0.1847E-03
   3   6  20     1911.25     1799.26       19.40 o   0.1979E-04
   4   6  20      175.58      195.41        6.51 o   0.2058E-03
   5   6  20     1058.28     1070.44       13.44 o   0.3533E-04
   6   6  20      974.23      921.22       14.27 o   0.4004E-04
  -6   7  20      403.85      413.72        9.28 o   0.9412E-04
  -5   7  20      704.12      652.17       11.92 o   0.5603E-04
  -4   7  20      516.18      450.22       10.49 o   0.8088E-04
  -3   7  20      560.84      461.38       10.26 o   0.7699E-04
  -2   7  20      287.25      259.07        7.93 o   0.1389E-03
  -1   7  20     2550.95     2498.16       20.42 o   0.1407E-04
   0   7  20     5084.85     5192.79       25.82 o   0.6329E-05
   1   7  20     2692.29     2625.58       19.29 o   0.1331E-04
   2   7  20      269.56      242.28        6.76 o   0.1489E-03
   3   7  20      518.53      418.43        8.90 o   0.8477E-04
   4   7  20      502.15      430.04        9.88 o   0.8438E-04
   5   7  20      579.97      547.51       11.44 o   0.6770E-04
   6   7  20      475.78      470.56        9.96 o   0.8120E-04
   7   7  20      959.77      936.66       13.88 o   0.3925E-04
  -7   8  20      114.99      112.17        5.46 o   0.3478E-03
  -6   8  20       28.76       19.12        3.88 o   0.1835E-02
  -5   8  20      289.59      259.72        7.63 o   0.1426E-03
  -4   8  20      174.56      135.08        6.95 o   0.2581E-03
  -3   8  20      258.67      253.35        7.82 o   0.1500E-03
  -2   8  20     1942.76     1990.59       18.52 o   0.1830E-04
  -1   8  20     1264.62     1294.25       14.19 o   0.2902E-04
   0   8  20     3846.24     4165.71       25.16 o   0.8359E-05
   1   8  20     1288.01     1307.81       13.99 o   0.2862E-04
   2   8  20     1851.41     1888.00       16.96 o   0.1937E-04
   3   8  20      265.77      266.60        7.07 o   0.1434E-03
   4   8  20      173.95      134.85        5.89 o   0.2595E-03
   5   8  20      296.46      263.13        7.52 o   0.1403E-03
   6   8  20       19.34        7.66        3.86 o   0.3623E-02
   7   8  20       98.89      108.37        5.22 o   0.3755E-03
   8   8  20      457.04      384.92        9.89 o   0.9170E-04
  -8   9  20      519.91      437.56        9.41 o   0.8079E-04
  -7   9  20       60.08       47.41        4.24 o   0.7183E-03
  -6   9  20       54.59       21.43        4.36 o   0.1197E-02
  -5   9  20      117.12      122.65        5.49 o   0.3203E-03
  -4   9  20      154.21      143.92        6.25 o   0.2592E-03
  -3   9  20      442.67      402.02        9.15 o   0.9310E-04
  -2   9  20      693.72      670.35       11.68 o   0.5572E-04
  -1   9  20      475.04      399.87        9.02 o   0.8919E-04
   0   9  20      483.48      124.64        9.88 o   0.1582E-03
   1   9  20      464.53      394.12        9.67 o   0.9058E-04
   2   9  20      756.94      717.89       11.15 o   0.5154E-04
   3   9  20      408.44      372.34        8.39 o   0.1011E-03
   4   9  20      165.02      150.72        5.65 o   0.2460E-03
   5   9  20      121.59      141.41        5.18 o   0.2864E-03
   6   9  20       77.97       42.78        4.57 o   0.7136E-03
   7   9  20       72.77       54.03        4.46 o   0.6149E-03
   8   9  20      477.92      419.14        8.79 o   0.8576E-04
   9   9  20       19.43        7.88        4.47 o   0.3549E-02
  -8  10  20       52.16       16.71        6.97 o   0.1302E-02
  -7  10  20      120.27       93.80        5.46 o   0.3672E-03
  -6  10  20       12.77        3.88        3.20 o   0.5434E-02
  -5  10  20      248.00      265.88        7.31 o   0.1481E-03
  -4  10  20       71.13        7.58        4.64 o   0.1257E-02
  -3  10  20      277.02      309.80        6.95 o   0.1277E-03
  -2  10  20      512.40      461.07       10.12 o   0.7949E-04
  -1  10  20      676.98      667.60       10.50 o   0.5598E-04
   0  10  20      145.88      115.77        5.65 o   0.3112E-03
   1  10  20      736.29      684.59       11.02 o   0.5339E-04
   2  10  20      610.94      516.04       10.95 o   0.6901E-04
   3  10  20      235.30      275.80        6.57 o   0.1464E-03
   4  10  20       69.17        7.97        4.14 o   0.1283E-02
   5  10  20      228.05      250.86        6.16 o   0.1591E-03
   6  10  20       21.39        8.60        3.22 o   0.2910E-02
   7  10  20      114.96       92.61        4.89 o   0.3768E-03
   8  10  20       59.32       17.99        7.45 o   0.1162E-02
  -6  11  20      108.42      123.23        6.62 o   0.3213E-03
  -5  11  20      354.59      341.75        8.37 o   0.1089E-03
  -4  11  20       78.63       87.11        4.58 o   0.4507E-03
  -3  11  20      532.22      615.23       10.33 o   0.6356E-04
  -2  11  20      171.45      196.64        6.13 o   0.2015E-03
  -1  11  20      287.91      319.06        6.96 o   0.1232E-03
   0  11  20      285.16      209.97        6.73 o   0.1569E-03
   1  11  20      257.11      285.87        6.50 o   0.1384E-03
   2  11  20      187.66      214.50        5.81 o   0.1837E-03
   3  11  20      470.05      570.24        8.43 o   0.6994E-04
   4  11  20       81.03       85.93        4.35 o   0.4511E-03
   5  11  20      333.80      337.56        7.97 o   0.1121E-03
   6  11  20       78.58      109.81        5.31 o   0.3853E-03
  -4  12  20       24.14       32.72        4.59 o   0.1189E-02
  -3  12  20      445.79      585.47        9.71 o   0.6934E-04
  -2  12  20       54.34       59.39        3.74 o   0.6725E-03
  -1  12  20      177.72      195.02        5.60 o   0.2019E-03
   0  12  20      405.88      618.30        7.75 o   0.6871E-04
   1  12  20      168.01      185.14        5.19 o   0.2136E-03
   2  12  20       56.69       68.14        3.65 o   0.6035E-03
   3  12  20      472.71      610.29        8.25 o   0.6618E-04
   4  12  20       31.57       35.27        3.58 o   0.1055E-02
   0   1  21      163.22      119.99        5.24 o   0.2951E-03
   1   1  21       62.03       58.79        3.70 o   0.5941E-03
  -1   2  21     2755.13     2998.20       21.20 o   0.1216E-04
   0   2  21      159.67      128.18        5.08 o   0.2717E-03
   1   2  21     2761.66     3000.21       19.55 o   0.1215E-04
   2   2  21     1069.75     1186.95       13.43 o   0.3269E-04
  -2   3  21      191.47      167.31        6.21 o   0.2161E-03
  -1   3  21     1756.21     1953.13       16.89 o   0.1936E-04
   0   3  21       65.51        4.53        3.96 o   0.1438E-02
   1   3  21     1740.32     1937.00       16.34 o   0.1955E-04
   2   3  21      149.58      131.73        5.44 o   0.2767E-03
   3   3  21     1134.88     1196.99       13.78 o   0.3139E-04
  -3   4  21      379.59      354.64        8.63 o   0.1060E-03
  -2   4  21     1704.62     1916.82       17.18 o   0.1980E-04
  -1   4  21      617.17      614.24       10.39 o   0.6196E-04
   0   4  21        6.48        0.14        3.38 o   0.1182E-01
   1   4  21      588.79      585.94       10.14 o   0.6507E-04
   2   4  21     1808.70     2012.20       16.83 o   0.1872E-04
   3   4  21      433.98      402.72        8.67 o   0.9270E-04
   4   4  21     2531.73     2352.95       22.53 o   0.1475E-04
  -4   5  21      264.58      279.05        6.92 o   0.1367E-03
  -3   5  21      374.01      321.32        8.93 o   0.1116E-03
  -2   5  21     3322.02     3272.40       25.75 o   0.1060E-04
  -1   5  21      162.14      153.33        6.14 o   0.2402E-03
   0   5  21      604.80      606.90       10.38 o   0.6296E-04
   1   5  21      104.91      111.38        4.66 o   0.3451E-03
   2   5  21     3190.47     3173.31       20.88 o   0.1104E-04
   3   5  21      339.92      296.72        7.57 o   0.1220E-03
   4   5  21      323.84      337.56        7.51 o   0.1120E-03
   5   5  21     2099.21     1917.33       20.34 o   0.1833E-04
  -5   6  21     1527.18     1507.71       17.68 o   0.2412E-04
  -4   6  21     1497.49     1546.72       17.11 o   0.2394E-04
  -3   6  21      100.08       63.34        5.46 o   0.5087E-03
  -2   6  21      341.66      269.54        8.74 o   0.1302E-03
  -1   6  21      134.21      159.75        5.82 o   0.2552E-03
   0   6  21      938.27     1031.63       12.41 o   0.3745E-04
   1   6  21      156.11      186.61        5.40 o   0.2185E-03
   2   6  21      354.27      286.33        7.73 o   0.1239E-03
   3   6  21       68.36       39.40        4.41 o   0.7988E-03
   4   6  21     1517.29     1552.92       16.11 o   0.2378E-04
   5   6  21     1390.10     1390.00       15.80 o   0.2647E-04
   6   6  21     2921.10     2859.90       22.88 o   0.1220E-04
  -6   7  21       17.85        5.61        3.75 o   0.3707E-02
  -5   7  21      183.96      140.70        7.00 o   0.2444E-03
  -4   7  21      549.85      514.01       10.71 o   0.7247E-04
  -3   7  21      145.47      141.39        6.11 o   0.2588E-03
  -2   7  21     1302.55     1381.71       16.08 o   0.2719E-04
  -1   7  21      211.93      221.27        6.96 o   0.1761E-03
   0   7  21      240.16      186.34        6.65 o   0.1840E-03
   1   7  21      197.75      204.48        5.97 o   0.1908E-03
   2   7  21     1283.21     1355.91       13.44 o   0.2777E-04
   3   7  21      110.02      103.64        5.23 o   0.3512E-03
   4   7  21      630.89      574.72        9.91 o   0.6407E-04
   5   7  21      194.57      149.33        6.90 o   0.2304E-03
   6   7  21       29.58       12.01        3.95 o   0.2039E-02
   7   7  21      514.82      434.61       10.73 o   0.8091E-04
  -7   8  21       13.49        3.64        3.77 o   0.5960E-02
  -6   8  21      539.42      508.47       10.54 o   0.7252E-04
  -5   8  21      415.53      471.06        9.92 o   0.8366E-04
  -4   8  21      344.48      337.34       10.03 o   0.1085E-03
  -3   8  21      336.07      255.56        8.62 o   0.1348E-03
  -2   8  21      578.13      621.08       10.56 o   0.6230E-04
  -1   8  21     1633.65     1650.48       16.29 o   0.2215E-04
   0   8  21     2161.05     2189.45       18.56 o   0.1669E-04
   1   8  21     1587.79     1598.13       15.11 o   0.2293E-04
   2   8  21      537.58      581.57        9.03 o   0.6705E-04
   3   8  21      343.94      267.64        7.29 o   0.1303E-03
   4   8  21      323.06      326.14        7.46 o   0.1141E-03
   5   8  21      361.67      421.17        7.91 o   0.9499E-04
   6   8  21      586.45      528.67       10.76 o   0.6847E-04
   7   8  21       13.20        6.31        3.44 o   0.4850E-02
   8   8  21       69.50       59.90        4.59 o   0.5899E-03
  -8   9  21       70.87       72.66        4.77 o   0.5214E-03
  -7   9  21      355.09      318.28        8.88 o   0.1129E-03
  -6   9  21      178.05      122.49        6.86 o   0.2724E-03
  -5   9  21      243.47      148.23        8.48 o   0.2065E-03
  -4   9  21      103.80       96.04        5.48 o   0.3887E-03
  -3   9  21      295.65      279.32        7.70 o   0.1347E-03
  -2   9  21     1051.69      904.49       14.30 o   0.3956E-04
  -1   9  21      174.99      166.87        6.26 o   0.2227E-03
   0   9  21      423.95      400.11        8.88 o   0.9198E-04
   1   9  21      179.06      170.64        6.48 o   0.2175E-03
   2   9  21     1052.14      889.19       12.82 o   0.4010E-04
   3   9  21      259.45      241.81        6.64 o   0.1561E-03
   4   9  21      114.22      112.71        4.94 o   0.3382E-03
   5   9  21      251.42      159.16        7.15 o   0.1962E-03
   6   9  21      174.97      121.10        6.07 o   0.2774E-03
   7   9  21      326.43      290.20        7.63 o   0.1240E-03
   8   9  21       73.42       72.75        4.20 o   0.5164E-03
  -7  10  21       45.72       72.71        4.56 o   0.6112E-03
  -6  10  21       92.01       73.91        5.28 o   0.4839E-03
  -5  10  21      188.10      164.92        7.36 o   0.2163E-03
  -4  10  21       22.94       23.61        3.65 o   0.1674E-02
  -3  10  21      252.17      213.41        7.28 o   0.1692E-03
  -2  10  21      541.14      545.50        9.97 o   0.6943E-04
  -1  10  21      163.66      168.21        5.68 o   0.2326E-03
   0  10  21       94.82       29.40        4.70 o   0.7406E-03
   1  10  21      202.31      193.15        6.49 o   0.1962E-03
   2  10  21      526.71      527.50       10.06 o   0.7172E-04
   3  10  21      212.18      182.81        6.51 o   0.2001E-03
   4  10  21       18.60       19.96        3.20 o   0.2096E-02
   5  10  21      201.59      178.25        5.95 o   0.2011E-03
   6  10  21      101.06       86.06        4.44 o   0.4245E-03
   7  10  21       50.79       72.26        4.16 o   0.5996E-03
  -5  11  21      257.59      319.85        8.33 o   0.1276E-03
  -4  11  21      544.66      631.55       10.27 o   0.6145E-04
  -3  11  21       53.75       35.65        4.63 o   0.9145E-03
  -2  11  21       48.57       27.08        3.88 o   0.1114E-02
  -1  11  21      342.13      274.29        7.44 o   0.1275E-03
   0  11  21     1040.62     1177.50       12.13 o   0.3302E-04
   1  11  21      317.81      262.65        7.08 o   0.1350E-03
   2  11  21       55.19       33.56        3.77 o   0.9348E-03
   3  11  21       53.18       41.38        3.63 o   0.8423E-03
   4  11  21      526.87      608.57        8.81 o   0.6388E-04
   5  11  21      293.81      342.27        7.93 o   0.1168E-03
   6  11  21       78.81      102.32       16.85 o   0.3618E-03
  -3  12  21       50.62       44.11        5.59 o   0.8019E-03
  -2  12  21       41.78       73.99        4.25 o   0.5764E-03
  -1  12  21       16.95       10.28        2.95 o   0.2961E-02
   0  12  21      266.26      380.63        6.51 o   0.1100E-03
   1  12  21       10.92        6.37        2.91 o   0.4508E-02
   2  12  21       41.03       61.68        3.71 o   0.6720E-03
   3  12  21       43.87       33.27        4.50 o   0.1007E-02
   0   1  22       41.67        6.09        3.49 o   0.2195E-02
   1   1  22      311.39      265.58        7.79 o   0.1331E-03
  -1   2  22     1458.55     1604.36       15.41 o   0.2348E-04
   0   2  22      307.43      349.56        7.01 o   0.1177E-03
   1   2  22     1272.11     1400.72       14.42 o   0.2720E-04
   2   2  22     1028.46     1083.82       13.70 o   0.3514E-04
  -2   3  22     1757.44     1892.49       17.77 o   0.1958E-04
  -1   3  22     1505.11     1557.54       16.35 o   0.2388E-04
   0   3  22      214.46       58.92        6.70 o   0.3403E-03
   1   3  22     1442.03     1524.71       15.71 o   0.2462E-04
   2   3  22     1803.94     1937.99       17.60 o   0.1907E-04
   3   3  22     1193.92     1363.55       14.38 o   0.2869E-04
  -3   4  22     1970.56     2030.96       19.29 o   0.1805E-04
  -2   4  22      378.86      263.98        8.65 o   0.1270E-03
  -1   4  22     1590.18     1786.63       16.69 o   0.2134E-04
   0   4  22      393.10      354.20        8.67 o   0.1037E-03
   1   4  22     1633.38     1801.12       17.45 o   0.2102E-04
   2   4  22      368.25      255.78        7.94 o   0.1312E-03
   3   4  22     1839.83     1916.28       17.88 o   0.1934E-04
   4   4  22     1071.30      934.45       13.87 o   0.3803E-04
  -4   5  22      985.88      958.06       12.49 o   0.3910E-04
  -3   5  22      511.32      518.40       10.21 o   0.7387E-04
  -2   5  22      865.19      889.43       12.87 o   0.4250E-04
  -1   5  22     1430.65     1619.12       16.54 o   0.2368E-04
   0   5  22        4.79        6.16        3.73 o   0.7608E-02
   1   5  22     1316.21     1503.77       14.47 o   0.2577E-04
   2   5  22      901.65      918.22       11.36 o   0.4105E-04
   3   5  22      443.78      456.57        8.04 o   0.8484E-04
   4   5  22     1014.94      985.65       13.03 o   0.3790E-04
   5   5  22      368.54      192.83        8.66 o   0.1497E-03
  -5   6  22      189.93       70.24        6.81 o   0.3429E-03
  -4   6  22     1507.01     1471.83       17.38 o   0.2479E-04
  -3   6  22      602.07      489.48       11.57 o   0.7112E-04
  -2   6  22      242.27      204.71        7.62 o   0.1771E-03
  -1   6  22      695.73      724.62       11.76 o   0.5261E-04
   0   6  22      129.46        8.65        5.14 o   0.7733E-03
   1   6  22      674.94      696.96        9.68 o   0.5473E-04
   2   6  22      247.84      216.79        6.63 o   0.1697E-03
   3   6  22      590.45      492.45        9.72 o   0.7160E-04
   4   6  22     1627.16     1561.50       16.26 o   0.2314E-04
   5   6  22      190.21       55.07        6.25 o   0.3797E-03
   6   6  22     1886.84     1784.22       17.75 o   0.2005E-04
  -6   7  22      293.70      223.85        7.81 o   0.1548E-03
  -5   7  22      112.17       54.20        5.70 o   0.5445E-03
  -4   7  22      577.61      578.72       11.01 o   0.6562E-04
  -3   7  22      974.25      912.56       13.51 o   0.4020E-04
  -2   7  22      554.60      644.33       10.73 o   0.6194E-04
  -1   7  22      674.64      742.68       11.66 o   0.5266E-04
   0   7  22     2967.55     3106.38       21.48 o   0.1145E-04
   1   7  22      681.94      753.18        9.97 o   0.5205E-04
   2   7  22      527.15      621.81        8.86 o   0.6474E-04
   3   7  22      962.73      911.40       11.99 o   0.4046E-04
   4   7  22      604.79      605.20        9.47 o   0.6280E-04
   5   7  22      118.53       62.18        5.36 o   0.4942E-03
   6   7  22      281.99      215.28        7.51 o   0.1614E-03
   7   7  22      217.87       12.45        7.24 o   0.4506E-03
  -7   8  22     1044.45     1052.66       14.32 o   0.3556E-04
  -6   8  22      104.73       88.42        5.77 o   0.4094E-03
  -5   8  22      918.93      877.04       15.61 o   0.4173E-04
  -4   8  22      494.15      398.08       10.37 o   0.8939E-04
  -3   8  22      623.03      599.15       10.59 o   0.6268E-04
  -2   8  22     1325.31     1282.47       16.19 o   0.2856E-04
  -1   8  22      188.86      209.67        6.23 o   0.1897E-03
   0   8  22      767.15      763.82       11.51 o   0.4939E-04
   1   8  22      181.28      201.14        5.80 o   0.1982E-03
   2   8  22     1308.43     1267.14       14.21 o   0.2898E-04
   3   8  22      589.07      559.12        9.09 o   0.6723E-04
   4   8  22      471.25      377.27        8.30 o   0.9464E-04
   5   8  22      946.13      908.18       12.51 o   0.4042E-04
   6   8  22      109.18       95.77        5.38 o   0.3843E-03
   7   8  22     1052.71     1054.17       13.97 o   0.3544E-04
   8   8  22       -1.21        2.95        2.98 o   0.1765E-01
  -8   9  22       90.84      104.30        5.41 o   0.3761E-03
  -7   9  22      210.84      222.23        7.11 o   0.1726E-03
  -6   9  22      255.07      176.17        7.76 o   0.1850E-03
  -5   9  22      522.37      559.85       11.53 o   0.6924E-04
  -4   9  22      379.61      382.28        9.03 o   0.9944E-04
  -3   9  22       48.27       60.37        4.61 o   0.6431E-03
  -2   9  22      317.17      218.85        8.36 o   0.1498E-03
  -1   9  22      434.70      426.48        9.08 o   0.8777E-04
   0   9  22       -0.88        0.74        3.45 o   0.3723E-01
   1   9  22      391.25      391.41        8.50 o   0.9672E-04
   2   9  22      309.47      221.85        7.31 o   0.1504E-03
   3   9  22       16.96       28.15        3.14 o   0.1489E-02
   4   9  22      394.05      395.94        7.85 o   0.9601E-04
   5   9  22      529.77      565.09        9.88 o   0.6864E-04
   6   9  22      225.75      171.90        6.33 o   0.1978E-03
   7   9  22      204.19      220.35        6.15 o   0.1757E-03
   8   9  22      108.89      117.51        6.39 o   0.3250E-03
  -7  10  22      -11.19        3.69       10.56 o   0.3782E-02
  -6  10  22       80.53       81.82        5.03 o   0.4745E-03
  -5  10  22      103.28       97.08        5.08 o   0.3829E-03
  -4  10  22      369.17      331.31        8.91 o   0.1088E-03
  -3  10  22      219.90      211.08        7.18 o   0.1783E-03
  -2  10  22       78.82       83.53        4.67 o   0.4589E-03
  -1  10  22       70.15       63.74        4.43 o   0.5886E-03
   0  10  22      209.23      188.04        6.38 o   0.1934E-03
   1  10  22       78.22       71.93        4.45 o   0.5217E-03
   2  10  22       84.50       85.00        4.66 o   0.4431E-03
   3  10  22      206.22      208.09        6.29 o   0.1844E-03
   4  10  22      399.45      357.90        8.34 o   0.1006E-03
   5  10  22      112.62      103.02        4.64 o   0.3576E-03
   6  10  22       77.54       89.50        4.41 o   0.4515E-03
  -5  11  22       50.63       70.77        5.34 o   0.5859E-03
  -4  11  22       95.22      103.04        5.98 o   0.3841E-03
  -3  11  22       60.27       76.84        4.48 o   0.5378E-03
  -2  11  22       39.96       41.92        3.38 o   0.8947E-03
  -1  11  22      233.22       44.89        5.96 o   0.3484E-03
   0  11  22      385.91      504.69        7.93 o   0.8116E-04
   1  11  22      226.85       54.97        5.96 o   0.3328E-03
   2  11  22       37.00       35.80        3.26 o   0.1022E-02
   3  11  22       66.08       82.70        3.58 o   0.4996E-03
   4  11  22      113.54      124.18        5.42 o   0.3204E-03
   5  11  22       53.33       76.14        4.80 o   0.5481E-03
  -2  12  22      144.57      104.75        8.66 o   0.3208E-03
  -1  12  22      292.55      411.18       10.18 o   0.1018E-03
   0  12  22       52.04        0.84        5.06 o   0.2025E-02
   1  12  22      310.47      412.10        9.25 o   0.1002E-03
   2  12  22      139.47      104.69        9.73 o   0.3230E-03
   0   1  23       19.06       47.86        3.38 o   0.1078E-02
   1   1  23      248.73        3.34        7.11 o   0.4418E-03
  -1   2  23     1803.15     1786.30       17.86 o   0.2020E-04
   0   2  23     1188.38      959.39       13.99 o   0.3588E-04
   1   2  23     1934.39     1927.59       18.37 o   0.1864E-04
   2   2  23       85.07       67.10        4.90 o   0.5341E-03
  -2   3  23      802.83      859.79       12.89 o   0.4518E-04
  -1   3  23      535.47      489.70       10.14 o   0.7487E-04
   0   3  23      636.83      584.66       11.04 o   0.6208E-04
   1   3  23      555.62      496.66       10.99 o   0.7316E-04
   2   3  23      790.46      848.21       12.72 o   0.4586E-04
   3   3  23     5065.88     5144.14       31.44 o   0.6433E-05
  -3   4  23     1006.70     1079.24       12.86 o   0.3548E-04
  -2   4  23     1144.90     1255.17       14.57 o   0.3043E-04
  -1   4  23     2544.13     2510.02       21.90 o   0.1412E-04
   0   4  23     1250.63     1213.44       15.17 o   0.3096E-04
   1   4  23     2325.18     2313.15       20.73 o   0.1550E-04
   2   4  23     1155.75     1269.16       14.79 o   0.3008E-04
   3   4  23      930.98     1016.77       13.32 o   0.3801E-04
   4   4  23     1702.12     1899.79       17.06 o   0.1978E-04
  -4   5  23      826.15      795.95       12.08 o   0.4668E-04
  -3   5  23     1170.55     1175.23       15.47 o   0.3190E-04
  -2   5  23      687.75      617.29       10.87 o   0.5909E-04
  -1   5  23      637.16      777.65       10.61 o   0.5262E-04
   0   5  23      404.76      408.78        8.12 o   0.9501E-04
   1   5  23      599.30      736.25        9.29 o   0.5597E-04
   2   5  23      826.49      748.87       10.94 o   0.4844E-04
   3   5  23     1192.46     1200.78       13.69 o   0.3126E-04
   4   5  23      748.58      711.51       11.01 o   0.5233E-04
   5   5  23     1195.88      904.75       14.38 o   0.3714E-04
  -5   6  23     1594.02     1646.68       17.74 o   0.2244E-04
  -4   6  23      335.68      249.80        8.96 o   0.1364E-03
  -3   6  23      594.87      631.69       11.07 o   0.6157E-04
  -2   6  23       79.95       61.68        5.19 o   0.5579E-03
  -1   6  23      170.08      201.38        6.20 o   0.2007E-03
   0   6  23     1019.98     1027.17       12.97 o   0.3576E-04
   1   6  23      227.90      256.06        6.37 o   0.1541E-03
   2   6  23       64.50       52.15        4.07 o   0.6716E-03
   3   6  23      556.33      597.23        9.45 o   0.6568E-04
   4   6  23      333.83      244.82        7.52 o   0.1387E-03
   5   6  23     1710.79     1757.39       15.58 o   0.2091E-04
   6   6  23     1108.13     1102.00       13.15 o   0.3376E-04
  -6   7  23      358.23      294.47        8.50 o   0.1211E-03
  -5   7  23      173.16      127.54        7.07 o   0.2685E-03
  -4   7  23      374.21      338.66        9.04 o   0.1084E-03
  -3   7  23      393.15      443.99        9.18 o   0.9010E-04
  -2   7  23      359.47      387.12        8.84 o   0.1013E-03
  -1   7  23      765.87      793.45       12.32 o   0.4736E-04
   0   7  23      305.61      234.58        7.58 o   0.1443E-03
   1   7  23      808.16      845.29       11.31 o   0.4452E-04
   2   7  23      317.76      350.82        6.94 o   0.1134E-03
   3   7  23      435.51      493.40        8.31 o   0.8083E-04
   4   7  23      355.58      323.22        7.75 o   0.1141E-03
   5   7  23      154.88      112.93        5.71 o   0.3047E-03
   6   7  23      351.04      285.19        7.88 o   0.1248E-03
   7   7  23      999.31      942.32       13.95 o   0.3948E-04
  -7   8  23        8.64       10.70        3.07 o   0.3786E-02
  -6   8  23      824.78      836.34       13.02 o   0.4463E-04
  -5   8  23      602.26      550.57       11.20 o   0.6672E-04
  -4   8  23      551.42      562.06       10.34 o   0.6809E-04
  -3   8  23       17.08       11.99        3.95 o   0.2915E-02
  -2   8  23      258.61      323.30        7.30 o   0.1281E-03
  -1   8  23     1223.75     1282.21       15.29 o   0.2937E-04
   0   8  23       83.73       84.20        4.80 o   0.4782E-03
   1   8  23     1269.46     1315.56       13.94 o   0.2850E-04
   2   8  23      284.36      353.15        6.96 o   0.1166E-03
   3   8  23       33.38       17.51        3.46 o   0.1749E-02
   4   8  23      563.44      578.61        9.23 o   0.6631E-04
   5   8  23      551.86      506.18        9.39 o   0.7311E-04
   6   8  23      748.12      764.09       11.71 o   0.4927E-04
   7   8  23       13.77       12.63        3.28 o   0.2910E-02
   8   8  23        6.17        8.88        3.07 o   0.4378E-02
  -7   9  23      232.16      203.57        7.29 o   0.1768E-03
  -6   9  23       29.63        8.05        3.68 o   0.2327E-02
  -5   9  23       50.38       49.50        4.39 o   0.7569E-03
  -4   9  23       65.57       59.39        4.76 o   0.6075E-03
  -3   9  23      375.83      362.57        8.89 o   0.1046E-03
  -2   9  23     1058.45     1197.72       13.43 o   0.3226E-04
  -1   9  23      407.45      469.27        8.11 o   0.8350E-04
   0   9  23      347.12      344.11        7.74 o   0.1122E-03
   1   9  23      424.33      494.99        8.54 o   0.7930E-04
   2   9  23      991.64     1119.91       13.18 o   0.3464E-04
   3   9  23      318.29      319.32        7.20 o   0.1214E-03
   4   9  23       66.89       61.08        4.13 o   0.5938E-03
   5   9  23       65.47       56.47        4.19 o   0.6332E-03
   6   9  23       30.03       12.21        3.45 o   0.1949E-02
   7   9  23      274.93      234.27        7.50 o   0.1513E-03
  -6  10  23       53.58       92.55        4.95 o   0.4810E-03
  -5  10  23      177.15      161.62        6.18 o   0.2240E-03
  -4  10  23       83.82       79.46        4.87 o   0.4624E-03
  -3  10  23      156.55       83.59        5.77 o   0.3414E-03
  -2  10  23      182.53      101.43        5.98 o   0.3035E-03
  -1  10  23      660.65      769.39       10.15 o   0.5145E-04
   0  10  23       27.91       32.43        3.38 o   0.1269E-02
   1  10  23      679.07      768.69       10.88 o   0.5101E-04
   2  10  23      176.65      103.99        6.04 o   0.3030E-03
   3  10  23      160.90       90.09        5.82 o   0.3244E-03
   4  10  23      102.18      103.73        4.85 o   0.3609E-03
   5  10  23      213.56      198.80        6.39 o   0.1824E-03
   6  10  23       49.43       79.00        5.22 o   0.5561E-03
  -4  11  23      207.87      191.29        8.76 o   0.1947E-03
  -3  11  23       37.59       18.10        3.91 o   0.1480E-02
  -2  11  23      161.45      155.68        5.76 o   0.2357E-03
  -1  11  23      194.54      206.72        6.25 o   0.1891E-03
   0  11  23     1138.75     1331.78       12.46 o   0.2910E-04
   1  11  23      187.01      204.63        5.69 o   0.1930E-03
   2  11  23      141.30      135.34        4.70 o   0.2724E-03
   3  11  23       40.85       27.06        3.77 o   0.1146E-02
   4  11  23      232.71      226.08        8.19 o   0.1668E-03
   0   0  24      467.83      467.39       18.84 o   0.7704E-04
   0   1  24     1286.33     1417.51       16.09 o   0.2681E-04
   1   1  24     1171.17     1127.38       15.03 o   0.3271E-04
  -1   2  24      655.45      662.06       11.97 o   0.5690E-04
   0   2  24      277.40      226.92        7.65 o   0.1580E-03
   1   2  24      618.63      641.23       11.05 o   0.5941E-04
   2   2  24      376.87      350.02        9.09 o   0.1045E-03
  -2   3  24     1335.44     1331.12       16.46 o   0.2771E-04
  -1   3  24      284.61      235.37        8.03 o   0.1528E-03
   0   3  24      227.84      242.06        7.00 o   0.1626E-03
   1   3  24      222.80      177.20        8.03 o   0.2014E-03
   2   3  24     1409.00     1413.14       17.99 o   0.2602E-04
   3   3  24      100.03      107.76        5.31 o   0.3814E-03
  -3   4  24      375.82      434.90        8.73 o   0.9062E-04
  -2   4  24      438.22      367.93        9.13 o   0.9757E-04
  -1   4  24     1485.61     1622.64       16.58 o   0.2328E-04
   0   4  24      532.30      545.66       10.31 o   0.6912E-04
   1   4  24     1404.72     1581.14       15.24 o   0.2420E-04
   2   4  24      507.06      421.47        9.92 o   0.8451E-04
   3   4  24      336.21      389.68        8.14 o   0.1015E-03
   4   4  24       91.44       13.70        5.10 o   0.9707E-03
  -4   5  24      874.57      774.70       12.41 o   0.4648E-04
  -3   5  24     1700.60     1855.84       17.94 o   0.2021E-04
  -2   5  24     1335.80     1408.91       15.79 o   0.2669E-04
  -1   5  24      625.76      579.47       10.46 o   0.6371E-04
   0   5  24       57.85       73.14        3.98 o   0.5513E-03
   1   5  24      694.92      629.43       10.52 o   0.5798E-04
   2   5  24     1329.53     1405.04       14.01 o   0.2681E-04
   3   5  24     1572.96     1730.84       16.80 o   0.2188E-04
   4   5  24      813.05      725.54       12.01 o   0.4994E-04
   5   5  24      161.81       79.98        5.83 o   0.3698E-03
  -5   6  24      702.03      683.47       11.27 o   0.5443E-04
  -4   6  24       17.28       15.87        3.45 o   0.2347E-02
  -3   6  24      122.16      112.12        5.72 o   0.3317E-03
  -2   6  24       78.53      100.18        5.03 o   0.4148E-03
  -1   6  24      801.30      871.91       12.28 o   0.4436E-04
   0   6  24      180.31      114.06        6.20 o   0.2763E-03
   1   6  24      759.15      824.64       10.70 o   0.4711E-04
   2   6  24       88.63      113.87        4.40 o   0.3654E-03
   3   6  24      112.66      101.07        5.04 o   0.3666E-03
   4   6  24       27.12       24.99        3.46 o   0.1479E-02
   5   6  24      760.44      726.94       10.73 o   0.5066E-04
   6   6  24      293.30      223.00        7.31 o   0.1543E-03
  -6   7  24      465.60      422.50        9.64 o   0.8611E-04
  -5   7  24     1072.09     1082.53       14.39 o   0.3434E-04
  -4   7  24       86.50       60.50        5.08 o   0.5272E-03
  -3   7  24      186.18      190.17        6.44 o   0.2029E-03
  -2   7  24      118.91      124.93        5.16 o   0.3058E-03
  -1   7  24      481.68      481.29        9.79 o   0.7950E-04
   0   7  24     1017.43     1111.06       12.92 o   0.3461E-04
   1   7  24      472.91      480.47        8.99 o   0.8009E-04
   2   7  24       84.71       89.09        4.28 o   0.4333E-03
   3   7  24      156.14      167.67        5.64 o   0.2354E-03
   4   7  24       98.30       70.83        4.80 o   0.4567E-03
   5   7  24     1055.18     1036.31       13.09 o   0.3568E-04
   6   7  24      428.58      393.11        8.97 o   0.9323E-04
   7   7  24      156.77       91.73        5.94 o   0.3220E-03
  -7   8  24      108.87      113.77        5.00 o   0.3479E-03
  -6   8  24       52.87       21.52        4.27 o   0.1159E-02
  -5   8  24      896.84      860.98       13.28 o   0.4215E-04
  -4   8  24       41.87       48.35        3.91 o   0.8605E-03
  -3   8  24     1095.13     1129.10       14.24 o   0.3308E-04
  -2   8  24      589.48      585.34       10.61 o   0.6429E-04
  -1   8  24      225.53      204.86        7.37 o   0.1807E-03
   0   8  24       97.33        0.52        5.01 o   0.1136E-02
   1   8  24      291.21      248.98        7.65 o   0.1445E-03
   2   8  24      578.77      571.34        9.57 o   0.6577E-04
   3   8  24     1054.06     1095.75       12.25 o   0.3430E-04
   4   8  24       43.81       51.94        3.54 o   0.8062E-03
   5   8  24      856.42      833.72       11.63 o   0.4388E-04
   6   8  24       59.56       27.54        4.12 o   0.9799E-03
   7   8  24      122.61      124.72        4.97 o   0.3134E-03
   8   8  24       49.42       42.75        5.58 o   0.8140E-03
  -7   9  24       61.23       72.94        6.29 o   0.5587E-03
  -6   9  24      386.72      360.01        8.91 o   0.1022E-03
  -5   9  24      295.66      252.30        7.82 o   0.1393E-03
  -4   9  24      174.03      170.52        6.34 o   0.2247E-03
  -3   9  24       54.56       76.60        4.01 o   0.5745E-03
  -2   9  24      490.36      540.66        9.32 o   0.7196E-04
  -1   9  24      506.92      541.32        9.69 o   0.7138E-04
   0   9  24      165.42      115.62        5.64 o   0.2741E-03
   1   9  24      513.84      535.24       10.00 o   0.7165E-04
   2   9  24      472.15      517.07        9.22 o   0.7525E-04
   3   9  24       47.15       72.42        4.11 o   0.6279E-03
   4   9  24      185.80      178.48        6.07 o   0.2129E-03
   5   9  24      320.20      262.47        7.14 o   0.1320E-03
   6   9  24      321.01      302.38        7.22 o   0.1234E-03
   7   9  24      103.16       87.93        8.46 o   0.4079E-03
  -5  10  24      118.26      139.61        6.63 o   0.2785E-03
  -4  10  24      100.73      119.77        4.78 o   0.3316E-03
  -3  10  24       32.65       56.63        3.44 o   0.7795E-03
  -2  10  24      370.28      355.78        8.17 o   0.1046E-03
  -1  10  24      246.82      237.80        7.27 o   0.1581E-03
   0  10  24       69.18        3.14        4.22 o   0.1480E-02
   1  10  24      231.78      221.63        6.67 o   0.1697E-03
   2  10  24      382.74      382.82        7.75 o   0.9824E-04
   3  10  24       37.60       63.85        3.49 o   0.6842E-03
   4  10  24      106.43      119.16        5.04 o   0.3271E-03
   5  10  24       90.02      110.58        5.44 o   0.3583E-03
  -3  11  24      229.35      252.96       11.66 o   0.1478E-03
  -2  11  24      178.87      270.82        6.96 o   0.1572E-03
  -1  11  24       71.44      103.09        4.63 o   0.4337E-03
   0  11  24      113.66       16.89        5.16 o   0.7642E-03
   1  11  24       60.88       89.94        3.94 o   0.5052E-03
   2  11  24      224.78      316.38        7.34 o   0.1313E-03
   3  11  24      204.98      220.23       11.48 o   0.1689E-03
   0   1  25       98.61        8.12        5.46 o   0.9819E-03
   1   1  25     8144.32     8562.39       41.78 o   0.3530E-05
  -1   2  25     1525.54     1625.77       17.41 o   0.2305E-04
   0   2  25       30.70        8.09        3.84 o   0.2471E-02
   1   2  25     1599.96     1685.18       17.74 o   0.2208E-04
   2   2  25      195.92      179.77        6.96 o   0.2082E-03
  -2   3  25      436.99      435.03        9.45 o   0.8953E-04
  -1   3  25     2238.49     2141.59       21.87 o   0.1661E-04
   0   3  25      429.12       50.18        9.95 o   0.2180E-03
   1   3  25     2292.18     2207.15       23.31 o   0.1609E-04
   2   3  25      529.98      538.42       10.85 o   0.7194E-04
   3   3  25      147.57      107.60        6.17 o   0.3157E-03
  -3   4  25     1376.57     1338.32       16.40 o   0.2743E-04
  -2   4  25      405.30      420.42        8.91 o   0.9080E-04
  -1   4  25      390.25      262.40        8.85 o   0.1244E-03
   0   4  25      197.53      185.75        6.68 o   0.2020E-03
   1   4  25      424.31      292.15        9.37 o   0.1125E-03
   2   4  25      487.95      500.98        9.41 o   0.7543E-04
   3   4  25     1474.00     1420.98       17.00 o   0.2564E-04
   4   4  25       29.52        4.04        3.77 o   0.3055E-02
  -4   5  25      763.42      748.03       11.46 o   0.5069E-04
  -3   5  25     1734.35     1929.10       18.67 o   0.1939E-04
  -2   5  25       20.21        4.50        3.88 o   0.3675E-02
  -1   5  25     1234.80     1184.54       15.09 o   0.3108E-04
   0   5  25      131.60       79.79        5.26 o   0.3900E-03
   1   5  25     1329.16     1283.46       14.48 o   0.2862E-04
   2   5  25       23.20        6.35        3.49 o   0.2992E-02
   3   5  25     1745.16     1936.65       17.90 o   0.1930E-04
   4   5  25      740.33      729.42       11.73 o   0.5213E-04
   5   5  25     1841.44     1934.40       17.21 o   0.1908E-04
  -5   6  25       76.63       39.00        4.86 o   0.7212E-03
  -4   6  25      522.12      531.94        9.93 o   0.7093E-04
  -3   6  25      808.65      875.04       12.09 o   0.4428E-04
  -2   6  25       71.26       48.04        4.81 o   0.6832E-03
  -1   6  25      694.95      667.46       10.94 o   0.5559E-04
   0   6  25       34.71        6.48        3.64 o   0.2437E-02
   1   6  25      676.83      641.06       11.07 o   0.5769E-04
   2   6  25       63.96       42.91        3.95 o   0.7684E-03
   3   6  25      815.41      886.97       11.89 o   0.4376E-04
   4   6  25      471.90      488.60        8.90 o   0.7802E-04
   5   6  25       75.09       35.34        4.20 o   0.7689E-03
   6   6  25      204.40      226.22        5.85 o   0.1717E-03
  -6   7  25      103.38      105.83        5.03 o   0.3611E-03
  -5   7  25      133.28      132.11        5.71 o   0.2903E-03
  -4   7  25      410.42      463.05        9.20 o   0.8593E-04
  -3   7  25       62.20       34.32        4.45 o   0.9703E-03
  -2   7  25       60.30       33.95        4.18 o   0.8581E-03
  -1   7  25       54.32       17.89        4.22 o   0.1216E-02
   0   7  25      232.68      286.22        6.49 o   0.1443E-03
   1   7  25       50.70        8.90        4.01 o   0.1614E-02
   2   7  25       72.93       46.54        4.14 o   0.6590E-03
   3   7  25       58.62       31.86        3.86 o   0.1050E-02
   4   7  25      367.88      409.87        7.72 o   0.9747E-04
   5   7  25      143.41      142.01        5.49 o   0.2694E-03
   6   7  25      109.51      109.37        5.06 o   0.3447E-03
   7   7  25      143.70      116.37        5.56 o   0.3026E-03
  -7   8  25      426.62      383.27       10.93 o   0.9289E-04
  -6   8  25        7.05        5.84        2.80 o   0.5326E-02
  -5   8  25       24.54        9.95        3.38 o   0.2831E-02
  -4   8  25      238.28      177.96        6.84 o   0.1873E-03
  -3   8  25      120.36       72.92        5.22 o   0.4237E-03
  -2   8  25       15.49        1.88        3.45 o   0.5560E-02
  -1   8  25      166.89      130.67        5.77 o   0.2664E-03
   0   8  25     1128.38     1265.31       14.04 o   0.3008E-04
   1   8  25      174.59      139.24        5.86 o   0.2519E-03
   2   8  25       16.29        4.64        3.11 o   0.4312E-02
   3   8  25      134.54       87.93        5.25 o   0.3625E-03
   4   8  25      235.21      173.59        6.49 o   0.1910E-03
   5   8  25       18.69        9.33        3.12 o   0.3497E-02
   6   8  25        5.23        1.50        2.83 o   0.1184E-01
   7   8  25      461.79      406.85        9.79 o   0.8697E-04
  -6   9  25      222.50      206.71        9.07 o   0.1769E-03
  -5   9  25      246.63      221.23        7.38 o   0.1622E-03
  -4   9  25       66.95       71.46        4.29 o   0.5543E-03
  -3   9  25        3.20        2.30        2.90 o   0.1411E-01
  -2   9  25      750.76      797.78       11.30 o   0.4748E-04
  -1   9  25      314.18      337.27        7.97 o   0.1160E-03
   0   9  25       95.48      113.11        4.66 o   0.3535E-03
   1   9  25      264.85      304.43        6.82 o   0.1324E-03
   2   9  25      746.63      786.97       11.22 o   0.4805E-04
   3   9  25        1.19        1.71        3.01 o   0.2750E-01
   4   9  25       56.53       52.88        4.33 o   0.7229E-03
   5   9  25      233.18      206.54        6.46 o   0.1734E-03
   6   9  25      222.14      195.30        8.52 o   0.1839E-03
  -4  10  25       10.08       10.40        3.74 o   0.4073E-02
  -3  10  25       18.16        8.46        3.20 o   0.3282E-02
  -2  10  25     1169.19     1257.71       15.01 o   0.3004E-04
  -1  10  25      228.82      190.35        6.93 o   0.1884E-03
   0  10  25      742.26      819.32       11.40 o   0.4665E-04
   1  10  25      204.15      173.91        5.94 o   0.2092E-03
   2  10  25     1208.66     1312.33       14.11 o   0.2881E-04
   3  10  25       17.18       17.57        2.89 o   0.2190E-02
   4  10  25       19.21       21.51        3.92 o   0.1949E-02
  -1  11  25       67.65      104.58        8.70 o   0.3989E-03
   0  11  25        5.45        3.50        4.89 o   0.6502E-02
   1  11  25       62.41      102.07       13.76 o   0.3933E-03
   0   1  26       77.14       74.13        4.95 o   0.5045E-03
   1   1  26      399.46      328.68        9.29 o   0.1090E-03
  -1   2  26     1103.98     1203.28       14.81 o   0.3162E-04
   0   2  26      223.63      209.49        7.80 o   0.1827E-03
   1   2  26      998.32     1089.25       13.79 o   0.3518E-04
   2   2  26      270.61      184.96        8.34 o   0.1789E-03
  -2   3  26      758.39      711.09       13.56 o   0.5177E-04
  -1   3  26       51.05       37.99        4.51 o   0.8843E-03
   0   3  26     1163.44     1277.51       15.76 o   0.2957E-04
   1   3  26       66.14       46.98        4.92 o   0.7053E-03
   2   3  26      838.64      775.25       13.06 o   0.4709E-04
   3   3  26      700.33      752.53       12.49 o   0.5090E-04
  -3   4  26      872.80      990.52       13.28 o   0.3912E-04
  -2   4  26      654.91      710.95       11.44 o   0.5456E-04
  -1   4  26     1138.17     1136.63       14.56 o   0.3281E-04
   0   4  26      229.48      201.32        7.02 o   0.1778E-03
   1   4  26     1115.10     1130.37       13.95 o   0.3319E-04
   2   4  26      722.10      760.00       11.24 o   0.5037E-04
   3   4  26      792.16      906.40       12.07 o   0.4312E-04
   4   4  26     2230.85     2503.57       19.64 o   0.1479E-04
  -4   5  26      758.81      811.48       12.01 o   0.4772E-04
  -3   5  26      764.26      834.78       12.12 o   0.4567E-04
  -2   5  26      974.43     1122.99       12.61 o   0.3471E-04
  -1   5  26      732.50      653.73       11.54 o   0.5518E-04
   0   5  26       19.91        9.93        3.64 o   0.2660E-02
   1   5  26      765.29      688.77       10.98 o   0.5244E-04
   2   5  26      957.92     1090.09       12.05 o   0.3569E-04
   3   5  26      739.59      807.37       11.24 o   0.4734E-04
   4   5  26      754.82      819.07       11.65 o   0.4749E-04
   5   5  26        9.61       26.72        3.27 o   0.1739E-02
  -5   6  26       77.61       66.48        4.37 o   0.5680E-03
  -4   6  26      255.95      234.90        7.36 o   0.1557E-03
  -3   6  26      826.46      847.56       12.24 o   0.4452E-04
  -2   6  26      255.45      285.83        7.16 o   0.1384E-03
  -1   6  26     1072.86     1275.95       13.00 o   0.3104E-04
   0   6  26      700.65      799.77       10.59 o   0.4909E-04
   1   6  26     1098.30     1275.79       13.12 o   0.3080E-04
   2   6  26      242.90      270.74        6.55 o   0.1463E-03
   3   6  26      726.05      749.44       10.79 o   0.5084E-04
   4   6  26      258.41      238.79        6.63 o   0.1538E-03
   5   6  26       69.69       58.71        4.19 o   0.6422E-03
   6   6  26      122.67       95.09        5.36 o   0.3349E-03
  -6   7  26       53.10       15.05        4.24 o   0.1300E-02
  -5   7  26      202.86      221.41        6.25 o   0.1734E-03
  -4   7  26      261.19      223.66        7.25 o   0.1579E-03
  -3   7  26      433.44      380.58        8.95 o   0.9619E-04
  -2   7  26      202.04      223.91        6.71 o   0.1767E-03
  -1   7  26      415.36      429.56        8.36 o   0.8875E-04
   0   7  26     1314.47     1421.71       14.72 o   0.2660E-04
   1   7  26      419.81      424.22        8.42 o   0.8926E-04
   2   7  26      216.77      235.76        6.24 o   0.1668E-03
   3   7  26      482.99      406.15        8.87 o   0.8837E-04
   4   7  26      200.10      173.23        5.84 o   0.2065E-03
   5   7  26      185.74      205.61        6.01 o   0.1890E-03
   6   7  26       55.59       16.74        4.26 o   0.1224E-02
   7   7  26      326.39      291.90        7.97 o   0.1238E-03
  -6   8  26      161.29      132.16        6.63 o   0.2673E-03
  -5   8  26       55.24       26.31        4.00 o   0.1036E-02
  -4   8  26       35.04       28.13        3.62 o   0.1270E-02
  -3   8  26       81.38       59.33        4.54 o   0.5501E-03
  -2   8  26      160.78      151.94        5.80 o   0.2491E-03
  -1   8  26      157.37      139.84        5.44 o   0.2659E-03
   0   8  26       55.17       93.26        4.27 o   0.4718E-03
   1   8  26      149.38      135.91        5.69 o   0.2758E-03
   2   8  26      163.08      148.96        5.92 o   0.2510E-03
   3   8  26       90.54       63.01        4.49 o   0.5084E-03
   4   8  26       23.49       16.95        3.21 o   0.2040E-02
   5   8  26       61.70       30.69        3.95 o   0.9058E-03
   6   8  26      137.77      116.20        5.30 o   0.3095E-03
  -5   9  26      234.26      231.60        8.27 o   0.1601E-03
  -4   9  26      357.35      377.42        7.98 o   0.1010E-03
  -3   9  26      188.25      154.02        5.98 o   0.2316E-03
  -2   9  26      124.83      104.85        4.78 o   0.3406E-03
  -1   9  26       80.90       84.28        4.75 o   0.4545E-03
   0   9  26      828.30     1044.40       11.46 o   0.3834E-04
   1   9  26       76.37       80.13        4.53 o   0.4804E-03
   2   9  26      121.68       99.19        5.28 o   0.3557E-03
   3   9  26      202.06      167.63        5.98 o   0.2132E-03
   4   9  26      342.81      355.49        8.17 o   0.1070E-03
   5   9  26      216.60      211.61        8.05 o   0.1751E-03
  -3  10  26      113.59      107.21        8.18 o   0.3396E-03
  -2  10  26      145.17       53.09        6.50 o   0.4383E-03
  -1  10  26      378.57      478.25        8.63 o   0.8492E-04
   0  10  26       51.21       35.41        3.97 o   0.1016E-02
   1  10  26      399.36      506.67        8.62 o   0.7996E-04
   2  10  26      135.98       46.30        5.62 o   0.4859E-03
   3  10  26      114.16      105.28        7.56 o   0.3436E-03
   0   1  27      442.97      222.97       10.49 o   0.1280E-03
   1   1  27     1208.99     1310.38       16.03 o   0.2867E-04
  -1   2  27     1556.37     1299.24       17.65 o   0.2663E-04
   0   2  27     3181.08     3149.40       28.52 o   0.1107E-04
   1   2  27     1717.60     1455.21       20.09 o   0.2367E-04
   2   2  27      313.28      135.30        8.92 o   0.1950E-03
  -2   3  27     1118.09     1165.63       16.44 o   0.3236E-04
  -1   3  27      163.39      101.25        6.44 o   0.3139E-03
   0   3  27      104.52      135.63        5.70 o   0.3239E-03
   1   3  27      196.95      122.00        7.13 o   0.2586E-03
   2   3  27     1048.38     1099.44       15.01 o   0.3455E-04
   3   3  27      297.66      299.25        8.42 o   0.1300E-03
  -3   4  27      165.50      126.09        6.70 o   0.2829E-03
  -2   4  27      694.69      655.93       12.67 o   0.5626E-04
  -1   4  27      625.46      629.49       11.91 o   0.5944E-04
   0   4  27     1829.94     2016.56       20.01 o   0.1852E-04
   1   4  27      747.00      746.05       11.52 o   0.4970E-04
   2   4  27      674.20      632.14       11.36 o   0.5845E-04
   3   4  27      177.13      139.81        6.38 o   0.2580E-03
   4   4  27     1072.68     1030.55       14.21 o   0.3602E-04
  -4   5  27      306.69      323.15        8.16 o   0.1192E-03
  -3   5  27      259.71      269.47        7.66 o   0.1429E-03
  -2   5  27      178.91      118.53        6.66 o   0.2796E-03
  -1   5  27      121.60       92.94        5.57 o   0.3749E-03
   0   5  27     1428.71     1540.68       16.04 o   0.2448E-04
   1   5  27       85.23       61.81        4.57 o   0.5594E-03
   2   5  27      218.86      154.72        6.60 o   0.2185E-03
   3   5  27      239.30      247.51        6.81 o   0.1561E-03
   4   5  27      307.00      320.17        7.33 o   0.1196E-03
   5   5  27      292.84      355.47        7.02 o   0.1152E-03
  -5   6  27      320.26      321.86        7.98 o   0.1205E-03
  -4   6  27      195.63      154.43        6.38 o   0.2288E-03
  -3   6  27      164.54      127.56        5.80 o   0.2740E-03
  -2   6  27     1301.89     1405.30       15.00 o   0.2647E-04
  -1   6  27      139.84      121.53        5.36 o   0.2991E-03
   0   6  27      219.16      185.84        6.65 o   0.1966E-03
   1   6  27      149.48      126.43        5.87 o   0.2836E-03
   2   6  27     1174.94     1291.09       14.02 o   0.2918E-04
   3   6  27      195.24      157.77        5.86 o   0.2239E-03
   4   6  27      202.10      164.98        5.73 o   0.2171E-03
   5   6  27      335.62      341.57        7.81 o   0.1138E-03
   6   6  27      375.88      404.79        8.58 o   0.9528E-04
  -6   7  27      420.02      425.35        9.45 o   0.8995E-04
  -5   7  27      208.89      233.36        6.61 o   0.1670E-03
  -4   7  27      117.03      110.17        5.18 o   0.3383E-03
  -3   7  27      577.41      608.62       10.59 o   0.6280E-04
  -2   7  27      287.63      283.36        6.99 o   0.1328E-03
  -1   7  27      636.77      621.16        9.86 o   0.6007E-04
   0   7  27       14.95        2.50        3.17 o   0.5498E-02
   1   7  27      631.09      623.35       10.28 o   0.6010E-04
   2   7  27      283.01      264.49        7.28 o   0.1399E-03
   3   7  27      569.00      600.38        9.63 o   0.6384E-04
   4   7  27      126.25      112.99        4.97 o   0.3234E-03
   5   7  27      201.63      224.09        6.13 o   0.1741E-03
   6   7  27      397.57      405.83        8.81 o   0.9471E-04
   7   7  27      191.16      209.84        8.33 o   0.1795E-03
  -6   8  27       28.55       37.29        4.89 o   0.1075E-02
  -5   8  27      124.36       95.97        6.25 o   0.3658E-03
  -4   8  27       61.41       57.43        4.04 o   0.6647E-03
  -3   8  27       24.07       40.22        3.32 o   0.1093E-02
  -2   8  27       52.20       43.27        3.66 o   0.8227E-03
  -1   8  27      151.87      166.17        5.81 o   0.2327E-03
   0   8  27      584.03      627.49       10.37 o   0.6116E-04
   1   8  27      152.91      167.91        6.14 o   0.2306E-03
   2   8  27       47.59       34.29        3.90 o   0.9859E-03
   3   8  27       25.50       39.75        3.13 o   0.1091E-02
   4   8  27       71.79       56.89        4.27 o   0.6365E-03
   5   8  27       89.04       61.39        4.77 o   0.5582E-03
   6   8  27       31.18       36.72        5.02 o   0.1059E-02
  -4   9  27       64.00       67.91        6.77 o   0.5585E-03
  -3   9  27      400.44      370.20        8.98 o   0.9837E-04
  -2   9  27      138.88      157.77        5.65 o   0.2528E-03
  -1   9  27       41.03       46.61        3.63 o   0.8454E-03
   0   9  27       84.81       38.73        4.57 o   0.6768E-03
   1   9  27       33.48       41.15        3.35 o   0.9885E-03
   2   9  27      134.18      148.75        5.41 o   0.2670E-03
   3   9  27      366.03      355.13        9.08 o   0.1043E-03
   4   9  27       48.83       57.70        4.75 o   0.6892E-03
  -1  10  27       51.40       36.04        7.40 o   0.8858E-03
   0  10  27        9.69        4.02        4.14 o   0.5239E-02
   1  10  27       42.01       46.01        9.31 o   0.7923E-03
   0   0  28     1245.12     1402.52       31.21 o   0.2655E-04
   0   1  28      472.67      273.36       11.22 o   0.1117E-03
   1   1  28      220.34       57.29        7.71 o   0.3426E-03
  -1   2  28     2354.35     2567.05       23.23 o   0.1426E-04
   0   2  28      716.49      151.22       13.63 o   0.1128E-03
   1   2  28     2330.01     2520.93       23.43 o   0.1451E-04
   2   2  28      563.79      496.89       12.47 o   0.7448E-04
  -2   3  28      544.98      611.52       11.19 o   0.6553E-04
  -1   3  28      171.09      131.60        6.66 o   0.2567E-03
   0   3  28      180.17      182.64        6.63 o   0.2098E-03
   1   3  28      163.89      120.49        5.93 o   0.2751E-03
   2   3  28      519.36      581.08       10.30 o   0.6917E-04
   3   3  28      431.78      440.97        9.23 o   0.8759E-04
  -3   4  28      170.89      164.98        6.27 o   0.2273E-03
  -2   4  28      253.53      197.68        8.28 o   0.1720E-03
  -1   4  28      642.57      648.03       12.14 o   0.5813E-04
   0   4  28     1812.10     1902.55       18.33 o   0.1940E-04
   1   4  28      677.09      681.63       10.57 o   0.5527E-04
   2   4  28      252.20      190.86        7.07 o   0.1766E-03
   3   4  28      145.29      138.03        5.68 o   0.2711E-03
   4   4  28      161.70      126.07        5.71 o   0.2842E-03
  -4   5  28      326.66      342.16        7.99 o   0.1122E-03
  -3   5  28      166.02       30.49        6.48 o   0.5060E-03
  -2   5  28      285.32      234.39        7.90 o   0.1561E-03
  -1   5  28      121.07      101.75        5.65 o   0.3488E-03
   0   5  28       46.25       46.18        3.97 o   0.8431E-03
   1   5  28      134.16      111.57        5.51 o   0.3165E-03
   2   5  28      361.71      294.40        8.08 o   0.1226E-03
   3   5  28      178.08       43.68        5.76 o   0.4344E-03
   4   5  28      365.63      375.89        7.92 o   0.1013E-03
   5   5  28      407.42      400.49        8.63 o   0.9328E-04
  -5   6  28        5.81        9.36        3.06 o   0.4527E-02
  -4   6  28       71.57       68.44        4.52 o   0.5579E-03
  -3   6  28      145.95       91.78        5.62 o   0.3365E-03
  -2   6  28     1268.52     1318.18       14.44 o   0.2797E-04
  -1   6  28      352.80      346.27        8.26 o   0.1081E-03
   0   6  28      212.87      251.99        6.62 o   0.1597E-03
   1   6  28      321.33      311.00        7.33 o   0.1204E-03
   2   6  28     1315.15     1331.08       14.26 o   0.2744E-04
   3   6  28      156.37       93.18        5.59 o   0.3236E-03
   4   6  28       70.88       65.35        4.20 o   0.5796E-03
   5   6  28        8.02        5.42        3.06 o   0.5659E-02
   6   6  28      815.29      817.81       12.48 o   0.4602E-04
  -6   7  28       37.34        3.73        4.42 o   0.2475E-02
  -5   7  28      138.50      125.33        5.66 o   0.2887E-03
  -4   7  28       62.49       51.45        4.46 o   0.6896E-03
  -3   7  28       76.55       51.40        4.74 o   0.6409E-03
  -2   7  28     1361.45     1384.63       15.05 o   0.2644E-04
  -1   7  28      306.93      282.39        7.94 o   0.1303E-03
   0   7  28      224.53      167.68        6.74 o   0.2120E-03
   1   7  28      271.96      255.35        7.32 o   0.1460E-03
   2   7  28     1313.58     1346.34       14.44 o   0.2734E-04
   3   7  28       69.33       50.94        4.21 o   0.6736E-03
   4   7  28       54.68       41.44        3.96 o   0.8347E-03
   5   7  28      172.41      156.84        5.71 o   0.2304E-03
   6   7  28       38.05        9.04        4.35 o   0.1961E-02
  -5   8  28      409.71      403.16       11.74 o   0.9255E-04
  -4   8  28       42.23       45.70        4.10 o   0.8364E-03
  -3   8  28      194.48      179.10        6.49 o   0.2044E-03
  -2   8  28      150.35      172.11        6.04 o   0.2350E-03
  -1   8  28      925.29      969.42       13.81 o   0.3889E-04
   0   8  28       45.08       80.74        4.29 o   0.5859E-03
   1   8  28      964.28     1005.43       14.19 o   0.3734E-04
   2   8  28      164.11      185.17        5.86 o   0.2167E-03
   3   8  28      252.44      222.66        6.84 o   0.1608E-03
   4   8  28       45.10       47.76        4.23 o   0.7936E-03
   5   8  28      386.44      381.05       13.58 o   0.9775E-04
  -3   9  28      140.57      121.80       11.27 o   0.2892E-03
  -2   9  28       78.79       58.78        5.92 o   0.5832E-03
  -1   9  28       81.15       63.75        5.51 o   0.5359E-03
   0   9  28       54.06        0.07        4.77 o   0.2049E-02
   1   9  28       85.93       70.58        5.41 o   0.4920E-03
   2   9  28       72.62       49.55        4.90 o   0.6716E-03
   3   9  28      124.18      101.88        9.44 o   0.3436E-03
   0   1  29      993.34      967.82       15.27 o   0.3779E-04
   1   1  29     1587.17     1658.52       19.04 o   0.2224E-04
  -1   2  29      508.33      507.57       10.71 o   0.7511E-04
   0   2  29        8.37        4.59        3.76 o   0.5796E-02
   1   2  29      469.50      474.31        9.88 o   0.8100E-04
   2   2  29     1976.41     2220.17       21.20 o   0.1686E-04
  -2   3  29      438.90      339.68        9.71 o   0.1015E-03
  -1   3  29      853.61      800.71       14.68 o   0.4553E-04
   0   3  29      191.33      184.51        7.20 o   0.2042E-03
   1   3  29      835.21      782.52       12.92 o   0.4671E-04
   2   3  29      448.48      362.90       10.27 o   0.9636E-04
   3   3  29       64.72       32.37        5.07 o   0.8594E-03
  -3   4  29       70.22       53.94        4.13 o   0.6428E-03
  -2   4  29      296.53      298.77        8.35 o   0.1263E-03
  -1   4  29      335.01      328.94        8.83 o   0.1129E-03
   0   4  29     1694.94     1792.73       17.33 o   0.2080E-04
   1   4  29      286.33      274.54        7.58 o   0.1352E-03
   2   4  29      308.73      310.79        7.70 o   0.1214E-03
   3   4  29       86.76       68.37        4.63 o   0.5087E-03
   4   4  29      696.43      697.70       10.62 o   0.5228E-04
  -4   5  29      378.23      428.75        8.80 o   0.9152E-04
  -3   5  29      461.62      548.15        9.18 o   0.7274E-04
  -2   5  29      637.43      676.26       10.31 o   0.5719E-04
  -1   5  29      734.99      725.36       10.72 o   0.5109E-04
   0   5  29       18.47       11.53        3.33 o   0.2629E-02
   1   5  29      752.71      737.45       10.94 o   0.5006E-04
   2   5  29      657.28      690.93       10.39 o   0.5571E-04
   3   5  29      451.95      545.90        8.59 o   0.7343E-04
   4   5  29      377.77      425.15        8.24 o   0.9239E-04
   5   5  29      117.71       65.53        5.36 o   0.4439E-03
  -5   6  29      226.15      225.41        7.00 o   0.1718E-03
  -4   6  29      486.50      520.85       10.38 o   0.7390E-04
  -3   6  29      219.27      202.65        7.14 o   0.1831E-03
  -2   6  29     1093.69     1212.46       14.61 o   0.3139E-04
  -1   6  29      427.77      375.38        9.27 o   0.9627E-04
   0   6  29      302.28      235.96        7.83 o   0.1449E-03
   1   6  29      433.94      368.99        8.57 o   0.9703E-04
   2   6  29     1070.53     1182.05       13.62 o   0.3225E-04
   3   6  29      226.94      203.35        6.94 o   0.1806E-03
   4   6  29      457.50      502.97        8.73 o   0.7750E-04
   5   6  29      203.66      197.08        6.48 o   0.1957E-03
   6   6  29       27.48       13.33        4.04 o   0.2420E-02
  -5   7  29      354.30      297.98       10.49 o   0.1186E-03
  -4   7  29      219.32      233.95        7.03 o   0.1617E-03
  -3   7  29      362.60      400.82        9.15 o   0.9545E-04
  -2   7  29       96.69       99.43        5.32 o   0.3969E-03
  -1   7  29      223.32      249.37        7.44 o   0.1573E-03
   0   7  29      309.40      350.53        7.74 o   0.1121E-03
   1   7  29      229.15      252.60        6.75 o   0.1548E-03
   2   7  29      102.47      102.11        5.06 o   0.3837E-03
   3   7  29      366.91      391.75        7.71 o   0.9704E-04
   4   7  29      235.28      230.41        7.02 o   0.1598E-03
   5   7  29      343.63      301.73        9.38 o   0.1192E-03
  -4   8  29      147.39      191.58       11.84 o   0.2128E-03
  -3   8  29      117.23       91.12        6.74 o   0.3702E-03
  -2   8  29      393.00      395.20        9.76 o   0.9512E-04
  -1   8  29      194.18      215.10        6.98 o   0.1813E-03
   0   8  29      272.41      264.83        7.77 o   0.1384E-03
   1   8  29      202.04      216.92        6.56 o   0.1782E-03
   2   8  29      361.89      371.02        8.25 o   0.1025E-03
   3   8  29      127.36       95.18        5.96 o   0.3501E-03
   4   8  29      158.23      180.33       11.82 o   0.2176E-03
   0   9  29       94.04      166.79       15.76 o   0.2465E-03
   0   1  30      715.95      800.03       13.49 o   0.4858E-04
   1   1  30       21.97       12.50        4.23 o   0.2515E-02
  -1   2  30     1440.35     1409.62       18.27 o   0.2594E-04
   0   2  30     1568.36     1788.40       17.61 o   0.2149E-04
   1   2  30     1421.50     1365.67       18.09 o   0.2665E-04
   2   2  30      946.94     1002.29       14.48 o   0.3801E-04
  -2   3  30      241.73      291.91        6.90 o   0.1381E-03
  -1   3  30      415.62      442.37       10.10 o   0.8682E-04
   0   3  30      170.51        1.06        6.20 o   0.6600E-03
   1   3  30      346.29      364.43        8.56 o   0.1060E-03
   2   3  30      212.58      256.55        6.42 o   0.1579E-03
   3   3  30      185.29      156.04        5.97 o   0.2344E-03
  -3   4  30      115.59      129.89        4.81 o   0.3082E-03
  -2   4  30       75.72       72.93        4.24 o   0.5126E-03
  -1   4  30       14.13        1.23        3.21 o   0.6322E-02
   0   4  30       84.81       93.79        4.38 o   0.4146E-03
   1   4  30       16.35        1.32        3.32 o   0.5536E-02
   2   4  30       60.21       61.57        3.96 o   0.6218E-03
   3   4  30      132.39      139.54        5.31 o   0.2792E-03
   4   4  30     1033.08      874.47       13.91 o   0.4066E-04
  -4   5  30      447.44      437.93        8.68 o   0.8541E-04
  -3   5  30      235.07      158.06        6.79 o   0.2065E-03
  -2   5  30      891.61      931.68       12.84 o   0.4023E-04
  -1   5  30      306.61      276.91        7.22 o   0.1335E-03
   0   5  30      473.63      468.17        8.98 o   0.7888E-04
   1   5  30      292.61      254.79        7.38 o   0.1436E-03
   2   5  30      837.67      870.78       12.10 o   0.4317E-04
   3   5  30      244.84      166.28        6.96 o   0.1971E-03
   4   5  30      451.62      434.81        8.71 o   0.8553E-04
   5   5  30       58.64       35.23        4.15 o   0.9107E-03
  -5   6  30       82.00       77.95        5.27 o   0.4744E-03
  -4   6  30      967.08     1054.91       14.03 o   0.3587E-04
  -3   6  30      551.56      561.14       10.70 o   0.6754E-04
  -2   6  30      432.71      454.55        9.21 o   0.8447E-04
  -1   6  30      487.55      502.29        9.86 o   0.7648E-04
   0   6  30      688.65      573.47       12.08 o   0.6076E-04
   1   6  30      520.84      526.19        9.81 o   0.7229E-04
   2   6  30      465.08      470.81        9.20 o   0.8039E-04
   3   6  30      570.97      579.45       10.18 o   0.6523E-04
   4   6  30      964.85     1044.32       13.44 o   0.3621E-04
   5   6  30       75.74       75.33        5.43 o   0.4970E-03
  -4   7  30      365.87      415.15       12.29 o   0.9348E-04
  -3   7  30      310.48      291.42        8.32 o   0.1239E-03
  -2   7  30       63.18       22.47        4.42 o   0.1029E-02
  -1   7  30        6.92        1.63        3.13 o   0.1035E-01
   0   7  30      228.99      235.48        7.36 o   0.1641E-03
   1   7  30        6.83        3.73        3.05 o   0.7787E-02
   2   7  30       69.29       26.26        4.43 o   0.9123E-03
   3   7  30      269.73      256.14        7.79 o   0.1421E-03
   4   7  30      332.83      377.47       10.09 o   0.1036E-03
  -2   8  30       61.95        5.17        7.38 o   0.1455E-02
  -1   8  30       52.25       29.91        5.07 o   0.9626E-03
   0   8  30       58.62       43.50        5.39 o   0.7688E-03
   1   8  30       55.13       32.13        5.17 o   0.9019E-03
   2   8  30       63.61        6.54        6.16 o   0.1403E-02
   0   1  31      168.81      160.72        6.90 o   0.2334E-03
   1   1  31      915.12      823.19       13.17 o   0.4284E-04
  -1   2  31      491.95      479.29        9.77 o   0.7937E-04
   0   2  31      263.55      336.94        6.69 o   0.1242E-03
   1   2  31      569.21      528.37        9.74 o   0.7040E-04
   2   2  31       69.16        0.33        4.18 o   0.1623E-02
  -2   3  31      598.08      561.79        9.94 o   0.6467E-04
  -1   3  31       84.63       91.92        4.68 o   0.4240E-03
   0   3  31      969.03      897.98       12.64 o   0.4027E-04
   1   3  31       84.49       89.68        4.57 o   0.4321E-03
   2   3  31      480.71      459.20        9.14 o   0.8022E-04
   3   3  31      248.13      217.26        6.86 o   0.1693E-03
  -3   4  31      399.93      439.89        8.36 o   0.8732E-04
  -2   4  31      402.27      369.80        8.22 o   0.1017E-03
  -1   4  31      186.18      132.76        6.07 o   0.2588E-03
   0   4  31      290.59      325.77        7.51 o   0.1198E-03
   1   4  31      182.54      126.64        6.12 o   0.2687E-03
   2   4  31      455.37      416.04        9.18 o   0.8953E-04
   3   4  31      445.11      479.95        8.86 o   0.7922E-04
   4   4  31      151.86       89.94        5.72 o   0.3507E-03
  -4   5  31       47.68        4.16        4.03 o   0.2021E-02
  -3   5  31      649.56      621.23       10.05 o   0.5988E-04
  -2   5  31      120.79      147.20        5.05 o   0.2728E-03
  -1   5  31     1293.41     1256.24       14.66 o   0.2909E-04
   0   5  31      651.14      575.30       10.92 o   0.6229E-04
   1   5  31     1198.32     1164.31       14.54 o   0.3154E-04
   2   5  31      114.97      143.95        4.97 o   0.2815E-03
   3   5  31      682.12      645.19       10.99 o   0.5727E-04
   4   5  31       45.16        6.72        3.78 o   0.1937E-02
   5   5  31      958.97      935.55       15.18 o   0.3926E-04
  -4   6  31      297.28      294.23        9.19 o   0.1273E-03
  -3   6  31      217.44      307.14        7.14 o   0.1392E-03
  -2   6  31      388.33      404.51        8.88 o   0.9504E-04
  -1   6  31      620.07      604.53       10.72 o   0.6096E-04
   0   6  31       62.56       38.79        4.37 o   0.7836E-03
   1   6  31      616.01      597.19       11.11 o   0.6159E-04
   2   6  31      361.53      377.18        8.52 o   0.1022E-03
   3   6  31      167.08      251.91        5.74 o   0.1747E-03
   4   6  31      309.94      301.19        8.40 o   0.1239E-03
  -3   7  31      302.69      208.08       26.11 o   0.1431E-03
  -2   7  31      111.51       96.55        6.41 o   0.3710E-03
  -1   7  31      162.53      140.05        6.76 o   0.2571E-03
   0   7  31       10.58        4.09        3.44 o   0.5181E-02
   1   7  31      173.01      151.68        7.04 o   0.2373E-03
   2   7  31      138.84      123.04        7.07 o   0.2916E-03
   0   0  32       77.22       49.53        8.64 o   0.6551E-03
   0   1  32      641.63      633.57       10.44 o   0.5953E-04
   1   1  32       61.43       81.04        4.32 o   0.4851E-03
  -1   2  32      120.94       62.57        5.45 o   0.4847E-03
   0   2  32      251.83      249.84        7.18 o   0.1546E-03
   1   2  32      118.94       58.00        5.32 o   0.5081E-03
   2   2  32       14.14       14.52        3.22 o   0.2528E-02
  -2   3  32      511.13      494.64        9.46 o   0.7577E-04
  -1   3  32      162.29      170.85        5.97 o   0.2282E-03
   0   3  32      202.97      202.05        7.06 o   0.1880E-03
   1   3  32      159.96      160.05        5.58 o   0.2409E-03
   2   3  32      458.88      448.03        8.49 o   0.8442E-04
   3   3  32      187.27      172.28        5.58 o   0.2130E-03
  -3   4  32      646.83      743.40       10.26 o   0.5316E-04
  -2   4  32      683.97      683.62       10.49 o   0.5397E-04
  -1   4  32      965.06      946.71       12.13 o   0.3858E-04
   0   4  32      577.91      490.02       10.81 o   0.7198E-04
   1   4  32      917.22      907.07       12.98 o   0.4045E-04
   2   4  32      718.44      711.52       11.00 o   0.5160E-04
   3   4  32      697.07      780.55        9.90 o   0.5005E-04
   4   4  32      690.60      703.49       10.09 o   0.5422E-04
  -4   5  32      143.04       90.89        6.61 o   0.3610E-03
  -3   5  32      116.55      114.02        5.53 o   0.3386E-03
  -2   5  32      235.64      224.85        7.03 o   0.1635E-03
  -1   5  32      395.38      364.25        8.95 o   0.9957E-04
   0   5  32       95.60       39.94        4.85 o   0.6465E-03
   1   5  32      362.69      328.62        8.66 o   0.1101E-03
   2   5  32      260.50      244.37        7.08 o   0.1493E-03
   3   5  32      146.47      141.55        5.57 o   0.2690E-03
   4   5  32      150.30       87.58        6.76 o   0.3593E-03
  -3   6  32      173.08      206.57       15.41 o   0.1899E-03
  -2   6  32      159.43      157.80        7.61 o   0.2402E-03
  -1   6  32      151.17      170.31        6.31 o   0.2259E-03
   0   6  32       42.16       78.95        4.02 o   0.5826E-03
   1   6  32      174.19      189.70        6.72 o   0.2004E-03
   2   6  32      136.63      140.08        5.93 o   0.2763E-03
   3   6  32      185.61      202.35       15.54 o   0.1887E-03
   0   1  33      338.27      379.67        7.95 o   0.1038E-03
   1   1  33      324.21      306.37        8.35 o   0.1271E-03
  -1   2  33       15.19        3.62        3.30 o   0.4889E-02
   0   2  33      249.56      239.62        7.40 o   0.1542E-03
   1   2  33       25.54        6.06        3.83 o   0.2843E-02
   2   2  33       30.61       19.50        3.34 o   0.1733E-02
  -2   3  33      245.63      154.99        6.33 o   0.2042E-03
  -1   3  33      218.02      206.89        6.50 o   0.1781E-03
   0   3  33      176.84      264.77        6.25 o   0.1643E-03
   1   3  33      217.53      216.43        7.34 o   0.1732E-03
   2   3  33      241.80      149.24        6.94 o   0.2099E-03
   3   3  33      903.94     1060.84       11.61 o   0.3681E-04
  -3   4  33      113.49       70.82        5.38 o   0.4531E-03
  -2   4  33      645.38      634.10       10.50 o   0.5818E-04
  -1   4  33      600.69      687.76        9.92 o   0.5675E-04
   0   4  33       88.07       15.59        4.81 o   0.9573E-03
   1   4  33      582.51      675.51       10.06 o   0.5803E-04
   2   4  33      694.62      678.85       10.77 o   0.5412E-04
   3   4  33      109.38       68.17        5.90 o   0.4711E-03
   4   4  33      328.01      307.57       14.30 o   0.1207E-03
  -3   5  33      326.67      281.90       28.16 o   0.1163E-03
  -2   5  33      518.08      523.31       12.45 o   0.7154E-04
  -1   5  33      544.60      469.30       10.99 o   0.7617E-04
   0   5  33       50.27        8.88        4.62 o   0.1679E-02
   1   5  33      554.55      475.83       12.26 o   0.7484E-04
   2   5  33      554.25      558.41       13.62 o   0.6669E-04
   0   1  34       31.00        0.04        3.38 o   0.3537E-02
   1   1  34      219.66      221.28        6.34 o   0.1711E-03
  -1   2  34     1006.23     1110.30       13.16 o   0.3455E-04
   0   2  34       23.20       15.71        3.51 o   0.2209E-02
   1   2  34     1025.50     1151.70       12.72 o   0.3340E-04
   2   2  34      100.63       76.81        4.98 o   0.4519E-03
  -2   3  34      906.12      864.53       14.03 o   0.4145E-04
  -1   3  34      303.10      332.64        7.29 o   0.1178E-03
   0   3  34      124.11      163.12        5.42 o   0.2622E-03
   1   3  34      296.31      321.64        8.41 o   0.1212E-03
   2   3  34      885.27      840.74       14.45 o   0.4259E-04
   3   3  34        5.96        2.38        5.35 o   0.9472E-02
  -2   4  34      474.93      403.57       18.90 o   0.8474E-04
  -1   4  34       99.06       68.13        6.67 o   0.4655E-03
   0   4  34       11.33        0.54        3.63 o   0.8124E-02
   1   4  34       96.03       66.26        6.46 o   0.4798E-03
   2   4  34      423.87      376.37       15.52 o   0.9334E-04
   0   1  35      212.70      217.27        6.91 o   0.1749E-03
   1   1  35      209.87      276.94        6.80 o   0.1526E-03
  -1   2  35        7.99       20.11        4.07 o   0.2495E-02
   0   2  35      342.56      312.45        9.59 o   0.1119E-03
   1   2  35       19.87       17.11        3.71 o   0.2232E-02
