# Supplementary material for: Structure–property relations of a unique and systematic dataset of 19 isostructural multicomponent apremilast forms
Source: IUCrJ. 2022 Jun 15;9(Pt 4):508–15. doi: 10.1107/S2052252522005577 (PMC9252161; doi:10.1107/S2052252522005577)
Supplement: Supplementary file 8 [file m-09-00508-sup8.hkl]

data_apremilast25dihydrbenzoic
#  xcalibur in  C:\Users\E0338268\D  At  7:
_audit_creation_date        "18-02-26"
_audit_creation_method      CRYSTALS 

_cell_length_a                    12.91700(10)
_cell_angle_alpha                 90
_cell_length_b                    12.91700(10)
_cell_angle_beta                  90
_cell_length_c                    29.3859(2)
_cell_angle_gamma                 90
loop_
 _symmetry_equiv_pos_as_xyz
 'x,y,z'
 '-y+1/2,x+1/2,z+1/4'
 '-x,-y,z+1/2'
 'x+1/2,-y+1/2,-z+3/4'
 'y,x,-z'
 '-x+1/2,y+1/2,-z+1/4'
 '-y,-x,-z+1/2'
 'y+1/2,-x+1/2,z+3/4'

# NOTE FO on scale of Fc,      0.32925
# Status flags: 
#    o - used in refinement 
#    < - excluded by I/sigmaI cutoff 
#    l - excluded at low resolution  
#    h - excluded at high resolution  
#    x - excluded for another reason  

loop_
_refln_index_h
_refln_index_k
_refln_index_l
_refln_F_squared_meas
_refln_F_squared_calc
_refln_F_squared_sigma
_refln_observed_status
_refln_refinement_weight
   1   1   0    17555.74    19336.71      111.36 o   0.1347E-05
   0   2   0      361.49      813.52       12.74 o   0.2814E-03
   1   2   0    14523.63    17245.36       70.67 o   0.1777E-05
   2   2   0    17041.66    15184.45      115.51 o   0.1836E-05
   1   3   0      438.31     1064.03       11.19 o   0.1649E-03
   2   3   0     8417.74     7154.89       51.90 o   0.6860E-05
   3   3   0      581.04      583.31       21.10 o   0.2545E-03
   0   4   0     3891.08     4919.36       57.80 o   0.1574E-04
   1   4   0      865.66     1131.31       17.59 o   0.1347E-03
   2   4   0       79.27      162.38        5.97 o   0.1270E-02
   3   4   0    10695.29    11509.53       54.47 o   0.3490E-05
   4   4   0    20802.02    18872.37      117.91 o   0.1230E-05
   1   5   0       11.26       21.64        5.00 o   0.8885E-02
   2   5   0      158.58       27.80        8.40 o   0.2484E-02
   3   5   0      261.55      190.21       10.75 o   0.7395E-03
   4   5   0     2053.57     1887.65       25.34 o   0.5670E-04
   5   5   0     4699.44     4657.15       62.33 o   0.1530E-04
   0   6   0      194.35      256.70       13.18 o   0.6995E-03
   1   6   0     3583.39     3384.94       36.73 o   0.2418E-04
   2   6   0     8771.50     8869.74       57.11 o   0.5315E-05
   3   6   0      358.51      356.77       10.80 o   0.4736E-03
   4   6   0       71.60       88.99        7.37 o   0.1915E-02
   5   6   0     2164.44     2232.27       18.45 o   0.4840E-04
   6   6   0     4348.34     4034.90       35.38 o   0.1868E-04
   1   7   0      169.28       72.79        8.39 o   0.1641E-02
   2   7   0     4942.38     4863.36       40.39 o   0.1408E-04
   3   7   0      364.06       53.61       10.77 o   0.9479E-03
   4   7   0      594.63      573.11        9.34 o   0.2695E-03
   5   7   0      635.30      775.79       10.10 o   0.2141E-03
   6   7   0     1277.88     1146.26       14.62 o   0.1124E-03
   7   7   0       12.59        1.95        5.65 o   0.1389E-01
   0   8   0    12327.94    12108.31       67.35 o   0.2912E-05
   1   8   0       40.36       36.29        3.49 o   0.5933E-02
   2   8   0      306.27      362.25        7.07 o   0.4821E-03
   3   8   0       58.02       88.27        4.04 o   0.2231E-02
   4   8   0      499.06      492.16        9.37 o   0.3208E-03
   5   8   0     1310.66     1298.35       15.91 o   0.9773E-04
   6   8   0      122.51      142.24        6.34 o   0.1311E-02
   7   8   0     2449.20     2334.02       22.56 o   0.4386E-04
   8   8   0     5748.49     5390.62       45.98 o   0.1161E-04
   1   9   0      335.28      340.41        6.98 o   0.4926E-03
   2   9   0      579.14      727.26        9.29 o   0.2353E-03
   3   9   0       -1.58        1.98        3.73 o   0.4044E-01
   4   9   0       17.20        2.75        4.22 o   0.1571E-01
   5   9   0      784.11      786.29       13.09 o   0.1837E-03
   6   9   0       -1.36        0.77        4.78 o   0.3480E-01
   7   9   0       57.12       56.91        4.88 o   0.3019E-02
   8   9   0      424.95      339.25       10.04 o   0.4253E-03
   9   9   0     4992.26     4593.99       51.17 o   0.1480E-04
   0  10   0        8.34       11.70        5.18 o   0.1073E-01
   1  10   0      222.55      147.11        6.51 o   0.1032E-02
   2  10   0     1369.85     1448.68       15.42 o   0.8755E-04
   3  10   0       99.57      128.19        5.58 o   0.1542E-02
   4  10   0       86.04       79.43        5.39 o   0.2268E-02
   5  10   0       34.00       52.46        3.93 o   0.3839E-02
   6  10   0      826.94      719.33       11.78 o   0.1942E-03
   7  10   0      563.37      654.95       10.12 o   0.2490E-03
   8  10   0      343.08      398.83        8.41 o   0.4343E-03
   9  10   0       20.55       33.89        4.25 o   0.5622E-02
  10  10   0     1375.91     1364.07       23.90 o   0.9003E-04
   1  11   0      750.42      731.03       11.11 o   0.2013E-03
   2  11   0      113.91      103.94        5.39 o   0.1601E-02
   3  11   0     4657.68     4549.85       28.92 o   0.1596E-04
   4  11   0       68.72       81.84        4.90 o   0.2216E-02
   5  11   0     1731.44     1777.26       17.51 o   0.6667E-04
   6  11   0       27.54        8.17        4.22 o   0.1021E-01
   7  11   0      426.77      435.93        9.31 o   0.3650E-03
   8  11   0      205.35      160.65        7.30 o   0.9489E-03
   9  11   0       12.82       32.79        3.55 o   0.6688E-02
  10  11   0      169.77      164.96        6.63 o   0.1021E-02
   0  12   0       54.57       71.57        5.88 o   0.2664E-02
   1  12   0      189.75      141.53        6.01 o   0.1105E-02
   2  12   0      572.26      487.06        9.75 o   0.2965E-03
   3  12   0      622.23      559.80       10.43 o   0.2674E-03
   4  12   0      365.19      456.79        8.90 o   0.3762E-03
   5  12   0        9.73       18.04        3.76 o   0.1154E-01
   6  12   0       15.66       24.38        3.86 o   0.7638E-02
   7  12   0      265.36      247.00        7.74 o   0.6549E-03
   8  12   0       29.35       27.98        4.36 o   0.5935E-02
   9  12   0       11.02        9.19        3.38 o   0.1619E-01
   1  13   0       -0.36        3.52        3.49 o   0.4667E-01
   2  13   0        6.14       23.67        3.91 o   0.9307E-02
   3  13   0        6.90        7.26        4.16 o   0.2048E-01
   4  13   0     5156.46     5011.23       38.43 o   0.1350E-04
   5  13   0       36.81       45.70        4.55 o   0.4263E-02
   6  13   0       12.28       32.30        3.26 o   0.6742E-02
   7  13   0       62.77      106.13        4.43 o   0.1998E-02
   8  13   0      486.71      461.54       13.46 o   0.3297E-03
   0  14   0      434.97      406.26       16.78 o   0.3551E-03
   1  14   0        8.84        0.22        4.00 o   0.3111E-01
   2  14   0     1056.20     1222.56       15.87 o   0.1147E-03
   3  14   0      269.17      247.62        8.97 o   0.6557E-03
   4  14   0      146.91      202.68        6.63 o   0.9388E-03
   5  14   0      371.20      391.57        9.42 o   0.4167E-03
   6  14   0        3.22        5.94        4.82 o   0.2029E-01
   1  15   0      115.32      139.66        6.83 o   0.1299E-02
   2  15   0       30.21       46.39        4.24 o   0.4357E-02
   3  15   0      297.58      297.48       10.12 o   0.5482E-03
   0   1   1    13214.30    12270.40       62.90 o   0.2773E-05
   1   1   1      217.37      186.07        4.96 o   0.8133E-03
  -1   2   1      114.60       58.05        4.68 o   0.2222E-02
   0   2   1     7267.94     6988.86       48.29 o   0.7364E-05
   1   2   1      160.51      105.36        5.57 o   0.1507E-02
   2   2   1      234.27      118.55        7.55 o   0.1240E-02
  -2   3   1     2895.42     3154.66       26.27 o   0.3058E-04
  -1   3   1      641.03      749.83       13.73 o   0.2119E-03
   0   3   1    14940.58    14279.50       77.32 o   0.2090E-05
   1   3   1      707.47      809.13       13.37 o   0.1927E-03
   2   3   1     2980.95     3270.02       27.17 o   0.2903E-04
   3   3   1      252.63      250.23        9.54 o   0.6659E-03
  -3   4   1    12295.18    11837.73       64.82 o   0.3101E-05
  -2   4   1      250.72      175.40        8.83 o   0.8726E-03
  -1   4   1     2198.92     2271.43       29.66 o   0.4671E-04
   0   4   1     6933.46     6402.09       49.40 o   0.8747E-05
   1   4   1     2352.55     2382.03       28.36 o   0.4342E-04
   2   4   1      214.20      161.86        8.31 o   0.9859E-03
   3   4   1    11675.09    11602.03       60.37 o   0.3282E-05
   4   4   1     8483.03     8880.10       47.39 o   0.5401E-05
  -4   5   1     6764.89     6632.36       46.69 o   0.8668E-05
  -3   5   1      441.27      598.11       13.07 o   0.2778E-03
  -2   5   1      712.03      703.29       15.39 o   0.1991E-03
  -1   5   1      512.62      659.07       13.27 o   0.2497E-03
   0   5   1      917.40     1259.93       16.78 o   0.1216E-03
   1   5   1      601.15      747.19       13.20 o   0.2157E-03
   2   5   1      734.13      655.16       14.26 o   0.2087E-03
   3   5   1      467.71      663.42       11.46 o   0.2537E-03
   4   5   1     6507.24     6460.31       45.32 o   0.9132E-05
   5   5   1     1347.73     1371.22       21.38 o   0.9270E-04
  -5   6   1     2989.76     2801.78       23.09 o   0.3286E-04
  -4   6   1      541.55      568.52       16.84 o   0.2601E-03
  -3   6   1      597.69      554.38       18.59 o   0.2511E-03
  -2   6   1     1580.38     1513.69       21.06 o   0.8184E-04
  -1   6   1     1683.64     1554.06       22.91 o   0.7366E-04
   0   6   1        7.87       10.20        5.40 o   0.1463E-01
   1   6   1     1704.35     1587.60       22.70 o   0.7202E-04
   2   6   1     1662.60     1573.04       22.61 o   0.7669E-04
   3   6   1      518.41      479.41       13.57 o   0.3059E-03
   4   6   1      534.47      530.69       15.87 o   0.2769E-03
   5   6   1     3244.72     3028.10       22.81 o   0.2922E-04
   6   6   1     1780.76     1802.64       15.82 o   0.6581E-04
  -6   7   1     1279.50     1288.21       14.67 o   0.9963E-04
  -5   7   1      638.30      708.69       10.14 o   0.2189E-03
  -4   7   1      577.34      603.97        9.59 o   0.2675E-03
  -3   7   1     2219.05     2165.33       22.47 o   0.4863E-04
  -2   7   1      663.07      621.04       16.14 o   0.2266E-03
  -1   7   1      325.51      288.25       10.48 o   0.5315E-03
   0   7   1     1178.82     1106.45       19.26 o   0.1102E-03
   1   7   1      261.46      240.22        9.85 o   0.6614E-03
   2   7   1      745.63      672.98       16.01 o   0.2042E-03
   3   7   1     2371.14     2337.20       21.32 o   0.4404E-04
   4   7   1      474.52      508.31        8.30 o   0.3300E-03
   5   7   1      646.73      704.29        9.99 o   0.2193E-03
   6   7   1     1165.58     1202.70       13.53 o   0.1103E-03
   7   7   1       13.16        1.02        4.19 o   0.2438E-01
  -7   8   1      945.77     1052.61       14.10 o   0.1370E-03
  -6   8   1      260.40      332.84        7.73 o   0.5571E-03
  -5   8   1     1669.19     1703.61       17.30 o   0.6932E-04
  -4   8   1      908.63      916.80       11.57 o   0.1552E-03
  -3   8   1      885.29      855.55       11.64 o   0.1636E-03
  -2   8   1      848.92      850.16       11.28 o   0.1744E-03
  -1   8   1      481.50      417.49        8.23 o   0.3727E-03
   0   8   1      572.86      611.03        8.96 o   0.2725E-03
   1   8   1      510.09      450.79        8.54 o   0.3444E-03
   2   8   1      888.60      909.98       10.70 o   0.1622E-03
   3   8   1      848.98      840.59       11.81 o   0.1687E-03
   4   8   1     1042.67     1048.46       13.11 o   0.1306E-03
   5   8   1     1556.03     1605.40       16.38 o   0.7551E-04
   6   8   1      260.12      316.95        7.80 o   0.5771E-03
   7   8   1      857.35      973.68       13.62 o   0.1521E-03
   8   8   1        3.62        6.90        3.45 o   0.2589E-01
  -8   9   1      607.66      586.12       11.11 o   0.2594E-03
  -7   9   1     1366.87     1312.70       15.43 o   0.9740E-04
  -6   9   1       51.62       73.97        5.77 o   0.2504E-02
  -5   9   1      302.78      282.28        8.39 o   0.5854E-03
  -4   9   1     2834.28     3071.82       22.41 o   0.3095E-04
  -3   9   1      682.82      661.57       10.51 o   0.2202E-03
  -2   9   1      158.05      160.79        5.36 o   0.1108E-02
  -1   9   1      929.40      957.75       11.71 o   0.1521E-03
   0   9   1      113.92      146.06        4.98 o   0.1467E-02
   1   9   1      804.33      839.70       10.32 o   0.1802E-03
   2   9   1      141.84      149.21        5.18 o   0.1216E-02
   3   9   1      695.37      680.30       11.09 o   0.2139E-03
   4   9   1     2867.20     3127.45       23.02 o   0.3019E-04
   5   9   1      311.14      294.99        8.51 o   0.5619E-03
   6   9   1       60.39       89.00        5.58 o   0.2137E-02
   7   9   1     1344.79     1262.27       17.10 o   0.1008E-03
   8   9   1      656.96      699.97       12.00 o   0.2188E-03
   9   9   1      266.34      202.49        8.09 o   0.7627E-03
  -9  10   1      272.28      184.88        8.22 o   0.7919E-03
  -8  10   1       20.94       37.01        4.08 o   0.5345E-02
  -7  10   1     1225.57     1225.42       14.93 o   0.1079E-03
  -6  10   1     1076.62     1085.00       13.43 o   0.1244E-03
  -5  10   1      139.88      147.02        5.44 o   0.1168E-02
  -4  10   1      108.36       97.39        5.24 o   0.1723E-02
  -3  10   1      498.32      498.06        9.06 o   0.3195E-03
  -2  10   1     1821.05     1845.89       17.35 o   0.6145E-04
  -1  10   1      526.57      561.22        9.21 o   0.2863E-03
   0  10   1       13.92        3.79        3.92 o   0.2118E-01
   1  10   1      535.04      603.53        9.71 o   0.2685E-03
   2  10   1     1829.17     1836.73       18.89 o   0.6143E-04
   3  10   1      467.90      472.86        9.75 o   0.3380E-03
   4  10   1      122.69      102.13        6.29 o   0.1569E-02
   5  10   1      132.92      147.32        5.37 o   0.1188E-02
   6  10   1      999.36     1016.78       12.39 o   0.1357E-03
   7  10   1     1352.35     1370.97       15.76 o   0.9376E-04
   8  10   1       28.29       39.35        4.09 o   0.4790E-02
   9  10   1      284.44      197.42        8.04 o   0.7486E-03
  10  10   1      123.37       87.46        5.92 o   0.1773E-02
 -10  11   1       39.11       52.14        4.23 o   0.3591E-02
  -9  11   1       59.92       71.00        4.98 o   0.2598E-02
  -8  11   1      143.23      191.74        6.84 o   0.9929E-03
  -7  11   1        0.08        0.28        3.59 o   0.7187E-01
  -6  11   1      574.27      486.43        9.45 o   0.3047E-03
  -5  11   1       38.44       49.13        4.29 o   0.3798E-02
  -4  11   1      246.19      281.91        6.90 o   0.6152E-03
  -3  11   1      254.86      222.96        6.73 o   0.7210E-03
  -2  11   1      369.06      350.58        7.79 o   0.4771E-03
  -1  11   1      557.82      604.18        9.00 o   0.2607E-03
   0  11   1      479.31      414.42        9.83 o   0.3673E-03
   1  11   1      555.29      597.03        9.50 o   0.2629E-03
   2  11   1      324.21      311.95        8.05 o   0.5417E-03
   3  11   1      263.24      225.85        6.81 o   0.7061E-03
   4  11   1      296.47      326.54        7.29 o   0.5197E-03
   5  11   1       54.85       70.14        4.66 o   0.2679E-02
   6  11   1      653.85      553.08       11.34 o   0.2607E-03
   7  11   1       -3.63        3.95        4.04 o   0.2727E-01
   8  11   1      136.96      181.81        6.33 o   0.1052E-02
   9  11   1       55.60       66.20        4.47 o   0.2818E-02
  10  11   1       49.14       71.02        4.53 o   0.2696E-02
  -9  12   1       36.04       51.97        3.70 o   0.3827E-02
  -8  12   1      160.09      146.61        6.59 o   0.1142E-02
  -7  12   1      154.49      206.82        6.29 o   0.9091E-03
  -6  12   1       79.86       69.72        4.95 o   0.2324E-02
  -5  12   1      247.52      257.00        6.92 o   0.6646E-03
  -4  12   1      942.24      969.81       13.84 o   0.1467E-03
  -3  12   1      425.30      413.68        9.73 o   0.3812E-03
  -2  12   1      192.42      216.12        6.10 o   0.8414E-03
  -1  12   1      135.10       85.32        5.48 o   0.1646E-02
   0  12   1     2754.36     2786.95       19.92 o   0.3474E-04
   1  12   1       77.64       73.69        4.58 o   0.2242E-02
   2  12   1      218.28      220.98        6.99 o   0.7882E-03
   3  12   1      386.31      377.72        8.64 o   0.4247E-03
   4  12   1      979.67     1021.20       13.59 o   0.1386E-03
   5  12   1      214.44      222.85        6.69 o   0.7728E-03
   6  12   1       93.53       77.90        5.10 o   0.2051E-02
   7  12   1      147.94      202.21        6.01 o   0.9391E-03
   8  12   1      188.15      164.73        6.94 o   0.9950E-03
   9  12   1       47.45       52.30        4.14 o   0.3500E-02
  -8  13   1      169.58      176.41        8.10 o   0.9758E-03
  -7  13   1       27.89       39.72        3.50 o   0.4949E-02
  -6  13   1       97.81      106.51        4.68 o   0.1700E-02
  -5  13   1      143.53      137.50        6.31 o   0.1246E-02
  -4  13   1      296.74      243.95        8.55 o   0.6347E-03
  -3  13   1      300.75      282.51        8.72 o   0.5692E-03
  -2  13   1      132.91      149.27        5.77 o   0.1224E-02
  -1  13   1      153.41      142.71        5.35 o   0.1199E-02
   0  13   1       15.06        9.06        3.66 o   0.1504E-01
   1  13   1      125.06      128.01        5.64 o   0.1375E-02
   2  13   1      154.23      174.91        6.27 o   0.1038E-02
   3  13   1      320.26      303.40        9.30 o   0.5265E-03
   4  13   1      241.56      208.58        8.50 o   0.7593E-03
   5  13   1      183.57      164.55        7.23 o   0.1004E-02
   6  13   1      110.56      113.73        5.26 o   0.1550E-02
   7  13   1       31.27       41.05        3.75 o   0.4609E-02
   8  13   1      157.57      165.00        7.17 o   0.1060E-02
  -6  14   1      571.20      602.76       13.71 o   0.2554E-03
  -5  14   1      192.93      173.98        7.17 o   0.9286E-03
  -4  14   1       17.57       27.77        4.28 o   0.6920E-02
  -3  14   1      355.17      351.67        9.61 o   0.4653E-03
  -2  14   1      200.12      251.15        7.39 o   0.7215E-03
  -1  14   1      324.17      338.34        9.15 o   0.4912E-03
   0  14   1      498.42      540.19       11.01 o   0.2908E-03
   1  14   1      328.64      332.98        8.72 o   0.4967E-03
   2  14   1      228.05      270.88        8.21 o   0.6505E-03
   3  14   1      385.73      395.63       10.43 o   0.4125E-03
   4  14   1       15.16       23.68        3.83 o   0.8161E-02
   5  14   1      226.32      185.20        8.04 o   0.8323E-03
   6  14   1      526.35      542.37       15.54 o   0.2801E-03
  -3  15   1       55.60       52.01        5.61 o   0.3233E-02
  -2  15   1      166.86      183.95        7.68 o   0.9518E-03
  -1  15   1       36.30       43.17        4.56 o   0.4142E-02
   0  15   1      112.32       98.45        6.69 o   0.1679E-02
   1  15   1       27.20       44.70        4.42 o   0.4359E-02
   2  15   1      100.23      137.19        5.81 o   0.1397E-02
   3  15   1       97.11       75.35        6.20 o   0.2099E-02
   0   1   2      570.39      457.20        8.58 o   0.3144E-03
   1   1   2      813.86     1044.69       10.52 o   0.1678E-03
  -1   2   2    14393.04    15815.57       73.60 o   0.1986E-05
   0   2   2       60.94       48.27        4.02 o   0.3728E-02
   1   2   2    14008.63    15556.00       64.25 o   0.2066E-05
   2   2   2    18500.82    21369.36       82.90 o   0.1107E-05
  -2   3   2    20765.63    22585.47       92.28 o   0.9854E-06
  -1   3   2    26009.49    25731.27      132.47 o   0.7289E-06
   0   3   2    10551.36     9489.91       62.00 o   0.4228E-05
   1   3   2    25276.02    24972.58      111.35 o   0.7743E-06
   2   3   2    20795.93    22873.09       95.00 o   0.9677E-06
   3   3   2    15537.42    13841.72       72.61 o   0.2170E-05
  -3   4   2      966.58      964.54       14.95 o   0.1430E-03
  -2   4   2      388.90      337.43       11.79 o   0.4258E-03
  -1   4   2     1226.06     1750.93       23.83 o   0.7442E-04
   0   4   2      423.31      464.46       12.64 o   0.3272E-03
   1   4   2     1177.41     1749.78       21.11 o   0.7612E-04
   2   4   2      409.44      362.26       10.37 o   0.4037E-03
   3   4   2      913.40      903.61       15.06 o   0.1542E-03
   4   4   2      324.40      299.11        8.67 o   0.5607E-03
  -4   5   2     2193.65     2318.65       24.92 o   0.4628E-04
  -3   5   2    12224.63    11845.98       78.94 o   0.3058E-05
  -2   5   2     1549.42     1539.07       21.54 o   0.8122E-04
  -1   5   2     5805.75     5587.85       43.57 o   0.1106E-04
   0   5   2     1786.22     2197.79       20.84 o   0.5379E-04
   1   5   2     5841.49     5561.08       38.70 o   0.1113E-04
   2   5   2     1670.62     1655.83       20.61 o   0.7393E-04
   3   5   2    11450.96    11190.06       58.90 o   0.3432E-05
   4   5   2     2224.95     2267.30       24.60 o   0.4699E-04
   5   5   2       47.59       37.21        6.18 o   0.3888E-02
  -5   6   2     2070.74     2060.37       18.88 o   0.5355E-04
  -4   6   2       11.71       10.77        6.14 o   0.9179E-02
  -3   6   2     4407.64     4337.20       46.52 o   0.1681E-04
  -2   6   2     2425.76     2372.53       29.94 o   0.4221E-04
  -1   6   2     1839.63     1918.46       23.50 o   0.6129E-04
   0   6   2       65.27       81.85        5.96 o   0.1723E-02
   1   6   2     1563.84     1646.55       21.37 o   0.7571E-04
   2   6   2     2462.68     2376.80       28.41 o   0.4199E-04
   3   6   2     4234.57     4180.36       36.20 o   0.1808E-04
   4   6   2        3.53        4.63        5.51 o   0.1509E-01
   5   6   2     2093.14     2084.51       19.00 o   0.5267E-04
   6   6   2     1491.61     1626.83       14.72 o   0.7804E-04
  -6   7   2      922.38      954.16       12.61 o   0.1511E-03
  -5   7   2     1737.68     1639.90       16.95 o   0.7073E-04
  -4   7   2      823.73      809.66       11.10 o   0.1800E-03
  -3   7   2      526.12      404.95       10.65 o   0.3603E-03
  -2   7   2      652.68      537.29       15.79 o   0.2483E-03
  -1   7   2     1196.81     1179.59       20.66 o   0.1107E-03
   0   7   2      268.61      168.14        9.93 o   0.7501E-03
   1   7   2     1121.26     1114.60       18.58 o   0.1203E-03
   2   7   2      667.40      547.18       14.55 o   0.2455E-03
   3   7   2      405.34      394.56        9.15 o   0.4125E-03
   4   7   2      814.56      805.62       11.16 o   0.1817E-03
   5   7   2     1898.05     1815.17       16.28 o   0.6214E-04
   6   7   2      911.87      964.28       11.62 o   0.1510E-03
   7   7   2     3433.96     3431.39       24.85 o   0.2551E-04
  -7   8   2     2157.31     2115.10       20.29 o   0.5106E-04
  -6   8   2      789.41      794.98       12.75 o   0.1850E-03
  -5   8   2      295.83      293.98        7.26 o   0.5810E-03
  -4   8   2     3629.73     3665.70       23.57 o   0.2296E-04
  -3   8   2      351.96      315.69        7.27 o   0.4981E-03
  -2   8   2      748.71      671.79       10.76 o   0.2193E-03
  -1   8   2     1394.79     1517.43       14.22 o   0.8514E-04
   0   8   2      360.58      412.34        7.22 o   0.4646E-03
   1   8   2     1384.34     1492.74       13.98 o   0.8673E-04
   2   8   2      734.80      665.13        9.95 o   0.2236E-03
   3   8   2      376.13      338.10        7.70 o   0.4617E-03
   4   8   2     3530.65     3566.78       22.82 o   0.2399E-04
   5   8   2      314.73      300.25        8.01 o   0.5578E-03
   6   8   2      805.62      824.05       12.17 o   0.1788E-03
   7   8   2     2202.41     2215.13       21.81 o   0.4832E-04
   8   8   2      728.53      657.43       10.54 o   0.2192E-03
  -8   9   2       53.12        9.62        5.12 o   0.6668E-02
  -7   9   2      642.01      644.86       10.27 o   0.2307E-03
  -6   9   2      118.77      109.26        6.35 o   0.1531E-02
  -5   9   2      162.33      184.99        6.85 o   0.9748E-03
  -4   9   2     1263.29     1330.19       14.59 o   0.9986E-04
  -3   9   2      384.52      416.62        7.86 o   0.4036E-03
  -2   9   2      349.55      348.19        7.43 o   0.4765E-03
  -1   9   2      284.30      279.08        6.97 o   0.5957E-03
   0   9   2      863.21      905.60       11.27 o   0.1595E-03
   1   9   2      273.45      261.06        6.69 o   0.6297E-03
   2   9   2      369.18      364.11        7.63 o   0.4525E-03
   3   9   2      378.05      396.89        8.53 o   0.4190E-03
   4   9   2     1101.19     1180.37       14.35 o   0.1171E-03
   5   9   2      112.80      137.59        5.63 o   0.1368E-02
   6   9   2      101.69       98.20        6.57 o   0.1717E-02
   7   9   2      676.04      689.04       12.29 o   0.2129E-03
   8   9   2        2.76       14.70        4.31 o   0.1421E-01
   9   9   2      592.09      601.21       11.19 o   0.2570E-03
  -9  10   2      327.27      377.48        8.27 o   0.4544E-03
  -8  10   2      131.53      101.33        5.97 o   0.1537E-02
  -7  10   2      302.76      281.90        7.92 o   0.5731E-03
  -6  10   2      936.31      812.81       12.88 o   0.1688E-03
  -5  10   2      116.32      121.88        5.31 o   0.1473E-02
  -4  10   2      159.26      180.03        5.80 o   0.1022E-02
  -3  10   2     2586.72     2730.76       20.37 o   0.3675E-04
  -2  10   2      212.50      203.98        6.82 o   0.8037E-03
  -1  10   2      256.55      273.89        6.81 o   0.6325E-03
   0  10   2      335.70      405.27        7.81 o   0.4427E-03
   1  10   2      277.97      292.71        7.18 o   0.5839E-03
   2  10   2      154.32      133.47        6.60 o   0.1185E-02
   3  10   2     2656.49     2816.85       23.39 o   0.3503E-04
   4  10   2      146.41      161.13        7.30 o   0.1112E-02
   5  10   2      102.51      115.86        5.22 o   0.1591E-02
   6  10   2      923.06      802.73       12.26 o   0.1719E-03
   7  10   2      288.40      269.55        8.06 o   0.6004E-03
   8  10   2      149.41      121.06        6.18 o   0.1311E-02
   9  10   2      311.47      362.88        8.62 o   0.4750E-03
  10  10   2      257.94      334.01        8.01 o   0.5354E-03
 -10  11   2      405.26      365.94        9.82 o   0.4275E-03
  -9  11   2       37.47       37.52        4.36 o   0.4716E-02
  -8  11   2       20.16       27.15        4.05 o   0.6562E-02
  -7  11   2      305.17      330.02        8.06 o   0.5154E-03
  -6  11   2      149.13      159.95        5.81 o   0.1109E-02
  -5  11   2      766.54      741.95       11.15 o   0.1946E-03
  -4  11   2      549.94      565.31       10.09 o   0.2745E-03
  -3  11   2      727.45      657.88       11.02 o   0.2211E-03
  -2  11   2      617.17      610.09        9.66 o   0.2546E-03
  -1  11   2      344.42      320.11        7.42 o   0.5155E-03
   0  11   2      168.44      190.09        6.30 o   0.9698E-03
   1  11   2      328.46      319.10        7.28 o   0.5269E-03
   2  11   2      587.46      581.44       10.73 o   0.2677E-03
   3  11   2      673.77      612.79       11.38 o   0.2400E-03
   4  11   2      568.17      599.56        9.98 o   0.2596E-03
   5  11   2      785.85      747.58       11.62 o   0.1911E-03
   6  11   2      139.49      145.57        6.40 o   0.1196E-02
   7  11   2      353.83      377.91        8.65 o   0.4421E-03
   8  11   2       38.94       40.41        4.47 o   0.4197E-02
   9  11   2       33.98       49.30        4.07 o   0.4108E-02
  10  11   2      383.16      356.24        9.64 o   0.4455E-03
  -9  12   2      134.91      158.08        5.29 o   0.1152E-02
  -8  12   2      100.21       68.40        5.69 o   0.2198E-02
  -7  12   2      392.33      376.26        9.07 o   0.4246E-03
  -6  12   2      192.94      246.70        6.38 o   0.7554E-03
  -5  12   2       97.61      114.67        4.77 o   0.1613E-02
  -4  12   2      202.12      200.07        7.24 o   0.8443E-03
  -3  12   2      419.43      454.23        9.09 o   0.3628E-03
  -2  12   2      124.11      150.55        5.67 o   0.1226E-02
  -1  12   2     1399.22     1454.21       14.28 o   0.8826E-04
   0  12   2      174.89      155.25        5.73 o   0.1075E-02
   1  12   2     1371.92     1438.56       15.03 o   0.8969E-04
   2  12   2      106.00      124.36        5.77 o   0.1467E-02
   3  12   2      449.98      481.01        9.23 o   0.3390E-03
   4  12   2      198.10      187.29        6.86 o   0.8932E-03
   5  12   2       88.10       98.53        5.44 o   0.1825E-02
   6  12   2      189.40      232.42        6.60 o   0.7921E-03
   7  12   2      365.63      350.01        8.87 o   0.4590E-03
   8  12   2      101.07       69.58        5.70 o   0.2165E-02
   9  12   2      151.61      147.95        6.96 o   0.1136E-02
  -8  13   2      243.89      237.23       10.03 o   0.6802E-03
  -7  13   2      619.78      610.68       12.92 o   0.2477E-03
  -6  13   2       73.62      130.14        4.45 o   0.1596E-02
  -5  13   2      232.65      227.91        8.58 o   0.7327E-03
  -4  13   2       46.09       59.46        4.28 o   0.3194E-02
  -3  13   2      591.50      577.34       10.61 o   0.2661E-03
  -2  13   2      131.23      148.94        5.42 o   0.1230E-02
  -1  13   2     1866.55     1815.77       16.76 o   0.6332E-04
   0  13   2      247.93      178.42        7.03 o   0.8307E-03
   1  13   2     1770.90     1704.34       18.09 o   0.6843E-04
   2  13   2       96.63      115.63        5.29 o   0.1612E-02
   3  13   2      595.45      566.04       12.60 o   0.2659E-03
   4  13   2       57.27       61.91        5.83 o   0.2792E-02
   5  13   2      268.91      263.50        8.77 o   0.6299E-03
   6  13   2       86.57      133.34        4.87 o   0.1503E-02
   7  13   2      632.68      607.09       11.96 o   0.2483E-03
   8  13   2      221.61      235.06        8.84 o   0.7175E-03
  -6  14   2      102.75      108.14        6.95 o   0.1589E-02
  -5  14   2       40.65       56.09        4.49 o   0.3414E-02
  -4  14   2      138.12      134.35        6.73 o   0.1259E-02
  -3  14   2       71.42       77.30        5.33 o   0.2331E-02
  -2  14   2       84.40      107.77        5.32 o   0.1777E-02
  -1  14   2      230.66      229.05        7.94 o   0.7224E-03
   0  14   2     1566.43     1646.41       17.90 o   0.7349E-04
   1  14   2      240.68      209.22        7.84 o   0.7571E-03
   2  14   2      128.43      130.15        6.14 o   0.1357E-02
   3  14   2       60.72       69.71        5.42 o   0.2621E-02
   4  14   2      136.03      137.05        6.47 o   0.1255E-02
   5  14   2       55.28       67.69        4.59 o   0.2755E-02
   6  14   2      135.40      127.76        7.52 o   0.1292E-02
  -3  15   2       21.23       33.87        4.69 o   0.5517E-02
  -2  15   2       91.64       79.83        6.64 o   0.2014E-02
  -1  15   2      220.27      216.18        9.33 o   0.7586E-03
   0  15   2       58.41       66.66        5.59 o   0.2843E-02
   1  15   2      195.69      240.52        7.72 o   0.7460E-03
   2  15   2      103.07      105.42        6.33 o   0.1641E-02
   3  15   2       29.73       41.27        4.53 o   0.4522E-02
   0   1   3    20602.67    19705.43      100.58 o   0.1088E-05
   1   1   3     6535.08     7087.46       38.21 o   0.8074E-05
  -1   2   3    15643.56    14907.18       71.35 o   0.1973E-05
   0   2   3    10550.85     9329.57       53.84 o   0.4298E-05
   1   2   3    15365.64    14697.63       70.92 o   0.2029E-05
   2   2   3     2411.21     2411.57       22.00 o   0.4131E-04
  -2   3   3   100607.77    96486.28      336.47 o   0.5042E-07
  -1   3   3    15210.23    16004.00       84.97 o   0.1886E-05
   0   3   3     1147.80     1674.89       17.40 o   0.8519E-04
   1   3   3    15309.03    16136.09       81.48 o   0.1863E-05
   2   3   3   101496.29    98433.66      358.83 o   0.4865E-07
   3   3   3    20420.80    20977.53       81.43 o   0.1093E-05
  -3   4   3       12.39       25.69        4.08 o   0.7667E-02
  -2   4   3     1399.37     1572.35       18.57 o   0.8435E-04
  -1   4   3     4248.81     4853.82       36.87 o   0.1561E-04
   0   4   3      390.92      604.06       12.67 o   0.2868E-03
   1   4   3     4121.96     4660.30       42.08 o   0.1644E-04
   2   4   3     1382.15     1598.12       18.20 o   0.8338E-04
   3   4   3       13.47       19.86        4.15 o   0.8063E-02
   4   4   3     4551.74     4890.79       33.51 o   0.1492E-04
  -4   5   3      438.52      305.16       12.54 o   0.4636E-03
  -3   5   3      381.82      365.12       12.32 o   0.4241E-03
  -2   5   3     3965.18     4323.86       41.73 o   0.1842E-04
  -1   5   3     2936.02     3388.18       29.39 o   0.2764E-04
   0   5   3      235.48      474.23        8.52 o   0.4430E-03
   1   5   3     3409.11     3891.26       28.23 o   0.2233E-04
   2   5   3     3898.71     4186.08       33.48 o   0.1945E-04
   3   5   3      390.53      344.37       10.11 o   0.4481E-03
   4   5   3      511.05      335.07       11.99 o   0.4123E-03
   5   5   3       17.22        5.13        5.40 o   0.1112E-01
  -5   6   3      490.60      489.91        9.01 o   0.3244E-03
  -4   6   3      669.84      554.19       17.42 o   0.2421E-03
  -3   6   3     1417.53     1607.82       25.84 o   0.7652E-04
  -2   6   3     8722.09     8751.38       65.93 o   0.5208E-05
  -1   6   3     1298.54     1582.01       19.61 o   0.8374E-04
   0   6   3     1773.62     1556.56       23.06 o   0.6813E-04
   1   6   3     1429.63     1680.04       19.20 o   0.7630E-04
   2   6   3     8314.06     8307.98       54.54 o   0.5719E-05
   3   6   3     1555.38     1761.71       20.57 o   0.6905E-04
   4   6   3      692.84      635.69       15.58 o   0.2202E-03
   5   6   3      532.49      532.04        9.45 o   0.2955E-03
   6   6   3      927.87      805.69       10.97 o   0.1685E-03
  -6   7   3      887.52      802.16       12.30 o   0.1732E-03
  -5   7   3      840.41      826.02       11.29 o   0.1739E-03
  -4   7   3     1386.57     1476.09       14.68 o   0.8721E-04
  -3   7   3      314.37      269.92        8.99 o   0.5614E-03
  -2   7   3      280.89      329.83       11.35 o   0.5148E-03
  -1   7   3     8003.34     8465.25       58.22 o   0.5966E-05
   0   7   3      567.03      483.46       14.72 o   0.3214E-03
   1   7   3     7979.91     8527.31       57.99 o   0.5927E-05
   2   7   3      272.62      288.75       10.08 o   0.5773E-03
   3   7   3      347.81      306.88        8.21 o   0.5003E-03
   4   7   3     1447.79     1529.03       14.70 o   0.8296E-04
   5   7   3      994.59      980.05       12.16 o   0.1412E-03
   6   7   3     1033.56      946.28       12.35 o   0.1428E-03
   7   7   3     2437.75     2629.48       21.00 o   0.3859E-04
  -7   8   3     1724.66     1822.56       18.05 o   0.6467E-04
  -6   8   3      615.21      627.67       11.00 o   0.2438E-03
  -5   8   3      168.96      188.90        5.96 o   0.9609E-03
  -4   8   3     1457.01     1419.04       14.29 o   0.8669E-04
  -3   8   3     1117.17     1096.96       12.76 o   0.1234E-03
  -2   8   3     2338.61     2292.81       18.73 o   0.4588E-04
  -1   8   3     1729.80     1631.33       15.85 o   0.7355E-04
   0   8   3       12.78        9.04        3.79 o   0.1398E-01
   1   8   3     1808.34     1720.52       16.58 o   0.6864E-04
   2   8   3     2225.60     2205.85       17.07 o   0.4884E-04
   3   8   3     1276.04     1258.26       13.76 o   0.1037E-03
   4   8   3     1325.67     1285.42       14.53 o   0.9810E-04
   5   8   3      137.31      159.64        5.84 o   0.1153E-02
   6   8   3      698.73      694.77       11.54 o   0.2140E-03
   7   8   3     1746.64     1871.02       19.30 o   0.6265E-04
   8   8   3     2595.78     2441.89       20.89 o   0.4032E-04
  -8   9   3      195.45      171.08        6.78 o   0.9789E-03
  -7   9   3      377.72      429.78        8.23 o   0.3934E-03
  -6   9   3      396.08      412.34        9.36 o   0.4035E-03
  -5   9   3      637.45      666.09       11.58 o   0.2305E-03
  -4   9   3      350.60      385.43        8.30 o   0.4445E-03
  -3   9   3      273.23      306.58        7.26 o   0.5762E-03
  -2   9   3      794.83      839.68       10.83 o   0.1756E-03
  -1   9   3      623.91      612.88       10.12 o   0.2524E-03
   0   9   3     2893.59     2917.15       21.09 o   0.3169E-04
   1   9   3      664.24      669.95       10.38 o   0.2299E-03
   2   9   3      918.70      985.08       12.25 o   0.1450E-03
   3   9   3      260.46      291.49        7.32 o   0.6069E-03
   4   9   3      391.95      369.33        8.46 o   0.4389E-03
   5   9   3      621.55      615.91       11.77 o   0.2467E-03
   6   9   3      480.81      499.05       11.12 o   0.3228E-03
   7   9   3      394.93      444.70        9.86 o   0.3731E-03
   8   9   3      167.72      148.78        6.53 o   0.1142E-02
   9   9   3      185.08      249.36        6.63 o   0.7574E-03
  -9  10   3      177.47      180.00        7.01 o   0.9485E-03
  -8  10   3       32.98       45.25        4.56 o   0.4116E-02
  -7  10   3      639.13      718.58       11.52 o   0.2162E-03
  -6  10   3      878.21      888.29       12.95 o   0.1612E-03
  -5  10   3     1159.36     1019.83       13.93 o   0.1272E-03
  -4  10   3       51.70       41.31        5.44 o   0.3874E-02
  -3  10   3     1175.38     1137.10       14.56 o   0.1171E-03
  -2  10   3     1461.44     1506.75       16.33 o   0.8361E-04
  -1  10   3      351.15      355.83        8.23 o   0.4775E-03
   0  10   3     3353.67     3307.94       23.97 o   0.2650E-04
   1  10   3      330.85      325.71        7.76 o   0.5212E-03
   2  10   3     1623.02     1643.09       18.16 o   0.7358E-04
   3  10   3     1137.26     1119.22       15.50 o   0.1199E-03
   4  10   3       39.24       29.11        5.27 o   0.5146E-02
   5  10   3     1132.03     1001.54       14.81 o   0.1300E-03
   6  10   3      884.08      886.38       12.93 o   0.1609E-03
   7  10   3      554.64      640.68       10.58 o   0.2501E-03
   8  10   3       47.84       69.34        4.71 o   0.2783E-02
   9  10   3      164.23      167.32        6.56 o   0.1028E-02
  10  10   3      215.42      253.07        8.11 o   0.7070E-03
 -10  11   3       56.40       63.08        4.56 o   0.2907E-02
  -9  11   3       28.69       50.08        4.26 o   0.3924E-02
  -8  11   3        0.40        6.86        3.65 o   0.2856E-01
  -7  11   3      314.06      311.14        7.91 o   0.5341E-03
  -6  11   3      843.58      771.90       12.05 o   0.1845E-03
  -5  11   3     1565.90     1384.02       15.53 o   0.8680E-04
  -4  11   3     2676.47     2664.79       20.98 o   0.3687E-04
  -3  11   3      321.96      320.33        8.32 o   0.5102E-03
  -2  11   3      230.24      216.17        6.26 o   0.7634E-03
  -1  11   3       82.74       95.63        4.58 o   0.1879E-02
   0  11   3      293.51      333.13        6.83 o   0.5288E-03
   1  11   3       63.24       81.56        4.81 o   0.2254E-02
   2  11   3      289.34      256.09        7.79 o   0.6183E-03
   3  11   3      303.27      304.29        8.10 o   0.5411E-03
   4  11   3     2663.09     2668.46       21.95 o   0.3685E-04
   5  11   3     1521.14     1366.56       17.51 o   0.8846E-04
   6  11   3      900.78      817.22       13.19 o   0.1709E-03
   7  11   3      394.47      382.18        9.29 o   0.4205E-03
   8  11   3       -0.88        6.47        3.54 o   0.3109E-01
   9  11   3       13.78       40.34        3.70 o   0.5337E-02
  10  11   3       47.37       67.46        4.02 o   0.2952E-02
  -9  12   3       21.81       24.45        3.33 o   0.7472E-02
  -8  12   3      135.37      121.61        5.72 o   0.1389E-02
  -7  12   3      289.43      274.72        8.11 o   0.5944E-03
  -6  12   3      150.17      129.25        5.68 o   0.1276E-02
  -5  12   3      170.73      180.80        5.97 o   0.9912E-03
  -4  12   3      314.99      351.26        8.76 o   0.4831E-03
  -3  12   3      903.15      908.22       13.30 o   0.1563E-03
  -2  12   3      560.36      539.99        9.98 o   0.2846E-03
  -1  12   3      526.76      550.88        9.14 o   0.2892E-03
   0  12   3       29.85        1.69        4.53 o   0.1263E-01
   1  12   3      615.56      631.20       10.51 o   0.2442E-03
   2  12   3      526.23      502.32       10.08 o   0.3073E-03
   3  12   3      902.27      930.98       13.04 o   0.1535E-03
   4  12   3      328.48      372.96        8.38 o   0.4569E-03
   5  12   3      160.25      172.13        6.60 o   0.1038E-02
   6  12   3      169.45      135.21        6.73 o   0.1167E-02
   7  12   3      233.72      225.50        7.55 o   0.7374E-03
   8  12   3      144.13      130.06        6.31 o   0.1287E-02
   9  12   3       26.19       22.16        4.19 o   0.7051E-02
  -8  13   3      208.57      234.22        9.40 o   0.7341E-03
  -7  13   3        3.38        9.95        3.23 o   0.1842E-01
  -6  13   3      453.63      480.95       10.41 o   0.3348E-03
  -5  13   3       39.29       47.28        4.05 o   0.4101E-02
  -4  13   3      161.42      170.33        6.25 o   0.1020E-02
  -3  13   3       44.35       35.08        4.53 o   0.4554E-02
  -2  13   3      607.32      599.55       10.26 o   0.2559E-03
  -1  13   3      153.49      167.50        5.71 o   0.1058E-02
   0  13   3     1277.17     1342.75       14.53 o   0.9783E-04
   1  13   3      151.97      159.36        6.01 o   0.1092E-02
   2  13   3      687.30      675.06       11.48 o   0.2216E-03
   3  13   3       42.56       35.37        5.25 o   0.4459E-02
   4  13   3      166.25      177.83        7.93 o   0.9571E-03
   5  13   3       55.31       43.81        5.22 o   0.3668E-02
   6  13   3      432.04      444.43       10.31 o   0.3611E-03
   7  13   3        9.28        8.63        3.57 o   0.1616E-01
   8  13   3      206.45      225.98        9.16 o   0.7571E-03
  -6  14   3      379.00      346.60       13.36 o   0.4376E-03
  -5  14   3      211.48      215.99        7.73 o   0.7847E-03
  -4  14   3      317.52      302.51        9.17 o   0.5290E-03
  -3  14   3       -4.82        3.16        3.86 o   0.2893E-01
  -2  14   3       44.66       68.48        4.28 o   0.2859E-02
  -1  14   3      401.23      467.62        9.57 o   0.3575E-03
   0  14   3      123.53      123.42        5.39 o   0.1467E-02
   1  14   3      398.41      422.35        9.62 o   0.3869E-03
   2  14   3       52.48       68.42        4.98 o   0.2704E-02
   3  14   3        7.29        9.08        4.01 o   0.1587E-01
   4  14   3      327.80      308.66        8.96 o   0.5171E-03
   5  14   3      223.56      225.49        8.42 o   0.7417E-03
   6  14   3      411.99      357.57       10.84 o   0.4265E-03
  -3  15   3      268.55      254.19       10.32 o   0.6272E-03
  -2  15   3       64.59       72.87        6.00 o   0.2378E-02
  -1  15   3      364.58      416.54       11.30 o   0.4013E-03
   0  15   3       42.63       38.28        5.61 o   0.4115E-02
   1  15   3      377.00      440.49       11.49 o   0.3802E-03
   2  15   3       46.92       52.69        4.75 o   0.3327E-02
   3  15   3      256.14      250.19        9.88 o   0.6479E-03
   0   0   4    29805.82    27080.17      309.88 o   0.5270E-06
   0   1   4     1697.16     1874.80       17.53 o   0.6500E-04
   1   1   4      786.90     1252.83       10.83 o   0.1357E-03
  -1   2   4     3266.57     3596.24       26.05 o   0.2488E-04
   0   2   4     6803.45     8232.23       42.29 o   0.6532E-05
   1   2   4     3164.41     3489.87       26.72 o   0.2604E-04
   2   2   4     8547.49     8395.70       48.88 o   0.5623E-05
  -2   3   4    38317.85    37128.54      145.91 o   0.3566E-06
  -1   3   4    28360.24    28146.22      118.90 o   0.6066E-06
   0   3   4     4872.72     5223.87       35.36 o   0.1433E-04
   1   3   4    27691.18    28044.89      117.18 o   0.6187E-06
   2   3   4    37436.80    37488.22      145.57 o   0.3574E-06
   3   3   4      668.93      799.31       12.10 o   0.1908E-03
  -3   4   4     1455.21     1351.14       17.30 o   0.8905E-04
  -2   4   4      188.17      194.93        7.61 o   0.8688E-03
  -1   4   4      409.72      455.03       10.85 o   0.3862E-03
   0   4   4      565.38      547.23       11.77 o   0.2867E-03
   1   4   4      406.36      437.16       12.07 o   0.4001E-03
   2   4   4      288.04      290.60        9.32 o   0.5660E-03
   3   4   4     1528.28     1394.09       18.27 o   0.8453E-04
   4   4   4     2791.79     2303.45       24.97 o   0.4311E-04
  -4   5   4     1079.05      970.99       19.24 o   0.1301E-03
  -3   5   4     2425.09     2437.43       27.67 o   0.4097E-04
  -2   5   4     4201.83     4609.53       35.91 o   0.1680E-04
  -1   5   4      215.02      208.39        8.16 o   0.8535E-03
   0   5   4      849.98      770.29       14.87 o   0.1741E-03
   1   5   4      248.32      256.87        8.54 o   0.6981E-03
   2   5   4     3873.87     4301.91       34.06 o   0.1884E-04
   3   5   4     2401.04     2408.70       23.92 o   0.4198E-04
   4   5   4     1060.08      904.54       16.59 o   0.1401E-03
   5   5   4     2083.09     1966.51       28.86 o   0.5466E-04
  -5   6   4     1074.81     1155.80       12.52 o   0.1218E-03
  -4   6   4      217.05      150.14       10.94 o   0.9322E-03
  -3   6   4     3444.09     3670.77       43.43 o   0.2331E-04
  -2   6   4      869.44      799.51       19.31 o   0.1664E-03
  -1   6   4     1269.03     1066.17       21.51 o   0.1113E-03
   0   6   4     1377.28     1234.50       23.43 o   0.9589E-04
   1   6   4     1231.47      989.70       17.93 o   0.1213E-03
   2   6   4      860.46      804.50       15.19 o   0.1708E-03
   3   6   4     3522.02     3822.87       33.92 o   0.2248E-04
   4   6   4      225.13      153.31        9.03 o   0.9421E-03
   5   6   4     1103.04     1185.27       13.06 o   0.1182E-03
   6   6   4      719.42      795.76        9.93 o   0.1992E-03
  -6   7   4     1112.66     1058.01       13.19 o   0.1271E-03
  -5   7   4      154.43      150.74        5.84 o   0.1148E-02
  -4   7   4      948.56      931.50       12.21 o   0.1478E-03
  -3   7   4     2422.50     2345.98       20.35 o   0.4396E-04
  -2   7   4       48.84       70.42        6.95 o   0.2725E-02
  -1   7   4     3866.39     3765.81       44.84 o   0.2047E-04
   0   7   4       84.32       36.85        7.35 o   0.3036E-02
   1   7   4     3935.62     3852.66       38.30 o   0.2007E-04
   2   7   4       11.41       30.97        4.70 o   0.7152E-02
   3   7   4     2352.95     2305.37       19.95 o   0.4530E-04
   4   7   4      958.44      936.17       12.45 o   0.1464E-03
   5   7   4      200.67      206.18        5.93 o   0.8481E-03
   6   7   4     1293.80     1215.53       13.32 o   0.1061E-03
   7   7   4      358.46      405.00        7.74 o   0.4185E-03
  -7   8   4      127.32      141.02        5.95 o   0.1277E-02
  -6   8   4     1064.25      986.66       14.13 o   0.1369E-03
  -5   8   4      482.57      457.28        9.90 o   0.3471E-03
  -4   8   4     1243.91     1288.47       14.16 o   0.1034E-03
  -3   8   4      158.51      117.60        5.54 o   0.1331E-02
  -2   8   4      963.26      935.77       11.77 o   0.1475E-03
  -1   8   4     2845.27     2855.12       21.10 o   0.3355E-04
   0   8   4       11.85        0.41        3.66 o   0.2699E-01
   1   8   4     3010.06     3033.86       22.28 o   0.3068E-04
   2   8   4     1231.42     1198.61       13.95 o   0.1079E-03
   3   8   4      140.33      100.55        5.03 o   0.1561E-02
   4   8   4     1300.80     1326.77       13.94 o   0.9896E-04
   5   8   4      423.24      407.03        9.42 o   0.3974E-03
   6   8   4     1113.84     1024.10       14.94 o   0.1298E-03
   7   8   4      126.34      134.59        6.18 o   0.1317E-02
   8   8   4        0.17       16.64        4.06 o   0.1414E-01
  -8   9   4      101.52      102.43        5.69 o   0.1678E-02
  -7   9   4       79.89       82.44        4.96 o   0.2113E-02
  -6   9   4     1036.87     1023.10       15.25 o   0.1336E-03
  -5   9   4      272.21      279.62        8.30 o   0.6093E-03
  -4   9   4       24.31       27.38        4.24 o   0.6538E-02
  -3   9   4      232.53      212.76        6.54 o   0.7968E-03
  -2   9   4      112.68      103.90        5.14 o   0.1548E-02
  -1   9   4      489.92      438.73        9.26 o   0.3553E-03
   0   9   4      469.43      479.94        9.12 o   0.3352E-03
   1   9   4      367.04      382.34        8.24 o   0.4418E-03
   2   9   4       94.69      101.90        5.21 o   0.1672E-02
   3   9   4      206.88      188.64        6.92 o   0.8972E-03
   4   9   4       39.68       30.11        4.33 o   0.5296E-02
   5   9   4      319.49      343.59        8.47 o   0.4979E-03
   6   9   4     1045.62     1060.80       14.96 o   0.1294E-03
   7   9   4      105.44      100.17        5.44 o   0.1690E-02
   8   9   4      105.10      107.72        5.56 o   0.1613E-02
   9   9   4      463.69      357.47        9.24 o   0.4135E-03
  -9  10   4      230.63      213.40        7.33 o   0.7678E-03
  -8  10   4      113.76      119.69        6.23 o   0.1511E-02
  -7  10   4      441.35      424.78        9.92 o   0.3749E-03
  -6  10   4     3316.96     3332.70       25.51 o   0.2660E-04
  -5  10   4      522.59      513.67       10.35 o   0.2970E-03
  -4  10   4     1879.88     1844.35       20.34 o   0.6124E-04
  -3  10   4     2576.51     2490.37       22.03 o   0.3972E-04
  -2  10   4      786.94      808.45       11.92 o   0.1829E-03
  -1  10   4      175.21      166.33        6.19 o   0.1026E-02
   0  10   4      247.18      257.43        7.36 o   0.6701E-03
   1  10   4      193.92      169.78        6.68 o   0.9698E-03
   2  10   4      825.56      848.02       13.13 o   0.1720E-03
   3  10   4     2574.08     2505.57       23.16 o   0.3944E-04
   4  10   4     1846.26     1834.48       19.72 o   0.6217E-04
   5  10   4      512.16      482.11       10.70 o   0.3127E-03
   6  10   4     3251.20     3261.03       27.11 o   0.2739E-04
   7  10   4      410.85      383.54        9.26 o   0.4163E-03
   8  10   4       70.50       80.11        5.25 o   0.2344E-02
   9  10   4      222.05      199.67        7.78 o   0.8074E-03
  10  10   4       73.14       69.71        5.15 o   0.2393E-02
 -10  11   4       26.74       43.15        3.74 o   0.4777E-02
  -9  11   4       22.90       44.06        3.88 o   0.4809E-02
  -8  11   4      282.71      272.85        7.77 o   0.6089E-03
  -7  11   4       11.30       19.48        3.72 o   0.1010E-01
  -6  11   4      429.90      337.92        8.41 o   0.4417E-03
  -5  11   4      406.03      452.33        8.38 o   0.3700E-03
  -4  11   4      201.66      235.48        6.29 o   0.7854E-03
  -3  11   4     1493.99     1631.52       15.98 o   0.7657E-04
  -2  11   4      815.16      744.79       11.24 o   0.1926E-03
  -1  11   4       85.12      112.62        4.61 o   0.1792E-02
   0  11   4      107.45       96.19        5.05 o   0.1796E-02
   1  11   4       90.63      111.28        5.50 o   0.1746E-02
   2  11   4      826.51      773.42       12.75 o   0.1847E-03
   3  11   4     1317.72     1468.59       15.57 o   0.8869E-04
   4  11   4      212.33      254.71        7.49 o   0.7218E-03
   5  11   4      412.88      456.76        9.77 o   0.3619E-03
   6  11   4      404.35      376.80        9.18 o   0.4178E-03
   7  11   4       11.04       19.51        3.96 o   0.1013E-01
   8  11   4      257.72      240.15        7.68 o   0.6876E-03
   9  11   4       16.55       45.94        3.78 o   0.4914E-02
  10  11   4       19.97       42.01        3.36 o   0.5276E-02
  -9  12   4        4.75        8.49        3.19 o   0.2058E-01
  -8  12   4       69.30       84.56        4.57 o   0.2188E-02
  -7  12   4      354.77      338.53        8.77 o   0.4779E-03
  -6  12   4        4.38        6.72        3.44 o   0.2487E-01
  -5  12   4      150.23      139.96        5.65 o   0.1234E-02
  -4  12   4      203.27      207.87        6.98 o   0.8328E-03
  -3  12   4     1239.83     1201.54       15.92 o   0.1067E-03
  -2  12   4      141.84      105.23        6.15 o   0.1473E-02
  -1  12   4      479.99      451.03        9.19 o   0.3451E-03
   0  12   4     1114.13      954.27       13.86 o   0.1361E-03
   1  12   4      449.51      444.18        9.38 o   0.3572E-03
   2  12   4      124.09       86.76        6.48 o   0.1729E-02
   3  12   4     1285.82     1243.74       15.87 o   0.1021E-03
   4  12   4      200.87      200.82        6.80 o   0.8582E-03
   5  12   4      141.56      117.36        6.31 o   0.1393E-02
   6  12   4        4.99        7.80        4.09 o   0.2005E-01
   7  12   4      357.78      329.87        9.17 o   0.4830E-03
   8  12   4       88.00       89.90        5.30 o   0.1928E-02
   9  12   4       13.65       10.55        3.47 o   0.1359E-01
  -8  13   4      250.99      246.55       10.89 o   0.6559E-03
  -7  13   4      318.91      279.27        9.20 o   0.5648E-03
  -6  13   4      199.06      283.02        8.07 o   0.6473E-03
  -5  13   4      600.65      609.09       11.29 o   0.2536E-03
  -4  13   4      106.31      108.40        5.44 o   0.1609E-02
  -3  13   4      185.57      185.81        6.30 o   0.9232E-03
  -2  13   4      243.53      244.48        6.97 o   0.6846E-03
  -1  13   4       51.23       29.03        4.23 o   0.4764E-02
   0  13   4      253.83      265.64        7.50 o   0.6590E-03
   1  13   4       63.81       35.22        4.65 o   0.3850E-02
   2  13   4      245.92      245.99        7.89 o   0.6731E-03
   3  13   4      183.80      193.28        6.90 o   0.8955E-03
   4  13   4       94.77       92.58        6.04 o   0.1831E-02
   5  13   4      589.00      580.29       12.53 o   0.2630E-03
   6  13   4      153.82      273.54        5.97 o   0.7226E-03
   7  13   4      291.81      257.65        8.09 o   0.6225E-03
   8  13   4      231.79      217.87       10.50 o   0.7348E-03
  -6  14   4       56.40       42.55        6.25 o   0.3486E-02
  -5  14   4       71.73      116.21        5.57 o   0.1707E-02
  -4  14   4      186.61      157.31        7.02 o   0.1030E-02
  -3  14   4       58.57       78.60        4.42 o   0.2509E-02
  -2  14   4       34.33       51.34        3.99 o   0.3875E-02
  -1  14   4       69.09       76.33        4.90 o   0.2397E-02
   0  14   4       30.57       45.72        3.88 o   0.4314E-02
   1  14   4       67.96       71.86        5.29 o   0.2488E-02
   2  14   4       34.94       53.41        4.45 o   0.3698E-02
   3  14   4       70.33       87.35        4.96 o   0.2174E-02
   4  14   4      198.40      176.14        7.27 o   0.9350E-03
   5  14   4       72.95      121.39        5.01 o   0.1666E-02
   6  14   4       57.22       45.43        5.25 o   0.3483E-02
  -3  15   4      118.18      186.79        8.01 o   0.1037E-02
  -2  15   4       16.46       21.50        4.73 o   0.7847E-02
  -1  15   4       31.75       38.70        5.05 o   0.4506E-02
   0  15   4      163.43      130.95        8.13 o   0.1214E-02
   1  15   4       56.76       58.42        5.67 o   0.2895E-02
   2  15   4       20.25       24.18        3.92 o   0.7320E-02
   3  15   4       86.16      158.59        9.42 o   0.1220E-02
   0   1   5     2784.28     2952.84       23.75 o   0.3520E-04
   1   1   5    22718.32    22618.02       84.27 o   0.9212E-06
  -1   2   5    14902.34    15724.28       74.20 o   0.1898E-05
   0   2   5       53.43       42.02        4.30 o   0.2937E-02
   1   2   5    15030.00    15869.59       84.78 o   0.1861E-05
   2   2   5     1617.63     1733.63       18.70 o   0.6692E-04
  -2   3   5    40420.88    39316.95      154.63 o   0.3159E-06
  -1   3   5    15814.96    16618.18       76.79 o   0.1777E-05
   0   3   5     1411.90     1360.11       17.42 o   0.8850E-04
   1   3   5    15079.43    15847.00       81.48 o   0.1938E-05
   2   3   5    39977.87    39006.23      162.09 o   0.3212E-06
   3   3   5     1896.67     2251.76       20.63 o   0.5131E-04
  -3   4   5      214.43      163.11        7.18 o   0.9134E-03
  -2   4   5    10938.20    10098.44       55.77 o   0.3882E-05
  -1   4   5     4398.39     4251.34       31.80 o   0.1769E-04
   0   4   5       66.05      118.27        5.32 o   0.1673E-02
   1   4   5     4118.25     3978.51       33.41 o   0.1958E-04
   2   4   5    10213.04     9583.88       59.43 o   0.4287E-05
   3   4   5      207.31      163.26        7.19 o   0.9159E-03
   4   4   5      100.99      101.38        5.82 o   0.1980E-02
  -4   5   5     6579.10     6359.67       48.39 o   0.9016E-05
  -3   5   5     4750.57     4398.69       38.54 o   0.1592E-04
  -2   5   5     5377.79     5687.39       43.81 o   0.1155E-04
  -1   5   5     2072.46     2301.53       23.41 o   0.4657E-04
   0   5   5      625.95      926.82       11.64 o   0.1800E-03
   1   5   5     2115.81     2285.64       25.50 o   0.4624E-04
   2   5   5     5763.21     6025.92       47.13 o   0.1040E-04
   3   5   5     4616.68     4275.56       37.09 o   0.1668E-04
   4   5   5     6604.39     6399.37       42.11 o   0.8978E-05
   5   5   5     3110.71     2983.38       34.42 o   0.3060E-04
  -5   6   5      542.90      469.27        9.32 o   0.3219E-03
  -4   6   5     2842.70     2937.16       29.10 o   0.3293E-04
  -3   6   5     3648.00     3548.82       41.49 o   0.2259E-04
  -2   6   5     3705.28     3390.72       43.74 o   0.2380E-04
  -1   6   5      346.26      306.67       10.85 o   0.4738E-03
   0   6   5     1907.34     2008.87       26.80 o   0.5515E-04
   1   6   5      464.01      432.40       11.81 o   0.3357E-03
   2   6   5     3714.09     3370.61       34.06 o   0.2436E-04
   3   6   5     3632.83     3412.67       39.77 o   0.2360E-04
   4   6   5     2522.39     2636.21       24.32 o   0.3912E-04
   5   6   5      623.91      537.34        9.21 o   0.2772E-03
   6   6   5       28.08       38.23        3.42 o   0.5797E-02
  -6   7   5     1004.72      972.13       12.73 o   0.1409E-03
  -5   7   5     1125.16     1117.41       13.98 o   0.1219E-03
  -4   7   5     1208.66     1160.98       14.25 o   0.1139E-03
  -3   7   5      593.74      729.45        9.60 o   0.2227E-03
  -2   7   5     1004.94      892.34       16.05 o   0.1482E-03
  -1   7   5      306.82      329.99       13.49 o   0.4891E-03
   0   7   5      610.45      603.15       17.19 o   0.2417E-03
   1   7   5      293.67      318.35       11.40 o   0.5220E-03
   2   7   5     1013.65      888.16       15.48 o   0.1490E-03
   3   7   5      702.66      812.20       10.23 o   0.1920E-03
   4   7   5     1368.72     1314.35       14.34 o   0.9731E-04
   5   7   5     1025.04     1039.01       13.12 o   0.1350E-03
   6   7   5     1020.02      974.47       12.75 o   0.1397E-03
   7   7   5      408.01      516.67        8.51 o   0.3277E-03
  -7   8   5     1003.02     1017.12       14.15 o   0.1377E-03
  -6   8   5     1921.28     2058.29       20.13 o   0.5465E-04
  -5   8   5      648.01      635.67       11.73 o   0.2372E-03
  -4   8   5     1518.90     1494.78       16.88 o   0.8233E-04
  -3   8   5      644.25      610.56       10.14 o   0.2464E-03
  -2   8   5      308.92      305.06        7.34 o   0.5376E-03
  -1   8   5     2246.62     2123.67       18.48 o   0.5041E-04
   0   8   5     8430.54     8126.88       38.73 o   0.6014E-05
   1   8   5     1995.98     1900.86       17.12 o   0.5915E-04
   2   8   5      258.83      259.63        6.75 o   0.6391E-03
   3   8   5      586.05      546.79        9.46 o   0.2782E-03
   4   8   5     1501.19     1515.89       14.37 o   0.8231E-04
   5   8   5      563.56      537.99       10.20 o   0.2861E-03
   6   8   5     1976.99     2151.83       19.44 o   0.5187E-04
   7   8   5     1052.82     1046.71       15.44 o   0.1311E-03
   8   8   5       81.33       76.20        5.24 o   0.2295E-02
  -8   9   5       14.03        8.73        4.14 o   0.1311E-01
  -7   9   5      144.61      138.43        5.62 o   0.1218E-02
  -6   9   5      606.01      495.83       12.07 o   0.2885E-03
  -5   9   5      167.13      175.44        7.05 o   0.1007E-02
  -4   9   5      490.49      516.55       10.33 o   0.3146E-03
  -3   9   5     2556.94     2721.40       22.42 o   0.3737E-04
  -2   9   5     1166.38     1030.86       13.26 o   0.1258E-03
  -1   9   5      744.53      774.62       11.76 o   0.1913E-03
   0   9   5      979.53     1137.60       13.02 o   0.1269E-03
   1   9   5      679.74      709.33       11.46 o   0.2127E-03
   2   9   5      998.84      899.68       12.33 o   0.1504E-03
   3   9   5     2559.85     2737.94       22.30 o   0.3709E-04
   4   9   5      456.37      491.73        9.43 o   0.3374E-03
   5   9   5      207.62      203.38        7.36 o   0.8437E-03
   6   9   5      621.28      508.48       11.84 o   0.2811E-03
   7   9   5      211.65      208.17        6.81 o   0.8041E-03
   8   9   5        8.88        9.66        3.81 o   0.1462E-01
   9   9   5      394.38      449.53        8.78 o   0.3703E-03
  -9  10   5       87.59       88.92        5.24 o   0.1983E-02
  -8  10   5      820.41      783.03       13.72 o   0.1804E-03
  -7  10   5      194.20      165.80        6.97 o   0.9505E-03
  -6  10   5      173.27      134.49        6.83 o   0.1159E-02
  -5  10   5      292.08      320.51        7.92 o   0.5425E-03
  -4  10   5     1020.34     1061.56       14.69 o   0.1292E-03
  -3  10   5     1221.42     1218.83       16.00 o   0.1068E-03
  -2  10   5      446.47      453.03        9.74 o   0.3575E-03
  -1  10   5     1984.93     2012.52       19.61 o   0.5468E-04
   0  10   5     2360.48     2450.86       21.77 o   0.4253E-04
   1  10   5     1932.68     1964.70       19.85 o   0.5649E-04
   2  10   5      476.06      484.79       10.42 o   0.3306E-03
   3  10   5     1190.78     1181.56       15.65 o   0.1109E-03
   4  10   5     1116.51     1179.24       16.21 o   0.1135E-03
   5  10   5      230.33      243.02        7.59 o   0.7159E-03
   6  10   5      167.52      133.33        7.06 o   0.1176E-02
   7  10   5      150.76      134.53        6.35 o   0.1198E-02
   8  10   5      800.85      756.48       12.60 o   0.1883E-03
   9  10   5      108.82       99.10        5.58 o   0.1711E-02
  10  10   5        4.42        1.15        3.76 o   0.3912E-01
 -10  11   5      477.53      423.30       10.79 o   0.3581E-03
  -9  11   5       73.85       71.26        4.61 o   0.2506E-02
  -8  11   5      340.80      355.38        8.21 o   0.4744E-03
  -7  11   5       84.63       73.63        5.04 o   0.2247E-02
  -6  11   5      421.90      415.30        8.29 o   0.3917E-03
  -5  11   5      773.15      781.00       11.20 o   0.1897E-03
  -4  11   5     1673.19     1613.46       16.60 o   0.7387E-04
  -3  11   5      207.91      188.29        7.10 o   0.8885E-03
  -2  11   5       53.40       26.08        4.84 o   0.4708E-02
  -1  11   5     1390.07     1292.77       14.20 o   0.9595E-04
   0  11   5      101.23       98.06        5.11 o   0.1801E-02
   1  11   5     1325.17     1245.02       16.13 o   0.1006E-03
   2  11   5       53.75       32.81        5.05 o   0.4177E-02
   3  11   5      198.24      163.37        7.00 o   0.9917E-03
   4  11   5     1697.68     1678.32       19.20 o   0.7042E-04
   5  11   5      733.63      729.24       12.81 o   0.2028E-03
   6  11   5      483.72      479.94        9.89 o   0.3314E-03
   7  11   5       75.72       65.71        5.01 o   0.2505E-02
   8  11   5      332.10      357.10        8.73 o   0.4751E-03
   9  11   5       61.29       69.57        4.73 o   0.2698E-02
  10  11   5      462.46      419.54       11.31 o   0.3634E-03
  -9  12   5       50.50       55.67        4.61 o   0.3273E-02
  -8  12   5        3.14        2.79        3.13 o   0.3968E-01
  -7  12   5      237.58      230.43        7.66 o   0.7249E-03
  -6  12   5      775.38      807.48       11.44 o   0.1847E-03
  -5  12   5       44.93       62.59        4.32 o   0.3063E-02
  -4  12   5       27.00       37.96        4.30 o   0.4928E-02
  -3  12   5      985.16      917.16       13.51 o   0.1491E-03
  -2  12   5      349.90      338.20        8.18 o   0.4858E-03
  -1  12   5     1119.99     1156.82       13.79 o   0.1170E-03
   0  12   5      456.39      431.36        9.41 o   0.3621E-03
   1  12   5     1180.19     1237.32       15.80 o   0.1074E-03
   2  12   5      308.96      319.50        9.29 o   0.5239E-03
   3  12   5     1010.24      927.96       14.47 o   0.1456E-03
   4  12   5       34.90       47.59        4.49 o   0.3936E-02
   5  12   5       54.61       71.17        4.64 o   0.2638E-02
   6  12   5      986.16      826.28       13.81 o   0.1626E-03
   7  12   5      233.58      235.54        7.20 o   0.7221E-03
   8  12   5        1.49        1.67        3.44 o   0.5540E-01
   9  12   5       64.23       67.29        4.68 o   0.2680E-02
  -8  13   5      220.06      230.38       13.22 o   0.6782E-03
  -7  13   5      287.71      259.70        9.28 o   0.6169E-03
  -6  13   5      509.06      490.12       12.07 o   0.3111E-03
  -5  13   5      160.95      191.85        6.25 o   0.9545E-03
  -4  13   5      431.47      408.48        9.18 o   0.3890E-03
  -3  13   5       -5.96        0.52        3.60 o   0.3950E-01
  -2  13   5       43.36       49.54        4.52 o   0.3594E-02
  -1  13   5      672.84      730.14       10.87 o   0.2115E-03
   0  13   5       -1.31        0.40        3.79 o   0.6049E-01
   1  13   5      679.50      733.57       10.94 o   0.2099E-03
   2  13   5       36.65       38.70        4.67 o   0.4389E-02
   3  13   5        6.21        9.67        3.98 o   0.1675E-01
   4  13   5      385.11      369.10        9.89 o   0.4334E-03
   5  13   5      152.54      190.33        6.84 o   0.9672E-03
   6  13   5      523.26      534.89       11.02 o   0.2910E-03
   7  13   5      280.97      253.69        8.18 o   0.6399E-03
   8  13   5      220.12      242.22       11.62 o   0.6742E-03
  -6  14   5      115.35      107.81        7.46 o   0.1507E-02
  -5  14   5      127.99      114.21        6.69 o   0.1440E-02
  -4  14   5      198.13      181.56        7.11 o   0.9046E-03
  -3  14   5      223.05      213.41        7.79 o   0.7908E-03
  -2  14   5      212.10      194.50        7.37 o   0.8497E-03
  -1  14   5      166.65      171.59        6.47 o   0.1016E-02
   0  14   5       57.46       73.55        4.43 o   0.2609E-02
   1  14   5      130.08      135.58        6.07 o   0.1299E-02
   2  14   5      227.95      198.49        7.96 o   0.8105E-03
   3  14   5      222.36      205.82        8.24 o   0.8064E-03
   4  14   5      199.61      178.30        7.50 o   0.9067E-03
   5  14   5      116.46      113.28        6.13 o   0.1513E-02
   6  14   5      113.62      101.47        7.48 o   0.1571E-02
  -3  15   5       21.49       23.82        5.80 o   0.6348E-02
  -2  15   5      406.04      445.32       13.89 o   0.3595E-03
  -1  15   5      104.67      121.57        7.45 o   0.1457E-02
   0  15   5      348.39      379.05       11.89 o   0.4345E-03
   1  15   5       93.74      124.74        6.19 o   0.1517E-02
   2  15   5      422.75      477.96       11.53 o   0.3438E-03
   3  15   5       24.74       31.97        8.83 o   0.4246E-02
   0   1   6     1389.81      898.83       16.11 o   0.1168E-03
   1   1   6     1254.91     1334.99       13.74 o   0.9339E-04
  -1   2   6     3793.58     3014.73       32.94 o   0.2661E-04
   0   2   6     4413.10     4862.71       30.41 o   0.1490E-04
   1   2   6     3198.36     2552.92       29.93 o   0.3435E-04
   2   2   6      247.60      203.86        7.68 o   0.7578E-03
  -2   3   6     3819.36     3476.74       30.53 o   0.2303E-04
  -1   3   6     5852.30     6006.80       41.13 o   0.1055E-04
   0   3   6    20655.35    21938.67       98.49 o   0.1049E-05
   1   3   6     5400.70     5603.62       44.65 o   0.1185E-04
   2   3   6     4177.33     3870.09       34.29 o   0.1965E-04
   3   3   6    12911.55    12441.99       61.73 o   0.2768E-05
  -3   4   6     8529.56     8872.97       47.51 o   0.5272E-05
  -2   4   6     2764.67     3162.91       25.26 o   0.3137E-04
  -1   4   6     5984.89     6132.57       37.02 o   0.1035E-04
   0   4   6     7097.85     7398.56       43.92 o   0.7426E-05
   1   4   6     6017.65     6167.05       45.09 o   0.1019E-04
   2   4   6     2974.80     3376.84       28.61 o   0.2820E-04
   3   4   6     8028.30     8439.99       48.52 o   0.5778E-05
   4   4   6     6280.28     6855.26       40.82 o   0.8808E-05
  -4   5   6      747.82      716.31       15.72 o   0.2026E-03
  -3   5   6     4460.64     4102.91       40.30 o   0.1772E-04
  -2   5   6     1233.24     1178.87       18.28 o   0.1096E-03
  -1   5   6      500.89      430.49       12.79 o   0.3455E-03
   0   5   6       -1.14        1.38        4.11 o   0.5212E-01
   1   5   6      411.22      331.31       11.14 o   0.4542E-03
   2   5   6     1327.88     1233.08       20.45 o   0.1013E-03
   3   5   6     4651.69     4268.58       43.20 o   0.1659E-04
   4   5   6      877.78      855.06       14.26 o   0.1671E-03
   5   5   6     6917.63     6533.44       40.32 o   0.8664E-05
  -5   6   6     3705.57     3551.19       22.52 o   0.2374E-04
  -4   6   6     6874.25     7123.44       37.05 o   0.7889E-05
  -3   6   6      689.65      646.72       18.56 o   0.2216E-03
  -2   6   6      188.92      221.87        9.93 o   0.8160E-03
  -1   6   6     3921.38     3631.80       37.46 o   0.2194E-04
   0   6   6      849.26     1122.99       17.37 o   0.1349E-03
   1   6   6     3912.31     3526.41       35.73 o   0.2268E-04
   2   6   6      189.11      235.10        8.68 o   0.7975E-03
   3   6   6      656.87      633.62       17.07 o   0.2314E-03
   4   6   6     7362.28     7662.37       39.83 o   0.6968E-05
   5   6   6     3572.59     3432.62       22.50 o   0.2504E-04
   6   6   6      398.36      418.35        8.50 o   0.4093E-03
  -6   7   6      143.12      108.03        5.81 o   0.1465E-02
  -5   7   6     1577.55     1431.92       15.66 o   0.8390E-04
  -4   7   6     1861.89     1991.41       17.11 o   0.5789E-04
  -3   7   6      143.90      186.00        5.90 o   0.1038E-02
  -2   7   6     1191.39     1136.48       15.53 o   0.1201E-03
  -1   7   6      400.89      318.08       11.96 o   0.4716E-03
   0   7   6     2483.80     2320.21       34.41 o   0.4138E-04
   1   7   6      386.06      305.03       11.81 o   0.4936E-03
   2   7   6     1193.99     1141.28       15.03 o   0.1198E-03
   3   7   6      187.55      219.90        5.69 o   0.8442E-03
   4   7   6     1897.02     2031.10       16.78 o   0.5641E-04
   5   7   6     1471.44     1352.97       16.44 o   0.9063E-04
   6   7   6      136.84      103.42        5.79 o   0.1529E-02
   7   7   6       52.33       74.50        5.12 o   0.2765E-02
  -7   8   6     1091.49     1109.22       14.91 o   0.1230E-03
  -6   8   6     1274.54     1274.33       16.70 o   0.1007E-03
  -5   8   6     1527.47     1571.25       17.12 o   0.7917E-04
  -4   8   6      584.56      571.51       10.42 o   0.2757E-03
  -3   8   6      852.93      902.57       12.21 o   0.1684E-03
  -2   8   6      991.03      882.70       12.73 o   0.1528E-03
  -1   8   6     1339.54     1317.90       14.82 o   0.9743E-04
   0   8   6       14.80       12.80        3.47 o   0.1048E-01
   1   8   6     1277.85     1276.69       13.85 o   0.1025E-03
   2   8   6     1013.81      903.64       12.21 o   0.1488E-03
   3   8   6      973.38     1051.32       12.11 o   0.1409E-03
   4   8   6      518.19      518.92        8.90 o   0.3129E-03
   5   8   6     1514.15     1562.34       17.68 o   0.7968E-04
   6   8   6     1291.10     1298.97       15.45 o   0.9903E-04
   7   8   6     1041.52     1042.92       14.72 o   0.1318E-03
   8   8   6      101.62       76.00        5.46 o   0.2010E-02
  -8   9   6      429.63      399.30        9.92 o   0.3965E-03
  -7   9   6       59.02       73.98        4.73 o   0.2620E-02
  -6   9   6      163.43      150.91        6.34 o   0.1087E-02
  -5   9   6      871.19      841.01       14.01 o   0.1671E-03
  -4   9   6     1885.66     1820.55       20.53 o   0.6165E-04
  -3   9   6      147.57      167.37        6.39 o   0.1058E-02
  -2   9   6      211.43      176.41        6.81 o   0.9099E-03
  -1   9   6     2426.41     2249.44       21.24 o   0.4486E-04
   0   9   6        0.94        2.74        4.30 o   0.3003E-01
   1   9   6     2194.76     2003.33       20.77 o   0.5238E-04
   2   9   6      165.27      139.34        5.87 o   0.1172E-02
   3   9   6      135.48      155.99        5.97 o   0.1148E-02
   4   9   6     1795.96     1758.16       18.26 o   0.6539E-04
   5   9   6      803.48      770.78       13.45 o   0.1854E-03
   6   9   6      183.43      158.89        6.40 o   0.1009E-02
   7   9   6       61.59       73.64        4.66 o   0.2596E-02
   8   9   6      407.16      383.44        9.56 o   0.4178E-03
   9   9   6       98.20      105.80        5.43 o   0.1763E-02
  -9  10   6      176.76      184.15        6.79 o   0.9316E-03
  -8  10   6      207.55      132.73        7.44 o   0.1074E-02
  -7  10   6       68.29       74.95        5.17 o   0.2462E-02
  -6  10   6      172.82      175.76        6.74 o   0.9599E-03
  -5  10   6       54.09       41.21        4.88 o   0.3858E-02
  -4  10   6      178.03      180.05        6.51 o   0.9584E-03
  -3  10   6      777.00      700.67       13.34 o   0.2043E-03
  -2  10   6      102.71       97.53        6.15 o   0.1742E-02
  -1  10   6     3439.61     3231.32       28.12 o   0.2635E-04
   0  10   6     1732.95     1944.69       19.64 o   0.6120E-04
   1  10   6     3554.01     3343.57       26.79 o   0.2508E-04
   2  10   6       87.36       84.02        5.47 o   0.2053E-02
   3  10   6      841.42      774.43       13.79 o   0.1832E-03
   4  10   6      236.63      234.54        8.35 o   0.7115E-03
   5  10   6       78.13       39.98        5.71 o   0.3266E-02
   6  10   6      158.19      156.88        6.82 o   0.1065E-02
   7  10   6       64.83       72.03        5.73 o   0.2529E-02
   8  10   6      111.51      145.43        6.68 o   0.1273E-02
   9  10   6      214.12      200.68        7.34 o   0.8183E-03
  10  10   6       36.73       37.06        4.96 o   0.4368E-02
 -10  11   6       30.16       41.26        3.92 o   0.4701E-02
  -9  11   6      404.35      439.46        8.79 o   0.3731E-03
  -8  11   6      100.65       86.74        5.21 o   0.1901E-02
  -7  11   6       72.27       62.03        4.64 o   0.2762E-02
  -6  11   6      335.74      326.62        7.34 o   0.5000E-03
  -5  11   6      409.85      439.21        8.40 o   0.3683E-03
  -4  11   6     3100.68     3006.51       24.67 o   0.3019E-04
  -3  11   6      140.65      115.94        6.55 o   0.1372E-02
  -2  11   6      328.20      266.30        8.10 o   0.5767E-03
  -1  11   6      306.70      325.72        7.74 o   0.5131E-03
   0  11   6      481.83      553.43        9.63 o   0.2943E-03
   1  11   6      303.43      329.10        8.21 o   0.5087E-03
   2  11   6      261.27      221.50        8.52 o   0.7059E-03
   3  11   6      148.66      157.67        6.69 o   0.1103E-02
   4  11   6     3037.93     3010.73       26.92 o   0.3035E-04
   5  11   6      408.58      426.97        9.76 o   0.3733E-03
   6  11   6      355.61      350.29        8.63 o   0.4614E-03
   7  11   6       68.01       65.58        4.91 o   0.2693E-02
   8  11   6       77.83       65.98        5.04 o   0.2480E-02
   9  11   6      519.75      489.90       11.20 o   0.3095E-03
  10  11   6       28.90       41.46        3.79 o   0.4759E-02
  -9  12   6      229.90      179.51        7.61 o   0.8712E-03
  -8  12   6        8.72        5.83        3.44 o   0.2146E-01
  -7  12   6       75.26       83.09        4.86 o   0.2204E-02
  -6  12   6      691.71      717.50       10.81 o   0.2118E-03
  -5  12   6      287.95      308.05        7.38 o   0.5479E-03
  -4  12   6       77.93       94.05        5.08 o   0.1973E-02
  -3  12   6     1254.96     1277.65       14.76 o   0.1015E-03
  -2  12   6      932.60      871.89       13.24 o   0.1583E-03
  -1  12   6      482.83      520.08        9.00 o   0.3146E-03
   0  12   6       87.95      109.44        5.57 o   0.1760E-02
   1  12   6      505.92      542.53       10.66 o   0.2965E-03
   2  12   6      958.97      904.40       14.36 o   0.1513E-03
   3  12   6     1255.54     1303.88       16.05 o   0.9934E-04
   4  12   6       82.79      100.42        5.18 o   0.1848E-02
   5  12   6      256.12      268.75        7.46 o   0.6279E-03
   6  12   6      774.30      801.22       12.00 o   0.1849E-03
   7  12   6       87.45       89.94        5.32 o   0.1973E-02
   8  12   6        7.11        8.84        3.45 o   0.1843E-01
   9  12   6      254.31      199.88        8.35 o   0.7756E-03
  -8  13   6       23.40       13.59        8.02 o   0.6544E-02
  -7  13   6      349.60      295.77        9.91 o   0.5167E-03
  -6  13   6      504.77      498.70       10.88 o   0.3141E-03
  -5  13   6       47.88       29.47        4.26 o   0.4796E-02
  -4  13   6       41.36       37.30        4.24 o   0.4374E-02
  -3  13   6       40.71       43.90        4.63 o   0.3949E-02
  -2  13   6     2419.19     2370.40       22.21 o   0.4271E-04
  -1  13   6     1174.30     1163.36       14.63 o   0.1141E-03
   0  13   6       69.48       38.32        4.86 o   0.3558E-02
   1  13   6     1101.72     1074.13       14.56 o   0.1252E-03
   2  13   6     2545.53     2498.48       22.88 o   0.3960E-04
   3  13   6       32.23       39.72        4.52 o   0.4505E-02
   4  13   6       41.79       38.57        5.09 o   0.4144E-02
   5  13   6       51.85       42.29        4.84 o   0.3752E-02
   6  13   6      508.76      508.41       10.80 o   0.3087E-03
   7  13   6      348.34      305.76        8.86 o   0.5114E-03
   8  13   6       28.10       13.37       11.76 o   0.4269E-02
  -6  14   6      515.98      469.84       16.85 o   0.3069E-03
  -5  14   6       61.49       48.54        5.26 o   0.3224E-02
  -4  14   6      142.72      104.87        5.99 o   0.1479E-02
  -3  14   6      282.53      256.89        7.90 o   0.6338E-03
  -2  14   6      911.73      959.17       13.73 o   0.1479E-03
  -1  14   6      195.86      186.06        6.63 o   0.9047E-03
   0  14   6      217.80      272.96        7.19 o   0.6560E-03
   1  14   6      168.12      155.60        6.82 o   0.1070E-02
   2  14   6      906.43      963.23       14.18 o   0.1474E-03
   3  14   6      205.71      217.10        7.81 o   0.7957E-03
   4  14   6      151.38      105.55        7.14 o   0.1408E-02
   5  14   6       51.82       41.74        5.06 o   0.3751E-02
   6  14   6      519.40      505.52       14.86 o   0.2967E-03
  -2  15   6       78.71       69.18        7.27 o   0.2213E-02
  -1  15   6       31.61       40.21        5.01 o   0.4443E-02
   0  15   6       10.96       13.90        4.73 o   0.1054E-01
   1  15   6       31.19       47.94        4.45 o   0.4048E-02
   2  15   6       84.86       72.77        8.33 o   0.2024E-02
   0   1   7     4809.48     4451.75       33.38 o   0.1621E-04
   1   1   7     9310.60     9491.12       52.92 o   0.4510E-05
  -1   2   7     1595.09     1873.73       20.57 o   0.6716E-04
   0   2   7     9159.64     9506.94       54.25 o   0.4649E-05
   1   2   7     1670.77     1975.95       20.64 o   0.6262E-04
   2   2   7       56.84       90.14        4.91 o   0.2915E-02
  -2   3   7     2379.83     2194.20       24.33 o   0.4640E-04
  -1   3   7     1846.30     1959.24       20.21 o   0.5694E-04
   0   3   7       86.87       41.23        4.91 o   0.2855E-02
   1   3   7     1652.47     1762.48       22.70 o   0.6527E-04
   2   3   7     2351.50     2212.49       25.70 o   0.4612E-04
   3   3   7    18275.79    18111.28       78.57 o   0.1515E-05
  -3   4   7      980.13     1009.75       15.22 o   0.1370E-03
  -2   4   7      264.99      237.36        8.18 o   0.6683E-03
  -1   4   7     3513.74     3713.38       27.29 o   0.2375E-04
   0   4   7      186.87      155.46        7.13 o   0.1196E-02
   1   4   7     3456.40     3600.96       31.38 o   0.2459E-04
   2   4   7      366.86      336.57        9.70 o   0.4601E-03
   3   4   7     1016.24     1037.05       16.23 o   0.1315E-03
   4   4   7       47.53       55.41        5.62 o   0.3132E-02
  -4   5   7    10617.50    10812.71       66.93 o   0.3835E-05
  -3   5   7      620.99      620.42       14.78 o   0.2302E-03
  -2   5   7     2750.52     2719.86       28.04 o   0.3546E-04
  -1   5   7     2123.60     2069.54       25.11 o   0.5192E-04
   0   5   7     1520.40     1302.52       19.78 o   0.9540E-04
   1   5   7     2039.16     1927.23       25.02 o   0.5642E-04
   2   5   7     3145.89     3062.80       33.34 o   0.2929E-04
   3   5   7      651.45      637.87       15.70 o   0.2202E-03
   4   5   7    11279.01    11141.14       66.17 o   0.3574E-05
   5   5   7    16980.49    16047.43       67.50 o   0.1749E-05
  -5   6   7     1118.22     1137.37       11.98 o   0.1167E-03
  -4   6   7     5578.40     5192.19       31.20 o   0.1269E-04
  -3   6   7     4646.73     4541.53       45.88 o   0.1533E-04
  -2   6   7      104.78      136.55        8.58 o   0.1446E-02
  -1   6   7     1736.62     1884.59       23.92 o   0.6202E-04
   0   6   7      244.33      284.14       10.20 o   0.6128E-03
   1   6   7     1693.58     1764.02       23.93 o   0.6656E-04
   2   6   7      129.55      130.00        8.19 o   0.1410E-02
   3   6   7     4482.48     4494.71       43.02 o   0.1585E-04
   4   6   7     5684.38     5360.07       31.84 o   0.1213E-04
   5   6   7     1064.24     1080.31       12.45 o   0.1241E-03
   6   6   7        6.20       16.52        3.55 o   0.1160E-01
  -6   7   7      381.30      477.32        8.48 o   0.3586E-03
  -5   7   7     1076.36     1131.55       13.43 o   0.1207E-03
  -4   7   7     1656.34     1633.41       16.05 o   0.7395E-04
  -3   7   7     1767.30     1567.12       18.10 o   0.7274E-04
  -2   7   7     2579.40     2421.56       22.37 o   0.4060E-04
  -1   7   7      326.08      289.33        9.90 o   0.5411E-03
   0   7   7       66.81       55.25        5.30 o   0.3306E-02
   1   7   7      360.60      313.57        9.60 o   0.4956E-03
   2   7   7     2393.59     2260.00       20.42 o   0.4503E-04
   3   7   7     1712.85     1535.41       15.62 o   0.7548E-04
   4   7   7     1731.41     1714.77       16.55 o   0.6951E-04
   5   7   7      937.48     1000.29       13.27 o   0.1413E-03
   6   7   7      403.74      499.16        9.67 o   0.3377E-03
   7   7   7     2384.97     2473.73       22.94 o   0.4127E-04
  -7   8   7     1430.77     1438.52       18.02 o   0.8621E-04
  -6   8   7     2944.86     2998.13       26.77 o   0.3098E-04
  -5   8   7      199.83      211.33        6.90 o   0.8498E-03
  -4   8   7      617.79      502.82       11.02 o   0.2742E-03
  -3   8   7       20.16       22.65        3.85 o   0.7267E-02
  -2   8   7      670.49      789.75       10.86 o   0.1992E-03
  -1   8   7       29.17       30.57        4.15 o   0.6104E-02
   0   8   7     1426.70     1258.90       14.23 o   0.1001E-03
   1   8   7       23.17       21.76        4.02 o   0.7611E-02
   2   8   7      630.01      766.95        9.55 o   0.2100E-03
   3   8   7        9.27        9.21        3.39 o   0.1562E-01
   4   8   7      524.67      528.72        9.57 o   0.2838E-03
   5   8   7      175.27      187.39        6.84 o   0.9659E-03
   6   8   7     2880.49     2962.32       23.27 o   0.3190E-04
   7   8   7     1479.62     1487.41       17.58 o   0.8264E-04
   8   8   7       36.91       29.14        4.32 o   0.5389E-02
  -8   9   7       89.23      101.43        5.09 o   0.1799E-02
  -7   9   7      520.81      442.85       10.66 o   0.3359E-03
  -6   9   7      197.14      166.41        6.83 o   0.9890E-03
  -5   9   7      420.46      356.57       10.39 o   0.4270E-03
  -4   9   7      261.70      246.14        8.23 o   0.6677E-03
  -3   9   7     4613.71     4834.76       32.47 o   0.1496E-04
  -2   9   7      164.92      166.09        6.37 o   0.1063E-02
  -1   9   7     1332.38     1269.65       16.97 o   0.9951E-04
   0   9   7     1869.43     1740.27       18.99 o   0.6471E-04
   1   9   7     1279.21     1233.13       15.95 o   0.1041E-03
   2   9   7      116.80      118.20        5.85 o   0.1509E-02
   3   9   7     4453.91     4720.64       30.20 o   0.1566E-04
   4   9   7      225.11      228.23        7.35 o   0.7490E-03
   5   9   7      387.41      321.12        9.73 o   0.4765E-03
   6   9   7      190.13      165.35        6.72 o   0.1005E-02
   7   9   7      434.05      357.31        9.20 o   0.4226E-03
   8   9   7       90.12      103.21        5.44 o   0.1769E-02
   9   9   7      809.67      803.97       12.39 o   0.1791E-03
  -9  10   7       62.13       69.89        4.97 o   0.2588E-02
  -8  10   7      532.87      468.12       10.84 o   0.3194E-03
  -7  10   7      209.21      217.73        7.33 o   0.7692E-03
  -6  10   7       38.82       39.93        4.51 o   0.4195E-02
  -5  10   7     1639.93     1666.10       18.13 o   0.7171E-04
  -4  10   7      309.58      294.05        8.09 o   0.5604E-03
  -3  10   7      746.89      672.20       13.80 o   0.2127E-03
  -2  10   7      485.32      479.53       10.85 o   0.3341E-03
  -1  10   7      783.01      773.84       13.66 o   0.1882E-03
   0  10   7     1155.00     1222.44       16.43 o   0.1082E-03
   1  10   7      948.68      872.96       13.80 o   0.1583E-03
   2  10   7      477.63      464.74       11.28 o   0.3427E-03
   3  10   7      808.21      719.32       14.48 o   0.1950E-03
   4  10   7      333.37      306.09        8.59 o   0.5277E-03
   5  10   7     1671.13     1659.58       18.63 o   0.7128E-04
   6  10   7       29.15       39.84        4.65 o   0.4548E-02
   7  10   7      194.09      198.21        7.65 o   0.8363E-03
   8  10   7      629.43      552.10       12.12 o   0.2637E-03
   9  10   7       76.19       81.06        4.97 o   0.2204E-02
  10  10   7      185.48      134.22        8.11 o   0.1114E-02
 -10  11   7       22.87       23.50        3.95 o   0.7368E-02
  -9  11   7      182.93      237.22        6.31 o   0.7899E-03
  -8  11   7      186.79      197.14        6.29 o   0.8891E-03
  -7  11   7       17.27       16.93        3.71 o   0.9893E-02
  -6  11   7      137.10      168.39        5.55 o   0.1111E-02
  -5  11   7       79.77       60.65        5.00 o   0.2585E-02
  -4  11   7      277.35      294.18        8.15 o   0.5844E-03
  -3  11   7       79.26       70.76        5.24 o   0.2392E-02
  -2  11   7      376.91      429.02        8.68 o   0.3938E-03
  -1  11   7     1194.98     1167.31       14.57 o   0.1132E-03
   0  11   7      694.75      687.15       11.48 o   0.2143E-03
   1  11   7     1209.88     1163.51       15.12 o   0.1128E-03
   2  11   7      396.33      461.48       10.14 o   0.3625E-03
   3  11   7       65.53       60.98        5.35 o   0.2787E-02
   4  11   7      188.70      228.04        7.01 o   0.8038E-03
   5  11   7      104.15       76.60        5.71 o   0.2000E-02
   6  11   7      132.45      157.63        6.28 o   0.1165E-02
   7  11   7       27.81       23.20        4.00 o   0.6951E-02
   8  11   7      191.63      202.24        7.06 o   0.8608E-03
   9  11   7      187.04      217.74        7.59 o   0.8238E-03
  10  11   7       26.63       28.88        4.11 o   0.6184E-02
  -9  12   7      756.17      628.77       14.59 o   0.2208E-03
  -8  12   7       27.36       29.23        3.68 o   0.5929E-02
  -7  12   7      348.99      317.54        8.16 o   0.5036E-03
  -6  12   7      374.38      373.37        8.35 o   0.4391E-03
  -5  12   7      225.69      250.66        7.22 o   0.7051E-03
  -4  12   7       63.22       50.40        4.81 o   0.3244E-02
  -3  12   7      626.33      649.54       10.34 o   0.2392E-03
  -2  12   7      433.64      431.92        8.87 o   0.3741E-03
  -1  12   7      555.04      555.97        9.30 o   0.2836E-03
   0  12   7      411.58      385.20        9.17 o   0.4137E-03
   1  12   7      501.88      515.98        9.97 o   0.3102E-03
   2  12   7      440.66      450.73       10.25 o   0.3571E-03
   3  12   7      692.36      725.66       12.41 o   0.2091E-03
   4  12   7       55.33       45.74        4.54 o   0.3635E-02
   5  12   7      206.94      220.07        6.66 o   0.8007E-03
   6  12   7      414.69      405.45        8.95 o   0.3970E-03
   7  12   7      310.05      274.17        8.87 o   0.5770E-03
   8  12   7       40.17       31.69        3.99 o   0.4930E-02
   9  12   7      782.78      672.51       13.82 o   0.2083E-03
  -7  13   7       74.19       68.19        5.54 o   0.2451E-02
  -6  13   7      253.20      221.05        7.40 o   0.7207E-03
  -5  13   7       38.88       50.49        4.06 o   0.3796E-02
  -4  13   7      415.49      396.41       10.13 o   0.3968E-03
  -3  13   7       32.40       38.14        4.60 o   0.4528E-02
  -2  13   7      316.59      274.48        8.34 o   0.5762E-03
  -1  13   7     1727.78     1758.89       18.69 o   0.6674E-04
   0  13   7       48.67       66.23        4.43 o   0.2865E-02
   1  13   7     1820.93     1829.21       19.33 o   0.6282E-04
   2  13   7      276.00      240.12        8.47 o   0.6625E-03
   3  13   7       16.03       16.77        3.94 o   0.9306E-02
   4  13   7      398.82      374.06        9.85 o   0.4207E-03
   5  13   7       35.08       49.32        4.34 o   0.3923E-02
   6  13   7      272.87      258.75        7.74 o   0.6283E-03
   7  13   7       71.55       69.28        4.90 o   0.2495E-02
  -5  14   7      243.53      270.60        8.29 o   0.6405E-03
  -4  14   7      515.69      541.96        9.99 o   0.2920E-03
  -3  14   7      308.31      280.73        8.02 o   0.5640E-03
  -2  14   7      122.86      148.53        5.95 o   0.1254E-02
  -1  14   7       51.36       42.71        4.53 o   0.3791E-02
   0  14   7        8.62       17.98        3.44 o   0.1112E-01
   1  14   7       51.28       44.99        4.34 o   0.3700E-02
   2  14   7      117.93      158.38        5.55 o   0.1218E-02
   3  14   7      323.67      291.48        9.33 o   0.5333E-03
   4  14   7      494.02      495.74       11.49 o   0.3139E-03
   5  14   7      245.73      272.68        8.37 o   0.6346E-03
  -2  15   7       17.67       31.14        5.00 o   0.6002E-02
  -1  15   7      124.13      158.23        8.47 o   0.1145E-02
   0  15   7       -3.53        0.99        5.33 o   0.2724E-01
   1  15   7       81.87      119.90        7.99 o   0.1561E-02
   2  15   7       27.28       28.24        8.78 o   0.4449E-02
   0   0   8    70338.69    66918.15      516.80 o   0.1036E-06
   0   1   8    10547.93    11159.31       53.67 o   0.3743E-05
   1   1   8     3260.77     2859.46       26.45 o   0.3055E-04
  -1   2   8      252.95      329.92        8.28 o   0.5610E-03
   0   2   8     1996.78     2591.19       22.47 o   0.4241E-04
   1   2   8      231.90      301.14        8.07 o   0.6198E-03
   2   2   8     7314.60     7701.89       49.01 o   0.7006E-05
  -2   3   8     4056.87     3689.27       30.74 o   0.2014E-04
  -1   3   8     4383.41     4831.38       31.54 o   0.1543E-04
   0   3   8      291.65      232.56        7.68 o   0.7048E-03
   1   3   8     4259.60     4675.67       36.08 o   0.1614E-04
   2   3   8     4049.03     3659.50       34.06 o   0.2025E-04
   3   3   8       35.73       50.23        4.22 o   0.3857E-02
  -3   4   8    12813.98    12732.67       66.99 o   0.2719E-05
  -2   4   8     1227.21     1195.69       16.50 o   0.1063E-03
  -1   4   8     3373.85     3014.68       28.83 o   0.2794E-04
   0   4   8      675.29      545.78       13.13 o   0.2633E-03
   1   4   8     3152.78     2829.79       30.74 o   0.3060E-04
   2   4   8     1120.66     1116.46       16.76 o   0.1165E-03
   3   4   8    13320.12    13239.84       70.67 o   0.2532E-05
   4   4   8      185.47       87.30        8.74 o   0.1294E-02
  -4   5   8     1429.55     1252.04       22.38 o   0.9450E-04
  -3   5   8     5642.96     5678.21       49.60 o   0.1149E-04
  -2   5   8     2185.64     2106.22       27.67 o   0.5000E-04
  -1   5   8     4784.66     4537.41       40.28 o   0.1606E-04
   0   5   8      181.82      139.30        8.29 o   0.1065E-02
   1   5   8     4858.90     4617.20       38.51 o   0.1567E-04
   2   5   8     2041.02     1991.08       25.59 o   0.5464E-04
   3   5   8     5476.44     5275.47       49.16 o   0.1264E-04
   4   5   8     1418.59     1192.80       24.64 o   0.9749E-04
   5   5   8     5751.53     5735.09       31.64 o   0.1155E-04
  -5   6   8     3869.63     3825.57       24.05 o   0.2127E-04
  -4   6   8      361.76      342.33        7.52 o   0.4682E-03
  -3   6   8     3837.15     3778.64       30.93 o   0.2175E-04
  -2   6   8     1852.00     1790.28       28.59 o   0.6273E-04
  -1   6   8      464.91      474.64       12.81 o   0.3317E-03
   0   6   8     1422.39     1597.25       22.99 o   0.8015E-04
   1   6   8      437.88      428.83       12.65 o   0.3645E-03
   2   6   8     2032.22     1841.89       28.49 o   0.5867E-04
   3   6   8     4139.74     4038.86       30.82 o   0.1954E-04
   4   6   8      344.99      333.13        8.04 o   0.4839E-03
   5   6   8     3837.58     3824.29       25.79 o   0.2130E-04
   6   6   8      465.57      530.12        9.35 o   0.3063E-03
  -6   7   8     2663.85     2694.72       21.61 o   0.3678E-04
  -5   7   8      923.52      810.50       12.51 o   0.1711E-03
  -4   7   8      283.25      293.71        7.22 o   0.5732E-03
  -3   7   8     4637.57     4701.98       30.18 o   0.1573E-04
  -2   7   8      621.61      547.00       10.25 o   0.2743E-03
  -1   7   8     2057.57     2138.22       19.23 o   0.5236E-04
   0   7   8     1422.54     1317.09       16.30 o   0.9616E-04
   1   7   8     2441.56     2476.32       21.63 o   0.4184E-04
   2   7   8      705.16      618.42        9.85 o   0.2385E-03
   3   7   8     4527.02     4576.87       26.13 o   0.1645E-04
   4   7   8      278.63      296.47        7.28 o   0.5734E-03
   5   7   8      992.58      869.40       13.55 o   0.1561E-03
   6   7   8     2419.30     2458.07       23.18 o   0.4195E-04
   7   7   8       44.37       69.49        5.04 o   0.2711E-02
  -7   8   8      299.31      302.72        8.49 o   0.5520E-03
  -6   8   8        6.05        6.22        4.78 o   0.2053E-01
  -5   8   8     1012.70     1083.98       14.81 o   0.1310E-03
  -4   8   8      617.03      593.66       11.27 o   0.2541E-03
  -3   8   8      419.80      415.20        8.78 o   0.4044E-03
  -2   8   8     1439.67     1283.30       16.20 o   0.9617E-04
  -1   8   8      692.78      688.75       11.58 o   0.2226E-03
   0   8   8     1917.93     1826.76       17.74 o   0.6083E-04
   1   8   8      651.65      642.10       10.13 o   0.2425E-03
   2   8   8     1731.30     1569.27       16.68 o   0.7450E-04
   3   8   8      422.66      427.10        8.75 o   0.3951E-03
   4   8   8      570.95      573.18       10.31 o   0.2700E-03
   5   8   8     1062.07     1157.54       15.25 o   0.1214E-03
   6   8   8        2.69       14.96        4.48 o   0.1502E-01
   7   8   8      322.41      305.60        8.50 o   0.5341E-03
   8   8   8      155.25      132.58        6.19 o   0.1294E-02
  -8   9   8      534.47      550.67       10.34 o   0.2854E-03
  -7   9   8      971.66      899.33       14.18 o   0.1536E-03
  -6   9   8     2040.45     2070.21       19.12 o   0.5386E-04
  -5   9   8     1303.27     1242.70       17.71 o   0.1020E-03
  -4   9   8      874.70      948.54       14.34 o   0.1514E-03
  -3   9   8      954.55     1035.00       14.85 o   0.1367E-03
  -2   9   8      207.60      225.52        7.35 o   0.7807E-03
  -1   9   8     1303.68     1382.55       16.48 o   0.9359E-04
   0   9   8     1308.88     1199.82       16.08 o   0.1055E-03
   1   9   8     1365.12     1480.19       16.28 o   0.8659E-04
   2   9   8      171.60      195.11        6.92 o   0.9279E-03
   3   9   8      976.43     1046.27       14.70 o   0.1343E-03
   4   9   8      898.54      968.88       13.72 o   0.1479E-03
   5   9   8     1324.47     1278.01       18.76 o   0.9852E-04
   6   9   8     1870.45     1893.62       18.70 o   0.6082E-04
   7   9   8      956.11      915.25       13.00 o   0.1533E-03
   8   9   8      489.88      515.69        9.56 o   0.3109E-03
   9   9   8       12.79       32.06        3.80 o   0.6961E-02
  -9  10   8      497.83      423.48       10.47 o   0.3527E-03
  -8  10   8      425.56      379.27        9.42 o   0.4034E-03
  -7  10   8      192.73      179.17        6.94 o   0.9444E-03
  -6  10   8      858.79      865.55       13.92 o   0.1640E-03
  -5  10   8      380.22      396.56        9.53 o   0.4124E-03
  -4  10   8      348.02      417.50        8.46 o   0.4083E-03
  -3  10   8      112.77      118.93        6.46 o   0.1482E-02
  -2  10   8      572.26      541.28       11.98 o   0.2813E-03
  -1  10   8       90.98       82.45        6.14 o   0.2003E-02
   0  10   8     1533.25     1521.46       19.81 o   0.8003E-04
   1  10   8       84.49       82.88        5.93 o   0.2056E-02
   2  10   8      597.59      590.17       12.74 o   0.2585E-03
   3  10   8      122.17      131.53        6.54 o   0.1343E-02
   4  10   8      407.12      501.14        9.03 o   0.3361E-03
   5  10   8      455.94      488.30       10.17 o   0.3302E-03
   6  10   8      802.49      849.58       13.57 o   0.1710E-03
   7  10   8      152.39      149.97        7.05 o   0.1154E-02
   8  10   8      464.94      434.10       10.49 o   0.3522E-03
   9  10   8      461.60      400.87        9.84 o   0.3793E-03
  10  10   8       58.81       69.47        5.18 o   0.2594E-02
 -10  11   8      133.10      145.55        6.21 o   0.1220E-02
  -9  11   8      348.86      351.03        9.15 o   0.4627E-03
  -8  11   8      348.75      307.61        8.21 o   0.5175E-03
  -7  11   8      425.11      398.91        8.98 o   0.3983E-03
  -6  11   8      148.69      144.59        6.14 o   0.1155E-02
  -5  11   8      473.45      466.46        9.72 o   0.3332E-03
  -4  11   8     1238.78     1148.66       16.35 o   0.1122E-03
  -3  11   8      372.37      459.50        9.14 o   0.3741E-03
  -2  11   8      777.79      789.72       12.91 o   0.1846E-03
  -1  11   8      483.71      464.60        9.91 o   0.3398E-03
   0  11   8       54.44       46.01        4.85 o   0.3360E-02
   1  11   8      544.30      535.20       10.44 o   0.2919E-03
   2  11   8      814.15      841.92       12.97 o   0.1724E-03
   3  11   8      280.70      375.71        8.25 o   0.4797E-03
   4  11   8     1157.51     1110.23       15.07 o   0.1193E-03
   5  11   8      471.51      465.62       10.18 o   0.3331E-03
   6  11   8      135.78      132.78        6.42 o   0.1255E-02
   7  11   8      412.16      405.74        9.74 o   0.3960E-03
   8  11   8      334.02      309.79        8.42 o   0.5224E-03
   9  11   8      331.57      329.16        9.43 o   0.4918E-03
  10  11   8      130.65      137.59        6.87 o   0.1261E-02
  -9  12   8      252.53      188.25       14.41 o   0.7285E-03
  -8  12   8       14.01       14.17        3.33 o   0.1174E-01
  -7  12   8        9.20        7.49        3.15 o   0.2035E-01
  -6  12   8      226.95      240.31        6.60 o   0.7369E-03
  -5  12   8       14.94       14.30        3.80 o   0.1051E-01
  -4  12   8       17.34       29.14        4.23 o   0.6365E-02
  -3  12   8      530.14      522.20        9.79 o   0.2989E-03
  -2  12   8     1528.63     1440.71       15.65 o   0.8458E-04
  -1  12   8       14.64       19.43        3.67 o   0.9032E-02
   0  12   8      430.19      347.30        9.15 o   0.4330E-03
   1  12   8       48.17       49.69        4.72 o   0.3465E-02
   2  12   8     1468.47     1394.53       16.96 o   0.8818E-04
   3  12   8      545.81      563.98       10.76 o   0.2775E-03
   4  12   8       18.71       24.46        3.93 o   0.7140E-02
   5  12   8        7.33        6.05        3.53 o   0.2086E-01
   6  12   8      224.40      240.72        7.34 o   0.7333E-03
   7  12   8        8.98        6.98        3.66 o   0.1974E-01
   8  12   8        9.82       12.79        3.49 o   0.1340E-01
   9  12   8      211.51      185.93        9.92 o   0.8532E-03
  -7  13   8      314.16      299.26        9.77 o   0.5411E-03
  -6  13   8       44.66       81.62        4.12 o   0.2544E-02
  -5  13   8      109.06      102.61        5.32 o   0.1674E-02
  -4  13   8      264.36      263.70        7.77 o   0.6287E-03
  -3  13   8      224.56      220.93        7.83 o   0.7562E-03
  -2  13   8      487.57      544.99       10.24 o   0.2972E-03
  -1  13   8       47.40       38.32        4.46 o   0.4086E-02
   0  13   8     2694.00     2816.65       22.90 o   0.3471E-04
   1  13   8       67.96       48.56        4.83 o   0.3096E-02
   2  13   8      486.34      534.94       10.61 o   0.3010E-03
   3  13   8      221.94      227.70        7.23 o   0.7481E-03
   4  13   8      291.19      287.04        8.57 o   0.5687E-03
   5  13   8      115.46       96.62        6.24 o   0.1675E-02
   6  13   8       42.88       78.06        4.61 o   0.2624E-02
   7  13   8      289.87      271.15        8.92 o   0.6016E-03
  -5  14   8       12.56       11.82        4.43 o   0.1212E-01
  -4  14   8      944.41      856.04       13.11 o   0.1588E-03
  -3  14   8      132.69      130.53        5.76 o   0.1328E-02
  -2  14   8       72.92       67.94        4.94 o   0.2453E-02
  -1  14   8      388.42      420.74        8.96 o   0.3972E-03
   0  14   8       46.74       61.53        4.34 o   0.3109E-02
   1  14   8      392.81      406.35        9.28 o   0.4050E-03
   2  14   8       75.12       69.39        4.73 o   0.2409E-02
   3  14   8      136.83      131.01        6.56 o   0.1293E-02
   4  14   8     1016.22      913.60       16.84 o   0.1440E-03
   5  14   8       10.05       12.63        4.39 o   0.1241E-01
  -1  15   8      498.83      492.56       16.33 o   0.3040E-03
   0  15   8      157.01      170.78        8.89 o   0.1006E-02
   1  15   8      506.13      503.31       18.62 o   0.2909E-03
   0   1   9     6437.20     6310.62       41.70 o   0.9247E-05
   1   1   9     3210.02     3058.54       26.22 o   0.2783E-04
  -1   2   9     4391.70     4673.65       31.57 o   0.1617E-04
   0   2   9     4435.31     5213.71       34.77 o   0.1388E-04
   1   2   9     4418.10     4648.77       36.16 o   0.1613E-04
   2   2   9     2812.52     2589.51       25.75 o   0.3405E-04
  -2   3   9     2252.32     2117.00       22.51 o   0.4937E-04
  -1   3   9     1697.59     1874.37       22.02 o   0.6531E-04
   0   3   9      336.16      369.63        9.03 o   0.4628E-03
   1   3   9     1872.24     2023.58       22.78 o   0.5818E-04
   2   3   9     1993.45     2003.13       25.58 o   0.5459E-04
   3   3   9       63.26        8.86        5.87 o   0.6027E-02
  -3   4   9      661.25      627.61       13.16 o   0.2474E-03
  -2   4   9     1267.80     1174.07       18.59 o   0.1092E-03
  -1   4   9     1274.00     1243.43       18.23 o   0.1050E-03
   0   4   9     1289.02     1219.95       19.45 o   0.9827E-04
   1   4   9     1113.98     1105.61       18.29 o   0.1224E-03
   2   4   9     1538.89     1401.62       21.98 o   0.8557E-04
   3   4   9      767.83      736.23       15.64 o   0.2040E-03
   4   4   9     2635.90     2478.80       31.74 o   0.4034E-04
  -4   5   9     4202.75     3967.37       34.46 o   0.1922E-04
  -3   5   9      572.04      605.68       16.13 o   0.2525E-03
  -2   5   9     3539.45     3060.41       34.94 o   0.2708E-04
  -1   5   9     1113.21      978.71       18.73 o   0.1325E-03
   0   5   9      238.98      310.01        8.96 o   0.5455E-03
   1   5   9      942.16      799.65       16.85 o   0.1673E-03
   2   5   9     3718.38     3238.10       34.09 o   0.2508E-04
   3   5   9      646.17      606.36       18.56 o   0.2365E-03
   4   5   9     4022.82     3810.58       35.90 o   0.2044E-04
   5   5   9    10805.56    10863.04       45.10 o   0.3698E-05
  -5   6   9     2725.46     2742.86       20.55 o   0.3594E-04
  -4   6   9     1466.22     1488.05       14.84 o   0.8596E-04
  -3   6   9     1820.66     1562.47       17.23 o   0.7224E-04
  -2   6   9      668.83      705.75       17.61 o   0.2078E-03
  -1   6   9     5283.50     5188.36       44.37 o   0.1286E-04
   0   6   9       20.46        4.14        5.46 o   0.1192E-01
   1   6   9     5708.90     5605.25       46.08 o   0.1133E-04
   2   6   9      658.94      655.31       15.99 o   0.2236E-03
   3   6   9     1550.34     1325.13       16.34 o   0.8968E-04
   4   6   9     1244.73     1298.00       13.76 o   0.1045E-03
   5   6   9     2662.58     2679.25       22.04 o   0.3711E-04
   6   6   9     1207.45     1161.04       14.83 o   0.1106E-03
  -6   7   9      751.84      752.39       11.94 o   0.1924E-03
  -5   7   9     4129.05     3865.16       28.93 o   0.1979E-04
  -4   7   9      404.06      432.94        8.85 o   0.3867E-03
  -3   7   9      587.36      605.79       10.24 o   0.2622E-03
  -2   7   9      194.88      198.39        5.96 o   0.9051E-03
  -1   7   9     1405.45     1280.94       14.30 o   0.9776E-04
   0   7   9     1013.12     1115.38       13.73 o   0.1242E-03
   1   7   9     1593.41     1269.87       16.64 o   0.9209E-04
   2   7   9      178.14      160.09        6.04 o   0.1074E-02
   3   7   9      562.12      569.96        9.38 o   0.2807E-03
   4   7   9      423.34      453.06        8.82 o   0.3680E-03
   5   7   9     3890.47     3709.63       27.45 o   0.2131E-04
   6   7   9      793.10      802.40       13.25 o   0.1783E-03
   7   7   9       90.01      127.46        5.34 o   0.1517E-02
  -7   8   9      949.63      930.90       13.65 o   0.1506E-03
  -6   8   9     1505.66     1500.13       19.95 o   0.8053E-04
  -5   8   9      230.01      274.06        7.97 o   0.6390E-03
  -4   8   9      172.40       76.56        6.36 o   0.1562E-02
  -3   8   9     1993.83     1957.63       18.78 o   0.5704E-04
  -2   8   9     1839.50     1774.95       18.62 o   0.6348E-04
  -1   8   9      452.64      398.73        9.65 o   0.3904E-03
   0   8   9     1227.89     1184.79       14.67 o   0.1111E-03
   1   8   9      519.36      425.98        9.42 o   0.3531E-03
   2   8   9     1910.66     1848.76       18.54 o   0.6019E-04
   3   8   9     1851.19     1836.98       18.66 o   0.6253E-04
   4   8   9      149.37       87.84        5.77 o   0.1576E-02
   5   8   9      225.46      272.72        7.72 o   0.6468E-03
   6   8   9     1240.88     1288.01       16.99 o   0.1005E-03
   7   8   9      932.25      900.04       13.95 o   0.1555E-03
   8   8   9        9.55       18.02        3.88 o   0.1112E-01
  -8   9   9      303.82      306.46        8.63 o   0.5486E-03
  -7   9   9      511.80      485.90       10.32 o   0.3169E-03
  -6   9   9     1080.16      961.63       15.10 o   0.1353E-03
  -5   9   9      802.65      791.04       14.35 o   0.1856E-03
  -4   9   9      932.53      953.03       14.82 o   0.1480E-03
  -3   9   9     1830.11     1951.93       20.92 o   0.5916E-04
  -2   9   9     3290.22     3330.89       27.34 o   0.2619E-04
  -1   9   9      365.67      337.65        9.23 o   0.4709E-03
   0   9   9       18.91       32.35        4.82 o   0.5998E-02
   1   9   9      336.93      315.64        8.90 o   0.5097E-03
   2   9   9     3327.28     3351.24       25.98 o   0.2592E-04
   3   9   9     1794.55     1935.03       20.13 o   0.6028E-04
   4   9   9     1032.78     1053.64       15.44 o   0.1306E-03
   5   9   9      852.31      879.63       15.31 o   0.1659E-03
   6   9   9      932.37      843.18       13.65 o   0.1605E-03
   7   9   9      600.67      561.78       11.38 o   0.2665E-03
   8   9   9      338.42      347.41        8.09 o   0.4855E-03
   9   9   9       88.50       77.50        5.15 o   0.2193E-02
  -9  10   9       41.78       43.71        4.49 o   0.3915E-02
  -8  10   9      207.22      185.63        7.18 o   0.8933E-03
  -7  10   9      330.94      292.72        8.52 o   0.5428E-03
  -6  10   9      728.73      690.18       13.56 o   0.2096E-03
  -5  10   9       67.03       49.07        5.59 o   0.3029E-02
  -4  10   9      382.35      355.20        8.77 o   0.4490E-03
  -3  10   9      575.18      570.91       11.50 o   0.2683E-03
  -2  10   9     1630.64     1687.14       20.06 o   0.7104E-04
  -1  10   9      218.86      205.79        8.62 o   0.8106E-03
   0  10   9     1830.04     1897.74       20.93 o   0.6004E-04
   1  10   9      240.14      214.09        8.00 o   0.7694E-03
   2  10   9     1524.15     1694.79       19.75 o   0.7288E-04
   3  10   9      506.93      503.38       11.26 o   0.3091E-03
   4  10   9      281.71      256.98        8.29 o   0.6296E-03
   5  10   9       79.01       61.93        5.68 o   0.2490E-02
   6  10   9      674.49      666.68       11.57 o   0.2242E-03
   7  10   9      365.83      321.89        9.47 o   0.4858E-03
   8  10   9      159.22      146.95        6.97 o   0.1143E-02
   9  10   9       48.05       53.85        4.82 o   0.3268E-02
  10  10   9      204.41      231.14        8.22 o   0.7423E-03
 -10  11   9      246.05      220.38        7.60 o   0.7408E-03
  -9  11   9      282.90      275.89        8.59 o   0.5946E-03
  -8  11   9      851.80      721.73       12.28 o   0.1899E-03
  -7  11   9      409.43      384.79        8.71 o   0.4115E-03
  -6  11   9       41.84       36.88        4.44 o   0.4362E-02
  -5  11   9      772.41      776.17       11.73 o   0.1902E-03
  -4  11   9        2.22        3.59        4.57 o   0.3026E-01
  -3  11   9       28.81       18.74        4.80 o   0.7244E-02
  -2  11   9      427.13      404.50        9.71 o   0.3901E-03
  -1  11   9     1528.19     1472.08       17.55 o   0.8241E-04
   0  11   9      260.28      331.49        7.77 o   0.5337E-03
   1  11   9     1605.37     1542.87       16.74 o   0.7754E-04
   2  11   9      416.22      411.66        9.90 o   0.3885E-03
   3  11   9       28.19       20.86        4.30 o   0.7134E-02
   4  11   9        3.81        3.57        4.48 o   0.2630E-01
   5  11   9      818.12      840.31       13.00 o   0.1737E-03
   6  11   9       38.50       33.81        4.47 o   0.4713E-02
   7  11   9      388.76      367.29        9.76 o   0.4300E-03
   8  11   9      789.02      710.09       12.50 o   0.1984E-03
   9  11   9      316.50      298.66        9.61 o   0.5358E-03
  10  11   9      258.43      215.37        8.78 o   0.7274E-03
  -8  12   9      187.82      211.05        6.33 o   0.8457E-03
  -7  12   9      154.87      163.53        5.49 o   0.1082E-02
  -6  12   9      371.80      347.54        8.02 o   0.4649E-03
  -5  12   9       90.15      120.31        5.10 o   0.1599E-02
  -4  12   9      111.85      105.45        6.24 o   0.1641E-02
  -3  12   9     2166.93     2094.88       20.91 o   0.5115E-04
  -2  12   9      182.84      198.98        6.40 o   0.8847E-03
  -1  12   9      640.63      659.91       10.42 o   0.2338E-03
   0  12   9      328.03      330.28        8.03 o   0.4991E-03
   1  12   9      655.37      687.27       11.51 o   0.2233E-03
   2  12   9      147.89      159.51        6.66 o   0.1098E-02
   3  12   9     2044.66     1978.25       20.28 o   0.5546E-04
   4  12   9      100.23      104.32        5.37 o   0.1742E-02
   5  12   9      119.32      141.11        5.53 o   0.1308E-02
   6  12   9      384.83      345.11        9.02 o   0.4573E-03
   7  12   9      189.20      199.97        7.33 o   0.8625E-03
   8  12   9      184.40      209.95        6.68 o   0.8502E-03
  -7  13   9       85.45       73.63        5.85 o   0.2221E-02
  -6  13   9      303.28      279.79        7.92 o   0.5758E-03
  -5  13   9      450.78      464.36        9.15 o   0.3470E-03
  -4  13   9      655.20      666.28       11.72 o   0.2264E-03
  -3  13   9       35.88       40.26        4.36 o   0.4359E-02
  -2  13   9      356.74      379.86        9.47 o   0.4356E-03
  -1  13   9      385.72      356.02        8.76 o   0.4420E-03
   0  13   9      146.11      137.17        6.05 o   0.1245E-02
   1  13   9      374.99      321.95        9.01 o   0.4777E-03
   2  13   9      385.04      413.79        9.44 o   0.3987E-03
   3  13   9       49.43       52.23        4.72 o   0.3325E-02
   4  13   9      676.28      680.36       12.61 o   0.2190E-03
   5  13   9      424.20      441.73       10.59 o   0.3644E-03
   6  13   9      262.22      242.53        9.01 o   0.6609E-03
   7  13   9       82.36       70.58        5.37 o   0.2339E-02
  -5  14   9       53.19       57.89        5.91 o   0.2962E-02
  -4  14   9      665.26      617.77       11.06 o   0.2390E-03
  -3  14   9       -2.50        2.86        3.44 o   0.4125E-01
  -2  14   9      196.87      250.93        6.48 o   0.7352E-03
  -1  14   9        4.07        5.17        3.40 o   0.2802E-01
   0  14   9       22.47       31.42        3.65 o   0.6116E-02
   1  14   9        4.29        4.95        3.36 o   0.2855E-01
   2  14   9      190.95      235.48        6.87 o   0.7742E-03
   3  14   9        0.89        9.13        3.87 o   0.2289E-01
   4  14   9      701.58      638.83       14.64 o   0.2234E-03
   5  14   9       54.16       58.65        5.96 o   0.2910E-02
   0   1  10     1888.88     2040.99       21.49 o   0.5722E-04
   1   1  10      894.46      860.30       14.62 o   0.1623E-03
  -1   2  10     2059.59     2124.01       22.52 o   0.5370E-04
   0   2  10      872.05      614.32       14.46 o   0.2133E-03
   1   2  10     1935.45     2030.46       19.82 o   0.5781E-04
   2   2  10     1112.50     1337.02       16.78 o   0.1063E-03
  -2   3  10     1173.39      832.21       16.95 o   0.1440E-03
  -1   3  10     5561.19     5323.48       40.70 o   0.1239E-04
   0   3  10     3911.39     3707.12       32.11 o   0.2258E-04
   1   3  10     5499.20     5310.95       40.20 o   0.1250E-04
   2   3  10     1339.22      932.06       18.65 o   0.1233E-03
   3   3  10     3674.60     3778.40       33.00 o   0.2248E-04
  -3   4  10       49.59       77.80        5.50 o   0.2994E-02
  -2   4  10     3723.28     3636.46       36.02 o   0.2157E-04
  -1   4  10     2844.58     2941.63       27.34 o   0.3204E-04
   0   4  10        7.63        0.32        4.18 o   0.3216E-01
   1   4  10     2832.97     2966.98       32.78 o   0.3152E-04
   2   4  10     3858.95     3798.88       36.85 o   0.2024E-04
   3   4  10       82.10       85.12        6.59 o   0.2248E-02
   4   4  10        9.28       11.33        5.63 o   0.9381E-02
  -4   5  10     1115.51      975.54       15.70 o   0.1353E-03
  -3   5  10       74.28       39.65        8.10 o   0.2928E-02
  -2   5  10     1651.50     1652.72       22.78 o   0.7157E-04
  -1   5  10     7155.84     6885.15       51.88 o   0.8051E-05
   0   5  10     4287.84     3262.03       37.59 o   0.2251E-04
   1   5  10     6992.99     6665.33       46.15 o   0.8491E-05
   2   5  10     1771.17     1766.25       22.92 o   0.6546E-04
   3   5  10       15.10        8.78        6.39 o   0.1007E-01
   4   5  10      985.30      866.27       13.81 o   0.1574E-03
   5   5  10      129.12      163.64        4.94 o   0.1086E-02
  -5   6  10     4823.66     4904.65       29.47 o   0.1497E-04
  -4   6  10      277.73      301.49        6.72 o   0.5752E-03
  -3   6  10     1761.73     1787.32       16.42 o   0.6426E-04
  -2   6  10      568.50      593.41       11.92 o   0.2568E-03
  -1   6  10      673.97      643.74       12.28 o   0.2321E-03
   0   6  10      995.19     1051.54       19.76 o   0.1340E-03
   1   6  10      797.51      756.47       15.38 o   0.1888E-03
   2   6  10      543.96      560.13        9.96 o   0.2760E-03
   3   6  10     1758.68     1776.88       17.73 o   0.6438E-04
   4   6  10      182.84      200.23        5.92 o   0.8915E-03
   5   6  10     4931.53     5021.50       29.21 o   0.1443E-04
   6   6  10      899.07      763.19       12.78 o   0.1774E-03
  -6   7  10      673.57      666.18       11.81 o   0.2244E-03
  -5   7  10      707.31      727.44       11.85 o   0.2082E-03
  -4   7  10      310.64      312.26        7.92 o   0.5281E-03
  -3   7  10      952.51      997.85       12.97 o   0.1429E-03
  -2   7  10     1055.49     1134.68       12.68 o   0.1247E-03
  -1   7  10      846.09      884.99       10.83 o   0.1629E-03
   0   7  10      317.31      466.99        6.93 o   0.3921E-03
   1   7  10      767.42      807.79       10.68 o   0.1821E-03
   2   7  10     1054.48     1134.33       13.11 o   0.1246E-03
   3   7  10     1018.16     1077.07       12.81 o   0.1306E-03
   4   7  10      262.16      275.35        7.37 o   0.6163E-03
   5   7  10      757.45      763.78       11.84 o   0.1952E-03
   6   7  10      664.75      669.03       12.07 o   0.2245E-03
   7   7  10     1645.94     1810.35       17.72 o   0.6894E-04
  -7   8  10     2023.20     1827.36       19.54 o   0.5991E-04
  -6   8  10     1077.13     1145.49       17.42 o   0.1175E-03
  -5   8  10     4816.04     4808.52       36.51 o   0.1460E-04
  -4   8  10      147.46       94.31        6.15 o   0.1491E-02
  -3   8  10      421.26      470.17        9.12 o   0.3543E-03
  -2   8  10      240.60      286.18        7.42 o   0.6070E-03
  -1   8  10      275.67      294.59        8.12 o   0.5749E-03
   0   8  10      726.76      648.02       11.89 o   0.2230E-03
   1   8  10      264.32      265.52        7.72 o   0.6302E-03
   2   8  10      237.51      278.43        6.86 o   0.6247E-03
   3   8  10      421.78      489.32        9.48 o   0.3426E-03
   4   8  10      137.03      125.64        6.69 o   0.1279E-02
   5   8  10     5095.45     5118.67       36.00 o   0.1326E-04
   6   8  10     1109.70     1169.11       16.40 o   0.1146E-03
   7   8  10     2280.48     2092.39       21.67 o   0.4988E-04
   8   8  10       14.22       14.65        4.04 o   0.1129E-01
  -8   9  10      294.15      269.81        8.39 o   0.6012E-03
  -7   9  10     1481.06     1460.75       18.03 o   0.8380E-04
  -6   9  10      180.11       89.49        7.24 o   0.1444E-02
  -5   9  10      167.70      207.99        7.03 o   0.8691E-03
  -4   9  10      903.57      899.00       14.79 o   0.1566E-03
  -3   9  10       34.66       38.93        5.00 o   0.4614E-02
  -2   9  10      513.26      517.22       10.83 o   0.3029E-03
  -1   9  10     1086.35     1053.34       15.46 o   0.1269E-03
   0   9  10      133.89      119.52        6.56 o   0.1454E-02
   1   9  10     1003.64      968.37       15.52 o   0.1403E-03
   2   9  10      541.22      553.04       10.53 o   0.2830E-03
   3   9  10       48.91       65.87        5.25 o   0.2948E-02
   4   9  10     1040.06     1022.99       16.36 o   0.1325E-03
   5   9  10      218.35      263.07        7.32 o   0.6747E-03
   6   9  10      164.22       97.33        6.73 o   0.1461E-02
   7   9  10     1438.49     1450.86       17.17 o   0.8555E-04
   8   9  10      266.20      254.60        7.29 o   0.6567E-03
   9   9  10      175.39      157.20        6.30 o   0.1072E-02
  -9  10  10       28.82       35.23        4.51 o   0.5129E-02
  -8  10  10      810.22      780.69       13.24 o   0.1828E-03
  -7  10  10       90.61       74.73        5.36 o   0.2150E-02
  -6  10  10      510.55      453.46       11.11 o   0.3353E-03
  -5  10  10       98.51       98.42        6.60 o   0.1740E-02
  -4  10  10     1715.38     1673.53       19.88 o   0.7044E-04
  -3  10  10     2513.20     2459.78       23.75 o   0.4049E-04
  -2  10  10      272.25      248.00        8.21 o   0.6636E-03
  -1  10  10      830.59      876.83       14.92 o   0.1657E-03
   0  10  10      754.17      829.19       14.88 o   0.1766E-03
   1  10  10      891.51      910.03       14.72 o   0.1569E-03
   2  10  10      248.97      229.98        9.50 o   0.7109E-03
   3  10  10     2562.80     2578.48       23.67 o   0.3836E-04
   4  10  10     1755.02     1734.22       19.66 o   0.6758E-04
   5  10  10       97.11      109.41        5.98 o   0.1652E-02
   6  10  10      512.32      474.61       11.03 o   0.3244E-03
   7  10  10       93.54       82.95        5.86 o   0.1976E-02
   8  10  10      823.67      779.03       14.38 o   0.1809E-03
   9  10  10       35.46       45.49        4.69 o   0.4075E-02
  10  10  10      109.53       94.88        5.57 o   0.1725E-02
  -9  11  10      962.43      886.58       14.60 o   0.1538E-03
  -8  11  10      126.87      126.85        5.24 o   0.1396E-02
  -7  11  10       72.71       80.63        4.75 o   0.2254E-02
  -6  11  10      588.18      518.60       10.36 o   0.2883E-03
  -5  11  10      276.54      331.09        7.51 o   0.5371E-03
  -4  11  10      557.34      519.61       11.39 o   0.2925E-03
  -3  11  10      395.88      383.50       10.19 o   0.4101E-03
  -2  11  10      865.45      933.27       13.56 o   0.1557E-03
  -1  11  10        0.91        3.07        4.22 o   0.3674E-01
   0  11  10       45.70       76.86        5.22 o   0.2607E-02
   1  11  10        1.24        4.09        3.88 o   0.3786E-01
   2  11  10      920.79     1006.63       14.07 o   0.1425E-03
   3  11  10      374.37      367.55        8.94 o   0.4353E-03
   4  11  10      471.01      444.41        9.63 o   0.3535E-03
   5  11  10      311.40      378.34        8.10 o   0.4653E-03
   6  11  10      545.91      508.91       11.00 o   0.3000E-03
   7  11  10       72.40       77.62        5.53 o   0.2271E-02
   8  11  10      126.60      136.60        5.81 o   0.1320E-02
   9  11  10     1017.32      926.43       17.70 o   0.1430E-03
  10  11  10       78.14       92.73       15.17 o   0.1423E-02
  -8  12  10      514.58      479.37       10.03 o   0.3197E-03
  -7  12  10      214.88      234.17        6.12 o   0.7556E-03
  -6  12  10      492.15      519.50        9.51 o   0.3110E-03
  -5  12  10       73.56       76.44        4.89 o   0.2271E-02
  -4  12  10      512.56      515.51       10.38 o   0.3020E-03
  -3  12  10       37.26       54.05        4.65 o   0.3499E-02
  -2  12  10      258.29      273.16        7.37 o   0.6344E-03
  -1  12  10      445.17      408.13        9.30 o   0.3855E-03
   0  12  10       23.88       22.13        4.44 o   0.6760E-02
   1  12  10      413.46      381.76        9.67 o   0.4147E-03
   2  12  10      304.04      306.77        8.37 o   0.5477E-03
   3  12  10       34.83       47.12        4.55 o   0.3912E-02
   4  12  10      512.91      518.10       10.03 o   0.3017E-03
   5  12  10       69.79       79.83        4.71 o   0.2253E-02
   6  12  10      487.98      517.85       10.53 o   0.3103E-03
   7  12  10      207.96      230.60        7.47 o   0.7616E-03
   8  12  10      506.12      504.26        9.97 o   0.3102E-03
  -7  13  10      541.26      449.55       15.08 o   0.3141E-03
  -6  13  10      529.09      486.28       10.36 o   0.3128E-03
  -5  13  10      190.05      196.50        6.23 o   0.8848E-03
  -4  13  10       15.56       21.72        3.93 o   0.8444E-02
  -3  13  10       -0.06       13.03        3.73 o   0.1664E-01
  -2  13  10      591.83      601.07       12.24 o   0.2506E-03
  -1  13  10      377.10      423.65        8.29 o   0.4030E-03
   0  13  10      348.76      408.20        8.49 o   0.4230E-03
   1  13  10      304.50      359.31        8.37 o   0.4892E-03
   2  13  10      525.32      555.62       10.59 o   0.2802E-03
   3  13  10        6.77        8.95        3.72 o   0.1753E-01
   4  13  10        8.47       20.00        3.75 o   0.1016E-01
   5  13  10      213.55      213.84        7.79 o   0.7891E-03
   6  13  10      512.81      488.42       11.70 o   0.3128E-03
   7  13  10      505.76      430.33       16.90 o   0.3257E-03
  -4  14  10       58.63       26.68        4.43 o   0.4660E-02
  -3  14  10      248.70      284.50        7.63 o   0.6179E-03
  -2  14  10      431.67      403.38        9.22 o   0.3907E-03
  -1  14  10      243.50      253.57        7.66 o   0.6730E-03
   0  14  10        3.07        0.06        3.28 o   0.6184E-01
   1  14  10      215.21      278.49        6.90 o   0.6583E-03
   2  14  10      399.62      379.45        9.04 o   0.4202E-03
   3  14  10      259.80      299.33        8.06 o   0.5843E-03
   4  14  10       32.74       25.14        4.87 o   0.5991E-02
   5  14  10      126.52      121.02        9.36 o   0.1307E-02
   0   1  11     9145.98     9144.82       52.73 o   0.5072E-05
   1   1  11     3468.56     3134.72       30.32 o   0.2768E-04
  -1   2  11     2475.31     2383.15       25.95 o   0.4165E-04
   0   2  11     2138.55     1956.88       23.86 o   0.5498E-04
   1   2  11     2173.25     2134.03       22.77 o   0.4935E-04
   2   2  11      809.39      901.92       15.30 o   0.1695E-03
  -2   3  11     1802.12     1804.99       22.51 o   0.6183E-04
  -1   3  11     1758.57     1736.63       23.29 o   0.6867E-04
   0   3  11     1667.63     1599.12       20.03 o   0.7324E-04
   1   3  11     1991.97     1963.63       22.95 o   0.5819E-04
   2   3  11     1815.83     1747.68       23.67 o   0.6319E-04
   3   3  11      734.96      715.06       15.48 o   0.1883E-03
  -3   4  11     3992.06     3828.71       37.58 o   0.2063E-04
  -2   4  11      797.70      750.81       16.11 o   0.1924E-03
  -1   4  11       33.51       59.21        5.44 o   0.3943E-02
   0   4  11      132.48      119.17        7.28 o   0.1328E-02
   1   4  11       74.43      115.75        6.53 o   0.1919E-02
   2   4  11      811.95      796.10       16.57 o   0.1828E-03
   3   4  11     3967.17     3885.52       38.46 o   0.2037E-04
   4   4  11        6.36        0.95        5.68 o   0.2141E-01
  -4   5  11      559.40      618.31       10.15 o   0.2599E-03
  -3   5  11     1265.92     1278.64       18.23 o   0.1005E-03
  -2   5  11     2807.90     2696.22       31.73 o   0.3456E-04
  -1   5  11     4395.55     4144.97       40.40 o   0.1793E-04
   0   5  11      492.68      212.99       15.13 o   0.4918E-03
   1   5  11     4365.66     4226.84       38.31 o   0.1769E-04
   2   5  11     3007.61     2922.27       31.78 o   0.3094E-04
   3   5  11     1238.39     1310.77       16.33 o   0.1003E-03
   4   5  11      622.34      692.45       10.08 o   0.2277E-03
   5   5  11      151.88      145.25        5.40 o   0.1034E-02
  -5   6  11      548.69      603.73        9.80 o   0.2654E-03
  -4   6  11     1744.09     1699.38       17.70 o   0.6806E-04
  -3   6  11      100.75      115.74        4.82 o   0.1752E-02
  -2   6  11     3660.35     3505.42       26.58 o   0.2417E-04
  -1   6  11      370.25      397.74        7.92 o   0.4012E-03
   0   6  11     1538.40     1651.91       14.95 o   0.7378E-04
   1   6  11      359.84      393.75        7.98 o   0.4070E-03
   2   6  11     3513.72     3359.12       25.55 o   0.2581E-04
   3   6  11      102.95      115.53        4.62 o   0.1749E-02
   4   6  11     1820.79     1813.14       17.25 o   0.6301E-04
   5   6  11      484.31      544.86        9.10 o   0.3010E-03
   6   6  11      571.74      617.33       10.68 o   0.2621E-03
  -6   7  11     4971.60     5004.95       33.27 o   0.1378E-04
  -5   7  11     2311.26     2305.43       21.97 o   0.4524E-04
  -4   7  11      412.31      436.38       10.18 o   0.3845E-03
  -3   7  11     2427.24     2435.88       21.05 o   0.4224E-04
  -2   7  11      599.55      579.43        9.69 o   0.2675E-03
  -1   7  11     1110.57     1208.88       12.33 o   0.1155E-03
   0   7  11     4998.83     4917.82       28.14 o   0.1426E-04
   1   7  11     1125.59     1213.14       13.11 o   0.1143E-03
   2   7  11      555.10      518.57        9.77 o   0.2995E-03
   3   7  11     2255.97     2298.73       18.86 o   0.4638E-04
   4   7  11      418.63      447.11        9.12 o   0.3785E-03
   5   7  11     2178.15     2206.90       20.66 o   0.4859E-04
   6   7  11     5123.05     5196.87       34.25 o   0.1301E-04
   7   7  11     3017.18     3135.06       23.63 o   0.2941E-04
  -7   8  11      676.05      690.58       11.35 o   0.2206E-03
  -6   8  11      165.60      139.14        7.04 o   0.1151E-02
  -5   8  11      271.47      258.43        8.63 o   0.6294E-03
  -4   8  11      222.11      185.66        7.88 o   0.8652E-03
  -3   8  11       19.38       18.58        4.38 o   0.8619E-02
  -2   8  11      255.74      266.43        7.55 o   0.6351E-03
  -1   8  11     1879.20     1961.41       19.59 o   0.5774E-04
   0   8  11        7.70        2.54        3.58 o   0.2904E-01
   1   8  11     1879.44     1960.17       18.52 o   0.5789E-04
   2   8  11      289.40      306.29        8.03 o   0.5492E-03
   3   8  11       28.45       17.77        4.42 o   0.7650E-02
   4   8  11      181.30      165.18        6.95 o   0.1017E-02
   5   8  11      230.95      200.18        8.28 o   0.7959E-03
   6   8  11      207.81      172.57        8.24 o   0.9117E-03
   7   8  11      751.28      756.49       11.87 o   0.1967E-03
   8   8  11      172.67      160.52        6.96 o   0.1061E-02
  -8   9  11       23.11       25.58        4.24 o   0.6931E-02
  -7   9  11      669.69      581.86       12.62 o   0.2527E-03
  -6   9  11      749.61      723.60       12.88 o   0.2030E-03
  -5   9  11      304.37      302.91        8.61 o   0.5477E-03
  -4   9  11      425.87      366.15       11.17 o   0.4214E-03
  -3   9  11     3117.82     3182.06       27.83 o   0.2834E-04
  -2   9  11     1032.10      995.70       15.47 o   0.1360E-03
  -1   9  11      402.28      418.68        9.78 o   0.3978E-03
   0   9  11        4.80       13.54        4.86 o   0.1287E-01
   1   9  11      331.15      344.73        8.89 o   0.4944E-03
   2   9  11      900.72      905.55       14.07 o   0.1560E-03
   3   9  11     2924.00     2990.70       25.58 o   0.3123E-04
   4   9  11      459.07      423.51       10.71 o   0.3718E-03
   5   9  11      334.30      321.93        9.20 o   0.5047E-03
   6   9  11      750.37      728.38       11.98 o   0.2029E-03
   7   9  11      690.85      639.79       12.46 o   0.2330E-03
   8   9  11       33.58       30.21        4.17 o   0.5565E-02
   9   9  11       17.82        3.89        4.28 o   0.1438E-01
  -9  10  11      334.57      289.70        9.54 o   0.5378E-03
  -8  10  11      721.94      633.76       12.34 o   0.2256E-03
  -7  10  11      341.30      325.03        8.45 o   0.4978E-03
  -6  10  11       93.06       96.23        5.81 o   0.1791E-02
  -5  10  11     1029.82      936.31       15.29 o   0.1430E-03
  -4  10  11     1051.61     1001.65       16.22 o   0.1341E-03
  -3  10  11      518.73      465.66       11.02 o   0.3305E-03
  -2  10  11      811.76      835.55       13.53 o   0.1760E-03
  -1  10  11     1401.60     1417.07       18.71 o   0.8827E-04
   0  10  11      300.78      288.30        9.17 o   0.5626E-03
   1  10  11     1391.35     1392.06       17.42 o   0.9026E-04
   2  10  11      854.71      846.14       14.45 o   0.1698E-03
   3  10  11      486.31      458.60       10.99 o   0.3426E-03
   4  10  11      953.93      928.05       14.31 o   0.1496E-03
   5  10  11     1027.07      970.92       15.20 o   0.1394E-03
   6  10  11       96.46       81.27        5.43 o   0.1981E-02
   7  10  11      278.33      276.35        8.09 o   0.6006E-03
   8  10  11      718.97      651.87       12.02 o   0.2217E-03
   9  10  11      319.99      273.81       10.36 o   0.5626E-03
  10  10  11       57.03       65.68        5.09 o   0.2849E-02
  -9  11  11       14.74       11.76        3.59 o   0.1232E-01
  -8  11  11      264.23      273.48        6.99 o   0.6333E-03
  -7  11  11       79.62       92.10        4.70 o   0.1982E-02
  -6  11  11      597.15      567.75       10.28 o   0.2653E-03
  -5  11  11      123.48       90.24        5.65 o   0.1709E-02
  -4  11  11       57.66       51.46        5.03 o   0.3277E-02
  -3  11  11      378.54      390.25       10.39 o   0.4233E-03
  -2  11  11       17.43       24.33        4.53 o   0.6894E-02
  -1  11  11      300.16      207.29        9.16 o   0.6806E-03
   0  11  11     1718.08     1745.11       19.12 o   0.6752E-04
   1  11  11      283.89      215.78        8.00 o   0.6890E-03
   2  11  11       33.91       49.57        5.04 o   0.3659E-02
   3  11  11      342.83      361.95        8.19 o   0.4709E-03
   4  11  11       64.37       55.91        4.93 o   0.2975E-02
   5  11  11      107.52       87.08        5.23 o   0.1855E-02
   6  11  11      496.45      483.77        9.84 o   0.3210E-03
   7  11  11       62.41       86.03        5.64 o   0.2174E-02
   8  11  11      248.03      264.00        7.58 o   0.6587E-03
   9  11  11        8.76       10.65        3.27 o   0.1563E-01
  -8  12  11      354.60      306.51       10.23 o   0.4979E-03
  -7  12  11       28.84       47.51        3.37 o   0.4180E-02
  -6  12  11      228.30      265.54        6.98 o   0.6737E-03
  -5  12  11      114.84      112.43        5.94 o   0.1531E-02
  -4  12  11      143.78      100.48        6.38 o   0.1499E-02
  -3  12  11       95.57       87.44        5.40 o   0.1926E-02
  -2  12  11      924.39      883.76       12.88 o   0.1584E-03
  -1  12  11       61.56       51.65        4.63 o   0.3180E-02
   0  12  11     1451.10     1325.27       16.33 o   0.9276E-04
   1  12  11       49.22       37.48        5.02 o   0.4088E-02
   2  12  11      831.78      809.47       12.62 o   0.1773E-03
   3  12  11       99.23       92.76        5.60 o   0.1825E-02
   4  12  11      156.74      105.77        6.82 o   0.1395E-02
   5  12  11      123.62      137.76        5.94 o   0.1305E-02
   6  12  11      226.66      260.95        7.76 o   0.6774E-03
   7  12  11       24.58       35.32        3.80 o   0.5263E-02
   8  12  11      317.93      289.45        8.71 o   0.5466E-03
  -6  13  11       10.34        6.38        3.54 o   0.1908E-01
  -5  13  11      119.53      124.19        5.15 o   0.1457E-02
  -4  13  11       19.77       26.92        3.58 o   0.6949E-02
  -3  13  11      559.08      582.12       10.63 o   0.2716E-03
  -2  13  11      140.40      165.79        6.72 o   0.1083E-02
  -1  13  11      732.83      745.44       12.28 o   0.1998E-03
   0  13  11       91.30      111.77        5.18 o   0.1632E-02
   1  13  11      744.15      738.89       13.30 o   0.1989E-03
   2  13  11      139.03      173.30        6.55 o   0.1055E-02
   3  13  11      601.90      637.42       12.33 o   0.2441E-03
   4  13  11        9.08       17.46        3.62 o   0.1089E-01
   5  13  11      104.11      137.24        5.91 o   0.1399E-02
   6  13  11        4.56        2.21        4.13 o   0.3106E-01
  -4  14  11      364.08      348.27       10.27 o   0.4551E-03
  -3  14  11      122.37      128.07        6.23 o   0.1369E-02
  -2  14  11      241.10      243.63        7.57 o   0.6948E-03
  -1  14  11        1.23        3.90        3.27 o   0.3976E-01
   0  14  11       85.53       98.32        4.67 o   0.1887E-02
   1  14  11        4.16        5.10        3.21 o   0.2843E-01
   2  14  11      218.67      229.26        7.13 o   0.7530E-03
   3  14  11      113.17      134.93        5.67 o   0.1365E-02
   4  14  11      361.88      350.15       10.95 o   0.4513E-03
   0   0  12    15931.50    15031.69      142.64 o   0.1880E-05
   0   1  12     2058.52     2022.87       24.61 o   0.5404E-04
   1   1  12     1359.69     1521.74       20.07 o   0.8803E-04
  -1   2  12      297.75      318.33       10.09 o   0.4969E-03
   0   2  12     1224.70     1220.58       19.03 o   0.1062E-03
   1   2  12      285.78      297.86        9.75 o   0.5280E-03
   2   2  12     1877.96     2031.19       24.47 o   0.5553E-04
  -2   3  12     9745.66     9496.00       62.25 o   0.4711E-05
  -1   3  12     6015.89     6409.26       45.09 o   0.9681E-05
   0   3  12     1885.67     1636.62       23.73 o   0.6544E-04
   1   3  12     6088.34     6422.71       39.99 o   0.9622E-05
   2   3  12    10012.08     9787.44       62.92 o   0.4473E-05
   3   3  12    11111.91    10008.02       67.40 o   0.4055E-05
  -3   4  12      639.37      714.39       15.97 o   0.2200E-03
  -2   4  12     1027.92      862.96       18.41 o   0.1530E-03
  -1   4  12     3846.41     3640.33       40.16 o   0.2220E-04
   0   4  12     1490.61     1447.17       22.18 o   0.8091E-04
   1   4  12     3913.28     3766.26       38.71 o   0.2128E-04
   2   4  12      888.49      751.19       18.49 o   0.1805E-03
   3   4  12      584.34      651.64       14.42 o   0.2465E-03
   4   4  12      264.51      341.20        7.51 o   0.5133E-03
  -4   5  12     4905.69     5120.98       27.78 o   0.1398E-04
  -3   5  12      596.22      597.14       10.62 o   0.2518E-03
  -2   5  12     1683.67     1706.96       20.47 o   0.6840E-04
  -1   5  12     4930.73     4749.74       44.15 o   0.1473E-04
   0   5  12     2206.41     1804.40       30.58 o   0.5602E-04
   1   5  12     4914.80     4717.32       39.91 o   0.1495E-04
   2   5  12     1538.24     1567.48       18.00 o   0.7703E-04
   3   5  12      478.62      503.39        9.05 o   0.3140E-03
   4   5  12     4970.80     5186.29       27.53 o   0.1371E-04
   5   5  12      156.80      143.89        5.57 o   0.1117E-02
  -5   6  12      374.47      365.79        8.40 o   0.4417E-03
  -4   6  12      371.05      387.39        8.12 o   0.4270E-03
  -3   6  12      843.59      824.88       12.09 o   0.1730E-03
  -2   6  12      615.16      638.50       10.08 o   0.2457E-03
  -1   6  12      145.29      120.56        5.24 o   0.1377E-02
   0   6  12      381.28      469.12        8.07 o   0.3557E-03
   1   6  12      136.44      104.97        4.93 o   0.1541E-02
   2   6  12      614.22      651.67        9.62 o   0.2422E-03
   3   6  12      868.04      872.65       11.98 o   0.1636E-03
   4   6  12      365.35      377.15        8.00 o   0.4383E-03
   5   6  12      339.36      324.71        8.08 o   0.4963E-03
   6   6  12     5097.43     4739.81       33.09 o   0.1459E-04
  -6   7  12      201.36      199.26        7.28 o   0.8506E-03
  -5   7  12      159.92      103.27        6.63 o   0.1350E-02
  -4   7  12        6.39        5.78        4.33 o   0.2040E-01
  -3   7  12      372.08      403.39        8.30 o   0.4188E-03
  -2   7  12     1409.83     1403.04       15.77 o   0.8974E-04
  -1   7  12      300.96      333.51        7.30 o   0.5208E-03
   0   7  12        7.62       15.11        3.30 o   0.1157E-01
   1   7  12      375.74      402.18        7.75 o   0.4185E-03
   2   7  12     1446.81     1390.86       15.53 o   0.8957E-04
   3   7  12      298.61      337.54        7.76 o   0.5157E-03
   4   7  12        9.78        6.48        4.23 o   0.1772E-01
   5   7  12      148.96       91.31        7.31 o   0.1450E-02
   6   7  12      197.39      210.81        7.75 o   0.8223E-03
   7   7  12     1788.52     1390.33       19.37 o   0.7980E-04
  -7   8  12     1101.54     1148.94       15.04 o   0.1176E-03
  -6   8  12      363.86      321.35        9.79 o   0.4828E-03
  -5   8  12      570.26      620.01       12.35 o   0.2500E-03
  -4   8  12     1564.79     1562.83       20.21 o   0.7731E-04
  -3   8  12       61.44       46.42        5.26 o   0.3229E-02
  -2   8  12     1394.50     1438.56       16.99 o   0.8827E-04
  -1   8  12      648.43      693.05       11.93 o   0.2227E-03
   0   8  12     2019.64     1796.83       19.16 o   0.6073E-04
   1   8  12      819.89      859.63       12.02 o   0.1715E-03
   2   8  12     1249.36     1299.20       15.49 o   0.1015E-03
   3   8  12       96.16       82.95        5.64 o   0.1948E-02
   4   8  12     1557.69     1568.07       19.57 o   0.7737E-04
   5   8  12      515.55      571.34       11.35 o   0.2777E-03
   6   8  12      331.18      289.60        8.75 o   0.5414E-03
   7   8  12     1092.52     1146.35       14.32 o   0.1185E-03
   8   8  12      260.08      314.24        8.41 o   0.5745E-03
  -8   9  12     1176.51     1047.58       15.50 o   0.1232E-03
  -7   9  12      733.01      645.41       12.70 o   0.2205E-03
  -6   9  12      688.04      624.42       12.31 o   0.2312E-03
  -5   9  12      160.73      136.47        6.92 o   0.1233E-02
  -4   9  12     2199.91     2038.84       22.13 o   0.5156E-04
  -3   9  12      246.14      245.15       10.03 o   0.6773E-03
  -2   9  12      217.89      192.27        8.47 o   0.8109E-03
  -1   9  12      105.82      111.64        6.89 o   0.1542E-02
   0   9  12     1226.72     1208.24       17.80 o   0.1086E-03
   1   9  12      113.74      120.62        6.74 o   0.1435E-02
   2   9  12      161.40      144.16        6.66 o   0.1106E-02
   3   9  12      207.36      233.67        7.61 o   0.7631E-03
   4   9  12     2132.17     2057.49       21.85 o   0.5192E-04
   5   9  12      107.14       86.60        6.40 o   0.1913E-02
   6   9  12      761.78      659.04       12.92 o   0.2127E-03
   7   9  12      778.18      694.89       12.71 o   0.2039E-03
   8   9  12     1072.50      976.49       15.14 o   0.1358E-03
   9   9  12     1883.39     1756.30       19.90 o   0.6376E-04
  -9  10  12      143.41       96.02        6.59 o   0.1523E-02
  -8  10  12       22.83       21.91        4.05 o   0.7441E-02
  -7  10  12      329.87      313.95        8.21 o   0.5225E-03
  -6  10  12      701.62      702.00       11.99 o   0.2136E-03
  -5  10  12       41.63       42.95        4.94 o   0.3944E-02
  -4  10  12       -4.49       12.06        4.53 o   0.1471E-01
  -3  10  12      982.21      945.30       14.88 o   0.1437E-03
  -2  10  12     1092.30     1084.67       16.44 o   0.1251E-03
  -1  10  12      329.17      340.30        9.82 o   0.4872E-03
   0  10  12      748.26      745.84       13.81 o   0.1990E-03
   1  10  12      335.42      343.91        9.77 o   0.4807E-03
   2  10  12     1018.27     1004.27       15.76 o   0.1376E-03
   3  10  12      880.38      877.66       13.75 o   0.1602E-03
   4  10  12        3.48       17.11        4.12 o   0.1245E-01
   5  10  12       59.12       59.32        5.73 o   0.2819E-02
   6  10  12      814.18      783.78       12.30 o   0.1846E-03
   7  10  12      345.01      319.74        9.05 o   0.5034E-03
   8  10  12       16.51       19.44        3.96 o   0.8982E-02
   9  10  12      114.68       69.65        6.55 o   0.1986E-02
  10  10  12      794.31      804.99       13.71 o   0.1802E-03
  -9  11  12      372.20      377.30        8.92 o   0.4322E-03
  -8  11  12       68.89       72.47        4.28 o   0.2443E-02
  -7  11  12       62.20       93.59        4.42 o   0.2147E-02
  -6  11  12      265.74      193.37        7.37 o   0.7818E-03
  -5  11  12      197.43      172.69        7.07 o   0.9464E-03
  -4  11  12       26.76       13.41        4.29 o   0.9082E-02
  -3  11  12      269.03      302.60        9.04 o   0.5742E-03
  -2  11  12      145.09      149.41        6.48 o   0.1153E-02
  -1  11  12     1096.76     1042.00       15.71 o   0.1270E-03
   0  11  12      119.39      146.43        6.01 o   0.1250E-02
   1  11  12     1012.31      961.37       14.00 o   0.1410E-03
   2  11  12      153.57      169.12        7.49 o   0.1025E-02
   3  11  12      281.65      330.31        7.80 o   0.5370E-03
   4  11  12       32.48       24.78        4.53 o   0.6180E-02
   5  11  12      176.35      165.97        6.44 o   0.1020E-02
   6  11  12      207.47      174.17        6.96 o   0.9251E-03
   7  11  12       63.84       89.30        5.61 o   0.2153E-02
   8  11  12       58.23       59.63        4.54 o   0.2907E-02
   9  11  12      359.26      336.78       10.48 o   0.4676E-03
  -8  12  12      183.36      169.98        8.86 o   0.9330E-03
  -7  12  12      263.98      277.99        8.16 o   0.6079E-03
  -6  12  12       61.34       64.01        4.38 o   0.2836E-02
  -5  12  12       93.61       98.82        5.62 o   0.1801E-02
  -4  12  12      219.03      232.82        7.37 o   0.7409E-03
  -3  12  12      874.50      814.10       12.59 o   0.1706E-03
  -2  12  12      309.16      354.89        7.83 o   0.4857E-03
  -1  12  12     1779.52     1641.50       17.55 o   0.6999E-04
   0  12  12     1143.78     1135.50       14.89 o   0.1185E-03
   1  12  12     1664.83     1525.43       19.46 o   0.7647E-04
   2  12  12      316.14      370.39        8.11 o   0.4662E-03
   3  12  12      812.54      784.43       12.68 o   0.1808E-03
   4  12  12      166.56      180.91        6.81 o   0.9705E-03
   5  12  12       74.13       92.06        5.39 o   0.2041E-02
   6  12  12       58.60       57.84        4.97 o   0.3021E-02
   7  12  12      232.30      253.82        7.39 o   0.6813E-03
   8  12  12      187.57      176.37        9.74 o   0.8912E-03
  -6  13  12      197.63      213.07        9.23 o   0.7978E-03
  -5  13  12      704.29      690.15       11.59 o   0.2150E-03
  -4  13  12      769.76      708.48       11.61 o   0.2009E-03
  -3  13  12       74.63       90.41        4.93 o   0.2086E-02
  -2  13  12      180.58      192.59        7.21 o   0.9120E-03
  -1  13  12      111.10      106.63        5.51 o   0.1628E-02
   0  13  12       40.50       39.54        4.53 o   0.4371E-02
   1  13  12      139.06      129.63        6.36 o   0.1309E-02
   2  13  12      191.31      201.23        7.46 o   0.8655E-03
   3  13  12       80.68       99.72        5.45 o   0.1883E-02
   4  13  12      782.62      720.20       14.66 o   0.1940E-03
   5  13  12      752.16      733.40       14.32 o   0.1971E-03
   6  13  12      184.63      211.34        8.30 o   0.8301E-03
  -4  14  12       63.90       96.59        9.78 o   0.1799E-02
  -3  14  12       11.67       29.24        3.66 o   0.7595E-02
  -2  14  12      117.90      123.52        5.91 o   0.1429E-02
  -1  14  12      166.41      203.35        6.90 o   0.8836E-03
   0  14  12       28.89       45.15        3.67 o   0.4520E-02
   1  14  12      161.76      221.21        6.60 o   0.8399E-03
   2  14  12      124.90      124.43        5.65 o   0.1402E-02
   3  14  12       13.71       20.30        3.91 o   0.9438E-02
   4  14  12       56.15       72.02        6.34 o   0.2526E-02
   0   1  13       33.50       12.11        5.11 o   0.7037E-02
   1   1  13      943.80     1072.80       16.57 o   0.1368E-03
  -1   2  13     5899.84     5331.07       45.54 o   0.1151E-04
   0   2  13     3659.29     3424.33       35.05 o   0.2449E-04
   1   2  13     6094.86     5515.70       44.64 o   0.1092E-04
   2   2  13     2220.00     2248.89       30.25 o   0.4883E-04
  -2   3  13      598.31      579.54       15.84 o   0.2572E-03
  -1   3  13     4195.00     3617.38       41.61 o   0.2053E-04
   0   3  13     4232.09     4467.47       39.86 o   0.1768E-04
   1   3  13     4235.04     3641.14       37.00 o   0.2045E-04
   2   3  13      513.40      468.91       14.33 o   0.3210E-03
   3   3  13     1637.18     1578.90       25.51 o   0.7339E-04
  -3   4  13      161.66      175.67        7.35 o   0.9251E-03
  -2   4  13     2399.84     2106.78       31.91 o   0.4610E-04
  -1   4  13     1403.30     1329.72       25.35 o   0.9047E-04
   0   4  13     6172.55     6325.88       51.40 o   0.9392E-05
   1   4  13     1493.21     1458.08       26.18 o   0.8142E-04
   2   4  13     2374.80     2062.23       34.77 o   0.4679E-04
   3   4  13      244.67      240.41        7.72 o   0.6547E-03
   4   4  13      668.64      702.58       10.59 o   0.2122E-03
  -4   5  13      517.10      568.35        9.36 o   0.2739E-03
  -3   5  13      562.02      550.00       10.01 o   0.2833E-03
  -2   5  13      774.01      687.24       11.37 o   0.2079E-03
  -1   5  13       24.11       32.01        4.24 o   0.6120E-02
   0   5  13       57.57       54.14        5.00 o   0.2740E-02
   1   5  13       54.38       73.42        4.96 o   0.2759E-02
   2   5  13      780.30      692.04       11.34 o   0.2064E-03
   3   5  13      520.78      505.81        9.27 o   0.3118E-03
   4   5  13      471.95      531.48        8.61 o   0.2981E-03
   5   5  13     1419.53     1384.60       15.31 o   0.9104E-04
  -5   6  13      600.39      590.36       10.53 o   0.2646E-03
  -4   6  13     1099.93     1121.71       13.96 o   0.1217E-03
  -3   6  13     3472.88     3593.69       24.26 o   0.2429E-04
  -2   6  13     1389.86     1415.68       15.02 o   0.9069E-04
  -1   6  13      922.45     1018.10       12.49 o   0.1417E-03
   0   6  13      159.79      197.93        5.60 o   0.9656E-03
   1   6  13      909.04      991.88       11.56 o   0.1461E-03
   2   6  13     1224.92     1299.00       13.99 o   0.1035E-03
   3   6  13     3458.87     3612.64       24.22 o   0.2421E-04
   4   6  13     1097.26     1121.93       13.87 o   0.1219E-03
   5   6  13      651.97      656.25       11.02 o   0.2360E-03
   6   6  13       20.96       20.57        4.76 o   0.7308E-02
  -6   7  13      503.01      503.15       10.62 o   0.3060E-03
  -5   7  13     3955.89     3965.68       29.78 o   0.2031E-04
  -4   7  13      246.75      288.13        8.03 o   0.6238E-03
  -3   7  13      445.82      448.14        8.85 o   0.3626E-03
  -2   7  13      677.86      687.11       11.06 o   0.2178E-03
  -1   7  13      234.43      237.17        6.83 o   0.7181E-03
   0   7  13      385.21      440.55        7.63 o   0.3815E-03
   1   7  13      277.88      274.98        7.39 o   0.6071E-03
   2   7  13      629.45      659.58       10.40 o   0.2319E-03
   3   7  13      442.45      449.65        9.70 o   0.3602E-03
   4   7  13      281.58      321.10        8.02 o   0.5517E-03
   5   7  13     3896.99     4009.29       30.93 o   0.2020E-04
   6   7  13      516.57      504.36       11.35 o   0.3003E-03
   7   7  13      589.67      601.47       10.98 o   0.2536E-03
  -7   8  13     1100.80     1175.60       15.52 o   0.1170E-03
  -6   8  13     1654.45     1643.62       19.60 o   0.7263E-04
  -5   8  13     1834.92     1834.49       21.71 o   0.6187E-04
  -4   8  13     1243.18     1222.70       17.48 o   0.1057E-03
  -3   8  13     1747.30     1737.65       19.21 o   0.6689E-04
  -2   8  13      164.05      178.47        6.56 o   0.9889E-03
  -1   8  13      367.55      310.29        9.03 o   0.4982E-03
   0   8  13     5273.97     5208.61       33.93 o   0.1290E-04
   1   8  13      403.45      336.82        9.57 o   0.4525E-03
   2   8  13      156.89      172.96        5.97 o   0.1033E-02
   3   8  13     1717.11     1760.16       18.82 o   0.6675E-04
   4   8  13     1298.88     1329.16       17.21 o   0.9688E-04
   5   8  13     1653.04     1713.72       19.93 o   0.6920E-04
   6   8  13     1545.16     1567.87       18.99 o   0.7815E-04
   7   8  13     1172.02     1265.41       15.55 o   0.1071E-03
   8   8  13      371.52      387.18        9.64 o   0.4344E-03
  -8   9  13      487.17      485.40       10.39 o   0.3291E-03
  -7   9  13      959.24      886.44       14.39 o   0.1550E-03
  -6   9  13      895.39      833.28       14.09 o   0.1661E-03
  -5   9  13      869.58      895.93       13.67 o   0.1612E-03
  -4   9  13      715.30      704.11       13.68 o   0.2110E-03
  -3   9  13      212.31      209.73        8.51 o   0.7695E-03
  -2   9  13      408.91      375.75       11.29 o   0.4122E-03
  -1   9  13      920.97      936.04       15.37 o   0.1507E-03
   0   9  13       78.16       69.99        6.30 o   0.2351E-02
   1   9  13      919.40      950.44       15.13 o   0.1490E-03
   2   9  13      450.62      434.74       11.50 o   0.3587E-03
   3   9  13      253.99      236.45        8.00 o   0.6728E-03
   4   9  13      805.57      830.55       13.30 o   0.1775E-03
   5   9  13      795.29      843.33       13.70 o   0.1751E-03
   6   9  13      957.88      864.65       14.51 o   0.1567E-03
   7   9  13      938.15      888.93       13.41 o   0.1567E-03
   8   9  13      406.52      413.03        9.50 o   0.3978E-03
   9   9  13       75.84       73.01        5.60 o   0.2362E-02
  -9  10  13      158.39      120.09        7.10 o   0.1285E-02
  -8  10  13      126.52      132.21        5.62 o   0.1325E-02
  -7  10  13      776.07      789.31       12.20 o   0.1866E-03
  -6  10  13      242.02      229.82        7.50 o   0.7164E-03
  -5  10  13     1241.33     1215.75       16.68 o   0.1066E-03
  -4  10  13      189.59      164.91        8.17 o   0.9838E-03
  -3  10  13      596.80      522.99       11.62 o   0.2768E-03
  -2  10  13     1467.14     1498.96       18.04 o   0.8275E-04
  -1  10  13     1373.34     1342.55       17.75 o   0.9344E-04
   0  10  13      167.35      173.10        7.55 o   0.9748E-03
   1  10  13     1402.27     1351.47       18.85 o   0.9169E-04
   2  10  13     1614.00     1682.79       20.40 o   0.7122E-04
   3  10  13      620.90      556.42       12.23 o   0.2596E-03
   4  10  13      141.51      129.40        6.75 o   0.1303E-02
   5  10  13     1261.55     1252.02       16.75 o   0.1033E-03
   6  10  13      199.21      197.74        6.71 o   0.8557E-03
   7  10  13      804.49      831.91       13.01 o   0.1759E-03
   8  10  13      102.41      119.91        5.62 o   0.1511E-02
   9  10  13      146.91      104.97        7.22 o   0.1428E-02
  10  10  13      939.63     1085.42       15.26 o   0.1319E-03
  -9  11  13       77.36       98.83        6.18 o   0.1880E-02
  -8  11  13       38.07       36.55        3.74 o   0.4826E-02
  -7  11  13       58.94       63.64        4.45 o   0.2818E-02
  -6  11  13       57.80       55.38        4.48 o   0.3076E-02
  -5  11  13      812.39      741.43       12.83 o   0.1906E-03
  -4  11  13      197.38      229.35        6.81 o   0.7829E-03
  -3  11  13      514.46      459.55       11.73 o   0.3273E-03
  -2  11  13      262.08      222.56        8.28 o   0.7123E-03
  -1  11  13     1401.18     1374.46       17.70 o   0.9080E-04
   0  11  13       -2.55        1.47        4.29 o   0.3623E-01
   1  11  13     1347.82     1299.61       18.68 o   0.9648E-04
   2  11  13      296.25      256.73        9.26 o   0.6135E-03
   3  11  13      510.10      474.86        9.96 o   0.3250E-03
   4  11  13      206.09      244.07        7.36 o   0.7341E-03
   5  11  13      853.50      798.47       12.81 o   0.1765E-03
   6  11  13       44.48       54.96        4.33 o   0.3365E-02
   7  11  13       65.83       59.99        4.95 o   0.2779E-02
   8  11  13       32.34       34.15        3.66 o   0.5315E-02
   9  11  13       74.54      113.12        6.05 o   0.1728E-02
  -7  12  13      100.13      107.64        5.52 o   0.1693E-02
  -6  12  13      117.67      160.20        5.36 o   0.1199E-02
  -5  12  13      500.38      541.83       10.42 o   0.2951E-03
  -4  12  13      166.30      151.05        7.36 o   0.1083E-02
  -3  12  13      133.84      122.40        6.07 o   0.1368E-02
  -2  12  13      127.41      105.66        5.88 o   0.1525E-02
  -1  12  13       87.81       73.52        5.00 o   0.2216E-02
   0  12  13      125.95      125.92        6.05 o   0.1381E-02
   1  12  13      117.54      105.01        5.88 o   0.1576E-02
   2  12  13      142.89      104.96        6.12 o   0.1459E-02
   3  12  13      108.24      111.06        5.96 o   0.1563E-02
   4  12  13      113.44      113.74        6.85 o   0.1490E-02
   5  12  13      474.93      540.70       10.81 o   0.3001E-03
   6  12  13      153.39      155.96        7.05 o   0.1101E-02
   7  12  13       72.54       82.63        4.98 o   0.2260E-02
  -6  13  13      463.01      387.65       14.24 o   0.3734E-03
  -5  13  13      159.15      149.37        6.02 o   0.1139E-02
  -4  13  13      719.38      708.36       11.48 o   0.2091E-03
  -3  13  13      269.53      222.49        8.03 o   0.7147E-03
  -2  13  13       35.53       42.11        4.36 o   0.4154E-02
  -1  13  13      178.00      189.76        6.94 o   0.9321E-03
   0  13  13      278.45      291.02        7.93 o   0.5892E-03
   1  13  13      173.55      180.63        6.90 o   0.9729E-03
   2  13  13       55.63       57.65        4.96 o   0.2939E-02
   3  13  13      266.74      230.59        7.95 o   0.7018E-03
   4  13  13      646.04      673.17       13.77 o   0.2236E-03
   5  13  13      196.74      189.34        7.75 o   0.8836E-03
   6  13  13      401.44      424.18       17.14 o   0.3577E-03
  -3  14  13      134.83      154.06        6.88 o   0.1164E-02
  -2  14  13      107.80      119.91        6.71 o   0.1506E-02
  -1  14  13       80.84       99.95        5.79 o   0.1862E-02
   0  14  13       29.57       16.02        4.32 o   0.7617E-02
   1  14  13       61.07       84.92        4.52 o   0.2308E-02
   2  14  13      127.76      129.22        6.80 o   0.1356E-02
   3  14  13      136.03      163.32        7.33 o   0.1108E-02
   0   1  14        7.98       13.05        4.79 o   0.1289E-01
   1   1  14      686.13      649.92       14.07 o   0.2230E-03
  -1   2  14     2008.08     2172.50       26.95 o   0.5180E-04
   0   2  14    15472.92    14759.52       85.31 o   0.2034E-05
   1   2  14     2038.19     2166.84       25.97 o   0.5180E-04
   2   2  14      515.93      758.97       14.60 o   0.2179E-03
  -2   3  14     1298.03     1104.28       23.78 o   0.1088E-03
  -1   3  14     3292.50     3020.90       38.17 o   0.2849E-04
   0   3  14     2593.55     2122.69       32.50 o   0.4417E-04
   1   3  14     3342.97     3011.44       35.43 o   0.2855E-04
   2   3  14     1389.55     1197.14       23.64 o   0.9937E-04
   3   3  14     2395.36     2007.86       30.50 o   0.4840E-04
  -3   4  14     2417.49     2424.17       20.51 o   0.4221E-04
  -2   4  14      488.49      411.21       13.12 o   0.3500E-03
  -1   4  14     2755.94     2694.28       38.51 o   0.3483E-04
   0   4  14      174.02      143.27        9.35 o   0.9885E-03
   1   4  14     2760.29     2668.32       34.70 o   0.3546E-04
   2   4  14      484.54      398.94        9.61 o   0.3684E-03
   3   4  14     2515.93     2546.18       22.21 o   0.3940E-04
   4   4  14     1136.42     1149.44       13.77 o   0.1239E-03
  -4   5  14      858.27      916.14       12.73 o   0.1601E-03
  -3   5  14     1919.40     1887.08       18.34 o   0.6002E-04
  -2   5  14       17.78       16.31        3.28 o   0.9784E-02
  -1   5  14     1040.42     1057.29       12.49 o   0.1304E-03
   0   5  14     1471.12     1659.14       15.91 o   0.7610E-04
   1   5  14     1024.30     1062.31       13.04 o   0.1305E-03
   2   5  14       31.67       18.15        3.80 o   0.7275E-02
   3   5  14     1728.04     1770.08       16.60 o   0.6684E-04
   4   5  14     1016.31     1068.75       13.43 o   0.1315E-03
   5   5  14       11.84        3.61        3.93 o   0.1726E-01
  -5   6  14       52.12       76.13        4.65 o   0.2506E-02
  -4   6  14      566.77      533.10       11.00 o   0.2903E-03
  -3   6  14     1171.90     1119.21       13.87 o   0.1184E-03
  -2   6  14      536.29      596.19        9.54 o   0.2737E-03
  -1   6  14     1543.19     1532.77       16.51 o   0.7993E-04
   0   6  14     2914.07     2915.46       21.74 o   0.3210E-04
   1   6  14     1458.47     1460.12       15.34 o   0.8570E-04
   2   6  14      577.02      641.99       10.43 o   0.2503E-03
   3   6  14     1097.85     1058.68       14.41 o   0.1273E-03
   4   6  14      545.76      526.06       10.22 o   0.2992E-03
   5   6  14       46.47       66.32        4.78 o   0.2806E-02
   6   6  14     1325.44     1309.58       17.82 o   0.9977E-04
  -6   7  14      780.23      781.58       13.48 o   0.1857E-03
  -5   7  14      892.61      834.68       14.35 o   0.1659E-03
  -4   7  14     2934.68     2877.04       26.05 o   0.3225E-04
  -3   7  14      886.83      827.52       12.71 o   0.1722E-03
  -2   7  14      240.99      267.77        7.37 o   0.6356E-03
  -1   7  14      234.65      278.86        7.12 o   0.6559E-03
   0   7  14       34.89       79.94        3.88 o   0.2805E-02
   1   7  14      218.87      257.72        6.70 o   0.7129E-03
   2   7  14      245.44      271.84        7.46 o   0.6244E-03
   3   7  14      717.15      717.15       12.01 o   0.2103E-03
   4   7  14     2962.54     2968.10       25.48 o   0.3118E-04
   5   7  14      796.89      750.88       13.40 o   0.1892E-03
   6   7  14      791.76      803.88       13.16 o   0.1809E-03
   7   7  14      789.95      803.04       13.51 o   0.1777E-03
  -7   8  14      414.81      408.13       10.05 o   0.3866E-03
  -6   8  14      236.80      257.54        8.41 o   0.6788E-03
  -5   8  14      894.33      794.14       13.97 o   0.1733E-03
  -4   8  14     1944.73     2051.11       22.31 o   0.5436E-04
  -3   8  14      982.31      980.25       13.98 o   0.1435E-03
  -2   8  14      673.80      643.93       11.67 o   0.2337E-03
  -1   8  14      858.38      797.43       13.35 o   0.1772E-03
   0   8  14       37.36       61.57        5.30 o   0.3032E-02
   1   8  14      813.38      746.11       13.40 o   0.1905E-03
   2   8  14      662.47      648.37       11.41 o   0.2343E-03
   3   8  14      923.06      955.06       14.12 o   0.1502E-03
   4   8  14     1860.90     2055.02       19.61 o   0.5568E-04
   5   8  14      834.55      750.83       14.10 o   0.1859E-03
   6   8  14      221.73      238.90        8.34 o   0.7312E-03
   7   8  14      377.12      377.42        9.39 o   0.4253E-03
   8   8  14     1202.80     1201.75       15.75 o   0.1081E-03
  -8   9  14       25.27       24.89        4.47 o   0.6442E-02
  -7   9  14       83.90       65.24        5.20 o   0.2489E-02
  -6   9  14      912.58      928.81       14.70 o   0.1525E-03
  -5   9  14      384.97      426.92       10.09 o   0.3985E-03
  -4   9  14      267.73      275.58        8.76 o   0.5969E-03
  -3   9  14     1147.37     1152.78       16.18 o   0.1162E-03
  -2   9  14      433.94      427.17       10.07 o   0.3767E-03
  -1   9  14      276.48      284.65        9.05 o   0.5843E-03
   0   9  14     1789.72     1633.32       23.02 o   0.6833E-04
   1   9  14      273.58      274.93        8.90 o   0.6021E-03
   2   9  14      411.40      433.51       10.53 o   0.3785E-03
   3   9  14     1098.68     1153.78       16.83 o   0.1179E-03
   4   9  14      245.69      227.10        8.92 o   0.6999E-03
   5   9  14      305.91      347.10       10.13 o   0.5012E-03
   6   9  14      925.87      968.42       15.00 o   0.1464E-03
   7   9  14       90.97       79.26        5.33 o   0.2135E-02
   8   9  14       25.79       30.75        4.08 o   0.5745E-02
   9   9  14       13.47       20.66        4.05 o   0.9340E-02
  -9  10  14      407.94      457.42        9.53 o   0.3666E-03
  -8  10  14       77.17       76.30        4.90 o   0.2310E-02
  -7  10  14      112.86       97.99        5.75 o   0.1687E-02
  -6  10  14      680.90      669.59       11.52 o   0.2224E-03
  -5  10  14     1603.63     1565.51       18.89 o   0.7637E-04
  -4  10  14      196.86      206.70        7.87 o   0.8270E-03
  -3  10  14       19.94       14.06        4.67 o   0.9288E-02
  -2  10  14      418.80      375.51       10.75 o   0.4081E-03
  -1  10  14     1019.86     1057.32       14.92 o   0.1323E-03
   0  10  14      222.17      247.99        8.24 o   0.7068E-03
   1  10  14     1016.92     1092.80       16.35 o   0.1282E-03
   2  10  14      477.01      450.51       11.85 o   0.3398E-03
   3  10  14       48.63       35.97        5.32 o   0.4141E-02
   4  10  14      213.23      223.16        7.46 o   0.7678E-03
   5  10  14     1577.54     1593.69       18.63 o   0.7578E-04
   6  10  14      682.11      689.05       11.42 o   0.2175E-03
   7  10  14      113.41      103.30        5.88 o   0.1626E-02
   8  10  14       81.10       85.64        5.13 o   0.2098E-02
   9  10  14      410.53      451.50       10.14 o   0.3677E-03
  10  10  14      428.07      522.20       13.72 o   0.3122E-03
  -9  11  14       53.14       60.10        8.04 o   0.2625E-02
  -8  11  14      392.25      381.57        9.15 o   0.4246E-03
  -7  11  14      149.08      173.78        6.29 o   0.1048E-02
  -6  11  14      131.16      112.36        5.88 o   0.1480E-02
  -5  11  14      118.53       94.28        5.54 o   0.1663E-02
  -4  11  14       47.73       49.28        4.67 o   0.3608E-02
  -3  11  14     1067.65     1034.68       15.54 o   0.1311E-03
  -2  11  14      777.66      823.59       12.61 o   0.1812E-03
  -1  11  14       45.38       51.66        5.44 o   0.3409E-02
   0  11  14      275.69      326.25        8.52 o   0.5354E-03
   1  11  14       42.24       61.40        5.92 o   0.3045E-02
   2  11  14      752.92      834.46       14.39 o   0.1800E-03
   3  11  14     1092.97     1092.19       14.40 o   0.1246E-03
   4  11  14       37.72       46.81        4.46 o   0.4028E-02
   5  11  14       98.07       96.43        5.11 o   0.1765E-02
   6  11  14      148.53      140.48        6.32 o   0.1219E-02
   7  11  14      127.43      164.02        5.87 o   0.1154E-02
   8  11  14      416.20      415.42        9.87 o   0.3888E-03
   9  11  14       54.66       70.48        7.98 o   0.2377E-02
  -7  12  14      189.25      203.35        7.11 o   0.8498E-03
  -6  12  14       22.91       30.74        3.41 o   0.6203E-02
  -5  12  14      113.13      104.02        5.86 o   0.1616E-02
  -4  12  14       40.83       54.75        4.58 o   0.3444E-02
  -3  12  14      120.65      121.02        5.95 o   0.1441E-02
  -2  12  14      147.60      175.08        6.04 o   0.1050E-02
  -1  12  14      379.97      391.38        8.83 o   0.4217E-03
   0  12  14       -0.74        0.05        3.70 o   0.7245E-01
   1  12  14      370.12      373.70        8.70 o   0.4406E-03
   2  12  14      174.64      198.18        6.55 o   0.9075E-03
   3  12  14      129.54      139.31        6.10 o   0.1278E-02
   4  12  14       29.33       35.81        4.76 o   0.4921E-02
   5  12  14       81.57       70.54        5.63 o   0.2310E-02
   6  12  14       22.86       29.43        4.25 o   0.6144E-02
   7  12  14      144.07      228.24        6.51 o   0.8499E-03
  -5  13  14       14.58       14.85        3.78 o   0.1081E-01
  -4  13  14      161.63      192.27        6.27 o   0.9515E-03
  -3  13  14       72.15       64.86        5.41 o   0.2578E-02
  -2  13  14      122.06      139.07        5.86 o   0.1316E-02
  -1  13  14     1032.20     1082.94       14.73 o   0.1269E-03
   0  13  14       20.90       21.79        4.08 o   0.7589E-02
   1  13  14      984.36     1058.31       14.89 o   0.1318E-03
   2  13  14      134.38      144.11        6.28 o   0.1237E-02
   3  13  14       98.45       88.98        6.04 o   0.1878E-02
   4  13  14      151.36      184.32        6.81 o   0.9936E-03
   5  13  14        5.34        9.65        3.95 o   0.1705E-01
  -2  14  14      624.32      607.02       13.18 o   0.2452E-03
  -1  14  14      113.43      112.96        6.67 o   0.1503E-02
   0  14  14       17.64        7.20        4.67 o   0.1341E-01
   1  14  14      122.37      114.26        8.76 o   0.1390E-02
   2  14  14      643.57      624.90       18.67 o   0.2275E-03
   0   1  15     6806.04     6491.03       50.31 o   0.8743E-05
   1   1  15     1035.37     1091.67       17.83 o   0.1208E-03
  -1   2  15      957.25      932.45       20.40 o   0.1477E-03
   0   2  15     7144.59     6822.31       60.12 o   0.7962E-05
   1   2  15      817.34      790.74       17.61 o   0.1819E-03
   2   2  15     5432.17     5404.04       47.17 o   0.1181E-04
  -2   3  15     6898.67     6890.26       52.10 o   0.8113E-05
  -1   3  15     2780.16     2651.98       36.58 o   0.3446E-04
   0   3  15     2946.34     2842.13       36.15 o   0.3147E-04
   1   3  15     2850.04     2745.01       36.63 o   0.3297E-04
   2   3  15     6610.36     6635.34       50.11 o   0.8680E-05
   3   3  15      207.74      216.19        6.63 o   0.8352E-03
  -3   4  15     2326.31     2372.96       20.48 o   0.4365E-04
  -2   4  15       96.45      105.75        5.22 o   0.1707E-02
  -1   4  15      422.06      391.33        9.81 o   0.4108E-03
   0   4  15     6871.96     6684.52       41.84 o   0.8555E-05
   1   4  15      348.65      334.68        8.75 o   0.4947E-03
   2   4  15      137.84      117.24        5.95 o   0.1399E-02
   3   4  15     2405.48     2440.84       20.32 o   0.4194E-04
   4   4  15      530.98      559.46       10.32 o   0.2828E-03
  -4   5  15      423.42      425.00        9.45 o   0.3700E-03
  -3   5  15     2816.48     2828.97       22.76 o   0.3402E-04
  -2   5  15      264.01      226.30        6.93 o   0.7114E-03
  -1   5  15      419.41      413.45        8.45 o   0.3908E-03
   0   5  15     2371.77     2366.14       22.45 o   0.4274E-04
   1   5  15      288.15      298.49        7.62 o   0.5674E-03
   2   5  15      233.43      211.52        6.81 o   0.7796E-03
   3   5  15     2693.72     2735.23       21.35 o   0.3599E-04
   4   5  15      387.80      399.86        9.01 o   0.3998E-03
   5   5  15       43.28       49.67        4.89 o   0.3939E-02
  -5   6  15       77.29       72.03        5.21 o   0.2377E-02
  -4   6  15      181.60      168.51        6.83 o   0.1032E-02
  -3   6  15       80.65       64.02        5.15 o   0.2565E-02
  -2   6  15     2072.64     2002.37       19.61 o   0.5365E-04
  -1   6  15      558.53      565.50       10.10 o   0.2778E-03
   0   6  15     2031.75     2013.30       18.67 o   0.5459E-04
   1   6  15      524.88      549.19       10.08 o   0.2907E-03
   2   6  15     2093.32     2066.24       19.97 o   0.5181E-04
   3   6  15       80.27       78.58        5.28 o   0.2306E-02
   4   6  15      168.74      168.35        6.65 o   0.1062E-02
   5   6  15       91.39       98.57        5.56 o   0.1808E-02
   6   6  15      413.71      398.43       10.63 o   0.4006E-03
  -6   7  15      657.10      665.71       11.91 o   0.2294E-03
  -5   7  15     1299.98     1324.88       17.94 o   0.9717E-04
  -4   7  15      689.79      719.64       12.46 o   0.2107E-03
  -3   7  15     2193.43     2106.04       20.58 o   0.5069E-04
  -2   7  15      201.90      200.44        6.97 o   0.8553E-03
  -1   7  15      421.42      448.16        9.71 o   0.3702E-03
   0   7  15     1047.27     1062.45       13.48 o   0.1284E-03
   1   7  15      452.58      509.68        9.63 o   0.3282E-03
   2   7  15      223.85      220.05        7.18 o   0.7738E-03
   3   7  15     2180.03     2134.17       22.24 o   0.5006E-04
   4   7  15      596.27      636.29       11.79 o   0.2456E-03
   5   7  15     1227.53     1310.14       17.08 o   0.1008E-03
   6   7  15      659.95      665.06       12.11 o   0.2296E-03
   7   7  15      936.92      865.10       14.97 o   0.1581E-03
  -7   8  15     2131.82     2021.48       21.69 o   0.5319E-04
  -6   8  15      239.14      252.05        9.12 o   0.6659E-03
  -5   8  15     1163.07     1162.29       17.49 o   0.1140E-03
  -4   8  15     1200.49     1115.27       16.42 o   0.1191E-03
  -3   8  15     1187.16     1169.21       17.33 o   0.1116E-03
  -2   8  15       79.31       88.98        5.06 o   0.2101E-02
  -1   8  15      523.74      561.19       10.38 o   0.2858E-03
   0   8  15      309.67      375.79        9.30 o   0.4506E-03
   1   8  15      545.05      582.10       11.47 o   0.2721E-03
   2   8  15      100.99       98.73        5.94 o   0.1781E-02
   3   8  15     1265.52     1291.13       16.56 o   0.1003E-03
   4   8  15     1090.28     1049.67       16.71 o   0.1301E-03
   5   8  15     1009.69     1049.51       16.07 o   0.1321E-03
   6   8  15      205.08      241.21        7.54 o   0.7347E-03
   7   8  15     2178.85     2069.34       22.53 o   0.5141E-04
   8   8  15      181.36      156.86        6.90 o   0.1031E-02
  -8   9  15       72.67       60.27        5.42 o   0.2646E-02
  -7   9  15      552.88      506.70       10.47 o   0.3012E-03
  -6   9  15      879.37      848.39       14.48 o   0.1646E-03
  -5   9  15     1201.16     1233.44       18.00 o   0.1071E-03
  -4   9  15     1343.23     1297.06       19.35 o   0.9649E-04
  -3   9  15      832.27      746.85       14.66 o   0.1880E-03
  -2   9  15      108.12       90.56        6.09 o   0.1715E-02
  -1   9  15     1252.35     1232.86       17.75 o   0.1042E-03
   0   9  15      157.15      145.37        8.15 o   0.1106E-02
   1   9  15     1180.71     1181.60       17.76 o   0.1106E-03
   2   9  15      119.36      111.51        6.97 o   0.1435E-02
   3   9  15      698.20      652.85       13.56 o   0.2246E-03
   4   9  15     1285.42     1285.51       17.17 o   0.9982E-04
   5   9  15     1121.03     1195.35       17.84 o   0.1131E-03
   6   9  15      766.98      774.43       12.40 o   0.1885E-03
   7   9  15      564.72      530.32       10.37 o   0.2891E-03
   8   9  15       36.51       32.55        4.64 o   0.4940E-02
   9   9  15      870.36      897.75       14.72 o   0.1592E-03
  -9  10  15      157.77      229.82        6.93 o   0.8246E-03
  -8  10  15      157.01      121.67        6.45 o   0.1298E-02
  -7  10  15      294.59      222.79        8.87 o   0.6711E-03
  -6  10  15      273.68      281.59        7.93 o   0.6089E-03
  -5  10  15      295.25      349.69        8.48 o   0.5023E-03
  -4  10  15       56.17       46.68        5.07 o   0.3478E-02
  -3  10  15      435.42      430.98       10.34 o   0.3694E-03
  -2  10  15      474.84      457.12       11.78 o   0.3413E-03
  -1  10  15      733.60      731.97       13.50 o   0.2034E-03
   0  10  15      269.65      275.67        9.37 o   0.6097E-03
   1  10  15      672.19      672.69       13.42 o   0.2245E-03
   2  10  15      485.05      501.76       11.60 o   0.3166E-03
   3  10  15      433.34      447.18       10.88 o   0.3590E-03
   4  10  15       57.12       35.16        5.78 o   0.3916E-02
   5  10  15      232.21      289.34        8.00 o   0.6262E-03
   6  10  15      271.64      278.05        7.76 o   0.6173E-03
   7  10  15      278.16      232.23        8.60 o   0.6701E-03
   8  10  15      156.19      111.04        7.07 o   0.1357E-02
   9  10  15      168.15      224.38        6.78 o   0.8273E-03
  -8  11  15      277.65      355.32        8.46 o   0.4978E-03
  -7  11  15      622.45      659.32       11.08 o   0.2339E-03
  -6  11  15      612.94      542.92       11.38 o   0.2747E-03
  -5  11  15      507.49      533.73        9.92 o   0.2985E-03
  -4  11  15      701.40      617.04       12.26 o   0.2320E-03
  -3  11  15       85.17       82.10        5.51 o   0.2117E-02
  -2  11  15      670.72      594.22       11.42 o   0.2447E-03
  -1  11  15     1084.20      977.38       15.38 o   0.1343E-03
   0  11  15      311.32      271.52        9.26 o   0.5838E-03
   1  11  15      988.79      928.94       15.43 o   0.1453E-03
   2  11  15      631.74      586.90       12.88 o   0.2506E-03
   3  11  15       81.26       70.76        5.55 o   0.2356E-02
   4  11  15      737.96      662.68       12.61 o   0.2153E-03
   5  11  15      556.49      600.89       11.02 o   0.2622E-03
   6  11  15      573.77      527.02       10.99 o   0.2888E-03
   7  11  15      590.80      659.38       12.49 o   0.2363E-03
   8  11  15      276.50      354.79        9.45 o   0.4946E-03
  -7  12  15      197.24      242.25        9.59 o   0.7251E-03
  -6  12  15       70.79       81.53        4.40 o   0.2228E-02
  -5  12  15      314.46      289.02        8.99 o   0.5533E-03
  -4  12  15      273.19      262.43        8.60 o   0.6305E-03
  -3  12  15       75.18       62.99        5.46 o   0.2518E-02
  -2  12  15       85.60       89.43        5.22 o   0.1983E-02
  -1  12  15      255.44      213.17        7.30 o   0.7445E-03
   0  12  15      117.72       91.63        5.65 o   0.1727E-02
   1  12  15      263.61      207.07        7.70 o   0.7453E-03
   2  12  15       85.64       90.18        5.29 o   0.1970E-02
   3  12  15       65.96       54.97        5.69 o   0.2826E-02
   4  12  15      255.54      254.17        9.06 o   0.6557E-03
   5  12  15      388.04      312.70        9.67 o   0.4812E-03
   6  12  15       61.70       78.77        4.99 o   0.2340E-02
   7  12  15      197.21      248.32       12.46 o   0.6819E-03
  -5  13  15      119.23      135.80        7.60 o   0.1283E-02
  -4  13  15        6.65        4.04        3.62 o   0.2532E-01
  -3  13  15      229.75      195.59        7.69 o   0.8211E-03
  -2  13  15       41.04       56.78        4.32 o   0.3426E-02
  -1  13  15       30.66       39.99        4.25 o   0.4876E-02
   0  13  15     1109.83     1055.19       16.55 o   0.1236E-03
   1  13  15       24.34       37.85        3.98 o   0.5435E-02
   2  13  15       47.04       66.27        4.35 o   0.2974E-02
   3  13  15      245.27      220.73        8.45 o   0.7342E-03
   4  13  15        8.47        3.49        3.88 o   0.2246E-01
   5  13  15       87.80      118.17        8.43 o   0.1500E-02
  -1  14  15        4.33       18.24       10.78 o   0.5441E-02
   0  14  15      190.91      217.21       12.94 o   0.7478E-03
   1  14  15       20.15       29.47       12.31 o   0.3379E-02
   0   0  16    23845.12    24111.04      229.96 o   0.8299E-06
   0   1  16      639.73      584.84       16.58 o   0.2490E-03
   1   1  16      527.46      599.23       14.31 o   0.2805E-03
  -1   2  16      732.96      765.45       19.70 o   0.1941E-03
   0   2  16       16.70        0.22        6.52 o   0.1343E-01
   1   2  16      700.19      754.93       16.94 o   0.2038E-03
   2   2  16      478.83      454.26       12.09 o   0.3439E-03
  -2   3  16      402.78      371.31        9.24 o   0.4180E-03
  -1   3  16     1644.67     1734.72       22.05 o   0.6725E-04
   0   3  16      114.78      126.11        6.48 o   0.1499E-02
   1   3  16     1502.93     1591.58       20.11 o   0.7566E-04
   2   3  16      510.42      468.35       10.85 o   0.3212E-03
   3   3  16      187.53      134.83        6.44 o   0.1017E-02
  -3   4  16     1203.48     1204.05       15.06 o   0.1094E-03
  -2   4  16      157.09      185.76        6.06 o   0.1023E-02
  -1   4  16       79.23      103.93        4.73 o   0.1663E-02
   0   4  16      314.29      305.66        9.09 o   0.5607E-03
   1   4  16       71.94      104.61        5.25 o   0.1681E-02
   2   4  16      124.86      159.63        6.01 o   0.1233E-02
   3   4  16     1317.92     1293.52       15.38 o   0.9910E-04
   4   4  16     4561.17     4648.68       30.40 o   0.1600E-04
  -4   5  16      131.39      133.93        6.64 o   0.1244E-02
  -3   5  16     1029.68     1058.51       14.33 o   0.1337E-03
  -2   5  16     1458.25     1434.40       15.84 o   0.8931E-04
  -1   5  16      218.34      164.72        6.71 o   0.9208E-03
   0   5  16       76.18       62.32        5.00 o   0.2623E-02
   1   5  16      196.74      147.91        6.78 o   0.1023E-02
   2   5  16     1318.86     1331.10       15.66 o   0.9979E-04
   3   5  16     1034.50     1054.78       14.09 o   0.1335E-03
   4   5  16      153.72      167.03        6.65 o   0.1022E-02
   5   5  16     1939.06     2013.69       20.74 o   0.5627E-04
  -5   6  16     1870.70     1810.38       19.71 o   0.6248E-04
  -4   6  16      121.76       98.50        5.90 o   0.1642E-02
  -3   6  16      843.11      778.54       13.27 o   0.1850E-03
  -2   6  16      533.03      563.30       10.09 o   0.2818E-03
  -1   6  16      241.39      202.72        7.57 o   0.7808E-03
   0   6  16      299.99      219.92        7.72 o   0.6671E-03
   1   6  16      237.58      207.07        7.56 o   0.7762E-03
   2   6  16      477.24      530.06       10.31 o   0.3056E-03
   3   6  16      869.29      823.55       13.67 o   0.1746E-03
   4   6  16      135.18      111.24        6.48 o   0.1451E-02
   5   6  16     1762.00     1799.42       19.99 o   0.6450E-04
   6   6  16     3009.68     2906.89       26.20 o   0.3150E-04
  -6   7  16      318.86      331.13        8.77 o   0.5049E-03
  -5   7  16     1898.01     1937.03       21.87 o   0.5793E-04
  -4   7  16       17.01       33.76        4.83 o   0.5351E-02
  -3   7  16     1290.04     1304.90       16.49 o   0.9787E-04
  -2   7  16     1536.86     1551.98       18.29 o   0.7952E-04
  -1   7  16      574.52      543.12       11.20 o   0.2782E-03
   0   7  16        4.86        0.36        4.31 o   0.3253E-01
   1   7  16      606.93      582.25       11.68 o   0.2582E-03
   2   7  16     1765.43     1781.45       19.78 o   0.6590E-04
   3   7  16     1189.34     1232.76       16.99 o   0.1060E-03
   4   7  16       14.37       30.65        4.91 o   0.5833E-02
   5   7  16     1963.11     2045.14       20.75 o   0.5446E-04
   6   7  16      300.35      294.31        9.71 o   0.5547E-03
   7   7  16       28.01       28.83        5.45 o   0.5231E-02
  -7   8  16      474.98      436.36       10.53 o   0.3538E-03
  -6   8  16      206.37      216.96        9.65 o   0.7623E-03
  -5   8  16      160.89      135.22        7.84 o   0.1188E-02
  -4   8  16     1275.24     1233.39       18.03 o   0.1045E-03
  -3   8  16     1302.67     1227.89       16.30 o   0.1036E-03
  -2   8  16      365.82      365.31        9.29 o   0.4397E-03
  -1   8  16     1682.36     1652.44       19.46 o   0.7128E-04
   0   8  16       22.50       41.38        5.03 o   0.4830E-02
   1   8  16     1584.76     1561.50       19.14 o   0.7688E-04
   2   8  16      364.46      366.33       10.26 o   0.4363E-03
   3   8  16     1258.29     1216.97       16.14 o   0.1062E-03
   4   8  16     1208.34     1261.07       17.49 o   0.1051E-03
   5   8  16      170.99      159.21        7.55 o   0.1057E-02
   6   8  16      233.25      227.07        7.70 o   0.7284E-03
   7   8  16      471.65      435.07       10.69 o   0.3551E-03
   8   8  16      229.85      251.30        7.41 o   0.6996E-03
  -8   9  16     2476.04     2339.18       23.66 o   0.4285E-04
  -7   9  16      657.14      642.93       11.20 o   0.2353E-03
  -6   9  16       65.52       64.23        5.25 o   0.2659E-02
  -5   9  16      144.86      146.19        8.21 o   0.1148E-02
  -4   9  16      358.96      334.91       10.89 o   0.4686E-03
  -3   9  16      115.04       75.24        7.07 o   0.1859E-02
  -2   9  16     1357.21     1287.95       17.49 o   0.9733E-04
  -1   9  16       60.98       33.91        5.43 o   0.3764E-02
   0   9  16       35.76       48.09        5.19 o   0.3799E-02
   1   9  16       59.82       28.87        6.80 o   0.3818E-02
   2   9  16     1266.81     1227.31       18.90 o   0.1038E-03
   3   9  16      104.33       83.77        6.58 o   0.1841E-02
   4   9  16      382.20      360.43       10.62 o   0.4370E-03
   5   9  16       76.00       96.70        6.15 o   0.1904E-02
   6   9  16       57.28       51.05        4.64 o   0.3258E-02
   7   9  16      684.51      691.18       11.73 o   0.2185E-03
   8   9  16     2401.80     2290.98       22.08 o   0.4447E-04
   9   9  16      696.00      553.96       12.72 o   0.2469E-03
  -9  10  16        1.18       10.82        4.55 o   0.1729E-01
  -8  10  16       64.08       79.86        4.72 o   0.2424E-02
  -7  10  16      132.19      132.29        6.18 o   0.1288E-02
  -6  10  16      214.93      208.00        7.26 o   0.8091E-03
  -5  10  16       60.75       69.66        5.19 o   0.2562E-02
  -4  10  16      190.28      166.37        7.20 o   0.9738E-03
  -3  10  16      693.35      697.91       12.54 o   0.2122E-03
  -2  10  16     1151.20     1007.46       18.47 o   0.1264E-03
  -1  10  16     1321.61     1270.50       17.88 o   0.1002E-03
   0  10  16        0.86        3.93        5.09 o   0.2720E-01
   1  10  16     1263.12     1262.61       18.57 o   0.1024E-03
   2  10  16     1076.47     1007.58       17.63 o   0.1306E-03
   3  10  16      597.97      621.35       12.03 o   0.2458E-03
   4  10  16      176.78      170.00        7.59 o   0.9792E-03
   5  10  16       58.96       67.62        5.22 o   0.2626E-02
   6  10  16      122.56      131.45        5.63 o   0.1359E-02
   7  10  16      116.18      122.29        6.56 o   0.1405E-02
   8  10  16       52.42       76.30        5.07 o   0.2609E-02
   9  10  16        6.21       21.70        4.41 o   0.9476E-02
  -8  11  16      322.42      335.00        9.65 o   0.4904E-03
  -7  11  16       20.68       24.48        4.28 o   0.7305E-02
  -6  11  16      207.89      172.13        7.26 o   0.9175E-03
  -5  11  16        3.81        3.85        3.72 o   0.3084E-01
  -4  11  16       37.96       41.92        4.47 o   0.4300E-02
  -3  11  16       56.75       75.77        5.26 o   0.2522E-02
  -2  11  16      705.94      678.53       12.58 o   0.2176E-03
  -1  11  16      302.31      267.66        8.37 o   0.5932E-03
   0  11  16       56.96       55.55        5.08 o   0.3098E-02
   1  11  16      241.37      221.71        8.68 o   0.7269E-03
   2  11  16      609.29      626.88       11.79 o   0.2454E-03
   3  11  16       74.50      111.37        5.29 o   0.1783E-02
   4  11  16       42.00       45.72        5.12 o   0.3844E-02
   5  11  16        0.03        3.14        3.84 o   0.4145E-01
   6  11  16      203.93      190.38        7.37 o   0.8645E-03
   7  11  16       13.67       22.09        4.03 o   0.8766E-02
   8  11  16      310.98      332.35       11.21 o   0.4917E-03
  -6  12  16       21.66       18.08        3.46 o   0.8544E-02
  -5  12  16       24.03       29.61        4.04 o   0.6064E-02
  -4  12  16      471.29      382.46       10.83 o   0.3853E-03
  -3  12  16       96.18      121.63        6.40 o   0.1549E-02
  -2  12  16      154.36      153.74        6.82 o   0.1105E-02
  -1  12  16      105.09      119.82        6.07 o   0.1493E-02
   0  12  16      323.74      323.35        9.22 o   0.4951E-03
   1  12  16      103.16      119.27        5.92 o   0.1510E-02
   2  12  16      153.79      154.08        6.89 o   0.1103E-02
   3  12  16      100.27      131.99        5.73 o   0.1463E-02
   4  12  16      445.83      344.89       11.17 o   0.4203E-03
   5  12  16       31.02       33.59        4.60 o   0.5108E-02
   6  12  16       25.31       22.50        4.97 o   0.6563E-02
  -4  13  16      238.59      257.09        7.72 o   0.6721E-03
  -3  13  16       48.52       55.35        5.12 o   0.3185E-02
  -2  13  16      206.70      220.00        7.31 o   0.7874E-03
  -1  13  16      120.86      132.14        6.11 o   0.1358E-02
   0  13  16       60.65       84.54        4.75 o   0.2380E-02
   1  13  16      160.81      162.11        6.59 o   0.1070E-02
   2  13  16      198.94      215.40        6.97 o   0.8122E-03
   3  13  16       41.49       57.36        4.91 o   0.3266E-02
   4  13  16      189.57      215.89        8.26 o   0.8123E-03
   0   1  17      386.79      349.41       11.01 o   0.4428E-03
   1   1  17      884.14      814.27       14.84 o   0.1759E-03
  -1   2  17     3319.32     3257.00       30.21 o   0.2718E-04
   0   2  17     1909.21     1894.27       22.09 o   0.5801E-04
   1   2  17     3070.97     3078.93       27.11 o   0.3008E-04
   2   2  17      442.24      396.43        9.60 o   0.3988E-03
  -2   3  17     2157.93     2206.36       19.17 o   0.4967E-04
  -1   3  17       80.35      126.88        5.09 o   0.1678E-02
   0   3  17      261.14      296.79        7.45 o   0.6276E-03
   1   3  17       86.52      116.96        5.24 o   0.1771E-02
   2   3  17     2270.62     2307.01       21.85 o   0.4623E-04
   3   3  17       72.84      102.14        4.98 o   0.1998E-02
  -3   4  17      949.93      945.06       13.83 o   0.1440E-03
  -2   4  17     3663.08     3638.80       27.46 o   0.2247E-04
  -1   4  17     1012.75      997.96       13.35 o   0.1392E-03
   0   4  17     3960.21     3784.53       27.69 o   0.2165E-04
   1   4  17      991.08      950.39       14.64 o   0.1455E-03
   2   4  17     3689.89     3678.00       28.38 o   0.2213E-04
   3   4  17      974.38      966.56       14.48 o   0.1396E-03
   4   4  17      948.42      985.27       14.10 o   0.1464E-03
  -4   5  17     2836.58     2909.86       25.67 o   0.3270E-04
  -3   5  17      182.19      157.10        6.96 o   0.1043E-02
  -2   5  17      948.38     1074.86       13.37 o   0.1306E-03
  -1   5  17     1362.01     1411.58       16.40 o   0.8974E-04
   0   5  17      506.41      600.66       10.51 o   0.2645E-03
   1   5  17     1438.07     1451.08       16.64 o   0.8541E-04
   2   5  17      975.26     1129.08       14.10 o   0.1240E-03
   3   5  17      155.62      137.01        6.83 o   0.1210E-02
   4   5  17     2602.21     2742.66       24.53 o   0.3616E-04
   5   5  17        1.41        2.20        4.74 o   0.3059E-01
  -5   6  17      525.93      584.63       11.02 o   0.2774E-03
  -4   6  17     1452.16     1541.92       17.47 o   0.8245E-04
  -3   6  17      768.89      784.95       13.92 o   0.1848E-03
  -2   6  17      382.11      380.90        9.43 o   0.4221E-03
  -1   6  17     1076.48     1164.21       15.70 o   0.1188E-03
   0   6  17      499.97      413.97       10.16 o   0.3624E-03
   1   6  17     1089.35     1211.20       15.74 o   0.1143E-03
   2   6  17      371.78      370.19        9.92 o   0.4333E-03
   3   6  17      779.52      806.25       13.32 o   0.1807E-03
   4   6  17     1535.70     1625.07       20.08 o   0.7625E-04
   5   6  17      559.47      625.35       11.96 o   0.2556E-03
   6   6  17      337.73      341.36        9.09 o   0.4830E-03
  -6   7  17       59.48       55.46        6.39 o   0.2917E-02
  -5   7  17      803.18      813.11       13.78 o   0.1788E-03
  -4   7  17      861.84      869.45       14.77 o   0.1627E-03
  -3   7  17      574.45      599.13       12.00 o   0.2550E-03
  -2   7  17      357.66      341.59        9.90 o   0.4826E-03
  -1   7  17      650.78      653.53       12.41 o   0.2306E-03
   0   7  17     3811.41     3616.41       28.85 o   0.2266E-04
   1   7  17      671.57      676.25       12.64 o   0.2219E-03
   2   7  17      329.51      324.22        9.51 o   0.5174E-03
   3   7  17      643.91      671.91       13.12 o   0.2223E-03
   4   7  17      859.61      899.22       14.69 o   0.1586E-03
   5   7  17      781.93      816.56       14.16 o   0.1797E-03
   6   7  17      209.17       34.90        9.62 o   0.1677E-02
   7   7  17      583.62      575.76       11.53 o   0.2604E-03
  -7   8  17      234.67      235.87        7.72 o   0.7231E-03
  -6   8  17      319.39      303.77        9.77 o   0.5356E-03
  -5   8  17     1095.00      999.27       16.90 o   0.1327E-03
  -4   8  17       64.06       64.17        5.41 o   0.2769E-02
  -3   8  17     1237.49     1220.50       15.97 o   0.1063E-03
  -2   8  17      355.50      305.08       10.36 o   0.4989E-03
  -1   8  17      438.98      466.54       10.75 o   0.3508E-03
   0   8  17     3411.05     3334.34       29.64 o   0.2567E-04
   1   8  17      416.27      438.94       10.83 o   0.3732E-03
   2   8  17      322.49      340.66       10.30 o   0.4796E-03
   3   8  17     1257.30     1249.28       16.11 o   0.1036E-03
   4   8  17      100.91       95.65        6.94 o   0.1784E-02
   5   8  17     1062.98     1031.71       16.08 o   0.1315E-03
   6   8  17      246.03      243.15        8.27 o   0.6952E-03
   7   8  17      273.63      277.99        7.96 o   0.6103E-03
   8   8  17     1116.96     1069.50       15.05 o   0.1239E-03
  -8   9  17      236.76      243.75        8.15 o   0.7083E-03
  -7   9  17      255.94      270.15        7.84 o   0.6375E-03
  -6   9  17      333.36      328.13        9.06 o   0.4996E-03
  -5   9  17      491.47      480.27       12.45 o   0.3245E-03
  -4   9  17      431.03      483.90       11.56 o   0.3364E-03
  -3   9  17     1361.11     1470.72       19.59 o   0.8690E-04
  -2   9  17      158.44      133.45        7.83 o   0.1193E-02
  -1   9  17      479.88      419.35       11.85 o   0.3569E-03
   0   9  17       21.73       19.20        5.00 o   0.7674E-02
   1   9  17      393.84      341.15       10.92 o   0.4465E-03
   2   9  17      139.88      121.85        7.15 o   0.1336E-02
   3   9  17     1212.50     1326.22       18.92 o   0.9982E-04
   4   9  17      357.56      426.87       10.13 o   0.3973E-03
   5   9  17      511.40      510.48       11.24 o   0.3087E-03
   6   9  17      328.28      330.24        8.10 o   0.5044E-03
   7   9  17      224.23      249.51        7.14 o   0.7104E-03
   8   9  17      184.58      221.35        6.69 o   0.8348E-03
   9   9  17       97.80       75.85        6.02 o   0.2087E-02
  -9  10  17      367.04      324.34       14.54 o   0.4581E-03
  -8  10  17        3.76        6.38        3.50 o   0.2407E-01
  -7  10  17      228.57      212.39        8.14 o   0.7800E-03
  -6  10  17       80.88       79.09        5.09 o   0.2218E-02
  -5  10  17        4.37        6.11        4.28 o   0.2092E-01
  -4  10  17      251.25      237.91        7.78 o   0.6919E-03
  -3  10  17      599.19      567.34       13.66 o   0.2609E-03
  -2  10  17      674.10      700.61       14.03 o   0.2137E-03
  -1  10  17       88.95       83.72        7.00 o   0.1957E-02
   0  10  17       19.23       17.89        5.64 o   0.8205E-02
   1  10  17      135.17      122.67        8.04 o   0.1318E-02
   2  10  17      687.43      718.88       14.45 o   0.2075E-03
   3  10  17      532.79      545.36       12.07 o   0.2837E-03
   4  10  17      218.98      218.78        8.37 o   0.7623E-03
   5  10  17       -4.27        0.22        4.22 o   0.3800E-01
   6  10  17       61.76       65.47        4.54 o   0.2776E-02
   7  10  17      247.03      238.95        8.68 o   0.6975E-03
   8  10  17       11.20        8.93        4.08 o   0.1453E-01
   9  10  17      361.05      329.99       11.67 o   0.4718E-03
  -7  11  17       19.87       23.77        4.02 o   0.7598E-02
  -6  11  17       70.21       63.05        4.88 o   0.2690E-02
  -5  11  17       41.88       32.54        4.42 o   0.4722E-02
  -4  11  17      147.96      153.51        6.56 o   0.1119E-02
  -3  11  17      972.22      871.30       14.66 o   0.1571E-03
  -2  11  17      155.55      159.11        6.88 o   0.1072E-02
  -1  11  17       29.50       33.25        4.51 o   0.5232E-02
   0  11  17     1011.52      902.12       14.49 o   0.1491E-03
   1  11  17       20.05       27.65        4.54 o   0.6468E-02
   2  11  17      180.04      203.17        7.20 o   0.8617E-03
   3  11  17      850.97      832.80       14.10 o   0.1724E-03
   4  11  17      174.12      195.14        7.54 o   0.8902E-03
   5  11  17       46.08       37.10        4.44 o   0.4231E-02
   6  11  17       31.81       36.99        4.10 o   0.4963E-02
   7  11  17        8.80       15.72        3.72 o   0.1223E-01
  -6  12  17       33.33       28.93        5.51 o   0.5289E-02
  -5  12  17      266.27      278.56        8.12 o   0.6135E-03
  -4  12  17      238.05      233.22        8.23 o   0.7049E-03
  -3  12  17       53.01       70.25        5.00 o   0.2725E-02
  -2  12  17       22.65       30.62        4.58 o   0.5913E-02
  -1  12  17       27.98       22.37        4.26 o   0.6683E-02
   0  12  17       12.92       16.48        4.41 o   0.9733E-02
   1  12  17       18.24       18.51        3.77 o   0.8751E-02
   2  12  17       37.94       46.61        4.44 o   0.3945E-02
   3  12  17       55.98       81.70        4.90 o   0.2417E-02
   4  12  17      215.49      219.04        7.85 o   0.7632E-03
   5  12  17      275.76      300.80        8.98 o   0.5695E-03
   6  12  17       52.76       45.48        6.27 o   0.3432E-02
  -3  13  17      109.35      110.30        6.26 o   0.1564E-02
  -2  13  17       96.89      123.27        5.43 o   0.1509E-02
  -1  13  17       59.54       62.21        4.92 o   0.2895E-02
   0  13  17       27.67       16.26        3.81 o   0.8340E-02
   1  13  17       62.89       73.57        4.79 o   0.2556E-02
   2  13  17      129.66      133.15        7.17 o   0.1273E-02
   3  13  17      146.14      144.67        7.20 o   0.1174E-02
   0   1  18     1411.70     1593.64       16.81 o   0.8054E-04
   1   1  18       31.89       23.31        4.59 o   0.6813E-02
  -1   2  18     2721.71     2771.19       25.43 o   0.3486E-04
   0   2  18      205.40      237.74        7.26 o   0.7374E-03
   1   2  18     2646.30     2747.85       22.68 o   0.3578E-04
   2   2  18      914.66      922.58       14.06 o   0.1467E-03
  -2   3  18      801.85      801.12       13.11 o   0.1834E-03
  -1   3  18      872.56      836.15       12.84 o   0.1720E-03
   0   3  18      739.81      701.99       11.47 o   0.2159E-03
   1   3  18      764.43      739.54       13.10 o   0.1994E-03
   2   3  18      868.06      859.71       13.93 o   0.1675E-03
   3   3  18     1444.37     1388.25       17.44 o   0.8742E-04
  -3   4  18       -2.27        0.88        4.73 o   0.3398E-01
  -2   4  18      207.37      199.57        7.12 o   0.8298E-03
  -1   4  18      748.00      650.39       12.26 o   0.2145E-03
   0   4  18     1758.58     1589.10       18.64 o   0.7395E-04
   1   4  18      736.86      650.59       13.04 o   0.2148E-03
   2   4  18      246.44      234.15        8.45 o   0.6912E-03
   3   4  18       -1.04        6.61        4.92 o   0.1787E-01
   4   4  18     2313.31     2447.11       23.93 o   0.4279E-04
  -4   5  18     1401.24     1370.90       18.58 o   0.9111E-04
  -3   5  18      828.78      827.42       13.24 o   0.1738E-03
  -2   5  18     3215.74     3251.00       25.86 o   0.2751E-04
  -1   5  18     1843.69     1869.73       19.50 o   0.6193E-04
   0   5  18     1543.05     1540.65       18.59 o   0.7721E-04
   1   5  18     1700.06     1739.18       19.59 o   0.6854E-04
   2   5  18     3182.58     3256.62       28.85 o   0.2748E-04
   3   5  18      737.60      754.15       13.75 o   0.1952E-03
   4   5  18     1496.42     1468.75       19.53 o   0.8325E-04
   5   5  18      414.37      382.70       10.45 o   0.4002E-03
  -5   6  18     1525.02     1435.11       17.24 o   0.8441E-04
  -4   6  18      619.09      608.14       12.22 o   0.2471E-03
  -3   6  18     1091.94     1218.38       16.42 o   0.1119E-03
  -2   6  18      966.19     1027.03       16.59 o   0.1355E-03
  -1   6  18      897.43      874.39       13.67 o   0.1636E-03
   0   6  18     1986.75     1984.85       21.20 o   0.5610E-04
   1   6  18      801.46      785.99       13.58 o   0.1864E-03
   2   6  18      990.03     1072.50       16.30 o   0.1296E-03
   3   6  18      949.17     1103.42       16.28 o   0.1285E-03
   4   6  18      645.45      638.98       13.94 o   0.2321E-03
   5   6  18     1404.17     1376.01       19.85 o   0.8995E-04
   6   6  18      441.73      455.81        9.50 o   0.3596E-03
  -6   7  18     2459.52     2503.12       25.42 o   0.4021E-04
  -5   7  18     2168.34     2105.82       21.97 o   0.5077E-04
  -4   7  18     2326.14     2292.18       23.80 o   0.4510E-04
  -3   7  18     1194.32     1202.42       17.08 o   0.1086E-03
  -2   7  18      458.51      522.06       12.73 o   0.3087E-03
  -1   7  18      986.19     1008.47       15.28 o   0.1359E-03
   0   7  18      648.10      692.92       12.00 o   0.2201E-03
   1   7  18      909.91      906.15       15.35 o   0.1529E-03
   2   7  18      466.90      527.23       11.75 o   0.3068E-03
   3   7  18     1031.05     1072.37       15.84 o   0.1273E-03
   4   7  18     2199.43     2246.81       24.39 o   0.4707E-04
   5   7  18     2250.09     2230.86       23.97 o   0.4710E-04
   6   7  18     2405.24     2492.36       23.57 o   0.4095E-04
   7   7  18        0.75        1.80        4.78 o   0.3516E-01
  -7   8  18      617.52      607.06       11.87 o   0.2516E-03
  -6   8  18      655.28      661.21       13.70 o   0.2272E-03
  -5   8  18     1045.31      936.81       16.54 o   0.1419E-03
  -4   8  18     1111.27     1155.83       16.05 o   0.1173E-03
  -3   8  18     1587.05     1553.78       18.55 o   0.7724E-04
  -2   8  18     1343.79     1161.70       17.76 o   0.1074E-03
  -1   8  18      336.47      298.88        9.41 o   0.5290E-03
   0   8  18      297.14      257.50        8.65 o   0.6217E-03
   1   8  18      291.36      270.52        9.12 o   0.5982E-03
   2   8  18     1187.83     1149.02       17.29 o   0.1147E-03
   3   8  18     1616.20     1640.73       20.46 o   0.7266E-04
   4   8  18     1125.22     1210.65       16.73 o   0.1119E-03
   5   8  18     1134.31     1044.22       17.70 o   0.1252E-03
   6   8  18      655.50      672.43       11.91 o   0.2266E-03
   7   8  18      588.92      590.86       11.20 o   0.2627E-03
   8   8  18      355.20      295.75        9.37 o   0.5132E-03
  -8   9  18       43.99       68.51        5.13 o   0.2845E-02
  -7   9  18       35.24       39.80        4.89 o   0.4352E-02
  -6   9  18      444.41      419.44       10.04 o   0.3758E-03
  -5   9  18       39.92       32.71        4.96 o   0.4683E-02
  -4   9  18      267.13      282.45        9.69 o   0.5999E-03
  -3   9  18      378.88      361.67       10.16 o   0.4420E-03
  -2   9  18      951.56      860.87       16.62 o   0.1566E-03
  -1   9  18      488.89      417.96       11.90 o   0.3539E-03
   0   9  18     1668.39     1593.34       20.98 o   0.7383E-04
   1   9  18      530.21      458.82       13.92 o   0.3164E-03
   2   9  18      968.16      895.78       16.57 o   0.1510E-03
   3   9  18      313.09      324.69       10.13 o   0.5098E-03
   4   9  18      267.06      302.29        8.77 o   0.5770E-03
   5   9  18       58.26       50.90        4.96 o   0.3220E-02
   6   9  18      449.14      433.41        9.81 o   0.3663E-03
   7   9  18       49.60       52.08        4.57 o   0.3361E-02
   8   9  18       53.20       92.65        4.94 o   0.2197E-02
   9   9  18       92.36       96.32        6.47 o   0.1773E-02
  -8  10  18       59.48       71.06        4.45 o   0.2592E-02
  -7  10  18       15.17       18.72        3.43 o   0.8831E-02
  -6  10  18      126.88      112.83        6.02 o   0.1504E-02
  -5  10  18       19.80       20.81        4.04 o   0.8050E-02
  -4  10  18        0.54        1.78        4.03 o   0.4462E-01
  -3  10  18       20.15       33.76        4.98 o   0.5636E-02
  -2  10  18       54.67       59.65        5.15 o   0.2870E-02
  -1  10  18      279.12      323.25        9.19 o   0.5297E-03
   0  10  18     2885.32     2941.24       26.45 o   0.3168E-04
   1  10  18      279.11      344.38        9.68 o   0.5025E-03
   2  10  18       73.04       85.74        5.86 o   0.2049E-02
   3  10  18       41.60       56.71        5.96 o   0.3243E-02
   4  10  18        7.16        7.73        4.50 o   0.1675E-01
   5  10  18       11.55       17.25        4.14 o   0.1022E-01
   6  10  18      114.55       98.89        6.41 o   0.1680E-02
   7  10  18       10.27       16.81        3.85 o   0.9887E-02
   8  10  18       65.91       60.35        5.64 o   0.2706E-02
  -7  11  18      126.00      145.69        7.82 o   0.1215E-02
  -6  11  18       86.32      118.88        5.34 o   0.1655E-02
  -5  11  18      186.08      170.27        6.81 o   0.9907E-03
  -4  11  18      191.92      209.85        7.50 o   0.8280E-03
  -3  11  18      657.01      627.62       11.88 o   0.2371E-03
  -2  11  18       15.41       18.08        4.19 o   0.9312E-02
  -1  11  18      292.36      264.53        8.62 o   0.6066E-03
   0  11  18      472.62      440.58       10.28 o   0.3522E-03
   1  11  18      268.02      258.40        8.42 o   0.6369E-03
   2  11  18        2.71        9.80        4.26 o   0.1751E-01
   3  11  18      709.48      725.08       14.09 o   0.2037E-03
   4  11  18      133.14      189.73        6.66 o   0.1000E-02
   5  11  18      161.68      180.26        6.34 o   0.1006E-02
   6  11  18      152.20      151.20        7.35 o   0.1144E-02
   7  11  18      102.48      125.17        8.09 o   0.1419E-02
  -5  12  18       54.83       45.51        5.88 o   0.3478E-02
  -4  12  18       67.51      113.55        5.15 o   0.1806E-02
  -3  12  18       98.87      100.77        6.14 o   0.1673E-02
  -2  12  18      652.33      658.37       12.81 o   0.2283E-03
  -1  12  18       33.23       26.16        4.21 o   0.5828E-02
   0  12  18       71.31       76.28        5.72 o   0.2343E-02
   1  12  18       33.68       30.20        4.27 o   0.5346E-02
   2  12  18      627.03      626.76       12.33 o   0.2412E-03
   3  12  18      101.54      106.89        6.12 o   0.1599E-02
   4  12  18       50.82       94.44        4.68 o   0.2235E-02
   5  12  18       49.96       42.16        5.62 o   0.3768E-02
  -2  13  18      169.37      164.50        8.93 o   0.9937E-03
  -1  13  18       -1.97        0.22        3.96 o   0.5865E-01
   0  13  18      115.42      113.40        6.38 o   0.1513E-02
   1  13  18       -1.93        4.27        4.58 o   0.2582E-01
   2  13  18      156.79      166.94        7.90 o   0.1025E-02
   0   1  19      240.18      228.94        7.47 o   0.7437E-03
   1   1  19     1534.46     1523.61       17.50 o   0.8164E-04
  -1   2  19      458.12      466.94        9.66 o   0.3515E-03
   0   2  19     2892.41     2910.08       25.17 o   0.3259E-04
   1   2  19      489.81      502.31        9.90 o   0.3237E-03
   2   2  19       27.97       12.56        4.83 o   0.8575E-02
  -2   3  19      248.80      266.07        7.83 o   0.6648E-03
  -1   3  19      117.79       80.41        5.99 o   0.1824E-02
   0   3  19       98.78       68.34        5.66 o   0.2227E-02
   1   3  19      114.36       75.52        6.07 o   0.1903E-02
   2   3  19      267.01      280.98        8.41 o   0.6199E-03
   3   3  19       15.57        1.06        4.74 o   0.1902E-01
  -3   4  19     1329.04     1316.24       17.91 o   0.9644E-04
  -2   4  19     1089.95     1044.05       15.55 o   0.1297E-03
  -1   4  19      333.41      358.99        8.39 o   0.4623E-03
   0   4  19       56.37       87.34        5.14 o   0.2504E-02
   1   4  19      288.69      321.30        9.18 o   0.5218E-03
   2   4  19     1050.56     1038.00       16.01 o   0.1320E-03
   3   4  19     1405.20     1412.31       18.39 o   0.8854E-04
   4   4  19     2126.68     2177.13       24.97 o   0.4942E-04
  -4   5  19      136.13      109.55        7.68 o   0.1395E-02
  -3   5  19       94.48       99.38        5.88 o   0.1786E-02
  -2   5  19      149.23      157.10        6.60 o   0.1139E-02
  -1   5  19      264.97      264.31        8.31 o   0.6202E-03
   0   5  19       -0.17        2.58        4.49 o   0.2520E-01
   1   5  19      245.82      246.19        8.13 o   0.6698E-03
   2   5  19      145.77      144.12        7.34 o   0.1201E-02
   3   5  19      100.01      100.24        6.86 o   0.1706E-02
   4   5  19      131.53      107.90        7.49 o   0.1430E-02
   5   5  19      673.49      631.06       13.60 o   0.2248E-03
  -5   6  19     1185.35     1190.75       15.43 o   0.1122E-03
  -4   6  19      224.66      143.54        8.61 o   0.9919E-03
  -3   6  19      776.94      832.60       14.73 o   0.1800E-03
  -2   6  19      689.67      744.05       14.58 o   0.2017E-03
  -1   6  19     1935.42     1970.91       21.50 o   0.5638E-04
   0   6  19     1034.62     1092.04       15.37 o   0.1250E-03
   1   6  19     2035.76     2089.40       22.62 o   0.5210E-04
   2   6  19      591.61      651.69       13.99 o   0.2371E-03
   3   6  19      650.07      742.96       15.13 o   0.2100E-03
   4   6  19      177.62      108.58        8.82 o   0.1273E-02
   5   6  19     1141.06     1173.23       17.54 o   0.1145E-03
   6   6  19       11.81        5.30        4.51 o   0.1770E-01
  -6   7  19      420.18      421.32       11.00 o   0.3742E-03
  -5   7  19      375.16      370.60        9.60 o   0.4359E-03
  -4   7  19     1330.70     1249.85       18.68 o   0.9982E-04
  -3   7  19      102.00       91.95        6.08 o   0.1851E-02
  -2   7  19      444.85      436.91       11.28 o   0.3508E-03
  -1   7  19     2222.75     2161.68       23.25 o   0.4867E-04
   0   7  19      761.66      876.84       14.32 o   0.1722E-03
   1   7  19     2170.78     2132.03       24.55 o   0.4969E-04
   2   7  19      458.03      472.58       11.59 o   0.3276E-03
   3   7  19      100.05       87.79        7.06 o   0.1872E-02
   4   7  19     1293.40     1265.34       19.93 o   0.9953E-04
   5   7  19      305.80      300.70       10.01 o   0.5397E-03
   6   7  19      357.59      364.96        9.15 o   0.4462E-03
   7   7  19      314.48      338.79        8.52 o   0.5019E-03
  -7   8  19       37.63       43.20        4.95 o   0.4199E-02
  -6   8  19      275.79      250.31        9.15 o   0.6379E-03
  -5   8  19      124.42       95.51        7.72 o   0.1588E-02
  -4   8  19      487.69      456.88       11.81 o   0.3364E-03
  -3   8  19       53.74       44.89        5.34 o   0.3543E-02
  -2   8  19      112.51       93.76        6.43 o   0.1677E-02
  -1   8  19      106.57       58.18        6.07 o   0.2266E-02
   0   8  19     1434.04     1595.49       18.87 o   0.7814E-04
   1   8  19      170.87       43.73        7.34 o   0.1905E-02
   2   8  19      125.56      115.14        7.13 o   0.1405E-02
   3   8  19       64.75       46.46        6.11 o   0.3179E-02
   4   8  19      498.65      498.17       11.62 o   0.3141E-03
   5   8  19       90.14       88.87        6.61 o   0.1905E-02
   6   8  19      230.35      223.00        7.55 o   0.7478E-03
   7   8  19       29.86       45.51        4.57 o   0.4372E-02
   8   8  19       88.42       94.33        5.92 o   0.1798E-02
  -8   9  19      321.57      337.58        9.29 o   0.4927E-03
  -7   9  19       77.25       72.24        5.68 o   0.2314E-02
  -6   9  19      118.00      109.01        6.28 o   0.1525E-02
  -5   9  19      321.86      294.19        9.51 o   0.5410E-03
  -4   9  19      146.09      165.54        6.77 o   0.1102E-02
  -3   9  19      426.31      390.43       11.36 o   0.3947E-03
  -2   9  19      134.05      136.80        6.97 o   0.1261E-02
  -1   9  19      234.77      236.45        9.01 o   0.7100E-03
   0   9  19     1134.46     1137.82       17.19 o   0.1168E-03
   1   9  19      255.36      264.72        9.93 o   0.6316E-03
   2   9  19      177.70      187.97        8.12 o   0.9163E-03
   3   9  19      409.97      405.11       10.50 o   0.3930E-03
   4   9  19      142.09      163.30        7.42 o   0.1106E-02
   5   9  19      313.70      299.51        9.34 o   0.5398E-03
   6   9  19       75.61       83.91        5.14 o   0.2134E-02
   7   9  19       91.81       93.45        5.57 o   0.1863E-02
   8   9  19      260.25      285.01        9.01 o   0.5977E-03
   9   9  19       21.22       22.28        4.23 o   0.7623E-02
  -8  10  19      217.67      218.15        8.30 o   0.7702E-03
  -7  10  19      253.45      241.25        8.15 o   0.6833E-03
  -6  10  19        4.15        4.62        3.64 o   0.2559E-01
  -5  10  19        3.91        7.17        4.07 o   0.2157E-01
  -4  10  19      366.66      339.59        9.95 o   0.4690E-03
  -3  10  19      859.71      836.76       14.04 o   0.1691E-03
  -2  10  19      137.51      158.22        6.78 o   0.1142E-02
  -1  10  19       65.73       74.85        5.26 o   0.2437E-02
   0  10  19       88.69      108.92        6.00 o   0.1695E-02
   1  10  19       60.58       65.37        5.86 o   0.2687E-02
   2  10  19      155.91      185.87        6.63 o   0.9835E-03
   3  10  19      751.89      777.38       13.85 o   0.1889E-03
   4  10  19      263.39      262.48        9.21 o   0.6344E-03
   5  10  19        6.34        5.36        4.09 o   0.2218E-01
   6  10  19        2.21        8.69        3.81 o   0.1924E-01
   7  10  19      227.10      246.75        8.35 o   0.6965E-03
   8  10  19      220.06      218.35        8.49 o   0.7660E-03
  -7  11  19        1.97        2.95        7.16 o   0.1674E-01
  -6  11  19       49.05       59.59        4.94 o   0.3115E-02
  -5  11  19      608.05      615.63       12.29 o   0.2451E-03
  -4  11  19       99.10       73.77        6.16 o   0.2071E-02
  -3  11  19      138.71      152.69        7.06 o   0.1192E-02
  -2  11  19      175.47      192.45        7.16 o   0.9174E-03
  -1  11  19      345.94      347.47        8.95 o   0.4712E-03
   0  11  19       39.66       56.37        4.72 o   0.3507E-02
   1  11  19      318.30      326.20        9.30 o   0.5057E-03
   2  11  19      155.70      182.63        7.95 o   0.9759E-03
   3  11  19      126.71      150.91        7.16 o   0.1233E-02
   4  11  19       75.59       88.78        5.28 o   0.2063E-02
   5  11  19      593.07      602.10       12.69 o   0.2510E-03
   6  11  19       59.82       64.33        5.40 o   0.2760E-02
   7  11  19      -13.72        1.45        8.25 o   0.1030E-01
  -5  12  19       60.46       67.12        6.12 o   0.2606E-02
  -4  12  19       37.19       45.88        4.74 o   0.3938E-02
  -3  12  19      621.51      574.68       12.80 o   0.2578E-03
  -2  12  19       67.10       75.65        5.40 o   0.2326E-02
  -1  12  19      124.36      114.93        6.01 o   0.1476E-02
   0  12  19        0.98        8.96        3.97 o   0.2162E-01
   1  12  19      147.07      128.52        6.58 o   0.1284E-02
   2  12  19       37.57       53.92        4.33 o   0.3512E-02
   3  12  19      584.11      568.88       11.73 o   0.2679E-03
   4  12  19       43.60       44.70        4.93 o   0.3808E-02
   5  12  19       60.09       66.61       10.50 o   0.2201E-02
   0  13  19       52.08       45.85       15.77 o   0.1987E-02
   0   0  20      137.43       73.48       13.08 o   0.1475E-02
   0   1  20        5.17        6.35        4.17 o   0.2191E-01
   1   1  20       22.57        9.39        4.37 o   0.1047E-01
  -1   2  20     1085.95     1031.97       17.44 o   0.1314E-03
   0   2  20      201.33      187.07        6.95 o   0.8599E-03
   1   2  20     1086.45     1002.02       14.56 o   0.1362E-03
   2   2  20     3289.49     3385.54       29.30 o   0.2604E-04
  -2   3  20     2187.84     2354.40       22.81 o   0.4571E-04
  -1   3  20      214.45      195.11        7.63 o   0.8056E-03
   0   3  20     1230.79     1188.33       16.83 o   0.1073E-03
   1   3  20      165.80      160.86        7.18 o   0.1002E-02
   2   3  20     2207.50     2375.61       24.01 o   0.4503E-04
   3   3  20      610.01      366.63       13.24 o   0.3427E-03
  -3   4  20      237.46      230.62        9.05 o   0.7112E-03
  -2   4  20      459.74      442.66       10.82 o   0.3503E-03
  -1   4  20     1667.39     1719.09       18.96 o   0.6898E-04
   0   4  20      214.39      196.68        7.97 o   0.8402E-03
   1   4  20     1452.74     1526.94       20.04 o   0.8102E-04
   2   4  20      582.59      556.56       12.70 o   0.2683E-03
   3   4  20      155.89      169.56        7.54 o   0.1025E-02
   4   4  20     5931.00     6103.83       43.91 o   0.1007E-04
  -4   5  20      326.47      372.78       10.19 o   0.4551E-03
  -3   5  20     1462.96     1447.19       18.18 o   0.8461E-04
  -2   5  20     2991.54     2982.93       25.71 o   0.3101E-04
  -1   5  20      340.16      339.47        9.39 o   0.4942E-03
   0   5  20     1885.67     1985.96       21.85 o   0.5816E-04
   1   5  20      344.87      345.41       10.40 o   0.4818E-03
   2   5  20     3075.42     3014.96       28.63 o   0.3014E-04
   3   5  20     1372.84     1405.77       20.81 o   0.8830E-04
   4   5  20      349.15      397.70       11.64 o   0.4186E-03
   5   5  20     1151.11     1180.93       17.70 o   0.1115E-03
  -5   6  20     1441.50     1385.82       18.50 o   0.8918E-04
  -4   6  20       55.32       32.52        6.04 o   0.4024E-02
  -3   6  20     2162.90     1967.33       24.29 o   0.5303E-04
  -2   6  20      215.83      207.65        8.94 o   0.8050E-03
  -1   6  20      122.17      143.31        7.15 o   0.1282E-02
   0   6  20       -4.82        0.54        5.60 o   0.2269E-01
   1   6  20      112.24      152.18        7.77 o   0.1242E-02
   2   6  20      225.35      215.88       10.06 o   0.7615E-03
   3   6  20     2190.75     2054.89       27.22 o   0.5033E-04
   4   6  20       77.57       45.99        6.87 o   0.2879E-02
   5   6  20     1223.55     1224.51       18.36 o   0.1063E-03
   6   6  20     2397.08     2189.52       23.80 o   0.4700E-04
  -6   7  20       62.77       50.30        6.36 o   0.3035E-02
  -5   7  20      438.50      393.67       11.30 o   0.3894E-03
  -4   7  20       35.09       54.38        5.92 o   0.3530E-02
  -3   7  20      389.80      391.04       10.42 o   0.4136E-03
  -2   7  20      335.88      302.42        9.74 o   0.5166E-03
  -1   7  20     2364.26     2304.55       23.83 o   0.4537E-04
   0   7  20     3447.10     3566.91       28.81 o   0.2412E-04
   1   7  20     2529.74     2459.27       25.54 o   0.4120E-04
   2   7  20      255.00      258.77        9.15 o   0.6364E-03
   3   7  20      330.60      336.82       10.97 o   0.4841E-03
   4   7  20       36.39       51.21        6.30 o   0.3581E-02
   5   7  20      372.85      342.18        9.99 o   0.4607E-03
   6   7  20      102.33       85.25        5.82 o   0.1910E-02
   7   7  20      850.57      835.46       13.81 o   0.1706E-03
  -7   8  20      112.28      116.79        6.17 o   0.1489E-02
  -6   8  20      138.22      138.17        6.76 o   0.1255E-02
  -5   8  20      247.47      269.41        8.58 o   0.6428E-03
  -4   8  20      179.08      216.22        7.70 o   0.8311E-03
  -3   8  20      176.33      145.57        7.56 o   0.1086E-02
  -2   8  20     2011.52     1881.06       21.78 o   0.5864E-04
  -1   8  20     1927.82     1902.99       22.71 o   0.5884E-04
   0   8  20     2153.43     2411.41       23.97 o   0.4414E-04
   1   8  20     1853.70     1878.46       22.74 o   0.6059E-04
   2   8  20     1922.86     1814.08       22.56 o   0.6164E-04
   3   8  20      177.19      167.33        7.59 o   0.9912E-03
   4   8  20      171.35      218.38        8.33 o   0.8286E-03
   5   8  20      226.93      259.79        8.41 o   0.6796E-03
   6   8  20      122.64      124.25        6.06 o   0.1415E-02
   7   8  20      109.90      119.90        6.11 o   0.1474E-02
   8   8  20      268.25      219.06        8.48 o   0.7123E-03
  -8   9  20      273.55      252.57        9.24 o   0.6420E-03
  -7   9  20       20.92       24.98        3.96 o   0.7165E-02
  -6   9  20       76.76       76.93        5.89 o   0.2293E-02
  -5   9  20      319.15      319.18        9.61 o   0.5092E-03
  -4   9  20       42.20       56.93        5.04 o   0.3326E-02
  -3   9  20      431.63      410.22        9.91 o   0.3835E-03
  -2   9  20      244.69      230.52        8.67 o   0.7040E-03
  -1   9  20      411.67      416.08       11.72 o   0.3766E-03
   0   9  20       -2.52        2.12        6.51 o   0.1963E-01
   1   9  20      470.66      447.23       12.37 o   0.3394E-03
   2   9  20      258.47      243.15        9.30 o   0.6620E-03
   3   9  20      387.50      390.78       10.23 o   0.4118E-03
   4   9  20       51.39       66.30        5.39 o   0.2815E-02
   5   9  20      355.69      363.18        9.82 o   0.4469E-03
   6   9  20      102.54      116.88        5.81 o   0.1597E-02
   7   9  20       15.73       18.63        3.69 o   0.9424E-02
   8   9  20      297.56      253.09       11.31 o   0.6050E-03
   9   9  20        5.27        1.63        6.05 o   0.1945E-01
  -7  10  20       60.23       63.70        5.10 o   0.2708E-02
  -6  10  20       38.85       44.11        4.65 o   0.3993E-02
  -5  10  20      319.90      320.67        9.95 o   0.5067E-03
  -4  10  20       76.93      108.83        5.84 o   0.1755E-02
  -3  10  20       70.12       72.99        5.35 o   0.2373E-02
  -2  10  20      614.67      608.64       11.34 o   0.2505E-03
  -1  10  20      363.46      394.41        9.62 o   0.4217E-03
   0  10  20       86.17       69.17        6.12 o   0.2358E-02
   1  10  20      372.08      406.36        9.78 o   0.4088E-03
   2  10  20      640.00      635.63       12.76 o   0.2368E-03
   3  10  20       47.85       51.42        5.25 o   0.3330E-02
   4  10  20       47.79       84.89        5.47 o   0.2370E-02
   5  10  20      287.19      302.12        8.91 o   0.5542E-03
   6  10  20       60.60       57.88        5.12 o   0.2896E-02
   7  10  20       63.74       64.95        5.82 o   0.2577E-02
  -6  11  20      171.43      160.11        9.04 o   0.1018E-02
  -5  11  20       16.60       16.92        4.32 o   0.9271E-02
  -4  11  20       42.78       39.36        5.17 o   0.4244E-02
  -3  11  20      335.67      312.61        9.57 o   0.5140E-03
  -2  11  20      292.57      274.92        9.36 o   0.5828E-03
  -1  11  20      127.47      131.58        6.17 o   0.1335E-02
   0  11  20      725.58      675.76       13.48 o   0.2133E-03
   1  11  20      118.63      118.20        6.76 o   0.1447E-02
   2  11  20      303.96      304.97       10.44 o   0.5297E-03
   3  11  20      283.16      275.10       10.49 o   0.5886E-03
   4  11  20       33.40       49.05        3.99 o   0.4150E-02
   5  11  20        8.68       17.71        3.47 o   0.1110E-01
   6  11  20      169.87      161.57       10.80 o   0.9794E-03
  -4  12  20       59.80       59.05        6.15 o   0.2824E-02
  -3  12  20      498.28      511.64       11.65 o   0.3040E-03
  -2  12  20       11.67        4.05        4.23 o   0.1914E-01
  -1  12  20      135.94      122.24        7.16 o   0.1320E-02
   0  12  20      584.52      685.87       11.87 o   0.2293E-03
   1  12  20      131.87      124.98        5.55 o   0.1351E-02
   2  12  20        7.42        9.00        3.98 o   0.1685E-01
   3  12  20      528.76      539.25       13.40 o   0.2825E-03
   4  12  20       76.43       67.82        7.97 o   0.2261E-02
   0   1  21      226.83      213.62        8.30 o   0.7604E-03
   1   1  21        3.93        1.94        4.76 o   0.2773E-01
  -1   2  21     1968.86     2021.30       23.55 o   0.5465E-04
   0   2  21        8.35        6.23        4.26 o   0.2124E-01
   1   2  21     2064.87     2031.96       21.14 o   0.5353E-04
   2   2  21     1630.91     1745.51       21.59 o   0.6842E-04
  -2   3  21      737.15      717.16       14.28 o   0.2063E-03
  -1   3  21     1710.20     1745.67       19.97 o   0.6665E-04
   0   3  21      190.48      214.41        7.82 o   0.8563E-03
   1   3  21     1710.25     1723.64       20.84 o   0.6724E-04
   2   3  21      651.22      650.61       13.03 o   0.2349E-03
   3   3  21      141.27       90.87        7.72 o   0.1550E-02
  -3   4  21      789.65      807.20       15.52 o   0.1794E-03
  -2   4  21     1680.92     1703.13       20.58 o   0.6937E-04
  -1   4  21     1467.41     1467.89       19.19 o   0.8518E-04
   0   4  21      138.65       17.10        8.00 o   0.2530E-02
   1   4  21     1353.01     1347.30       19.65 o   0.9469E-04
   2   4  21     1796.94     1771.02       22.72 o   0.6456E-04
   3   4  21      872.36      887.88       16.10 o   0.1597E-03
   4   4  21     1193.79     1206.44       19.95 o   0.1099E-03
  -4   5  21      116.37      101.76        7.12 o   0.1597E-02
  -3   5  21      415.10      481.70       10.44 o   0.3551E-03
  -2   5  21     1688.04     1645.44       20.01 o   0.7230E-04
  -1   5  21      103.54      117.11        6.79 o   0.1545E-02
   0   5  21       -3.14        5.74        5.11 o   0.1814E-01
   1   5  21       92.16      104.11        7.08 o   0.1722E-02
   2   5  21     1576.24     1594.07       21.92 o   0.7620E-04
   3   5  21      390.35      451.28       11.56 o   0.3774E-03
   4   5  21      148.54      142.48        8.07 o   0.1165E-02
   5   5  21     1878.94     1813.33       23.34 o   0.6195E-04
  -5   6  21      972.30      917.37       16.31 o   0.1476E-03
  -4   6  21      838.11      772.47       15.42 o   0.1788E-03
  -3   6  21      407.72      382.26       11.31 o   0.4048E-03
  -2   6  21       92.83       92.19        6.12 o   0.1824E-02
  -1   6  21      312.51      315.37       10.00 o   0.5137E-03
   0   6  21     1219.51     1277.75       18.20 o   0.1007E-03
   1   6  21      302.19      285.85       11.41 o   0.5431E-03
   2   6  21       96.42       97.44        7.63 o   0.1681E-02
   3   6  21      370.93      333.81       11.36 o   0.4593E-03
   4   6  21      818.39      797.13       15.48 o   0.1760E-03
   5   6  21      852.36      839.37       14.98 o   0.1679E-03
   6   6  21     2271.24     2379.51       22.90 o   0.4404E-04
  -6   7  21      102.80      116.57        6.60 o   0.1549E-02
  -5   7  21      168.84      153.54        8.63 o   0.1039E-02
  -4   7  21      456.65      467.91       12.37 o   0.3337E-03
  -3   7  21      290.75      298.42        9.19 o   0.5526E-03
  -2   7  21     1432.46     1366.47       19.12 o   0.8977E-04
  -1   7  21      297.92      279.03        9.00 o   0.5843E-03
   0   7  21        5.84        5.67        5.52 o   0.1699E-01
   1   7  21      274.58      280.58       10.56 o   0.5885E-03
   2   7  21     1416.52     1368.38       20.97 o   0.8955E-04
   3   7  21      214.58      236.23        9.15 o   0.7182E-03
   4   7  21      492.46      486.20       12.42 o   0.3159E-03
   5   7  21      156.94      162.67        6.57 o   0.1061E-02
   6   7  21       90.83      106.51        5.78 o   0.1737E-02
   7   7  21      194.04      142.96        7.76 o   0.1027E-02
  -7   8  21       53.12       48.75        5.01 o   0.3377E-02
  -6   8  21      550.45      508.65       12.21 o   0.2949E-03
  -5   8  21       61.07       66.95        5.16 o   0.2657E-02
  -4   8  21      431.13      387.82       10.31 o   0.3914E-03
  -3   8  21      184.17      202.61        7.05 o   0.8675E-03
  -2   8  21      411.92      452.85        9.88 o   0.3665E-03
  -1   8  21     1691.58     1665.16       23.04 o   0.6938E-04
   0   8  21       81.30       68.76        6.60 o   0.2254E-02
   1   8  21     1569.06     1617.59       20.48 o   0.7416E-04
   2   8  21      353.54      402.60       10.90 o   0.4177E-03
   3   8  21      198.95      231.41        8.62 o   0.7576E-03
   4   8  21      408.45      371.06       12.71 o   0.4026E-03
   5   8  21       37.08       51.93        4.74 o   0.3662E-02
   6   8  21      556.90      533.14       11.37 o   0.2851E-03
   7   8  21       54.89       49.62        5.10 o   0.3295E-02
   8   8  21       56.27       54.45        4.81 o   0.3295E-02
  -8   9  21       39.02       44.53        5.03 o   0.3961E-02
  -7   9  21      320.35      304.04        9.80 o   0.5297E-03
  -6   9  21       41.69       38.81        5.10 o   0.4335E-02
  -5   9  21       55.79       60.40        5.64 o   0.2879E-02
  -4   9  21      182.78      150.33        7.45 o   0.1049E-02
  -3   9  21      361.14      365.01        8.69 o   0.4526E-03
  -2   9  21      749.10      699.32       12.72 o   0.2060E-03
  -1   9  21       44.37       30.50        5.96 o   0.4368E-02
   0   9  21      392.72      416.91       11.40 o   0.3948E-03
   1   9  21       36.16       26.54        5.39 o   0.5174E-02
   2   9  21      725.93      692.62       14.35 o   0.2082E-03
   3   9  21      280.72      293.81        8.49 o   0.5777E-03
   4   9  21      152.20      165.70        8.64 o   0.1027E-02
   5   9  21       56.67       54.82        6.16 o   0.2995E-02
   6   9  21       46.90       46.55        4.81 o   0.3779E-02
   7   9  21      286.46      278.34        9.99 o   0.5829E-03
   8   9  21       50.71       48.87        5.93 o   0.3347E-02
  -7  10  21       22.30       21.12        4.47 o   0.7338E-02
  -6  10  21        5.22        1.68        3.75 o   0.3293E-01
  -5  10  21      253.13      221.81        8.70 o   0.7089E-03
  -4  10  21       30.26       25.63        5.15 o   0.6021E-02
  -3  10  21      143.71      158.75        7.40 o   0.1118E-02
  -2  10  21      172.22      202.45        6.95 o   0.8936E-03
  -1  10  21       61.45       72.38        5.22 o   0.2452E-02
   0  10  21       52.38       26.86        5.62 o   0.4366E-02
   1  10  21       95.31       87.24        6.07 o   0.1868E-02
   2  10  21      169.31      198.51        7.81 o   0.9001E-03
   3  10  21      108.15      140.72        6.45 o   0.1343E-02
   4  10  21       45.84       37.94        6.36 o   0.3990E-02
   5  10  21      259.97      226.99        8.87 o   0.6904E-03
   6  10  21        0.16        1.67        3.81 o   0.4605E-01
   7  10  21       31.32       30.24        5.33 o   0.5152E-02
  -5  11  21      261.74      316.06        9.78 o   0.5477E-03
  -4  11  21      351.71      350.18       10.41 o   0.4635E-03
  -3  11  21       36.07       26.79        5.00 o   0.5292E-02
  -2  11  21       63.97       57.82        5.30 o   0.2822E-02
  -1  11  21      441.39      427.17       10.79 o   0.3649E-03
   0  11  21      348.93      352.34        9.40 o   0.4639E-03
   1  11  21      386.14      418.68       10.68 o   0.3886E-03
   2  11  21       60.78       76.72        5.26 o   0.2393E-02
   3  11  21       36.84       27.11        4.88 o   0.5244E-02
   4  11  21      317.49      309.83       10.06 o   0.5252E-03
   5  11  21      265.17      324.90        9.91 o   0.5340E-03
  -3  12  21       21.71       35.84        5.45 o   0.5282E-02
  -2  12  21      137.65      162.51        7.64 o   0.1105E-02
  -1  12  21       43.50       40.77        5.05 o   0.4085E-02
   0  12  21       11.71       19.25        3.40 o   0.1009E-01
   1  12  21       47.49       48.69        4.69 o   0.3613E-02
   2  12  21      109.20      127.39        7.59 o   0.1398E-02
   3  12  21       19.98       30.59        6.11 o   0.5690E-02
   0   1  22      474.87      459.22       11.23 o   0.3288E-03
   1   1  22       61.30       60.22        5.90 o   0.2797E-02
  -1   2  22      639.59      694.84       13.94 o   0.2213E-03
   0   2  22      389.52      387.30       10.13 o   0.4123E-03
   1   2  22      532.20      573.19       12.37 o   0.2764E-03
   2   2  22      986.00     1019.04       17.40 o   0.1376E-03
  -2   3  22     1546.92     1637.88       19.92 o   0.7379E-04
  -1   3  22     1171.77     1184.47       18.14 o   0.1109E-03
   0   3  22        9.36       13.64        5.31 o   0.1199E-01
   1   3  22     1171.67     1161.97       17.86 o   0.1127E-03
   2   3  22     1566.22     1658.12       22.78 o   0.7205E-04
   3   3  22      389.46      375.57       11.70 o   0.4279E-03
  -3   4  22     2264.39     2094.74       25.00 o   0.4884E-04
  -2   4  22      264.02      300.67        9.50 o   0.5795E-03
  -1   4  22     1356.07     1381.65       19.08 o   0.9143E-04
   0   4  22      573.83      186.63       17.58 o   0.4617E-03
   1   4  22     1368.99     1399.30       20.79 o   0.8952E-04
   2   4  22      323.48      334.04       10.40 o   0.4992E-03
   3   4  22     2065.28     1937.40       25.33 o   0.5464E-04
   4   4  22     1633.50     1569.08       20.58 o   0.7396E-04
  -4   5  22     1073.13     1025.36       16.11 o   0.1311E-03
  -3   5  22      181.73      175.90        7.37 o   0.9507E-03
  -2   5  22      317.74      298.77        9.21 o   0.5499E-03
  -1   5  22     1287.92     1244.51       19.05 o   0.1006E-03
   0   5  22       75.24       72.21        7.21 o   0.2220E-02
   1   5  22     1151.53     1173.79       19.33 o   0.1105E-03
   2   5  22      379.28      342.55       11.43 o   0.4595E-03
   3   5  22      127.45      134.32        7.40 o   0.1268E-02
   4   5  22     1118.40     1061.26       19.57 o   0.1235E-03
   5   5  22      541.72      464.00       13.00 o   0.3088E-03
  -5   6  22      176.38      177.00        7.43 o   0.9552E-03
  -4   6  22     1613.87     1582.14       21.42 o   0.7421E-04
  -3   6  22      511.65      518.06       12.30 o   0.2960E-03
  -2   6  22      285.35      260.17        9.92 o   0.6184E-03
  -1   6  22      618.41      663.85       12.85 o   0.2328E-03
   0   6  22      150.27      146.70        7.17 o   0.1171E-02
   1   6  22      557.87      628.35       12.91 o   0.2518E-03
   2   6  22      281.81      261.73       12.08 o   0.6014E-03
   3   6  22      524.71      522.28       13.34 o   0.2893E-03
   4   6  22     1767.57     1720.64       25.00 o   0.6553E-04
   5   6  22      170.83      161.02        7.63 o   0.1024E-02
   6   6  22      914.67     1051.43       14.30 o   0.1376E-03
  -6   7  22      193.34      204.45        8.10 o   0.8309E-03
  -5   7  22       75.02       60.00        5.67 o   0.2670E-02
  -4   7  22      228.80      253.33        8.60 o   0.6818E-03
  -3   7  22      150.04      166.64        7.53 o   0.1059E-02
  -2   7  22       94.68      128.52        6.83 o   0.1438E-02
  -1   7  22     1085.35     1145.90       18.22 o   0.1187E-03
   0   7  22     3583.85     3519.05       32.32 o   0.2392E-04
   1   7  22     1153.91     1167.73       19.90 o   0.1130E-03
   2   7  22       92.00      127.55        7.47 o   0.1437E-02
   3   7  22      155.99      179.06        8.33 o   0.9821E-03
   4   7  22      261.62      272.17        9.55 o   0.6142E-03
   5   7  22       63.55       56.14        5.11 o   0.2996E-02
   6   7  22      176.20      190.75        7.09 o   0.9092E-03
   7   7  22       28.96        2.98        5.41 o   0.1116E-01
  -7   8  22      531.77      496.04       11.73 o   0.3085E-03
  -6   8  22      161.33      150.15        6.87 o   0.1110E-02
  -5   8  22     1115.60     1058.95       16.11 o   0.1252E-03
  -4   8  22      235.69      203.56        8.01 o   0.7951E-03
  -3   8  22      301.81      324.77        8.36 o   0.5162E-03
  -2   8  22      547.78      534.72       11.47 o   0.2866E-03
  -1   8  22      213.61      208.75        9.50 o   0.8024E-03
   0   8  22      688.83      730.60       14.38 o   0.2080E-03
   1   8  22      191.28      188.61        9.58 o   0.8889E-03
   2   8  22      557.52      537.46       14.75 o   0.2769E-03
   3   8  22      266.86      295.44        9.77 o   0.5671E-03
   4   8  22      220.13      190.78        9.81 o   0.8279E-03
   5   8  22     1077.23     1069.88       15.97 o   0.1261E-03
   6   8  22      130.43      137.28        6.63 o   0.1268E-02
   7   8  22      519.55      500.22       12.91 o   0.3070E-03
   8   8  22       17.23       23.98        3.68 o   0.7819E-02
  -8   9  22       55.08       52.08        6.66 o   0.3031E-02
  -7   9  22       16.37       13.46        4.17 o   0.1046E-01
  -6   9  22      167.56      181.46        8.20 o   0.9484E-03
  -5   9  22      440.45      464.46       12.34 o   0.3426E-03
  -4   9  22      274.56      261.05        9.41 o   0.6226E-03
  -3   9  22       40.88       50.88        4.74 o   0.3618E-02
  -2   9  22       27.30        4.45        4.88 o   0.1138E-01
  -1   9  22      566.23      553.14       11.88 o   0.2769E-03
   0   9  22       -1.49        2.01        5.08 o   0.3302E-01
   1   9  22      488.84      510.08       11.36 o   0.3115E-03
   2   9  22       24.68       10.15        5.54 o   0.9143E-02
   3   9  22       45.59       49.84        5.67 o   0.3439E-02
   4   9  22      283.81      272.47       10.37 o   0.5903E-03
   5   9  22      474.34      482.43       11.77 o   0.3261E-03
   6   9  22      164.87      178.36        6.85 o   0.9837E-03
   7   9  22       12.16       17.21        3.86 o   0.1007E-01
   8   9  22       71.32       67.24        6.86 o   0.2395E-02
  -6  10  22       52.38       64.43        5.02 o   0.2823E-02
  -5  10  22      184.14      177.08        7.62 o   0.9479E-03
  -4  10  22      129.36      128.50        7.12 o   0.1310E-02
  -3  10  22      354.02      351.26       11.50 o   0.4562E-03
  -2  10  22      148.30      170.52        7.06 o   0.1049E-02
  -1  10  22      202.06      199.49        8.39 o   0.8259E-03
   0  10  22       42.29       53.43        5.02 o   0.3401E-02
   1  10  22      187.62      237.07        7.09 o   0.7604E-03
   2  10  22      153.14      166.97        7.75 o   0.1043E-02
   3  10  22      359.51      351.85       13.55 o   0.4426E-03
   4  10  22      128.99      133.79        7.77 o   0.1263E-02
   5  10  22      191.04      182.04        7.51 o   0.9201E-03
   6  10  22       43.59       68.90        5.97 o   0.2738E-02
  -5  11  22      187.74      226.93       10.98 o   0.7603E-03
  -4  11  22      187.44      193.11        8.11 o   0.8894E-03
  -3  11  22       36.96       56.14        5.20 o   0.3403E-02
  -2  11  22      177.53      161.31        8.10 o   0.9918E-03
  -1  11  22       36.08       40.30        4.27 o   0.4389E-02
   0  11  22      166.56      199.63        7.45 o   0.8958E-03
   1  11  22       32.07       33.93        4.35 o   0.5049E-02
   2  11  22      147.71      140.86        7.22 o   0.1167E-02
   3  11  22       49.46       72.89        5.96 o   0.2586E-02
   4  11  22      202.61      214.41        8.47 o   0.8038E-03
   5  11  22      217.85      242.91       17.31 o   0.6175E-03
  -1  12  22      364.36      339.56       14.25 o   0.4437E-03
   0  12  22      108.50      100.81       10.53 o   0.1474E-02
   1  12  22      320.81      321.85       15.81 o   0.4696E-03
   0   1  23       15.79       10.46        5.08 o   0.1026E-01
   1   1  23       -0.96        2.14        5.33 o   0.2853E-01
  -1   2  23     1033.65     1056.10       17.98 o   0.1274E-03
   0   2  23     1030.15     1110.90       17.71 o   0.1274E-03
   1   2  23     1133.95     1144.01       18.80 o   0.1146E-03
   2   2  23       16.09        4.25        6.29 o   0.1216E-01
  -2   3  23      367.22      360.05       11.04 o   0.4447E-03
  -1   3  23      116.05      125.11        7.23 o   0.1439E-02
   0   3  23      244.57      266.70        9.21 o   0.6314E-03
   1   3  23      118.80      134.75        7.77 o   0.1353E-02
   2   3  23      391.53      387.54       11.95 o   0.4091E-03
   3   3  23     3802.58     3770.67       36.07 o   0.2163E-04
  -3   4  23      794.38      793.73       15.08 o   0.1808E-03
  -2   4  23     1682.81     1735.54       22.27 o   0.6815E-04
  -1   4  23     2684.06     2687.37       28.95 o   0.3605E-04
   0   4  23      948.53      883.30       17.63 o   0.1537E-03
   1   4  23     2560.09     2521.04       29.08 o   0.3917E-04
   2   4  23     1674.60     1737.47       21.89 o   0.6824E-04
   3   4  23      722.95      729.53       15.25 o   0.1998E-03
   4   4  23      718.85      728.74       12.76 o   0.2002E-03
  -4   5  23      543.99      556.83       11.78 o   0.2756E-03
  -3   5  23     1367.78     1375.85       18.21 o   0.9230E-04
  -2   5  23      427.42      464.25       10.84 o   0.3467E-03
  -1   5  23      261.71      267.86        8.98 o   0.6237E-03
   0   5  23       45.52       47.93        6.41 o   0.3295E-02
   1   5  23      238.89      236.85        9.70 o   0.6928E-03
   2   5  23      579.46      582.29       13.79 o   0.2578E-03
   3   5  23     1350.30     1353.32       20.17 o   0.9344E-04
   4   5  23      463.28      477.45       12.94 o   0.3238E-03
   5   5  23     1585.95     1471.90       20.10 o   0.8064E-04
  -5   6  23     1015.40      936.37       15.64 o   0.1442E-03
  -4   6  23       77.79       95.52        6.09 o   0.1905E-02
  -3   6  23      226.14      211.96        8.95 o   0.7743E-03
  -2   6  23      125.87      170.62        7.15 o   0.1110E-02
  -1   6  23      131.36      149.43        7.66 o   0.1200E-02
   0   6  23      860.02      916.28       16.54 o   0.1565E-03
   1   6  23      186.27      208.48        8.87 o   0.8416E-03
   2   6  23      128.23      163.44        8.52 o   0.1112E-02
   3   6  23      186.69      195.61        9.16 o   0.8688E-03
   4   6  23      113.17      131.36        8.09 o   0.1327E-02
   5   6  23     1124.52     1007.80       15.68 o   0.1302E-03
   6   6  23      490.54      471.10       10.90 o   0.3328E-03
  -6   7  23      205.33      222.29        7.80 o   0.7800E-03
  -5   7  23      390.23      355.06        9.20 o   0.4446E-03
  -4   7  23      235.84      270.87        7.70 o   0.6569E-03
  -3   7  23      556.04      555.51       12.01 o   0.2736E-03
  -2   7  23      686.12      710.18       12.77 o   0.2113E-03
  -1   7  23      319.59      326.20       11.39 o   0.4950E-03
   0   7  23       44.12       24.39        5.89 o   0.4837E-02
   1   7  23      334.34      340.16       11.69 o   0.4721E-03
   2   7  23      631.75      637.11       15.00 o   0.2335E-03
   3   7  23      626.56      623.89       14.12 o   0.2368E-03
   4   7  23      228.18      258.64        8.79 o   0.6774E-03
   5   7  23      357.93      323.66        9.30 o   0.4890E-03
   6   7  23      183.16      215.01        6.95 o   0.8363E-03
   7   7  23      343.05      372.86        9.74 o   0.4501E-03
  -7   8  23       74.10      104.06        5.00 o   0.1884E-02
  -6   8  23      760.46      798.54       14.00 o   0.1839E-03
  -5   8  23      384.12      319.80       10.91 o   0.4681E-03
  -4   8  23      341.65      291.47        9.35 o   0.5241E-03
  -3   8  23      113.53      111.07        5.86 o   0.1580E-02
  -2   8  23      262.94      307.38        9.47 o   0.5664E-03
  -1   8  23      869.41      885.53       17.40 o   0.1583E-03
   0   8  23       64.29       81.54        6.87 o   0.2227E-02
   1   8  23      923.91      941.37       17.55 o   0.1472E-03
   2   8  23      291.67      337.27       10.63 o   0.5069E-03
   3   8  23      162.37      144.70        7.54 o   0.1143E-02
   4   8  23      343.51      297.36       11.07 o   0.5069E-03
   5   8  23      330.25      288.08        9.04 o   0.5409E-03
   6   8  23      736.16      733.70       15.85 o   0.1965E-03
   7   8  23       85.27      102.48        5.62 o   0.1810E-02
   8   8  23        4.74        9.24        3.79 o   0.1963E-01
  -7   9  23      202.88      157.31        7.68 o   0.9807E-03
  -6   9  23      121.65      114.73        6.92 o   0.1449E-02
  -5   9  23       42.33       53.79        5.44 o   0.3407E-02
  -4   9  23       12.78        7.88        4.67 o   0.1453E-01
  -3   9  23      319.60      362.07        9.20 o   0.4721E-03
  -2   9  23      933.29      913.81       14.88 o   0.1525E-03
  -1   9  23      123.10      138.79        6.94 o   0.1257E-02
   0   9  23      191.25      235.27        8.30 o   0.7612E-03
   1   9  23      112.81      144.63        6.87 o   0.1254E-02
   2   9  23      896.40      864.46       16.44 o   0.1607E-03
   3   9  23      266.06      297.18        9.33 o   0.5780E-03
   4   9  23        0.82        7.83        4.97 o   0.2031E-01
   5   9  23       58.56       67.40        5.47 o   0.2682E-02
   6   9  23      134.42      125.10        7.04 o   0.1323E-02
   7   9  23      218.77      176.03        8.59 o   0.8772E-03
  -6  10  23       28.14       27.18        6.67 o   0.5124E-02
  -5  10  23      185.04      168.15        7.24 o   0.9744E-03
  -4  10  23      224.10      213.35        7.87 o   0.7755E-03
  -3  10  23       33.28       37.96        5.29 o   0.4502E-02
  -2  10  23       13.86       15.52        4.63 o   0.9677E-02
  -1  10  23      465.05      488.76       11.12 o   0.3270E-03
   0  10  23       71.69      111.41        5.31 o   0.1741E-02
   1  10  23      455.76      461.01       12.93 o   0.3387E-03
   2  10  23       13.96       18.08        4.86 o   0.8704E-02
   3  10  23       28.66       33.10        5.51 o   0.5035E-02
   4  10  23      288.00      264.24        9.45 o   0.6043E-03
   5  10  23      201.38      192.92        7.24 o   0.8651E-03
   6  10  23       34.60       26.36        6.76 o   0.4876E-02
  -4  11  23      131.83      139.90       12.92 o   0.1098E-02
  -3  11  23       18.39       20.77        4.70 o   0.7996E-02
  -2  11  23       28.16       32.58        5.15 o   0.5153E-02
  -1  11  23       27.25       40.48        4.49 o   0.4808E-02
   0  11  23     1750.11     1791.88       21.40 o   0.6475E-04
   1  11  23       65.57       55.74        6.11 o   0.2865E-02
   2  11  23       36.86       27.58        5.61 o   0.5101E-02
   3  11  23       29.08       18.44        4.87 o   0.7270E-02
   4  11  23      174.15      173.04       11.01 o   0.9301E-03
   0   0  24        3.38        1.95       12.77 o   0.5779E-02
   0   1  24     1149.73     1246.45       18.42 o   0.1085E-03
   1   1  24       63.97       56.83        7.13 o   0.2789E-02
  -1   2  24      486.38      520.84       12.24 o   0.3080E-03
   0   2  24      -15.85        0.07        6.38 o   0.1459E-01
   1   2  24      459.80      500.56       13.84 o   0.3193E-03
   2   2  24       33.26       26.76        6.81 o   0.5035E-02
  -2   3  24      928.53      934.55       16.39 o   0.1478E-03
  -1   3  24      274.77      266.16       10.41 o   0.6081E-03
   0   3  24       60.87       67.80        6.90 o   0.2504E-02
   1   3  24      192.07      199.01        9.59 o   0.8410E-03
   2   3  24      991.51      996.74       17.95 o   0.1359E-03
   3   3  24       32.59       48.35        5.07 o   0.4035E-02
  -3   4  24      220.70      247.97        8.01 o   0.7009E-03
  -2   4  24      402.72      390.61       11.10 o   0.4061E-03
  -1   4  24      720.67      744.16       14.44 o   0.1979E-03
   0   4  24       13.06        6.14        6.01 o   0.1204E-01
   1   4  24      666.74      696.44       13.65 o   0.2153E-03
   2   4  24      494.64      480.15       12.29 o   0.3222E-03
   3   4  24      223.38      242.56        9.05 o   0.7000E-03
   4   4  24      126.85      116.73        7.04 o   0.1466E-02
  -4   5  24     1143.99     1152.88       16.75 o   0.1158E-03
  -3   5  24     1503.35     1543.75       19.84 o   0.7888E-04
  -2   5  24      627.33      653.65       13.35 o   0.2321E-03
  -1   5  24      416.07      405.35       11.80 o   0.3870E-03
   0   5  24       32.14       26.10        5.76 o   0.5517E-02
   1   5  24      429.91      441.25       11.74 o   0.3601E-03
   2   5  24      645.25      659.42       14.28 o   0.2269E-03
   3   5  24     1379.24     1420.25       20.37 o   0.8772E-04
   4   5  24     1115.57     1112.04       17.90 o   0.1199E-03
   5   5  24        3.63        2.00        4.59 o   0.2996E-01
  -5   6  24      801.81      744.05       13.34 o   0.1900E-03
  -4   6  24       12.59       18.63        4.04 o   0.9458E-02
  -3   6  24      228.63      265.84        8.11 o   0.6627E-03
  -2   6  24      101.47      111.43        7.57 o   0.1565E-02
  -1   6  24      617.74      657.20       13.46 o   0.2313E-03
   0   6  24        9.56       10.53        6.70 o   0.1043E-01
   1   6  24      590.03      620.63       15.33 o   0.2424E-03
   2   6  24      105.11      119.72        8.15 o   0.1458E-02
   3   6  24      232.27      258.42        9.08 o   0.6671E-03
   4   6  24       17.70       22.21        5.11 o   0.7226E-02
   5   6  24      846.85      762.70       13.91 o   0.1817E-03
   6   6  24      249.79      281.33        8.56 o   0.6063E-03
  -6   7  24      282.40      288.05        8.08 o   0.5852E-03
  -5   7  24      457.26      443.03       10.44 o   0.3564E-03
  -4   7  24      345.88      339.70        9.40 o   0.4875E-03
  -3   7  24       67.63       75.94        5.78 o   0.2331E-02
  -2   7  24       19.35       28.27        4.40 o   0.6687E-02
  -1   7  24      496.19      521.63       12.40 o   0.3030E-03
   0   7  24      684.40      700.14       15.55 o   0.2081E-03
   1   7  24      532.81      548.96       13.99 o   0.2811E-03
   2   7  24        9.37       13.96        5.76 o   0.1042E-01
   3   7  24       35.49       50.30        5.65 o   0.3633E-02
   4   7  24      359.10      342.45        9.61 o   0.4772E-03
   5   7  24      436.70      416.89       10.26 o   0.3790E-03
   6   7  24      263.64      270.73        9.01 o   0.6198E-03
   7   7  24       19.14       14.13        4.00 o   0.1015E-01
  -7   8  24       31.54       59.72        4.26 o   0.3465E-02
  -6   8  24        4.71       15.45        3.52 o   0.1311E-01
  -5   8  24      574.77      546.78       12.97 o   0.2765E-03
  -4   8  24       90.67       89.10        6.25 o   0.1927E-02
  -3   8  24      404.51      419.45        9.83 o   0.3872E-03
  -2   8  24      783.62      806.05       14.43 o   0.1818E-03
  -1   8  24       36.18       27.63        5.13 o   0.5533E-02
   0   8  24       98.94      100.58        6.63 o   0.1736E-02
   1   8  24       51.67       42.97        5.91 o   0.3686E-02
   2   8  24      776.43      762.32       15.30 o   0.1893E-03
   3   8  24      381.41      389.19       10.80 o   0.4138E-03
   4   8  24       98.59       94.25        6.43 o   0.1804E-02
   5   8  24      590.47      546.34       13.14 o   0.2736E-03
   6   8  24        6.65       14.02        4.29 o   0.1238E-01
   7   8  24       47.45       60.91        4.59 o   0.3080E-02
   8   8  24       15.76        8.42        5.58 o   0.1122E-01
  -6   9  24      279.87      278.72        9.01 o   0.5930E-03
  -5   9  24      269.43      295.99        9.45 o   0.5727E-03
  -4   9  24      175.24      228.19        7.92 o   0.7932E-03
  -3   9  24        7.36        7.80        4.53 o   0.1592E-01
  -2   9  24      425.74      427.87       11.38 o   0.3681E-03
  -1   9  24      641.34      663.50       13.65 o   0.2247E-03
   0   9  24      304.05      254.64       10.96 o   0.5907E-03
   1   9  24      648.04      638.09       15.32 o   0.2280E-03
   2   9  24      415.58      420.67       12.17 o   0.3729E-03
   3   9  24        5.34        8.54        4.91 o   0.1530E-01
   4   9  24      194.26      234.75        8.10 o   0.7521E-03
   5   9  24      314.01      313.59        9.27 o   0.5237E-03
   6   9  24      222.62      218.38        8.39 o   0.7632E-03
  -5  10  24       62.34       57.32        6.32 o   0.2791E-02
  -4  10  24      194.59      229.65        9.06 o   0.7593E-03
  -3  10  24       25.71       45.29        5.42 o   0.4240E-02
  -2  10  24      107.61      116.20        6.98 o   0.1478E-02
  -1  10  24      103.99      161.51        5.72 o   0.1218E-02
   0  10  24        4.59        7.51        3.87 o   0.2139E-01
   1  10  24      147.29      162.50        8.39 o   0.1056E-02
   2  10  24      121.56      124.50        7.72 o   0.1341E-02
   3  10  24       41.54       64.47        5.22 o   0.3015E-02
   4  10  24      196.77      226.96        7.60 o   0.7766E-03
   5  10  24       33.38       38.49        5.91 o   0.4309E-02
  -2  11  24      107.03      102.69        8.47 o   0.1562E-02
  -1  11  24       24.44       35.38        5.76 o   0.5138E-02
   0  11  24      205.18      256.25       10.54 o   0.6790E-03
   1  11  24       20.69       28.43        5.43 o   0.6260E-02
   2  11  24      110.58      109.38        7.00 o   0.1540E-02
   0   1  25      255.23      263.35        9.63 o   0.6124E-03
   1   1  25     6845.52     7048.27       45.33 o   0.7856E-05
  -1   2  25     1868.94     1764.50       22.93 o   0.6262E-04
   0   2  25        3.09        1.74        5.88 o   0.2177E-01
   1   2  25     1841.67     1798.94       24.81 o   0.6165E-04
   2   2  25      131.34      141.63        7.38 o   0.1209E-02
  -2   3  25      351.68      323.29       11.32 o   0.4749E-03
  -1   3  25     1986.92     1932.32       25.63 o   0.5615E-04
   0   3  25        7.11        4.82        6.05 o   0.1473E-01
   1   3  25     2057.16     1989.07       26.16 o   0.5377E-04
   2   3  25      428.82      415.60       12.72 o   0.3677E-03
   3   3  25      204.59      219.19        8.51 o   0.7733E-03
  -3   4  25     1701.55     1703.82       21.44 o   0.6857E-04
  -2   4  25      297.19      279.94        9.80 o   0.5772E-03
  -1   4  25       27.75       25.48        5.19 o   0.6121E-02
   0   4  25      305.60      299.91       10.30 o   0.5470E-03
   1   4  25       18.10       20.55        5.76 o   0.7514E-02
   2   4  25      360.58      344.95       11.42 o   0.4594E-03
   3   4  25     1772.28     1773.32       21.27 o   0.6504E-04
   4   4  25        8.54       29.82        5.58 o   0.6960E-02
  -4   5  25      579.47      557.57       11.28 o   0.2737E-03
  -3   5  25      663.76      678.50       13.18 o   0.2237E-03
  -2   5  25      144.77      121.18        8.08 o   0.1288E-02
  -1   5  25     1448.56     1361.63       20.85 o   0.8929E-04
   0   5  25        1.11        3.92        5.76 o   0.2262E-01
   1   5  25     1546.24     1470.72       20.50 o   0.8140E-04
   2   5  25      137.19      116.83        7.74 o   0.1356E-02
   3   5  25      685.45      694.41       14.75 o   0.2151E-03
   4   5  25      607.19      569.01       12.21 o   0.2632E-03
   5   5  25     1027.98     1104.31       15.67 o   0.1271E-03
  -5   6  25       14.10       17.85        4.22 o   0.9608E-02
  -4   6  25      456.83      489.11        9.73 o   0.3348E-03
  -3   6  25      549.09      549.33       12.11 o   0.2788E-03
  -2   6  25       76.12       58.06        6.53 o   0.2558E-02
  -1   6  25       33.92       42.35        5.63 o   0.4031E-02
   0   6  25       26.65       35.97        5.39 o   0.4874E-02
   1   6  25       41.22       42.49        6.10 o   0.3741E-02
   2   6  25       45.31       39.02        6.52 o   0.3781E-02
   3   6  25      600.64      582.40       13.57 o   0.2554E-03
   4   6  25      418.51      435.19       10.76 o   0.3738E-03
   5   6  25        5.44       14.13        4.69 o   0.1250E-01
   6   6  25       75.26       59.64        5.83 o   0.2589E-02
  -6   7  25       -1.91        4.39        3.45 o   0.3278E-01
  -5   7  25      333.98      334.83        9.27 o   0.4865E-03
  -4   7  25      116.56      130.90        6.24 o   0.1371E-02
  -3   7  25       36.23       33.42        4.60 o   0.4985E-02
  -2   7  25        0.54        3.01        4.06 o   0.3569E-01
  -1   7  25       63.88       66.55        6.27 o   0.2503E-02
   0   7  25      336.37      280.63       11.04 o   0.5362E-03
   1   7  25       69.90       83.78        7.15 o   0.2052E-02
   2   7  25       -3.16        7.47        5.81 o   0.1503E-01
   3   7  25       28.74       35.15        4.84 o   0.5113E-02
   4   7  25      100.84      114.35        5.79 o   0.1586E-02
   5   7  25      349.63      348.77        9.93 o   0.4624E-03
   6   7  25       -4.02        4.44        4.10 o   0.2651E-01
   7   7  25      255.61      252.43        8.03 o   0.6499E-03
  -7   8  25      294.21      302.22       11.13 o   0.5310E-03
  -6   8  25       13.83       23.58        4.13 o   0.8071E-02
  -5   8  25       11.91       28.51        4.17 o   0.7198E-02
  -4   8  25       70.71       80.10        5.51 o   0.2190E-02
  -3   8  25      131.70      139.68        6.59 o   0.1278E-02
  -2   8  25      135.89      104.56        6.82 o   0.1518E-02
  -1   8  25       85.29      107.15        6.11 o   0.1742E-02
   0   8  25      799.03      770.08       15.11 o   0.1836E-03
   1   8  25      110.22      122.23        6.94 o   0.1454E-02
   2   8  25      152.06      118.12        7.86 o   0.1326E-02
   3   8  25      164.74      150.15        9.02 o   0.1084E-02
   4   8  25       69.52       70.07        5.79 o   0.2383E-02
   5   8  25       15.78       29.35        4.48 o   0.6570E-02
   6   8  25        3.25        9.54        4.01 o   0.1833E-01
   7   8  25      303.22      316.55        9.80 o   0.5167E-03
  -6   9  25       56.18       47.34        6.91 o   0.3211E-02
  -5   9  25        0.60        0.03        4.20 o   0.5644E-01
  -4   9  25       57.72       58.20        5.64 o   0.3016E-02
  -3   9  25       16.65       23.05        4.43 o   0.7745E-02
  -2   9  25      514.33      590.12       12.75 o   0.2659E-03
  -1   9  25      141.81      137.53        7.17 o   0.1229E-02
   0   9  25       45.12       72.11        5.48 o   0.2662E-02
   1   9  25      154.64      119.48        8.18 o   0.1274E-02
   2   9  25      632.78      592.64       14.91 o   0.2425E-03
   3   9  25       18.99       24.33        4.63 o   0.7167E-02
   4   9  25       33.75       38.43        4.62 o   0.4794E-02
   5   9  25        1.71        0.88        4.44 o   0.4257E-01
   6   9  25       48.19       48.27        5.67 o   0.3512E-02
  -4  10  25       57.78       38.05        6.44 o   0.3560E-02
  -3  10  25      107.83       94.82        7.45 o   0.1684E-02
  -2  10  25     1083.58     1125.29       19.14 o   0.1201E-03
  -1  10  25       21.69       26.67        4.32 o   0.6763E-02
   0  10  25      391.87      382.15       12.39 o   0.4080E-03
   1  10  25        9.41       20.44        4.27 o   0.9601E-02
   2  10  25     1133.86     1195.37       19.23 o   0.1122E-03
   3  10  25       93.79       84.12        5.79 o   0.1982E-02
   4  10  25       70.42       56.26        6.27 o   0.2718E-02
   0   1  26      771.05      676.56       16.40 o   0.2020E-03
   1   1  26      163.31      141.91        7.92 o   0.1111E-02
  -1   2  26      499.74      506.24       12.84 o   0.3059E-03
   0   2  26       91.07      104.64        7.36 o   0.1714E-02
   1   2  26      423.46      435.93       12.37 o   0.3632E-03
   2   2  26       63.05       64.39        6.31 o   0.2784E-02
  -2   3  26      299.23      296.84       10.63 o   0.5355E-03
  -1   3  26       32.00       58.25        6.64 o   0.3335E-02
   0   3  26     1133.69     1138.55       19.66 o   0.1163E-03
   1   3  26       61.62       80.55        7.64 o   0.2228E-02
   2   3  26      327.62      342.92       11.25 o   0.4673E-03
   3   3  26      795.31      815.50       15.34 o   0.1792E-03
  -3   4  26      379.16      387.14        9.47 o   0.4249E-03
  -2   4  26      365.90      413.94       11.03 o   0.4021E-03
  -1   4  26      986.08      977.10       18.32 o   0.1388E-03
   0   4  26      397.35      396.70       12.22 o   0.3973E-03
   1   4  26      950.92      965.39       17.13 o   0.1430E-03
   2   4  26      403.08      452.19       11.75 o   0.3626E-03
   3   4  26      323.17      333.30       10.15 o   0.4969E-03
   4   4  26     1713.49     1693.64       20.43 o   0.6827E-04
  -4   5  26      472.24      475.61       10.71 o   0.3328E-03
  -3   5  26      814.99      885.26       12.75 o   0.1673E-03
  -2   5  26      531.39      599.34       11.52 o   0.2647E-03
  -1   5  26      392.78      389.53       10.19 o   0.4119E-03
   0   5  26      252.45      200.52        9.27 o   0.7684E-03
   1   5  26      422.94      422.17       11.17 o   0.3754E-03
   2   5  26      540.51      587.06       13.19 o   0.2644E-03
   3   5  26      816.94      874.32       13.65 o   0.1682E-03
   4   5  26      530.22      483.60       11.21 o   0.3137E-03
   5   5  26      196.84      243.22        8.01 o   0.7538E-03
  -5   6  26       14.28       24.78        4.23 o   0.7215E-02
  -4   6  26      130.23      143.94        5.88 o   0.1246E-02
  -3   6  26      911.85      868.68       13.37 o   0.1607E-03
  -2   6  26       29.24       37.79        4.73 o   0.4779E-02
  -1   6  26      609.92      627.05       14.61 o   0.2375E-03
   0   6  26     1015.02     1080.64       16.98 o   0.1275E-03
   1   6  26      598.63      609.62       13.60 o   0.2459E-03
   2   6  26       37.81       37.71        6.09 o   0.4196E-02
   3   6  26      822.49      784.34       14.31 o   0.1805E-03
   4   6  26      174.86      162.09        7.17 o   0.1027E-02
   5   6  26       14.07       20.81        4.85 o   0.7785E-02
   6   6  26      206.23      142.54        7.53 o   0.1007E-02
  -6   7  26       11.87        9.17        3.41 o   0.1537E-01
  -5   7  26       64.76       77.15        5.14 o   0.2291E-02
  -4   7  26      386.84      365.78       10.03 o   0.4363E-03
  -3   7  26      248.74      249.23        7.99 o   0.6668E-03
  -2   7  26       42.58       62.84        4.61 o   0.3008E-02
  -1   7  26      348.27      371.02       11.00 o   0.4419E-03
   0   7  26     1099.14     1061.92       17.75 o   0.1265E-03
   1   7  26      349.98      371.58        9.53 o   0.4467E-03
   2   7  26       39.48       62.86        5.05 o   0.3020E-02
   3   7  26      296.88      279.99        8.72 o   0.5752E-03
   4   7  26      327.29      303.37        9.28 o   0.5323E-03
   5   7  26       77.79       85.92        5.69 o   0.2003E-02
   6   7  26       10.45        7.64        3.85 o   0.1667E-01
   7   7  26      267.26      333.46        9.03 o   0.5342E-03
  -6   8  26       60.57       55.38        6.59 o   0.2917E-02
  -5   8  26        3.52        7.05        3.97 o   0.2196E-01
  -4   8  26        9.82        1.23        4.24 o   0.2562E-01
  -3   8  26       62.51       56.89        5.52 o   0.2862E-02
  -2   8  26      100.64      130.82        5.93 o   0.1483E-02
  -1   8  26      107.15       87.97        7.32 o   0.1780E-02
   0   8  26      118.12      117.76        7.38 o   0.1439E-02
   1   8  26      101.25       83.78        7.02 o   0.1885E-02
   2   8  26      110.45      133.47        6.71 o   0.1403E-02
   3   8  26       77.93       52.51        6.33 o   0.2685E-02
   4   8  26        8.42        4.32        5.05 o   0.1785E-01
   5   8  26       11.79       12.39        4.36 o   0.1223E-01
   6   8  26       41.93       50.30        4.46 o   0.3738E-02
  -5   9  26      330.65      301.40       20.33 o   0.4448E-03
  -4   9  26      168.34      153.08        8.33 o   0.1064E-02
  -3   9  26       51.49       57.20        5.26 o   0.3084E-02
  -2   9  26      204.61      249.04        8.58 o   0.7045E-03
  -1   9  26      111.89      130.51        6.79 o   0.1394E-02
   0   9  26      410.74      472.05       11.79 o   0.3504E-03
   1   9  26       99.02      129.97        6.99 o   0.1435E-02
   2   9  26      248.60      240.90        9.31 o   0.6718E-03
   3   9  26       73.50       65.81        5.79 o   0.2489E-02
   4   9  26      153.93      141.67        7.46 o   0.1170E-02
   5   9  26      286.45      275.28       10.91 o   0.5715E-03
  -3  10  26       35.75       52.72        8.55 o   0.3103E-02
  -2  10  26       82.69      117.33        8.22 o   0.1569E-02
  -1  10  26      320.71      315.26       11.64 o   0.5008E-03
   0  10  26        0.77        3.86        5.38 o   0.2316E-01
   1  10  26      337.37      310.38       13.20 o   0.4877E-03
   2  10  26       79.39      116.52        7.01 o   0.1637E-02
   3  10  26       39.59       55.70        5.46 o   0.3365E-02
   0   1  27      102.35       89.86        6.77 o   0.1848E-02
   1   1  27      590.23      687.82       13.96 o   0.2284E-03
  -1   2  27      844.99      823.48       17.17 o   0.1681E-03
   0   2  27     1849.38     1781.79       26.11 o   0.6386E-04
   1   2  27      963.93      921.05       18.36 o   0.1455E-03
   2   2  27        4.69        0.84        6.07 o   0.2082E-01
  -2   3  27      571.41      505.81       14.64 o   0.2836E-03
  -1   3  27       57.17       44.69        8.50 o   0.3019E-02
   0   3  27       66.08       73.32        7.71 o   0.2228E-02
   1   3  27       53.37       54.28        7.19 o   0.2969E-02
   2   3  27      535.80      488.19       13.70 o   0.3001E-03
   3   3  27      338.64      270.47       10.29 o   0.5524E-03
  -3   4  27       18.55       22.30        4.58 o   0.7456E-02
  -2   4  27      535.65      550.13       11.60 o   0.2806E-03
  -1   4  27      261.42      257.78        9.78 o   0.6344E-03
   0   4  27     1606.62     1623.64       21.25 o   0.7345E-04
   1   4  27      328.97      328.48        9.54 o   0.4976E-03
   2   4  27      489.42      517.12       11.09 o   0.3046E-03
   3   4  27       23.94       27.67        4.32 o   0.6236E-02
   4   4  27      161.87      223.58        7.13 o   0.8472E-03
  -4   5  27      128.76      132.99        6.69 o   0.1310E-02
  -3   5  27       88.47      109.01        5.97 o   0.1661E-02
  -2   5  27       11.24       12.07        4.74 o   0.1170E-01
  -1   5  27        8.69        3.54        5.78 o   0.1619E-01
   0   5  27     1279.41     1261.14       17.23 o   0.1014E-03
   1   5  27        6.68        2.56        5.16 o   0.1984E-01
   2   5  27       31.26       28.13        5.31 o   0.5426E-02
   3   5  27       72.91       90.35        5.44 o   0.2011E-02
   4   5  27      129.10      132.58        6.98 o   0.1306E-02
   5   5  27       32.37       21.16        4.70 o   0.6327E-02
  -5   6  27      225.44      209.53        9.34 o   0.7790E-03
  -4   6  27      357.36      346.55        9.79 o   0.4568E-03
  -3   6  27      416.39      388.87        9.58 o   0.4038E-03
  -2   6  27      957.62      904.65       15.38 o   0.1519E-03
  -1   6  27      312.67      346.48        9.69 o   0.4870E-03
   0   6  27        2.47        4.06        4.88 o   0.2437E-01
   1   6  27      295.14      329.38        9.22 o   0.5164E-03
   2   6  27      886.20      812.56       14.99 o   0.1708E-03
   3   6  27      448.14      412.20       11.02 o   0.3729E-03
   4   6  27      389.59      360.51        9.70 o   0.4311E-03
   5   6  27      258.78      221.03        8.60 o   0.7228E-03
   6   6  27       52.50       74.52        4.55 o   0.2618E-02
  -6   7  27      194.64      211.75        8.03 o   0.8194E-03
  -5   7  27      308.14      297.15       10.29 o   0.5467E-03
  -4   7  27      118.31      179.83        6.76 o   0.1069E-02
  -3   7  27      117.90      194.57        6.15 o   0.1017E-02
  -2   7  27      435.28      436.74       11.38 o   0.3625E-03
  -1   7  27      715.86      692.70       15.12 o   0.2097E-03
   0   7  27      161.29      168.90        7.59 o   0.1039E-02
   1   7  27      720.62      700.82       15.39 o   0.2071E-03
   2   7  27      419.21      431.50       11.76 o   0.3694E-03
   3   7  27      187.13      197.57        8.25 o   0.8619E-03
   4   7  27      101.09      156.33        6.39 o   0.1240E-02
   5   7  27      297.88      285.70        9.34 o   0.5742E-03
   6   7  27      220.28      212.80        7.99 o   0.7838E-03
   7   7  27       15.78       11.25        7.42 o   0.8246E-02
  -5   8  27      238.10      192.42        8.92 o   0.7989E-03
  -4   8  27       62.03       90.73        4.98 o   0.2187E-02
  -3   8  27       20.10       27.55        4.31 o   0.6550E-02
  -2   8  27        5.85       12.59        4.05 o   0.1467E-01
  -1   8  27       54.62       48.88        5.35 o   0.3296E-02
   0   8  27      452.55      465.68       12.10 o   0.3372E-03
   1   8  27       57.22       54.18        6.20 o   0.2964E-02
   2   8  27       12.99       10.67        4.97 o   0.1216E-01
   3   8  27       25.40       27.17        4.55 o   0.6135E-02
   4   8  27      115.26      110.76        6.33 o   0.1549E-02
   5   8  27      190.25      151.95        7.88 o   0.1021E-02
  -4   9  27       89.32      104.65        9.53 o   0.1585E-02
  -3   9  27      477.39      480.85       14.94 o   0.3202E-03
  -2   9  27       47.23       64.91        5.47 o   0.2897E-02
  -1   9  27       26.41       21.20        4.37 o   0.7086E-02
   0   9  27       -0.82        1.30        3.66 o   0.5558E-01
   1   9  27        9.19       10.01        4.19 o   0.1435E-01
   2   9  27       55.35       60.88        5.61 o   0.2883E-02
   3   9  27      471.96      450.55       11.68 o   0.3466E-03
   4   9  27       84.38      103.35        6.83 o   0.1747E-02
   0   0  28      698.98      759.68       32.93 o   0.1673E-03
   0   1  28       71.47       68.33        7.75 o   0.2347E-02
   1   1  28       94.72       65.84        7.76 o   0.2138E-02
  -1   2  28     1383.38     1370.04       20.17 o   0.9036E-04
   0   2  28      222.23      207.95        8.88 o   0.7662E-03
   1   2  28     1386.62     1362.02       19.51 o   0.9092E-04
   2   2  28      709.33      780.30       14.06 o   0.1935E-03
  -2   3  28      705.81      669.75       12.96 o   0.2172E-03
  -1   3  28       42.01       38.41        4.98 o   0.4438E-02
   0   3  28      183.17      207.76        8.03 o   0.8570E-03
   1   3  28       44.07       38.95        4.86 o   0.4338E-02
   2   3  28      674.87      628.72       12.80 o   0.2320E-03
   3   3  28      201.91      208.50        7.72 o   0.8304E-03
  -3   4  28      113.26      125.28        6.59 o   0.1426E-02
  -2   4  28      120.02      123.20        6.38 o   0.1393E-02
  -1   4  28      366.07      376.27        9.38 o   0.4467E-03
   0   4  28      588.40      540.86       11.89 o   0.2748E-03
   1   4  28      376.67      393.00        9.48 o   0.4273E-03
   2   4  28      123.11      123.98        6.26 o   0.1380E-02
   3   4  28       89.70      104.82        5.60 o   0.1762E-02
   4   4  28       26.05       22.48        4.62 o   0.6834E-02
  -4   5  28      336.16      312.68        9.59 o   0.5115E-03
  -3   5  28       31.90       43.29        5.01 o   0.4228E-02
  -2   5  28      371.39      365.16        9.63 o   0.4448E-03
  -1   5  28      115.27      106.13        6.47 o   0.1583E-02
   0   5  28      139.13      124.08        6.26 o   0.1384E-02
   1   5  28      115.12      103.01        5.95 o   0.1632E-02
   2   5  28      458.71      446.75       10.74 o   0.3537E-03
   3   5  28       32.87       29.90        4.76 o   0.5327E-02
   4   5  28      368.06      339.44        9.78 o   0.4669E-03
   5   5  28      304.33      265.94        9.19 o   0.5927E-03
  -5   6  28       44.32       42.22        4.74 o   0.3893E-02
  -4   6  28       10.95        8.59        4.08 o   0.1566E-01
  -3   6  28        4.43        4.50        3.88 o   0.2833E-01
  -2   6  28     1788.78     1657.51       22.06 o   0.6851E-04
  -1   6  28      164.49      143.10        7.60 o   0.1142E-02
   0   6  28      152.66      147.92        7.85 o   0.1122E-02
   1   6  28      154.67      125.13        7.68 o   0.1266E-02
   2   6  28     1800.27     1658.19       20.98 o   0.6851E-04
   3   6  28        2.75        4.16        4.47 o   0.2773E-01
   4   6  28        7.15        7.91        4.60 o   0.1677E-01
   5   6  28       55.54       53.44        5.21 o   0.3094E-02
   6   6  28      533.50      579.78       10.73 o   0.2692E-03
  -6   7  28       53.65       36.02        8.72 o   0.3325E-02
  -5   7  28       60.99       89.15        4.93 o   0.2225E-02
  -4   7  28       32.59       38.07        4.58 o   0.4749E-02
  -3   7  28       61.05      106.23        5.07 o   0.1957E-02
  -2   7  28      547.13      542.88       13.18 o   0.2815E-03
  -1   7  28       36.46       41.31        5.45 o   0.4139E-02
   0   7  28       22.37       29.76        4.75 o   0.5972E-02
   1   7  28       23.78       31.85        5.35 o   0.5439E-02
   2   7  28      497.90      512.03       12.02 o   0.3067E-03
   3   7  28      115.21      112.84        6.79 o   0.1520E-02
   4   7  28       36.45       34.85        4.98 o   0.4762E-02
   5   7  28       93.86      102.40        6.26 o   0.1739E-02
   6   7  28       68.05       43.02        7.70 o   0.2985E-02
  -5   8  28       59.02       64.49       10.92 o   0.2187E-02
  -4   8  28       25.71       12.01        5.85 o   0.8019E-02
  -3   8  28      154.30      148.20        8.36 o   0.1103E-02
  -2   8  28       45.33       44.92        5.64 o   0.3676E-02
  -1   8  28      707.75      711.00       14.09 o   0.2062E-03
   0   8  28        2.75        1.47        4.37 o   0.3422E-01
   1   8  28      774.16      742.76       14.84 o   0.1918E-03
   2   8  28       67.99       46.02        5.39 o   0.3198E-02
   3   8  28      195.93      186.32        7.87 o   0.8849E-03
   4   8  28       11.01        9.12        4.33 o   0.1381E-01
   5   8  28       44.75       54.98       12.39 o   0.2327E-02
  -2   9  28       96.55      114.46       12.19 o   0.1340E-02
  -1   9  28       97.39       84.97        7.44 o   0.1829E-02
   0   9  28        3.40        0.72        4.24 o   0.3835E-01
   1   9  28       92.61       95.19        7.33 o   0.1740E-02
   2   9  28       76.97       99.65        6.26 o   0.1840E-02
   0   1  29      311.56      317.10        9.37 o   0.5178E-03
   1   1  29     1057.77     1079.83       16.98 o   0.1237E-03
  -1   2  29      234.49      234.09        9.04 o   0.7012E-03
   0   2  29       19.09        7.06        5.05 o   0.1253E-01
   1   2  29      249.60      226.73        8.76 o   0.7033E-03
   2   2  29     1957.46     1886.63       24.63 o   0.5805E-04
  -2   3  29      387.47      390.46        9.70 o   0.4150E-03
  -1   3  29      492.32      455.74       11.56 o   0.3400E-03
   0   3  29      133.38      121.32        6.79 o   0.1368E-02
   1   3  29      479.80      441.99       10.85 o   0.3530E-03
   2   3  29      424.05      417.75       10.70 o   0.3797E-03
   3   3  29       34.31       49.51        4.84 o   0.3807E-02
  -3   4  29       74.89      104.17        5.79 o   0.1832E-02
  -2   4  29      131.63      135.30        6.68 o   0.1276E-02
  -1   4  29      457.61      444.81       10.49 o   0.3566E-03
   0   4  29     1230.54     1132.68       17.18 o   0.1108E-03
   1   4  29      412.36      401.36        9.99 o   0.4002E-03
   2   4  29      125.89      132.66        6.33 o   0.1319E-02
   3   4  29       98.27      125.17        6.61 o   0.1473E-02
   4   4  29      609.92      607.65       13.21 o   0.2452E-03
  -4   5  29      403.50      391.64       12.07 o   0.4016E-03
  -3   5  29      359.78      347.58        9.50 o   0.4624E-03
  -2   5  29      422.96      454.62       11.39 o   0.3564E-03
  -1   5  29      338.91      328.48       10.11 o   0.4829E-03
   0   5  29      107.66      127.56        6.39 o   0.1501E-02
   1   5  29      373.33      367.14       10.71 o   0.4299E-03
   2   5  29      394.96      442.77       10.36 o   0.3752E-03
   3   5  29      354.79      359.51       10.51 o   0.4496E-03
   4   5  29      391.67      371.69       11.58 o   0.4226E-03
   5   5  29       15.14       10.14        4.13 o   0.1205E-01
  -5   6  29      102.30      170.62        5.95 o   0.1182E-02
  -4   6  29      130.31      168.22        6.79 o   0.1099E-02
  -3   6  29      288.67      291.67       11.13 o   0.5528E-03
  -2   6  29      799.17      862.20       15.86 o   0.1693E-03
  -1   6  29      204.52      168.39        9.70 o   0.9115E-03
   0   6  29      263.40      251.35        9.55 o   0.6534E-03
   1   6  29      198.22      162.99        8.53 o   0.9586E-03
   2   6  29      787.72      821.96       14.68 o   0.1778E-03
   3   6  29      294.24      299.64        9.27 o   0.5509E-03
   4   6  29      157.05      165.02        7.22 o   0.1047E-02
   5   6  29       91.54      144.63        5.87 o   0.1379E-02
   6   6  29       60.89       51.31        5.86 o   0.3041E-02
  -5   7  29      238.52      251.72       11.96 o   0.6445E-03
  -4   7  29       67.12       85.33        7.00 o   0.2125E-02
  -3   7  29      318.69      287.97       11.62 o   0.5434E-03
  -2   7  29       78.52       65.78        6.30 o   0.2409E-02
  -1   7  29      186.68      158.81        8.29 o   0.9996E-03
   0   7  29       38.90       44.29        4.43 o   0.4026E-02
   1   7  29      180.74      156.69        8.54 o   0.1017E-02
   2   7  29       77.65       61.18        5.87 o   0.2548E-02
   3   7  29      291.01      288.51       10.65 o   0.5678E-03
   4   7  29       56.01       82.67        5.06 o   0.2395E-02
   5   7  29      229.80      261.87       10.48 o   0.6485E-03
  -3   8  29       69.04       63.50        7.96 o   0.2411E-02
  -2   8  29      252.30      262.42       10.64 o   0.6150E-03
  -1   8  29       67.61       88.86        5.52 o   0.2152E-02
   0   8  29      368.42      430.80       10.52 o   0.3929E-03
   1   8  29       79.06       83.81        5.71 o   0.2131E-02
   2   8  29      245.37      250.77        9.30 o   0.6508E-03
   3   8  29       68.97       67.70        6.73 o   0.2419E-02
   0   1  30     1057.69     1130.29       16.97 o   0.1215E-03
   1   1  30       15.40       13.57        5.48 o   0.9371E-02
  -1   2  30     1035.80      953.87       16.19 o   0.1409E-03
   0   2  30      765.42      754.63       14.61 o   0.1914E-03
   1   2  30     1011.26      954.68       17.93 o   0.1410E-03
   2   2  30      482.85      474.57       11.69 o   0.3301E-03
  -2   3  30       56.46       58.06        5.16 o   0.2998E-02
  -1   3  30      583.65      545.46       12.15 o   0.2735E-03
   0   3  30       30.38       36.90        4.95 o   0.4600E-02
   1   3  30      451.11      462.79       11.34 o   0.3409E-03
   2   3  30       56.02       52.05        5.49 o   0.3174E-02
   3   3  30       51.86       54.44        5.29 o   0.3181E-02
  -3   4  30       93.92      120.13        6.43 o   0.1545E-02
  -2   4  30      120.58      107.58        7.10 o   0.1511E-02
  -1   4  30       53.64       40.39        5.97 o   0.3588E-02
   0   4  30       78.12       63.66        5.33 o   0.2486E-02
   1   4  30       48.71       38.94        5.22 o   0.3905E-02
   2   4  30      125.07      100.97        6.77 o   0.1560E-02
   3   4  30      111.84      132.07        7.06 o   0.1362E-02
   4   4  30      920.08      819.19       17.29 o   0.1644E-03
  -4   5  30      227.71      231.98        8.54 o   0.7371E-03
  -3   5  30      129.96      144.12        7.01 o   0.1241E-02
  -2   5  30      323.18      318.71       10.16 o   0.5135E-03
  -1   5  30      203.12      183.94        8.45 o   0.8802E-03
   0   5  30      224.92      198.07       10.14 o   0.7886E-03
   1   5  30      193.72      174.03        8.48 o   0.9266E-03
   2   5  30      298.94      296.17        9.88 o   0.5567E-03
   3   5  30      144.37      146.17        7.81 o   0.1171E-02
   4   5  30      216.13      227.91        8.47 o   0.7609E-03
   5   5  30      104.69      125.36        6.16 o   0.1440E-02
  -5   6  30        9.94        8.06        4.94 o   0.1423E-01
  -4   6  30      295.28      304.02       11.57 o   0.5338E-03
  -3   6  30      585.34      584.68       16.75 o   0.2518E-03
  -2   6  30      158.58      169.15        8.10 o   0.1013E-02
  -1   6  30      457.27      436.18       12.50 o   0.3539E-03
   0   6  30      433.30      452.30       11.15 o   0.3543E-03
   1   6  30      450.20      433.50       12.46 o   0.3578E-03
   2   6  30      177.01      180.75        8.03 o   0.9367E-03
   3   6  30      579.70      597.18       13.39 o   0.2553E-03
   4   6  30      293.40      305.49        9.68 o   0.5444E-03
   5   6  30        3.89        9.12        4.80 o   0.1607E-01
  -4   7  30      338.70      345.03       19.57 o   0.4175E-03
  -3   7  30      520.51      481.28       15.87 o   0.3019E-03
  -2   7  30       20.22       30.47        4.36 o   0.6036E-02
  -1   7  30       19.82       12.74        4.52 o   0.1006E-01
   0   7  30      124.68      143.87        7.12 o   0.1249E-02
   1   7  30       26.17       18.52        4.33 o   0.7741E-02
   2   7  30       14.19       29.93        4.37 o   0.6538E-02
   3   7  30      469.80      425.46       13.70 o   0.3483E-03
   4   7  30      352.84      322.87       19.65 o   0.4285E-03
  -1   8  30       10.90        6.87       12.51 o   0.4931E-02
   0   8  30      115.06      123.81       10.16 o   0.1288E-02
   1   8  30        5.54       10.49        6.16 o   0.1132E-01
   0   1  31       93.63      100.27        6.29 o   0.1761E-02
   1   1  31      377.13      325.57       10.70 o   0.4667E-03
  -1   2  31      299.44      287.86       10.42 o   0.5542E-03
   0   2  31      353.76      426.58       10.39 o   0.3978E-03
   1   2  31      341.49      319.86       10.55 o   0.4915E-03
   2   2  31        4.02        0.94        4.43 o   0.3407E-01
  -2   3  31      361.32      367.94       10.92 o   0.4384E-03
  -1   3  31        5.54        4.66        5.31 o   0.1782E-01
   0   3  31      225.83      196.81        9.15 o   0.8133E-03
   1   3  31        9.68        6.26        5.38 o   0.1436E-01
   2   3  31      280.20      303.11        8.89 o   0.5589E-03
   3   3  31       46.66       51.50        5.23 o   0.3451E-02
  -3   4  31      425.47      434.29       10.58 o   0.3666E-03
  -2   4  31       83.25       85.25        6.60 o   0.2030E-02
  -1   4  31      114.76      106.36        7.96 o   0.1531E-02
   0   4  31      166.91      207.19        9.21 o   0.8729E-03
   1   4  31      101.41      104.08        7.06 o   0.1644E-02
   2   4  31       97.46       98.74        7.26 o   0.1730E-02
   3   4  31      476.89      476.38       12.07 o   0.3254E-03
   4   4  31       54.11       68.42        4.92 o   0.2681E-02
  -4   5  31       38.70       41.59        4.91 o   0.4215E-02
  -3   5  31      227.47      239.40        8.59 o   0.7093E-03
  -2   5  31      108.53       82.22        6.06 o   0.1872E-02
  -1   5  31      807.03      808.43       16.16 o   0.1747E-03
   0   5  31      196.39      219.04        8.97 o   0.8025E-03
   1   5  31      777.25      759.09       15.89 o   0.1863E-03
   2   5  31       86.10       75.02        5.47 o   0.2179E-02
   3   5  31      267.92      253.65        9.13 o   0.6409E-03
   4   5  31       47.42       44.63        5.18 o   0.3767E-02
   5   5  31      542.88      451.18       14.39 o   0.3173E-03
  -4   6  31       97.35      133.19        8.89 o   0.1366E-02
  -3   6  31       26.67       25.75        5.89 o   0.5822E-02
  -2   6  31      490.32      444.05       12.60 o   0.3421E-03
  -1   6  31      245.75      242.11        9.60 o   0.6824E-03
   0   6  31        4.15        1.04        4.55 o   0.2961E-01
   1   6  31      244.98      239.42        9.07 o   0.6930E-03
   2   6  31      490.08      423.22       13.74 o   0.3498E-03
   3   6  31       17.35       19.36        4.87 o   0.8244E-02
   4   6  31       97.69      130.49       11.70 o   0.1281E-02
  -2   7  31       56.25       51.07        9.58 o   0.2626E-02
  -1   7  31      120.90       95.68       10.13 o   0.1496E-02
   0   7  31       -3.93        3.11        5.69 o   0.1929E-01
   1   7  31      108.97      106.33        8.76 o   0.1517E-02
   2   7  31       61.50       55.92        7.27 o   0.2711E-02
   0   0  32      283.23      200.49       21.56 o   0.5623E-03
   0   1  32      152.69      139.37        9.96 o   0.1148E-02
   1   1  32       68.82       65.61        7.04 o   0.2517E-02
  -1   2  32       23.57       27.13        5.20 o   0.5897E-02
   0   2  32      153.93      149.24        8.44 o   0.1108E-02
   1   2  32       29.99       28.28        5.11 o   0.5406E-02
   2   2  32       -1.06        0.10        4.63 o   0.4594E-01
  -2   3  32      434.55      421.40       12.04 o   0.3689E-03
  -1   3  32      119.59      102.81        8.25 o   0.1490E-02
   0   3  32      187.92      196.67        9.41 o   0.8594E-03
   1   3  32       98.87       91.61        7.14 o   0.1745E-02
   2   3  32      380.43      371.89       11.34 o   0.4251E-03
   3   3  32       54.55       71.23        5.32 o   0.2659E-02
  -3   4  32      285.98      309.92        8.85 o   0.5444E-03
  -2   4  32      310.07      300.56       10.57 o   0.5447E-03
  -1   4  32      722.48      662.87       15.86 o   0.2144E-03
   0   4  32      412.52      448.60       12.65 o   0.3585E-03
   1   4  32      652.37      621.04       13.68 o   0.2375E-03
   2   4  32      330.91      323.97        9.46 o   0.5115E-03
   3   4  32      325.74      331.34       10.46 o   0.4894E-03
   4   4  32      577.15      517.33       12.40 o   0.2888E-03
  -4   5  32      107.42       95.51        9.03 o   0.1658E-02
  -3   5  32       41.29       22.40        6.69 o   0.5064E-02
  -2   5  32      228.05      230.66        9.49 o   0.7254E-03
  -1   5  32      261.71      272.89       10.64 o   0.5978E-03
   0   5  32        3.56        0.38        4.46 o   0.3623E-01
   1   5  32      244.05      247.89        9.72 o   0.6604E-03
   2   5  32      268.34      266.49        9.78 o   0.6198E-03
   3   5  32       15.04       24.44        4.81 o   0.7292E-02
   4   5  32       90.26       91.82        9.66 o   0.1756E-02
  -2   6  32       28.33       48.42        7.63 o   0.3596E-02
  -1   6  32       60.35      101.71        6.80 o   0.1898E-02
   0   6  32       28.75       30.23        5.42 o   0.5325E-02
   1   6  32       62.69      113.62        6.82 o   0.1735E-02
   2   6  32       25.33       40.18        6.77 o   0.4325E-02
   0   1  33      330.33      324.35       11.76 o   0.4890E-03
   1   1  33      304.96      268.54       10.64 o   0.5799E-03
  -1   2  33       22.23       20.22        5.06 o   0.7488E-02
   0   2  33       96.79       93.65        6.93 o   0.1795E-02
   1   2  33       31.81       27.80        5.14 o   0.5619E-02
   2   2  33       32.82       31.57        5.03 o   0.5086E-02
  -2   3  33       35.85       32.87        5.53 o   0.4694E-02
  -1   3  33       79.53       72.50        6.78 o   0.2260E-02
   0   3  33      216.05      219.48        9.43 o   0.7464E-03
   1   3  33       81.44       89.43        5.49 o   0.2031E-02
   2   3  33       33.78       29.61        4.81 o   0.5264E-02
   3   3  33      648.74      676.29       14.96 o   0.2225E-03
  -3   4  33       15.10       21.14        6.09 o   0.7333E-02
  -2   4  33      225.20      184.61       10.87 o   0.8177E-03
  -1   4  33      616.14      608.85       14.47 o   0.2443E-03
   0   4  33       42.34       55.13        5.68 o   0.3225E-02
   1   4  33      531.35      610.41       12.21 o   0.2608E-03
   2   4  33      249.38      194.12       11.50 o   0.7561E-03
   3   4  33       15.80       18.94        4.97 o   0.8494E-02
  -2   5  33      338.66      359.13       16.41 o   0.4242E-03
  -1   5  33      278.05      288.05       11.59 o   0.5563E-03
   0   5  33        8.33        0.78        4.93 o   0.2385E-01
   1   5  33      249.40      274.19       10.26 o   0.6060E-03
   2   5  33      397.61      370.08       20.81 o   0.3707E-03
   0   1  34        6.56       10.02        5.09 o   0.1384E-01
   1   1  34      295.41      272.04       10.49 o   0.5824E-03
  -1   2  34      424.48      387.11       12.98 o   0.3906E-03
   0   2  34        4.85        3.67        4.99 o   0.2020E-01
   1   2  34      447.85      413.13       12.30 o   0.3687E-03
   2   2  34      157.08      173.05        8.54 o   0.9874E-03
  -2   3  34      392.52      387.65       14.77 o   0.3957E-03
  -1   3  34      197.83      193.37        9.94 o   0.8495E-03
   0   3  34      144.68      153.72        8.25 o   0.1136E-02
   1   3  34      206.27      188.09       11.44 o   0.8298E-03
   2   3  34      416.21      380.61       15.43 o   0.3891E-03
   0   4  34        4.18        2.36        7.58 o   0.1360E-01
   1   4  34       20.26       17.79       12.93 o   0.3681E-02
   0   1  35      201.46      172.53        9.81 o   0.8874E-03
   1   1  35       86.88       87.01        9.13 o   0.1794E-02
