# Supplementary material for: Structure–property relations of a unique and systematic dataset of 19 isostructural multicomponent apremilast forms
Source: IUCrJ. 2022 Jun 15;9(Pt 4):508–15. doi: 10.1107/S2052252522005577 (PMC9252161; doi:10.1107/S2052252522005577)
Supplement: Supplementary file 9 [file m-09-00508-sup9.hkl]

data_apremilast_brombenzen
#  xcalibur in  C:\Users\E0338268\D  At  8:
_audit_creation_date        "19-10-29"
_audit_creation_method      CRYSTALS 

_cell_length_a                    12.86250(10)
_cell_angle_alpha                 90
_cell_length_b                    12.86250(10)
_cell_angle_beta                  90
_cell_length_c                    29.54990(10)
_cell_angle_gamma                 90
loop_
 _symmetry_equiv_pos_as_xyz
 'x,y,z'
 '-y+1/2,x+1/2,z+1/4'
 '-x,-y,z+1/2'
 'y+1/2,-x+1/2,z+3/4'
 '-x+1/2,y+1/2,-z+1/4'
 'y,x,-z'
 'x+1/2,-y+1/2,-z+3/4'
 '-y,-x,-z+1/2'

# NOTE FO on scale of Fc,      0.35309
# Status flags: 
#    o - used in refinement 
#    < - excluded by I/sigmaI cutoff 
#    l - excluded at low resolution  
#    h - excluded at high resolution  
#    x - excluded for another reason  

loop_
_refln_index_h
_refln_index_k
_refln_index_l
_refln_F_squared_meas
_refln_F_squared_calc
_refln_F_squared_sigma
_refln_observed_status
_refln_refinement_weight
   1   1   0    18676.85    16222.19      151.17 o   0.1458E-06
   0   2   0      286.00       19.01        6.70 o   0.4914E-03
   1   2   0    11393.30     7096.89       58.81 o   0.5634E-06
   2   2   0    29309.26    28625.86      220.30 o   0.5221E-07
   1   3   0      358.07      854.69        6.21 o   0.4548E-04
   2   3   0    25758.91    30976.47      130.18 o   0.5047E-07
   3   3   0      105.94      206.43        9.19 o   0.2488E-03
   0   4   0       42.71      495.52        5.63 o   0.1078E-03
   1   4   0      154.16       37.66        4.90 o   0.6213E-03
   2   4   0     1946.93     1925.06       16.60 o   0.8730E-05
   3   4   0     1098.21      186.74       12.55 o   0.7499E-04
   4   4   0    32739.38    33375.57      197.66 o   0.3920E-07
   1   5   0     1756.50     2923.01       13.62 o   0.5310E-05
   2   5   0       13.55       63.80        3.71 o   0.1296E-02
   3   5   0        9.78       49.98        4.47 o   0.1487E-02
   4   5   0     9388.54    10042.63       48.98 o   0.4309E-06
   5   5   0     6167.19     2884.76       56.23 o   0.2281E-05
   0   6   0      701.22     1826.85       12.72 o   0.1322E-04
   1   6   0     4328.20     3710.77       26.93 o   0.2383E-05
   2   6   0    16555.37    16108.54       74.38 o   0.1629E-06
   3   6   0      215.92      242.52        7.00 o   0.2017E-03
   4   6   0       86.24      463.48        5.72 o   0.1122E-03
   5   6   0      979.38      948.96        9.62 o   0.2864E-04
   6   6   0     1182.94      470.19       15.04 o   0.4451E-04
   1   7   0      525.71       87.80        9.43 o   0.2013E-03
   2   7   0     6716.19     6955.93       38.56 o   0.8730E-06
   3   7   0      572.15      628.39        7.69 o   0.6053E-04
   4   7   0      533.40      437.38        7.03 o   0.8343E-04
   5   7   0     2354.65     2957.68       14.97 o   0.4698E-05
   6   7   0     2989.82     2705.61       17.96 o   0.4518E-05
   7   7   0       17.03       51.68        5.66 o   0.1361E-02
   0   8   0     9399.49     9460.41       50.01 o   0.4573E-06
   1   8   0       49.14      113.95        3.25 o   0.5842E-03
   2   8   0       -2.09        0.50        3.14 o   0.1782E-01
   3   8   0       94.98      177.53        3.94 o   0.3399E-03
   4   8   0     1591.56     1611.51       11.39 o   0.1195E-04
   5   8   0     1551.10     1570.63       12.58 o   0.1206E-04
   6   8   0      446.01      482.92        7.74 o   0.7760E-04
   7   8   0      831.12      863.19       10.27 o   0.3226E-04
   8   8   0     3856.15     3447.53       32.06 o   0.2964E-05
   1   9   0       31.83       19.68        3.31 o   0.3144E-02
   2   9   0     1638.13     1910.06       12.22 o   0.9644E-05
   3   9   0      305.19      292.28        6.00 o   0.1480E-03
   4   9   0      237.70      195.26        5.67 o   0.2253E-03
   5   9   0      692.79      692.32        9.81 o   0.4728E-04
   6   9   0      431.31      386.80        8.17 o   0.9877E-04
   7   9   0     1382.05     1344.46       13.91 o   0.1642E-04
   8   9   0       12.89       59.40        4.89 o   0.1165E-02
   9   9   0     5337.61     4849.66       46.33 o   0.1565E-05
   0  10   0     2659.29     2203.11       23.79 o   0.6069E-05
   1  10   0        2.49        2.32        4.36 o   0.1884E-01
   2  10   0      442.69      591.86        7.15 o   0.6446E-04
   3  10   0      157.50      152.68        5.12 o   0.3359E-03
   4  10   0       45.04       89.71        4.32 o   0.7527E-03
   5  10   0      269.60      323.83        7.12 o   0.1469E-03
   6  10   0      501.75      524.74        9.16 o   0.7301E-04
   7  10   0     2974.21     2630.39       20.53 o   0.4722E-05
   8  10   0     1185.51     1300.18       12.41 o   0.1780E-04
   9  10   0      177.14      123.22        5.59 o   0.3419E-03
  10  10   0     1921.41     2206.73       23.35 o   0.7578E-05
   1  11   0       81.13       65.52        4.51 o   0.7928E-03
   2  11   0       97.99       80.67        4.78 o   0.5864E-03
   3  11   0     5565.62     5652.37       31.08 o   0.1230E-05
   4  11   0       54.02       58.75        5.24 o   0.1034E-02
   5  11   0     3863.17     3054.03       27.18 o   0.3313E-05
   6  11   0        5.50       11.73        4.59 o   0.4533E-02
   7  11   0     1466.48     1230.63       14.01 o   0.1691E-04
   8  11   0       16.88        6.43        4.30 o   0.5560E-02
   9  11   0        8.27       22.39        4.50 o   0.2615E-02
  10  11   0      644.49      552.48        9.83 o   0.5570E-04
   0  12   0      189.91      131.48        9.10 o   0.2980E-03
   1  12   0       82.21       68.56        4.89 o   0.7667E-03
   2  12   0     2487.71     2456.39       18.01 o   0.5754E-05
   3  12   0      620.28      507.92       10.11 o   0.6688E-04
   4  12   0      235.35      390.03        8.14 o   0.1249E-03
   5  12   0       -4.30        2.98        5.00 o   0.1248E-01
   6  12   0      287.94      130.39        7.18 o   0.2584E-03
   7  12   0      108.80       57.44        5.68 o   0.6926E-03
   8  12   0       77.72      132.15        5.04 o   0.4847E-03
   9  12   0       40.47       52.32        4.45 o   0.1146E-02
   1  13   0       10.75        2.41        4.69 o   0.8538E-02
   2  13   0       92.66       87.72        5.86 o   0.5641E-03
   3  13   0        9.34        0.31        4.94 o   0.1103E-01
   4  13   0     5123.95     5450.33       33.18 o   0.1418E-05
   5  13   0        1.77        9.52        4.54 o   0.8159E-02
   6  13   0       76.47      104.27        5.10 o   0.5981E-03
   7  13   0       64.19      136.22        4.48 o   0.4730E-03
   8  13   0      260.83      272.35        8.56 o   0.1651E-03
   0  14   0       44.70       45.11        5.57 o   0.1217E-02
   1  14   0      106.26      104.89        4.97 o   0.5047E-03
   2  14   0      788.95      854.67       12.14 o   0.3407E-04
   3  14   0      696.79      611.96       11.29 o   0.5137E-04
   4  14   0      572.12      452.68       10.47 o   0.7314E-04
   5  14   0      765.20      728.66       11.82 o   0.4101E-04
   6  14   0      185.65      155.50        7.88 o   0.2999E-03
   1  15   0       37.89       32.56        5.90 o   0.1584E-02
   2  15   0        5.51       54.07        5.54 o   0.1809E-02
   3  15   0      529.60      429.29       12.33 o   0.8227E-04
   0   1   1    22136.69    23328.65      102.09 o   0.8165E-07
   1   1   1       59.12       39.99        2.68 o   0.1259E-02
  -1   2   1      758.76     2024.91        7.48 o   0.1178E-04
   0   2   1     6438.24     3611.42       33.52 o   0.1826E-05
   1   2   1      745.81     1850.27        7.80 o   0.1334E-04
   2   2   1      516.81       17.18        8.38 o   0.2677E-03
  -2   3   1     2784.39     2786.20       19.94 o   0.4592E-05
  -1   3   1      437.80      949.98        6.15 o   0.3848E-04
   0   3   1    24251.40    31114.49      112.93 o   0.5190E-07
   1   3   1      633.79     1135.22        7.72 o   0.2777E-04
   2   3   1     3051.32     3105.25       23.52 o   0.3838E-05
   3   3   1     1278.87     1771.19       15.71 o   0.1285E-04
  -3   4   1    19842.12    20180.94       94.14 o   0.1069E-06
  -2   4   1      580.81      518.46        8.34 o   0.6537E-04
  -1   4   1     7297.93     9810.29       35.49 o   0.5151E-06
   0   4   1     4444.94     2428.97       24.99 o   0.3842E-05
   1   4   1     7571.15    10062.06       41.50 o   0.4891E-06
   2   4   1      638.81      626.51       10.38 o   0.5277E-04
   3   4   1    19381.10    19582.22       91.75 o   0.1127E-06
   4   4   1     3164.86     1335.85       22.75 o   0.8584E-05
  -4   5   1    11494.57    11924.83       54.15 o   0.3034E-06
  -3   5   1      833.59     1484.91       10.43 o   0.1708E-04
  -2   5   1      177.13      130.91        4.95 o   0.3372E-03
  -1   5   1     1111.68     1193.26       10.24 o   0.1966E-04
   0   5   1      150.95      151.67        5.30 o   0.2899E-03
   1   5   1     1214.07     1333.62       11.89 o   0.1670E-04
   2   5   1      199.12      162.57        5.83 o   0.2761E-03
   3   5   1      763.20     1428.95       10.80 o   0.1835E-04
   4   5   1    11290.33    11712.05       57.39 o   0.3138E-06
   5   5   1     2482.87     3279.38       21.88 o   0.3877E-05
  -5   6   1     3454.79     3869.17       19.27 o   0.2723E-05
  -4   6   1     1411.13     1703.93       15.88 o   0.1178E-04
  -3   6   1      681.31      925.95       11.02 o   0.3178E-04
  -2   6   1     5899.82     7262.09       32.44 o   0.8792E-06
  -1   6   1      232.40       69.62        6.41 o   0.3545E-03
   0   6   1      102.40      186.85        4.69 o   0.3212E-03
   1   6   1      343.77      128.01        7.12 o   0.2098E-03
   2   6   1     5959.39     7437.40       32.28 o   0.8470E-06
   3   6   1      789.89     1058.21       10.98 o   0.2591E-04
   4   6   1     1313.37     1597.93       15.58 o   0.1307E-04
   5   6   1     3606.98     3947.85       19.80 o   0.2595E-05
   6   6   1     2771.66     2722.53       16.38 o   0.4571E-05
  -6   7   1     1010.52     1052.84        9.89 o   0.2460E-04
  -5   7   1     1671.13     1611.49       12.56 o   0.1181E-04
  -4   7   1      179.57      314.92        4.62 o   0.1570E-03
  -3   7   1     3761.12     3655.90       20.57 o   0.2732E-05
  -2   7   1      807.33      701.82       11.64 o   0.3900E-04
  -1   7   1     2710.79     3271.32       20.20 o   0.3798E-05
   0   7   1     2731.52     3300.28       20.34 o   0.3644E-05
   1   7   1     2515.35     3077.49       20.61 o   0.4253E-05
   2   7   1      839.47      745.29       11.65 o   0.3610E-04
   3   7   1     3910.57     3785.68       20.60 o   0.2564E-05
   4   7   1      150.01      281.50        4.37 o   0.1828E-03
   5   7   1     1732.75     1660.69       12.25 o   0.1121E-04
   6   7   1     1017.65     1034.19       10.00 o   0.2497E-04
   7   7   1        3.44        7.17        3.99 o   0.7135E-02
  -7   8   1     1650.32     1641.15       14.10 o   0.1182E-04
  -6   8   1     1016.23     1141.64       10.69 o   0.2217E-04
  -5   8   1     4131.58     4066.13       21.56 o   0.2274E-05
  -4   8   1      195.38      136.98        4.80 o   0.3154E-03
  -3   8   1      935.62      983.03        9.11 o   0.2628E-04
  -2   8   1      220.69      122.86        4.94 o   0.3361E-03
  -1   8   1     1855.90     1887.36       12.21 o   0.8716E-05
   0   8   1        8.25       18.56        3.04 o   0.2845E-02
   1   8   1     2020.54     2062.22       12.78 o   0.7535E-05
   2   8   1      279.60      173.80        5.07 o   0.2377E-03
   3   8   1      902.90      970.28        8.79 o   0.2709E-04
   4   8   1      241.41      183.36        5.55 o   0.2339E-03
   5   8   1     3805.75     3792.88       20.96 o   0.2594E-05
   6   8   1     1057.18     1167.92       11.36 o   0.2121E-04
   7   8   1     1407.24     1376.43       13.25 o   0.1556E-04
   8   8   1       16.35       10.62        4.56 o   0.4321E-02
  -8   9   1     1100.38     1150.43       12.54 o   0.2154E-04
  -7   9   1     1152.88     1055.49       12.67 o   0.2452E-04
  -6   9   1      482.95      536.18        8.74 o   0.6767E-04
  -5   9   1     1011.85     1141.60       11.16 o   0.2280E-04
  -4   9   1     4417.74     4533.69       22.58 o   0.1960E-05
  -3   9   1      413.58      442.59        6.58 o   0.8929E-04
  -2   9   1      239.07      198.92        5.19 o   0.2158E-03
  -1   9   1      825.05      875.74        8.41 o   0.3284E-04
   0   9   1      685.77      962.53        8.74 o   0.2953E-04
   1   9   1      686.97      746.81        7.82 o   0.4212E-04
   2   9   1      259.22      207.77        5.32 o   0.2011E-03
   3   9   1      446.27      484.09        6.83 o   0.8027E-04
   4   9   1     4538.69     4677.59       23.77 o   0.1858E-05
   5   9   1     1112.66     1232.20       11.90 o   0.2004E-04
   6   9   1      467.47      527.66        8.25 o   0.6973E-04
   7   9   1     1028.99      936.49       12.77 o   0.2943E-04
   8   9   1     1290.98     1357.80       13.65 o   0.1666E-04
   9   9   1       22.54       22.79        5.27 o   0.2704E-02
  -9  10   1      148.09      148.23        5.68 o   0.3378E-03
  -8  10   1      221.46      232.55        6.36 o   0.2121E-03
  -7  10   1     1046.65      956.13       11.71 o   0.2659E-04
  -6  10   1     1159.85     1313.87       12.60 o   0.1781E-04
  -5  10   1      389.52      429.10        8.12 o   0.8937E-04
  -4  10   1       24.08       54.81        4.33 o   0.1304E-02
  -3  10   1      438.76      388.22        7.32 o   0.9882E-04
  -2  10   1     4332.35     4093.74       22.56 o   0.2221E-05
  -1  10   1      514.10      477.52        7.99 o   0.7378E-04
   0  10   1      310.47      291.38        6.08 o   0.1455E-03
   1  10   1      524.29      478.24        7.92 o   0.7318E-04
   2  10   1     4265.23     4041.00       22.69 o   0.2277E-05
   3  10   1      443.39      392.57        7.27 o   0.9745E-04
   4  10   1       45.50       73.87        4.73 o   0.8786E-03
   5  10   1      422.72      471.97        8.37 o   0.7915E-04
   6  10   1     1093.46     1225.81       12.82 o   0.1973E-04
   7  10   1     1239.40     1129.90       13.05 o   0.2054E-04
   8  10   1      228.17      242.34        6.34 o   0.2035E-03
   9  10   1      142.74      162.48        5.51 o   0.3203E-03
  10  10   1       27.74       22.21        4.59 o   0.2196E-02
 -10  11   1      471.99      321.96        8.83 o   0.1117E-03
  -9  11   1      242.98      266.00        6.89 o   0.1799E-03
  -8  11   1      804.01      738.35       10.41 o   0.3884E-04
  -7  11   1       11.18       15.80        4.82 o   0.3579E-02
  -6  11   1      855.63      807.48       11.11 o   0.3474E-04
  -5  11   1      257.60      235.74        7.64 o   0.1779E-03
  -4  11   1      619.65      625.95        9.68 o   0.5646E-04
  -3  11   1     1345.69     1200.14       14.23 o   0.1812E-04
  -2  11   1      352.86      323.82        6.90 o   0.1277E-03
  -1  11   1      489.91      571.51        7.81 o   0.6626E-04
   0  11   1      750.87      652.15        9.03 o   0.4903E-04
   1  11   1      494.15      593.85        7.68 o   0.6368E-04
   2  11   1      342.07      324.68        7.02 o   0.1289E-03
   3  11   1     1307.77     1173.34       13.12 o   0.1883E-04
   4  11   1      704.58      692.44       10.59 o   0.4826E-04
   5  11   1      326.08      290.86        8.12 o   0.1369E-03
   6  11   1      953.13      920.18       11.74 o   0.2893E-04
   7  11   1       12.04        4.89        4.70 o   0.6303E-02
   8  11   1      825.75      739.12       10.24 o   0.3837E-04
   9  11   1      211.14      235.79        6.89 o   0.2087E-03
  10  11   1      501.39      382.19        8.77 o   0.9473E-04
  -9  12   1      255.88      234.46        7.87 o   0.1834E-03
  -8  12   1       15.86       35.80        4.37 o   0.1952E-02
  -7  12   1      980.62      921.91       12.12 o   0.2962E-04
  -6  12   1        2.97       27.20        4.56 o   0.2959E-02
  -5  12   1      273.32      253.13        7.80 o   0.1748E-03
  -4  12   1      617.96      769.56       10.73 o   0.4218E-04
  -3  12   1      811.28      844.20       11.16 o   0.3597E-04
  -2  12   1       28.83       39.00        4.49 o   0.1667E-02
  -1  12   1      225.35      245.02        6.13 o   0.1943E-03
   0  12   1     4175.44     4270.50       26.19 o   0.2196E-05
   1  12   1      181.51      204.44        5.83 o   0.2433E-03
   2  12   1       42.85       53.02        4.49 o   0.1201E-02
   3  12   1      715.59      718.21       11.13 o   0.4468E-04
   4  12   1      700.67      866.61       11.82 o   0.3541E-04
   5  12   1      238.66      217.22        7.41 o   0.2081E-03
   6  12   1       20.08       47.01        4.57 o   0.1525E-02
   7  12   1      958.08      893.96       12.01 o   0.3092E-04
   8  12   1       14.33       43.89        4.35 o   0.1706E-02
   9  12   1      227.74      224.14        6.74 o   0.2006E-03
  -8  13   1      411.89      497.76       10.16 o   0.8284E-04
  -7  13   1       60.70       43.75        4.91 o   0.1055E-02
  -6  13   1      347.46      295.25        8.28 o   0.1373E-03
  -5  13   1       57.15       85.83        4.84 o   0.7172E-03
  -4  13   1      627.92      563.51       10.45 o   0.5790E-04
  -3  13   1     1147.96     1034.13       13.33 o   0.2379E-04
  -2  13   1      287.09      242.71        7.62 o   0.1750E-03
  -1  13   1      359.47      370.73        7.84 o   0.1125E-03
   0  13   1       69.07       80.50        5.24 o   0.7260E-03
   1  13   1      267.58      291.81        7.15 o   0.1556E-03
   2  13   1      295.56      248.38        8.57 o   0.1695E-03
   3  13   1     1206.27     1089.39       14.52 o   0.2194E-04
   4  13   1      643.77      571.23       10.08 o   0.5653E-04
   5  13   1       71.66      102.42        4.87 o   0.5889E-03
   6  13   1      352.23      308.79        7.99 o   0.1320E-03
   7  13   1       52.71       37.43        4.39 o   0.1226E-02
   8  13   1      378.30      466.42       11.57 o   0.9076E-04
  -6  14   1     1043.71      920.63       15.13 o   0.2812E-04
  -5  14   1      338.27      392.88        8.11 o   0.1116E-03
  -4  14   1       48.62       44.56        4.90 o   0.1277E-02
  -3  14   1      215.02      234.19        7.43 o   0.1970E-03
  -2  14   1      659.09      644.09       11.59 o   0.5099E-04
  -1  14   1      186.59      387.12        6.25 o   0.1248E-03
   0  14   1      214.34      342.59        6.50 o   0.1460E-03
   1  14   1      170.60      342.65        6.13 o   0.1433E-03
   2  14   1      696.99      661.71       11.72 o   0.4836E-04
   3  14   1      240.12      281.76        7.23 o   0.1629E-03
   4  14   1       44.63       48.59        4.78 o   0.1254E-02
   5  14   1      342.04      415.28        8.07 o   0.1061E-03
   6  14   1      908.33      801.66       14.08 o   0.3455E-04
  -3  15   1      141.99      182.04        7.57 o   0.2905E-03
  -2  15   1      295.31      282.59        9.80 o   0.1604E-03
  -1  15   1       46.49       63.45        6.15 o   0.9667E-03
   0  15   1      272.20      185.77       12.29 o   0.2129E-03
   1  15   1       62.72       63.99        5.96 o   0.8752E-03
   2  15   1      205.24      207.28        7.84 o   0.2385E-03
   3  15   1      152.35      202.98        9.27 o   0.2578E-03
   0   1   2       26.79       60.07        1.90 o   0.1163E-02
   1   1   2      811.43      199.13        7.71 o   0.9732E-04
  -1   2   2    18001.73    15619.71       81.68 o   0.1559E-06
   0   2   2       21.65        1.98        2.73 o   0.7224E-02
   1   2   2    18166.60    15860.76       82.75 o   0.1520E-06
   2   2   2    10272.06     5407.36       54.85 o   0.8130E-06
  -2   3   2    26271.51    24775.78      122.34 o   0.6793E-07
  -1   3   2    42995.69    43432.85      183.89 o   0.2325E-07
   0   3   2    16461.57    19694.11       80.27 o   0.1228E-06
   1   3   2    41233.89    41705.72      182.80 o   0.2514E-07
   2   3   2    26634.24    25027.55      122.03 o   0.6648E-07
   3   3   2    46842.00    52852.60      226.44 o   0.1677E-07
  -3   4   2      776.10      742.07       10.87 o   0.3885E-04
  -2   4   2     1873.78     3000.40       15.14 o   0.5091E-05
  -1   4   2      105.08      415.72        5.12 o   0.1316E-03
   0   4   2       23.00       88.29        4.30 o   0.8385E-03
   1   4   2       73.74      357.95        4.43 o   0.1612E-03
   2   4   2     2031.14     3126.63       16.63 o   0.4677E-05
   3   4   2      686.41      673.22       10.00 o   0.4524E-04
   4   4   2      164.24      803.65        6.15 o   0.4858E-04
  -4   5   2     1852.99      936.00       16.46 o   0.1827E-04
  -3   5   2    14613.58    13511.62       63.44 o   0.2193E-06
  -2   5   2     3823.92     4343.64       21.48 o   0.2171E-05
  -1   5   2     3651.95     3934.99       20.94 o   0.2501E-05
   0   5   2      113.43       77.84        4.33 o   0.5588E-03
   1   5   2     3761.81     4058.85       24.43 o   0.2368E-05
   2   5   2     4186.42     4704.80       25.52 o   0.1870E-05
   3   5   2    14236.58    13282.22       68.19 o   0.2277E-06
   4   5   2     1889.17      985.21       17.10 o   0.1726E-04
   5   5   2      614.43      809.99       11.22 o   0.4008E-04
  -5   6   2     5443.75     6631.25       25.03 o   0.1045E-05
  -4   6   2       47.62       83.23        4.81 o   0.7340E-03
  -3   6   2     4153.23     4255.81       29.34 o   0.2189E-05
  -2   6   2     3617.09     3111.44       24.14 o   0.3377E-05
  -1   6   2     3563.90     4723.67       22.60 o   0.2029E-05
   0   6   2        3.40        2.12        3.76 o   0.1795E-01
   1   6   2     2896.62     4005.81       19.68 o   0.2776E-05
   2   6   2     3564.02     3052.27       24.84 o   0.3484E-05
   3   6   2     3858.38     3958.28       26.58 o   0.2497E-05
   4   6   2       60.87      118.20        5.09 o   0.5225E-03
   5   6   2     5558.42     6780.39       25.16 o   0.1005E-05
   6   6   2     2937.30     2699.87       16.58 o   0.4637E-05
  -6   7   2     2341.98     2592.44       15.70 o   0.5490E-05
  -5   7   2     1474.33     1271.96       11.97 o   0.1641E-04
  -4   7   2      723.96      480.37        7.98 o   0.5931E-04
  -3   7   2       68.10       38.22        3.74 o   0.1270E-02
  -2   7   2      828.14      620.59       12.00 o   0.5031E-04
  -1   7   2     1590.50     1606.12       15.09 o   0.1179E-04
   0   7   2       11.10       38.01        4.13 o   0.2304E-02
   1   7   2     1532.55     1580.50       15.83 o   0.1223E-04
   2   7   2      862.81      676.87       11.46 o   0.4551E-04
   3   7   2       49.37       27.08        3.97 o   0.1717E-02
   4   7   2      660.59      437.00        7.61 o   0.6736E-04
   5   7   2     1588.93     1354.56       12.13 o   0.1472E-04
   6   7   2     2155.67     2394.93       14.40 o   0.6295E-05
   7   7   2     3715.30     3380.98       20.82 o   0.3104E-05
  -7   8   2     2688.50     2796.19       18.38 o   0.4718E-05
  -6   8   2     1085.87      821.83       11.10 o   0.3042E-04
  -5   8   2      584.44      661.72        7.92 o   0.5095E-04
  -4   8   2     7544.48     7586.77       30.45 o   0.7241E-06
  -3   8   2      113.07      128.50        3.87 o   0.4324E-03
  -2   8   2      633.25      852.15        7.05 o   0.3727E-04
  -1   8   2     1811.12     2075.64       11.66 o   0.8195E-05
   0   8   2      144.62       19.89        4.30 o   0.8586E-03
   1   8   2     1803.63     2032.65       12.71 o   0.8414E-05
   2   8   2      786.59     1042.01        7.81 o   0.2748E-04
   3   8   2      128.36      134.76        4.36 o   0.3973E-03
   4   8   2     7391.02     7416.14       31.84 o   0.7540E-06
   5   8   2      473.96      553.64        7.48 o   0.6610E-04
   6   8   2     1111.84      838.00       11.25 o   0.2947E-04
   7   8   2     2657.06     2773.44       18.57 o   0.4803E-05
   8   8   2     3194.65     2701.55       20.50 o   0.4384E-05
  -8   9   2      202.90      217.45        6.44 o   0.2110E-03
  -7   9   2       98.69       72.86        5.26 o   0.6598E-03
  -6   9   2      514.26      538.30        8.01 o   0.6994E-04
  -5   9   2      187.47      222.72        5.78 o   0.2344E-03
  -4   9   2     1091.09     1227.51       10.72 o   0.2022E-04
  -3   9   2      891.53     1047.54        8.88 o   0.2605E-04
  -2   9   2      184.48      167.06        4.74 o   0.2848E-03
  -1   9   2      222.26      212.33        4.95 o   0.2226E-03
   0   9   2      542.01      598.67        7.74 o   0.6354E-04
   1   9   2      231.85      234.89        5.08 o   0.2034E-03
   2   9   2      190.20      173.09        4.77 o   0.2749E-03
   3   9   2     1004.17     1149.64       10.25 o   0.2232E-04
   4   9   2      968.92     1096.92       10.68 o   0.2413E-04
   5   9   2      174.74      197.50        5.64 o   0.2642E-03
   6   9   2      545.91      551.96        8.98 o   0.6641E-04
   7   9   2       86.22       76.51        5.40 o   0.6818E-03
   8   9   2      261.30      259.39        7.03 o   0.1664E-03
   9   9   2       43.31      116.21        5.09 o   0.6241E-03
  -9  10   2      696.97      786.95       10.09 o   0.4027E-04
  -8  10   2       99.21       64.04        5.29 o   0.6902E-03
  -7  10   2      219.80      217.22        6.44 o   0.2215E-03
  -6  10   2      200.18      207.44        6.32 o   0.2146E-03
  -5  10   2      173.50      130.51        6.09 o   0.3503E-03
  -4  10   2      231.63      285.01        6.17 o   0.1738E-03
  -3  10   2     2960.68     2847.25       19.18 o   0.4352E-05
  -2  10   2      810.72      813.66        9.23 o   0.3588E-04
  -1  10   2     2600.25     2475.11       17.01 o   0.5417E-05
   0  10   2     1361.48     1589.04       11.75 o   0.1389E-04
   1  10   2     2701.25     2565.26       17.57 o   0.5097E-05
   2  10   2      822.11      808.60        9.16 o   0.3579E-04
   3  10   2     3020.09     2933.74       20.72 o   0.4152E-05
   4  10   2      190.18      230.66        5.99 o   0.2238E-03
   5  10   2      111.20       91.78        5.35 o   0.5339E-03
   6  10   2      207.74      206.87        6.52 o   0.2116E-03
   7  10   2      208.96      198.95        6.46 o   0.2422E-03
   8  10   2       81.77       58.99        5.01 o   0.7892E-03
   9  10   2      680.33      748.38       10.05 o   0.4273E-04
  10  10   2      230.23      366.81        6.64 o   0.1275E-03
 -10  11   2      697.51      622.44       10.71 o   0.5109E-04
  -9  11   2       35.36       60.86        4.65 o   0.1157E-02
  -8  11   2       62.76       71.95        4.93 o   0.8080E-03
  -7  11   2      977.30     1018.31       12.35 o   0.2516E-04
  -6  11   2      904.38      746.53       11.60 o   0.3709E-04
  -5  11   2      752.34      696.97       10.48 o   0.4408E-04
  -4  11   2     1444.88     1368.72       14.44 o   0.1518E-04
  -3  11   2     1103.14     1040.10       12.82 o   0.2302E-04
  -2  11   2     1219.77     1133.50       12.42 o   0.2056E-04
  -1  11   2      139.06      126.48        5.55 o   0.3910E-03
   0  11   2      327.21      316.36        6.86 o   0.1377E-03
   1  11   2      123.80      117.04        5.18 o   0.4308E-03
   2  11   2     1209.03     1111.85       12.64 o   0.2109E-04
   3  11   2     1079.64     1029.98       12.44 o   0.2364E-04
   4  11   2     1453.96     1405.87       14.31 o   0.1471E-04
   5  11   2      748.94      686.98       10.88 o   0.4477E-04
   6  11   2      800.20      654.51       10.95 o   0.4462E-04
   7  11   2     1080.33     1151.54       12.01 o   0.2106E-04
   8  11   2       62.96       70.55        4.61 o   0.8198E-03
   9  11   2       76.05       97.63        4.95 o   0.6490E-03
  10  11   2      648.87      591.44       10.00 o   0.5534E-04
  -9  12   2       98.33      139.38        6.27 o   0.4124E-03
  -8  12   2      136.06      138.50        5.45 o   0.3972E-03
  -7  12   2      101.73      191.63        5.74 o   0.3164E-03
  -6  12   2      245.20      290.27        7.44 o   0.1642E-03
  -5  12   2      159.26       81.48        6.73 o   0.4556E-03
  -4  12   2      983.77      897.85       12.35 o   0.3010E-04
  -3  12   2      822.21      827.31       11.97 o   0.3519E-04
  -2  12   2      583.45      655.55        8.57 o   0.5491E-04
  -1  12   2      930.31      962.86       10.75 o   0.2849E-04
   0  12   2      713.10      806.80       10.35 o   0.3780E-04
   1  12   2      988.35      992.78       11.34 o   0.2673E-04
   2  12   2      550.66      606.78        8.35 o   0.6069E-04
   3  12   2      860.98      840.16       12.13 o   0.3387E-04
   4  12   2      967.08      884.52       13.00 o   0.3086E-04
   5  12   2      137.28       55.01        6.35 o   0.6004E-03
   6  12   2      268.80      281.53        7.00 o   0.1619E-03
   7  12   2       91.19      174.48        5.59 o   0.3541E-03
   8  12   2      174.11      163.52        6.12 o   0.3181E-03
   9  12   2       93.85      138.63        4.94 o   0.4262E-03
  -8  13   2      169.10      149.83        7.27 o   0.2903E-03
  -7  13   2      814.24      969.57       12.26 o   0.2857E-04
  -6  13   2      433.52      311.08        9.46 o   0.1221E-03
  -5  13   2       62.29       65.47        5.22 o   0.7936E-03
  -4  13   2      363.38      312.92        8.59 o   0.1356E-03
  -3  13   2     1531.03     1400.15       16.30 o   0.1427E-04
  -2  13   2      163.91      186.45        6.42 o   0.2882E-03
  -1  13   2     2764.91     2766.00       19.69 o   0.4631E-05
   0  13   2     1365.43     1149.39       13.67 o   0.1895E-04
   1  13   2     2648.20     2658.76       20.90 o   0.4970E-05
   2  13   2      117.02      139.58        6.53 o   0.4082E-03
   3  13   2     1467.01     1358.55       16.02 o   0.1507E-04
   4  13   2      358.13      290.94        8.25 o   0.1445E-03
   5  13   2       76.95       91.33        4.94 o   0.5900E-03
   6  13   2      423.60      306.18        8.54 o   0.1249E-03
   7  13   2      812.15      963.79       10.76 o   0.2875E-04
   8  13   2      169.21      146.62        9.86 o   0.2907E-03
  -6  14   2      112.49      138.81        6.22 o   0.4128E-03
  -5  14   2       91.87      105.74        5.02 o   0.5697E-03
  -4  14   2      193.57      175.09        6.93 o   0.2664E-03
  -3  14   2      239.50      330.20        7.52 o   0.1501E-03
  -2  14   2       37.04       45.59        4.99 o   0.1251E-02
  -1  14   2      490.13      517.67        9.53 o   0.7123E-04
   0  14   2     3002.34     3183.79       23.64 o   0.3818E-05
   1  14   2      473.76      475.86        9.91 o   0.7786E-04
   2  14   2       71.60       80.15        5.48 o   0.6931E-03
   3  14   2      219.04      318.93        6.70 o   0.1596E-03
   4  14   2      205.43      196.62        6.52 o   0.2385E-03
   5  14   2      106.44      138.12        4.84 o   0.4425E-03
   6  14   2      144.52      171.42        6.55 o   0.3217E-03
  -3  15   2       82.86       30.65        7.06 o   0.1069E-02
  -2  15   2      147.04      185.73        7.79 o   0.2769E-03
  -1  15   2      258.26      345.41       11.85 o   0.1393E-03
   0  15   2       21.84       35.56        5.70 o   0.1838E-02
   1  15   2      302.62      388.15        9.37 o   0.1193E-03
   2  15   2      189.41      232.89        8.34 o   0.2123E-03
   3  15   2       77.32       36.36        7.77 o   0.1007E-02
   0   1   3    19765.32    17328.21       99.61 o   0.1291E-06
   1   1   3     2795.81     1002.43       18.45 o   0.1228E-04
  -1   2   3    17660.10    14320.33       82.94 o   0.1783E-06
   0   2   3    19602.48    23914.22       95.00 o   0.8499E-07
   1   2   3    17967.09    14766.17       91.05 o   0.1699E-06
   2   2   3     6495.79    10896.86       37.47 o   0.4669E-06
  -2   3   3   117464.84   105865.91      533.20 o   0.3644E-08
  -1   3   3    16134.77    11289.67       78.40 o   0.2506E-06
   0   3   3     2550.39     3676.48       19.15 o   0.3417E-05
   1   3   3    16755.87    12152.48       77.69 o   0.2245E-06
   2   3   3   118002.19   106883.94      478.02 o   0.3590E-08
   3   3   3    15547.79    13694.29       82.37 o   0.2080E-06
  -3   4   3      708.21     1343.09       10.53 o   0.2102E-04
  -2   4   3     3249.29     3535.81       20.54 o   0.3044E-05
  -1   4   3     4869.17     6075.70       28.52 o   0.1232E-05
   0   4   3      500.10     1815.17        8.58 o   0.1403E-04
   1   4   3     4978.15     6297.53       29.36 o   0.1163E-05
   2   4   3     3436.40     3748.59       22.28 o   0.2758E-05
   3   4   3      937.10     1724.78       12.16 o   0.1404E-04
   4   4   3     1344.04      707.45       14.87 o   0.2991E-04
  -4   5   3     1985.09     2216.03       17.76 o   0.7207E-05
  -3   5   3       26.62      216.73        4.28 o   0.3012E-03
  -2   5   3     4112.88     5231.24       23.63 o   0.1653E-05
  -1   5   3      191.44       78.23        5.26 o   0.4390E-03
   0   5   3       61.99       17.69        4.26 o   0.2377E-02
   1   5   3      362.08      200.42        7.12 o   0.1788E-03
   2   5   3     3868.93     5008.66       24.85 o   0.1803E-05
   3   5   3       43.57      239.09        5.10 o   0.2635E-03
   4   5   3     2258.72     2505.03       20.21 o   0.5831E-05
   5   5   3      879.16     1434.59       12.92 o   0.1662E-04
  -5   6   3      430.88      457.13        6.29 o   0.8084E-04
  -4   6   3     2039.40     2447.91       18.64 o   0.6325E-05
  -3   6   3      942.16      864.37       12.85 o   0.3022E-04
  -2   6   3    11876.69    12256.11       57.05 o   0.2852E-06
  -1   6   3       78.27      149.57        4.53 o   0.4107E-03
   0   6   3     5893.80     5119.95       30.18 o   0.1373E-05
   1   6   3       77.74      149.14        4.89 o   0.4115E-03
   2   6   3    11144.33    11638.74       52.96 o   0.3168E-06
   3   6   3      966.32      895.24       12.86 o   0.2893E-04
   4   6   3     1948.99     2394.13       19.32 o   0.6645E-05
   5   6   3      420.34      440.99        6.13 o   0.8430E-04
   6   6   3      986.14      578.53        9.03 o   0.4691E-04
  -6   7   3     1296.16     1568.17       11.48 o   0.1392E-04
  -5   7   3     1821.63     1476.92       13.23 o   0.1267E-04
  -4   7   3     3335.64     3834.67       18.20 o   0.2678E-05
  -3   7   3      348.19      469.39        6.04 o   0.8500E-04
  -2   7   3     1044.16     1717.60       13.21 o   0.1293E-04
  -1   7   3     6131.62     6581.19       33.53 o   0.9852E-06
   0   7   3     7380.18     7822.47       39.60 o   0.6802E-06
   1   7   3     6024.18     6450.00       36.80 o   0.1020E-05
   2   7   3     1179.61     1931.33       13.66 o   0.1067E-04
   3   7   3      313.77      447.27        6.19 o   0.9191E-04
   4   7   3     3520.85     4046.09       18.31 o   0.2439E-05
   5   7   3     2176.83     1768.06       13.88 o   0.9400E-05
   6   7   3     1445.73     1701.41       11.44 o   0.1203E-04
   7   7   3     3175.15     2999.07       18.99 o   0.3919E-05
  -7   8   3     2747.94     2974.72       18.30 o   0.4298E-05
  -6   8   3      815.80      879.83        9.64 o   0.3344E-04
  -5   8   3      370.40      479.50        6.87 o   0.8266E-04
  -4   8   3      321.05      241.27        5.71 o   0.1612E-03
  -3   8   3     1989.72     1850.65       12.42 o   0.8997E-05
  -2   8   3     4185.65     3532.59       18.93 o   0.2611E-05
  -1   8   3     5220.39     5483.80       22.49 o   0.1374E-05
   0   8   3        4.68       50.80        3.22 o   0.1553E-02
   1   8   3     5376.64     5700.57       25.28 o   0.1287E-05
   2   8   3     4204.67     3559.50       20.01 o   0.2581E-05
   3   8   3     2226.56     2102.80       14.47 o   0.7315E-05
   4   8   3      280.87      203.27        5.84 o   0.1922E-03
   5   8   3      358.57      477.44        6.82 o   0.8411E-04
   6   8   3      828.11      913.54        9.54 o   0.3200E-04
   7   8   3     2853.32     3133.23       18.97 o   0.3959E-05
   8   8   3     4682.97     4144.16       26.57 o   0.2034E-05
  -8   9   3      201.67      164.05        6.44 o   0.2694E-03
  -7   9   3     1281.37     1341.54       12.90 o   0.1659E-04
  -6   9   3      188.20      209.49        5.45 o   0.2306E-03
  -5   9   3     2326.70     2357.03       16.44 o   0.6337E-05
  -4   9   3      418.43      326.58        7.19 o   0.1119E-03
  -3   9   3      346.01      261.72        6.42 o   0.1558E-03
  -2   9   3      320.47      218.87        5.92 o   0.1739E-03
  -1   9   3      887.39      790.36        9.00 o   0.3523E-04
   0   9   3     8278.04     8939.84       35.52 o   0.5459E-06
   1   9   3     1064.42      967.09        9.63 o   0.2631E-04
   2   9   3      410.34      282.14        6.36 o   0.1280E-03
   3   9   3      331.15      263.27        6.50 o   0.1586E-03
   4   9   3      407.52      308.80        7.01 o   0.1182E-03
   5   9   3     2080.48     2130.88       15.79 o   0.7556E-05
   6   9   3      213.50      226.36        6.06 o   0.2067E-03
   7   9   3     1260.02     1306.29       13.59 o   0.1720E-04
   8   9   3      161.10      122.79        6.05 o   0.3636E-03
   9   9   3      958.74      931.34       12.04 o   0.2908E-04
  -9  10   3      120.82      151.75        5.35 o   0.3680E-03
  -8  10   3      116.11      104.45        5.37 o   0.4793E-03
  -7  10   3     1070.38     1169.80       12.26 o   0.2088E-04
  -6  10   3     1431.32     1327.14       13.36 o   0.1539E-04
  -5  10   3      688.01      639.16        9.79 o   0.4984E-04
  -4  10   3      208.19      192.21        6.56 o   0.2429E-03
  -3  10   3      940.90     1033.89       11.11 o   0.2634E-04
  -2  10   3     2273.51     2113.42       15.87 o   0.6835E-05
  -1  10   3      156.17      125.72        5.35 o   0.3868E-03
   0  10   3     5136.44     5018.77       27.17 o   0.1551E-05
   1  10   3      164.54      144.06        5.05 o   0.3437E-03
   2  10   3     2556.02     2417.00       18.10 o   0.5510E-05
   3  10   3      922.33     1029.99       10.91 o   0.2669E-04
   4  10   3      172.28      177.38        6.03 o   0.2785E-03
   5  10   3      730.94      681.14       10.20 o   0.4552E-04
   6  10   3     1351.05     1266.65       13.97 o   0.1665E-04
   7  10   3      911.05     1014.43       11.70 o   0.2615E-04
   8  10   3      139.95      122.84        5.69 o   0.4012E-03
   9  10   3      106.37      134.36        5.51 o   0.4209E-03
  10  10   3     1013.17      760.30       12.16 o   0.3455E-04
 -10  11   3       28.06       25.27        4.46 o   0.2171E-02
  -9  11   3      524.19      410.75        8.97 o   0.8719E-04
  -8  11   3      105.98       77.37        5.14 o   0.6335E-03
  -7  11   3      582.87      627.75        9.44 o   0.5489E-04
  -6  11   3     1024.93      978.88       12.28 o   0.2643E-04
  -5  11   3     2026.05     1898.19       17.67 o   0.8750E-05
  -4  11   3     1328.42     1378.17       13.60 o   0.1517E-04
  -3  11   3      685.69      699.02       10.51 o   0.4480E-04
  -2  11   3      447.20      436.06        8.17 o   0.8497E-04
  -1  11   3      110.82      126.67        5.51 o   0.4576E-03
   0  11   3      106.42       97.38        5.22 o   0.5919E-03
   1  11   3       79.22       99.50        5.13 o   0.6200E-03
   2  11   3      439.39      437.19        8.59 o   0.8545E-04
   3  11   3      663.85      666.69        9.97 o   0.4750E-04
   4  11   3     1334.89     1362.79       13.69 o   0.1532E-04
   5  11   3     2149.34     2015.93       18.99 o   0.7913E-05
   6  11   3     1074.39     1052.40       12.85 o   0.2400E-04
   7  11   3      663.12      705.30        9.50 o   0.4632E-04
   8  11   3       87.59       61.48        4.79 o   0.7909E-03
   9  11   3      476.15      368.43        8.76 o   0.1001E-03
  10  11   3       27.22       13.86        4.61 o   0.3036E-02
  -9  12   3       85.19       79.46        6.45 o   0.6474E-03
  -8  12   3       22.76       22.24        4.81 o   0.2748E-02
  -7  12   3      897.45      781.39       13.08 o   0.3648E-04
  -6  12   3      127.27      166.55        6.23 o   0.3393E-03
  -5  12   3      609.96      625.14       10.66 o   0.5619E-04
  -4  12   3      431.37      476.79        8.78 o   0.8148E-04
  -3  12   3     2541.33     2311.71       20.93 o   0.6118E-05
  -2  12   3     1047.89      926.65       11.46 o   0.2801E-04
  -1  12   3     1014.50      821.62       11.20 o   0.3286E-04
   0  12   3      175.62      141.89        6.30 o   0.3145E-03
   1  12   3     1160.83      953.71       12.56 o   0.2642E-04
   2  12   3      931.74      840.63       10.99 o   0.3281E-04
   3  12   3     2705.42     2433.11       21.55 o   0.5567E-05
   4  12   3      430.67      455.65        8.61 o   0.8515E-04
   5  12   3      585.70      617.93        9.52 o   0.5805E-04
   6  12   3      136.13      162.68        5.57 o   0.3394E-03
   7  12   3      726.56      659.91       10.54 o   0.4779E-04
   8  12   3       20.64       23.30        4.04 o   0.2779E-02
   9  12   3       83.32       79.05        5.34 o   0.6700E-03
  -8  13   3      439.49      483.32       10.45 o   0.8278E-04
  -7  13   3        9.52        5.95        4.52 o   0.7191E-02
  -6  13   3      301.66      462.96        8.40 o   0.9851E-04
  -5  13   3      161.29      186.43        6.61 o   0.2922E-03
  -4  13   3      350.21      323.10        8.17 o   0.1269E-03
  -3  13   3      230.27      202.98        7.15 o   0.2302E-03
  -2  13   3      572.60      503.31        9.95 o   0.6714E-04
  -1  13   3      689.94      613.88        9.96 o   0.5422E-04
   0  13   3     2306.71     1914.12       19.31 o   0.7984E-05
   1  13   3      628.74      560.01        9.73 o   0.6178E-04
   2  13   3      588.23      556.77       10.94 o   0.6073E-04
   3  13   3      204.08      193.05        6.84 o   0.2531E-03
   4  13   3      363.70      342.41        8.14 o   0.1191E-03
   5  13   3      137.65      151.07        5.73 o   0.3655E-03
   6  13   3      260.01      428.97        6.85 o   0.1119E-03
   7  13   3        8.12        6.87        3.84 o   0.7322E-02
   8  13   3      451.60      482.61       13.98 o   0.8119E-04
  -6  14   3      701.44      691.83       11.52 o   0.4586E-04
  -5  14   3      335.68      437.40        8.03 o   0.9955E-04
  -4  14   3      776.24      705.88       11.96 o   0.4346E-04
  -3  14   3       81.59       80.13        5.14 o   0.6593E-03
  -2  14   3      178.07      181.79        6.25 o   0.2581E-03
  -1  14   3      239.33      210.47        7.05 o   0.1966E-03
   0  14   3      149.46      231.15        6.29 o   0.2260E-03
   1  14   3      236.53      208.12        7.37 o   0.1988E-03
   2  14   3      205.08      187.56        7.37 o   0.2380E-03
   3  14   3       64.71       59.10        5.01 o   0.8801E-03
   4  14   3      772.66      741.91       11.18 o   0.4172E-04
   5  14   3      393.46      467.71        8.78 o   0.8771E-04
   6  14   3      729.58      707.39       14.46 o   0.4376E-04
  -3  15   3      247.37      288.91        9.73 o   0.1628E-03
  -2  15   3      175.48      230.32       10.04 o   0.2320E-03
  -1  15   3      410.05      596.47       12.42 o   0.6680E-04
   0  15   3      177.29      122.89        9.14 o   0.3380E-03
   1  15   3      460.50      645.75       10.73 o   0.5928E-04
   2  15   3      120.45      169.51        6.49 o   0.3416E-03
   3  15   3      245.73      287.43       10.72 o   0.1634E-03
   0   0   4    67090.56    86112.23      835.50 o   0.6896E-08
   0   1   4     2923.28     2832.82       19.82 o   0.4304E-05
   1   1   4     1009.14     2717.08       10.36 o   0.7361E-05
  -1   2   4     6514.35     8843.33       37.46 o   0.6233E-06
   0   2   4     1412.86      867.52       12.05 o   0.2454E-04
   1   2   4     6880.11     9094.14       39.82 o   0.5839E-06
   2   2   4    16704.39    16385.42       94.17 o   0.1573E-06
  -2   3   4    55626.24    58894.12      250.84 o   0.1315E-07
  -1   3   4    31104.78    27263.19      140.25 o   0.5268E-07
   0   3   4     7829.56     5127.44       45.72 o   0.1102E-05
   1   3   4    30970.88    27145.45      145.70 o   0.5312E-07
   2   3   4    56150.78    59340.41      239.86 o   0.1295E-07
   3   3   4      374.55      424.26        7.96 o   0.1052E-03
  -3   4   4     2810.98     2386.54       22.60 o   0.5505E-05
  -2   4   4      628.62     1152.29        8.98 o   0.2535E-04
  -1   4   4     2196.46     1665.70       17.56 o   0.9457E-05
   0   4   4     1877.13     3016.77       17.77 o   0.4941E-05
   1   4   4     2080.07     1396.35       17.43 o   0.1163E-04
   2   4   4      805.34     1398.50       10.31 o   0.1856E-04
   3   4   4     2470.12     2021.85       19.23 o   0.7141E-05
   4   4   4     9432.23     8587.38       50.11 o   0.5207E-06
  -4   5   4     1140.82     1070.26       13.56 o   0.2284E-04
  -3   5   4     2998.21     2560.04       22.34 o   0.4745E-05
  -2   5   4     4849.02     4444.08       26.13 o   0.1840E-05
  -1   5   4      181.06      575.15        5.65 o   0.8486E-04
   0   5   4     3863.08     2611.84       26.92 o   0.3943E-05
   1   5   4       98.41      431.53        4.60 o   0.1288E-03
   2   5   4     4354.17     3844.71       28.23 o   0.2327E-05
   3   5   4     2937.42     2537.32       22.26 o   0.4851E-05
   4   5   4      989.82      888.80       13.49 o   0.2961E-04
   5   5   4     7663.92     7918.25       47.66 o   0.6791E-06
  -5   6   4     1106.23     1046.34        9.24 o   0.2413E-04
  -4   6   4      642.74      616.51       10.83 o   0.5388E-04
  -3   6   4     3606.50     3508.96       27.23 o   0.2938E-05
  -2   6   4     3666.84     4145.52       25.01 o   0.2334E-05
  -1   6   4     2819.23     2543.31       19.51 o   0.5105E-05
   0   6   4     3087.61     3718.05       21.63 o   0.3012E-05
   1   6   4     2713.68     2421.57       19.98 o   0.5515E-05
   2   6   4     3691.77     4137.32       25.70 o   0.2329E-05
   3   6   4     3745.76     3610.10       28.50 o   0.2780E-05
   4   6   4      507.97      458.99       10.18 o   0.7858E-04
   5   6   4     1176.75     1121.51        9.54 o   0.2180E-04
   6   6   4       53.61       68.23        3.40 o   0.8684E-03
  -6   7   4      911.95      855.18        9.39 o   0.3093E-04
  -5   7   4      761.56      800.31        8.90 o   0.3717E-04
  -4   7   4      267.56      358.78        5.47 o   0.1209E-03
  -3   7   4     3985.63     3600.39       21.14 o   0.2685E-05
  -2   7   4      332.16      347.70        6.93 o   0.1230E-03
  -1   7   4     8103.90     8656.68       41.12 o   0.5845E-06
   0   7   4       92.32      246.58        4.97 o   0.2239E-03
   1   7   4     7964.01     8384.85       48.39 o   0.6151E-06
   2   7   4      261.23      343.18        6.49 o   0.1356E-03
   3   7   4     4050.52     3665.86       21.61 o   0.2601E-05
   4   7   4      310.63      417.56        5.55 o   0.1001E-03
   5   7   4      882.90      883.50        8.77 o   0.3145E-04
   6   7   4     1023.26      972.12        9.61 o   0.2577E-04
   7   7   4       46.20       18.10        4.08 o   0.2240E-02
  -7   8   4      357.60      406.76        7.52 o   0.1007E-03
  -6   8   4     2445.58     1970.26       17.08 o   0.7258E-05
  -5   8   4     1885.65     1916.30       14.47 o   0.8815E-05
  -4   8   4     2182.03     2003.72       14.18 o   0.7501E-05
  -3   8   4      223.86      258.95        4.82 o   0.1747E-03
  -2   8   4     1053.12     1183.89        8.76 o   0.2090E-04
  -1   8   4     1681.56      954.10       10.90 o   0.2042E-04
   0   8   4       42.89       34.15        3.17 o   0.1584E-02
   1   8   4     1764.34     1027.04       12.67 o   0.1851E-04
   2   8   4     1396.97     1507.70       10.45 o   0.1399E-04
   3   8   4      234.09      272.74        5.17 o   0.1655E-03
   4   8   4     2343.15     2112.59       15.69 o   0.6793E-05
   5   8   4     1871.24     1882.87       14.20 o   0.9008E-05
   6   8   4     2617.90     2143.09       17.31 o   0.6361E-05
   7   8   4      310.97      375.67        6.67 o   0.1142E-03
   8   8   4       28.48       24.31        4.53 o   0.2294E-02
  -8   9   4      895.36      726.12       11.15 o   0.3791E-04
  -7   9   4      343.63      280.90        7.19 o   0.1440E-03
  -6   9   4     1892.33     1616.80       14.65 o   0.1068E-04
  -5   9   4      307.66      314.16        6.71 o   0.1368E-03
  -4   9   4      582.83      463.88        8.58 o   0.6919E-04
  -3   9   4      192.00      253.31        5.30 o   0.2029E-03
  -2   9   4     1497.29     1825.28       12.52 o   0.1045E-04
  -1   9   4      457.44      539.43        6.81 o   0.7519E-04
   0   9   4      654.66      869.15        8.22 o   0.3747E-04
   1   9   4      389.39      457.95        6.32 o   0.9384E-04
   2   9   4     1510.01     1865.93       12.69 o   0.1016E-04
   3   9   4      165.09      214.82        5.44 o   0.2453E-03
   4   9   4      603.51      471.28        8.32 o   0.6726E-04
   5   9   4      309.84      349.01        6.70 o   0.1244E-03
   6   9   4     1894.96     1599.68       15.12 o   0.1075E-04
   7   9   4      392.44      317.97        8.07 o   0.1222E-03
   8   9   4      919.62      766.80       11.19 o   0.3563E-04
   9   9   4      364.66      343.18        8.00 o   0.1151E-03
  -9  10   4      582.15      541.35        8.99 o   0.6128E-04
  -8  10   4      437.43      392.79        8.65 o   0.1005E-03
  -7  10   4      772.58      755.27       10.29 o   0.4004E-04
  -6  10   4     2684.16     2980.85       19.31 o   0.4461E-05
  -5  10   4      379.55      439.19        7.71 o   0.9245E-04
  -4  10   4     2590.36     2247.93       19.67 o   0.5974E-05
  -3  10   4     4144.66     3973.89       24.68 o   0.2382E-05
  -2  10   4      826.77      732.87        9.65 o   0.3956E-04
  -1  10   4     1066.03     1053.82       11.63 o   0.2435E-04
   0  10   4      843.92      912.01       10.50 o   0.3211E-04
   1  10   4     1016.55     1010.00       10.75 o   0.2604E-04
   2  10   4      880.07      778.34       10.62 o   0.3617E-04
   3  10   4     3959.51     3775.08       24.33 o   0.2602E-05
   4  10   4     2518.43     2203.61       19.88 o   0.6208E-05
   5  10   4      389.43      450.61        8.01 o   0.8949E-04
   6  10   4     2624.01     2927.59       19.36 o   0.4620E-05
   7  10   4      732.80      728.38       10.34 o   0.4248E-04
   8  10   4      374.60      329.13        7.58 o   0.1253E-03
   9  10   4      557.75      507.86        9.40 o   0.6607E-04
  10  10   4      193.17      153.59        6.34 o   0.2822E-03
 -10  11   4       41.88       41.25        4.54 o   0.1447E-02
  -9  11   4       65.42       94.58        4.84 o   0.6297E-03
  -8  11   4      460.09      483.53        8.04 o   0.7881E-04
  -7  11   4       23.44       36.13        4.48 o   0.1691E-02
  -6  11   4      117.52      111.73        5.65 o   0.5193E-03
  -5  11   4      452.75      425.97        8.76 o   0.9026E-04
  -4  11   4      505.32      506.49        8.60 o   0.7327E-04
  -3  11   4     2413.07     2563.35       20.43 o   0.5562E-05
  -2  11   4      805.17      787.44       10.93 o   0.3607E-04
  -1  11   4      765.96      894.61       11.31 o   0.3228E-04
   0  11   4        6.23        2.20        4.48 o   0.1364E-01
   1  11   4      701.70      869.48       10.63 o   0.3460E-04
   2  11   4      819.24      785.89       10.74 o   0.3595E-04
   3  11   4     2181.74     2308.47       17.93 o   0.6631E-05
   4  11   4      582.79      566.10        9.61 o   0.6182E-04
   5  11   4      559.48      501.68        9.60 o   0.7064E-04
   6  11   4      150.82      156.66        6.03 o   0.3652E-03
   7  11   4       65.87       70.44        4.85 o   0.7917E-03
   8  11   4      478.71      477.53        8.01 o   0.7820E-04
   9  11   4       79.49      100.50        5.07 o   0.5673E-03
  10  11   4       46.20       40.92        4.69 o   0.1410E-02
  -9  12   4       -1.62        1.58        5.19 o   0.1721E-01
  -8  12   4      186.26      201.95        7.37 o   0.2334E-03
  -7  12   4      216.59      234.22        8.19 o   0.2052E-03
  -6  12   4      350.37      219.08        9.46 o   0.1753E-03
  -5  12   4      729.10      616.26       12.04 o   0.5128E-04
  -4  12   4      523.87      465.75        9.87 o   0.7614E-04
  -3  12   4      698.06      717.50       11.40 o   0.4375E-04
  -2  12   4      332.29      301.48        7.50 o   0.1330E-03
  -1  12   4      897.81      802.18       11.31 o   0.3428E-04
   0  12   4     1873.91     1759.39       17.89 o   0.9685E-05
   1  12   4      913.57      849.84       11.51 o   0.3218E-04
   2  12   4      276.47      247.23        6.88 o   0.1686E-03
   3  12   4      712.47      712.48       10.96 o   0.4367E-04
   4  12   4      503.58      421.05        8.70 o   0.8435E-04
   5  12   4      633.49      539.90        9.53 o   0.6225E-04
   6  12   4      406.99      261.18        7.43 o   0.1443E-03
   7  12   4      187.61      229.61        5.80 o   0.2214E-03
   8  12   4      193.77      214.04        5.89 o   0.2220E-03
   9  12   4        6.26        0.91        4.42 o   0.1469E-01
  -8  13   4      143.87      149.44        7.21 o   0.3344E-03
  -7  13   4      183.34      146.61        6.97 o   0.3172E-03
  -6  13   4     1072.95     1055.17       15.00 o   0.2446E-04
  -5  13   4      369.67      510.89        8.70 o   0.7838E-04
  -4  13   4       45.51       40.55        4.74 o   0.1279E-02
  -3  13   4      428.30      387.47        8.40 o   0.1023E-03
  -2  13   4      655.63      725.61        9.92 o   0.4385E-04
  -1  13   4      444.63      351.26        8.31 o   0.1054E-03
   0  13   4      222.17      334.72        6.57 o   0.1359E-03
   1  13   4      493.93      398.29        9.00 o   0.9027E-04
   2  13   4      700.87      735.34       11.84 o   0.4188E-04
   3  13   4      443.97      397.13        8.84 o   0.9853E-04
   4  13   4       58.66       51.56        5.07 o   0.1023E-02
   5  13   4      336.94      481.08        7.33 o   0.8581E-04
   6  13   4     1034.90     1046.31       11.76 o   0.2519E-04
   7  13   4      163.69      133.73        5.25 o   0.3610E-03
   8  13   4      138.10      129.87        8.82 o   0.3752E-03
  -6  14   4      204.27      180.28        7.21 o   0.2691E-03
  -5  14   4      356.61      312.28        8.53 o   0.1297E-03
  -4  14   4       58.99       42.76        5.02 o   0.1135E-02
  -3  14   4      450.19      336.80        9.21 o   0.1066E-03
  -2  14   4        9.69       24.89        4.47 o   0.2823E-02
  -1  14   4      296.68      270.48        7.48 o   0.1653E-03
   0  14   4       86.57      175.50        5.48 o   0.3512E-03
   1  14   4      270.81      230.55        8.37 o   0.1943E-03
   2  14   4       18.93       30.57        5.06 o   0.2089E-02
   3  14   4      501.03      392.41        9.39 o   0.8932E-04
   4  14   4       59.71       59.20        4.69 o   0.9229E-03
   5  14   4      368.43      321.05        8.57 o   0.1252E-03
   6  14   4      232.42      192.35        9.46 o   0.2418E-03
  -3  15   4      401.27      504.02       26.92 o   0.7631E-04
  -2  15   4        1.65        1.17        6.34 o   0.1491E-01
  -1  15   4      292.32      366.69       10.93 o   0.1178E-03
   0  15   4       46.95       56.18        5.29 o   0.1087E-02
   1  15   4      369.82      435.74       10.74 o   0.9259E-04
   2  15   4       15.28        2.39        5.03 o   0.7682E-02
   3  15   4      421.64      436.17       28.09 o   0.8410E-04
   0   1   5     4069.03     5205.97       24.71 o   0.1634E-05
   1   1   5    31882.99    30177.24      184.06 o   0.4544E-07
  -1   2   5    11895.92     9440.29       63.46 o   0.3913E-06
   0   2   5       11.90       41.41        3.58 o   0.1580E-02
   1   2   5    12413.27     9980.78       64.05 o   0.3561E-06
   2   2   5     2804.53     2645.37       25.52 o   0.4712E-05
  -2   3   5    38880.46    33182.06      179.35 o   0.3527E-07
  -1   3   5    26697.70    25630.23      120.23 o   0.6422E-07
   0   3   5     5475.62     8968.52       32.99 o   0.6641E-06
   1   3   5    25681.96    24342.68      122.69 o   0.7020E-07
   2   3   5    37877.11    32089.73      176.72 o   0.3739E-07
   3   3   5      723.33     1283.65        9.98 o   0.2207E-04
  -3   4   5      894.54      793.54       11.85 o   0.3577E-04
  -2   4   5    10263.52     8618.14       55.52 o   0.4992E-06
  -1   4   5    10845.55    12830.33       55.07 o   0.2825E-06
   0   4   5     1807.09     2488.48       16.83 o   0.6433E-05
   1   4   5    10381.52    12383.54       56.44 o   0.3033E-06
   2   4   5     9757.88     8341.41       50.00 o   0.5378E-06
   3   4   5     1097.30      988.04       12.15 o   0.2591E-04
   4   4   5     1579.92     2222.70       14.83 o   0.8463E-05
  -4   5   5     9269.45     9279.35       54.32 o   0.4825E-06
  -3   5   5    12369.09    13427.18       64.48 o   0.2439E-06
  -2   5   5     2680.44     1864.86       20.77 o   0.7214E-05
  -1   5   5     2029.00     2447.00       15.79 o   0.6495E-05
   0   5   5       81.30      308.17        5.47 o   0.1842E-03
   1   5   5     1863.21     2247.92       15.23 o   0.7498E-05
   2   5   5     2791.44     1876.19       19.91 o   0.6967E-05
   3   5   5    12211.04    13580.91       64.56 o   0.2422E-06
   4   5   5     9681.60     9602.28       54.25 o   0.4504E-06
   5   5   5     4237.75     3356.79       31.45 o   0.2679E-05
  -5   6   5     1057.93     1161.59        8.83 o   0.2103E-04
  -4   6   5     1918.77     2224.35       15.18 o   0.7609E-05
  -3   6   5     6596.53     6837.90       42.64 o   0.8871E-06
  -2   6   5     8276.80     9984.99       47.20 o   0.4675E-06
  -1   6   5     1827.47     2326.08       15.28 o   0.6986E-05
   0   6   5      621.36      486.24        9.74 o   0.6426E-04
   1   6   5     2183.85     2667.54       17.41 o   0.5433E-05
   2   6   5     8416.80    10112.60       44.33 o   0.4557E-06
   3   6   5     6122.73     6424.11       39.34 o   0.1003E-05
   4   6   5     1499.28     1747.11       14.32 o   0.1140E-04
   5   6   5     1142.83     1199.91        9.31 o   0.1957E-04
   6   6   5      274.76      381.78        5.23 o   0.1223E-03
  -6   7   5      513.20      559.75        7.12 o   0.6099E-04
  -5   7   5      863.84      717.25        8.64 o   0.3956E-04
  -4   7   5     1190.87     1305.30       10.34 o   0.1756E-04
  -3   7   5      521.36      998.29        7.13 o   0.3223E-04
  -2   7   5      693.90      630.77        8.52 o   0.4691E-04
  -1   7   5     1705.53     2038.68       16.30 o   0.8765E-05
   0   7   5      694.13      540.61       10.43 o   0.5791E-04
   1   7   5     1643.44     2006.48       18.28 o   0.9087E-05
   2   7   5      688.40      628.17        8.90 o   0.4723E-04
   3   7   5      611.63     1121.02        7.89 o   0.2678E-04
   4   7   5     1373.50     1505.59       11.12 o   0.1399E-04
   5   7   5      882.40      724.32        8.89 o   0.3868E-04
   6   7   5      493.97      514.35        7.25 o   0.6694E-04
   7   7   5     1000.99     1321.87       10.65 o   0.1852E-04
  -7   8   5      933.81      963.96       11.46 o   0.2729E-04
  -6   8   5     2464.68     2602.99       17.41 o   0.5345E-05
  -5   8   5     1451.36     1373.46       12.28 o   0.1483E-04
  -4   8   5     1578.22     1185.23       12.56 o   0.1677E-04
  -3   8   5     1403.93     1343.36       11.58 o   0.1554E-04
  -2   8   5     2366.17     2677.64       14.32 o   0.5242E-05
  -1   8   5     4382.05     4397.88       20.79 o   0.1998E-05
   0   8   5     4365.18     3285.86       20.87 o   0.2832E-05
   1   8   5     3822.29     3886.94       20.13 o   0.2507E-05
   2   8   5     2418.42     2784.30       15.16 o   0.4950E-05
   3   8   5     1309.59     1262.32       11.25 o   0.1724E-04
   4   8   5     1600.50     1216.16       12.94 o   0.1619E-04
   5   8   5     1224.40     1167.66       11.43 o   0.1925E-04
   6   8   5     2716.08     2853.49       18.17 o   0.4542E-05
   7   8   5     1053.24     1052.96       11.63 o   0.2355E-04
   8   8   5       -2.09        2.80        4.30 o   0.1885E-01
  -8   9   5       90.02       83.42        5.15 o   0.6366E-03
  -7   9   5      470.68      501.35        7.96 o   0.7345E-04
  -6   9   5      163.98      130.30        5.55 o   0.3625E-03
  -5   9   5      228.90      275.63        6.10 o   0.1703E-03
  -4   9   5      779.25      825.26        9.48 o   0.3559E-04
  -3   9   5     2336.39     2504.71       17.20 o   0.5672E-05
  -2   9   5     2362.18     2261.71       16.38 o   0.6507E-05
  -1   9   5      758.85      883.06        9.28 o   0.3338E-04
   0   9   5     1082.10      856.69       10.45 o   0.2928E-04
   1   9   5      702.42      850.65        7.97 o   0.3575E-04
   2   9   5     2121.64     2065.51       15.66 o   0.7656E-05
   3   9   5     2391.36     2530.27       17.76 o   0.5536E-05
   4   9   5      781.80      831.70        9.45 o   0.3526E-04
   5   9   5      259.69      311.91        6.54 o   0.1457E-03
   6   9   5      201.51      164.56        5.68 o   0.2832E-03
   7   9   5      612.49      641.62        9.46 o   0.5194E-04
   8   9   5      114.43      109.58        5.63 o   0.4803E-03
   9   9   5      567.44      656.95        9.46 o   0.5035E-04
  -9  10   5       77.68      146.79        4.88 o   0.4332E-03
  -8  10   5     1347.37     1168.51       13.96 o   0.1870E-04
  -7  10   5      432.67      420.83        8.10 o   0.8794E-04
  -6  10   5      657.27      626.35        9.85 o   0.5141E-04
  -5  10   5       21.95       11.30        4.60 o   0.3352E-02
  -4  10   5     2842.94     2546.73       20.81 o   0.5194E-05
  -3  10   5      627.37      522.84       10.25 o   0.6270E-04
  -2  10   5      437.89      369.04        8.19 o   0.1014E-03
  -1  10   5     2433.95     2222.72       18.48 o   0.6344E-05
   0  10   5     1177.81     1064.41       12.79 o   0.2429E-04
   1  10   5     2274.63     2061.77       17.43 o   0.7181E-05
   2  10   5      471.80      397.57        7.86 o   0.9208E-04
   3  10   5      490.99      404.93        8.48 o   0.8820E-04
   4  10   5     2947.33     2668.66       21.22 o   0.4822E-05
   5  10   5       38.38       22.23        4.60 o   0.1917E-02
   6  10   5      694.05      649.03        9.42 o   0.4841E-04
   7  10   5      427.11      394.28        7.78 o   0.9337E-04
   8  10   5     1315.17     1153.61       13.46 o   0.1921E-04
   9  10   5      101.62      169.60        5.38 o   0.3576E-03
  10  10   5      159.99      116.48        6.19 o   0.3816E-03
 -10  11   5      528.02      529.43        9.78 o   0.6929E-04
  -9  11   5      384.10      355.57        8.24 o   0.1122E-03
  -8  11   5      771.42      632.22       10.82 o   0.4908E-04
  -7  11   5       68.47       90.72        5.34 o   0.6697E-03
  -6  11   5      332.64      364.10        8.02 o   0.1160E-03
  -5  11   5     1450.95     1351.11       15.90 o   0.1499E-04
  -4  11   5     2237.06     2114.54       18.33 o   0.7174E-05
  -3  11   5      447.82      522.35        9.02 o   0.7705E-04
  -2  11   5       32.82       48.63        4.73 o   0.1385E-02
  -1  11   5     2296.98     2194.78       19.23 o   0.6691E-05
   0  11   5       61.05       46.80        5.12 o   0.1062E-02
   1  11   5     2166.45     2068.96       19.21 o   0.7379E-05
   2  11   5       28.01       44.51        4.65 o   0.1531E-02
   3  11   5      382.47      462.67        7.70 o   0.9220E-04
   4  11   5     2333.04     2197.45       18.50 o   0.6706E-05
   5  11   5     1347.81     1275.69       13.87 o   0.1657E-04
   6  11   5      450.72      472.33        8.51 o   0.8114E-04
   7  11   5       53.57       74.07        4.82 o   0.8398E-03
   8  11   5      773.93      621.64        9.79 o   0.4938E-04
   9  11   5      388.58      359.20        8.73 o   0.1107E-03
  10  11   5      468.92      484.54        8.93 o   0.7882E-04
  -9  12   5       96.17       75.80        6.37 o   0.6594E-03
  -8  12   5       29.54       26.87        5.17 o   0.2058E-02
  -7  12   5      164.94      193.42        7.49 o   0.2586E-03
  -6  12   5     1491.70     1695.07       16.28 o   0.1216E-04
  -5  12   5       42.45       30.47        5.72 o   0.1584E-02
  -4  12   5      411.48      408.27        8.67 o   0.9750E-04
  -3  12   5     1235.46     1275.03       14.43 o   0.1787E-04
  -2  12   5      165.09      150.65        6.09 o   0.3177E-03
  -1  12   5     1298.56     1280.60       13.23 o   0.1700E-04
   0  12   5      788.74      905.79       11.59 o   0.3386E-04
   1  12   5     1446.52     1386.53       15.09 o   0.1475E-04
   2  12   5      174.20      159.44        6.57 o   0.3017E-03
   3  12   5     1327.61     1350.14       14.39 o   0.1618E-04
   4  12   5      359.01      385.41        7.53 o   0.1090E-03
   5  12   5       56.20       38.09        4.75 o   0.1273E-02
   6  12   5     1570.67     1760.26       14.71 o   0.1133E-04
   7  12   5      167.23      205.94        5.66 o   0.2458E-03
   8  12   5       20.82       19.20        3.65 o   0.2917E-02
   9  12   5       68.92       80.74        5.46 o   0.7206E-03
  -8  13   5      357.36      372.74       12.14 o   0.1108E-03
  -7  13   5      689.37      615.64       11.59 o   0.5141E-04
  -6  13   5     1003.32      908.32       14.52 o   0.2775E-04
  -5  13   5      842.43      828.87       12.11 o   0.3450E-04
  -4  13   5      337.56      371.65        7.90 o   0.1112E-03
  -3  13   5      106.68       89.16        5.45 o   0.5873E-03
  -2  13   5       47.04       43.57        4.97 o   0.1285E-02
  -1  13   5     1322.34     1139.33       13.27 o   0.1947E-04
   0  13   5       -3.25        2.09        4.57 o   0.1385E-01
   1  13   5     1310.79     1099.28       14.23 o   0.2026E-04
   2  13   5       70.20       68.71        6.18 o   0.8198E-03
   3  13   5      143.59      128.14        6.35 o   0.4024E-03
   4  13   5      312.14      337.86        8.00 o   0.1244E-03
   5  13   5      818.97      791.84       11.51 o   0.3658E-04
   6  13   5     1037.67      984.69       13.29 o   0.2525E-04
   7  13   5      632.26      575.05        9.29 o   0.5701E-04
   8  13   5      400.96      389.05       18.67 o   0.9948E-04
  -6  14   5      379.23      264.97       10.50 o   0.1388E-03
  -5  14   5       64.91       95.94        5.26 o   0.6400E-03
  -4  14   5       34.46       56.10        4.76 o   0.1160E-02
  -3  14   5      126.75      167.30        5.56 o   0.3152E-03
  -2  14   5      244.47      230.42        7.24 o   0.1995E-03
  -1  14   5      143.62      182.76        5.98 o   0.3040E-03
   0  14   5      221.78      157.32        7.10 o   0.2837E-03
   1  14   5      114.33      137.04        6.58 o   0.4086E-03
   2  14   5      232.62      222.50        7.61 o   0.2096E-03
   3  14   5      141.96      172.70        6.29 o   0.2960E-03
   4  14   5       38.22       59.85        4.30 o   0.1102E-02
   5  14   5       64.59      104.15        4.76 o   0.6062E-03
   6  14   5      348.78      235.72       17.67 o   0.1525E-03
  -2  15   5      425.74      509.14       16.07 o   0.7567E-04
  -1  15   5       77.81      101.12        7.18 o   0.5940E-03
   0  15   5     1193.73     1268.28       18.31 o   0.1871E-04
   1  15   5      102.01      114.89        6.93 o   0.4975E-03
   2  15   5      426.72      560.01       12.18 o   0.6968E-04
   0   1   6    16216.02    27099.36       88.98 o   0.7983E-07
   1   1   6     1801.01     2358.61       16.48 o   0.6992E-05
  -1   2   6    11023.45    13292.82       55.60 o   0.2688E-06
   0   2   6     5763.24     5121.32       32.90 o   0.1383E-05
   1   2   6    10156.36    12237.87       56.45 o   0.3135E-06
   2   2   6     1996.30     3197.26       20.96 o   0.4680E-05
  -2   3   6     5449.81     4981.29       31.22 o   0.1444E-05
  -1   3   6     8312.02     8799.31       46.19 o   0.5543E-06
   0   3   6    20987.05    18524.19      104.68 o   0.1155E-06
   1   3   6     7868.07     8138.60       46.76 o   0.6315E-06
   2   3   6     6072.34     5431.88       38.35 o   0.1217E-05
   3   3   6    13335.60     8880.37       61.11 o   0.3872E-06
  -3   4   6     3722.31     4236.08       27.80 o   0.2254E-05
  -2   4   6     3736.19     4326.72       24.96 o   0.2290E-05
  -1   4   6     8800.97     8390.94       47.71 o   0.5667E-06
   0   4   6     5540.15     5544.74       36.75 o   0.1280E-05
   1   4   6     9242.53     8865.21       50.58 o   0.5138E-06
   2   4   6     4241.86     4812.18       27.45 o   0.1870E-05
   3   4   6     3504.39     4038.70       23.97 o   0.2470E-05
   4   4   6     6862.15     6927.48       39.31 o   0.8411E-06
  -4   5   6      510.82      324.48        9.42 o   0.1035E-03
  -3   5   6     6187.17     5679.55       39.12 o   0.1163E-05
  -2   5   6     1663.31     2301.70       16.12 o   0.7715E-05
  -1   5   6      502.27      339.63        8.23 o   0.1037E-03
   0   5   6      801.88     1207.08       12.10 o   0.2245E-04
   1   5   6      403.09      269.71        8.28 o   0.1386E-03
   2   5   6     1595.11     2236.21       15.09 o   0.8172E-05
   3   5   6     6818.99     6386.18       40.12 o   0.9503E-06
   4   5   6      402.17      264.46        9.06 o   0.1377E-03
   5   5   6     9022.22     7420.77       43.11 o   0.6415E-06
  -5   6   6     9161.78     8281.26       34.45 o   0.5511E-06
  -4   6   6     7692.84     6801.76       33.09 o   0.7938E-06
  -3   6   6     1748.20     1078.44       18.54 o   0.1713E-04
  -2   6   6      215.92      154.51        7.55 o   0.2740E-03
  -1   6   6     4654.35     4687.16       28.76 o   0.1773E-05
   0   6   6      720.55      521.02       10.39 o   0.6029E-04
   1   6   6     4074.18     3992.69       27.10 o   0.2322E-05
   2   6   6      219.44      166.71        7.12 o   0.2587E-03
   3   6   6     1644.38     1008.06       17.04 o   0.1899E-04
   4   6   6     8230.86     7244.27       39.67 o   0.7047E-06
   5   6   6     8833.51     7949.97       34.92 o   0.5926E-06
   6   6   6      126.95      151.36        4.16 o   0.3860E-03
  -6   7   6     1453.93     1315.86       11.80 o   0.1557E-04
  -5   7   6      876.88      650.96        8.63 o   0.4232E-04
  -4   7   6     2473.86     2322.58       15.39 o   0.6034E-05
  -3   7   6     2135.81     2481.24       14.70 o   0.6087E-05
  -2   7   6      326.90      178.39        5.89 o   0.2164E-03
  -1   7   6      920.14     1213.79       11.72 o   0.2260E-04
   0   7   6     9512.77     8834.69       49.97 o   0.4970E-06
   1   7   6      943.66     1243.39       11.26 o   0.2174E-04
   2   7   6      368.34      210.40        7.08 o   0.1802E-03
   3   7   6     2301.89     2642.03       15.23 o   0.5446E-05
   4   7   6     2369.85     2235.75       15.21 o   0.6456E-05
   5   7   6      718.37      535.66        8.11 o   0.5589E-04
   6   7   6     1375.29     1231.20       11.80 o   0.1721E-04
   7   7   6      188.58      151.43        5.44 o   0.3018E-03
  -7   8   6      985.96      962.06       11.94 o   0.2652E-04
  -6   8   6     1036.09      937.46       11.29 o   0.2726E-04
  -5   8   6     2333.42     2237.22       16.30 o   0.6883E-05
  -4   8   6     2463.88     2224.71       16.30 o   0.6367E-05
  -3   8   6      691.11      653.45        8.46 o   0.4727E-04
  -2   8   6      116.86      200.17        4.31 o   0.2947E-03
  -1   8   6     2244.52     1842.83       14.09 o   0.8238E-05
   0   8   6      525.02      892.77        6.63 o   0.3853E-04
   1   8   6     2303.10     1878.94       15.89 o   0.7941E-05
   2   8   6      181.61      296.67        4.98 o   0.1823E-03
   3   8   6      871.30      830.47        9.54 o   0.3353E-04
   4   8   6     2282.41     2065.14       15.45 o   0.7250E-05
   5   8   6     2375.38     2285.70       15.93 o   0.6651E-05
   6   8   6     1071.83      964.71       11.03 o   0.2600E-04
   7   8   6      912.85      882.96       10.96 o   0.3007E-04
   8   8   6      773.91      842.96       10.28 o   0.3433E-04
  -8   9   6      496.69      452.76        8.39 o   0.7968E-04
  -7   9   6       42.96       58.38        4.69 o   0.1121E-02
  -6   9   6      618.05      452.81        9.17 o   0.7085E-04
  -5   9   6      986.53      995.57       10.96 o   0.2689E-04
  -4   9   6     2570.09     2830.85       18.35 o   0.4806E-05
  -3   9   6     1649.71     1765.15       14.33 o   0.1025E-04
  -2   9   6      373.67      394.14        6.77 o   0.1036E-03
  -1   9   6     1358.32      962.60       12.40 o   0.2354E-04
   0   9   6       32.29        1.87        4.09 o   0.4216E-02
   1   9   6     1135.31      798.99       10.70 o   0.3117E-04
   2   9   6      349.99      364.84        6.57 o   0.1137E-03
   3   9   6     1590.13     1705.73       13.79 o   0.1085E-04
   4   9   6     2482.46     2736.53       17.57 o   0.5098E-05
   5   9   6      977.45      997.44       10.86 o   0.2695E-04
   6   9   6      618.39      455.15        8.50 o   0.7044E-04
   7   9   6       25.76       37.83        4.53 o   0.1782E-02
   8   9   6      454.00      418.44        8.02 o   0.8906E-04
   9   9   6      764.28      827.62       10.60 o   0.3529E-04
  -9  10   6      180.26      183.01        6.13 o   0.2615E-03
  -8  10   6      301.09      355.84        7.32 o   0.1238E-03
  -7  10   6      366.52      303.13        8.22 o   0.1297E-03
  -6  10   6      216.37      291.40        7.01 o   0.1686E-03
  -5  10   6       24.41       27.69        5.13 o   0.2071E-02
  -4  10   6      688.49      632.76       10.72 o   0.4777E-04
  -3  10   6     1509.19     1745.07       15.41 o   0.1158E-04
  -2  10   6      700.76      723.09        9.97 o   0.4249E-04
  -1  10   6     4809.20     5140.53       28.33 o   0.1588E-05
   0  10   6     5915.88     6378.91       33.35 o   0.1029E-05
   1  10   6     4947.82     5187.67       27.27 o   0.1545E-05
   2  10   6      773.35      773.66        9.61 o   0.3794E-04
   3  10   6     1591.24     1827.81       15.01 o   0.1067E-04
   4  10   6      813.81      749.19       10.97 o   0.3771E-04
   5  10   6       25.24       41.76        4.52 o   0.1566E-02
   6  10   6      226.81      290.62        6.01 o   0.1666E-03
   7  10   6      372.90      315.03        7.82 o   0.1248E-03
   8  10   6      250.24      310.39        6.84 o   0.1497E-03
   9  10   6      184.14      181.95        6.18 o   0.2605E-03
  10  10   6       24.22       15.77        4.51 o   0.3803E-02
 -10  11   6      169.80      148.39        7.49 o   0.3334E-03
  -9  11   6      756.20      728.40       11.16 o   0.4297E-04
  -8  11   6       92.40       93.12        5.46 o   0.6099E-03
  -7  11   6      330.00      284.43        7.81 o   0.1404E-03
  -6  11   6      578.66      503.54       10.01 o   0.6603E-04
  -5  11   6      516.27      556.22        9.90 o   0.6434E-04
  -4  11   6     4560.14     4517.82       29.40 o   0.1911E-05
  -3  11   6      349.43      267.78        8.36 o   0.1474E-03
  -2  11   6      275.91      270.92        7.10 o   0.1594E-03
  -1  11   6      727.14      737.89       10.62 o   0.4394E-04
   0  11   6        8.43        1.56        4.66 o   0.1137E-01
   1  11   6      679.96      716.67       10.56 o   0.4678E-04
   2  11   6      274.04      259.32        7.44 o   0.1649E-03
   3  11   6      465.01      369.13        8.23 o   0.9967E-04
   4  11   6     4478.65     4437.58       26.85 o   0.1975E-05
   5  11   6      487.08      509.67        8.75 o   0.7171E-04
   6  11   6      629.51      536.07        9.90 o   0.6003E-04
   7  11   6      350.75      306.30        7.94 o   0.1286E-03
   8  11   6       84.63       77.98        4.97 o   0.7015E-03
   9  11   6      845.45      810.00       13.19 o   0.3666E-04
  10  11   6      173.55      146.79        6.71 o   0.3343E-03
  -9  12   6       99.79      113.45        6.25 o   0.4667E-03
  -8  12   6        4.70        4.06        4.88 o   0.9968E-02
  -7  12   6      430.25      407.16        9.81 o   0.9091E-04
  -6  12   6      603.66      571.50        9.83 o   0.5962E-04
  -5  12   6     1071.23      910.56       13.39 o   0.2702E-04
  -4  12   6      340.11      265.75        8.07 o   0.1443E-03
  -3  12   6     2193.11     2228.16       20.26 o   0.6987E-05
  -2  12   6      592.06      691.98        9.56 o   0.5009E-04
  -1  12   6      683.95      690.48       10.20 o   0.4663E-04
   0  12   6      546.39      651.67        9.84 o   0.5140E-04
   1  12   6      796.35      778.82       11.26 o   0.3849E-04
   2  12   6      627.35      717.54       10.74 o   0.4708E-04
   3  12   6     2239.35     2279.14       19.14 o   0.6738E-05
   4  12   6      363.51      283.47        7.94 o   0.1330E-03
   5  12   6     1017.55      856.13       12.01 o   0.2944E-04
   6  12   6      701.55      678.60       10.09 o   0.4729E-04
   7  12   6      420.31      411.16        7.77 o   0.9169E-04
   8  12   6        2.86        2.77        3.50 o   0.1478E-01
   9  12   6      136.53      152.52        6.89 o   0.3370E-03
  -7  13   6      147.11      159.50        6.23 o   0.3212E-03
  -6  13   6     1114.56     1112.27       15.70 o   0.2200E-04
  -5  13   6       31.63       25.77        4.71 o   0.1942E-02
  -4  13   6       68.39       51.90        4.88 o   0.8397E-03
  -3  13   6       32.08       30.52        4.63 o   0.1789E-02
  -2  13   6     3455.22     3333.30       24.39 o   0.3320E-05
  -1  13   6     1971.38     2015.21       16.92 o   0.8288E-05
   0  13   6       -7.38        6.45        4.69 o   0.8278E-02
   1  13   6     1783.47     1872.76       16.70 o   0.9494E-05
   2  13   6     3683.58     3501.80       27.22 o   0.3016E-05
   3  13   6       17.79       19.27        4.70 o   0.2882E-02
   4  13   6       95.24       61.37        5.59 o   0.6596E-03
   5  13   6       23.20       19.31        4.45 o   0.2522E-02
   6  13   6     1073.55     1122.99       13.35 o   0.2226E-04
   7  13   6      148.59      165.19        5.57 o   0.3127E-03
  -5  14   6      219.24      200.02        7.31 o   0.2287E-03
  -4  14   6        3.69        7.22        4.16 o   0.9366E-02
  -3  14   6      537.75      583.23        9.62 o   0.6343E-04
  -2  14   6      883.71     1046.69       12.23 o   0.2565E-04
  -1  14   6      280.94      284.43        7.47 o   0.1536E-03
   0  14   6      874.14      838.06       12.12 o   0.3297E-04
   1  14   6      264.78      272.62        7.82 o   0.1642E-03
   2  14   6      863.19     1032.94       14.13 o   0.2628E-04
   3  14   6      475.41      512.61        9.48 o   0.7531E-04
   4  14   6        9.78        6.61        4.20 o   0.7548E-02
   5  14   6      194.55      183.59        6.56 o   0.2563E-03
  -2  15   6       51.46       58.03       10.65 o   0.9988E-03
  -1  15   6       39.34       47.55        7.12 o   0.1272E-02
   0  15   6       34.85       45.48        5.73 o   0.1442E-02
   1  15   6       54.24       64.18        5.91 o   0.9537E-03
   2  15   6       38.33       49.87        7.79 o   0.1273E-02
   0   1   7     8747.42     8553.41       48.81 o   0.5349E-06
   1   1   7     8760.94     8361.53       51.16 o   0.5680E-06
  -1   2   7      913.72     1165.32       10.31 o   0.2161E-04
   0   2   7    14810.40    15202.43       71.46 o   0.1868E-06
   1   2   7     1068.58     1282.98       11.97 o   0.1816E-04
   2   2   7      385.69      342.78        8.24 o   0.1158E-03
  -2   3   7     4754.93     4353.96       28.29 o   0.1894E-05
  -1   3   7     3563.18     3738.89       25.28 o   0.2743E-05
   0   3   7     3783.73     4963.07       25.55 o   0.1826E-05
   1   3   7     3516.90     3697.76       23.25 o   0.2802E-05
   2   3   7     4707.54     4267.77       31.21 o   0.1949E-05
   3   3   7    20482.47    17006.48       93.41 o   0.1277E-06
  -3   4   7     1334.56     1410.63       14.78 o   0.1525E-04
  -2   4   7      542.78      933.92        8.27 o   0.3382E-04
  -1   4   7      899.05      530.92       11.18 o   0.5013E-04
   0   4   7     1431.08     2812.63       13.34 o   0.6202E-05
   1   4   7      880.57      521.54       11.45 o   0.5154E-04
   2   4   7      783.63     1231.10       11.17 o   0.2186E-04
   3   4   7     1238.60     1303.26       13.57 o   0.1729E-04
   4   4   7     1802.41     2135.78       17.51 o   0.7915E-05
  -4   5   7    12480.60    10068.25       63.30 o   0.3477E-06
  -3   5   7        7.25      156.20        4.82 o   0.4039E-03
  -2   5   7     2520.82     2636.44       22.26 o   0.5201E-05
  -1   5   7     2218.65     2583.83       19.97 o   0.5640E-05
   0   5   7      935.04      599.78       12.14 o   0.4555E-04
   1   5   7     1918.44     2179.44       17.36 o   0.7425E-05
   2   5   7     3052.19     3152.36       21.57 o   0.3791E-05
   3   5   7       23.93      225.93        4.72 o   0.2645E-03
   4   5   7    12859.95    10472.89       70.88 o   0.3254E-06
   5   5   7    27727.66    25704.99       97.05 o   0.6265E-07
  -5   6   7     1831.37     1951.40       12.50 o   0.8964E-05
  -4   6   7     9091.75     8671.71       35.76 o   0.5325E-06
  -3   6   7     4240.33     2596.90       30.08 o   0.3620E-05
  -2   6   7      434.96      592.46        9.99 o   0.6157E-04
  -1   6   7     1797.76     1422.55       17.46 o   0.1248E-04
   0   6   7        8.43       31.43        4.68 o   0.2703E-02
   1   6   7     1760.20     1379.45       17.63 o   0.1305E-04
   2   6   7      389.54      556.88        8.46 o   0.6842E-04
   3   6   7     4353.20     2706.99       31.85 o   0.3408E-05
   4   6   7     9094.61     8583.69       40.36 o   0.5390E-06
   5   6   7     1781.99     1911.80       12.51 o   0.9319E-05
   6   6   7       42.64       32.44        3.56 o   0.1864E-02
  -6   7   7      697.72      815.70        8.16 o   0.3694E-04
  -5   7   7      467.51      607.89        6.85 o   0.6199E-04
  -4   7   7     3373.46     3840.81       18.27 o   0.2731E-05
  -3   7   7      935.26     1059.35        9.33 o   0.2605E-04
  -2   7   7     4488.07     5144.27       24.66 o   0.1606E-05
  -1   7   7     1688.93     1407.59       15.22 o   0.1378E-04
   0   7   7      497.00      951.49        8.46 o   0.3543E-04
   1   7   7     1660.97     1362.34       14.87 o   0.1439E-04
   2   7   7     4058.95     4680.95       22.59 o   0.1907E-05
   3   7   7     1033.95     1240.72       10.07 o   0.2090E-04
   4   7   7     3541.19     3986.28       19.07 o   0.2540E-05
   5   7   7      412.43      568.74        6.47 o   0.6924E-04
   6   7   7      807.03      938.59        9.24 o   0.3003E-04
   7   7   7     3747.27     3607.12       21.45 o   0.2799E-05
  -7   8   7     3056.21     2862.84       22.28 o   0.4150E-05
  -6   8   7     3636.50     3652.16       23.07 o   0.2790E-05
  -5   8   7      545.13      576.93        8.43 o   0.6005E-04
  -4   8   7      660.13      861.25        8.28 o   0.3662E-04
  -3   8   7      141.66      244.96        4.90 o   0.2246E-03
  -2   8   7      217.55      248.54        4.96 o   0.1895E-03
  -1   8   7      196.12      349.20        4.87 o   0.1400E-03
   0   8   7     4688.04     4863.58       23.17 o   0.1687E-05
   1   8   7      242.57      431.40        5.27 o   0.1076E-03
   2   8   7      205.65      231.91        5.24 o   0.2042E-03
   3   8   7       63.46      150.51        4.08 o   0.4169E-03
   4   8   7      658.95      852.70        8.63 o   0.3698E-04
   5   8   7      573.27      593.58        8.07 o   0.5714E-04
   6   8   7     3515.81     3549.93       21.38 o   0.2948E-05
   7   8   7     3171.10     2984.00       21.65 o   0.3873E-05
   8   8   7       68.87       61.94        4.89 o   0.9355E-03
  -8   9   7       92.94      123.04        5.28 o   0.5482E-03
  -7   9   7      575.22      403.85        9.68 o   0.8346E-04
  -6   9   7      123.14       99.94        5.77 o   0.4903E-03
  -5   9   7      418.38      417.95        7.82 o   0.9297E-04
  -4   9   7      379.54      344.58        7.62 o   0.1158E-03
  -3   9   7     6865.76     6814.73       32.94 o   0.8939E-06
  -2   9   7      678.21      795.96        8.79 o   0.4012E-04
  -1   9   7     1485.40     1614.68       12.76 o   0.1208E-04
   0   9   7     4986.14     4810.83       27.90 o   0.1592E-05
   1   9   7     1553.72     1721.34       12.42 o   0.1101E-04
   2   9   7      526.71      687.53        7.76 o   0.5163E-04
   3   9   7     6806.23     6767.35       35.12 o   0.9060E-06
   4   9   7      423.92      385.38        7.52 o   0.1004E-03
   5   9   7      294.55      289.37        6.91 o   0.1468E-03
   6   9   7      145.43      121.10        5.32 o   0.3997E-03
   7   9   7      461.03      328.87        8.18 o   0.1117E-03
   8   9   7      118.26      148.43        5.42 o   0.4325E-03
   9   9   7      908.65      716.20       11.50 o   0.3913E-04
  -9  10   7      197.11      168.52        6.44 o   0.2637E-03
  -8  10   7      468.34      566.49        8.66 o   0.6700E-04
  -7  10   7       89.73       79.24        5.85 o   0.6029E-03
  -6  10   7      866.97      837.30       11.96 o   0.3324E-04
  -5  10   7     2599.17     2312.74       21.55 o   0.6144E-05
  -4  10   7      588.33      489.11       10.06 o   0.6954E-04
  -3  10   7      739.76      783.58       10.69 o   0.3876E-04
  -2  10   7     1160.85     1095.23       12.71 o   0.2277E-04
  -1  10   7     2614.11     2704.69       20.29 o   0.4898E-05
   0  10   7      642.13      794.92       10.01 o   0.3991E-04
   1  10   7     2822.24     2927.64       19.41 o   0.4282E-05
   2  10   7     1079.61     1012.17       11.93 o   0.2558E-04
   3  10   7      752.67      833.34       10.04 o   0.3609E-04
   4  10   7      644.97      555.23        9.52 o   0.5953E-04
   5  10   7     2523.36     2323.03       18.89 o   0.6241E-05
   6  10   7      888.24      864.42       10.74 o   0.3189E-04
   7  10   7       80.92       65.31        5.02 o   0.7162E-03
   8  10   7      539.98      651.51        8.49 o   0.5507E-04
   9  10   7      174.79      161.73        6.25 o   0.2859E-03
  10  10   7      713.66      517.78       11.66 o   0.5997E-04
 -10  11   7       89.23       77.54        6.31 o   0.6309E-03
  -9  11   7      809.70      840.09       11.80 o   0.3536E-04
  -8  11   7       21.12        5.25        4.41 o   0.5574E-02
  -7  11   7       98.12       50.35        5.72 o   0.7929E-03
  -6  11   7      317.37      304.68        7.94 o   0.1455E-03
  -5  11   7       47.25      108.20        5.51 o   0.6655E-03
  -4  11   7       28.09       15.95        5.15 o   0.2795E-02
  -3  11   7      349.84      349.82        8.00 o   0.1255E-03
  -2  11   7       84.71       57.95        5.37 o   0.8171E-03
  -1  11   7      918.73      951.16       12.32 o   0.2866E-04
   0  11   7      619.59      558.48        9.69 o   0.5722E-04
   1  11   7      934.00      979.88       11.93 o   0.2754E-04
   2  11   7      122.71       91.57        6.01 o   0.5263E-03
   3  11   7      384.63      379.12        8.26 o   0.1121E-03
   4  11   7       44.96       30.50        5.24 o   0.1569E-02
   5  11   7       64.10      125.84        4.86 o   0.5417E-03
   6  11   7      313.72      296.93        7.23 o   0.1496E-03
   7  11   7      114.38       68.83        5.38 o   0.6254E-03
   8  11   7       17.38        1.58        4.20 o   0.8097E-02
   9  11   7      796.79      821.67       12.64 o   0.3624E-04
  10  11   7       86.65       83.43        5.35 o   0.6066E-03
  -9  12   7     1228.75     1069.17       17.60 o   0.2208E-04
  -8  12   7      281.48      239.70        7.66 o   0.1883E-03
  -7  12   7      641.72      396.28       11.21 o   0.7795E-04
  -6  12   7      969.76      907.33       12.56 o   0.2863E-04
  -5  12   7      418.37      422.74        8.76 o   0.9151E-04
  -4  12   7      178.32      149.86        6.21 o   0.3010E-03
  -3  12   7      884.32      850.35       12.16 o   0.3321E-04
  -2  12   7      619.18      605.98        9.66 o   0.5386E-04
  -1  12   7      646.75      770.48       10.22 o   0.4313E-04
   0  12   7      283.13      206.39        7.63 o   0.1905E-03
   1  12   7      557.01      696.54        9.54 o   0.5084E-04
   2  12   7      695.22      669.04       11.16 o   0.4652E-04
   3  12   7     1055.17     1000.86       13.06 o   0.2577E-04
   4  12   7      182.20      143.88        6.29 o   0.3066E-03
   5  12   7      396.65      391.90        8.09 o   0.1002E-03
   6  12   7     1042.10      963.81       12.24 o   0.2602E-04
   7  12   7      538.55      335.12        8.95 o   0.9778E-04
   8  12   7      283.12      235.81        7.70 o   0.1899E-03
   9  12   7     1270.56     1095.61       19.31 o   0.2111E-04
  -7  13   7      412.55      447.38        9.80 o   0.8949E-04
  -6  13   7       87.19       94.03        5.64 o   0.5641E-03
  -5  13   7       65.47       95.95        5.01 o   0.6953E-03
  -4  13   7       58.46      111.66        4.61 o   0.5706E-03
  -3  13   7       62.79       89.72        5.05 o   0.7119E-03
  -2  13   7      364.86      464.94        7.99 o   0.8887E-04
  -1  13   7     2143.09     2252.64       17.66 o   0.6949E-05
   0  13   7        7.37        2.25        4.71 o   0.1330E-01
   1  13   7     2307.12     2382.96       18.48 o   0.6254E-05
   2  13   7      350.20      440.10        8.32 o   0.9484E-04
   3  13   7       41.32       56.13        4.79 o   0.1142E-02
   4  13   7       76.47      114.50        5.11 o   0.5178E-03
   5  13   7       72.67       90.94        5.20 o   0.7023E-03
   6  13   7      119.74      109.47        5.74 o   0.4491E-03
   7  13   7      408.05      458.34        9.24 o   0.8817E-04
  -5  14   7      769.50      695.61       12.32 o   0.4401E-04
  -4  14   7     1101.45     1027.48       13.31 o   0.2445E-04
  -3  14   7       39.46       83.11        4.48 o   0.8364E-03
  -2  14   7      568.44      584.01        9.56 o   0.6355E-04
  -1  14   7      130.46       99.60        5.55 o   0.4565E-03
   0  14   7      266.54      252.91        7.40 o   0.1927E-03
   1  14   7      136.03      122.30        6.58 o   0.3881E-03
   2  14   7      586.44      624.47       11.46 o   0.5869E-04
   3  14   7       81.36      103.76        5.64 o   0.5755E-03
   4  14   7     1012.34      961.70       14.08 o   0.2731E-04
   5  14   7      801.15      715.38       12.59 o   0.4192E-04
  -1  15   7      399.27      398.82       19.17 o   0.9800E-04
   0  15   7       41.67       29.53        6.96 o   0.1653E-02
   1  15   7      333.75      330.46       17.23 o   0.1241E-03
   0   0   8    61507.54    37670.35      635.42 o   0.2040E-07
   0   1   8     8992.98     8742.40       49.09 o   0.5215E-06
   1   1   8    11206.39    16755.29       63.09 o   0.1954E-06
  -1   2   8     1247.20     1655.65       12.40 o   0.1316E-04
   0   2   8      648.01      119.41        8.62 o   0.1590E-03
   1   2   8     1188.06     1584.82       11.89 o   0.1415E-04
   2   2   8     5523.02     3430.35       37.25 o   0.2167E-05
  -2   3   8     3897.24     3645.41       25.10 o   0.2739E-05
  -1   3   8     5193.23     4452.91       31.25 o   0.1779E-05
   0   3   8      605.42      679.19        9.36 o   0.4724E-04
   1   3   8     5149.92     4455.98       31.42 o   0.1788E-05
   2   3   8     3568.95     3218.95       26.48 o   0.3333E-05
   3   3   8     1262.08     1315.61       13.75 o   0.1736E-04
  -3   4   8    18659.22    18152.44       84.89 o   0.1282E-06
  -2   4   8     1773.28     1562.37       16.36 o   0.1158E-04
  -1   4   8     4630.11     4652.86       28.04 o   0.1785E-05
   0   4   8      771.73      497.39        9.77 o   0.5286E-04
   1   4   8     3990.14     3965.33       25.64 o   0.2358E-05
   2   4   8     1429.03     1260.79       15.63 o   0.1637E-04
   3   4   8    18650.43    18171.99       88.45 o   0.1280E-06
   4   4   8     4940.50     3977.23       31.98 o   0.2059E-05
  -4   5   8     1817.78     1440.09       18.28 o   0.1241E-04
  -3   5   8     3833.64     3892.41       28.52 o   0.2506E-05
  -2   5   8     2761.86     2240.67       21.60 o   0.5736E-05
  -1   5   8     5384.70     4400.62       33.46 o   0.1736E-05
   0   5   8      382.00      177.13        8.26 o   0.1841E-03
   1   5   8     5855.55     4927.64       31.84 o   0.1445E-05
   2   5   8     2658.38     2237.63       21.67 o   0.5889E-05
   3   5   8     3658.22     3786.73       26.67 o   0.2662E-05
   4   5   8     1667.92     1309.62       18.43 o   0.1438E-04
   5   5   8    14002.44    12551.81       55.04 o   0.2465E-06
  -5   6   8     4662.83     4574.01       23.70 o   0.1809E-05
  -4   6   8     1086.11     1204.37       10.25 o   0.2031E-04
  -3   6   8     2625.11     2097.15       19.20 o   0.6458E-05
  -2   6   8     1796.37     1191.03       19.05 o   0.1566E-04
  -1   6   8     1386.96     1014.14       17.60 o   0.2163E-04
   0   6   8     2944.82     2947.05       24.71 o   0.4089E-05
   1   6   8     1342.08      949.21       16.16 o   0.2346E-04
   2   6   8     1947.41     1311.68       20.86 o   0.1351E-04
   3   6   8     2770.92     2182.65       19.91 o   0.5980E-05
   4   6   8     1070.79     1160.55       10.03 o   0.2121E-04
   5   6   8     4786.02     4698.72       23.46 o   0.1726E-05
   6   6   8       18.70        5.54        3.42 o   0.5680E-02
  -6   7   8     4223.97     4051.91       22.95 o   0.2302E-05
  -5   7   8     2306.36     1943.21       15.28 o   0.7741E-05
  -4   7   8      710.34      724.92        8.26 o   0.4116E-04
  -3   7   8     7976.30     7815.69       33.27 o   0.6502E-06
  -2   7   8      925.55      780.71        9.53 o   0.3475E-04
  -1   7   8     5440.57     5093.36       29.35 o   0.1449E-05
   0   7   8     1378.20     1663.34       12.66 o   0.1173E-04
   1   7   8     6165.27     5652.32       31.21 o   0.1184E-05
   2   7   8     1003.24      838.50       10.14 o   0.3107E-04
   3   7   8     7723.09     7496.85       34.80 o   0.6976E-06
   4   7   8      802.50      793.68        8.91 o   0.3552E-04
   5   7   8     2277.29     1914.32       15.27 o   0.7933E-05
   6   7   8     3933.36     3813.07       22.12 o   0.2582E-05
   7   7   8      358.41      450.75        7.41 o   0.8845E-04
  -7   8   8     1410.14     1329.15       15.94 o   0.1513E-04
  -6   8   8       -0.25        6.61        4.98 o   0.1064E-01
  -5   8   8      218.30      136.30        6.12 o   0.2961E-03
  -4   8   8     1515.80     1370.38       13.50 o   0.1466E-04
  -3   8   8     1207.26     1104.30       10.92 o   0.2036E-04
  -2   8   8     2460.71     2294.05       15.37 o   0.6378E-05
  -1   8   8      170.87      252.67        4.81 o   0.1946E-03
   0   8   8      656.50      706.67        8.03 o   0.4409E-04
   1   8   8      253.00      347.72        5.26 o   0.1298E-03
   2   8   8     2927.65     2704.52       18.71 o   0.4765E-05
   3   8   8     1376.85     1216.86       12.93 o   0.1712E-04
   4   8   8     1400.67     1260.81       12.74 o   0.1672E-04
   5   8   8      236.70      139.02        5.74 o   0.2817E-03
   6   8   8        0.44        0.79        4.21 o   0.3681E-01
   7   8   8     1316.03     1259.41       12.89 o   0.1661E-04
   8   8   8      261.36      487.28        7.42 o   0.9292E-04
  -8   9   8       93.14      111.94        5.42 o   0.5113E-03
  -7   9   8      843.79      829.69       11.68 o   0.3340E-04
  -6   9   8     3514.52     3610.94       23.83 o   0.2855E-05
  -5   9   8     1419.47     1297.48       14.28 o   0.1686E-04
  -4   9   8     2149.97     2591.08       17.22 o   0.5846E-05
  -3   9   8     1858.33     1904.22       15.19 o   0.9288E-05
  -2   9   8      804.69      923.37        9.42 o   0.3258E-04
  -1   9   8     1775.80     1436.99       14.06 o   0.1270E-04
   0   9   8     2314.38     2394.75       17.41 o   0.6054E-05
   1   9   8     1873.26     1556.97       14.17 o   0.1133E-04
   2   9   8      703.93      826.57        9.31 o   0.3872E-04
   3   9   8     1870.15     1887.09       16.53 o   0.9349E-05
   4   9   8     2067.46     2496.98       16.36 o   0.6230E-05
   5   9   8     1428.72     1290.39       13.52 o   0.1689E-04
   6   9   8     3196.25     3320.50       21.30 o   0.3329E-05
   7   9   8      855.38      853.21       10.64 o   0.3224E-04
   8   9   8       72.95       89.08        5.23 o   0.6559E-03
   9   9   8      186.48       90.09        5.88 o   0.3995E-03
  -9  10   8      908.86      768.57       11.36 o   0.3543E-04
  -8  10   8      156.87      270.28        6.13 o   0.1856E-03
  -7  10   8       89.22      113.10        5.86 o   0.5145E-03
  -6  10   8     2933.21     2846.23       23.59 o   0.4306E-05
  -5  10   8      414.95      465.91        8.97 o   0.8122E-04
  -4  10   8     1184.47     1253.56       13.52 o   0.1885E-04
  -3  10   8      354.73      428.96        8.07 o   0.9410E-04
  -2  10   8      494.60      409.61        8.62 o   0.9310E-04
  -1  10   8      310.59      320.00        7.62 o   0.1391E-03
   0  10   8      834.19      617.53       10.82 o   0.4572E-04
   1  10   8      319.72      316.49        6.95 o   0.1389E-03
   2  10   8      541.12      470.19        8.96 o   0.7922E-04
   3  10   8      390.22      470.62        7.87 o   0.8377E-04
   4  10   8     1261.21     1327.38       12.82 o   0.1718E-04
   5  10   8      441.59      482.58        8.12 o   0.7709E-04
   6  10   8     2921.49     2880.84       19.92 o   0.4260E-05
   7  10   8       66.21       88.69        4.94 o   0.6795E-03
   8  10   8      191.24      307.39        6.08 o   0.1569E-03
   9  10   8      943.92      810.93       11.84 o   0.3307E-04
  10  10   8      141.76      201.43        6.44 o   0.2574E-03
 -10  11   8      277.64      311.91        9.47 o   0.1488E-03
  -9  11   8      252.93      191.17        7.27 o   0.2329E-03
  -8  11   8      762.83      628.95       10.94 o   0.4845E-04
  -7  11   8      684.07      527.38       10.94 o   0.5686E-04
  -6  11   8      526.50      399.06       10.02 o   0.8814E-04
  -5  11   8      163.63      173.12        6.65 o   0.2967E-03
  -4  11   8     2317.66     2154.07       19.29 o   0.7093E-05
  -3  11   8     1391.19     1450.57       14.77 o   0.1449E-04
  -2  11   8      507.22      512.20        9.71 o   0.7370E-04
  -1  11   8     2202.75     2183.90       19.93 o   0.6833E-05
   0  11   8      380.28      411.95        8.18 o   0.9201E-04
   1  11   8     2356.30     2329.60       18.72 o   0.6125E-05
   2  11   8      588.37      601.15        9.49 o   0.5938E-04
   3  11   8     1176.00     1227.83       13.29 o   0.1882E-04
   4  11   8     2294.51     2166.11       18.41 o   0.7094E-05
   5  11   8      186.97      190.24        6.35 o   0.2633E-03
   6  11   8      488.21      361.22        8.68 o   0.9924E-04
   7  11   8      637.86      513.28        9.50 o   0.6046E-04
   8  11   8      816.00      670.49       11.39 o   0.4410E-04
   9  11   8      233.82      162.03        7.83 o   0.2723E-03
  10  11   8      257.41      284.67        8.38 o   0.1658E-03
  -9  12   8      338.56      332.93       16.72 o   0.1243E-03
  -8  12   8       42.71       20.11        5.06 o   0.1991E-02
  -7  12   8       89.08      100.75        5.26 o   0.5898E-03
  -6  12   8      252.13      211.46        7.40 o   0.2157E-03
  -5  12   8       33.71       10.76        5.11 o   0.3562E-02
  -4  12   8      294.98      249.57        7.43 o   0.1659E-03
  -3  12   8       83.28       77.37        5.87 o   0.6770E-03
  -2  12   8     1590.80     1532.52       14.82 o   0.1274E-04
  -1  12   8      135.47      154.37        5.75 o   0.3480E-03
   0  12   8     1399.39     1291.85       15.10 o   0.1614E-04
   1  12   8      209.35      225.49        6.73 o   0.2195E-03
   2  12   8     1646.80     1553.81       16.85 o   0.1229E-04
   3  12   8      119.25      108.40        5.88 o   0.4702E-03
   4  12   8      281.78      229.83        7.34 o   0.1797E-03
   5  12   8       17.61        4.02        4.30 o   0.7527E-02
   6  12   8      178.10      178.07        5.66 o   0.2865E-03
   7  12   8       78.78       97.37        5.07 o   0.6309E-03
   8  12   8       54.62       31.28        4.98 o   0.1457E-02
   9  12   8      350.26      346.15       13.79 o   0.1205E-03
  -7  13   8      288.64      301.48        8.42 o   0.1534E-03
  -6  13   8      322.18      335.31        8.36 o   0.1325E-03
  -5  13   8      211.74      220.20        7.11 o   0.2159E-03
  -4  13   8      733.28      586.69       10.84 o   0.4943E-04
  -3  13   8       84.26      144.28        5.43 o   0.4033E-03
  -2  13   8     1131.93     1095.00       12.62 o   0.2273E-04
  -1  13   8      316.31      251.00        7.06 o   0.1679E-03
   0  13   8     3775.35     3682.44       26.56 o   0.2777E-05
   1  13   8      340.00      258.23        8.45 o   0.1581E-03
   2  13   8     1115.26     1083.82       13.52 o   0.2311E-04
   3  13   8       75.88      149.27        5.29 o   0.4027E-03
   4  13   8      761.62      601.32       11.38 o   0.4753E-04
   5  13   8      203.30      212.65        7.01 o   0.2237E-03
   6  13   8      339.47      334.54        7.92 o   0.1300E-03
   7  13   8      243.45      266.82        7.77 o   0.1839E-03
  -5  14   8       20.98        3.38        4.67 o   0.6687E-02
  -4  14   8      804.97      744.75       11.33 o   0.3943E-04
  -3  14   8      457.00      467.55        8.79 o   0.7990E-04
  -2  14   8      165.50      173.32        5.55 o   0.2721E-03
  -1  14   8      872.51      719.87       11.22 o   0.3931E-04
   0  14   8       23.99       32.32        4.25 o   0.1900E-02
   1  14   8      843.77      688.52       12.87 o   0.4155E-04
   2  14   8      216.47      176.39        7.76 o   0.2406E-03
   3  14   8      440.58      454.64        9.28 o   0.8317E-04
   4  14   8      877.08      824.48       12.95 o   0.3418E-04
   5  14   8       15.84        3.23        5.26 o   0.7903E-02
   0   1   9     6335.56     5749.26       37.83 o   0.1134E-05
   1   1   9     9356.57    10868.20       50.02 o   0.3833E-06
  -1   2   9     5934.33     5573.11       35.54 o   0.1188E-05
   0   2   9      482.99       48.08        8.20 o   0.2418E-03
   1   2   9     6156.70     5785.26       36.27 o   0.1111E-05
   2   2   9     8149.78    10292.96       47.71 o   0.4514E-06
  -2   3   9     4042.05     4246.05       25.95 o   0.2129E-05
  -1   3   9      148.01       23.84        5.71 o   0.8366E-03
   0   3   9     2454.03     2976.26       17.44 o   0.4645E-05
   1   3   9      222.77       41.66        6.50 o   0.5085E-03
   2   3   9     3813.58     4005.35       28.27 o   0.2357E-05
   3   3   9      812.95     1168.44       11.17 o   0.2373E-04
  -3   4   9     1949.17     1900.54       18.42 o   0.8675E-05
  -2   4   9     3936.56     4224.19       26.79 o   0.2227E-05
  -1   4   9     2382.53     3220.44       18.84 o   0.4108E-05
   0   4   9     3202.71     3739.97       22.39 o   0.2897E-05
   1   4   9     2080.73     2876.41       16.66 o   0.5045E-05
   2   4   9     4286.03     4613.78       30.49 o   0.1904E-05
   3   4   9     2014.86     1930.84       18.22 o   0.8347E-05
   4   4   9     2836.45     2939.28       23.67 o   0.4228E-05
  -4   5   9     9634.26     9299.38       50.91 o   0.4653E-06
  -3   5   9     2018.01     1809.79       24.45 o   0.9061E-05
  -2   5   9     4668.93     2779.95       31.37 o   0.3167E-05
  -1   5   9     4000.88     3822.82       29.61 o   0.2494E-05
   0   5   9      237.39       34.85        6.47 o   0.4624E-03
   1   5   9     3536.93     3416.16       23.36 o   0.3064E-05
   2   5   9     4766.00     2790.63       30.46 o   0.3102E-05
   3   5   9     2135.90     1944.21       20.64 o   0.8133E-05
   4   5   9     9330.71     8938.06       48.30 o   0.4983E-06
   5   5   9    11487.40    10325.54       45.26 o   0.3614E-06
  -5   6   9     2962.82     2767.82       17.99 o   0.4581E-05
  -4   6   9     1939.07     2282.52       14.07 o   0.7103E-05
  -3   6   9     3745.29     3123.01       24.96 o   0.3332E-05
  -2   6   9     1202.12     1470.07       15.96 o   0.1528E-04
  -1   6   9     4394.96     4966.42       33.45 o   0.1677E-05
   0   6   9       84.25       26.67        4.90 o   0.1070E-02
   1   6   9     4876.42     5422.36       32.38 o   0.1420E-05
   2   6   9     1173.10     1453.44       14.89 o   0.1567E-04
   3   6   9     3119.44     2570.37       20.90 o   0.4644E-05
   4   6   9     1728.11     2058.73       12.69 o   0.8498E-05
   5   6   9     2783.82     2700.44       17.03 o   0.4893E-05
   6   6   9     1859.60     2307.26       14.42 o   0.6970E-05
  -6   7   9     1471.19     1645.07       13.00 o   0.1227E-04
  -5   7   9     3845.65     3628.88       21.62 o   0.2732E-05
  -4   7   9      270.41      123.30        5.81 o   0.2767E-03
  -3   7   9      565.84      524.10        7.54 o   0.6650E-04
  -2   7   9      129.83      179.67        4.44 o   0.3134E-03
  -1   7   9     1179.56     1364.52       10.70 o   0.1659E-04
   0   7   9      271.92      265.79        5.63 o   0.1587E-03
   1   7   9     1310.95     1536.02       11.12 o   0.1383E-04
   2   7   9      153.96      181.24        4.64 o   0.2951E-03
   3   7   9      647.57      622.03        8.11 o   0.5328E-04
   4   7   9      270.01      125.71        5.90 o   0.2736E-03
   5   7   9     3683.78     3540.98       21.78 o   0.2885E-05
   6   7   9     1617.76     1770.19       13.80 o   0.1077E-04
   7   7   9      575.45      372.72        8.66 o   0.8819E-04
  -7   8   9     1762.45     1591.89       17.42 o   0.1134E-04
  -6   8   9     2165.86     1665.59       18.33 o   0.9986E-05
  -5   8   9      526.62      565.43        8.88 o   0.6264E-04
  -4   8   9      559.30      612.11        8.31 o   0.5593E-04
  -3   8   9     2908.48     2982.42       17.87 o   0.4180E-05
  -2   8   9     2760.71     2864.25       18.13 o   0.4436E-05
  -1   8   9     1227.74     1365.70       11.91 o   0.1616E-04
   0   8   9     3652.60     4207.32       20.38 o   0.2377E-05
   1   8   9     1210.89     1362.62       11.57 o   0.1630E-04
   2   8   9     3082.94     3194.98       19.10 o   0.3665E-05
   3   8   9     2764.64     2824.20       19.39 o   0.4583E-05
   4   8   9      681.88      731.87        9.29 o   0.4316E-04
   5   8   9      593.05      630.97        8.57 o   0.5364E-04
   6   8   9     1717.55     1306.24       15.17 o   0.1481E-04
   7   8   9     1757.39     1545.32       16.08 o   0.1173E-04
   8   8   9       50.33        4.90        5.58 o   0.2640E-02
  -8   9   9      320.69      363.71        7.41 o   0.1154E-03
  -7   9   9     1495.37     1324.16       16.31 o   0.1529E-04
  -6   9   9     1119.54     1037.05       13.43 o   0.2324E-04
  -5   9   9      242.88      259.63        7.21 o   0.1704E-03
  -4   9   9      282.23      398.40        6.93 o   0.1131E-03
  -3   9   9     2164.54     1887.17       16.44 o   0.8226E-05
  -2   9   9     2870.71     2933.03       19.51 o   0.4260E-05
  -1   9   9      713.84      841.19        9.63 o   0.3573E-04
   0   9   9        8.50        3.92        4.30 o   0.9391E-02
   1   9   9      696.52      840.20        8.95 o   0.3614E-04
   2   9   9     2899.36     2969.98       19.72 o   0.4169E-05
   3   9   9     2125.89     1809.10       17.39 o   0.8695E-05
   4   9   9      282.06      410.50        7.17 o   0.1100E-03
   5   9   9      295.69      334.29        6.88 o   0.1271E-03
   6   9   9      924.86      885.55       10.91 o   0.3002E-04
   7   9   9     1507.37     1356.91       14.73 o   0.1486E-04
   8   9   9      351.71      396.89        7.78 o   0.1030E-03
   9   9   9      198.23      160.09        6.06 o   0.2556E-03
  -9  10   9       27.39        7.16        3.93 o   0.4874E-02
  -8  10   9      884.58      728.96       11.61 o   0.3898E-04
  -7  10   9     1030.67      862.18       13.06 o   0.2903E-04
  -6  10   9      827.42      912.08       12.15 o   0.3202E-04
  -5  10   9      283.58      218.36        7.76 o   0.1793E-03
  -4  10   9      614.89      535.89       10.30 o   0.6291E-04
  -3  10   9      702.09      576.37       10.34 o   0.5484E-04
  -2  10   9     2605.99     2281.78       19.68 o   0.5960E-05
  -1  10   9      705.52      724.47       10.94 o   0.4372E-04
   0  10   9     2292.10     2291.67       17.83 o   0.6394E-05
   1  10   9      688.29      732.24        9.83 o   0.4397E-04
   2  10   9     2558.37     2254.27       19.40 o   0.6118E-05
   3  10   9      602.93      496.56        9.49 o   0.6723E-04
   4  10   9      488.23      427.46        8.48 o   0.8585E-04
   5  10   9      264.18      204.94        7.08 o   0.1944E-03
   6  10   9      811.82      901.22       10.53 o   0.3272E-04
   7  10   9     1039.79      885.28       12.89 o   0.2823E-04
   8  10   9      765.54      644.83        9.91 o   0.4727E-04
   9  10   9       30.62       19.04        4.30 o   0.2982E-02
  10  10   9      205.87      290.30        7.31 o   0.1708E-03
 -10  11   9      151.37      170.22        8.16 o   0.3127E-03
  -9  11   9      741.83      773.54       11.34 o   0.3942E-04
  -8  11   9      976.15      887.85       12.51 o   0.3060E-04
  -7  11   9      200.04      322.12        6.85 o   0.1531E-03
  -6  11   9       71.76       57.00        5.46 o   0.9142E-03
  -5  11   9      871.52      803.78       12.06 o   0.3466E-04
  -4  11   9       77.72       31.78        5.51 o   0.1049E-02
  -3  11   9       83.12       86.94        5.70 o   0.6395E-03
  -2  11   9     1412.44     1207.01       15.64 o   0.1737E-04
  -1  11   9     1849.18     1944.84       18.10 o   0.8776E-05
   0  11   9      667.39      824.22        9.96 o   0.3737E-04
   1  11   9     1921.04     2017.66       16.63 o   0.8253E-05
   2  11   9     1352.69     1180.48       14.07 o   0.1823E-04
   3  11   9       97.97       90.49        5.34 o   0.5918E-03
   4  11   9       86.64       52.72        5.20 o   0.7563E-03
   5  11   9     1001.43      915.05       11.70 o   0.2853E-04
   6  11   9       50.43       48.55        4.42 o   0.1173E-02
   7  11   9      170.72      289.92        6.01 o   0.1768E-03
   8  11   9      932.17      841.99       12.64 o   0.3305E-04
   9  11   9      826.48      812.35       13.35 o   0.3566E-04
  10  11   9      150.62      155.80        7.87 o   0.3364E-03
  -8  12   9       61.06      125.02        5.16 o   0.5368E-03
  -7  12   9      120.91      152.36        5.93 o   0.3691E-03
  -6  12   9     1109.09     1154.42       13.19 o   0.2182E-04
  -5  12   9      525.33      455.51        9.69 o   0.7613E-04
  -4  12   9      637.58      653.40       10.41 o   0.4811E-04
  -3  12   9     2693.30     3001.23       22.56 o   0.4334E-05
  -2  12   9      884.90      814.00       11.23 o   0.3400E-04
  -1  12   9     1221.72     1226.15       13.26 o   0.1892E-04
   0  12   9      466.00      485.77        8.95 o   0.7857E-04
   1  12   9     1256.12     1248.54       14.12 o   0.1831E-04
   2  12   9      780.64      730.47       11.20 o   0.4008E-04
   3  12   9     2610.62     2919.19       20.90 o   0.4559E-05
   4  12   9      635.23      648.97        9.96 o   0.4857E-04
   5  12   9      559.68      482.15        9.31 o   0.7045E-04
   6  12   9     1146.45     1174.88       12.76 o   0.2104E-04
   7  12   9      164.16      213.25        6.54 o   0.2559E-03
   8  12   9       55.81      123.73        4.74 o   0.5507E-03
  -7  13   9      617.75      533.47       12.18 o   0.6536E-04
  -6  13   9      466.82      426.77        9.54 o   0.9186E-04
  -5  13   9      905.30      886.59       12.44 o   0.3303E-04
  -4  13   9     1460.31     1534.82       15.14 o   0.1354E-04
  -3  13   9      257.20      217.99        7.30 o   0.2024E-03
  -2  13   9     1137.09     1206.03       12.51 o   0.1995E-04
  -1  13   9      639.53      577.02        9.49 o   0.5770E-04
   0  13   9      112.76       90.78        5.61 o   0.5298E-03
   1  13   9      550.33      493.22       10.03 o   0.7124E-04
   2  13   9     1233.34     1242.36       15.01 o   0.1854E-04
   3  13   9      301.64      266.42        7.51 o   0.1627E-03
   4  13   9     1491.27     1578.02       15.27 o   0.1299E-04
   5  13   9      813.24      793.23       11.21 o   0.3900E-04
   6  13   9      438.13      400.88        9.25 o   0.9985E-04
   7  13   9      570.34      481.91       11.73 o   0.7435E-04
  -5  14   9       -4.36        2.50        7.00 o   0.8836E-02
  -4  14   9      840.53     1057.29       11.59 o   0.2677E-04
  -3  14   9      189.62      209.46        6.21 o   0.2330E-03
  -2  14   9      740.13      708.26       10.78 o   0.4496E-04
  -1  14   9      114.56      140.68        5.04 o   0.3777E-03
   0  14   9       74.49       60.65        4.94 o   0.8439E-03
   1  14   9      151.12      150.06        6.74 o   0.3254E-03
   2  14   9      699.32      636.49       12.28 o   0.5106E-04
   3  14   9      254.25      250.13        7.77 o   0.1799E-03
   4  14   9      918.44     1096.73       13.73 o   0.2469E-04
   5  14   9        8.58        4.28        5.34 o   0.7092E-02
   0   1  10     2176.37     3193.24       18.19 o   0.4602E-05
   1   1  10      866.76      579.19       11.75 o   0.4494E-04
  -1   2  10     1674.43     1878.50       16.01 o   0.9859E-05
   0   2  10      933.02      601.06       12.03 o   0.4324E-04
   1   2  10     1591.85     1747.11       16.61 o   0.1100E-04
   2   2  10     4723.67     6250.17       31.04 o   0.1241E-05
  -2   3  10     1681.26     1508.64       16.39 o   0.1191E-04
  -1   3  10     5053.73     3639.77       30.57 o   0.2142E-05
   0   3  10     5343.18     5327.14       29.93 o   0.1370E-05
   1   3  10     5098.67     3781.94       30.19 o   0.2046E-05
   2   3  10     1893.82     1681.16       19.51 o   0.9915E-05
   3   3  10      552.53      234.90        9.49 o   0.1222E-03
  -3   4  10      229.66      213.56        7.95 o   0.2173E-03
  -2   4  10     5845.62     5879.65       38.48 o   0.1166E-05
  -1   4  10     4212.27     3969.20       28.58 o   0.2336E-05
   0   4  10      667.40      284.57       10.33 o   0.9247E-04
   1   4  10     4300.15     4051.88       27.09 o   0.2253E-05
   2   4  10     5902.25     5829.60       36.32 o   0.1170E-05
   3   4  10      296.15      273.48        8.04 o   0.1608E-03
   4   4  10      781.46      931.17       12.18 o   0.3375E-04
  -4   5  10     4136.96     4215.20       25.18 o   0.2223E-05
  -3   5  10      489.06      518.90       10.87 o   0.6837E-04
  -2   5  10     3108.32     2783.55       24.75 o   0.4229E-05
  -1   5  10     5357.33     5237.56       35.28 o   0.1397E-05
   0   5  10     2165.97     1620.80       18.74 o   0.9593E-05
   1   5  10     5119.56     4923.70       30.43 o   0.1546E-05
   2   5  10     3280.30     2910.00       27.50 o   0.3901E-05
   3   5  10      316.06      359.87        8.43 o   0.1132E-03
   4   5  10     3873.25     3929.76       21.66 o   0.2514E-05
   5   5  10       21.66        0.54        3.76 o   0.6747E-02
  -5   6  10     1226.26      898.13       11.38 o   0.2456E-04
  -4   6  10      162.23      157.34        4.76 o   0.3121E-03
  -3   6  10     1796.17     1763.58       13.58 o   0.1024E-04
  -2   6  10     1070.40      958.62       12.20 o   0.2576E-04
  -1   6  10     1079.55      920.83       14.49 o   0.2714E-04
   0   6  10     1760.49     1393.10       16.65 o   0.1326E-04
   1   6  10     1100.98      918.84       12.45 o   0.2687E-04
   2   6  10     1016.72      902.61       10.53 o   0.2806E-04
   3   6  10     1763.19     1787.26       14.06 o   0.1020E-04
   4   6  10       90.87      102.07        4.08 o   0.5252E-03
   5   6  10     1339.83     1017.34       11.89 o   0.2075E-04
   6   6  10       81.41       35.39        4.43 o   0.1156E-02
  -6   7  10     2385.57     2450.39       17.58 o   0.5731E-05
  -5   7  10      566.80      697.46        8.16 o   0.4977E-04
  -4   7  10      542.70      461.65        7.99 o   0.7387E-04
  -3   7  10     1694.26     1734.45       13.06 o   0.1073E-04
  -2   7  10      938.42      977.63        9.81 o   0.2829E-04
  -1   7  10     1219.85     1281.40       11.22 o   0.1843E-04
   0   7  10      755.27      912.61        8.57 o   0.3011E-04
   1   7  10     1124.89     1202.35       10.20 o   0.2057E-04
   2   7  10      973.35      991.99        9.85 o   0.2734E-04
   3   7  10     1769.21     1857.50       13.34 o   0.9729E-05
   4   7  10      529.85      458.69        8.50 o   0.7542E-04
   5   7  10      625.46      764.84        9.28 o   0.4343E-04
   6   7  10     2476.25     2547.27       17.95 o   0.5375E-05
   7   7  10     5027.29     4539.67       28.00 o   0.1709E-05
  -7   8  10     2796.82     2612.74       23.71 o   0.4764E-05
  -6   8  10     1826.85     1360.82       17.43 o   0.1314E-04
  -5   8  10     5699.55     5857.43       30.93 o   0.1177E-05
  -4   8  10      419.59      721.68        7.38 o   0.5190E-04
  -3   8  10      514.56      539.79        7.80 o   0.6662E-04
  -2   8  10     1157.64     1198.88       12.49 o   0.1969E-04
  -1   8  10      348.09      386.15        6.90 o   0.1080E-03
   0   8  10     1551.52     1446.70       13.06 o   0.1383E-04
   1   8  10      289.48      330.66        6.09 o   0.1329E-03
   2   8  10     1139.28     1184.77       11.75 o   0.2010E-04
   3   8  10      443.57      471.16        8.17 o   0.8027E-04
   4   8  10      468.56      785.78        7.94 o   0.4557E-04
   5   8  10     6138.97     6352.96       33.54 o   0.1019E-05
   6   8  10     1826.76     1377.75       16.59 o   0.1300E-04
   7   8  10     3099.10     2902.92       21.52 o   0.3990E-05
   8   8  10      393.86      277.80        8.77 o   0.1239E-03
  -8   9  10      424.25      398.22        8.84 o   0.9684E-04
  -7   9  10     2402.91     2115.58       21.56 o   0.7090E-05
  -6   9  10      135.94      109.49        6.74 o   0.4098E-03
  -5   9  10      169.54      125.55        6.14 o   0.3565E-03
  -4   9  10     2025.54     1966.70       17.25 o   0.8435E-05
  -3   9  10      357.39      389.76        6.92 o   0.1044E-03
  -2   9  10       76.98       73.77        4.69 o   0.7550E-03
  -1   9  10      571.38      531.69        9.02 o   0.6532E-04
   0   9  10      417.67      321.25        7.76 o   0.1241E-03
   1   9  10      526.06      486.42        8.00 o   0.7349E-04
   2   9  10       67.83       84.21        4.91 o   0.7150E-03
   3   9  10      303.10      330.86        7.30 o   0.1267E-03
   4   9  10     2320.69     2218.66       19.84 o   0.6820E-05
   5   9  10      220.63      132.44        6.69 o   0.3010E-03
   6   9  10      122.90       99.26        5.67 o   0.4594E-03
   7   9  10     2207.69     1958.71       17.62 o   0.8124E-05
   8   9  10      409.03      400.27        8.42 o   0.9786E-04
   9   9  10      585.27      505.66        8.85 o   0.6605E-04
  -9  10  10       82.37       62.84        4.64 o   0.7594E-03
  -8  10  10     1131.74      959.43       12.93 o   0.2492E-04
  -7  10  10      145.31      128.03        6.74 o   0.3640E-03
  -6  10  10     1095.17      837.43       13.82 o   0.2903E-04
  -5  10  10      223.11      222.24        7.24 o   0.1967E-03
  -4  10  10     2487.93     2667.51       20.31 o   0.5102E-05
  -3  10  10     5230.05     5007.20       30.82 o   0.1548E-05
  -2  10  10      869.06      867.44       11.33 o   0.3202E-04
  -1  10  10      859.48      847.60       12.07 o   0.3314E-04
   0  10  10     2151.10     2329.04       17.36 o   0.6518E-05
   1  10  10      862.56      870.53       10.58 o   0.3228E-04
   2  10  10      871.22      864.04       11.47 o   0.3197E-04
   3  10  10     5499.72     5192.94       33.01 o   0.1435E-05
   4  10  10     2509.40     2698.86       19.45 o   0.5011E-05
   5  10  10      225.93      228.64        6.82 o   0.1918E-03
   6  10  10     1072.35      818.77       12.98 o   0.3003E-04
   7  10  10      143.19      151.01        6.13 o   0.3214E-03
   8  10  10     1165.79     1000.94       13.07 o   0.2348E-04
   9  10  10      105.78       81.38        5.43 o   0.5793E-03
  10  10  10      334.24      288.03        8.43 o   0.1399E-03
  -9  11  10      905.24      999.93       12.12 o   0.2822E-04
  -8  11  10      207.53      249.23        6.56 o   0.1931E-03
  -7  11  10      533.85      591.81        9.58 o   0.5995E-04
  -6  11  10      238.58      293.29        7.23 o   0.1710E-03
  -5  11  10      529.17      592.96        9.93 o   0.6125E-04
  -4  11  10      338.63      397.46        7.89 o   0.1120E-03
  -3  11  10      840.90      683.77       12.08 o   0.4093E-04
  -2  11  10      741.79      793.16       12.60 o   0.3775E-04
  -1  11  10       63.36       43.49        5.56 o   0.1056E-02
   0  11  10     1397.63     1290.18       14.12 o   0.1667E-04
   1  11  10       73.19       44.78        5.08 o   0.9801E-03
   2  11  10      726.97      785.50       10.44 o   0.3860E-04
   3  11  10      834.22      672.87       11.54 o   0.4172E-04
   4  11  10      279.08      327.37        6.75 o   0.1436E-03
   5  11  10      561.69      634.30        8.39 o   0.5597E-04
   6  11  10      255.98      305.14        7.17 o   0.1614E-03
   7  11  10      545.01      622.21        9.29 o   0.5659E-04
   8  11  10      156.60      239.43        5.86 o   0.2190E-03
   9  11  10      960.36     1051.43       15.31 o   0.2597E-04
  -8  12  10     1120.42     1095.61       14.39 o   0.2153E-04
  -7  12  10      729.43      618.35       10.75 o   0.4984E-04
  -6  12  10      293.52      337.80        7.38 o   0.1328E-03
  -5  12  10      489.38      370.23        9.45 o   0.9955E-04
  -4  12  10     1114.35     1129.36       13.40 o   0.2190E-04
  -3  12  10      231.85      214.86        7.57 o   0.1997E-03
  -2  12  10      433.05      376.63        8.16 o   0.9941E-04
  -1  12  10     1453.11     1401.38       14.45 o   0.1503E-04
   0  12  10       -3.52        1.98        4.68 o   0.1660E-01
   1  12  10     1467.79     1419.22       15.17 o   0.1475E-04
   2  12  10      472.47      421.55        8.72 o   0.8684E-04
   3  12  10      222.18      195.10        6.67 o   0.2197E-03
   4  12  10     1110.75     1127.52       12.50 o   0.2199E-04
   5  12  10      461.84      349.21        8.68 o   0.1069E-03
   6  12  10      282.79      321.15        7.94 o   0.1398E-03
   7  12  10      742.70      633.41       11.15 o   0.4818E-04
   8  12  10     1242.51     1176.14       16.29 o   0.1897E-04
  -7  13  10      423.44      401.87       15.63 o   0.9975E-04
  -6  13  10      329.87      341.22        8.17 o   0.1210E-03
  -5  13  10      231.35      234.39        6.52 o   0.1937E-03
  -4  13  10      165.62      161.87        6.19 o   0.3048E-03
  -3  13  10       49.39       43.80        4.66 o   0.1245E-02
  -2  13  10     1110.77     1092.09       13.49 o   0.2337E-04
  -1  13  10      521.50      439.82        8.54 o   0.8222E-04
   0  13  10      210.62      268.45        6.49 o   0.1797E-03
   1  13  10      459.75      372.59        9.82 o   0.9999E-04
   2  13  10     1009.08      975.64       14.37 o   0.2753E-04
   3  13  10       52.96       46.81        5.29 o   0.1159E-02
   4  13  10      143.71      148.41        5.33 o   0.3439E-03
   5  13  10      244.71      263.36        7.21 o   0.1721E-03
   6  13  10      313.26      326.10        7.94 o   0.1288E-03
   7  13  10      375.29      376.72       12.71 o   0.1123E-03
  -4  14  10      168.70      126.44        7.37 o   0.3533E-03
  -3  14  10      417.04      436.02        8.36 o   0.9314E-04
  -2  14  10      799.91      865.18       11.34 o   0.3299E-04
  -1  14  10      383.95      412.28        8.21 o   0.9940E-04
   0  14  10       24.39        7.94        4.62 o   0.3728E-02
   1  14  10      462.19      483.66        9.71 o   0.7937E-04
   2  14  10      690.12      761.71       11.33 o   0.3989E-04
   3  14  10      438.76      456.42        9.73 o   0.8756E-04
   4  14  10      167.66      122.70        7.01 o   0.3623E-03
   0   1  11     5844.05     4468.81       36.67 o   0.1605E-05
   1   1  11     9832.08     8935.12       56.49 o   0.4847E-06
  -1   2  11     4467.58     6281.84       27.86 o   0.1235E-05
   0   2  11      519.25      281.41        8.73 o   0.1115E-03
   1   2  11     3985.38     5753.72       28.71 o   0.1465E-05
   2   2  11      326.91      296.20        8.96 o   0.1395E-03
  -2   3  11     2438.17     2069.29       21.19 o   0.7017E-05
  -1   3  11     2085.77     1829.04       17.94 o   0.8856E-05
   0   3  11      919.32      218.66       11.25 o   0.9277E-04
   1   3  11     2154.66     1859.78       18.04 o   0.8520E-05
   2   3  11     2359.74     2071.27       22.38 o   0.7144E-05
   3   3  11      116.59       55.52        5.84 o   0.6563E-03
  -3   4  11     5854.59     4464.77       41.09 o   0.1587E-05
  -2   4  11     1603.32     1864.66       18.50 o   0.1020E-04
  -1   4  11      201.07      361.32        6.57 o   0.1330E-03
   0   4  11      825.81     1575.49       11.35 o   0.1620E-04
   1   4  11      257.15      458.41        7.14 o   0.9836E-04
   2   4  11     1617.50     1856.62       17.42 o   0.1018E-04
   3   4  11     5885.91     4602.02       40.35 o   0.1529E-05
   4   4  11      343.18      457.62        9.33 o   0.9380E-04
  -4   5  11      815.08      817.46        9.79 o   0.3548E-04
  -3   5  11     1837.72     2028.39       17.53 o   0.8685E-05
  -2   5  11     5587.50     4979.94       34.73 o   0.1456E-05
  -1   5  11     9080.50     9554.96       52.10 o   0.4739E-06
   0   5  11       13.58        3.87        4.60 o   0.7683E-02
   1   5  11     9217.05     9818.26       51.58 o   0.4541E-06
   2   5  11     5876.94     5235.95       39.76 o   0.1328E-05
   3   5  11     1908.04     2119.28       16.71 o   0.8099E-05
   4   5  11      770.79      803.13        9.22 o   0.3723E-04
   5   5  11        4.50        3.28        3.58 o   0.1098E-01
  -5   6  11     1204.65     1100.01       12.19 o   0.2127E-04
  -4   6  11     2062.44     1768.85       14.60 o   0.9266E-05
  -3   6  11      181.74      190.85        4.85 o   0.2716E-03
  -2   6  11     4117.96     3673.42       24.69 o   0.2602E-05
  -1   6  11       10.27       40.42        3.38 o   0.1828E-02
   0   6  11     3632.74     3158.44       19.48 o   0.3331E-05
   1   6  11        1.12       26.62        3.18 o   0.2946E-02
   2   6  11     4104.55     3648.79       23.31 o   0.2627E-05
   3   6  11      207.80      226.61        5.06 o   0.2240E-03
   4   6  11     2105.08     1805.91       15.23 o   0.8951E-05
   5   6  11     1124.20     1022.63       11.54 o   0.2375E-04
   6   6  11     1756.65     1757.06       14.93 o   0.9882E-05
  -6   7  11     7283.85     6637.11       35.71 o   0.8550E-06
  -5   7  11     3475.62     3482.14       22.20 o   0.3036E-05
  -4   7  11      661.93      515.50        8.75 o   0.6084E-04
  -3   7  11     4131.66     3783.26       22.56 o   0.2447E-05
  -2   7  11     1220.96     1111.15       11.53 o   0.2142E-04
  -1   7  11     1499.49     1447.25       12.71 o   0.1399E-04
   0   7  11     6202.89     6941.16       28.53 o   0.9290E-06
   1   7  11     1487.49     1417.73       12.28 o   0.1439E-04
   2   7  11     1063.63      937.61       10.66 o   0.2730E-04
   3   7  11     3913.90     3582.92       23.63 o   0.2696E-05
   4   7  11      633.37      490.60        9.24 o   0.6487E-04
   5   7  11     3398.81     3341.69       22.62 o   0.3226E-05
   6   7  11     7631.33     7002.99       37.49 o   0.7789E-06
   7   7  11     7123.78     6716.70       34.83 o   0.8650E-06
  -7   8  11     1464.29     1020.89       16.09 o   0.2046E-04
  -6   8  11      106.50       75.31        5.93 o   0.5819E-03
  -5   8  11      292.40      420.51        6.95 o   0.1031E-03
  -4   8  11      490.72      579.88        8.00 o   0.6011E-04
  -3   8  11       17.10       20.12        3.86 o   0.3032E-02
  -2   8  11      180.30      140.42        5.54 o   0.3115E-03
  -1   8  11     1415.50     1110.77       13.13 o   0.1934E-04
   0   8  11      993.61     1277.21       10.52 o   0.2005E-04
   1   8  11     1348.46     1022.00       12.56 o   0.2157E-04
   2   8  11      210.46      158.51        5.87 o   0.2667E-03
   3   8  11       33.56       37.23        4.40 o   0.1619E-02
   4   8  11      421.61      501.33        8.36 o   0.7377E-04
   5   8  11      242.63      362.90        6.71 o   0.1252E-03
   6   8  11      112.38       75.85        5.66 o   0.5639E-03
   7   8  11     1497.09     1026.16       14.10 o   0.2009E-04
   8   8  11      204.78      120.15        7.56 o   0.3382E-03
  -8   9  11      183.96      121.40        6.68 o   0.3482E-03
  -7   9  11     1696.08     1579.30       18.88 o   0.1179E-04
  -6   9  11     1370.78     1533.06       15.51 o   0.1408E-04
  -5   9  11      116.27      136.52        5.66 o   0.4061E-03
  -4   9  11      584.99      628.15        9.63 o   0.5476E-04
  -3   9  11     5356.29     5011.49       28.00 o   0.1503E-05
  -2   9  11     1590.46     1751.08       14.31 o   0.1055E-04
  -1   9  11       50.78       28.25        4.50 o   0.1754E-02
   0   9  11        3.72        1.13        4.02 o   0.2060E-01
   1   9  11       29.24       17.49        4.35 o   0.2905E-02
   2   9  11     1539.13     1681.92       15.13 o   0.1120E-04
   3   9  11     5218.57     4854.50       32.50 o   0.1586E-05
   4   9  11      785.10      792.70       11.81 o   0.3806E-04
   5   9  11      158.10      158.40        6.25 o   0.3245E-03
   6   9  11     1426.61     1569.96       14.87 o   0.1345E-04
   7   9  11     1814.05     1733.16       15.41 o   0.1030E-04
   8   9  11      142.46       84.45        6.35 o   0.4899E-03
   9   9  11        8.72       39.81        4.00 o   0.1984E-02
  -9  10  11      731.22      657.13       10.16 o   0.4994E-04
  -8  10  11      901.79      994.96       11.93 o   0.2757E-04
  -7  10  11      283.08      342.24        8.09 o   0.1279E-03
  -6  10  11      644.30      571.20       11.01 o   0.5583E-04
  -5  10  11     1223.01     1324.82       14.51 o   0.1733E-04
  -4  10  11     1494.30     1660.25       14.55 o   0.1185E-04
  -3  10  11     1398.03     1448.06       15.14 o   0.1498E-04
  -2  10  11      295.67      341.96        7.36 o   0.1277E-03
  -1  10  11     2397.47     2079.01       20.41 o   0.6948E-05
   0  10  11      369.06      343.35        7.59 o   0.1174E-03
   1  10  11     2309.40     1987.97       18.04 o   0.7449E-05
   2  10  11      322.78      363.90        8.11 o   0.1168E-03
   3  10  11     1422.01     1438.51       15.83 o   0.1493E-04
   4  10  11     1550.09     1699.32       14.70 o   0.1132E-04
   5  10  11     1265.96     1366.70       14.52 o   0.1645E-04
   6  10  11      678.96      573.90       10.45 o   0.5402E-04
   7  10  11      230.27      270.39        6.94 o   0.1690E-03
   8  10  11      915.29     1010.35       12.21 o   0.2692E-04
   9  10  11      742.01      659.88       11.74 o   0.4926E-04
  10  10  11       66.42       31.21        4.70 o   0.1194E-02
  -9  11  11      188.25      124.07        6.35 o   0.3522E-03
  -8  11  11      340.76      407.50        7.96 o   0.1157E-03
  -7  11  11      157.72      176.30        6.09 o   0.3100E-03
  -6  11  11     1092.21     1033.76       13.35 o   0.2492E-04
  -5  11  11       47.72       46.54        5.21 o   0.1211E-02
  -4  11  11      337.75      265.10        8.32 o   0.1535E-03
  -3  11  11       57.09      105.84        5.58 o   0.6267E-03
  -2  11  11       93.14      118.18        5.90 o   0.4900E-03
  -1  11  11      218.92      189.00        6.51 o   0.2429E-03
   0  11  11     2652.10     2604.47       20.47 o   0.5203E-05
   1  11  11      154.07      129.24        5.87 o   0.3708E-03
   2  11  11      145.36      159.21        6.31 o   0.3375E-03
   3  11  11       79.93      130.15        5.50 o   0.4846E-03
   4  11  11      445.98      363.57        8.06 o   0.1050E-03
   5  11  11       63.92       63.02        4.70 o   0.8976E-03
   6  11  11      907.62      875.12       11.73 o   0.3246E-04
   7  11  11      160.23      178.21        6.03 o   0.3046E-03
   8  11  11      299.93      365.96        7.99 o   0.1347E-03
   9  11  11      173.69      102.47        7.36 o   0.4108E-03
  -8  12  11      454.52      461.56       10.55 o   0.8496E-04
  -7  12  11       10.94       47.43        4.01 o   0.1886E-02
  -6  12  11      295.91      333.15        7.76 o   0.1307E-03
  -5  12  11       86.07      136.65        5.68 o   0.4295E-03
  -4  12  11       50.95       77.39        5.29 o   0.8376E-03
  -3  12  11      361.98      358.23        8.35 o   0.1124E-03
  -2  12  11     1554.48     1609.61       14.71 o   0.1220E-04
  -1  12  11       13.40        9.21        4.57 o   0.5090E-02
   0  12  11     2123.79     2131.42       18.53 o   0.7437E-05
   1  12  11        8.96        6.99        4.85 o   0.6605E-02
   2  12  11     1375.92     1428.21       14.58 o   0.1480E-04
   3  12  11      367.11      355.65        7.56 o   0.1125E-03
   4  12  11       55.38       97.88        4.52 o   0.6747E-03
   5  12  11      107.40      164.02        5.76 o   0.3490E-03
   6  12  11      296.38      320.63        7.94 o   0.1347E-03
   7  12  11        9.76       35.55        3.85 o   0.2496E-02
   8  12  11      427.11      422.05        9.89 o   0.9445E-04
  -6  13  11      247.41      198.75        7.46 o   0.2179E-03
  -5  13  11      106.67       96.62        5.24 o   0.5171E-03
  -4  13  11      389.45      409.77        8.08 o   0.9527E-04
  -3  13  11      864.98      844.77       11.42 o   0.3406E-04
  -2  13  11      453.45      434.60        8.41 o   0.8517E-04
  -1  13  11     1694.59     1532.76       16.11 o   0.1253E-04
   0  13  11       77.21       67.72        5.36 o   0.8216E-03
   1  13  11     1705.08     1517.60       20.60 o   0.1258E-04
   2  13  11      465.91      425.67        9.47 o   0.8555E-04
   3  13  11      968.71      923.76       12.89 o   0.2948E-04
   4  13  11      371.20      377.16        8.04 o   0.1043E-03
   5  13  11       92.90      112.17        4.79 o   0.4875E-03
   6  13  11      277.40      206.64        7.01 o   0.2011E-03
  -4  14  11      571.79      548.81       15.66 o   0.6173E-04
  -3  14  11      426.14      415.26       10.36 o   0.9478E-04
  -2  14  11      214.04      246.81        6.89 o   0.1818E-03
  -1  14  11       58.59       37.63        4.78 o   0.1185E-02
   0  14  11      102.74      101.55        6.03 o   0.4985E-03
   1  14  11       47.46       31.25        4.88 o   0.1484E-02
   2  14  11      216.01      236.38        6.86 o   0.1877E-03
   3  14  11      442.70      412.54       10.32 o   0.9323E-04
   4  14  11      591.83      566.52       13.04 o   0.5915E-04
   0   0  12    20734.18    18607.62      245.65 o   0.1118E-06
   0   1  12     2797.38     2248.41       25.95 o   0.5747E-05
   1   1  12     2802.18     2438.27       24.62 o   0.5446E-05
  -1   2  12      618.68      674.79       10.10 o   0.4893E-04
   0   2  12     3240.19     2748.98       23.95 o   0.4167E-05
   1   2  12      596.91      653.41       10.73 o   0.5112E-04
   2   2  12      776.68      537.40       12.15 o   0.4790E-04
  -2   3  12     7218.89     6041.83       43.66 o   0.9502E-06
  -1   3  12     8036.02     6963.73       44.42 o   0.7531E-06
   0   3  12     3311.31     2530.91       22.95 o   0.4631E-05
   1   3  12     8104.03     7112.38       44.38 o   0.7310E-06
   2   3  12     7249.45     6074.58       44.53 o   0.9408E-06
   3   3  12    14523.58    14537.67       72.40 o   0.2033E-06
  -3   4  12     3945.01     4479.09       31.24 o   0.2014E-05
  -2   4  12      564.51      665.21       11.72 o   0.4829E-04
  -1   4  12     6754.19     5509.70       42.12 o   0.1131E-05
   0   4  12     1247.08     1599.69       14.75 o   0.1273E-04
   1   4  12     6718.69     5535.07       42.43 o   0.1130E-05
   2   4  12      438.74      526.31        9.56 o   0.6678E-04
   3   4  12     3915.52     4450.99       31.06 o   0.2041E-05
   4   4  12       18.38      178.57        3.89 o   0.4086E-03
  -4   5  12     3583.69     2907.61       20.43 o   0.3728E-05
  -3   5  12      185.27       99.88        5.60 o   0.3847E-03
  -2   5  12     2594.48     2547.02       21.14 o   0.5287E-05
  -1   5  12     6225.01     5632.21       36.92 o   0.1170E-05
   0   5  12     4625.87     3508.72       30.23 o   0.2431E-05
   1   5  12     6546.35     5968.38       41.18 o   0.1058E-05
   2   5  12     2372.87     2379.42       20.37 o   0.6010E-05
   3   5  12      223.43      153.41        6.02 o   0.2678E-03
   4   5  12     3644.16     3006.76       20.30 o   0.3555E-05
   5   5  12     2459.94     3211.70       17.27 o   0.3990E-05
  -5   6  12      948.68     1048.84       11.36 o   0.2496E-04
  -4   6  12      228.46      343.64        5.68 o   0.1404E-03
  -3   6  12      975.68      976.80        9.89 o   0.2650E-04
  -2   6  12      560.53      513.39        8.42 o   0.6775E-04
  -1   6  12      354.72      348.65        6.51 o   0.1210E-03
   0   6  12      518.19      549.96        6.71 o   0.6464E-04
   1   6  12      318.80      313.19        5.74 o   0.1385E-03
   2   6  12      586.78      509.54        7.82 o   0.6624E-04
   3   6  12     1006.30      977.69       10.62 o   0.2602E-04
   4   6  12      178.09      253.20        5.17 o   0.1990E-03
   5   6  12      884.89      989.50       10.26 o   0.2730E-04
   6   6  12     9822.39    10392.21       46.54 o   0.4082E-06
  -6   7  12      294.37      265.86        7.10 o   0.1656E-03
  -5   7  12      241.40      187.27        6.34 o   0.2415E-03
  -4   7  12      165.11      227.58        5.45 o   0.2400E-03
  -3   7  12      495.12      519.46        7.92 o   0.6762E-04
  -2   7  12     1610.08     1356.94       13.52 o   0.1389E-04
  -1   7  12      219.07      299.57        5.51 o   0.1565E-03
   0   7  12       34.74       85.57        3.56 o   0.9507E-03
   1   7  12      257.65      337.23        5.81 o   0.1335E-03
   2   7  12     1532.32     1289.24       13.59 o   0.1503E-04
   3   7  12      412.05      434.57        7.85 o   0.8575E-04
   4   7  12      182.68      243.08        5.70 o   0.2197E-03
   5   7  12      272.48      216.28        6.78 o   0.2054E-03
   6   7  12      330.03      314.24        7.43 o   0.1379E-03
   7   7  12     1909.76     1812.22       17.05 o   0.9505E-05
  -7   8  12     2939.21     2790.37       23.53 o   0.4341E-05
  -6   8  12      587.44      556.89       10.09 o   0.6168E-04
  -5   8  12      578.31      461.57        9.19 o   0.7874E-04
  -4   8  12      942.41      923.40       11.11 o   0.2908E-04
  -3   8  12      201.98      225.32        5.89 o   0.2253E-03
  -2   8  12      846.65      875.40       10.47 o   0.3229E-04
  -1   8  12     2614.25     2352.69       19.30 o   0.5691E-05
   0   8  12     1699.29     1095.13       15.38 o   0.1694E-04
   1   8  12     3057.75     2774.51       20.20 o   0.4308E-05
   2   8  12      791.66      824.21       10.74 o   0.3541E-04
   3   8  12      293.95      298.02        7.45 o   0.1534E-03
   4   8  12      985.90      980.66       13.05 o   0.2672E-04
   5   8  12      506.94      391.65        8.82 o   0.9684E-04
   6   8  12      514.14      497.85        8.96 o   0.7270E-04
   7   8  12     2995.84     2853.38       20.87 o   0.4191E-05
   8   8  12      223.60      251.56        8.04 o   0.2112E-03
  -8   9  12     1279.68     1423.41       14.64 o   0.1600E-04
  -7   9  12      907.77      936.09       12.89 o   0.2902E-04
  -6   9  12      928.77     1008.58       12.80 o   0.2613E-04
  -5   9  12      152.75       97.48        6.27 o   0.4508E-03
  -4   9  12     3371.21     3397.12       23.43 o   0.3213E-05
  -3   9  12      282.31      294.02        6.65 o   0.1479E-03
  -2   9  12      329.55      248.34        7.18 o   0.1640E-03
  -1   9  12       69.44       37.79        4.70 o   0.1174E-02
   0   9  12      300.49      299.57        7.56 o   0.1538E-03
   1   9  12       74.03       49.03        5.19 o   0.9929E-03
   2   9  12      278.67      213.48        7.17 o   0.1981E-03
   3   9  12      247.07      240.94        7.51 o   0.1826E-03
   4   9  12     3388.26     3429.14       26.52 o   0.3167E-05
   5   9  12      151.82       92.21        6.12 o   0.4659E-03
   6   9  12      976.65     1093.41       11.83 o   0.2356E-04
   7   9  12     1007.04     1045.40       11.23 o   0.2470E-04
   8   9  12     1139.20     1314.92       14.25 o   0.1847E-04
   9   9  12     2062.84     2201.43       17.71 o   0.7528E-05
  -9  10  12      439.91      312.66        8.74 o   0.1208E-03
  -8  10  12       91.75       74.29        5.04 o   0.6890E-03
  -7  10  12       90.97      153.84        5.70 o   0.3950E-03
  -6  10  12     1348.99     1425.77       15.42 o   0.1490E-04
  -5  10  12       53.90       65.68        5.63 o   0.9307E-03
  -4  10  12      118.37      149.22        5.75 o   0.3947E-03
  -3  10  12      509.52      487.95        9.27 o   0.7418E-04
  -2  10  12     2143.28     1928.43       18.45 o   0.8376E-05
  -1  10  12      357.24      326.71        8.38 o   0.1210E-03
   0  10  12      181.43      253.43        6.45 o   0.2079E-03
   1  10  12      331.91      290.02        7.49 o   0.1379E-03
   2  10  12     2032.16     1829.44       18.37 o   0.9143E-05
   3  10  12      479.66      457.72        9.55 o   0.8063E-04
   4  10  12      120.38      147.64        5.97 o   0.3934E-03
   5  10  12       51.82       60.59        5.23 o   0.9983E-03
   6  10  12     1452.93     1543.68       14.91 o   0.1313E-04
   7  10  12       97.90      155.35        5.45 o   0.3820E-03
   8  10  12      114.51       91.87        6.28 o   0.5440E-03
   9  10  12      341.46      252.97        8.65 o   0.1612E-03
  10  10  12     2479.10     2442.70       25.16 o   0.5751E-05
  -9  11  12      635.44      480.94       10.96 o   0.6569E-04
  -8  11  12      105.87       67.62        5.14 o   0.6476E-03
  -7  11  12      214.62      249.12        6.70 o   0.1772E-03
  -6  11  12      391.57      336.35        8.07 o   0.1210E-03
  -5  11  12        7.44       19.28        4.89 o   0.3711E-02
  -4  11  12       55.28       55.06        5.48 o   0.1033E-02
  -3  11  12     1059.59      962.28       13.32 o   0.2579E-04
  -2  11  12       39.55       31.09        5.32 o   0.1477E-02
  -1  11  12     2505.82     2338.66       19.74 o   0.6047E-05
   0  11  12        4.68        1.00        4.66 o   0.1215E-01
   1  11  12     2372.49     2170.88       19.56 o   0.6780E-05
   2  11  12       91.29       86.86        5.46 o   0.5821E-03
   3  11  12      998.61      932.25       12.04 o   0.2741E-04
   4  11  12       54.03       67.51        4.95 o   0.8921E-03
   5  11  12       13.42       21.79        4.27 o   0.3081E-02
   6  11  12      352.04      295.89        7.92 o   0.1406E-03
   7  11  12      235.73      279.50        6.60 o   0.1555E-03
   8  11  12       85.43       45.88        5.71 o   0.8795E-03
   9  11  12      585.62      425.43       11.56 o   0.7559E-04
  -8  12  12      740.90      594.91       24.24 o   0.4916E-04
  -7  12  12      172.77      191.00        6.07 o   0.2645E-03
  -6  12  12      182.51      264.70        6.35 o   0.1991E-03
  -5  12  12      411.44      402.90        8.81 o   0.9465E-04
  -4  12  12      425.29      385.15        9.00 o   0.1032E-03
  -3  12  12      961.45      980.21       12.15 o   0.2749E-04
  -2  12  12      433.20      412.53        7.95 o   0.9728E-04
  -1  12  12     1982.62     2155.87       16.76 o   0.7616E-05
   0  12  12      422.19      506.56        8.64 o   0.7712E-04
   1  12  12     1768.73     1922.65       17.59 o   0.9205E-05
   2  12  12      423.22      395.99        8.68 o   0.1018E-03
   3  12  12      981.96     1001.71       11.89 o   0.2665E-04
   4  12  12      362.92      311.21        7.94 o   0.1326E-03
   5  12  12      414.65      400.97        8.64 o   0.9521E-04
   6  12  12      243.63      274.33        7.45 o   0.1736E-03
   7  12  12      126.49      177.60        5.41 o   0.3114E-03
   8  12  12      704.63      592.08       13.95 o   0.5166E-04
  -6  13  12      253.57      209.58        9.22 o   0.2093E-03
  -5  13  12     1721.56     1589.23       17.32 o   0.1170E-04
  -4  13  12      858.78      869.00       12.33 o   0.3258E-04
  -3  13  12      189.28      158.23        6.38 o   0.2985E-03
  -2  13  12      174.96      242.88        6.06 o   0.2136E-03
  -1  13  12      124.05      123.50        5.31 o   0.3940E-03
   0  13  12       -4.36        7.89        4.67 o   0.5420E-02
   1  13  12      182.67      164.49        7.67 o   0.2760E-03
   2  13  12      204.59      257.97        7.03 o   0.1920E-03
   3  13  12      194.25      161.66        6.92 o   0.2908E-03
   4  13  12      895.85      926.50       12.19 o   0.2991E-04
   5  13  12     1801.89     1640.54       17.19 o   0.1100E-04
   6  13  12      235.14      191.85        8.66 o   0.2313E-03
  -3  14  12        3.00       18.73        4.61 o   0.3917E-02
  -2  14  12      359.50      381.64        8.74 o   0.1136E-03
  -1  14  12      538.04      434.93       10.87 o   0.8204E-04
   0  14  12       88.40       88.39        5.52 o   0.5770E-03
   1  14  12      619.29      480.80       10.98 o   0.7000E-04
   2  14  12      390.26      402.24        8.75 o   0.1049E-03
   3  14  12        6.90       10.27        4.74 o   0.5381E-02
   0   1  13     1818.12     1833.68       20.38 o   0.9499E-05
   1   1  13      973.37     1405.04       14.98 o   0.1732E-04
  -1   2  13     9847.81     9998.48       55.33 o   0.4262E-06
   0   2  13     8857.79     9694.38       51.18 o   0.4646E-06
   1   2  13    10182.32    10349.55       60.59 o   0.3998E-06
   2   2  13     1898.99     2862.64       18.57 o   0.5628E-05
  -2   3  13      320.64      207.35        8.57 o   0.1814E-03
  -1   3  13     4060.06     2824.55       28.41 o   0.3513E-05
   0   3  13     1101.28      594.51       13.00 o   0.3853E-04
   1   3  13     4035.42     2733.42       27.26 o   0.3645E-05
   2   3  13      183.49      126.60        7.36 o   0.3238E-03
   3   3  13       69.64      118.27        5.47 o   0.5425E-03
  -3   4  13      109.41      106.95        6.10 o   0.4864E-03
  -2   4  13     2062.28     1916.76       21.92 o   0.8443E-05
  -1   4  13      796.12      338.92       12.92 o   0.6783E-04
   0   4  13     7026.37     7447.67       42.88 o   0.7713E-06
   1   4  13      883.09      416.79       12.87 o   0.5524E-04
   2   4  13     1984.35     1811.99       18.28 o   0.9177E-05
   3   4  13      133.59      139.82        5.66 o   0.3729E-03
   4   4  13     1005.79      870.91       10.82 o   0.2817E-04
  -4   5  13      378.30      351.91        6.38 o   0.1146E-03
  -3   5  13      266.54      298.49        5.73 o   0.1420E-03
  -2   5  13      995.97      831.87       10.62 o   0.3181E-04
  -1   5  13       21.72        6.82        3.58 o   0.5409E-02
   0   5  13      304.86      552.15        6.18 o   0.8501E-04
   1   5  13       24.26       34.75        3.48 o   0.2099E-02
   2   5  13     1107.02      934.31       11.08 o   0.2693E-04
   3   5  13      208.13      237.11        5.34 o   0.1879E-03
   4   5  13      338.17      312.82        6.13 o   0.1336E-03
   5   5  13     1710.12     1617.11       14.20 o   0.1156E-04
  -5   6  13     1142.73     1198.39       12.64 o   0.2031E-04
  -4   6  13     1165.45     1094.94       11.46 o   0.2114E-04
  -3   6  13     6831.30     6431.61       31.80 o   0.9222E-06
  -2   6  13      703.75      656.20        9.03 o   0.4825E-04
  -1   6  13      960.50     1022.17        9.71 o   0.2562E-04
   0   6  13      849.49     1118.51        8.57 o   0.2410E-04
   1   6  13      911.45      987.23        8.94 o   0.2720E-04
   2   6  13      572.68      566.80        7.42 o   0.6111E-04
   3   6  13     6751.52     6460.22       32.25 o   0.9244E-06
   4   6  13     1192.94     1114.38       11.17 o   0.2048E-04
   5   6  13     1251.64     1292.84       12.80 o   0.1787E-04
   6   6  13       45.80        3.16        4.79 o   0.2603E-02
  -6   7  13      796.74      838.41       10.91 o   0.3560E-04
  -5   7  13     5097.57     4865.49       29.95 o   0.1625E-05
  -4   7  13       27.00       17.02        4.26 o   0.2836E-02
  -3   7  13     1371.72     1373.73       12.78 o   0.1532E-04
  -2   7  13      431.25      556.25        7.27 o   0.6587E-04
  -1   7  13      660.50      603.42        8.64 o   0.5573E-04
   0   7  13      138.18       54.29        4.78 o   0.5678E-03
   1   7  13      725.52      651.35        8.89 o   0.4962E-04
   2   7  13      407.64      539.42        7.61 o   0.6917E-04
   3   7  13     1400.57     1343.60       14.15 o   0.1546E-04
   4   7  13       26.88       21.16        4.30 o   0.2470E-02
   5   7  13     5028.33     4827.23       29.34 o   0.1654E-05
   6   7  13      677.65      712.58       10.87 o   0.4512E-04
   7   7  13      159.68      365.68        6.28 o   0.1441E-03
  -7   8  13     1398.12     1359.01       16.02 o   0.1546E-04
  -6   8  13     3136.50     2587.22       22.14 o   0.4555E-05
  -5   8  13     2224.59     2021.04       17.29 o   0.7611E-05
  -4   8  13     3097.26     2860.03       21.33 o   0.4101E-05
  -3   8  13     2285.08     2060.54       17.21 o   0.7367E-05
  -2   8  13      281.92      230.82        6.75 o   0.1899E-03
  -1   8  13      433.77      485.80        8.62 o   0.7834E-04
   0   8  13     9893.90    10006.89       46.76 o   0.4154E-06
   1   8  13      453.57      514.65        8.15 o   0.7314E-04
   2   8  13      201.07      159.73        6.49 o   0.2885E-03
   3   8  13     2364.02     2080.23       19.20 o   0.7131E-05
   4   8  13     3247.28     3020.86       24.21 o   0.3749E-05
   5   8  13     2117.88     1911.08       18.19 o   0.8314E-05
   6   8  13     2895.94     2393.48       21.45 o   0.5210E-05
   7   8  13     1469.64     1429.21       14.30 o   0.1427E-04
   8   8  13       12.58       25.58        5.36 o   0.2777E-02
  -8   9  13      230.97      329.78        7.17 o   0.1437E-03
  -7   9  13      691.87      771.22       12.12 o   0.4012E-04
  -6   9  13     1063.63      919.71       13.89 o   0.2739E-04
  -5   9  13     1460.83     1571.01       14.64 o   0.1326E-04
  -4   9  13      999.47      983.49       11.64 o   0.2555E-04
  -3   9  13      250.71      255.09        6.47 o   0.1823E-03
  -2   9  13      184.31      170.68        6.05 o   0.2830E-03
  -1   9  13     1315.86     1396.32       14.11 o   0.1585E-04
   0   9  13      945.57     1063.36       12.20 o   0.2368E-04
   1   9  13     1359.74     1431.82       14.20 o   0.1516E-04
   2   9  13      219.98      204.53        7.33 o   0.2290E-03
   3   9  13      294.09      303.74        8.31 o   0.1480E-03
   4   9  13     1105.22     1072.51       14.75 o   0.2222E-04
   5   9  13     1328.78     1408.32       14.61 o   0.1570E-04
   6   9  13     1129.48      983.63       12.73 o   0.2483E-04
   7   9  13      702.05      838.87        9.57 o   0.3668E-04
   8   9  13      174.27      266.58        6.38 o   0.1892E-03
   9   9  13      624.72      519.72        9.32 o   0.5919E-04
  -9  10  13     1173.96      904.62       13.44 o   0.2710E-04
  -8  10  13      266.54      327.64        6.61 o   0.1502E-03
  -7  10  13     1659.55     1803.93       17.15 o   0.1005E-04
  -6  10  13      147.61       79.26        6.33 o   0.4789E-03
  -5  10  13     1235.29     1155.66       13.95 o   0.2013E-04
  -4  10  13      213.94      180.40        6.56 o   0.2611E-03
  -3  10  13     1145.58     1149.61       13.37 o   0.2119E-04
  -2  10  13     2823.04     2531.45       21.69 o   0.5037E-05
  -1  10  13     2692.28     2595.87       22.51 o   0.5037E-05
   0  10  13       29.51       62.15        4.96 o   0.1121E-02
   1  10  13     2720.92     2656.31       21.38 o   0.4883E-05
   2  10  13     3144.50     2831.15       24.39 o   0.4166E-05
   3  10  13     1231.62     1232.46       15.57 o   0.1895E-04
   4  10  13      182.28      144.15        6.58 o   0.3280E-03
   5  10  13     1363.43     1273.60       15.36 o   0.1728E-04
   6  10  13      141.76       71.06        6.03 o   0.5170E-03
   7  10  13     1691.41     1849.07       16.81 o   0.9685E-05
   8  10  13      258.84      318.36        7.99 o   0.1552E-03
   9  10  13     1126.74      829.29       14.61 o   0.3000E-04
  10  10  13     1776.32     1766.30       23.87 o   0.1019E-04
  -9  11  13      308.16      329.67       16.94 o   0.1278E-03
  -8  11  13       85.99       46.27        4.70 o   0.9301E-03
  -7  11  13      501.78      470.90        9.26 o   0.7912E-04
  -6  11  13       30.54       30.42        4.66 o   0.1885E-02
  -5  11  13      244.13      344.99        7.35 o   0.1430E-03
  -4  11  13      510.51      485.78        9.93 o   0.7672E-04
  -3  11  13      172.82      121.66        7.08 o   0.3354E-03
  -2  11  13      533.47      470.62        9.14 o   0.7863E-04
  -1  11  13     1103.79     1223.24       12.67 o   0.2021E-04
   0  11  13      224.84      193.64        7.04 o   0.2259E-03
   1  11  13     1020.34     1146.61       12.73 o   0.2257E-04
   2  11  13      576.71      510.13       10.16 o   0.7017E-04
   3  11  13      160.77      105.96        6.21 o   0.3764E-03
   4  11  13      473.48      481.30        8.80 o   0.8034E-04
   5  11  13      267.82      362.95        6.73 o   0.1328E-03
   6  11  13       35.95       39.62        4.58 o   0.1482E-02
   7  11  13      489.20      462.73        9.72 o   0.8135E-04
   8  11  13       80.23       40.17        5.34 o   0.1024E-02
   9  11  13      324.46      345.76        9.12 o   0.1237E-03
  -7  12  13      228.57      253.11        7.44 o   0.1796E-03
  -6  12  13       73.51      139.51        5.73 o   0.4455E-03
  -5  12  13      941.77      951.65       13.12 o   0.2981E-04
  -4  12  13      324.70      241.74        7.86 o   0.1610E-03
  -3  12  13      142.52      150.12        5.64 o   0.3352E-03
  -2  12  13       48.10       60.82        4.39 o   0.1055E-02
  -1  12  13       27.70       66.99        4.94 o   0.1023E-02
   0  12  13      135.77      128.60        5.67 o   0.3726E-03
   1  12  13       52.83       90.33        5.51 o   0.7028E-03
   2  12  13       67.47       77.60        5.27 o   0.7949E-03
   3  12  13      143.27      145.49        5.76 o   0.3395E-03
   4  12  13      248.12      186.00        6.90 o   0.2182E-03
   5  12  13      917.53      935.62       11.65 o   0.3066E-04
   6  12  13       63.46      125.51        5.09 o   0.5066E-03
   7  12  13      129.89      189.34        5.82 o   0.2750E-03
  -6  13  13      578.94      597.42       15.31 o   0.5944E-04
  -5  13  13      680.66      735.27       11.79 o   0.4463E-04
  -4  13  13      883.28      945.43       12.16 o   0.3048E-04
  -3  13  13      182.11      232.99        6.70 o   0.2303E-03
  -2  13  13       50.95       43.58        4.85 o   0.1176E-02
  -1  13  13      398.41      397.65        8.63 o   0.9809E-04
   0  13  13      682.48      623.18       11.80 o   0.5326E-04
   1  13  13      400.66      385.56        9.37 o   0.9994E-04
   2  13  13       70.68       65.85        5.82 o   0.8006E-03
   3  13  13      201.80      254.81        7.00 o   0.2057E-03
   4  13  13      827.11      874.82       11.86 o   0.3406E-04
   5  13  13      793.79      855.42       11.45 o   0.3571E-04
   6  13  13      615.07      641.88       22.32 o   0.5331E-04
  -3  14  13      329.55      315.33       24.62 o   0.1263E-03
  -2  14  13      400.79      316.58       10.96 o   0.1135E-03
  -1  14  13      468.23      464.16       10.50 o   0.8099E-04
   0  14  13       -1.69        5.36        4.47 o   0.1424E-01
   1  14  13      408.86      414.38        9.34 o   0.9493E-04
   2  14  13      481.33      383.22        9.74 o   0.8973E-04
   3  14  13      312.64      316.09       11.70 o   0.1368E-03
   0   1  14     1337.14      853.75       18.57 o   0.2484E-04
   1   1  14      443.91      465.90       10.55 o   0.8132E-04
  -1   2  14      809.68      841.50       13.37 o   0.3475E-04
   0   2  14    16377.83    13503.85       83.96 o   0.2020E-06
   1   2  14      757.42      793.48       12.75 o   0.3811E-04
   2   2  14     1283.48     1628.79       15.48 o   0.1293E-04
  -2   3  14     3881.43     3343.56       29.44 o   0.2919E-05
  -1   3  14     3653.07     3407.67       26.73 o   0.2914E-05
   0   3  14     6708.84     5284.54       42.27 o   0.1169E-05
   1   3  14     3573.95     3359.46       27.58 o   0.3004E-05
   2   3  14     4068.56     3532.86       30.72 o   0.2663E-05
   3   3  14      381.73      213.49        9.44 o   0.1492E-03
  -3   4  14     2289.35     1679.25       15.75 o   0.8844E-05
  -2   4  14      541.95      667.33        9.38 o   0.5039E-04
  -1   4  14     6233.06     5407.58       43.67 o   0.1209E-05
   0   4  14      255.42      353.49        8.72 o   0.1258E-03
   1   4  14     6101.88     5269.36       40.37 o   0.1263E-05
   2   4  14      594.42      711.52        8.65 o   0.4561E-04
   3   4  14     2553.32     1831.07       16.51 o   0.7542E-05
   4   4  14      786.58      453.05        9.19 o   0.5608E-04
  -4   5  14     1260.81     1637.86       11.79 o   0.1298E-04
  -3   5  14     3254.63     3302.49       19.30 o   0.3408E-05
  -2   5  14       98.09       56.68        4.29 o   0.7793E-03
  -1   5  14     1264.09     1081.26       11.53 o   0.2186E-04
   0   5  14     1935.84     1948.71       13.88 o   0.8472E-05
   1   5  14     1243.11     1053.26       11.51 o   0.2266E-04
   2   5  14      122.34       67.33        4.26 o   0.6377E-03
   3   5  14     3014.84     3099.67       17.78 o   0.3836E-05
   4   5  14     1428.37     1843.52       12.30 o   0.1066E-04
   5   5  14      107.69      220.86        4.83 o   0.2734E-03
  -5   6  14      171.85      230.00        6.38 o   0.2123E-03
  -4   6  14      446.54      478.93        7.33 o   0.7863E-04
  -3   6  14     1818.79     1558.10       14.60 o   0.1134E-04
  -2   6  14     1559.66     1529.01       13.66 o   0.1343E-04
  -1   6  14     1118.65      863.85       10.47 o   0.2776E-04
   0   6  14     5756.51     4576.25       27.90 o   0.1574E-05
   1   6  14     1053.27      812.06        9.86 o   0.3054E-04
   2   6  14     1686.77     1642.54       13.26 o   0.1189E-04
   3   6  14     1783.53     1523.33       14.15 o   0.1179E-04
   4   6  14      396.46      426.93        6.71 o   0.9166E-04
   5   6  14      130.24      202.19        5.60 o   0.2576E-03
   6   6  14     1497.63     1252.45       15.11 o   0.1731E-04
  -6   7  14      635.18      699.52        9.85 o   0.4590E-04
  -5   7  14     1895.85     1879.01       17.01 o   0.9344E-05
  -4   7  14     5445.25     5628.86       30.70 o   0.1283E-05
  -3   7  14     1234.98     1060.43       12.27 o   0.2248E-04
  -2   7  14      550.47      606.72        8.50 o   0.5950E-04
  -1   7  14      543.28      381.01        8.28 o   0.8582E-04
   0   7  14      105.66      347.63        4.57 o   0.1572E-03
   1   7  14      527.12      370.26        7.59 o   0.8959E-04
   2   7  14      535.17      585.74        8.76 o   0.6229E-04
   3   7  14     1033.42      898.27       12.62 o   0.2922E-04
   4   7  14     5494.43     5662.41       31.89 o   0.1266E-05
   5   7  14     1683.95     1709.29       15.70 o   0.1107E-04
   6   7  14      736.60      799.16       11.25 o   0.3767E-04
   7   7  14     2024.00     2079.06       17.65 o   0.8037E-05
  -7   8  14      612.78      613.85       11.03 o   0.5376E-04
  -6   8  14      297.02      310.61        7.38 o   0.1485E-03
  -5   8  14      348.72      302.81        7.76 o   0.1438E-03
  -4   8  14     1784.19     1604.75       15.81 o   0.1154E-04
  -3   8  14     1475.71     1343.33       14.36 o   0.1567E-04
  -2   8  14     1305.60     1374.02       14.15 o   0.1614E-04
  -1   8  14     1934.68     1891.11       17.94 o   0.8896E-05
   0   8  14      211.16      119.53        6.57 o   0.3167E-03
   1   8  14     1847.11     1755.90       16.48 o   0.9900E-05
   2   8  14     1292.62     1324.60       14.46 o   0.1686E-04
   3   8  14     1415.89     1294.07       14.58 o   0.1666E-04
   4   8  14     1793.87     1624.90       17.07 o   0.1135E-04
   5   8  14      319.90      269.13        7.88 o   0.1644E-03
   6   8  14      263.75      282.09        7.17 o   0.1692E-03
   7   8  14      567.44      599.18        9.30 o   0.5704E-04
   8   8  14      787.75      829.16       11.76 o   0.3652E-04
  -8   9  14      178.48      170.52        6.69 o   0.3007E-03
  -7   9  14      223.10      125.81        7.74 o   0.3034E-03
  -6   9  14     1131.10     1160.83       13.47 o   0.2186E-04
  -5   9  14      931.04      881.61       11.54 o   0.3276E-04
  -4   9  14      988.92     1040.41       11.99 o   0.2487E-04
  -3   9  14     1659.92     1820.03       14.73 o   0.1026E-04
  -2   9  14      289.18      417.32        7.72 o   0.1083E-03
  -1   9  14     1734.87     1649.89       17.11 o   0.1131E-04
   0   9  14     1951.88     1625.71       18.24 o   0.1064E-04
   1   9  14     1631.88     1549.83       17.05 o   0.1252E-04
   2   9  14      272.99      398.80        8.38 o   0.1151E-03
   3   9  14     1822.59     1950.04       19.05 o   0.9022E-05
   4   9  14      800.39      856.16       12.79 o   0.3348E-04
   5   9  14      809.70      751.45       11.52 o   0.4115E-04
   6   9  14     1153.51     1181.38       12.89 o   0.2126E-04
   7   9  14      212.81      125.99        6.21 o   0.3104E-03
   8   9  14      166.98      159.63        6.37 o   0.3259E-03
   9   9  14      169.60       93.34        5.82 o   0.4194E-03
  -9  10  14     1172.64     1090.47       13.42 o   0.2089E-04
  -8  10  14       65.06       65.23        4.85 o   0.8471E-03
  -7  10  14      145.69      147.88        6.20 o   0.3633E-03
  -6  10  14     1353.87     1265.24       14.64 o   0.1703E-04
  -5  10  14     2813.89     2772.40       22.97 o   0.4581E-05
  -4  10  14      336.68      408.81        7.55 o   0.9911E-04
  -3  10  14       80.98       37.49        5.40 o   0.1011E-02
  -2  10  14     1014.99     1025.48       13.33 o   0.2473E-04
  -1  10  14     1316.16     1419.66       15.39 o   0.1501E-04
   0  10  14      693.61      653.17       10.97 o   0.4928E-04
   1  10  14     1342.92     1439.54       14.94 o   0.1466E-04
   2  10  14     1085.02     1104.22       14.58 o   0.2213E-04
   3  10  14       85.78       51.14        6.24 o   0.8332E-03
   4  10  14      376.83      466.84        8.37 o   0.8420E-04
   5  10  14     2837.72     2798.17       21.77 o   0.4515E-05
   6  10  14     1282.71     1229.52       13.92 o   0.1809E-04
   7  10  14      157.51      175.44        6.45 o   0.3095E-03
   8  10  14      116.15       98.62        7.34 o   0.5068E-03
   9  10  14     1131.40     1050.54       14.44 o   0.2207E-04
  10  10  14      933.72      914.84       28.13 o   0.2868E-04
  -8  11  14      498.72      638.90        8.70 o   0.5701E-04
  -7  11  14      563.45      730.34        9.76 o   0.4651E-04
  -6  11  14       64.76       70.42        4.84 o   0.7571E-03
  -5  11  14       73.33       81.04        5.94 o   0.7500E-03
  -4  11  14      350.58      265.85        8.18 o   0.1467E-03
  -3  11  14      774.49      773.29       11.96 o   0.3736E-04
  -2  11  14      880.12      844.31       11.85 o   0.3339E-04
  -1  11  14       93.20       87.52        5.46 o   0.5862E-03
   0  11  14     1123.14     1069.49       13.80 o   0.2283E-04
   1  11  14       86.87       88.29        6.08 o   0.5957E-03
   2  11  14      823.92      804.43       12.23 o   0.3616E-04
   3  11  14      844.52      830.09       11.53 o   0.3354E-04
   4  11  14      343.19      260.78        7.75 o   0.1503E-03
   5  11  14       72.58       81.27        4.84 o   0.7626E-03
   6  11  14       91.03       91.34        5.15 o   0.5645E-03
   7  11  14      554.57      728.26       10.48 o   0.4695E-04
   8  11  14      542.32      684.79       10.38 o   0.5136E-04
  -7  12  14      404.66      411.40       10.12 o   0.9413E-04
  -6  12  14      144.44      155.42        5.77 o   0.3132E-03
  -5  12  14      306.61      269.24        8.37 o   0.1607E-03
  -4  12  14       58.04       69.31        5.23 o   0.8713E-03
  -3  12  14       34.90       72.83        4.91 o   0.1005E-02
  -2  12  14      152.43      145.22        6.31 o   0.3478E-03
  -1  12  14     1276.52     1191.48       14.29 o   0.1898E-04
   0  12  14        8.19       12.65        4.33 o   0.4497E-02
   1  12  14     1323.70     1195.73       15.29 o   0.1853E-04
   2  12  14      190.12      177.22        6.54 o   0.2752E-03
   3  12  14       30.84       79.11        4.31 o   0.9556E-03
   4  12  14       31.89       35.87        4.41 o   0.1670E-02
   5  12  14      228.65      188.68        6.66 o   0.2384E-03
   6  12  14      172.36      163.23        6.47 o   0.2821E-03
   7  12  14      475.69      458.96       10.92 o   0.7949E-04
  -5  13  14      120.11      106.13        6.17 o   0.4628E-03
  -4  13  14      336.80      379.83        8.34 o   0.1176E-03
  -3  13  14      222.41      228.05        6.85 o   0.2139E-03
  -2  13  14      356.48      375.46        7.95 o   0.1035E-03
  -1  13  14     1023.92     1138.11       14.22 o   0.2276E-04
   0  13  14       16.48        8.60        5.03 o   0.4208E-02
   1  13  14     1075.04     1170.63       14.37 o   0.2151E-04
   2  13  14      404.11      400.03        9.23 o   0.9274E-04
   3  13  14      241.53      258.88        6.82 o   0.1871E-03
   4  13  14      332.34      370.98        7.58 o   0.1210E-03
   5  13  14       72.40       64.64        5.43 o   0.7749E-03
  -2  14  14     1293.21     1291.98       27.66 o   0.1735E-04
  -1  14  14      103.35      112.79        6.26 o   0.4939E-03
   0  14  14       45.73       13.78        5.04 o   0.2341E-02
   1  14  14      123.93      133.30        6.17 o   0.4097E-03
   2  14  14     1361.88     1290.34       22.15 o   0.1700E-04
   0   1  15     4806.52     4015.46       34.12 o   0.1995E-05
   1   1  15     3289.91     4134.51       29.57 o   0.2532E-05
  -1   2  15      846.32      894.77       14.13 o   0.3243E-04
   0   2  15     8354.01     6182.95       50.19 o   0.8418E-06
   1   2  15      689.68      714.92       13.08 o   0.4480E-04
   2   2  15     3107.46     1684.63       26.26 o   0.7282E-05
  -2   3  15     8688.95     8341.51       54.94 o   0.5737E-06
  -1   3  15     5202.10     4461.34       36.53 o   0.1748E-05
   0   3  15     2392.58     1827.36       24.54 o   0.7942E-05
   1   3  15     5249.88     4460.35       36.17 o   0.1737E-05
   2   3  15     8465.83     8186.73       52.08 o   0.5967E-06
   3   3  15       12.82       42.45        3.65 o   0.2006E-02
  -3   4  15     2300.65     2101.97       15.16 o   0.7153E-05
  -2   4  15      276.72      226.89        6.04 o   0.1910E-03
  -1   4  15      381.58      354.49        7.39 o   0.1058E-03
   0   4  15     9274.25     8872.07       49.35 o   0.5199E-06
   1   4  15      379.34      349.08        6.87 o   0.1080E-03
   2   4  15      280.90      213.44        5.39 o   0.1987E-03
   3   4  15     2340.79     2121.66       14.42 o   0.7000E-05
   4   4  15      598.32      608.13        8.23 o   0.5614E-04
  -4   5  15      903.00      839.58       10.05 o   0.3293E-04
  -3   5  15     4761.55     4534.12       24.53 o   0.1809E-05
  -2   5  15      485.19      523.78        7.39 o   0.7046E-04
  -1   5  15       31.05       53.33        3.58 o   0.1245E-02
   0   5  15     2462.20     2372.77       15.72 o   0.6181E-05
   1   5  15       15.90       36.52        3.35 o   0.1944E-02
   2   5  15      452.94      490.84        6.82 o   0.7727E-04
   3   5  15     4540.91     4374.84       23.99 o   0.1945E-05
   4   5  15      870.32      819.67       10.04 o   0.3444E-04
   5   5  15       55.65       31.78        4.48 o   0.1209E-02
  -5   6  15      139.54      142.40        5.94 o   0.3620E-03
  -4   6  15      199.57      303.59        5.68 o   0.1686E-03
  -3   6  15       65.65       82.01        4.35 o   0.7295E-03
  -2   6  15     1705.45     1525.79       14.34 o   0.1223E-04
  -1   6  15     2075.92     2108.30       15.79 o   0.7558E-05
   0   6  15     1398.16     1609.11       11.93 o   0.1253E-04
   1   6  15     1921.97     1968.03       13.78 o   0.8524E-05
   2   6  15     1777.52     1574.27       13.84 o   0.1157E-04
   3   6  15      126.46      129.55        4.91 o   0.4100E-03
   4   6  15      179.25      255.15        5.36 o   0.2034E-03
   5   6  15      175.86      170.10        6.18 o   0.2879E-03
   6   6  15     1162.15     1383.93       13.98 o   0.1644E-04
  -6   7  15     1970.57     1870.95       18.20 o   0.8848E-05
  -5   7  15     1304.02     1193.99       14.47 o   0.1812E-04
  -4   7  15     1641.94     1538.77       15.55 o   0.1280E-04
  -3   7  15     2079.30     2353.93       17.04 o   0.6517E-05
  -2   7  15      184.70      199.17        5.98 o   0.2393E-03
  -1   7  15      560.55      447.25        8.42 o   0.7872E-04
   0   7  15     2286.13     2001.20       16.83 o   0.7765E-05
   1   7  15      669.96      529.76        8.87 o   0.6235E-04
   2   7  15      192.30      207.33        5.87 o   0.2270E-03
   3   7  15     2068.53     2332.31       18.16 o   0.6601E-05
   4   7  15     1583.70     1473.25       16.11 o   0.1369E-04
   5   7  15     1297.00     1236.01       14.28 o   0.1754E-04
   6   7  15     1907.54     1820.54       18.87 o   0.9270E-05
   7   7  15      826.37      648.72       11.21 o   0.4470E-04
  -7   8  15     1707.91     1727.39       16.64 o   0.1073E-04
  -6   8  15      537.07      508.71        9.40 o   0.7234E-04
  -5   8  15     1622.06     1656.65       15.56 o   0.1165E-04
  -4   8  15     1638.23     1474.51       15.60 o   0.1313E-04
  -3   8  15     2181.13     2114.92       18.88 o   0.7425E-05
  -2   8  15       12.92       25.23        4.94 o   0.2726E-02
  -1   8  15      521.60      575.81        9.57 o   0.6110E-04
   0   8  15       82.27       79.60        5.38 o   0.6769E-03
   1   8  15      468.11      518.27        9.55 o   0.7048E-04
   2   8  15        9.66       21.29        4.81 o   0.3284E-02
   3   8  15     2310.39     2227.54       19.59 o   0.6777E-05
   4   8  15     1508.74     1323.97       16.10 o   0.1543E-04
   5   8  15     1516.30     1562.90       16.10 o   0.1286E-04
   6   8  15      520.32      510.11        9.14 o   0.7332E-04
   7   8  15     1742.10     1787.62       16.78 o   0.1023E-04
   8   8  15       13.39       41.17        4.92 o   0.1830E-02
  -8   9  15      347.38      316.77        8.07 o   0.1333E-03
  -7   9  15      525.17      504.47        9.48 o   0.7123E-04
  -6   9  15     1619.25     1607.55       16.44 o   0.1204E-04
  -5   9  15     1575.04     1879.23       14.80 o   0.1004E-04
  -4   9  15     1657.40     1582.26       15.05 o   0.1238E-04
  -3   9  15      892.20      756.59       11.00 o   0.3661E-04
  -2   9  15      528.84      519.54        9.75 o   0.6744E-04
  -1   9  15     1228.94     1177.51       14.82 o   0.1940E-04
   0   9  15      502.75      523.69       10.32 o   0.7223E-04
   1   9  15     1148.43     1120.66       14.80 o   0.2111E-04
   2   9  15      601.35      594.58       11.40 o   0.5621E-04
   3   9  15      791.13      657.35       12.12 o   0.4421E-04
   4   9  15     1722.69     1603.75       18.03 o   0.1191E-04
   5   9  15     1429.71     1771.09       15.02 o   0.1127E-04
   6   9  15     1484.27     1468.43       14.69 o   0.1390E-04
   7   9  15      564.93      544.03        9.73 o   0.6435E-04
   8   9  15      317.26      293.15        8.60 o   0.1482E-03
   9   9  15     2352.75     2108.75       20.59 o   0.6808E-05
  -9  10  15      197.65      220.46        5.65 o   0.2318E-03
  -8  10  15      554.05      419.48        9.69 o   0.8184E-04
  -7  10  15       78.94       77.48        5.03 o   0.6822E-03
  -6  10  15      193.30      160.96        6.60 o   0.2838E-03
  -5  10  15      855.54      641.86       11.89 o   0.4273E-04
  -4  10  15      145.50      148.39        5.74 o   0.3480E-03
  -3  10  15      564.55      539.01       10.33 o   0.6422E-04
  -2  10  15      521.49      500.31        9.68 o   0.7179E-04
  -1  10  15      406.06      390.24        9.39 o   0.1003E-03
   0  10  15       36.24       52.21        5.10 o   0.1195E-02
   1  10  15      366.50      343.53        8.98 o   0.1168E-03
   2  10  15      551.64      511.69       10.11 o   0.6844E-04
   3  10  15      581.30      556.46       10.74 o   0.6150E-04
   4  10  15      155.42      149.88        6.31 o   0.3351E-03
   5  10  15      767.43      572.39       10.81 o   0.5002E-04
   6  10  15      219.55      173.51        6.72 o   0.2541E-03
   7  10  15       90.93       91.32        5.76 o   0.5883E-03
   8  10  15      503.68      358.16       12.33 o   0.9688E-04
   9  10  15      238.34      204.00        7.20 o   0.2265E-03
  -8  11  15      461.55      560.97        9.84 o   0.6796E-04
  -7  11  15      798.78      862.24       11.80 o   0.3451E-04
  -6  11  15      563.48      454.31       10.84 o   0.7702E-04
  -5  11  15      930.73      982.03       13.97 o   0.2643E-04
  -4  11  15     1527.80     1289.37       17.20 o   0.1555E-04
  -3  11  15      137.71      134.33        6.19 o   0.3567E-03
  -2  11  15     1231.60     1222.30       13.46 o   0.1887E-04
  -1  11  15     2556.63     2235.39       21.45 o   0.6322E-05
   0  11  15      502.04      359.11        9.75 o   0.9669E-04
   1  11  15     2466.40     2131.01       23.05 o   0.6792E-05
   2  11  15     1267.74     1234.61       14.87 o   0.1836E-04
   3  11  15      167.23      168.46        6.11 o   0.2808E-03
   4  11  15     1582.40     1361.59       15.30 o   0.1444E-04
   5  11  15     1021.35     1082.34       12.06 o   0.2295E-04
   6  11  15      571.49      452.67        9.76 o   0.7688E-04
   7  11  15      820.57      887.93       12.74 o   0.3310E-04
   8  11  15      435.98      534.59        9.05 o   0.7286E-04
  -7  12  15      470.20      600.14       13.99 o   0.6182E-04
  -6  12  15      286.02      310.51        8.95 o   0.1495E-03
  -5  12  15      344.55      322.10        9.47 o   0.1337E-03
  -4  12  15      547.92      655.05       10.57 o   0.5186E-04
  -3  12  15       37.78       28.02        5.36 o   0.1605E-02
  -2  12  15      381.82      344.03        8.80 o   0.1183E-03
  -1  12  15      467.26      423.02        8.62 o   0.8757E-04
   0  12  15       10.18       72.73        4.25 o   0.1248E-02
   1  12  15      488.53      430.34        9.74 o   0.8449E-04
   2  12  15      401.67      358.39        8.73 o   0.1119E-03
   3  12  15       64.28       57.47        4.89 o   0.8742E-03
   4  12  15      544.65      656.61        8.94 o   0.5204E-04
   5  12  15      341.17      330.99        8.11 o   0.1316E-03
   6  12  15      285.77      310.02        7.38 o   0.1498E-03
   7  12  15      474.26      612.13       13.96 o   0.6054E-04
  -5  13  15      201.90      261.45       11.33 o   0.1876E-03
  -4  13  15      152.51      134.19        6.42 o   0.3329E-03
  -3  13  15      141.65      140.65        5.66 o   0.3496E-03
  -2  13  15      335.84      280.02        7.48 o   0.1523E-03
  -1  13  15      256.44      246.61        7.95 o   0.1822E-03
   0  13  15     1613.73     1798.49       19.22 o   0.1038E-04
   1  13  15      261.04      245.49        7.69 o   0.1814E-03
   2  13  15      371.67      303.70        8.49 o   0.1361E-03
   3  13  15      173.22      159.30        5.90 o   0.2958E-03
   4  13  15       85.75       85.02        4.94 o   0.5587E-03
   5  13  15      211.42      253.55       20.28 o   0.1794E-03
   0   0  16    17196.11    15664.14      195.14 o   0.1614E-06
   0   1  16      441.42      314.93       10.32 o   0.1143E-03
   1   1  16      214.74      179.25        8.26 o   0.2459E-03
  -1   2  16     1230.65     1155.64       16.15 o   0.1974E-04
   0   2  16     2092.65     1586.02       21.30 o   0.1064E-04
   1   2  16     1223.95     1158.02       17.29 o   0.1973E-04
   2   2  16     2511.76     2525.46       19.65 o   0.5498E-05
  -2   3  16      392.19      267.66        7.04 o   0.1407E-03
  -1   3  16     2425.77     2327.94       17.35 o   0.6140E-05
   0   3  16      666.35     1131.73       10.47 o   0.2630E-04
   1   3  16     2190.89     2085.83       16.05 o   0.7359E-05
   2   3  16      460.29      325.36        6.83 o   0.1116E-03
   3   3  16       91.18      147.98        3.95 o   0.3697E-03
  -3   4  16     2693.33     2755.30       17.22 o   0.4750E-05
  -2   4  16      364.28      272.12        6.47 o   0.1386E-03
  -1   4  16      273.13      103.75        5.99 o   0.2863E-03
   0   4  16      759.70      803.92       10.13 o   0.3751E-04
   1   4  16      237.98      104.48        5.39 o   0.3075E-03
   2   4  16      311.86      220.01        5.50 o   0.1753E-03
   3   4  16     2870.35     2944.46       17.00 o   0.4245E-05
   4   4  16     4600.65     3651.53       25.70 o   0.2401E-05
  -4   5  16       93.61      163.82        4.64 o   0.3688E-03
  -3   5  16     1665.27     1683.37       14.01 o   0.1089E-04
  -2   5  16     1620.11     1664.12       13.60 o   0.1146E-04
  -1   5  16       59.49       22.73        4.26 o   0.1678E-02
   0   5  16        9.82       28.67        3.47 o   0.2369E-02
   1   5  16       35.83        9.92        3.53 o   0.3056E-02
   2   5  16     1476.94     1560.12       12.32 o   0.1294E-04
   3   5  16     1592.88     1640.74       12.97 o   0.1144E-04
   4   5  16      111.91      188.74        4.97 o   0.3113E-03
   5   5  16     1018.48      615.47       11.71 o   0.3810E-04
  -5   6  16     3531.26     3540.05       24.03 o   0.2948E-05
  -4   6  16      645.07      613.96       10.27 o   0.5365E-04
  -3   6  16     1938.37     1852.81       17.00 o   0.8799E-05
  -2   6  16     1237.66     1241.63       13.04 o   0.1865E-04
  -1   6  16      180.33      242.76        5.55 o   0.2149E-03
   0   6  16      227.03      115.83        5.53 o   0.2770E-03
   1   6  16      176.81      237.58        4.87 o   0.2208E-03
   2   6  16     1168.96     1188.51       11.42 o   0.2011E-04
   3   6  16     2073.88     1959.12       15.48 o   0.7978E-05
   4   6  16      683.12      661.11        9.38 o   0.4878E-04
   5   6  16     3498.97     3449.00       24.27 o   0.3052E-05
   6   6  16     4327.83     4826.43       28.60 o   0.1792E-05
  -6   7  16      456.92      367.66        8.88 o   0.1005E-03
  -5   7  16     1871.37     1737.77       17.36 o   0.1053E-04
  -4   7  16      392.16      304.80        8.68 o   0.1296E-03
  -3   7  16     1343.69     1432.21       13.97 o   0.1486E-04
  -2   7  16     1427.24     1319.97       14.13 o   0.1614E-04
  -1   7  16      439.05      393.38        7.82 o   0.9412E-04
   0   7  16       51.48        4.56        4.33 o   0.3110E-02
   1   7  16      501.12      442.25        8.07 o   0.8020E-04
   2   7  16     1683.42     1571.67       15.22 o   0.1223E-04
   3   7  16     1297.08     1398.47       14.47 o   0.1551E-04
   4   7  16      415.57      315.70        9.10 o   0.1226E-03
   5   7  16     2104.31     1923.34       19.50 o   0.8789E-05
   6   7  16      418.96      336.83        9.38 o   0.1121E-03
   7   7  16      150.52      109.12        6.26 o   0.3943E-03
  -7   8  16     1481.02     1424.68       15.74 o   0.1465E-04
  -6   8  16      100.11      124.91        6.01 o   0.4803E-03
  -5   8  16      183.76      210.95        6.61 o   0.2420E-03
  -4   8  16      779.41      828.61       10.59 o   0.3540E-04
  -3   8  16     2243.40     2333.62       19.67 o   0.6429E-05
  -2   8  16     1383.50     1454.25       15.47 o   0.1513E-04
  -1   8  16     2423.60     2391.69       20.84 o   0.5956E-05
   0   8  16      798.93      848.80       11.61 o   0.3487E-04
   1   8  16     2205.98     2223.31       19.24 o   0.6819E-05
   2   8  16     1440.12     1500.40       16.14 o   0.1433E-04
   3   8  16     2250.48     2328.42       18.82 o   0.6436E-05
   4   8  16      841.79      855.81       12.11 o   0.3300E-04
   5   8  16      253.15      245.75        7.70 o   0.1877E-03
   6   8  16      123.06      131.71        5.97 o   0.4297E-03
   7   8  16     1546.78     1465.74       15.61 o   0.1388E-04
   8   8  16      195.27      101.63        6.66 o   0.4050E-03
  -8   9  16     3778.31     3762.17       28.12 o   0.2644E-05
  -7   9  16     1942.41     1736.38       17.55 o   0.1006E-04
  -6   9  16      252.29      131.00        7.32 o   0.2840E-03
  -5   9  16      167.00      213.78        6.25 o   0.2433E-03
  -4   9  16      223.78      362.11        6.83 o   0.1401E-03
  -3   9  16      277.00      248.14        7.09 o   0.1759E-03
  -2   9  16      994.60      935.32       12.94 o   0.2817E-04
  -1   9  16        4.16       34.07        5.37 o   0.2238E-02
   0   9  16      447.09      359.24       10.47 o   0.1021E-03
   1   9  16        3.95       23.72        5.30 o   0.3123E-02
   2   9  16      961.11      881.91       14.17 o   0.3038E-04
   3   9  16      315.68      278.86        8.18 o   0.1516E-03
   4   9  16      266.51      407.84        7.69 o   0.1179E-03
   5   9  16      209.69      229.25        6.70 o   0.2131E-03
   6   9  16      230.86      106.67        6.91 o   0.3353E-03
   7   9  16     2032.18     1795.43       18.67 o   0.9449E-05
   8   9  16     3587.53     3604.93       25.66 o   0.2867E-05
   9   9  16      678.32      804.99       10.37 o   0.4084E-04
  -9  10  16      193.77      144.03        8.30 o   0.2984E-03
  -8  10  16      464.68      382.44        9.05 o   0.9625E-04
  -7  10  16      410.45      363.85        9.22 o   0.1054E-03
  -6  10  16      926.82      820.27       11.64 o   0.3371E-04
  -5  10  16      101.99      124.70        5.57 o   0.4700E-03
  -4  10  16      130.06      117.25        5.77 o   0.3948E-03
  -3  10  16     1384.13     1566.24       15.95 o   0.1300E-04
  -2  10  16     1002.49      907.36       13.23 o   0.3006E-04
  -1  10  16     1671.42     1557.79       17.30 o   0.1246E-04
   0  10  16        6.90        1.79        5.11 o   0.1223E-01
   1  10  16     1664.60     1580.82       18.17 o   0.1230E-04
   2  10  16     1004.00      939.22       13.65 o   0.2894E-04
   3  10  16     1291.76     1499.06       15.80 o   0.1412E-04
   4  10  16      153.10      137.13        6.59 o   0.3329E-03
   5  10  16      157.14      169.34        6.00 o   0.3178E-03
   6  10  16      736.10      613.79       10.58 o   0.4961E-04
   7  10  16      398.13      351.64        9.24 o   0.1103E-03
   8  10  16      471.19      364.98       10.76 o   0.9839E-04
   9  10  16      203.99      171.70        8.59 o   0.2589E-03
  -8  11  16      306.37      302.98       10.35 o   0.1407E-03
  -7  11  16       16.64       25.58        4.05 o   0.2234E-02
  -6  11  16      391.65      353.55        9.11 o   0.1021E-03
  -5  11  16       41.53       67.87        5.81 o   0.9592E-03
  -4  11  16       24.95       14.54        5.47 o   0.2528E-02
  -3  11  16      114.62       79.34        6.17 o   0.5746E-03
  -2  11  16     1111.90     1121.35       13.30 o   0.2202E-04
  -1  11  16      308.00      258.75        7.68 o   0.1730E-03
   0  11  16      119.99      124.82        6.26 o   0.4227E-03
   1  11  16      256.81      217.55        7.71 o   0.2147E-03
   2  11  16     1054.49     1049.96       14.83 o   0.2397E-04
   3  11  16      160.42      121.63        5.94 o   0.3809E-03
   4  11  16       10.92       14.62        4.33 o   0.3266E-02
   5  11  16       50.31       78.65        4.22 o   0.8268E-03
   6  11  16      422.67      390.46        8.77 o   0.9116E-04
   7  11  16       13.41       26.98        4.15 o   0.2273E-02
   8  11  16      288.22      274.85        9.45 o   0.1562E-03
  -6  12  16      132.04      100.87        7.08 o   0.4867E-03
  -5  12  16      185.28      179.82        6.97 o   0.2759E-03
  -4  12  16      533.76      526.26       10.14 o   0.6895E-04
  -3  12  16      184.30      186.26        7.12 o   0.2717E-03
  -2  12  16      469.58      412.25        9.60 o   0.8871E-04
  -1  12  16      205.63      207.68        6.80 o   0.2352E-03
   0  12  16      102.74      116.44        6.08 o   0.4323E-03
   1  12  16      201.10      189.11        7.37 o   0.2553E-03
   2  12  16      459.22      394.02        8.93 o   0.9299E-04
   3  12  16      233.01      223.24        6.91 o   0.2152E-03
   4  12  16      509.90      479.50        9.27 o   0.7640E-04
   5  12  16      166.25      202.64        5.45 o   0.2628E-03
   6  12  16      130.99      106.68        6.28 o   0.4746E-03
  -4  13  16      531.82      538.18       11.29 o   0.6675E-04
  -3  13  16       62.77       87.19        4.62 o   0.7180E-03
  -2  13  16      191.25      294.38        6.75 o   0.1754E-03
  -1  13  16      164.59      243.09        6.28 o   0.2216E-03
   0  13  16       27.93       35.82        4.78 o   0.1724E-02
   1  13  16      247.23      302.92        7.25 o   0.1598E-03
   2  13  16      179.73      281.83        6.34 o   0.1861E-03
   3  13  16       85.58      101.00        5.02 o   0.5815E-03
   4  13  16      449.62      459.47       12.48 o   0.8248E-04
   0   1  17       53.66        4.65        6.09 o   0.2644E-02
   1   1  17     2057.33     2065.33       18.03 o   0.7317E-05
  -1   2  17     4233.11     3605.33       23.42 o   0.2591E-05
   0   2  17     5597.58     4557.11       28.53 o   0.1563E-05
   1   2  17     4038.95     3419.04       23.43 o   0.2839E-05
   2   2  17      110.60      116.61        4.49 o   0.4357E-03
  -2   3  17     2471.62     2555.87       15.13 o   0.5425E-05
  -1   3  17      240.97      174.94        5.66 o   0.2384E-03
   0   3  17      347.27      406.38        6.79 o   0.1062E-03
   1   3  17      326.91      239.29        6.37 o   0.1647E-03
   2   3  17     2626.25     2678.73       15.79 o   0.4966E-05
   3   3  17     1017.99      637.41       10.37 o   0.4169E-04
  -3   4  17      864.88      833.69        9.38 o   0.3365E-04
  -2   4  17     4668.27     4980.23       24.14 o   0.1649E-05
  -1   4  17      739.89      671.88        9.24 o   0.4350E-04
   0   4  17     5907.94     5688.84       31.01 o   0.1204E-05
   1   4  17      777.68      702.10        9.01 o   0.4093E-04
   2   4  17     4794.27     5112.55       22.73 o   0.1573E-05
   3   4  17      879.97      836.35        9.43 o   0.3322E-04
   4   4  17     1085.43     1515.46       11.59 o   0.1515E-04
  -4   5  17     3184.39     3109.21       20.81 o   0.3718E-05
  -3   5  17      307.91      144.86        6.76 o   0.2185E-03
  -2   5  17     1361.95     1416.90       12.87 o   0.1520E-04
  -1   5  17      877.80      716.30       10.72 o   0.3964E-04
   0   5  17     1494.39     1542.06       12.55 o   0.1289E-04
   1   5  17      897.85      749.99        9.42 o   0.3751E-04
   2   5  17     1382.25     1443.58       11.97 o   0.1479E-04
   3   5  17      260.63      123.93        6.03 o   0.2638E-03
   4   5  17     2934.17     2877.18       21.39 o   0.4264E-05
   5   5  17       20.53       23.96        4.60 o   0.2726E-02
  -5   6  17     1641.12     1731.75       16.61 o   0.1121E-04
  -4   6  17     3079.96     3119.01       23.57 o   0.3710E-05
  -3   6  17     1080.59      985.14       13.19 o   0.2475E-04
  -2   6  17      303.72      171.39        7.35 o   0.2044E-03
  -1   6  17     1501.11     1678.21       13.97 o   0.1147E-04
   0   6  17        2.21       36.18        3.73 o   0.2202E-02
   1   6  17     1587.86     1789.79       12.69 o   0.1035E-04
   2   6  17      267.97      160.30        6.34 o   0.2287E-03
   3   6  17     1091.26      993.71       11.26 o   0.2445E-04
   4   6  17     3180.87     3245.49       22.13 o   0.3478E-05
   5   6  17     1733.61     1827.53       16.54 o   0.1026E-04
   6   6  17        8.35        1.15        5.04 o   0.1246E-01
  -6   7  17        9.72        7.16        4.70 o   0.7170E-02
  -5   7  17     1558.89     1763.18       16.85 o   0.1125E-04
  -4   7  17      680.50      523.48       10.99 o   0.5706E-04
  -3   7  17      476.61      499.22        8.82 o   0.7345E-04
  -2   7  17      699.67      776.49       10.28 o   0.3847E-04
  -1   7  17      522.59      728.18        8.61 o   0.4936E-04
   0   7  17     3232.50     2529.60       21.13 o   0.4715E-05
   1   7  17      488.29      687.94        8.29 o   0.5366E-04
   2   7  17      642.81      728.66        9.75 o   0.4255E-04
   3   7  17      511.64      499.97        8.95 o   0.7073E-04
   4   7  17      705.49      557.04       12.28 o   0.5302E-04
   5   7  17     1561.42     1758.75       16.90 o   0.1128E-04
   6   7  17       11.29       12.84        4.87 o   0.4662E-02
   7   7  17     1094.55     1231.29       13.43 o   0.2143E-04
  -7   8  17      207.07      241.19        7.29 o   0.1953E-03
  -6   8  17      367.40      289.66        8.51 o   0.1340E-03
  -5   8  17     1248.01     1380.48       14.19 o   0.1583E-04
  -4   8  17      272.88      319.03        7.40 o   0.1389E-03
  -3   8  17     2973.50     2794.86       23.60 o   0.4415E-05
  -2   8  17      432.49      373.78        9.25 o   0.1004E-03
  -1   8  17      205.40      189.37        7.54 o   0.2479E-03
   0   8  17     3768.59     3247.58       26.49 o   0.3100E-05
   1   8  17      159.23      149.01        6.79 o   0.3262E-03
   2   8  17      476.26      416.55        9.87 o   0.8731E-04
   3   8  17     3017.90     2827.07       21.91 o   0.4322E-05
   4   8  17      333.56      369.89        8.27 o   0.1136E-03
   5   8  17     1317.00     1433.29       15.22 o   0.1480E-04
   6   8  17      289.06      234.15        7.44 o   0.1768E-03
   7   8  17      235.55      263.54        7.39 o   0.1723E-03
   8   8  17     2027.46     2239.96       18.97 o   0.7025E-05
  -8   9  17      385.77      450.65        9.18 o   0.9363E-04
  -7   9  17      454.72      444.94        8.64 o   0.8104E-04
  -6   9  17      365.86      416.45        7.97 o   0.1004E-03
  -5   9  17      761.26      783.45       10.82 o   0.3923E-04
  -4   9  17      380.32      421.40        8.09 o   0.9349E-04
  -3   9  17     1594.82     1594.84       15.18 o   0.1232E-04
  -2   9  17      860.51      710.69       13.18 o   0.3985E-04
  -1   9  17      761.01      688.96       12.23 o   0.4437E-04
   0   9  17      280.74      311.83        8.21 o   0.1539E-03
   1   9  17      680.31      612.06       11.82 o   0.5237E-04
   2   9  17      836.90      708.44       13.35 o   0.4045E-04
   3   9  17     1444.40     1445.73       15.42 o   0.1444E-04
   4   9  17      305.49      349.69        8.25 o   0.1199E-03
   5   9  17      819.51      817.82       11.55 o   0.3628E-04
   6   9  17      356.92      386.92        8.14 o   0.1085E-03
   7   9  17      445.58      425.10        8.97 o   0.8524E-04
   8   9  17      323.95      420.21        8.81 o   0.1072E-03
   9   9  17       14.16        8.94        3.74 o   0.4218E-02
  -9  10  17      710.79      630.87       24.56 o   0.5009E-04
  -8  10  17       27.41       38.05        3.89 o   0.1698E-02
  -7  10  17      339.43      335.03        9.21 o   0.1264E-03
  -6  10  17       19.20       35.30        4.18 o   0.1966E-02
  -5  10  17       69.30       74.96        5.19 o   0.8469E-03
  -4  10  17      548.29      536.17        9.32 o   0.6425E-04
  -3  10  17      635.99      704.06       11.16 o   0.4745E-04
  -2  10  17      832.47      896.31       11.28 o   0.3393E-04
  -1  10  17       26.87       38.75        5.40 o   0.1622E-02
   0  10  17      649.58      508.46       10.88 o   0.6528E-04
   1  10  17       58.28       76.05        5.84 o   0.8010E-03
   2  10  17      846.05      903.26       12.46 o   0.3333E-04
   3  10  17      612.62      663.36       11.13 o   0.5108E-04
   4  10  17      489.37      468.32        9.86 o   0.7621E-04
   5  10  17       26.33       26.32        4.54 o   0.2453E-02
   6  10  17       20.69       37.90        4.51 o   0.1830E-02
   7  10  17      360.65      383.66        8.92 o   0.1101E-03
   8  10  17       36.75       37.37        4.96 o   0.1565E-02
   9  10  17      704.81      628.29       17.19 o   0.5138E-04
  -7  11  17      236.55      225.23        8.10 o   0.1981E-03
  -6  11  17       95.19       91.92        6.49 o   0.5599E-03
  -5  11  17       67.19       62.74        6.39 o   0.7697E-03
  -4  11  17      113.82      122.32        6.66 o   0.4179E-03
  -3  11  17     1349.79     1300.00       15.06 o   0.1705E-04
  -2  11  17      509.56      493.75        9.39 o   0.7229E-04
  -1  11  17       63.25       85.28        5.20 o   0.7530E-03
   0  11  17      461.19      596.07        9.43 o   0.6469E-04
   1  11  17       67.55       75.52        5.51 o   0.8030E-03
   2  11  17      650.56      607.19       11.11 o   0.5325E-04
   3  11  17     1366.30     1283.06       14.39 o   0.1718E-04
   4  11  17      166.26      161.92        5.79 o   0.2976E-03
   5  11  17       83.04       70.58        4.93 o   0.6676E-03
   6  11  17       85.65       72.75        5.42 o   0.6792E-03
   7  11  17      234.40      215.88        7.46 o   0.2055E-03
  -6  12  17      122.30       71.08        6.35 o   0.5669E-03
  -5  12  17      532.85      555.54       11.18 o   0.6246E-04
  -4  12  17      578.88      528.94       10.10 o   0.6456E-04
  -3  12  17      114.39      119.37        6.29 o   0.4625E-03
  -2  12  17      206.35      160.25        7.14 o   0.2748E-03
  -1  12  17      222.32      162.70        6.73 o   0.2496E-03
   0  12  17        7.90        4.68        4.57 o   0.1037E-01
   1  12  17      226.16      147.26        7.35 o   0.2641E-03
   2  12  17      243.44      194.14        7.09 o   0.2252E-03
   3  12  17      112.53      118.34        5.45 o   0.4710E-03
   4  12  17      594.55      537.28        9.82 o   0.6304E-04
   5  12  17      582.52      626.05        9.60 o   0.5389E-04
   6  12  17      158.50      105.26       10.51 o   0.3871E-03
  -3  13  17       63.48      126.09        7.43 o   0.5011E-03
  -2  13  17      378.94      322.67        8.83 o   0.1207E-03
  -1  13  17      166.43      149.02        6.78 o   0.3159E-03
   0  13  17      129.04      110.12        6.43 o   0.4326E-03
   1  13  17      171.10      170.99        6.39 o   0.2836E-03
   2  13  17      388.45      330.65        8.97 o   0.1171E-03
   3  13  17      101.94      169.23        6.77 o   0.3511E-03
   0   1  18      128.50       37.02        4.40 o   0.9020E-03
   1   1  18      179.75      220.15        4.79 o   0.2389E-03
  -1   2  18     2352.99     2130.47       15.01 o   0.6904E-05
   0   2  18      451.61      510.81        6.96 o   0.7988E-04
   1   2  18     2329.45     2134.82       14.92 o   0.6944E-05
   2   2  18     1470.20     1564.58       11.99 o   0.1272E-04
  -2   3  18      519.05      448.49        7.34 o   0.7913E-04
  -1   3  18      823.64      822.49        9.26 o   0.3670E-04
   0   3  18      557.14      666.46        7.76 o   0.5005E-04
   1   3  18      696.62      711.73        8.15 o   0.4599E-04
   2   3  18      612.00      534.92        7.97 o   0.6261E-04
   3   3  18     2863.06     2792.16       18.66 o   0.4344E-05
  -3   4  18      349.04      281.97        6.64 o   0.1415E-03
  -2   4  18        8.40        3.80        3.71 o   0.1181E-01
  -1   4  18     1711.54     1489.45       15.18 o   0.1247E-04
   0   4  18      836.53      974.95       10.50 o   0.2839E-04
   1   4  18     1663.52     1452.02       13.79 o   0.1302E-04
   2   4  18       18.22        8.43        3.46 o   0.6318E-02
   3   4  18      270.58      225.15        6.04 o   0.1892E-03
   4   4  18     2039.76     1808.94       16.14 o   0.9191E-05
  -4   5  18     1870.13     1597.18       15.43 o   0.1134E-04
  -3   5  18      804.00      695.13       10.13 o   0.4206E-04
  -2   5  18     5207.71     4580.17       29.53 o   0.1694E-05
  -1   5  18     2526.12     2555.57       18.71 o   0.5397E-05
   0   5  18     2130.46     2298.99       15.53 o   0.6744E-05
   1   5  18     2407.11     2367.04       17.27 o   0.6053E-05
   2   5  18     5223.45     4640.55       27.12 o   0.1666E-05
   3   5  18      687.65      606.15        9.39 o   0.5199E-04
   4   5  18     1992.41     1701.87       17.55 o   0.1019E-04
   5   5  18      124.96      155.05        5.67 o   0.3957E-03
  -5   6  18     1330.06     1268.59       15.23 o   0.1664E-04
  -4   6  18     1292.23     1088.66       15.11 o   0.2099E-04
  -3   6  18     2240.01     2336.31       19.12 o   0.6362E-05
  -2   6  18      909.06      894.37       12.31 o   0.3074E-04
  -1   6  18       93.38       62.94        4.99 o   0.7060E-03
   0   6  18     2798.53     2535.47       19.24 o   0.5105E-05
   1   6  18       77.57       64.82        4.32 o   0.7500E-03
   2   6  18      967.38      964.74       11.89 o   0.2766E-04
   3   6  18     2110.48     2219.09       16.63 o   0.6973E-05
   4   6  18     1396.93     1180.98       14.36 o   0.1851E-04
   5   6  18     1312.12     1259.00       14.76 o   0.1691E-04
   6   6  18      611.13      577.30       10.55 o   0.5565E-04
  -6   7  18     3049.45     2835.04       24.34 o   0.4216E-05
  -5   7  18     1791.07     2061.09       17.15 o   0.8632E-05
  -4   7  18     4082.37     3928.53       28.42 o   0.2398E-05
  -3   7  18     2045.89     1931.27       17.95 o   0.8588E-05
  -2   7  18      974.12     1024.01       12.11 o   0.2622E-04
  -1   7  18     1673.27     1548.40       15.22 o   0.1228E-04
   0   7  18     2159.98     2185.92       17.14 o   0.7151E-05
   1   7  18     1524.86     1416.10       14.26 o   0.1423E-04
   2   7  18      945.89     1028.80       11.80 o   0.2649E-04
   3   7  18     1881.22     1764.27       17.17 o   0.9941E-05
   4   7  18     4036.27     3870.48       29.96 o   0.2456E-05
   5   7  18     1928.28     2159.53       18.34 o   0.7862E-05
   6   7  18     3087.85     2922.43       23.80 o   0.4047E-05
   7   7  18       16.11       55.20        4.84 o   0.1439E-02
  -7   8  18     1085.67     1094.59       13.41 o   0.2174E-04
  -6   8  18      637.53      836.15       11.12 o   0.3921E-04
  -5   8  18     1207.26     1203.45       14.71 o   0.1884E-04
  -4   8  18      816.48      637.37       11.96 o   0.4312E-04
  -3   8  18     1968.45     2088.83       19.26 o   0.7884E-05
  -2   8  18     1800.93     1535.78       17.79 o   0.1143E-04
  -1   8  18      420.71      382.66        9.28 o   0.9496E-04
   0   8  18      581.03      703.84       10.18 o   0.5024E-04
   1   8  18      361.83      347.01        8.44 o   0.1101E-03
   2   8  18     1832.31     1556.45       18.43 o   0.1116E-04
   3   8  18     2079.52     2206.47       17.91 o   0.7198E-05
   4   8  18      864.20      677.27       12.62 o   0.3957E-04
   5   8  18     1307.04     1333.77       15.16 o   0.1623E-04
   6   8  18      687.75      858.55       10.74 o   0.3697E-04
   7   8  18     1027.50     1027.41       12.71 o   0.2382E-04
   8   8  18      445.53      312.63        8.70 o   0.1071E-03
  -8   9  18      369.41      473.55        9.05 o   0.8346E-04
  -7   9  18      134.21       72.46        5.96 o   0.5621E-03
  -6   9  18      397.85      482.59        8.50 o   0.8088E-04
  -5   9  18      294.59      191.43        7.21 o   0.2003E-03
  -4   9  18      702.42      695.64       10.54 o   0.4535E-04
  -3   9  18      608.28      499.42       10.31 o   0.6632E-04
  -2   9  18     1027.75      968.01       13.47 o   0.2665E-04
  -1   9  18     1080.05      889.73       14.79 o   0.2733E-04
   0   9  18      872.40     1039.38       12.84 o   0.2641E-04
   1   9  18     1143.78      930.52       15.98 o   0.2529E-04
   2   9  18     1072.40     1017.92       14.16 o   0.2479E-04
   3   9  18      493.70      419.70        9.66 o   0.8540E-04
   4   9  18      741.30      720.21       11.85 o   0.4270E-04
   5   9  18      330.26      222.95        8.54 o   0.1693E-03
   6   9  18      426.77      504.46        8.53 o   0.7558E-04
   7   9  18      135.13       89.35        5.96 o   0.4955E-03
   8   9  18      376.49      535.02        9.49 o   0.7360E-04
   9   9  18      487.35      513.10        9.97 o   0.7561E-04
  -8  10  18       55.21       89.72        4.53 o   0.7569E-03
  -7  10  18       23.56       47.92        4.70 o   0.1646E-02
  -6  10  18       47.22      114.10        5.00 o   0.6272E-03
  -5  10  18       12.26       18.51        4.72 o   0.3680E-02
  -4  10  18       18.98       24.86        4.59 o   0.2487E-02
  -3  10  18      406.31      360.70        8.89 o   0.1057E-03
  -2  10  18      105.56       94.12        5.68 o   0.5222E-03
  -1  10  18      333.65      337.10        8.24 o   0.1309E-03
   0  10  18     4954.97     5076.53       32.81 o   0.1547E-05
   1  10  18      352.57      358.19        8.63 o   0.1224E-03
   2  10  18      135.83      129.56        6.38 o   0.3805E-03
   3  10  18      389.31      369.71        9.50 o   0.1057E-03
   4  10  18        1.29       14.58        4.66 o   0.4723E-02
   5  10  18        5.55       16.99        4.55 o   0.4572E-02
   6  10  18       68.95      110.56        5.51 o   0.5855E-03
   7  10  18       30.77       52.01        4.76 o   0.1456E-02
   8  10  18       73.54       98.15        5.82 o   0.6418E-03
  -7  11  18      176.26      196.46        7.41 o   0.2761E-03
  -6  11  18      173.30      156.64        8.37 o   0.3164E-03
  -5  11  18      204.75      267.43        8.12 o   0.1870E-03
  -4  11  18      547.61      503.55       11.04 o   0.6896E-04
  -3  11  18     1208.46     1198.66       14.84 o   0.1972E-04
  -2  11  18       19.05       40.12        4.47 o   0.1671E-02
  -1  11  18      469.15      477.92        8.97 o   0.8258E-04
   0  11  18      994.00      987.19       13.37 o   0.2560E-04
   1  11  18      472.34      477.54        9.31 o   0.8232E-04
   2  11  18        2.51       28.62        4.85 o   0.2618E-02
   3  11  18     1338.42     1332.38       14.70 o   0.1672E-04
   4  11  18      469.88      451.34        8.53 o   0.8202E-04
   5  11  18      229.87      287.25        6.33 o   0.1698E-03
   6  11  18      200.53      192.54        6.57 o   0.2581E-03
   7  11  18      137.75      158.89        7.30 o   0.3564E-03
  -5  12  18       79.79       97.19        6.02 o   0.5563E-03
  -4  12  18      162.24      219.03        6.87 o   0.2383E-03
  -3  12  18      380.44      344.88        9.26 o   0.1139E-03
  -2  12  18     1277.83     1342.14       13.93 o   0.1638E-04
  -1  12  18       99.36       90.56        4.84 o   0.5889E-03
   0  12  18      118.60      113.12        5.77 o   0.4260E-03
   1  12  18      121.43      105.00        5.87 o   0.4912E-03
   2  12  18     1223.78     1284.40       14.44 o   0.1754E-04
   3  12  18      360.68      347.38        7.77 o   0.1164E-03
   4  12  18      123.45      183.05        5.44 o   0.3013E-03
   5  12  18       50.58       60.70        6.36 o   0.8756E-03
  -2  13  18      253.01      279.92       10.94 o   0.1609E-03
  -1  13  18       40.76       46.96        5.34 o   0.1344E-02
   0  13  18      268.62      270.89        8.11 o   0.1608E-03
   1  13  18       22.08       23.62        4.57 o   0.2677E-02
   2  13  18      265.25      299.50       11.04 o   0.1487E-03
   0   1  19        9.61       33.72        3.55 o   0.2158E-02
   1   1  19     1911.18     1817.51       13.36 o   0.9916E-05
  -1   2  19      926.82      618.73        9.66 o   0.4407E-04
   0   2  19     6988.91     6509.58       29.70 o   0.8712E-06
   1   2  19      983.85      661.81        9.56 o   0.4007E-04
   2   2  19      132.46       66.92        4.50 o   0.5183E-03
  -2   3  19      247.89      307.99        5.69 o   0.1545E-03
  -1   3  19       70.28       47.43        4.24 o   0.9851E-03
   0   3  19       42.38       43.65        4.02 o   0.1355E-02
   1   3  19       46.65       30.54        3.60 o   0.1492E-02
   2   3  19      242.62      313.84        5.83 o   0.1524E-03
   3   3  19      145.42      153.39        4.98 o   0.3388E-03
  -3   4  19     2223.08     1603.31       16.37 o   0.9714E-05
  -2   4  19     1368.63     1176.15       13.47 o   0.1802E-04
  -1   4  19     1103.93     1028.97       12.30 o   0.2370E-04
   0   4  19       10.35       16.83        4.35 o   0.2985E-02
   1   4  19     1051.44      962.71       11.65 o   0.2597E-04
   2   4  19     1337.93     1141.17       11.99 o   0.1877E-04
   3   4  19     2382.34     1719.82       17.29 o   0.8652E-05
   4   4  19     3465.04     3568.86       22.29 o   0.3034E-05
  -4   5  19      310.08      464.22        7.27 o   0.9140E-04
  -3   5  19       31.24       44.06        4.56 o   0.1459E-02
  -2   5  19      253.28      103.01        6.94 o   0.2996E-03
  -1   5  19      834.09      953.05       10.17 o   0.2987E-04
   0   5  19       20.46       13.76        3.99 o   0.3785E-02
   1   5  19      695.16      850.26        9.30 o   0.3641E-04
   2   5  19      283.32      126.02        6.74 o   0.2522E-03
   3   5  19       21.91       39.23        4.24 o   0.1766E-02
   4   5  19      372.66      520.41        8.03 o   0.7675E-04
   5   5  19      514.58      553.45        9.52 o   0.6602E-04
  -5   6  19     2176.61     2127.10       19.63 o   0.7317E-05
  -4   6  19      583.08      569.72       10.27 o   0.5997E-04
  -3   6  19     1909.79     2318.53       17.81 o   0.7035E-05
  -2   6  19      552.78      587.97        9.43 o   0.6162E-04
  -1   6  19     3440.88     3248.97       22.16 o   0.3382E-05
   0   6  19     1405.43     1345.58       13.23 o   0.1575E-04
   1   6  19     3532.29     3396.33       21.83 o   0.3166E-05
   2   6  19      493.74      536.94        8.83 o   0.7064E-04
   3   6  19     1754.73     2122.66       16.03 o   0.8132E-05
   4   6  19      473.48      456.90        9.09 o   0.8052E-04
   5   6  19     2089.26     2042.66       19.00 o   0.7834E-05
   6   6  19       21.86       31.24        5.50 o   0.2184E-02
  -6   7  19      883.25      906.83       12.37 o   0.2999E-04
  -5   7  19      759.04      711.01       11.14 o   0.4350E-04
  -4   7  19     1871.69     1557.35       18.16 o   0.1158E-04
  -3   7  19      335.69      238.12        8.31 o   0.1641E-03
  -2   7  19      476.73      366.58        9.30 o   0.9997E-04
  -1   7  19      598.13      666.40        9.69 o   0.5089E-04
   0   7  19      695.76      980.58        9.90 o   0.3158E-04
   1   7  19      548.06      631.59        9.34 o   0.5567E-04
   2   7  19      566.64      431.33        9.47 o   0.7992E-04
   3   7  19      316.21      242.77        8.10 o   0.1669E-03
   4   7  19     1932.69     1605.40       19.47 o   0.1099E-04
   5   7  19      639.28      605.66       10.57 o   0.5504E-04
   6   7  19      756.28      787.49       11.61 o   0.3707E-04
   7   7  19      394.82      445.75        9.13 o   0.9419E-04
  -7   8  19       24.05       29.05        4.79 o   0.1796E-02
  -6   8  19     1192.31     1177.59       14.64 o   0.1931E-04
  -5   8  19      277.81      261.54        7.37 o   0.1808E-03
  -4   8  19      890.33      835.64       12.73 o   0.3403E-04
  -3   8  19       50.98      117.19        5.96 o   0.5712E-03
  -2   8  19      154.27      212.28        6.54 o   0.2564E-03
  -1   8  19      200.22      203.19        6.80 o   0.2319E-03
   0   8  19     1464.78     1552.03       15.24 o   0.1330E-04
   1   8  19      134.61      139.85        6.62 o   0.3593E-03
   2   8  19      190.74      249.11        7.02 o   0.2089E-03
   3   8  19       71.19      141.58        5.73 o   0.4608E-03
   4   8  19      959.91      897.83       13.45 o   0.3044E-04
   5   8  19      299.94      285.89        7.92 o   0.1629E-03
   6   8  19     1055.73     1068.07       13.23 o   0.2272E-04
   7   8  19       35.17       37.75        4.61 o   0.1371E-02
   8   8  19      457.60      408.32        9.69 o   0.9231E-04
  -8   9  19      332.76      345.53        8.37 o   0.1233E-03
  -7   9  19      204.58      227.77        6.75 o   0.2182E-03
  -6   9  19      101.25      171.35        5.78 o   0.3528E-03
  -5   9  19      399.52      444.83        8.57 o   0.8725E-04
  -4   9  19       98.38       78.98        5.69 o   0.6083E-03
  -3   9  19      186.09      199.16        6.72 o   0.2571E-03
  -2   9  19      111.62      122.44        6.17 o   0.4293E-03
  -1   9  19     1119.34     1036.87       14.36 o   0.2369E-04
   0   9  19     2507.74     2391.13       21.51 o   0.6023E-05
   1   9  19     1201.95     1113.43       15.82 o   0.2122E-04
   2   9  19      151.68      162.15        6.32 o   0.3128E-03
   3   9  19      205.06      214.36        7.44 o   0.2329E-03
   4   9  19       94.10       80.31        6.09 o   0.6103E-03
   5   9  19      414.71      469.34        8.46 o   0.8176E-04
   6   9  19       97.94      156.34        5.20 o   0.3843E-03
   7   9  19      205.04      261.65        6.43 o   0.1940E-03
   8   9  19      289.42      286.64        9.49 o   0.1517E-03
   9   9  19       81.97      112.79        5.67 o   0.5647E-03
  -8  10  19      556.54      522.94       12.52 o   0.6778E-04
  -7  10  19      279.70      238.75        8.44 o   0.1868E-03
  -6  10  19      154.71      114.21        6.87 o   0.4097E-03
  -5  10  19      247.35      228.23        7.77 o   0.1950E-03
  -4  10  19      658.33      630.57       10.17 o   0.5177E-04
  -3  10  19     1263.79     1319.30       14.04 o   0.1727E-04
  -2  10  19       16.40        5.06        4.55 o   0.6579E-02
  -1  10  19       53.17       56.67        5.26 o   0.9737E-03
   0  10  19      896.37     1028.01       12.62 o   0.2657E-04
   1  10  19       47.41       53.93        5.28 o   0.1072E-02
   2  10  19       11.53        6.02        4.86 o   0.7213E-02
   3  10  19     1245.83     1284.35       15.86 o   0.1792E-04
   4  10  19      553.90      500.93        9.72 o   0.6912E-04
   5  10  19      217.74      191.27        6.61 o   0.2359E-03
   6  10  19      151.57      118.38        6.53 o   0.4033E-03
   7  10  19      264.50      250.96        7.67 o   0.1844E-03
   8  10  19      539.93      487.76       10.82 o   0.7268E-04
  -6  11  19       91.64      127.16        6.69 o   0.4373E-03
  -5  11  19      846.77      869.63       15.60 o   0.3273E-04
  -4  11  19      153.07      195.49        5.84 o   0.2631E-03
  -3  11  19       52.30       43.70        5.09 o   0.1320E-02
  -2  11  19      297.24      390.10        7.78 o   0.1164E-03
  -1  11  19      611.57      580.06       10.04 o   0.6001E-04
   0  11  19       51.57      124.46        5.13 o   0.6056E-03
   1  11  19      597.15      572.33        9.97 o   0.6135E-04
   2  11  19      316.12      395.91        8.36 o   0.1120E-03
   3  11  19       38.86       33.73        4.23 o   0.1764E-02
   4  11  19      229.30      224.39        6.71 o   0.2031E-03
   5  11  19      792.47      830.43       12.39 o   0.3566E-04
   6  11  19       73.87      139.64        4.84 o   0.4325E-03
  -5  12  19      126.50      129.49        6.91 o   0.4087E-03
  -4  12  19      179.64      190.23        7.22 o   0.2537E-03
  -3  12  19      637.37      698.02       10.92 o   0.4761E-04
  -2  12  19      106.29      115.93        4.87 o   0.4881E-03
  -1  12  19      195.50      206.03        5.74 o   0.2425E-03
   0  12  19       35.40       37.53        4.32 o   0.1509E-02
   1  12  19      272.47      239.99        7.52 o   0.1874E-03
   2  12  19      100.70       89.48        5.65 o   0.5895E-03
   3  12  19      600.04      684.17        9.57 o   0.4987E-04
   4  12  19      173.13      187.62        6.91 o   0.2595E-03
   5  12  19      123.13      122.04       16.61 o   0.3930E-03
   0  13  19        1.52       15.95        8.17 o   0.3196E-02
   0   0  20      625.39     1181.18       16.41 o   0.2141E-04
   0   1  20       75.93       84.17        4.06 o   0.6300E-03
   1   1  20       50.45      226.12        3.83 o   0.2728E-03
  -1   2  20     1049.82      787.41       10.38 o   0.3144E-04
   0   2  20       57.53      113.16        3.67 o   0.6191E-03
   1   2  20     1026.18      760.57        9.86 o   0.3286E-04
   2   2  20     3140.92     3517.67       18.74 o   0.3056E-05
  -2   3  20     2118.93     1882.52       15.74 o   0.8446E-05
  -1   3  20      417.07      374.70        7.85 o   0.1037E-03
   0   3  20     1989.57     1971.48       15.20 o   0.8308E-05
   1   3  20      358.48      332.06        6.28 o   0.1232E-03
   2   3  20     2160.31     1918.85       16.32 o   0.8181E-05
   3   3  20      390.53      500.24        7.01 o   0.8052E-04
  -3   4  20      156.49      181.28        5.44 o   0.3016E-03
  -2   4  20      437.79      324.29        8.37 o   0.1096E-03
  -1   4  20     1810.23     1664.40       16.46 o   0.1079E-04
   0   4  20     1185.64     1406.35       13.65 o   0.1561E-04
   1   4  20     1586.62     1474.04       14.42 o   0.1324E-04
   2   4  20      535.69      387.93        8.11 o   0.8614E-04
   3   4  20      113.65      122.78        5.16 o   0.4539E-03
   4   4  20     7279.40     8350.31       36.52 o   0.6486E-06
  -4   5  20     1500.69     1478.79       14.92 o   0.1337E-04
  -3   5  20     2226.89     1923.57       18.09 o   0.8130E-05
  -2   5  20     2378.37     2411.00       19.17 o   0.6047E-05
  -1   5  20      154.26      165.48        5.69 o   0.3190E-03
   0   5  20     3701.09     3515.27       23.87 o   0.2928E-05
   1   5  20      185.63      193.38        5.98 o   0.2616E-03
   2   5  20     2404.88     2442.35       18.99 o   0.5921E-05
   3   5  20     2204.97     1889.33       18.00 o   0.8346E-05
   4   5  20     1523.08     1526.18       15.31 o   0.1282E-04
   5   5  20     1698.85     1864.11       16.77 o   0.9428E-05
  -5   6  20     1383.26     1429.42       16.46 o   0.1460E-04
  -4   6  20      307.22      236.05        8.01 o   0.1757E-03
  -3   6  20     3030.90     2649.34       23.70 o   0.4607E-05
  -2   6  20      369.84      279.54        7.94 o   0.1420E-03
  -1   6  20      596.08      544.22        9.22 o   0.6301E-04
   0   6  20        7.77       18.56        4.33 o   0.3605E-02
   1   6  20      567.60      526.61        9.11 o   0.6633E-04
   2   6  20      326.70      259.64        7.94 o   0.1596E-03
   3   6  20     3140.76     2746.35       23.56 o   0.4330E-05
   4   6  20      375.52      273.63        8.21 o   0.1425E-03
   5   6  20     1280.92     1326.20       14.72 o   0.1647E-04
   6   6  20     2657.62     2762.56       23.14 o   0.4728E-05
  -6   7  20      101.85      114.12        5.88 o   0.4490E-03
  -5   7  20     1219.72     1185.52       14.30 o   0.1942E-04
  -4   7  20      576.44      455.12       10.20 o   0.7419E-04
  -3   7  20      439.84      499.22        8.77 o   0.7557E-04
  -2   7  20      294.19      289.61        7.63 o   0.1521E-03
  -1   7  20     3251.13     3239.83       23.03 o   0.3492E-05
   0   7  20     6674.01     6530.56       36.12 o   0.9528E-06
   1   7  20     3433.93     3417.00       23.92 o   0.3182E-05
   2   7  20      282.56      270.88        8.12 o   0.1637E-03
   3   7  20      372.35      433.62       10.79 o   0.9168E-04
   4   7  20      536.04      430.99       10.85 o   0.8037E-04
   5   7  20     1046.80     1031.33       14.06 o   0.2423E-04
   6   7  20      128.37      152.80        6.30 o   0.3346E-03
   7   7  20      443.66      477.07        9.35 o   0.8043E-04
  -7   8  20       77.51      107.09        5.63 o   0.5483E-03
  -6   8  20       79.87       58.45        5.62 o   0.7765E-03
  -5   8  20      448.39      320.03        8.83 o   0.1106E-03
  -4   8  20      102.42      102.96        6.17 o   0.5159E-03
  -3   8  20      162.28      225.67        7.26 o   0.2279E-03
  -2   8  20     3117.18     2951.74       25.12 o   0.4032E-05
  -1   8  20     2220.62     2179.76       19.61 o   0.7113E-05
   0   8  20     4470.19     4187.56       29.64 o   0.2062E-05
   1   8  20     2148.45     2143.23       19.75 o   0.7390E-05
   2   8  20     2980.36     2915.85       23.29 o   0.4206E-05
   3   8  20      192.72      254.21        7.68 o   0.1948E-03
   4   8  20      100.77      106.19        6.31 o   0.5070E-03
   5   8  20      438.58      308.97        9.23 o   0.1152E-03
   6   8  20       69.93       57.68        5.56 o   0.8234E-03
   7   8  20       81.33       98.79        5.29 o   0.5739E-03
   8   8  20      302.43      250.20        7.87 o   0.1688E-03
  -8   9  20      701.89      797.93       11.35 o   0.4010E-04
  -7   9  20        8.95        2.63        4.35 o   0.1226E-01
  -6   9  20       14.35       39.09        4.58 o   0.1489E-02
  -5   9  20      500.28      550.55        9.19 o   0.6678E-04
  -4   9  20      276.89      247.41        7.18 o   0.1821E-03
  -3   9  20      658.57      648.12       10.38 o   0.5010E-04
  -2   9  20      744.47      701.90       11.45 o   0.4371E-04
  -1   9  20      548.52      467.25       10.34 o   0.7180E-04
   0   9  20       84.94       85.25        5.66 o   0.6246E-03
   1   9  20      565.99      480.51       10.35 o   0.6908E-04
   2   9  20      749.35      729.73       12.03 o   0.4214E-04
   3   9  20      612.29      603.64       11.93 o   0.5517E-04
   4   9  20      286.84      252.07        7.88 o   0.1759E-03
   5   9  20      560.76      598.65        9.91 o   0.5873E-04
   6   9  20       41.68       85.45        4.85 o   0.6951E-03
   7   9  20        9.99        4.53        4.97 o   0.9191E-02
   8   9  20      665.85      764.58       12.42 o   0.4281E-04
   9   9  20      121.11      171.42       12.03 o   0.3090E-03
  -7  10  20      340.78      298.72        8.68 o   0.1350E-03
  -6  10  20        9.06       21.69        4.87 o   0.3094E-02
  -5  10  20      407.24      422.68        9.87 o   0.9879E-04
  -4  10  20       19.62       20.15        4.45 o   0.2892E-02
  -3  10  20      226.28      255.51        6.83 o   0.1973E-03
  -2  10  20      990.61     1129.10       12.43 o   0.2365E-04
  -1  10  20      252.17      278.52        7.38 o   0.1611E-03
   0  10  20      440.72      557.66        8.74 o   0.6819E-04
   1  10  20      272.31      291.63        7.36 o   0.1506E-03
   2  10  20     1122.91     1226.17       13.51 o   0.2036E-04
   3  10  20      158.31      199.83        7.09 o   0.2746E-03
   4  10  20       20.28       11.35        5.05 o   0.3834E-02
   5  10  20      325.86      374.49        8.93 o   0.1206E-03
   6  10  20        8.83       24.96        4.19 o   0.2874E-02
   7  10  20      343.26      310.15        9.82 o   0.1312E-03
  -6  11  20      100.53      138.68        6.22 o   0.4016E-03
  -5  11  20      284.53      320.17        9.53 o   0.1418E-03
  -4  11  20       33.17       30.85        4.82 o   0.1612E-02
  -3  11  20      438.79      639.57        9.35 o   0.5920E-04
  -2  11  20      383.94      379.88        8.93 o   0.1110E-03
  -1  11  20      287.45      375.30        7.09 o   0.1231E-03
   0  11  20     1440.15     1449.67       16.07 o   0.1422E-04
   1  11  20      288.09      347.75        7.86 o   0.1320E-03
   2  11  20      426.58      416.25        9.75 o   0.9764E-04
   3  11  20      402.49      588.06        8.02 o   0.6652E-04
   4  11  20       42.73       43.90        4.36 o   0.1185E-02
   5  11  20      346.11      345.78        8.90 o   0.1230E-03
   6  11  20      113.53      150.21        7.61 o   0.3630E-03
  -4  12  20        2.67        7.02        5.16 o   0.8930E-02
  -3  12  20      851.41      857.05       13.06 o   0.3354E-04
  -2  12  20      122.05      117.11        4.98 o   0.4571E-03
  -1  12  20       92.58      109.59        4.81 o   0.5468E-03
   0  12  20      710.36      810.10       10.81 o   0.3830E-04
   1  12  20       91.80      100.74        5.02 o   0.5812E-03
   2  12  20      141.73      111.24        5.56 o   0.4321E-03
   3  12  20      899.13      912.02       13.30 o   0.3068E-04
   4  12  20       14.26        5.54        5.92 o   0.5973E-02
   0   1  21      197.11       94.21        5.27 o   0.3774E-03
   1   1  21       16.58        9.99        3.83 o   0.3398E-02
  -1   2  21     2674.69     2495.35       17.84 o   0.5267E-05
   0   2  21       35.21       58.74        3.88 o   0.1265E-02
   1   2  21     2703.28     2527.93       17.26 o   0.5159E-05
   2   2  21     1309.90     1478.25       11.57 o   0.1504E-04
  -2   3  21      684.29      603.45        9.63 o   0.5268E-04
  -1   3  21     2394.88     2105.75       18.27 o   0.6666E-05
   0   3  21      173.05      145.37        5.31 o   0.3318E-03
   1   3  21     2364.86     2075.88       16.32 o   0.6829E-05
   2   3  21      616.50      522.97        9.04 o   0.6310E-04
   3   3  21      409.92      263.41        7.38 o   0.1335E-03
  -3   4  21      540.69      478.12        8.56 o   0.7181E-04
  -2   4  21     2173.62     2422.55       18.22 o   0.6237E-05
  -1   4  21     1188.47     1074.45       14.36 o   0.2180E-04
   0   4  21        0.30       61.78        4.68 o   0.1417E-02
   1   4  21     1103.12      979.53       12.70 o   0.2492E-04
   2   4  21     2262.04     2470.33       17.95 o   0.5967E-05
   3   4  21      646.55      569.74        9.39 o   0.5632E-04
   4   4  21     1927.98     1430.55       17.08 o   0.1233E-04
  -4   5  21      223.51      211.44        6.81 o   0.2232E-03
  -3   5  21      405.30      438.55        8.70 o   0.9347E-04
  -2   5  21     2669.66     2959.17       20.77 o   0.4434E-05
  -1   5  21      307.31      158.19        7.30 o   0.2197E-03
   0   5  21        1.84        5.19        4.43 o   0.1348E-01
   1   5  21      233.27      108.42        6.58 o   0.3186E-03
   2   5  21     2566.46     2840.99       21.07 o   0.4756E-05
   3   5  21      381.04      409.39        8.28 o   0.1021E-03
   4   5  21      285.33      272.91        7.25 o   0.1649E-03
   5   5  21     2547.55     2646.07       20.99 o   0.5049E-05
  -5   6  21     1289.95      976.01       15.68 o   0.2205E-04
  -4   6  21     1047.78      935.40       13.05 o   0.2685E-04
  -3   6  21      159.87      194.67        7.06 o   0.2607E-03
  -2   6  21      205.52      291.22        6.82 o   0.1806E-03
  -1   6  21      427.10      316.84        8.36 o   0.1149E-03
   0   6  21     1800.67     1746.26       15.87 o   0.1053E-04
   1   6  21      454.72      330.50        8.60 o   0.1084E-03
   2   6  21      213.49      292.07        7.06 o   0.1777E-03
   3   6  21       91.49      149.26        6.17 o   0.3819E-03
   4   6  21     1041.96      920.17       13.15 o   0.2734E-04
   5   6  21     1162.64      869.30       14.42 o   0.2607E-04
   6   6  21     3174.33     3272.72       27.27 o   0.3578E-05
  -6   7  21       36.45       18.02        5.16 o   0.2373E-02
  -5   7  21      393.36      443.20        8.61 o   0.9257E-04
  -4   7  21      469.52      638.16        9.66 o   0.5911E-04
  -3   7  21      602.10      803.12       10.02 o   0.4251E-04
  -2   7  21     1834.80     2269.78       17.04 o   0.7113E-05
  -1   7  21      299.72      252.11        7.65 o   0.1643E-03
   0   7  21      113.45      105.60        5.75 o   0.4472E-03
   1   7  21      335.27      262.94        8.34 o   0.1507E-03
   2   7  21     1773.30     2188.31       17.93 o   0.7539E-05
   3   7  21      502.40      692.09       12.01 o   0.5305E-04
   4   7  21      511.01      666.50       10.52 o   0.5480E-04
   5   7  21      403.80      444.33        9.49 o   0.9169E-04
   6   7  21       68.34       26.58        5.63 o   0.1415E-02
   7   7  21      597.14      566.97       10.72 o   0.6304E-04
  -7   8  21        3.02        0.37        4.67 o   0.2608E-01
  -6   8  21      650.66      620.40       10.64 o   0.5439E-04
  -5   8  21      198.04      146.77        6.46 o   0.2935E-03
  -4   8  21      441.17      527.78        9.20 o   0.7021E-04
  -3   8  21      503.16      485.05        9.90 o   0.7168E-04
  -2   8  21      562.21      641.18        9.83 o   0.5629E-04
  -1   8  21      986.84     1125.49       12.75 o   0.2351E-04
   0   8  21      916.72      893.62       12.57 o   0.2981E-04
   1   8  21      939.75     1060.68       12.63 o   0.2562E-04
   2   8  21      490.69      585.06       10.91 o   0.6512E-04
   3   8  21      544.13      501.13       12.10 o   0.6685E-04
   4   8  21      428.73      500.58        9.96 o   0.7436E-04
   5   8  21      155.19      124.46        6.70 o   0.3644E-03
   6   8  21      658.69      632.87       11.01 o   0.5317E-04
   7   8  21       -2.50        0.12        4.51 o   0.2767E-01
   8   8  21       82.61       68.45        5.03 o   0.8053E-03
  -8   9  21       26.23       40.43        4.33 o   0.1618E-02
  -7   9  21      547.58      533.78       10.26 o   0.6611E-04
  -6   9  21      114.85       77.67        5.95 o   0.5749E-03
  -5   9  21      149.76      173.52        6.36 o   0.3046E-03
  -4   9  21      220.93      193.75        6.67 o   0.2348E-03
  -3   9  21     1009.38      982.19       11.51 o   0.2709E-04
  -2   9  21     1570.89     1343.07       16.85 o   0.1505E-04
  -1   9  21       83.22      142.14        6.10 o   0.4999E-03
   0   9  21      533.63      554.72        9.65 o   0.6366E-04
   1   9  21       74.15      146.05        5.60 o   0.5045E-03
   2   9  21     1532.01     1331.42       18.65 o   0.1533E-04
   3   9  21      935.30      886.98       15.87 o   0.3104E-04
   4   9  21      255.60      226.30        8.05 o   0.1957E-03
   5   9  21      165.19      191.89        6.56 o   0.2731E-03
   6   9  21       97.95       85.14        5.57 o   0.5834E-03
   7   9  21      479.80      483.35       10.31 o   0.7717E-04
   8   9  21       26.91       49.90        4.78 o   0.1379E-02
  -7  10  21       64.32       84.50        5.56 o   0.7718E-03
  -6  10  21       31.43       26.04        4.91 o   0.1851E-02
  -5  10  21      254.80      263.75        7.56 o   0.1730E-03
  -4  10  21       62.71       62.48        4.96 o   0.8114E-03
  -3  10  21      187.67      276.51        6.90 o   0.2040E-03
  -2  10  21      361.97      431.81        8.27 o   0.9934E-04
  -1  10  21      227.03      188.43        7.17 o   0.2381E-03
   0  10  21      291.02      270.85        7.51 o   0.1506E-03
   1  10  21      254.27      208.32        6.90 o   0.2118E-03
   2  10  21      336.52      398.84        8.14 o   0.1099E-03
   3  10  21      181.52      254.15        7.04 o   0.2225E-03
   4  10  21       70.25       59.56        5.33 o   0.7936E-03
   5  10  21      278.64      278.42        8.65 o   0.1593E-03
   6  10  21       39.24       32.55        4.44 o   0.1531E-02
   7  10  21       88.64       99.45        6.41 o   0.6101E-03
  -5  11  21      676.30      721.14       14.43 o   0.4358E-04
  -4  11  21      602.43      700.30       12.06 o   0.4888E-04
  -3  11  21       74.42       73.49        5.16 o   0.6617E-03
  -2  11  21      236.05      304.46        7.28 o   0.1541E-03
  -1  11  21      913.13      893.65       12.05 o   0.3185E-04
   0  11  21      291.22      300.96        7.98 o   0.1525E-03
   1  11  21      901.57      866.35       14.56 o   0.3301E-04
   2  11  21      275.75      349.21        7.98 o   0.1294E-03
   3  11  21       73.55       80.58        4.72 o   0.6265E-03
   4  11  21      568.73      649.17       10.97 o   0.5412E-04
   5  11  21      696.29      767.17       11.68 o   0.4073E-04
  -3  12  21       46.38       44.29        8.06 o   0.1117E-02
  -2  12  21      254.81      289.55        8.44 o   0.1473E-03
  -1  12  21       51.85       49.52        4.80 o   0.1139E-02
   0  12  21      114.60       90.50        6.22 o   0.5373E-03
   1  12  21       65.46       56.44        5.46 o   0.9555E-03
   2  12  21      216.39      232.88        7.91 o   0.1881E-03
   3  12  21       46.50       22.62        9.53 o   0.1520E-02
   0   1  22      161.39      531.55        5.29 o   0.9163E-04
   1   1  22      236.62      327.34        6.07 o   0.1495E-03
  -1   2  22     1094.23      952.62       11.90 o   0.2544E-04
   0   2  22      619.68      412.01        9.00 o   0.7304E-04
   1   2  22      912.32      771.13        9.81 o   0.3436E-04
   2   2  22     1458.24     1705.52       12.90 o   0.1159E-04
  -2   3  22     2530.78     2585.79       19.82 o   0.5330E-05
  -1   3  22     1216.00     1498.83       12.18 o   0.1464E-04
   0   3  22       94.71      127.25        4.94 o   0.3807E-03
   1   3  22     1167.26     1468.77       11.81 o   0.1522E-04
   2   3  22     2612.95     2667.50       19.09 o   0.5048E-05
   3   3  22     2160.72     2427.88       16.75 o   0.5949E-05
  -3   4  22     3685.33     3178.97       22.65 o   0.3227E-05
  -2   4  22      477.78      335.31        8.89 o   0.1047E-03
  -1   4  22     1981.48     1834.64       18.28 o   0.9613E-05
   0   4  22       35.31      169.08        4.77 o   0.3810E-03
   1   4  22     2014.08     1854.83       17.67 o   0.9406E-05
   2   4  22      493.35      350.91        8.63 o   0.9967E-04
   3   4  22     3547.27     3030.31       23.83 o   0.3487E-05
   4   4  22      416.56      365.64        8.41 o   0.1045E-03
  -4   5  22     1170.54     1110.84       13.84 o   0.2112E-04
  -3   5  22       87.73      109.79        5.86 o   0.5674E-03
  -2   5  22      538.01      492.72        9.40 o   0.7156E-04
  -1   5  22     2269.70     1682.59       19.15 o   0.9302E-05
   0   5  22       31.50       21.15        4.73 o   0.1959E-02
   1   5  22     2146.10     1583.83       17.56 o   0.1027E-04
   2   5  22      609.06      536.61       10.54 o   0.6241E-04
   3   5  22       67.81      101.13        5.36 o   0.6649E-03
   4   5  22     1222.67     1165.02       13.51 o   0.1963E-04
   5   5  22      592.48      560.97        9.91 o   0.6158E-04
  -5   6  22      111.56      125.89        6.01 o   0.3830E-03
  -4   6  22     2197.59     2239.29       20.28 o   0.6974E-05
  -3   6  22      256.60      334.72        7.62 o   0.1327E-03
  -2   6  22     1025.81      901.55       12.81 o   0.2866E-04
  -1   6  22     1088.74     1099.95       12.54 o   0.2237E-04
   0   6  22       54.92       11.42        5.33 o   0.2104E-02
   1   6  22     1038.55     1042.95       12.43 o   0.2421E-04
   2   6  22     1008.42      915.17       12.73 o   0.2851E-04
   3   6  22      254.30      339.77        8.03 o   0.1315E-03
   4   6  22     2362.15     2356.59       20.10 o   0.6325E-05
   5   6  22       83.30      100.55        5.74 o   0.4933E-03
   6   6  22     3131.70     2868.57       26.61 o   0.4172E-05
  -6   7  22      224.27      252.45        7.02 o   0.1891E-03
  -5   7  22       66.37       71.16        4.75 o   0.9142E-03
  -4   7  22      439.52      492.70        8.98 o   0.7855E-04
  -3   7  22      536.78      490.67        9.52 o   0.6957E-04
  -2   7  22      206.43      277.54        6.88 o   0.1834E-03
  -1   7  22     1346.06     1209.45       15.12 o   0.1764E-04
   0   7  22     4487.28     4505.22       28.56 o   0.1846E-05
   1   7  22     1348.70     1217.26       15.58 o   0.1749E-04
   2   7  22      203.60      270.94        7.82 o   0.1878E-03
   3   7  22      589.05      521.49       12.94 o   0.6282E-04
   4   7  22      581.20      602.26       11.09 o   0.5752E-04
   5   7  22       69.12       62.43        5.86 o   0.9466E-03
   6   7  22      210.27      237.03        6.94 o   0.2038E-03
   7   7  22        1.57        0.74        4.50 o   0.3038E-01
  -7   8  22      864.94      829.76       12.50 o   0.3388E-04
  -6   8  22       28.19       43.58        4.59 o   0.1396E-02
  -5   8  22     1234.15     1286.10       13.38 o   0.1721E-04
  -4   8  22      380.76      432.05        8.40 o   0.9543E-04
  -3   8  22      375.61      359.74        8.81 o   0.1127E-03
  -2   8  22     1382.35     1279.25       16.27 o   0.1613E-04
  -1   8  22      235.82      283.95        7.75 o   0.1676E-03
   0   8  22     1194.38     1304.56       14.37 o   0.1713E-04
   1   8  22      198.05      263.42        7.53 o   0.1901E-03
   2   8  22     1347.55     1283.04       17.97 o   0.1630E-04
   3   8  22      329.71      331.76        9.38 o   0.1271E-03
   4   8  22      352.04      415.66        9.15 o   0.1019E-03
   5   8  22     1300.52     1330.49       15.47 o   0.1612E-04
   6   8  22       22.93       47.87        4.54 o   0.1362E-02
   7   8  22      836.74      816.92       11.97 o   0.3497E-04
   8   8  22        2.57        1.10        4.12 o   0.2588E-01
  -8   9  22      150.25      179.81       10.26 o   0.2896E-03
  -7   9  22       52.05       50.18        4.43 o   0.1129E-02
  -6   9  22      431.07      408.97        9.54 o   0.9532E-04
  -5   9  22      945.16     1022.71       13.72 o   0.2542E-04
  -4   9  22      242.72      279.97        6.63 o   0.1657E-03
  -3   9  22      162.26      140.94        5.85 o   0.3333E-03
  -2   9  22      135.98      158.54        6.55 o   0.3527E-03
  -1   9  22     1252.10     1145.36       15.14 o   0.1974E-04
   0   9  22      172.88      100.11        6.67 o   0.3878E-03
   1   9  22     1138.82     1067.63       13.04 o   0.2225E-04
   2   9  22      140.45      180.01        7.30 o   0.3147E-03
   3   9  22      163.88      133.78        7.70 o   0.3406E-03
   4   9  22      272.11      289.88        8.23 o   0.1547E-03
   5   9  22      999.01     1045.91       14.14 o   0.2410E-04
   6   9  22      423.58      398.27        9.44 o   0.9826E-04
   7   9  22       63.59       54.88        5.07 o   0.9817E-03
   8   9  22      208.06      216.83        9.94 o   0.2232E-03
  -6  10  22      179.74      171.58        7.18 o   0.2675E-03
  -5  10  22       95.64       65.76        5.97 o   0.6975E-03
  -4  10  22      370.63      298.68        7.93 o   0.1338E-03
  -3  10  22      289.11      362.74        7.85 o   0.1195E-03
  -2  10  22      485.20      463.06        9.87 o   0.8322E-04
  -1  10  22      234.81      216.99        7.43 o   0.2117E-03
   0  10  22      124.00      126.04        6.17 o   0.4343E-03
   1  10  22      249.36      251.40        7.49 o   0.1842E-03
   2  10  22      493.18      456.99       12.03 o   0.8322E-04
   3  10  22      274.64      352.36        8.48 o   0.1242E-03
   4  10  22      387.82      321.08        8.81 o   0.1223E-03
   5  10  22       89.35       78.10        6.14 o   0.6432E-03
   6  10  22      183.24      175.03        7.77 o   0.2596E-03
  -5  11  22      196.23      188.38       14.15 o   0.2341E-03
  -4  11  22      384.35      337.70        9.57 o   0.1178E-03
  -3  11  22      105.05      137.71        5.03 o   0.3840E-03
  -2  11  22      140.82      105.12        6.17 o   0.4581E-03
  -1  11  22        3.06        4.58        3.98 o   0.1222E-01
   0  11  22      431.77      351.85        9.78 o   0.1063E-03
   1  11  22       11.68        6.37        4.98 o   0.6557E-02
   2  11  22      118.60       81.79        5.89 o   0.5781E-03
   3  11  22      125.66      158.60        6.04 o   0.3252E-03
   4  11  22      461.68      377.40       10.11 o   0.9866E-04
   5  11  22      234.58      217.17       14.80 o   0.1962E-03
  -1  12  22      499.71      466.00       16.97 o   0.7921E-04
   0  12  22       36.12       10.55        6.93 o   0.2989E-02
   1  12  22      488.28      467.31       20.17 o   0.7923E-04
   0   1  23       32.40       24.57        4.20 o   0.2072E-02
   1   1  23       30.83       55.37        4.40 o   0.1175E-02
  -1   2  23     1323.75     1533.13       13.71 o   0.1405E-04
   0   2  23     1006.65      977.15       11.75 o   0.2736E-04
   1   2  23     1516.61     1686.63       13.62 o   0.1179E-04
   2   2  23        5.17        0.92        4.72 o   0.1469E-01
  -2   3  23     1649.85     1533.31       15.98 o   0.1243E-04
  -1   3  23      757.86      814.95        9.87 o   0.3772E-04
   0   3  23      924.42      671.73       10.99 o   0.3939E-04
   1   3  23      775.27      833.55        9.89 o   0.3647E-04
   2   3  23     1659.11     1521.98       15.33 o   0.1250E-04
   3   3  23     4536.56     4304.25       26.33 o   0.1945E-05
  -3   4  23     1259.13     1180.90       13.28 o   0.1951E-04
  -2   4  23     1829.23     1561.97       17.13 o   0.1144E-04
  -1   4  23     2753.78     3007.92       22.26 o   0.4187E-05
   0   4  23     1958.21     1801.17       17.25 o   0.9093E-05
   1   4  23     2490.46     2760.03       19.17 o   0.4900E-05
   2   4  23     1788.31     1554.87       16.99 o   0.1165E-04
   3   4  23     1195.49     1124.47       13.18 o   0.2109E-04
   4   4  23     1418.93     1606.14       14.65 o   0.1252E-04
  -4   5  23      904.75      883.91       12.39 o   0.3072E-04
  -3   5  23     2275.65     1777.70       19.76 o   0.8361E-05
  -2   5  23      238.14      257.41        6.99 o   0.1835E-03
  -1   5  23      503.69      409.97        8.84 o   0.8546E-04
   0   5  23      525.96      315.70        8.93 o   0.1004E-03
   1   5  23      479.59      388.68        8.50 o   0.9148E-04
   2   5  23      357.50      356.67        8.28 o   0.1181E-03
   3   5  23     2217.03     1776.26       19.39 o   0.8511E-05
   4   5  23      809.42      784.82       11.73 o   0.3645E-04
   5   5  23     1390.36     1537.66       14.97 o   0.1378E-04
  -5   6  23     1815.53     1651.78       17.85 o   0.1070E-04
  -4   6  23      156.66      186.20        6.36 o   0.2964E-03
  -3   6  23      259.43      276.60        7.56 o   0.1638E-03
  -2   6  23      289.32      164.29        7.61 o   0.2192E-03
  -1   6  23      215.35      254.60        7.19 o   0.1847E-03
   0   6  23     1751.45     1753.18       16.16 o   0.1034E-04
   1   6  23      281.89      330.61        7.63 o   0.1338E-03
   2   6  23      261.95      148.49        7.94 o   0.2448E-03
   3   6  23      235.32      256.72        7.64 o   0.1809E-03
   4   6  23      165.43      197.96        6.46 o   0.2802E-03
   5   6  23     1961.17     1784.20       18.63 o   0.9418E-05
   6   6  23      850.62     1164.35       12.04 o   0.2288E-04
  -6   7  23      521.18      600.69        9.28 o   0.5991E-04
  -5   7  23      176.86      102.07        5.97 o   0.3801E-03
  -4   7  23      387.22      380.21        8.33 o   0.1120E-03
  -3   7  23      568.32      538.15        9.66 o   0.6414E-04
  -2   7  23      664.28      700.54       10.44 o   0.4554E-04
  -1   7  23      705.83      793.76       11.02 o   0.3878E-04
   0   7  23       30.05       97.64        5.10 o   0.7855E-03
   1   7  23      762.92      849.38       12.23 o   0.3491E-04
   2   7  23      597.78      638.75       11.65 o   0.5213E-04
   3   7  23      632.34      599.08       12.28 o   0.5543E-04
   4   7  23      380.46      363.69        9.45 o   0.1170E-03
   5   7  23      157.43       86.51        6.46 o   0.4402E-03
   6   7  23      514.06      581.33        9.78 o   0.6220E-04
   7   7  23     1058.24      797.25       12.61 o   0.3147E-04
  -7   8  23       91.17      116.40        4.93 o   0.4701E-03
  -6   8  23     1260.42     1350.36       14.73 o   0.1641E-04
  -5   8  23      564.22      602.97        9.19 o   0.5782E-04
  -4   8  23      384.17      289.75        8.19 o   0.1273E-03
  -3   8  23      123.51      130.93        5.96 o   0.4184E-03
  -2   8  23       93.56      176.58        6.18 o   0.3204E-03
  -1   8  23     1330.51     1617.92       15.70 o   0.1357E-04
   0   8  23       34.30      124.86        5.02 o   0.5727E-03
   1   8  23     1390.47     1676.85       17.17 o   0.1277E-04
   2   8  23      129.80      204.27        7.57 o   0.2587E-03
   3   8  23      169.28      162.43        7.10 o   0.3149E-03
   4   8  23      377.96      296.74        8.85 o   0.1258E-03
   5   8  23      515.59      540.16       10.44 o   0.6620E-04
   6   8  23     1194.27     1267.16       13.97 o   0.1803E-04
   7   8  23      108.61      128.86        5.37 o   0.4119E-03
   8   8  23        1.86        2.53        4.13 o   0.2017E-01
  -7   9  23      289.73      291.36        7.86 o   0.1569E-03
  -6   9  23       86.53       97.31        4.92 o   0.5713E-03
  -5   9  23      101.13      133.04        5.44 o   0.4390E-03
  -4   9  23       32.56       44.23        3.95 o   0.1359E-02
  -3   9  23      552.47      619.50        9.40 o   0.5635E-04
  -2   9  23     2052.46     1990.69       19.30 o   0.8187E-05
  -1   9  23      225.01      166.70        7.21 o   0.2578E-03
   0   9  23      576.72      556.45       10.89 o   0.6532E-04
   1   9  23      223.03      194.61        7.40 o   0.2318E-03
   2   9  23     1942.13     1892.21       21.65 o   0.8927E-05
   3   9  23      478.51      527.60       10.61 o   0.6945E-04
   4   9  23       54.66       55.40        5.54 o   0.1003E-02
   5   9  23      125.51      146.33        6.50 o   0.3775E-03
   6   9  23      113.05      106.70        6.20 o   0.4835E-03
   7   9  23      319.92      324.44        9.36 o   0.1368E-03
  -6  10  23       -4.39        2.43        6.07 o   0.1104E-01
  -5  10  23      301.36      294.10        8.56 o   0.1478E-03
  -4  10  23      141.81      160.44        6.49 o   0.3532E-03
  -3  10  23      154.34      165.58        6.19 o   0.3207E-03
  -2  10  23      234.93      196.82        7.15 o   0.2295E-03
  -1  10  23      552.81      582.76       10.48 o   0.5919E-04
   0  10  23        2.74        9.27        4.84 o   0.7755E-02
   1  10  23      520.56      548.36       12.10 o   0.6427E-04
   2  10  23      270.44      219.24        9.77 o   0.1970E-03
   3  10  23      146.45      163.17        6.65 o   0.3291E-03
   4  10  23      205.72      213.15        7.02 o   0.2447E-03
   5  10  23      413.89      338.67       10.05 o   0.1135E-03
   6  10  23       -1.02        2.08        5.28 o   0.1586E-01
  -4  11  23       61.73      114.75       10.14 o   0.5502E-03
  -3  11  23       11.07       30.97        4.07 o   0.2448E-02
  -2  11  23       94.42       81.13        5.08 o   0.6923E-03
  -1  11  23      198.86      196.07        7.27 o   0.2325E-03
   0  11  23     3590.02     3716.74       27.50 o   0.2813E-05
   1  11  23      207.44      203.12        7.66 o   0.2227E-03
   2  11  23       67.05       61.16        5.24 o   0.9666E-03
   3  11  23       26.13       42.07        4.62 o   0.1610E-02
   4  11  23       96.94      153.21       11.47 o   0.3859E-03
   0   0  24        2.28       80.66        9.31 o   0.8486E-03
   0   1  24     1874.45     1842.19       15.68 o   0.9154E-05
   1   1  24      604.83      456.77        9.09 o   0.7122E-04
  -1   2  24      747.83      528.97       10.64 o   0.5562E-04
   0   2  24        8.27       10.69        4.77 o   0.5712E-02
   1   2  24      733.24      510.65        9.69 o   0.5796E-04
   2   2  24        7.59        0.81        4.99 o   0.1430E-01
  -2   3  24     2241.05     1936.16       19.47 o   0.7975E-05
  -1   3  24      816.17      654.17       11.37 o   0.4282E-04
   0   3  24       48.84       93.91        5.00 o   0.6313E-03
   1   3  24      657.79      526.47        9.70 o   0.5811E-04
   2   3  24     2341.27     2072.47       18.91 o   0.7227E-05
   3   3  24       27.56       35.64        4.88 o   0.1832E-02
  -3   4  24      552.41      472.27        9.57 o   0.7300E-04
  -2   4  24      457.24      422.11        8.66 o   0.8918E-04
  -1   4  24     1076.92     1104.20       13.45 o   0.2247E-04
   0   4  24      298.18      507.02        7.70 o   0.8254E-04
   1   4  24     1010.97     1074.56       12.18 o   0.2381E-04
   2   4  24      504.94      474.37        9.12 o   0.7709E-04
   3   4  24      474.52      407.15        9.11 o   0.8883E-04
   4   4  24       59.91       57.46        5.20 o   0.8993E-03
  -4   5  24      589.42      548.84        9.97 o   0.6189E-04
  -3   5  24     2098.94     2009.05       18.35 o   0.8142E-05
  -2   5  24     1254.39     1513.09       14.35 o   0.1433E-04
  -1   5  24      516.48      604.55        8.90 o   0.5805E-04
   0   5  24       11.38       90.46        4.67 o   0.8532E-03
   1   5  24      604.98      666.78        9.60 o   0.4935E-04
   2   5  24     1256.51     1532.29       14.02 o   0.1413E-04
   3   5  24     1917.77     1855.13       18.10 o   0.9353E-05
   4   5  24      529.93      490.97       10.14 o   0.7184E-04
   5   5  24        2.86        0.35        4.79 o   0.2354E-01
  -5   6  24      557.84      496.71        9.85 o   0.6858E-04
  -4   6  24       14.64       11.21        4.82 o   0.4006E-02
  -3   6  24      135.00      156.46        6.24 o   0.3581E-03
  -2   6  24      178.73      171.95        6.77 o   0.2781E-03
  -1   6  24     1109.70     1237.54       13.78 o   0.1982E-04
   0   6  24       72.76       33.63        5.60 o   0.1213E-02
   1   6  24     1030.07     1177.01       12.89 o   0.2169E-04
   2   6  24      202.26      200.51        6.91 o   0.2360E-03
   3   6  24      127.77      148.39        6.40 o   0.3798E-03
   4   6  24        0.79        9.43        5.04 o   0.6820E-02
   5   6  24      591.27      542.55       10.58 o   0.6149E-04
   6   6  24      449.25      407.42        9.00 o   0.9338E-04
  -6   7  24      547.60      513.60        9.42 o   0.6992E-04
  -5   7  24     1269.23     1330.29       13.41 o   0.1735E-04
  -4   7  24      199.05      291.19        6.46 o   0.1717E-03
  -3   7  24      537.39      499.88        9.29 o   0.7099E-04
  -2   7  24      124.65      110.69        5.85 o   0.4614E-03
  -1   7  24      397.29      450.20        8.71 o   0.9095E-04
   0   7  24      777.07      861.67       11.83 o   0.3502E-04
   1   7  24      426.01      469.38        9.02 o   0.8454E-04
   2   7  24       76.13       69.31        6.43 o   0.7542E-03
   3   7  24      490.79      447.35       10.61 o   0.8152E-04
   4   7  24      212.32      307.12        7.76 o   0.1603E-03
   5   7  24     1213.45     1304.68       15.29 o   0.1811E-04
   6   7  24      520.96      481.88       10.20 o   0.7588E-04
   7   7  24      151.43      140.21        5.90 o   0.3553E-03
  -7   8  24       79.27       77.90        4.85 o   0.6807E-03
  -6   8  24       43.76       49.83        4.40 o   0.1113E-02
  -5   8  24     1048.75     1119.60       12.66 o   0.2321E-04
  -4   8  24      138.46      175.30        5.61 o   0.3255E-03
  -3   8  24     1384.47     1222.52       14.68 o   0.1754E-04
  -2   8  24      921.58      788.74       12.63 o   0.3467E-04
  -1   8  24      263.77      273.24        7.31 o   0.1600E-03
   0   8  24      109.52      155.01        6.12 o   0.3851E-03
   1   8  24      333.16      327.61        9.06 o   0.1252E-03
   2   8  24      904.37      787.46       13.65 o   0.3501E-04
   3   8  24     1339.14     1158.11       15.92 o   0.1885E-04
   4   8  24      149.19      182.17        7.15 o   0.3053E-03
   5   8  24     1014.44     1084.40       14.51 o   0.2438E-04
   6   8  24       49.14       55.47        4.72 o   0.9941E-03
   7   8  24       70.46       83.51        4.63 o   0.6746E-03
   8   8  24       43.44       89.58        9.46 o   0.7650E-03
  -6   9  24      304.44      267.02        7.51 o   0.1644E-03
  -5   9  24      675.23      725.21       10.28 o   0.4514E-04
  -4   9  24      276.85      253.73        6.47 o   0.1858E-03
  -3   9  24        6.54       10.99        4.14 o   0.6046E-02
  -2   9  24      640.52      689.93       10.25 o   0.4648E-04
  -1   9  24     1014.12     1126.92       12.75 o   0.2319E-04
   0   9  24      200.69      256.23        7.70 o   0.1852E-03
   1   9  24     1004.25     1087.44       15.82 o   0.2411E-04
   2   9  24      605.73      663.88       11.51 o   0.4950E-04
   3   9  24        3.35        9.26        4.77 o   0.7560E-02
   4   9  24      285.07      262.74        8.36 o   0.1779E-03
   5   9  24      673.02      725.36       11.63 o   0.4509E-04
   6   9  24      227.89      195.19        7.47 o   0.2369E-03
  -5  10  24      135.46      152.41        7.16 o   0.3668E-03
  -4  10  24      268.48      318.62        7.89 o   0.1384E-03
  -3  10  24       56.90       79.66        4.30 o   0.7640E-03
  -2  10  24      193.36      246.36        6.08 o   0.1999E-03
  -1  10  24      276.69      313.07        8.01 o   0.1432E-03
   0  10  24      156.85      161.50        8.14 o   0.3015E-03
   1  10  24      270.81      299.53        9.71 o   0.1492E-03
   2  10  24      304.11      287.36        9.41 o   0.1471E-03
   3  10  24       88.24      103.96        6.09 o   0.5396E-03
   4  10  24      257.45      316.93        7.85 o   0.1412E-03
   5  10  24       98.88      113.01        6.09 o   0.5163E-03
  -2  11  24      129.15      136.11       10.31 o   0.3520E-03
  -1  11  24       90.67      105.96        6.66 o   0.5243E-03
   0  11  24      388.92      414.71       10.28 o   0.9216E-04
   1  11  24       80.55       78.14        5.71 o   0.6800E-03
   2  11  24      169.73      175.72        8.62 o   0.2678E-03
   0   1  25       33.54       30.05        5.05 o   0.1625E-02
   1   1  25    13110.31    11530.31       56.57 o   0.2955E-06
  -1   2  25     1869.74     1535.28       16.66 o   0.1152E-04
   0   2  25      189.46      113.22        6.40 o   0.3449E-03
   1   2  25     1945.97     1617.36       16.15 o   0.1068E-04
   2   2  25      701.30      392.76       10.99 o   0.7249E-04
  -2   3  25     1334.77     1203.50       15.00 o   0.1784E-04
  -1   3  25     2207.31     2566.87       18.93 o   0.5893E-05
   0   3  25      110.12       48.53        6.14 o   0.7286E-03
   1   3  25     2253.55     2612.08       19.62 o   0.5711E-05
   2   3  25     1559.37     1412.38       14.34 o   0.1388E-04
   3   3  25       11.28        4.89        4.58 o   0.6603E-02
  -3   4  25     2044.19     1946.58       18.63 o   0.8355E-05
  -2   4  25      379.84      345.34        7.98 o   0.1162E-03
  -1   4  25      275.76      320.42        8.20 o   0.1389E-03
   0   4  25      146.68      291.65        6.50 o   0.1880E-03
   1   4  25      300.80      358.70        7.27 o   0.1221E-03
   2   4  25      465.48      417.13        9.05 o   0.9017E-04
   3   4  25     2157.49     2053.71       20.39 o   0.7631E-05
   4   4  25       76.70       95.31        5.75 o   0.5612E-03
  -4   5  25     1192.96     1267.43       14.14 o   0.1765E-04
  -3   5  25     1990.18     1898.23       19.38 o   0.8627E-05
  -2   5  25       26.22       53.96        5.28 o   0.1263E-02
  -1   5  25     1098.11     1107.65       12.72 o   0.2135E-04
   0   5  25        8.79       27.57        4.87 o   0.2243E-02
   1   5  25     1206.51     1229.59       13.70 o   0.1829E-04
   2   5  25       33.13       54.78        4.94 o   0.1198E-02
   3   5  25     1933.67     1901.06       18.03 o   0.8767E-05
   4   5  25     1187.49     1253.09       15.11 o   0.1789E-04
   5   5  25     1831.95     2087.39       16.66 o   0.8253E-05
  -5   6  25       18.11       36.11        4.34 o   0.1892E-02
  -4   6  25      627.13      597.39        9.86 o   0.5544E-04
  -3   6  25      993.79      915.59       12.46 o   0.2718E-04
  -2   6  25      155.47      131.05        6.69 o   0.3433E-03
  -1   6  25      305.65      336.90        8.06 o   0.1298E-03
   0   6  25        0.09        2.99        5.15 o   0.2000E-01
   1   6  25      255.38      306.93        7.49 o   0.1504E-03
   2   6  25      111.11       95.46        5.99 o   0.4824E-03
   3   6  25     1016.72      955.01       12.98 o   0.2572E-04
   4   6  25      563.81      540.32       10.80 o   0.6385E-04
   5   6  25       20.97       30.22        4.66 o   0.2090E-02
   6   6  25      258.75      240.57        6.79 o   0.1743E-03
  -6   7  25       80.32       46.36        5.06 o   0.8865E-03
  -5   7  25      313.99      386.27        7.37 o   0.1087E-03
  -4   7  25      308.33      330.09        7.43 o   0.1363E-03
  -3   7  25       45.96       35.80        4.68 o   0.1413E-02
  -2   7  25       22.48       29.17        4.73 o   0.2166E-02
  -1   7  25       32.22       70.65        5.12 o   0.9950E-03
   0   7  25      217.29      239.32        7.63 o   0.1974E-03
   1   7  25       26.69       58.44        5.10 o   0.1226E-02
   2   7  25       26.79       28.30        5.21 o   0.1946E-02
   3   7  25       58.61       46.09        5.42 o   0.1091E-02
   4   7  25      264.74      299.95        7.93 o   0.1576E-03
   5   7  25      345.81      408.28        8.70 o   0.9981E-04
   6   7  25       76.09       44.34        4.65 o   0.9728E-03
   7   7  25      492.21      412.46        9.18 o   0.8590E-04
  -7   8  25      373.42      513.16        8.60 o   0.8252E-04
  -6   8  25      114.42      134.11        5.50 o   0.3994E-03
  -5   8  25       43.77       64.11        4.51 o   0.9115E-03
  -4   8  25      340.93      332.47        6.81 o   0.1263E-03
  -3   8  25      132.71      135.87        5.79 o   0.3851E-03
  -2   8  25       56.64       22.44        5.38 o   0.1719E-02
  -1   8  25      159.76      140.02        6.80 o   0.3403E-03
   0   8  25     1798.01     1398.62       20.04 o   0.1324E-04
   1   8  25      171.22      149.25        7.73 o   0.3132E-03
   2   8  25       69.53       29.87        5.47 o   0.1364E-02
   3   8  25      177.80      165.27        7.05 o   0.2958E-03
   4   8  25      320.49      310.70        8.22 o   0.1361E-03
   5   8  25       36.91       61.82        4.30 o   0.9794E-03
   6   8  25       73.60      104.16        4.72 o   0.5558E-03
   7   8  25      429.87      548.21       10.51 o   0.7300E-04
  -6   9  25      176.45      140.18        9.73 o   0.3129E-03
  -5   9  25       23.12       49.43        4.14 o   0.1404E-02
  -4   9  25       86.72       73.30        4.64 o   0.7463E-03
  -3   9  25       12.60       19.01        3.96 o   0.3397E-02
  -2   9  25      866.13      909.62       11.76 o   0.3015E-04
  -1   9  25      307.56      268.48        9.04 o   0.1529E-03
   0   9  25       10.22       17.55        5.58 o   0.4230E-02
   1   9  25      259.69      230.71        8.88 o   0.1842E-03
   2   9  25      891.44      911.46       14.95 o   0.2961E-04
   3   9  25       31.75       24.28        4.59 o   0.2155E-02
   4   9  25       51.71       44.99        4.59 o   0.1250E-02
   5   9  25       23.91       54.79        4.02 o   0.1262E-02
   6   9  25      209.82      160.09       10.16 o   0.2683E-03
  -4  10  25       27.86        3.86        5.84 o   0.4863E-02
  -3  10  25       45.93       61.98        4.61 o   0.1010E-02
  -2  10  25     1997.62     2188.14       20.37 o   0.7246E-05
  -1  10  25       57.59       64.21        5.59 o   0.9457E-03
   0  10  25      865.16      957.62       14.21 o   0.2795E-04
   1  10  25       60.43       56.02        6.08 o   0.1014E-02
   2  10  25     2121.20     2304.84       24.41 o   0.6601E-05
   3  10  25       48.06       42.84        5.32 o   0.1260E-02
   4  10  25       35.39       14.05        6.73 o   0.2931E-02
   0   1  26     1969.34     1880.71       18.01 o   0.8698E-05
   1   1  26      168.60      208.69        6.80 o   0.2482E-03
  -1   2  26      713.46      742.73       10.23 o   0.4184E-04
   0   2  26      415.61      305.04        8.44 o   0.1208E-03
   1   2  26      607.97      640.21        9.78 o   0.5196E-04
   2   2  26      376.61      207.34        8.72 o   0.1674E-03
  -2   3  26      696.64      687.80       10.57 o   0.4580E-04
  -1   3  26       28.56       14.84        4.80 o   0.2768E-02
   0   3  26     2162.83     1854.61       18.86 o   0.8552E-05
   1   3  26       54.29       39.40        5.24 o   0.1266E-02
   2   3  26      753.82      731.46       11.25 o   0.4156E-04
   3   3  26      374.28      195.61        8.06 o   0.1700E-03
  -3   4  26     1086.70     1312.47       13.79 o   0.1821E-04
  -2   4  26      659.22      505.91       10.23 o   0.6091E-04
  -1   4  26     1527.21     1504.56       16.57 o   0.1269E-04
   0   4  26      575.55      522.49        9.67 o   0.6757E-04
   1   4  26     1499.84     1482.96       14.79 o   0.1302E-04
   2   4  26      694.46      551.03       10.72 o   0.5510E-04
   3   4  26      964.83     1204.46       13.27 o   0.2112E-04
   4   4  26     3552.29     3982.60       27.56 o   0.2601E-05
  -4   5  26      996.01      821.10       13.47 o   0.3318E-04
  -3   5  26      702.25      676.77       11.53 o   0.4654E-04
  -2   5  26     1057.06     1177.10       14.01 o   0.2047E-04
  -1   5  26      849.72      864.31       11.79 o   0.3085E-04
   0   5  26      383.94      277.67        8.44 o   0.1385E-03
   1   5  26      879.35      891.11       11.63 o   0.2947E-04
   2   5  26     1043.19     1158.59       13.29 o   0.2095E-04
   3   5  26      722.77      697.18       11.22 o   0.4452E-04
   4   5  26     1001.76      817.93       13.39 o   0.3305E-04
   5   5  26      109.55      137.72        5.37 o   0.3820E-03
  -5   6  26        7.22        0.33        4.14 o   0.1366E-01
  -4   6  26      232.36      258.43        6.34 o   0.1876E-03
  -3   6  26     1127.71     1215.23       12.95 o   0.1948E-04
  -2   6  26       67.01       67.86        5.53 o   0.7911E-03
  -1   6  26     1447.58     1701.77       15.56 o   0.1126E-04
   0   6  26      595.74      665.30        9.67 o   0.5303E-04
   1   6  26     1417.70     1700.78       14.67 o   0.1140E-04
   2   6  26       78.15       61.75        5.72 o   0.7904E-03
   3   6  26      983.08     1072.71       12.74 o   0.2375E-04
   4   6  26      250.96      272.81        8.44 o   0.1736E-03
   5   6  26        8.19        1.56        4.66 o   0.1030E-01
   6   6  26      334.35      262.38        7.77 o   0.1693E-03
  -6   7  26       25.25       11.59        4.08 o   0.4181E-02
  -5   7  26      196.18      149.49        6.18 o   0.3030E-03
  -4   7  26      293.39      258.01        6.93 o   0.1724E-03
  -3   7  26      621.65      600.79       10.68 o   0.5311E-04
  -2   7  26      122.31      103.81        6.05 o   0.4633E-03
  -1   7  26      365.56      388.12        8.75 o   0.1016E-03
   0   7  26     2228.52     1902.66       19.64 o   0.8359E-05
   1   7  26      373.61      382.34        8.98 o   0.1019E-03
   2   7  26      136.39      107.71        6.24 o   0.4320E-03
   3   7  26      688.78      640.44       10.80 o   0.4768E-04
   4   7  26      204.33      189.05        6.87 o   0.2551E-03
   5   7  26      136.15      139.83        5.48 o   0.3695E-03
   6   7  26       17.72       11.03        3.57 o   0.5266E-02
   7   7  26      633.15      689.95       11.44 o   0.4571E-04
  -6   8  26       57.05       62.43        4.76 o   0.9470E-03
  -5   8  26       54.50       72.51        4.38 o   0.9351E-03
  -4   8  26       21.53       62.93        3.75 o   0.1207E-02
  -3   8  26       82.29      116.15        5.03 o   0.5299E-03
  -2   8  26      157.96      185.93        6.73 o   0.2901E-03
  -1   8  26      123.66       85.24        6.86 o   0.5572E-03
   0   8  26        9.84        5.13        5.04 o   0.7591E-02
   1   8  26      104.87       92.74        5.82 o   0.5725E-03
   2   8  26      152.94      186.13        6.91 o   0.2928E-03
   3   8  26       84.78      107.63        6.09 o   0.5552E-03
   4   8  26        6.62       24.47        4.85 o   0.3015E-02
   5   8  26       48.70       82.01        4.55 o   0.8736E-03
   6   8  26       48.13       56.29        4.91 o   0.1086E-02
  -5   9  26      569.70      488.96       15.74 o   0.6964E-04
  -4   9  26      397.76      391.74       10.47 o   0.9821E-04
  -3   9  26       47.08       67.32        4.15 o   0.9517E-03
  -2   9  26      120.87      130.53        6.24 o   0.4118E-03
  -1   9  26       76.59       81.34        5.74 o   0.7216E-03
   0   9  26      989.95     1174.95       14.39 o   0.2157E-04
   1   9  26       83.83       84.85        6.66 o   0.6654E-03
   2   9  26      111.57      121.29        6.31 o   0.4472E-03
   3   9  26       61.44       77.68        5.22 o   0.7898E-03
   4   9  26      371.03      354.51        8.51 o   0.1109E-03
   5   9  26      494.59      446.23       13.17 o   0.8092E-04
  -2  10  26      159.70      165.09        7.28 o   0.2973E-03
  -1  10  26      540.67      539.83       12.09 o   0.6660E-04
   0  10  26      170.04      192.69        8.36 o   0.2410E-03
   1  10  26      551.97      565.64       12.13 o   0.6358E-04
   2  10  26      142.50      145.39        8.37 o   0.3350E-03
   3  10  26      179.68      170.82       10.91 o   0.2865E-03
   0   1  27      273.78      365.92        7.32 o   0.1162E-03
   1   1  27      136.07      234.90        6.13 o   0.2370E-03
  -1   2  27      958.58      983.27       11.83 o   0.2668E-04
   0   2  27     2943.31     3269.22       21.87 o   0.3540E-05
   1   2  27     1127.40     1141.82       13.98 o   0.2108E-04
   2   2  27       88.12      153.50        5.55 o   0.3654E-03
  -2   3  27     1690.75     1570.39       15.60 o   0.1184E-04
  -1   3  27       30.40       84.15        5.09 o   0.7797E-03
   0   3  27      132.69       50.57        6.35 o   0.6495E-03
   1   3  27       35.80       89.53        5.06 o   0.7251E-03
   2   3  27     1633.90     1487.70       16.07 o   0.1277E-04
   3   3  27      167.75      115.10        6.52 o   0.3758E-03
  -3   4  27       36.42       46.56        5.32 o   0.1355E-02
  -2   4  27      543.88      641.58        9.40 o   0.5494E-04
  -1   4  27      916.66      729.30       12.50 o   0.3665E-04
   0   4  27     2702.24     2070.65       21.78 o   0.6618E-05
   1   4  27     1088.38      862.25       13.04 o   0.2853E-04
   2   4  27      511.91      627.45        9.71 o   0.5757E-04
   3   4  27       53.15       65.74        4.94 o   0.9533E-03
   4   4  27      603.95      620.74       10.99 o   0.5477E-04
  -4   5  27      165.76      149.38        6.94 o   0.3353E-03
  -3   5  27      186.00      199.68        7.42 o   0.2406E-03
  -2   5  27       19.74       17.43        5.39 o   0.3200E-02
  -1   5  27       10.42       16.72        4.98 o   0.3413E-02
   0   5  27     1873.14     1685.60       16.80 o   0.1068E-04
   1   5  27       10.88        3.56        5.12 o   0.7060E-02
   2   5  27       37.54       25.62        5.29 o   0.2056E-02
   3   5  27      149.41      182.04        6.32 o   0.2809E-03
   4   5  27      125.70      121.07        6.10 o   0.4449E-03
   5   5  27      144.99      159.96        6.71 o   0.3160E-03
  -5   6  27      425.00      404.33        8.62 o   0.9167E-04
  -4   6  27      177.11      190.35        6.34 o   0.2558E-03
  -3   6  27      497.51      417.20        8.58 o   0.8518E-04
  -2   6  27     1513.07     1646.92       16.43 o   0.1221E-04
  -1   6  27      243.74      240.23        7.39 o   0.1978E-03
   0   6  27       49.99       55.49        5.21 o   0.9086E-03
   1   6  27      263.98      245.39        6.96 o   0.1879E-03
   2   6  27     1375.42     1514.87       15.01 o   0.1406E-04
   3   6  27      540.45      473.61       10.17 o   0.7358E-04
   4   6  27      203.41      202.30        7.30 o   0.2315E-03
   5   6  27      452.00      423.20        9.34 o   0.8567E-04
   6   6  27      148.93      157.37        5.54 o   0.3357E-03
  -6   7  27      470.87      494.12        9.05 o   0.7381E-04
  -5   7  27      162.76      238.56        5.48 o   0.2228E-03
  -4   7  27      256.84      310.66        7.55 o   0.1580E-03
  -3   7  27      682.75      548.81       11.24 o   0.5748E-04
  -2   7  27      321.32      277.82        8.51 o   0.1511E-03
  -1   7  27      858.53      824.61       12.73 o   0.3298E-04
   0   7  27       23.75        0.28        4.56 o   0.5881E-02
   1   7  27      868.13      832.77       13.51 o   0.3248E-04
   2   7  27      305.03      256.63        7.83 o   0.1645E-03
   3   7  27      675.13      553.74       11.13 o   0.5754E-04
   4   7  27      215.35      299.62        6.31 o   0.1742E-03
   5   7  27      136.06      221.66        5.06 o   0.2502E-03
   6   7  27      467.83      492.12        8.91 o   0.7426E-04
   7   7  27      229.34      191.62       10.41 o   0.2328E-03
  -5   8  27      255.03      319.06        7.71 o   0.1517E-03
  -4   8  27       69.46      104.45        4.86 o   0.6141E-03
  -3   8  27       34.52       37.95        4.40 o   0.1451E-02
  -2   8  27       40.35       35.82        5.25 o   0.1498E-02
  -1   8  27       62.25      149.62        5.63 o   0.4353E-03
   0   8  27      667.02      617.45       13.31 o   0.5395E-04
   1   8  27       80.35      155.99        5.62 o   0.3973E-03
   2   8  27       41.26       27.48        5.52 o   0.1722E-02
   3   8  27       25.69       41.28        4.72 o   0.1469E-02
   4   8  27      112.87      127.97        5.94 o   0.4404E-03
   5   8  27      205.64      244.14        7.55 o   0.2063E-03
  -4   9  27       72.69      102.41        7.72 o   0.5766E-03
  -3   9  27      834.09      765.18       12.30 o   0.3722E-04
  -2   9  27       63.29       63.92        5.19 o   0.8420E-03
  -1   9  27       12.29       36.43        5.00 o   0.1814E-02
   0   9  27       78.15       90.92        6.07 o   0.6340E-03
   1   9  27       -1.33       14.25        5.37 o   0.4285E-02
   2   9  27       72.21       65.39        6.38 o   0.7847E-03
   3   9  27      789.63      732.54       14.89 o   0.3974E-04
   4   9  27       64.40      117.73        8.65 o   0.5341E-03
   0   0  28     2681.44     2893.27       43.29 o   0.4264E-05
   0   1  28       61.76       30.26        5.33 o   0.1512E-02
   1   1  28       53.20       43.04        5.38 o   0.1196E-02
  -1   2  28     3041.30     3218.65       23.29 o   0.3666E-05
   0   2  28        0.71       20.01        5.10 o   0.3613E-02
   1   2  28     2992.35     3172.67       25.77 o   0.3761E-05
   2   2  28       42.78       67.22        4.79 o   0.9933E-03
  -2   3  28      996.05     1102.83       11.55 o   0.2388E-04
  -1   3  28      324.60      270.75        7.83 o   0.1582E-03
   0   3  28      103.65      106.70        6.15 o   0.5073E-03
   1   3  28      371.34      310.48        8.12 o   0.1328E-03
   2   3  28      930.78     1033.18       12.28 o   0.2633E-04
   3   3  28      365.76      329.54        8.39 o   0.1261E-03
  -3   4  28      271.86      232.54        7.73 o   0.1826E-03
  -2   4  28       64.53       52.93        5.47 o   0.9831E-03
  -1   4  28      696.04      635.19       10.28 o   0.4992E-04
   0   4  28     1298.90     1517.22       13.77 o   0.1395E-04
   1   4  28      766.86      696.09       11.14 o   0.4359E-04
   2   4  28       58.64       49.22        5.49 o   0.1069E-02
   3   4  28      236.29      201.32        7.00 o   0.2180E-03
   4   4  28        2.85       22.00        4.96 o   0.3113E-02
  -4   5  28      600.95      637.51       10.49 o   0.5192E-04
  -3   5  28       43.95       25.88        5.50 o   0.1765E-02
  -2   5  28      719.84      732.75       11.19 o   0.4133E-04
  -1   5  28      217.21      125.84        6.75 o   0.2890E-03
   0   5  28      295.01      179.97        7.47 o   0.1986E-03
   1   5  28      226.81      136.45        6.74 o   0.2698E-03
   2   5  28      823.03      859.83       11.01 o   0.3319E-04
   3   5  28       32.03       16.42        4.53 o   0.2457E-02
   4   5  28      653.79      682.64       10.20 o   0.4695E-04
   5   5  28      432.89      621.90        9.87 o   0.6011E-04
  -5   6  28       37.14       49.89        4.50 o   0.1209E-02
  -4   6  28       92.71       41.87        6.10 o   0.8255E-03
  -3   6  28       35.16       10.08        4.62 o   0.2809E-02
  -2   6  28     2233.30     2091.67       18.61 o   0.7137E-05
  -1   6  28      767.52      682.26       11.45 o   0.4371E-04
   0   6  28      252.78      135.30        7.71 o   0.2606E-03
   1   6  28      686.55      631.38       10.94 o   0.4973E-04
   2   6  28     2180.53     2101.43       19.64 o   0.7200E-05
   3   6  28       30.82       12.74        4.81 o   0.2707E-02
   4   6  28       94.84       42.59        5.65 o   0.8131E-03
   5   6  28       20.40       36.21        4.43 o   0.1774E-02
   6   6  28      903.74      741.39       12.96 o   0.3747E-04
  -6   7  28       -3.79        1.55        5.18 o   0.1352E-01
  -5   7  28       67.46      126.45        4.82 o   0.5784E-03
  -4   7  28       67.50       59.06        4.93 o   0.8407E-03
  -3   7  28      145.20      150.23        6.88 o   0.3525E-03
  -2   7  28      921.68      959.17       14.32 o   0.2710E-04
  -1   7  28      298.93      350.63        8.63 o   0.1241E-03
   0   7  28      149.85      168.99        6.36 o   0.3146E-03
   1   7  28      289.97      323.73        8.78 o   0.1341E-03
   2   7  28      871.83      919.14       13.74 o   0.2887E-04
   3   7  28      148.86      158.98        5.63 o   0.3362E-03
   4   7  28       38.34       50.44        4.06 o   0.1115E-02
   5   7  28      113.98      164.24        5.59 o   0.3942E-03
   6   7  28      -12.22        3.29        5.09 o   0.7528E-02
  -5   8  28      238.29      272.91       21.16 o   0.1652E-03
  -4   8  28       13.92       12.65        4.75 o   0.3836E-02
  -3   8  28      232.10      183.87        7.45 o   0.2336E-03
  -2   8  28      247.18      311.60        7.08 o   0.1487E-03
  -1   8  28     1293.95     1234.61       16.71 o   0.1786E-04
   0   8  28        5.75        1.33        5.29 o   0.1458E-01
   1   8  28     1293.76     1252.53       16.66 o   0.1758E-04
   2   8  28      268.63      328.59        9.43 o   0.1372E-03
   3   8  28      326.79      249.59        9.29 o   0.1588E-03
   4   8  28       12.66       11.03        4.31 o   0.4326E-02
   5   8  28      238.41      244.90       21.70 o   0.1781E-03
  -2   9  28       90.34      151.72        6.54 o   0.3894E-03
  -1   9  28      188.79      145.19        7.87 o   0.3131E-03
   0   9  28        3.07        1.48        5.33 o   0.1760E-01
   1   9  28      180.39      154.67        7.64 o   0.3060E-03
   2   9  28       69.21      140.85        6.61 o   0.4379E-03
   0   1  29      912.80     1063.51       12.43 o   0.2708E-04
   1   1  29     2131.09     1897.70       18.32 o   0.8444E-05
  -1   2  29     1043.10      795.94       13.34 o   0.3123E-04
   0   2  29      176.10      116.24        6.91 o   0.3650E-03
   1   2  29      956.70      741.44       12.00 o   0.3505E-04
   2   2  29     2977.87     3346.42       22.04 o   0.3430E-05
  -2   3  29      492.18      418.65        8.77 o   0.8407E-04
  -1   3  29     1144.98     1244.08       12.56 o   0.1867E-04
   0   3  29       18.45        2.62        5.22 o   0.6091E-02
   1   3  29     1088.04     1192.44       12.31 o   0.2002E-04
   2   3  29      552.67      463.68        9.49 o   0.7271E-04
   3   3  29       26.15       57.16        4.96 o   0.1065E-02
  -3   4  29       95.03       72.07        5.72 o   0.6828E-03
  -2   4  29      267.03      277.29        7.60 o   0.1561E-03
  -1   4  29      983.69      752.51       11.63 o   0.3484E-04
   0   4  29     2832.13     2446.16       20.55 o   0.5091E-05
   1   4  29      861.57      678.32       11.72 o   0.4129E-04
   2   4  29      278.01      289.01        7.43 o   0.1483E-03
   3   4  29      112.30       89.00        6.11 o   0.5559E-03
   4   4  29      668.41      676.77       10.93 o   0.4836E-04
  -4   5  29      546.10      557.58       10.97 o   0.6145E-04
  -3   5  29      579.35      543.93        9.98 o   0.6273E-04
  -2   5  29      745.27      749.63       10.80 o   0.3966E-04
  -1   5  29      946.89     1088.34       12.52 o   0.2449E-04
   0   5  29      112.71       79.97        5.63 o   0.5597E-03
   1   5  29      993.28     1133.54       12.03 o   0.2294E-04
   2   5  29      728.58      739.26       10.33 o   0.4066E-04
   3   5  29      561.15      546.33       10.28 o   0.6355E-04
   4   5  29      502.13      519.49       10.35 o   0.6796E-04
   5   5  29        7.77        2.65        4.59 o   0.1305E-01
  -5   6  29      185.43      235.02        6.01 o   0.2245E-03
  -4   6  29      291.21      306.67        8.22 o   0.1459E-03
  -3   6  29      195.93      237.96        7.26 o   0.1989E-03
  -2   6  29     1051.48     1218.30       13.80 o   0.2008E-04
  -1   6  29      635.09      570.61       10.71 o   0.5627E-04
   0   6  29      419.41      386.98        9.39 o   0.1003E-03
   1   6  29      628.61      573.46       10.28 o   0.5638E-04
   2   6  29      969.34     1161.57       11.82 o   0.2199E-04
   3   6  29      180.16      255.30        6.59 o   0.1935E-03
   4   6  29      282.93      290.56        8.04 o   0.1544E-03
   5   6  29      145.68      189.99        5.50 o   0.2916E-03
   6   6  29        4.47        3.54        4.84 o   0.9974E-02
  -5   7  29      320.55      349.75        9.34 o   0.1185E-03
  -4   7  29      286.58      306.42        7.59 o   0.1453E-03
  -3   7  29      524.71      503.54       11.32 o   0.7218E-04
  -2   7  29       71.23       67.79        5.33 o   0.8006E-03
  -1   7  29      294.13      289.27        8.45 o   0.1500E-03
   0   7  29      358.84      316.86        9.58 o   0.1250E-03
   1   7  29      270.89      284.50        8.83 o   0.1574E-03
   2   7  29       77.89       65.11        5.43 o   0.7967E-03
   3   7  29      516.14      486.08       11.21 o   0.7513E-04
   4   7  29      172.10      288.66        6.24 o   0.1824E-03
   5   7  29      312.11      350.99       10.88 o   0.1190E-03
  -3   8  29      173.00      149.90        7.01 o   0.3083E-03
  -2   8  29      694.37      665.77       12.50 o   0.4910E-04
  -1   8  29      204.00      242.56        8.40 o   0.1976E-03
   0   8  29      415.55      391.93       10.29 o   0.1000E-03
   1   8  29      198.22      243.65        7.20 o   0.1986E-03
   2   8  29      691.06      640.37       13.38 o   0.5088E-04
   3   8  29      182.48      162.98       11.48 o   0.2778E-03
   0   1  30      498.22      512.47        9.62 o   0.7143E-04
   1   1  30       13.13        3.27        4.78 o   0.8745E-02
  -1   2  30     1480.51     1341.43       15.91 o   0.1543E-04
   0   2  30     1423.68     1353.43       15.38 o   0.1560E-04
   1   2  30     1365.32     1269.60       13.60 o   0.1714E-04
   2   2  30      646.01      491.19        9.85 o   0.6282E-04
  -2   3  30      158.22      174.70        5.81 o   0.3038E-03
  -1   3  30      613.73      500.33        9.13 o   0.6662E-04
   0   3  30        4.84        0.79        4.57 o   0.1524E-01
   1   3  30      517.99      418.96        9.27 o   0.8434E-04
   2   3  30      159.37      149.28        6.31 o   0.3400E-03
   3   3  30      137.12       79.54        5.84 o   0.5182E-03
  -3   4  30       92.82       96.67        6.00 o   0.5635E-03
  -2   4  30      121.44       60.73        6.26 o   0.6333E-03
  -1   4  30      152.62      118.04        6.52 o   0.3955E-03
   0   4  30      318.36      180.81        7.62 o   0.2014E-03
   1   4  30      122.29      115.07        5.92 o   0.4420E-03
   2   4  30      117.98       53.37        5.74 o   0.6828E-03
   3   4  30       95.52       89.40        5.54 o   0.5872E-03
   4   4  30      981.71     1123.70       13.21 o   0.2359E-04
  -4   5  30      403.63      331.88        9.47 o   0.1181E-03
  -3   5  30      178.87      184.49        6.89 o   0.2845E-03
  -2   5  30      897.56      994.21       12.73 o   0.2852E-04
  -1   5  30      578.83      517.99       10.05 o   0.6467E-04
   0   5  30      506.56      342.51        9.24 o   0.9512E-04
   1   5  30      529.83      492.45        9.94 o   0.7058E-04
   2   5  30      843.23      933.97       11.89 o   0.3131E-04
   3   5  30      171.03      175.47        7.04 o   0.2981E-03
   4   5  30      394.61      320.94       10.27 o   0.1219E-03
   5   5  30      171.25      177.30        6.58 o   0.2917E-03
  -5   6  30       46.56       93.41        4.84 o   0.7413E-03
  -4   6  30      872.01      940.80       12.87 o   0.2990E-04
  -3   6  30      682.08      555.67       14.29 o   0.5675E-04
  -2   6  30      304.37      290.22        8.96 o   0.1514E-03
  -1   6  30      436.75      565.68       10.01 o   0.6833E-04
   0   6  30      683.92      800.81       11.88 o   0.3624E-04
   1   6  30      466.18      591.81       10.07 o   0.6371E-04
   2   6  30      329.29      311.15        8.44 o   0.1383E-03
   3   6  30      676.40      579.90       11.44 o   0.5503E-04
   4   6  30      841.35      930.47       13.54 o   0.3076E-04
   5   6  30       35.47       76.82        4.90 o   0.9159E-03
  -4   7  30      600.51      592.34       13.23 o   0.5618E-04
  -3   7  30      701.23      665.60       12.08 o   0.4920E-04
  -2   7  30       22.20       47.79        4.23 o   0.1527E-02
  -1   7  30        7.24        6.12        5.16 o   0.6331E-02
   0   7  30      404.81      507.89       11.99 o   0.8055E-04
   1   7  30       20.50       11.60        4.33 o   0.3622E-02
   2   7  30       21.88       51.14        4.15 o   0.1454E-02
   3   7  30      579.01      587.06       14.44 o   0.6047E-04
   4   7  30      552.75      541.20       13.75 o   0.6338E-04
  -1   8  30       19.27       22.88        5.61 o   0.2367E-02
   0   8  30       39.80       37.17        6.09 o   0.1619E-02
   1   8  30       38.64       24.90        9.57 o   0.1595E-02
   0   1  31      247.68      239.04        7.44 o   0.1835E-03
   1   1  31     1437.13     1147.22       15.92 o   0.1826E-04
  -1   2  31      603.63      566.35        9.51 o   0.6052E-04
   0   2  31      492.21      403.46        8.28 o   0.8750E-04
   1   2  31      690.02      625.07       10.21 o   0.5177E-04
   2   2  31       35.67       11.81        4.82 o   0.3530E-02
  -2   3  31      777.06      732.22       11.70 o   0.4014E-04
  -1   3  31       -1.59       10.49        4.77 o   0.6478E-02
   0   3  31      975.95     1183.13       11.71 o   0.2144E-04
   1   3  31        1.25        9.36        4.89 o   0.7089E-02
   2   3  31      630.25      602.19       10.73 o   0.5330E-04
   3   3  31      289.62      340.84        8.06 o   0.1303E-03
  -3   4  31      746.09      898.08       12.31 o   0.3310E-04
  -2   4  31      383.05      367.38        9.94 o   0.1094E-03
  -1   4  31       20.16       15.00        5.25 o   0.3395E-02
   0   4  31       94.38       52.14        5.42 o   0.8598E-03
   1   4  31       43.55       20.80        5.60 o   0.2045E-02
   2   4  31      418.02      419.49        8.52 o   0.9461E-04
   3   4  31      821.46      986.80       13.45 o   0.2876E-04
   4   4  31       62.75       42.69        6.02 o   0.1127E-02
  -4   5  31       17.25        5.90        4.98 o   0.6287E-02
  -3   5  31      592.34      634.44       10.71 o   0.5196E-04
  -2   5  31      116.49      170.32        6.18 o   0.3159E-03
  -1   5  31     1140.58     1242.13       15.55 o   0.1918E-04
   0   5  31     1110.82     1319.00       14.67 o   0.1775E-04
   1   5  31     1081.80     1160.47       14.08 o   0.2116E-04
   2   5  31      110.45      159.09        5.88 o   0.3386E-03
   3   5  31      600.15      654.89       11.24 o   0.5010E-04
   4   5  31        9.67        4.44        4.78 o   0.9843E-02
   5   5  31     1284.91     1452.06       16.35 o   0.1598E-04
  -4   6  31      356.93      383.59        9.79 o   0.1093E-03
  -3   6  31       52.98       38.20        5.67 o   0.1249E-02
  -2   6  31      566.26      658.21       11.17 o   0.5396E-04
  -1   6  31      813.06      686.81       13.88 o   0.4269E-04
   0   6  31       50.88       85.14        5.20 o   0.7714E-03
   1   6  31      726.52      659.32       12.30 o   0.4710E-04
   2   6  31      535.18      618.68       11.35 o   0.5869E-04
   3   6  31       22.58       16.40        5.19 o   0.2772E-02
   4   6  31      397.10      395.46       12.04 o   0.1011E-03
  -2   7  31      171.15      210.48        8.66 o   0.2402E-03
  -1   7  31      340.60      346.29       10.44 o   0.1181E-03
   0   7  31        3.58        1.95        4.77 o   0.1811E-01
   1   7  31      344.93      353.23       14.75 o   0.1147E-03
   2   7  31      204.92      245.23       20.48 o   0.1866E-03
   0   0  32        6.50        2.54       13.00 o   0.4468E-02
   0   1  32      638.57      630.28       11.52 o   0.5235E-04
   1   1  32       -0.55        1.90        4.87 o   0.2176E-01
  -1   2  32      134.16      158.11        5.98 o   0.3211E-03
   0   2  32       68.99       84.10        5.41 o   0.6755E-03
   1   2  32      153.09      153.21        7.18 o   0.3121E-03
   2   2  32       42.65       50.48        5.98 o   0.1198E-02
  -2   3  32      885.57      786.55       15.29 o   0.3438E-04
  -1   3  32       52.85       48.20        5.64 o   0.1193E-02
   0   3  32       91.57      191.59        5.48 o   0.3008E-03
   1   3  32       49.70       40.44        5.15 o   0.1366E-02
   2   3  32      846.33      723.55       13.34 o   0.3811E-04
   3   3  32       30.32       20.21        5.35 o   0.2541E-02
  -3   4  32      675.86      716.17       13.19 o   0.4373E-04
  -2   4  32      889.07      871.17       13.39 o   0.3179E-04
  -1   4  32      960.47     1081.03       14.63 o   0.2412E-04
   0   4  32      448.73      640.54       10.53 o   0.6013E-04
   1   4  32      864.68     1025.74       12.19 o   0.2685E-04
   2   4  32      935.16      888.74       13.76 o   0.3035E-04
   3   4  32      678.75      752.18       11.63 o   0.4183E-04
   4   4  32      711.92      704.51       13.26 o   0.4394E-04
  -4   5  32      225.18      248.24        8.13 o   0.1902E-03
  -3   5  32       92.01       67.69        6.64 o   0.7231E-03
  -2   5  32      300.23      336.80        7.83 o   0.1309E-03
  -1   5  32      515.89      533.22        9.83 o   0.6648E-04
   0   5  32       -1.58        3.20        4.63 o   0.1175E-01
   1   5  32      446.01      480.03        9.27 o   0.7803E-04
   2   5  32      364.53      377.80        9.23 o   0.1091E-03
   3   5  32      115.53       98.16        7.02 o   0.5225E-03
   4   5  32      221.98      231.96        8.67 o   0.2017E-03
  -2   6  32      214.36      156.39        9.43 o   0.2676E-03
  -1   6  32      138.70      181.55        8.42 o   0.3021E-03
   0   6  32        7.99       23.70        5.39 o   0.2651E-02
   1   6  32      169.78      203.98        8.80 o   0.2571E-03
   2   6  32      197.50      146.36       11.75 o   0.2854E-03
   0   1  33      324.04      359.17        8.59 o   0.1182E-03
   1   1  33      542.67      605.44       10.36 o   0.5801E-04
  -1   2  33       90.63       79.09        5.50 o   0.6782E-03
   0   2  33      410.40      338.63       10.02 o   0.1140E-03
   1   2  33      103.78       87.84        6.29 o   0.5968E-03
   2   2  33      111.43      136.80        6.17 o   0.4089E-03
  -2   3  33      174.54      184.34        7.10 o   0.2751E-03
  -1   3  33      180.91      178.08        7.65 o   0.2656E-03
   0   3  33       85.12      160.39        7.03 o   0.3755E-03
   1   3  33      200.53      205.41        7.48 o   0.2286E-03
   2   3  33      179.32      185.10        6.80 o   0.2717E-03
   3   3  33      673.52      884.09       13.15 o   0.3654E-04
  -3   4  33      107.77      127.74        6.67 o   0.4609E-03
  -2   4  33      763.97      752.12       12.99 o   0.3979E-04
  -1   4  33      481.17      531.27       11.65 o   0.6663E-04
   0   4  33       86.31       72.15        6.00 o   0.6482E-03
   1   4  33      471.67      513.34       10.25 o   0.6957E-04
   2   4  33      838.57      804.76       13.48 o   0.3567E-04
   3   4  33      117.46      122.75        6.82 o   0.4607E-03
  -2   5  33      493.08      482.09       14.87 o   0.8077E-04
  -1   5  33      712.81      702.44       15.89 o   0.4477E-04
   0   5  33       34.52       58.83        5.31 o   0.1184E-02
   1   5  33      736.46      713.76       18.02 o   0.4327E-04
   2   5  33      533.24      507.41       15.40 o   0.7431E-04
   0   1  34       11.83        0.02        4.35 o   0.1198E-01
   1   1  34      348.65      380.79        8.07 o   0.1095E-03
  -1   2  34     1077.60     1029.30       16.63 o   0.2420E-04
   0   2  34       19.91        9.59        4.95 o   0.4851E-02
   1   2  34     1059.45     1071.17       13.81 o   0.2352E-04
   2   2  34        6.28        1.21        5.54 o   0.1119E-01
  -2   3  34     1147.68     1192.10       19.05 o   0.2025E-04
  -1   3  34      243.43      277.06        9.42 o   0.1740E-03
   0   3  34       37.22       42.96        6.23 o   0.1307E-02
   1   3  34      207.09      274.21        7.78 o   0.1871E-03
   2   3  34     1162.14     1161.31       19.17 o   0.2064E-04
   3   3  34       62.21       27.41        6.90 o   0.1387E-02
  -1   4  34      110.18       89.18       12.20 o   0.5377E-03
   0   4  34        2.43        0.54        9.93 o   0.8578E-02
   1   4  34      124.51       86.33       10.26 o   0.5338E-03
   0   1  35       83.14       68.00       11.11 o   0.6537E-03
   1   1  35       96.27       90.91       12.04 o   0.5405E-03
  -1   2  35        4.20        1.99       13.11 o   0.4543E-02
   0   2  35      278.18      274.47       23.01 o   0.1548E-03
   1   2  35        8.19        3.74       12.88 o   0.4096E-02
