# Supplementary material for: Structure–property relations of a unique and systematic dataset of 19 isostructural multicomponent apremilast forms
Source: IUCrJ. 2022 Jun 15;9(Pt 4):508–15. doi: 10.1107/S2052252522005577 (PMC9252161; doi:10.1107/S2052252522005577)
Supplement: Supplementary file 10 [file m-09-00508-sup10.hkl]

data_apremilastanisol 
#  xcalibur in  C:\Users\Baborm\Des  At 11:
_audit_creation_date        "17-12-12"
_audit_creation_method      CRYSTALS 

_cell_length_a                    12.88850(10)
_cell_angle_alpha                 90
_cell_length_b                    12.88850(10)
_cell_angle_beta                  90
_cell_length_c                    29.52270(10)
_cell_angle_gamma                 90
loop_
 _symmetry_equiv_pos_as_xyz
 'x,y,z'
 '-y+1/2,x+1/2,z+1/4'
 '-x,-y,z+1/2'
 'y+1/2,-x+1/2,z+3/4'
 '-x+1/2,y+1/2,-z+1/4'
 'y,x,-z'
 'x+1/2,-y+1/2,-z+3/4'
 '-y,-x,-z+1/2'

# NOTE FO on scale of Fc,      0.30664
# Status flags: 
#    o - used in refinement 
#    < - excluded by I/sigmaI cutoff 
#    l - excluded at low resolution  
#    h - excluded at high resolution  
#    x - excluded for another reason  

loop_
_refln_index_h
_refln_index_k
_refln_index_l
_refln_F_squared_meas
_refln_F_squared_calc
_refln_F_squared_sigma
_refln_observed_status
_refln_refinement_weight
   1   1   0     8921.41     8664.88       54.26 o   0.5776E-04
   0   2   0        7.98      108.42        3.09 o   0.5407E-03
   1   2   0    16771.14    16634.21       68.37 o   0.7787E-05
   2   2   0    25222.06    25186.25      160.93 o   0.2057E-04
   1   3   0       49.08       20.90        4.05 o   0.4304E-02
   2   3   0    12626.17    12854.98       57.35 o   0.2816E-04
   3   3   0      395.69      516.69       12.45 o   0.2874E-03
   0   4   0     1420.41     1275.19       18.98 o   0.2188E-03
   1   4   0      948.07     1252.17       11.15 o   0.9850E-04
   2   4   0      731.23      671.07       11.76 o   0.2839E-03
   3   4   0     2664.19     2648.56       26.03 o   0.1353E-03
   4   4   0    30518.58    30399.02      213.39 o   0.1876E-04
   1   5   0       48.29       39.03        4.31 o   0.3246E-02
   2   5   0      115.22      137.22        6.25 o   0.1311E-02
   3   5   0       60.41       75.57        7.27 o   0.1269E-02
   4   5   0     7049.66     6712.43       58.82 o   0.7188E-04
   5   5   0     5804.23     4862.66       84.54 o   0.2353E-04
   0   6   0        4.22        7.26        5.55 o   0.1130E+00
   1   6   0     3360.47     3113.27       30.98 o   0.1297E-03
   2   6   0    11794.54    11210.80       71.45 o   0.3761E-04
   3   6   0      134.44      202.11        8.59 o   0.7305E-03
   4   6   0        9.30       52.34        7.04 o   0.2383E-02
   5   6   0      427.01      485.01       10.46 o   0.3349E-03
   6   6   0     3638.76     3274.31       39.25 o   0.9552E-04
   1   7   0      950.47      764.58       17.53 o   0.2415E-03
   2   7   0     4449.61     4447.30       45.37 o   0.1009E-03
   3   7   0      229.81      244.15        8.13 o   0.6632E-03
   4   7   0     1174.25     1226.61       13.77 o   0.2407E-03
   5   7   0      298.96      426.22        7.55 o   0.3516E-03
   6   7   0     3966.78     3942.58       31.53 o   0.1195E-03
   7   7   0       14.64        7.95        5.30 o   0.1482E-01
   0   8   0     8107.68     7995.75       59.74 o   0.8945E-04
   1   8   0        6.96        4.53        3.18 o   0.4018E-01
   2   8   0        5.64        4.13        3.18 o   0.1555E+00
   3   8   0      138.64      133.89        4.93 o   0.1079E-02
   4   8   0      381.56      422.29        8.21 o   0.4288E-03
   5   8   0      564.08      535.59       11.26 o   0.3860E-03
   6   8   0       96.27      120.44        6.74 o   0.1059E-02
   7   8   0     1824.03     1944.19       22.20 o   0.1881E-03
   8   8   0     4075.94     3991.84       50.27 o   0.1246E-03
   1   9   0       69.27       71.25        4.76 o   0.1836E-02
   2   9   0      291.88      321.90        7.87 o   0.5201E-03
   3   9   0        9.15        5.94        3.74 o   0.2980E-01
   4   9   0       53.42       50.70        5.01 o   0.2315E-02
   5   9   0     1024.57      995.84       16.42 o   0.2706E-03
   6   9   0       48.39       48.39        7.92 o   0.2647E-02
   7   9   0      755.06      644.02       13.34 o   0.2967E-03
   8   9   0      620.06      698.84       13.29 o   0.2923E-03
   9   9   0     4833.80     4955.21       54.45 o   0.1113E-03
   0  10   0      653.77      623.03       15.84 o   0.3352E-03
   1  10   0      110.65       94.48        6.04 o   0.1432E-02
   2  10   0     1542.75     1588.14       18.40 o   0.2019E-03
   3  10   0        9.47        4.89        4.28 o   0.2003E-01
   4  10   0      115.42      113.04        6.72 o   0.1290E-02
   5  10   0       65.88       73.25        5.26 o   0.1336E-02
   6  10   0      816.15      714.81       14.46 o   0.2952E-03
   7  10   0     1130.27     1039.88       17.22 o   0.2336E-03
   8  10   0     1039.35      981.55       17.43 o   0.2385E-03
   9  10   0        3.92        5.19        4.82 o   0.2109E+00
  10  10   0     2409.20     2291.44       33.22 o   0.1646E-03
   1  11   0      318.60      350.70        8.06 o   0.4417E-03
   2  11   0       49.77       61.25        4.76 o   0.2073E-02
   3  11   0     4783.81     4745.42       33.21 o   0.1114E-03
   4  11   0       45.45       39.92        4.62 o   0.2858E-02
   5  11   0     1859.08     1860.80       20.03 o   0.1858E-03
   6  11   0       33.47       15.34        5.11 o   0.6095E-02
   7  11   0      773.96      685.78       14.12 o   0.2916E-03
   8  11   0       22.26       41.39        5.54 o   0.3058E-02
   9  11   0       12.40       24.90        4.00 o   0.5479E-02
  10  11   0      449.84      414.85        8.79 o   0.4455E-03
   0  12   0       25.51       13.42        6.74 o   0.9609E-02
   1  12   0      203.43      215.11        6.97 o   0.7245E-03
   2  12   0     1555.28     1506.86       18.83 o   0.1902E-03
   3  12   0     1107.74     1026.54       14.25 o   0.2349E-03
   4  12   0      738.39      773.79       12.21 o   0.2776E-03
   5  12   0       83.10       87.93        6.26 o   0.1280E-02
   6  12   0       40.38       40.80        5.47 o   0.2933E-02
   7  12   0      185.77      263.66        7.13 o   0.6753E-03
   8  12   0       87.60       96.19        5.78 o   0.1471E-02
   9  12   0       59.92       66.51        4.93 o   0.2044E-02
   1  13   0        3.71        1.13        4.17 o   0.2188E+00
   2  13   0        9.68       15.91        3.90 o   0.8803E-02
   3  13   0       30.84       24.61        4.81 o   0.4746E-02
   4  13   0     6330.62     6242.33       46.67 o   0.1039E-03
   5  13   0        8.46       23.99        4.68 o   0.6089E-02
   6  13   0       26.73       24.87        4.76 o   0.4610E-02
   7  13   0      136.73      193.06        6.01 o   0.8023E-03
   8  13   0      241.78      185.81        9.19 o   0.6794E-03
   0  14   0      106.76       99.48        7.27 o   0.1396E-02
   1  14   0        0.51        0.01        4.36 o   0.1228E-01
   2  14   0      869.63      812.86       14.37 o   0.2908E-03
   3  14   0      183.09      193.19        8.56 o   0.7876E-03
   4  14   0      520.59      476.85       12.76 o   0.3987E-03
   5  14   0      456.26      467.95       11.62 o   0.4380E-03
   6  14   0       83.37       75.65        6.18 o   0.1535E-02
   1  15   0      105.40       78.65        6.14 o   0.1406E-02
   2  15   0       88.24       82.92        6.52 o   0.1342E-02
   3  15   0      405.79      342.02       12.35 o   0.4722E-03
   0   1   1    17686.83    17987.95       70.60 o   0.1059E-04
   1   1   1      320.76      328.67        4.68 o   0.3476E-03
  -1   2   1      343.64      310.83        4.60 o   0.5337E-03
   0   2   1     8383.76     8441.92       40.03 o   0.8455E-04
   1   2   1      425.58      345.19        6.60 o   0.4507E-03
   2   2   1     1121.90      719.44       11.15 o   0.1608E-03
  -2   3   1     3497.80     4137.95       24.07 o   0.5029E-04
  -1   3   1      429.41      321.39        7.13 o   0.4266E-03
   0   3   1    15838.98    17441.12       72.92 o   0.0000E+00
   1   3   1      508.08      387.32        7.81 o   0.3506E-03
   2   3   1     3742.72     4301.94       24.92 o   0.5545E-04
   3   3   1     1300.32     1500.23       14.78 o   0.1064E-03
  -3   4   1    10502.35     9956.73       59.98 o   0.5144E-04
  -2   4   1     2061.57     2162.78       18.64 o   0.1153E-03
  -1   4   1     3099.50     3583.74       22.56 o   0.9258E-04
   0   4   1     6570.09     5767.48       37.13 o   0.2520E-04
   1   4   1     3259.53     3733.07       23.24 o   0.9107E-04
   2   4   1     2010.49     2114.08       18.83 o   0.1163E-03
   3   4   1    10258.91     9739.52       59.59 o   0.5312E-04
   4   4   1     8354.06     8108.86       56.76 o   0.7447E-04
  -4   5   1     5683.86     5317.70       51.11 o   0.6794E-04
  -3   5   1      313.86      328.86       11.88 o   0.4695E-03
  -2   5   1     1026.12     1055.45       14.77 o   0.2345E-03
  -1   5   1      440.07      449.42        8.64 o   0.4488E-03
   0   5   1       53.82       60.16        3.78 o   0.1204E-02
   1   5   1      522.51      532.83        9.22 o   0.3996E-03
   2   5   1      947.84      971.67       13.98 o   0.2498E-03
   3   5   1      353.30      377.10       11.82 o   0.4228E-03
   4   5   1     5304.12     5096.09       50.19 o   0.8323E-04
   5   5   1      865.06      955.51       20.90 o   0.2962E-03
  -5   6   1     4544.35     4593.40       35.92 o   0.1032E-03
  -4   6   1      152.17      148.07       10.23 o   0.9868E-03
  -3   6   1      353.94      303.13       12.72 o   0.5213E-03
  -2   6   1     1394.07     1425.02       20.67 o   0.2054E-03
  -1   6   1      833.26      712.27       14.92 o   0.2730E-03
   0   6   1       19.48       15.53        3.99 o   0.7269E-02
   1   6   1      923.14      784.01       15.51 o   0.2516E-03
   2   6   1     1421.96     1443.49       20.14 o   0.2113E-03
   3   6   1      269.92      242.51       10.81 o   0.6286E-03
   4   6   1      128.76      125.36        9.50 o   0.1133E-02
   5   6   1     4871.85     4891.76       33.57 o   0.1034E-03
   6   6   1     1966.37     1860.90       20.44 o   0.1867E-03
  -6   7   1     1729.28     1862.14       20.07 o   0.1645E-03
  -5   7   1      464.66      497.29        9.15 o   0.4110E-03
  -4   7   1      375.32      435.83        8.47 o   0.3632E-03
  -3   7   1     2402.98     2320.29       25.59 o   0.1560E-03
  -2   7   1      674.81      610.56       16.95 o   0.3372E-03
  -1   7   1      779.70      776.16       15.93 o   0.3097E-03
   0   7   1     1248.06     1292.43       20.96 o   0.2302E-03
   1   7   1      702.01      681.32       15.10 o   0.3264E-03
   2   7   1      679.00      626.61       16.74 o   0.3387E-03
   3   7   1     2692.38     2561.31       28.44 o   0.1405E-03
   4   7   1      301.40      362.66        7.27 o   0.4034E-03
   5   7   1      473.84      504.40        9.21 o   0.4075E-03
   6   7   1     1667.26     1788.09       21.37 o   0.1698E-03
   7   7   1       10.11        3.82        6.68 o   0.1696E+00
  -7   8   1     1051.41     1088.82       16.36 o   0.2595E-03
  -6   8   1      359.94      360.69       11.02 o   0.5147E-03
  -5   8   1     2068.49     2109.77       20.29 o   0.1668E-03
  -4   8   1      562.98      555.45        9.97 o   0.3873E-03
  -3   8   1      666.17      741.96       10.25 o   0.3395E-03
  -2   8   1      714.53      657.98       10.78 o   0.3274E-03
  -1   8   1      527.83      487.38        9.27 o   0.3991E-03
   0   8   1      505.65      474.04        9.11 o   0.4100E-03
   1   8   1      589.62      535.60        9.69 o   0.3699E-03
   2   8   1      758.24      711.86       10.71 o   0.3179E-03
   3   8   1      659.37      746.69        9.78 o   0.3337E-03
   4   8   1      661.31      659.38        9.24 o   0.3501E-03
   5   8   1     1945.26     1973.05       20.28 o   0.1777E-03
   6   8   1      337.10      342.65        9.78 o   0.5381E-03
   7   8   1      928.64      967.06       14.84 o   0.2768E-03
   8   8   1       17.04        7.05        5.27 o   0.7994E-01
  -8   9   1      700.65      814.96       13.95 o   0.2846E-03
  -7   9   1     1490.05     1448.50       18.75 o   0.2183E-03
  -6   9   1      110.40      120.32        9.32 o   0.1218E-02
  -5   9   1      409.46      378.72       11.12 o   0.4705E-03
  -4   9   1     3806.38     4068.49       30.44 o   0.9224E-04
  -3   9   1      321.61      299.26        8.27 o   0.5465E-03
  -2   9   1      339.65      333.48        8.40 o   0.5226E-03
  -1   9   1      662.76      707.35       10.98 o   0.2991E-03
   0   9   1       73.84       94.70        4.45 o   0.9843E-03
   1   9   1      555.44      598.72        9.98 o   0.3281E-03
   2   9   1      330.73      310.63        7.56 o   0.5443E-03
   3   9   1      339.20      323.02        7.65 o   0.5213E-03
   4   9   1     3806.87     4095.36       26.70 o   0.9001E-04
   5   9   1      442.95      408.61       10.69 o   0.4455E-03
   6   9   1      150.12      146.39        6.46 o   0.9956E-03
   7   9   1     1435.83     1391.68       17.62 o   0.2222E-03
   8   9   1      873.07      979.45       15.45 o   0.2608E-03
   9   9   1       24.07       28.63        5.68 o   0.7178E-02
  -9  10   1      394.59      393.81       10.21 o   0.4827E-03
  -8  10   1      163.24      134.66        7.88 o   0.9239E-03
  -7  10   1     1291.69     1273.44       18.26 o   0.2306E-03
  -6  10   1      672.08      698.94       13.05 o   0.3107E-03
  -5  10   1      196.78      230.44        7.18 o   0.6992E-03
  -4  10   1       32.43       27.00        5.42 o   0.4384E-02
  -3  10   1      317.52      323.16        8.56 o   0.5019E-03
  -2  10   1     2925.66     2965.78       25.80 o   0.1573E-03
  -1  10   1      426.09      431.56       10.65 o   0.4602E-03
   0  10   1        6.22        0.50        4.31 o   0.6972E-01
   1  10   1      440.82      451.80        9.43 o   0.4506E-03
   2  10   1     2895.70     2924.59       24.74 o   0.1560E-03
   3  10   1      284.35      291.03        7.75 o   0.5358E-03
   4  10   1       25.63       31.36        5.00 o   0.3835E-02
   5  10   1      211.45      221.30        8.01 o   0.7419E-03
   6  10   1      592.01      626.42       12.50 o   0.3274E-03
   7  10   1     1457.35     1446.78       19.70 o   0.2170E-03
   8  10   1      159.86      137.37        7.38 o   0.9251E-03
   9  10   1      432.29      417.56       11.05 o   0.4520E-03
  10  10   1       97.00      108.29        5.47 o   0.1302E-02
 -10  11   1      194.98      203.49        6.56 o   0.7857E-03
  -9  11   1      110.00      124.05        5.67 o   0.1032E-02
  -8  11   1      256.56      247.35        8.30 o   0.6481E-03
  -7  11   1       18.09       31.63        4.99 o   0.4181E-02
  -6  11   1      645.11      672.30       12.76 o   0.3565E-03
  -5  11   1       92.09      102.53        5.95 o   0.1206E-02
  -4  11   1      297.64      323.59        7.82 o   0.5337E-03
  -3  11   1      810.78      768.25       12.15 o   0.3055E-03
  -2  11   1      372.88      362.81        8.40 o   0.4536E-03
  -1  11   1      658.47      637.16       11.64 o   0.3484E-03
   0  11   1      390.72      332.83       10.45 o   0.4856E-03
   1  11   1      685.79      639.36       11.82 o   0.3397E-03
   2  11   1      366.72      347.38        8.87 o   0.4765E-03
   3  11   1      815.61      804.59       11.91 o   0.3106E-03
   4  11   1      324.36      363.12        7.44 o   0.4815E-03
   5  11   1      137.74      131.99        6.58 o   0.1021E-02
   6  11   1      721.84      767.90       13.07 o   0.3210E-03
   7  11   1       17.85       27.42        5.32 o   0.5087E-02
   8  11   1      261.70      244.12        8.62 o   0.6430E-03
   9  11   1      108.90      114.80        5.70 o   0.1124E-02
  10  11   1      242.24      254.46        6.66 o   0.6696E-03
  -9  12   1      121.86      120.76        5.95 o   0.1099E-02
  -8  12   1      227.76      228.44        8.43 o   0.6999E-03
  -7  12   1      522.15      485.68       10.81 o   0.4059E-03
  -6  12   1       51.14       86.49        4.90 o   0.1657E-02
  -5  12   1      241.42      254.31        8.26 o   0.6183E-03
  -4  12   1     1010.91     1080.00       14.96 o   0.2576E-03
  -3  12   1      835.72      803.37       12.39 o   0.3004E-03
  -2  12   1      120.29      122.09        5.94 o   0.1178E-02
  -1  12   1      265.79      293.45        7.81 o   0.5641E-03
   0  12   1     3636.60     3499.65       29.87 o   0.1189E-03
   1  12   1      215.98      251.95        7.67 o   0.6145E-03
   2  12   1      124.92      125.83        6.26 o   0.1143E-02
   3  12   1      772.96      733.17       12.65 o   0.3130E-03
   4  12   1     1130.21     1175.52       15.91 o   0.2541E-03
   5  12   1      208.32      210.34        7.62 o   0.7213E-03
   6  12   1       77.43      115.45        6.09 o   0.1270E-02
   7  12   1      525.56      472.70       11.71 o   0.4015E-03
   8  12   1      230.60      237.73        7.84 o   0.6730E-03
   9  12   1       94.40      107.27        5.37 o   0.1141E-02
  -8  13   1      477.92      461.27       12.20 o   0.4197E-03
  -7  13   1       45.88       62.12        4.23 o   0.2178E-02
  -6  13   1      255.05      254.52        8.29 o   0.6076E-03
  -5  13   1      190.95      202.77        8.21 o   0.7966E-03
  -4  13   1      480.68      428.74       10.75 o   0.4209E-03
  -3  13   1      630.93      634.39       11.62 o   0.3582E-03
  -2  13   1      172.85      186.33        6.50 o   0.7534E-03
  -1  13   1      215.23      192.96        7.37 o   0.7480E-03
   0  13   1       47.04       26.48        5.01 o   0.3380E-02
   1  13   1      190.43      159.85        7.22 o   0.8367E-03
   2  13   1      185.92      209.78        6.67 o   0.6774E-03
   3  13   1      669.97      682.86       11.41 o   0.3472E-03
   4  13   1      475.08      411.58       11.34 o   0.4226E-03
   5  13   1      211.26      225.94        8.03 o   0.7397E-03
   6  13   1      280.89      273.84        8.64 o   0.5859E-03
   7  13   1       45.20       51.18        4.79 o   0.2658E-02
   8  13   1      453.24      426.76       10.73 o   0.4431E-03
  -6  14   1      577.99      605.03       14.72 o   0.3644E-03
  -5  14   1      439.53      435.87       11.34 o   0.4284E-03
  -4  14   1       49.16       50.31        5.76 o   0.2462E-02
  -3  14   1       94.65      144.61        5.65 o   0.8858E-03
  -2  14   1      567.50      588.76       10.94 o   0.3597E-03
  -1  14   1      425.20      435.05        9.82 o   0.4612E-03
   0  14   1      234.81      247.29        7.78 o   0.5829E-03
   1  14   1      370.69      402.08        9.13 o   0.4830E-03
   2  14   1      578.58      593.43       12.61 o   0.3609E-03
   3  14   1      157.68      178.21        6.84 o   0.8160E-03
   4  14   1       48.71       52.51        5.82 o   0.2368E-02
   5  14   1      472.62      462.03       11.55 o   0.4184E-03
   6  14   1      514.86      529.12       12.24 o   0.4046E-03
  -3  15   1      114.27      124.78        9.01 o   0.1099E-02
  -2  15   1      178.47      183.65        7.96 o   0.7687E-03
  -1  15   1      163.40      153.04        6.90 o   0.9141E-03
   0  15   1      160.67      143.33        6.96 o   0.9359E-03
   1  15   1      151.68      146.52        7.05 o   0.9569E-03
   2  15   1      114.43      126.97        6.94 o   0.9887E-03
   3  15   1      129.90      140.03        8.05 o   0.1003E-02
   0   1   2     2435.80     2477.87       13.02 o   0.1319E-03
   1   1   2     2043.66     1670.69       12.90 o   0.3234E-05
  -1   2   2    14390.71    14474.82       58.56 o   0.6912E-04
   0   2   2        9.34        5.51        1.76 o   0.1381E-01
   1   2   2    14172.49    14262.04       63.72 o   0.6974E-04
   2   2   2    19920.22    19687.67       89.63 o   0.4094E-04
  -2   3   2    29101.50    30701.52      118.62 o   0.1112E-04
  -1   3   2    27167.82    27302.36      106.89 o   0.1519E-04
   0   3   2    11306.36    13517.58       50.56 o   0.2863E-05
   1   3   2    26205.69    26487.10      111.88 o   0.1855E-04
   2   3   2    29448.99    31082.25      126.50 o   0.1063E-04
   3   3   2    30509.59    30766.75      137.25 o   0.3740E-04
  -3   4   2      561.07      654.14       10.84 o   0.3157E-03
  -2   4   2      520.61      494.02        9.71 o   0.4019E-03
  -1   4   2      762.16      788.71       11.19 o   0.3235E-03
   0   4   2       26.21       58.62        3.59 o   0.2047E-02
   1   4   2      777.71      802.30       10.30 o   0.3194E-03
   2   4   2      579.46      533.94       10.49 o   0.3717E-03
   3   4   2      499.49      598.19       10.68 o   0.3226E-03
   4   4   2        9.96       21.53        5.01 o   0.5227E-02
  -4   5   2     1858.60     1565.94       25.82 o   0.1246E-03
  -3   5   2    14062.22    13478.80       81.40 o   0.5226E-04
  -2   5   2     2223.39     2290.32       22.34 o   0.1416E-03
  -1   5   2     3841.79     3783.72       28.55 o   0.1350E-03
   0   5   2     2083.03     2146.01       19.77 o   0.1458E-03
   1   5   2     3773.90     3740.95       26.03 o   0.1393E-03
   2   5   2     2460.60     2443.48       24.84 o   0.1509E-03
   3   5   2    13132.77    12737.05       82.62 o   0.6203E-04
   4   5   2     1882.90     1572.62       27.42 o   0.1201E-03
   5   5   2      514.62      456.57       16.98 o   0.3969E-03
  -5   6   2     2324.22     2456.16       23.42 o   0.1354E-03
  -4   6   2       63.78       83.79        8.37 o   0.1335E-02
  -3   6   2     3868.94     4019.17       40.16 o   0.1240E-03
  -2   6   2     3478.65     3160.00       34.18 o   0.1033E-03
  -1   6   2     1512.99     1496.77       20.10 o   0.2176E-03
   0   6   2       41.51       94.70        4.31 o   0.1161E-02
   1   6   2     1195.57     1222.29       17.77 o   0.2424E-03
   2   6   2     3493.45     3148.40       33.08 o   0.1006E-03
   3   6   2     3659.16     3787.45       38.29 o   0.1299E-03
   4   6   2       98.80      112.37        8.41 o   0.1087E-02
   5   6   2     2341.86     2483.43       21.54 o   0.1329E-03
   6   6   2     1030.46     1050.53       15.48 o   0.2704E-03
  -6   7   2     1301.16     1341.94       18.31 o   0.2238E-03
  -5   7   2     1252.30     1207.82       15.10 o   0.2340E-03
  -4   7   2     1934.44     1767.14       20.02 o   0.1595E-03
  -3   7   2      224.90      256.71        7.81 o   0.6347E-03
  -2   7   2     1095.47     1087.62       20.37 o   0.2502E-03
  -1   7   2      866.42      845.43       16.88 o   0.2531E-03
   0   7   2      260.37      255.53       10.10 o   0.6441E-03
   1   7   2      803.29      803.22       16.80 o   0.2543E-03
   2   7   2     1109.87     1078.13       21.26 o   0.2593E-03
   3   7   2      198.85      250.78        7.21 o   0.6132E-03
   4   7   2     1782.41     1698.39       15.87 o   0.1814E-03
   5   7   2     1450.85     1358.68       15.48 o   0.2072E-03
   6   7   2     1346.29     1388.37       17.82 o   0.2195E-03
   7   7   2     3804.38     3930.58       34.05 o   0.1346E-03
  -7   8   2     2577.77     2629.31       29.33 o   0.1622E-03
  -6   8   2      626.56      626.19       11.15 o   0.3603E-03
  -5   8   2      232.71      217.19        7.69 o   0.6987E-03
  -4   8   2     3605.96     3597.26       26.39 o   0.1321E-03
  -3   8   2      174.62      140.40        6.28 o   0.9512E-03
  -2   8   2      683.39      621.88       10.70 o   0.3301E-03
  -1   8   2     1430.11     1439.78       15.61 o   0.2187E-03
   0   8   2      518.89      490.75        9.05 o   0.3830E-03
   1   8   2     1396.93     1416.74       14.60 o   0.2182E-03
   2   8   2      688.34      617.25        9.46 o   0.3265E-03
   3   8   2      223.11      172.67        5.58 o   0.7782E-03
   4   8   2     3527.86     3496.90       22.17 o   0.1371E-03
   5   8   2      267.54      238.06        7.40 o   0.6381E-03
   6   8   2      644.94      657.11       12.92 o   0.3562E-03
   7   8   2     2641.29     2680.18       25.63 o   0.1625E-03
   8   8   2     1200.03     1058.04       16.92 o   0.2296E-03
  -8   9   2       55.77       47.64        6.13 o   0.2725E-02
  -7   9   2      192.75      221.31        7.62 o   0.5834E-03
  -6   9   2      393.87      389.27       12.48 o   0.4843E-03
  -5   9   2      194.31      216.72        8.68 o   0.7165E-03
  -4   9   2      700.07      718.24       13.39 o   0.3222E-03
  -3   9   2      585.33      681.83       11.04 o   0.3094E-03
  -2   9   2      263.06      290.44        7.40 o   0.5603E-03
  -1   9   2       48.57       35.63        4.25 o   0.2768E-02
   0   9   2     1049.50     1073.85       12.96 o   0.2308E-03
   1   9   2       36.74       30.59        4.04 o   0.3571E-02
   2   9   2      263.56      301.57        6.94 o   0.5373E-03
   3   9   2      573.68      664.96        9.74 o   0.3155E-03
   4   9   2      595.85      596.19        9.48 o   0.3717E-03
   5   9   2      135.28      158.16        6.90 o   0.9013E-03
   6   9   2      382.82      384.93       10.82 o   0.4937E-03
   7   9   2      220.89      256.99        7.71 o   0.5253E-03
   8   9   2       69.37       64.25        6.03 o   0.2045E-02
   9   9   2      366.19      439.09       10.26 o   0.4409E-03
  -9  10   2      680.76      638.10       13.05 o   0.3387E-03
  -8  10   2       40.95       48.99        5.65 o   0.2121E-02
  -7  10   2      252.49      271.87        8.73 o   0.5724E-03
  -6  10   2      764.98      769.50       12.99 o   0.3151E-03
  -5  10   2      176.24      201.76        7.35 o   0.8344E-03
  -4  10   2      368.87      382.38        9.88 o   0.4699E-03
  -3  10   2     3192.88     3197.75       27.59 o   0.1482E-03
  -2  10   2      386.15      426.35       10.08 o   0.4240E-03
  -1  10   2      751.17      703.22       13.89 o   0.3215E-03
   0  10   2     1059.35     1125.35       15.02 o   0.2368E-03
   1  10   2      804.74      757.55       13.19 o   0.3084E-03
   2  10   2      333.36      337.90        8.72 o   0.5227E-03
   3  10   2     3247.94     3290.29       26.83 o   0.1486E-03
   4  10   2      336.69      331.93        8.63 o   0.5317E-03
   5  10   2      161.68      187.65        6.92 o   0.8769E-03
   6  10   2      758.33      758.14       13.31 o   0.3208E-03
   7  10   2      246.54      269.99        8.83 o   0.5683E-03
   8  10   2       66.56       63.51        6.03 o   0.1812E-02
   9  10   2      662.31      618.91       13.26 o   0.3447E-03
  10  10   2      589.91      755.13       11.81 o   0.2878E-03
 -10  11   2      393.40      378.33        8.76 o   0.4839E-03
  -9  11   2       42.65       83.65        4.79 o   0.1663E-02
  -8  11   2       70.88       67.05        6.80 o   0.1829E-02
  -7  11   2      578.63      555.29       12.72 o   0.3730E-03
  -6  11   2      350.97      340.32        9.17 o   0.5227E-03
  -5  11   2     1131.00     1132.53       15.88 o   0.2522E-03
  -4  11   2     1007.02     1073.26       13.51 o   0.2291E-03
  -3  11   2      933.30      892.22       12.95 o   0.2655E-03
  -2  11   2      480.07      470.86        9.41 o   0.4262E-03
  -1  11   2      101.70       83.81        6.34 o   0.1446E-02
   0  11   2       33.76       32.71        5.05 o   0.2887E-02
   1  11   2       97.77       83.35        5.04 o   0.1482E-02
   2  11   2      468.80      454.11        9.58 o   0.4320E-03
   3  11   2      887.15      861.89       12.41 o   0.2649E-03
   4  11   2     1096.56     1138.47       13.77 o   0.2287E-03
   5  11   2     1126.36     1133.46       14.66 o   0.2535E-03
   6  11   2      292.17      290.01        9.54 o   0.5754E-03
   7  11   2      677.86      648.81       13.51 o   0.3364E-03
   8  11   2       90.31       88.27        6.09 o   0.1452E-02
   9  11   2       52.65       89.40        4.62 o   0.1585E-02
  10  11   2      372.24      362.06        8.05 o   0.5029E-03
  -9  12   2      119.11      115.81        5.88 o   0.1061E-02
  -8  12   2      190.75      180.28        7.79 o   0.8438E-03
  -7  12   2      193.98      240.89        7.06 o   0.6595E-03
  -6  12   2      165.37      191.65        6.54 o   0.7406E-03
  -5  12   2       40.85       29.52        4.58 o   0.3529E-02
  -4  12   2      259.60      220.08        8.25 o   0.6625E-03
  -3  12   2      592.63      562.03       10.13 o   0.3672E-03
  -2  12   2      346.79      330.16        8.60 o   0.5279E-03
  -1  12   2     1774.57     1783.61       19.15 o   0.2002E-03
   0  12   2      673.56      606.69       12.08 o   0.3320E-03
   1  12   2     1732.31     1744.77       20.10 o   0.2038E-03
   2  12   2      303.28      292.68        8.38 o   0.5787E-03
   3  12   2      637.96      580.86       11.62 o   0.3562E-03
   4  12   2      227.85      206.42        7.13 o   0.7210E-03
   5  12   2       13.41       12.15        4.82 o   0.7977E-02
   6  12   2      168.04      179.62        7.35 o   0.8021E-03
   7  12   2      192.69      228.44        7.22 o   0.6988E-03
   8  12   2      192.70      192.93        6.42 o   0.8165E-03
   9  12   2      123.11      120.48        5.79 o   0.1010E-02
  -8  13   2      194.51      204.47        8.24 o   0.7378E-03
  -7  13   2      824.72      782.74       13.68 o   0.3035E-03
  -6  13   2      276.77      205.36        9.08 o   0.6335E-03
  -5  13   2      149.68      158.01        6.91 o   0.7989E-03
  -4  13   2      118.98       96.75        6.28 o   0.1211E-02
  -3  13   2      607.27      584.21       11.38 o   0.3700E-03
  -2  13   2      253.07      270.66        7.95 o   0.5825E-03
  -1  13   2     2109.50     2015.98       21.69 o   0.1752E-03
   0  13   2      661.55      630.24       11.78 o   0.3488E-03
   1  13   2     2036.47     1938.52       21.60 o   0.1776E-03
   2  13   2      207.95      223.32        6.99 o   0.6690E-03
   3  13   2      574.10      564.72       11.83 o   0.3722E-03
   4  13   2      131.47       94.99        7.28 o   0.1173E-02
   5  13   2      174.76      191.49        8.15 o   0.6872E-03
   6  13   2      273.45      205.30        8.57 o   0.6382E-03
   7  13   2      803.27      775.41       12.69 o   0.3111E-03
   8  13   2      181.37      199.43        8.41 o   0.7379E-03
  -6  14   2      126.95      133.32        8.21 o   0.1070E-02
  -5  14   2       98.84      103.03        6.47 o   0.1284E-02
  -4  14   2      103.06      100.78        6.54 o   0.1296E-02
  -3  14   2      205.12      202.26        7.42 o   0.7644E-03
  -2  14   2      211.74      189.73        7.39 o   0.7450E-03
  -1  14   2      546.00      539.86       10.97 o   0.3947E-03
   0  14   2     2677.74     2649.69       25.50 o   0.1642E-03
   1  14   2      482.07      490.34       10.02 o   0.4125E-03
   2  14   2      272.61      235.69        8.56 o   0.6256E-03
   3  14   2      185.04      193.98        7.15 o   0.8011E-03
   4  14   2      105.85       99.94        6.83 o   0.1292E-02
   5  14   2      119.84      123.96        6.98 o   0.1109E-02
   6  14   2      154.92      165.54        7.31 o   0.8977E-03
  -3  15   2       12.26       22.38        3.80 o   0.6314E-02
  -2  15   2      158.28      155.73        7.30 o   0.9265E-03
  -1  15   2      521.73      565.26       10.83 o   0.3878E-03
   0  15   2        6.92        5.33        4.24 o   0.1928E+00
   1  15   2      550.30      596.75       12.11 o   0.3736E-03
   2  15   2      185.29      193.28        7.45 o   0.7935E-03
   3  15   2       29.21       32.63        5.74 o   0.4128E-02
   0   1   3    21966.85    24413.36       83.65 o   0.0000E+00
   1   1   3     3040.72     2864.37       18.92 o   0.1213E-03
  -1   2   3    20958.12    21563.89       79.99 o   0.5284E-04
   0   2   3    12448.92    12393.40       55.70 o   0.5746E-04
   1   2   3    20673.95    21333.22       97.79 o   0.5069E-04
   2   2   3     5287.46     7142.71       32.08 o   0.5442E-06
  -2   3   3    90634.67    91103.22      343.68 o   0.1731E-04
  -1   3   3    21271.92    21581.53       83.18 o   0.4859E-04
   0   3   3      492.79      708.22        7.13 o   0.1214E-03
   1   3   3    21526.26    21734.97       94.30 o   0.5299E-04
   2   3   3    92306.92    93215.70      374.14 o   0.2241E-04
   3   3   3    11692.70    11424.93       58.00 o   0.7850E-04
  -3   4   3      442.94      394.37        9.62 o   0.4474E-03
  -2   4   3     1256.08     1160.79       12.96 o   0.2067E-03
  -1   4   3     3234.18     3568.98       24.17 o   0.1102E-03
   0   4   3      393.67      271.12        8.18 o   0.4802E-03
   1   4   3     3109.55     3416.77       24.38 o   0.1160E-03
   2   4   3     1403.83     1254.45       16.77 o   0.1818E-03
   3   4   3      474.86      464.65        9.96 o   0.4201E-03
   4   4   3     4238.73     4295.58       34.41 o   0.1161E-03
  -4   5   3     1255.38     1180.09       18.53 o   0.2278E-03
  -3   5   3      899.73      881.93       17.21 o   0.2900E-03
  -2   5   3     2498.98     2499.12       26.53 o   0.1446E-03
  -1   5   3     1309.96     1251.96       15.79 o   0.2248E-03
   0   5   3      217.39      166.28        6.68 o   0.6924E-03
   1   5   3     1646.66     1580.01       17.65 o   0.1992E-03
   2   5   3     2391.29     2407.44       23.91 o   0.1450E-03
   3   5   3      795.91      825.22       16.43 o   0.2988E-03
   4   5   3     1338.63     1234.30       25.47 o   0.2141E-03
   5   5   3      208.19      249.94       13.29 o   0.7318E-03
  -5   6   3      286.86      278.36        9.10 o   0.6044E-03
  -4   6   3      973.77      917.17       21.95 o   0.2625E-03
  -3   6   3     2364.46     2415.04       29.17 o   0.1684E-03
  -2   6   3     6502.61     6424.16       46.29 o   0.8991E-04
  -1   6   3      410.14      429.91       11.22 o   0.4258E-03
   0   6   3     4116.66     3949.31       34.56 o   0.1032E-03
   1   6   3      488.01      481.41       11.57 o   0.4101E-03
   2   6   3     6268.20     6142.03       49.15 o   0.8834E-04
   3   6   3     2451.27     2495.51       33.90 o   0.1647E-03
   4   6   3     1066.23     1014.31       21.61 o   0.2501E-03
   5   6   3      281.88      285.45        8.01 o   0.6088E-03
   6   6   3      446.68      372.53       10.06 o   0.4406E-03
  -6   7   3     1589.84     1583.68       20.68 o   0.2061E-03
  -5   7   3     1043.39     1021.48       14.40 o   0.2560E-03
  -4   7   3     1265.05     1403.96       15.89 o   0.2111E-03
  -3   7   3       16.17       14.49        4.61 o   0.5851E-02
  -2   7   3       67.50       74.28        7.30 o   0.1358E-02
  -1   7   3     5060.40     5320.93       44.39 o   0.1004E-03
   0   7   3     3382.74     3377.29       36.25 o   0.1286E-03
   1   7   3     5076.18     5325.28       43.57 o   0.1016E-03
   2   7   3       59.34       84.14        6.77 o   0.1250E-02
   3   7   3       23.42       21.67        3.52 o   0.3927E-02
   4   7   3     1347.35     1501.52       13.32 o   0.1991E-03
   5   7   3     1232.66     1189.13       14.04 o   0.2279E-03
   6   7   3     1830.85     1818.72       20.25 o   0.1902E-03
   7   7   3     1754.72     1775.92       22.56 o   0.1833E-03
  -7   8   3     1996.21     2145.07       26.16 o   0.1524E-03
  -6   8   3      910.98      961.71       17.11 o   0.2506E-03
  -5   8   3      103.63      120.92        7.14 o   0.1379E-02
  -4   8   3      618.84      638.99       11.12 o   0.3481E-03
  -3   8   3     1758.28     1791.26       18.44 o   0.2035E-03
  -2   8   3     2906.98     2740.96       23.02 o   0.1198E-03
  -1   8   3     1983.32     1854.74       18.05 o   0.1610E-03
   0   8   3      248.90      179.49        6.47 o   0.6864E-03
   1   8   3     2041.53     1917.63       17.40 o   0.1593E-03
   2   8   3     2785.78     2633.08       19.24 o   0.1242E-03
   3   8   3     1945.10     1959.61       15.74 o   0.1908E-03
   4   8   3      521.40      533.61        8.22 o   0.3914E-03
   5   8   3       89.85      100.71        4.89 o   0.1613E-02
   6   8   3     1008.88     1065.04       15.27 o   0.2364E-03
   7   8   3     2078.89     2174.62       22.60 o   0.1611E-03
   8   8   3     3200.82     3086.46       27.72 o   0.1314E-03
  -8   9   3       64.41       75.59        6.06 o   0.1700E-02
  -7   9   3      718.71      792.15       12.33 o   0.3078E-03
  -6   9   3      496.56      530.37       12.96 o   0.3646E-03
  -5   9   3     1310.62     1200.48       19.33 o   0.2212E-03
  -4   9   3      446.79      456.70       11.64 o   0.4467E-03
  -3   9   3      526.51      561.57       10.61 o   0.3798E-03
  -2   9   3      692.59      738.32       11.86 o   0.3077E-03
  -1   9   3     1105.02     1046.49       13.92 o   0.2471E-03
   0   9   3     3935.06     4136.59       26.65 o   0.1237E-03
   1   9   3     1197.28     1152.57       14.04 o   0.2382E-03
   2   9   3      831.26      864.13       11.57 o   0.2869E-03
   3   9   3      506.07      534.88        8.79 o   0.3956E-03
   4   9   3      420.61      433.17        8.40 o   0.4648E-03
   5   9   3     1160.95     1083.40       16.14 o   0.2431E-03
   6   9   3      622.29      645.29       11.66 o   0.3308E-03
   7   9   3      737.38      802.34       12.68 o   0.3098E-03
   8   9   3       38.21       40.41        5.16 o   0.3168E-02
   9   9   3      672.99      580.75       13.24 o   0.3446E-03
  -9  10   3      187.91      195.84        7.52 o   0.7833E-03
  -8  10   3       40.17       28.64        5.22 o   0.3344E-02
  -7  10   3     1492.27     1512.76       19.38 o   0.2201E-03
  -6  10   3      786.22      767.79       14.41 o   0.3085E-03
  -5  10   3      506.55      537.59       11.69 o   0.3891E-03
  -4  10   3      240.18      236.68        9.46 o   0.6810E-03
  -3  10   3      982.84     1020.43       14.50 o   0.2658E-03
  -2  10   3     1316.49     1327.07       17.76 o   0.2183E-03
  -1  10   3      108.07       96.10        5.94 o   0.1292E-02
   0  10   3     2678.48     2811.93       23.48 o   0.1417E-03
   1  10   3       82.36       78.58        5.16 o   0.1559E-02
   2  10   3     1518.58     1508.17       17.67 o   0.2084E-03
   3  10   3      967.70     1019.20       13.91 o   0.2604E-03
   4  10   3      226.62      234.18        7.60 o   0.6932E-03
   5  10   3      509.32      526.95       10.39 o   0.4031E-03
   6  10   3      778.23      766.56       14.54 o   0.3123E-03
   7  10   3     1290.96     1365.57       18.72 o   0.2248E-03
   8  10   3       59.95       51.75        5.80 o   0.2055E-02
   9  10   3      176.01      190.07        7.57 o   0.7921E-03
  10  10   3      400.78      411.11        9.58 o   0.4340E-03
 -10  11   3       20.09       15.96        3.86 o   0.5586E-02
  -9  11   3      218.52      201.40        7.89 o   0.7302E-03
  -8  11   3       21.15       15.97        5.85 o   0.7239E-02
  -7  11   3      365.52      317.45        9.70 o   0.5092E-03
  -6  11   3      663.24      688.94       12.11 o   0.3434E-03
  -5  11   3     2127.25     1992.87       22.14 o   0.1706E-03
  -4  11   3     1927.69     2007.34       21.12 o   0.1891E-03
  -3  11   3      264.63      283.62        7.15 o   0.6323E-03
  -2  11   3      183.03      182.08        6.33 o   0.7353E-03
  -1  11   3      239.91      240.80        7.53 o   0.6763E-03
   0  11   3      173.99      175.96        6.85 o   0.7489E-03
   1  11   3      205.62      212.52        6.58 o   0.7293E-03
   2  11   3      202.55      211.62        6.90 o   0.6509E-03
   3  11   3      226.77      259.82        6.82 o   0.6590E-03
   4  11   3     1927.70     1980.28       19.65 o   0.1936E-03
   5  11   3     2171.58     2043.89       21.05 o   0.1692E-03
   6  11   3      698.77      737.56       13.07 o   0.3242E-03
   7  11   3      431.71      378.26       10.91 o   0.4549E-03
   8  11   3       12.11       16.39        4.70 o   0.7191E-02
   9  11   3      161.46      169.49        6.24 o   0.8181E-03
  10  11   3       21.18       16.41        4.04 o   0.5355E-02
  -9  12   3       31.05       33.36        4.47 o   0.3104E-02
  -8  12   3      150.48      141.87        7.05 o   0.1005E-02
  -7  12   3      425.98      423.82        9.61 o   0.4266E-03
  -6  12   3       94.14      119.94        5.38 o   0.1146E-02
  -5  12   3      441.49      406.86        9.23 o   0.4479E-03
  -4  12   3      378.94      360.21        9.49 o   0.4971E-03
  -3  12   3     1793.95     1733.70       18.37 o   0.1949E-03
  -2  12   3      825.16      822.39       12.78 o   0.3007E-03
  -1  12   3      677.36      641.22       11.56 o   0.3404E-03
   0  12   3       33.21       11.64        4.93 o   0.6007E-02
   1  12   3      763.92      736.75       12.78 o   0.3187E-03
   2  12   3      798.23      770.74       12.42 o   0.3015E-03
   3  12   3     1874.92     1791.23       20.26 o   0.1874E-03
   4  12   3      407.87      370.09        9.41 o   0.4726E-03
   5  12   3      442.96      411.56       10.34 o   0.4470E-03
   6  12   3      118.94      125.03        6.93 o   0.1152E-02
   7  12   3      363.84      344.76        9.42 o   0.4965E-03
   8  12   3      148.79      141.38        6.22 o   0.1017E-02
   9  12   3       37.71       38.70        4.39 o   0.2933E-02
  -8  13   3      543.63      520.31       14.32 o   0.3941E-03
  -7  13   3       39.54       55.39        4.69 o   0.2428E-02
  -6  13   3      521.96      574.88       11.42 o   0.3618E-03
  -5  13   3      119.55      111.31        5.96 o   0.1188E-02
  -4  13   3      335.55      323.97        8.83 o   0.5341E-03
  -3  13   3      157.71      153.58        7.08 o   0.9231E-03
  -2  13   3      329.26      314.52        8.78 o   0.5482E-03
  -1  13   3      564.78      563.08       11.70 o   0.3829E-03
   0  13   3     1847.42     1847.35       21.03 o   0.1879E-03
   1  13   3      534.36      525.24       10.97 o   0.3952E-03
   2  13   3      397.24      387.51       10.00 o   0.4811E-03
   3  13   3      143.33      154.31        7.27 o   0.9039E-03
   4  13   3      374.14      346.75        9.79 o   0.5012E-03
   5  13   3       79.65       85.70        5.99 o   0.1505E-02
   6  13   3      469.24      531.07       11.36 o   0.3713E-03
   7  13   3       49.86       59.32        4.65 o   0.2339E-02
   8  13   3      484.38      491.52       14.20 o   0.4015E-03
  -6  14   3      390.01      377.05       13.90 o   0.4871E-03
  -5  14   3      470.14      474.09       11.39 o   0.4313E-03
  -4  14   3      472.73      504.72       10.34 o   0.3919E-03
  -3  14   3       47.48       52.92        5.04 o   0.2508E-02
  -2  14   3      188.51      196.56        6.78 o   0.7526E-03
  -1  14   3      354.07      344.87        8.90 o   0.5201E-03
   0  14   3      150.87      125.69        6.64 o   0.1001E-02
   1  14   3      309.03      311.63        9.12 o   0.5682E-03
   2  14   3      212.72      205.76        8.40 o   0.7382E-03
   3  14   3       47.45       56.78        5.00 o   0.2246E-02
   4  14   3      519.70      520.61       12.16 o   0.4018E-03
   5  14   3      479.28      484.87       12.53 o   0.4245E-03
   6  14   3      362.22      395.24        9.88 o   0.4758E-03
  -3  15   3      226.68      254.59       10.16 o   0.6190E-03
  -2  15   3      115.78      133.96        7.03 o   0.1023E-02
  -1  15   3      580.91      645.05       14.38 o   0.3414E-03
   0  15   3      105.81      100.65        7.10 o   0.1294E-02
   1  15   3      640.48      685.90       12.87 o   0.3385E-03
   2  15   3       81.14       95.70        5.71 o   0.1353E-02
   3  15   3      238.75      259.02        9.93 o   0.6209E-03
   0   0   4    42189.80    51252.07      277.16 o   0.0000E+00
   0   1   4     3471.60     3827.61       19.95 o   0.7066E-04
   1   1   4       12.64        2.62        2.86 o   0.7953E-01
  -1   2   4     5529.64     7149.46       29.03 o   0.1193E-05
   0   2   4     2444.53     3161.76       16.42 o   0.3636E-04
   1   2   4     5333.65     7006.00       33.39 o   0.7723E-06
   2   2   4    15351.07    15839.03       74.54 o   0.2466E-04
  -2   3   4    35699.46    35911.76      140.15 o   0.2591E-04
  -1   3   4    28244.38    27997.26      104.51 o   0.4486E-04
   0   3   4     3803.96     3454.46       23.59 o   0.8438E-04
   1   3   4    28101.93    27992.45      119.96 o   0.4891E-04
   2   3   4    36033.69    36257.20      168.87 o   0.2620E-04
   3   3   4      409.03      325.67        9.42 o   0.4646E-03
  -3   4   4     3590.28     3492.13       26.88 o   0.1189E-03
  -2   4   4      860.37     1048.37       11.54 o   0.1605E-03
  -1   4   4      611.25      370.29        8.53 o   0.2960E-03
   0   4   4      154.96      216.69        5.19 o   0.9356E-03
   1   4   4      611.34      370.76       10.36 o   0.3011E-03
   2   4   4     1024.68     1222.89       14.66 o   0.1437E-03
   3   4   4     3472.85     3412.55       28.64 o   0.1250E-03
   4   4   4     6168.45     5864.84       45.00 o   0.9939E-04
  -4   5   4     1249.81     1220.85       20.79 o   0.2364E-03
  -3   5   4     3345.23     3270.27       34.18 o   0.1355E-03
  -2   5   4     2799.50     2554.79       26.99 o   0.1346E-03
  -1   5   4      259.01      239.27        7.98 o   0.6414E-03
   0   5   4     2604.59     2250.02       23.33 o   0.1135E-03
   1   5   4      313.24      298.60        8.06 o   0.5504E-03
   2   5   4     2555.26     2317.76       25.12 o   0.1420E-03
   3   5   4     3243.05     3153.07       30.32 o   0.1360E-03
   4   5   4     1189.62     1180.63       23.97 o   0.2473E-03
   5   5   4     4056.87     3895.75       47.81 o   0.1172E-03
  -5   6   4      642.78      645.38       12.22 o   0.3465E-03
  -4   6   4      270.29      172.14       11.84 o   0.6754E-03
  -3   6   4     2908.44     2758.37       33.41 o   0.1270E-03
  -2   6   4     2356.52     2199.03       28.54 o   0.1551E-03
  -1   6   4     1628.37     1414.51       22.34 o   0.1725E-03
   0   6   4      845.14      809.97       14.91 o   0.2807E-03
   1   6   4     1534.32     1324.86       20.67 o   0.1787E-03
   2   6   4     2307.74     2156.08       27.67 o   0.1572E-03
   3   6   4     3003.07     2844.43       37.86 o   0.1244E-03
   4   6   4      266.73      183.22       11.70 o   0.6724E-03
   5   6   4      685.16      685.13       10.69 o   0.3300E-03
   6   6   4      592.02      692.27       11.27 o   0.2998E-03
  -6   7   4     1239.73     1197.94       17.01 o   0.2444E-03
  -5   7   4        5.28       13.75        4.82 o   0.2223E-01
  -4   7   4      954.73      971.55       13.36 o   0.2789E-03
  -3   7   4     3097.13     3002.69       27.47 o   0.1306E-03
  -2   7   4      211.48      257.36        9.87 o   0.6042E-03
  -1   7   4     4796.72     4823.89       45.20 o   0.1167E-03
   0   7   4        1.03        3.25        4.73 o   0.2435E-01
   1   7   4     4938.24     4948.35       41.64 o   0.1176E-03
   2   7   4      128.17      167.54        7.73 o   0.7970E-03
   3   7   4     3121.35     3024.37       22.34 o   0.1300E-03
   4   7   4      951.82      973.07       10.64 o   0.2802E-03
   5   7   4        5.41        3.21        3.59 o   0.1896E+00
   6   7   4     1399.17     1351.82       17.65 o   0.2303E-03
   7   7   4      325.85      366.58        9.98 o   0.4547E-03
  -7   8   4      401.08      410.56       12.78 o   0.4506E-03
  -6   8   4     1675.88     1654.16       21.22 o   0.2041E-03
  -5   8   4      732.07      679.22       13.65 o   0.3280E-03
  -4   8   4     1786.12     1871.18       19.92 o   0.1943E-03
  -3   8   4      120.52      101.64        5.85 o   0.1137E-02
  -2   8   4      935.22      973.26       12.75 o   0.2873E-03
  -1   8   4     2653.68     2498.40       21.33 o   0.1427E-03
   0   8   4        6.67        7.20        2.97 o   0.1734E-01
   1   8   4     2874.19     2730.29       19.85 o   0.1390E-03
   2   8   4     1226.63     1276.25       12.68 o   0.2462E-03
   3   8   4      137.71      104.20        4.84 o   0.1074E-02
   4   8   4     1798.10     1900.98       15.36 o   0.1893E-03
   5   8   4      692.34      638.57       10.73 o   0.3384E-03
   6   8   4     1786.05     1723.64       17.67 o   0.1906E-03
   7   8   4      373.01      409.65        9.34 o   0.4287E-03
   8   8   4        6.59        0.47        4.47 o   0.2425E-01
  -8   9   4      150.10      130.28        6.99 o   0.1043E-02
  -7   9   4      107.33       72.85        5.88 o   0.1502E-02
  -6   9   4     1229.11     1207.71       16.30 o   0.2434E-03
  -5   9   4      297.50      332.46       10.98 o   0.5662E-03
  -4   9   4       25.71       13.50        6.20 o   0.7209E-02
  -3   9   4       12.72       16.07        5.06 o   0.5487E-02
  -2   9   4      385.16      415.05        9.38 o   0.4431E-03
  -1   9   4      213.40      209.13        6.60 o   0.7094E-03
   0   9   4      233.96      238.22        6.66 o   0.6976E-03
   1   9   4      163.44      169.49        5.63 o   0.7892E-03
   2   9   4      373.65      408.58        7.74 o   0.4357E-03
   3   9   4        9.52       12.20        3.53 o   0.6588E-02
   4   9   4       26.30       20.27        3.76 o   0.5091E-02
   5   9   4      331.97      368.97        8.79 o   0.5241E-03
   6   9   4     1289.31     1262.32       17.51 o   0.2367E-03
   7   9   4      136.16       95.83        6.35 o   0.1184E-02
   8   9   4      168.19      153.38        7.02 o   0.9307E-03
   9   9   4      414.24      380.07       10.00 o   0.4676E-03
  -9  10   4      257.18      237.20        8.65 o   0.6527E-03
  -8  10   4      185.13      138.77        8.65 o   0.9068E-03
  -7  10   4      603.69      586.79       12.64 o   0.3682E-03
  -6  10   4     3959.65     4097.67       32.54 o   0.1225E-03
  -5  10   4      399.49      484.47       10.04 o   0.4137E-03
  -4  10   4     2439.44     2495.69       29.02 o   0.1501E-03
  -3  10   4     2791.28     2768.15       25.53 o   0.1579E-03
  -2  10   4     1452.40     1420.72       17.96 o   0.2112E-03
  -1  10   4      551.21      487.34       11.14 o   0.3827E-03
   0  10   4      101.68      100.09        5.37 o   0.1232E-02
   1  10   4      545.50      494.77       10.78 o   0.3876E-03
   2  10   4     1538.60     1513.75       17.92 o   0.2052E-03
   3  10   4     2807.80     2749.10       24.24 o   0.1532E-03
   4  10   4     2452.25     2500.75       22.24 o   0.1509E-03
   5  10   4      376.95      442.67        9.23 o   0.4491E-03
   6  10   4     3910.67     4009.32       33.12 o   0.1281E-03
   7  10   4      567.37      562.29       11.92 o   0.3747E-03
   8  10   4      134.37      103.50        7.18 o   0.1185E-02
   9  10   4      230.19      220.06        8.39 o   0.7021E-03
  10  10   4      150.41      119.07        6.61 o   0.9734E-03
 -10  11   4       57.03       57.23        5.00 o   0.2484E-02
  -9  11   4       29.79       36.97        4.78 o   0.3815E-02
  -8  11   4      324.81      308.13       10.13 o   0.5540E-03
  -7  11   4       85.27      126.08        5.23 o   0.1087E-02
  -6  11   4      303.24      317.84        8.09 o   0.5716E-03
  -5  11   4      267.97      258.50        7.84 o   0.6291E-03
  -4  11   4      250.26      238.35        7.77 o   0.6588E-03
  -3  11   4     1724.14     1768.37       15.93 o   0.2045E-03
  -2  11   4      695.80      657.67       10.55 o   0.3362E-03
  -1  11   4      742.21      743.59       12.45 o   0.3187E-03
   0  11   4       26.66       23.52        4.52 o   0.6685E-02
   1  11   4      721.23      724.96       11.80 o   0.3218E-03
   2  11   4      745.91      695.40       12.04 o   0.3200E-03
   3  11   4     1538.84     1584.05       17.39 o   0.2176E-03
   4  11   4      271.63      263.20        7.87 o   0.6211E-03
   5  11   4      266.66      263.21        8.21 o   0.6289E-03
   6  11   4      359.68      371.22        9.79 o   0.5144E-03
   7  11   4       93.45      131.80        6.77 o   0.1073E-02
   8  11   4      278.47      282.80        8.58 o   0.6130E-03
   9  11   4       30.78       39.98        4.13 o   0.3351E-02
  10  11   4       47.05       52.86        4.29 o   0.2701E-02
  -9  12   4       18.81       16.17        4.10 o   0.7562E-02
  -8  12   4      116.45      108.59        6.49 o   0.1168E-02
  -7  12   4      271.57      341.14        7.77 o   0.5434E-03
  -6  12   4      180.79      203.95        6.16 o   0.7280E-03
  -5  12   4      296.71      262.43        7.70 o   0.5949E-03
  -4  12   4      230.51      207.37        7.34 o   0.7255E-03
  -3  12   4      968.90      928.18       13.87 o   0.2751E-03
  -2  12   4      100.03      113.65        6.20 o   0.1254E-02
  -1  12   4      812.59      828.35       12.56 o   0.2928E-03
   0  12   4      449.83      447.91       10.11 o   0.4422E-03
   1  12   4      866.84      868.16       12.86 o   0.2900E-03
   2  12   4       68.22       71.85        5.19 o   0.1868E-02
   3  12   4     1017.42      938.87       14.79 o   0.2694E-03
   4  12   4      231.44      208.60        7.50 o   0.7258E-03
   5  12   4      258.64      215.35        8.26 o   0.6674E-03
   6  12   4      196.02      217.11        7.26 o   0.7007E-03
   7  12   4      259.92      335.44        8.10 o   0.5417E-03
   8  12   4      118.58      119.83        5.58 o   0.1074E-02
   9  12   4       12.84       13.34        4.04 o   0.9604E-02
  -8  13   4      150.45      135.79        8.10 o   0.9760E-03
  -7  13   4      179.48      182.73        8.42 o   0.8317E-03
  -6  13   4      664.50      708.41       12.62 o   0.3188E-03
  -5  13   4      524.68      546.22       10.03 o   0.3743E-03
  -4  13   4      154.56      133.11        6.56 o   0.9434E-03
  -3  13   4      245.92      231.32        8.70 o   0.6714E-03
  -2  13   4      342.83      321.44        8.82 o   0.5019E-03
  -1  13   4      142.10      153.35        6.89 o   0.9223E-03
   0  13   4      332.35      342.22        9.00 o   0.5447E-03
   1  13   4      169.38      180.83        7.25 o   0.8143E-03
   2  13   4      364.03      325.63       10.47 o   0.5104E-03
   3  13   4      255.76      235.43        9.53 o   0.6553E-03
   4  13   4      130.41      122.11        6.36 o   0.1003E-02
   5  13   4      511.23      527.71       11.57 o   0.3853E-03
   6  13   4      633.66      698.80       12.69 o   0.3114E-03
   7  13   4      163.78      164.44        6.63 o   0.8949E-03
   8  13   4      116.11      107.17        7.96 o   0.1173E-02
  -6  14   4      105.70       72.59        8.51 o   0.1523E-02
  -5  14   4      166.93      166.10        7.47 o   0.8907E-03
  -4  14   4       58.76       61.60        4.86 o   0.2072E-02
  -3  14   4       69.18       64.93        5.11 o   0.1643E-02
  -2  14   4        8.59       15.73        3.99 o   0.5718E-02
  -1  14   4      104.50      113.64        5.71 o   0.1287E-02
   0  14   4       92.01       75.23        5.56 o   0.1473E-02
   1  14   4       93.37      103.43        6.04 o   0.1403E-02
   2  14   4       19.49       18.91        5.46 o   0.5041E-02
   3  14   4      108.98       90.31        6.26 o   0.1266E-02
   4  14   4       76.58       67.50        5.66 o   0.1838E-02
   5  14   4      180.35      166.72        8.36 o   0.8621E-03
   6  14   4       99.34       80.77        6.49 o   0.1462E-02
  -3  15   4      395.21      424.72       12.84 o   0.4468E-03
  -2  15   4       11.52       10.82        5.10 o   0.7022E-02
  -1  15   4      198.00      224.01        9.11 o   0.7099E-03
   0  15   4       68.99       74.68        6.47 o   0.2016E-02
   1  15   4      248.16      273.88        8.49 o   0.6163E-03
   2  15   4       17.17       11.34        3.20 o   0.6987E-02
   3  15   4      346.10      376.37       10.55 o   0.4803E-03
   0   1   5     1908.29     1752.11       14.34 o   0.6281E-04
   1   1   5    19652.19    19143.54       86.10 o   0.1793E-04
  -1   2   5    14574.46    15950.33       65.76 o   0.1148E-04
   0   2   5     1128.96     1630.53       11.38 o   0.1086E-03
   1   2   5    14643.76    16055.48       74.14 o   0.1121E-04
   2   2   5      214.36      169.37        7.88 o   0.9408E-03
  -2   3   5    37099.11    36331.01      147.59 o   0.1519E-04
  -1   3   5    16506.20    16434.98       69.06 o   0.7289E-04
   0   3   5      673.22      714.96        9.56 o   0.1779E-03
   1   3   5    15481.63    15615.26       78.62 o   0.6455E-04
   2   3   5    36504.58    35938.07      164.57 o   0.1883E-04
   3   3   5     1161.87     1375.42       16.26 o   0.1552E-03
  -3   4   5     1040.02      917.87       15.40 o   0.2358E-03
  -2   4   5     9935.20     9738.64       48.97 o   0.8259E-04
  -1   4   5     7130.64     7285.32       37.38 o   0.1028E-03
   0   4   5      786.86      950.16        9.93 o   0.1977E-03
   1   4   5     6728.85     6979.10       39.66 o   0.9888E-04
   2   4   5     9217.27     9125.69       51.50 o   0.9194E-04
   3   4   5      978.04      844.25       15.12 o   0.2428E-03
   4   4   5      260.12      267.75       10.56 o   0.5796E-03
  -4   5   5     6054.51     5692.62       50.69 o   0.7574E-04
  -3   5   5     6009.19     6036.92       46.90 o   0.1085E-03
  -2   5   5     4469.86     4519.19       35.79 o   0.1234E-03
  -1   5   5     1645.85     1540.21       19.07 o   0.1919E-03
   0   5   5      277.65      322.76        7.50 o   0.4048E-03
   1   5   5     1554.30     1507.94       17.93 o   0.2090E-03
   2   5   5     4879.41     4902.02       37.50 o   0.1213E-03
   3   5   5     5992.93     5965.20       41.74 o   0.1112E-03
   4   5   5     6029.48     5691.92       47.42 o   0.7863E-04
   5   5   5     6049.19     5906.97       60.67 o   0.9858E-04
  -5   6   5     1200.55     1188.64       14.46 o   0.2212E-03
  -4   6   5     2253.02     2271.43       24.47 o   0.1654E-03
  -3   6   5     3722.15     3489.31       44.91 o   0.1037E-03
  -2   6   5     2828.81     2884.42       32.42 o   0.1393E-03
  -1   6   5     1113.43     1100.10       20.06 o   0.2573E-03
   0   6   5     1379.46     1422.02       18.35 o   0.2120E-03
   1   6   5     1339.86     1296.49       20.22 o   0.2263E-03
   2   6   5     2773.95     2875.21       31.05 o   0.1344E-03
   3   6   5     3487.59     3317.50       38.77 o   0.1141E-03
   4   6   5     1982.06     2026.93       22.67 o   0.1818E-03
   5   6   5     1333.86     1335.98       14.65 o   0.2044E-03
   6   6   5      142.86      141.69        6.57 o   0.7107E-03
  -6   7   5      914.79      959.89       14.66 o   0.2586E-03
  -5   7   5     1234.29     1261.58       14.95 o   0.2465E-03
  -4   7   5      592.77      531.28       10.04 o   0.3647E-03
  -3   7   5      371.90      458.92        9.41 o   0.3937E-03
  -2   7   5     1472.45     1416.68       21.69 o   0.2122E-03
  -1   7   5      114.23      101.67        8.44 o   0.1279E-02
   0   7   5     1443.66     1373.01       23.51 o   0.2220E-03
   1   7   5      110.27       89.56        7.74 o   0.1397E-02
   2   7   5     1386.79     1363.69       16.70 o   0.2261E-03
   3   7   5      479.09      572.66        7.81 o   0.3425E-03
   4   7   5      711.91      646.82        9.42 o   0.3238E-03
   5   7   5     1205.21     1222.16       13.59 o   0.2479E-03
   6   7   5      868.20      937.27       12.72 o   0.2537E-03
   7   7   5     1028.17     1257.02       15.57 o   0.1988E-03
  -7   8   5     1492.86     1501.45       19.21 o   0.2207E-03
  -6   8   5     1330.70     1516.18       18.54 o   0.1765E-03
  -5   8   5      810.23      770.13       15.77 o   0.2946E-03
  -4   8   5     2324.43     2335.83       22.76 o   0.1722E-03
  -3   8   5      772.32      725.70       12.79 o   0.2948E-03
  -2   8   5     1109.95     1163.97       13.72 o   0.2559E-03
  -1   8   5     3623.78     3694.52       24.68 o   0.1400E-03
   0   8   5     8645.61     8565.62       38.94 o   0.9319E-04
   1   8   5     3312.31     3375.52       22.16 o   0.1465E-03
   2   8   5     1097.32     1156.47       12.07 o   0.2552E-03
   3   8   5      705.60      660.36        9.92 o   0.3147E-03
   4   8   5     2397.77     2363.43       18.52 o   0.1633E-03
   5   8   5      671.65      663.75       10.29 o   0.3075E-03
   6   8   5     1394.34     1587.64       15.45 o   0.1698E-03
   7   8   5     1499.64     1539.15       18.12 o   0.2153E-03
   8   8   5       28.63       25.68        5.29 o   0.4878E-02
  -8   9   5       12.87       12.69        5.36 o   0.3299E-01
  -7   9   5      222.94      244.91        7.92 o   0.5923E-03
  -6   9   5      528.42      530.07       17.65 o   0.3950E-03
  -5   9   5      450.09      464.13       13.03 o   0.3860E-03
  -4   9   5      454.29      449.31       13.69 o   0.4389E-03
  -3   9   5     1694.39     1742.99       21.00 o   0.1693E-03
  -2   9   5     1674.73     1698.56       19.10 o   0.2069E-03
  -1   9   5      366.10      394.21        8.40 o   0.4622E-03
   0   9   5     1944.91     1856.18       17.26 o   0.1651E-03
   1   9   5      333.38      357.29        7.75 o   0.5002E-03
   2   9   5     1484.58     1477.71       14.89 o   0.2193E-03
   3   9   5     1759.29     1785.86       17.29 o   0.1719E-03
   4   9   5      422.76      422.99        8.68 o   0.4611E-03
   5   9   5      540.48      513.17       10.31 o   0.3901E-03
   6   9   5      579.82      562.38       11.38 o   0.3678E-03
   7   9   5      310.93      341.57        8.60 o   0.4724E-03
   8   9   5        8.45       18.75        4.56 o   0.1573E-01
   9   9   5      754.05      812.79       12.70 o   0.2772E-03
  -9  10   5      224.68      251.85        8.57 o   0.7077E-03
  -8  10   5      988.80      900.53       16.65 o   0.2617E-03
  -7  10   5      171.74      166.43        6.77 o   0.8695E-03
  -6  10   5      503.44      468.04       10.27 o   0.4147E-03
  -5  10   5       49.30       48.65        5.33 o   0.2250E-02
  -4  10   5     2420.24     2425.43       25.90 o   0.1640E-03
  -3  10   5      621.56      648.71       12.43 o   0.3651E-03
  -2  10   5      324.84      310.89        8.93 o   0.5548E-03
  -1  10   5     2083.18     2054.21       21.88 o   0.1812E-03
   0  10   5     2126.96     2124.21       21.23 o   0.1571E-03
   1  10   5     2035.26     2009.46       20.67 o   0.1843E-03
   2  10   5      340.68      323.60        8.74 o   0.5360E-03
   3  10   5      568.82      612.14       10.72 o   0.3701E-03
   4  10   5     2622.57     2579.48       23.15 o   0.1507E-03
   5  10   5       21.09       23.02        4.66 o   0.4659E-02
   6  10   5      497.72      456.93       10.69 o   0.4176E-03
   7  10   5      136.97      137.71        6.62 o   0.1017E-02
   8  10   5      935.23      854.06       14.55 o   0.2715E-03
   9  10   5      259.27      276.58        8.36 o   0.6449E-03
  10  10   5       18.32       17.19        4.45 o   0.8358E-02
 -10  11   5      537.42      477.29       10.98 o   0.3893E-03
  -9  11   5      267.61      256.13        8.88 o   0.6359E-03
  -8  11   5      284.71      265.23        9.42 o   0.6072E-03
  -7  11   5      161.37      166.43        6.47 o   0.9016E-03
  -6  11   5      447.19      467.29        9.14 o   0.4157E-03
  -5  11   5     1078.45     1192.48       13.87 o   0.2218E-03
  -4  11   5     1354.75     1311.54       15.90 o   0.2219E-03
  -3  11   5      308.58      304.01        7.50 o   0.5545E-03
  -2  11   5      101.75       87.10        5.00 o   0.1328E-02
  -1  11   5     1522.41     1506.09       18.05 o   0.2061E-03
   0  11   5      281.29      243.27        8.50 o   0.6118E-03
   1  11   5     1454.43     1446.86       16.88 o   0.2132E-03
   2  11   5      132.64      111.44        5.78 o   0.1094E-02
   3  11   5      286.74      286.49        8.14 o   0.5735E-03
   4  11   5     1364.10     1352.56       17.39 o   0.2277E-03
   5  11   5     1008.63     1107.45       14.81 o   0.2346E-03
   6  11   5      526.85      533.05       11.50 o   0.3916E-03
   7  11   5      131.00      148.76        7.01 o   0.9643E-03
   8  11   5      272.96      266.24        8.41 o   0.6223E-03
   9  11   5      265.58      256.65        7.64 o   0.6382E-03
  10  11   5      521.68      459.25       11.14 o   0.3964E-03
  -9  12   5       55.42       73.71        4.70 o   0.1987E-02
  -8  12   5       93.87       68.48        6.32 o   0.1511E-02
  -7  12   5      367.97      384.82        9.79 o   0.4976E-03
  -6  12   5     1253.63     1127.42       14.77 o   0.2303E-03
  -5  12   5       30.01       32.11        4.12 o   0.4602E-02
  -4  12   5      152.60      165.39        6.49 o   0.8743E-03
  -3  12   5     1507.71     1424.53       17.98 o   0.2084E-03
  -2  12   5      247.11      226.96        7.71 o   0.6799E-03
  -1  12   5      803.39      838.02       12.57 o   0.2954E-03
   0  12   5     1046.34     1067.31       15.66 o   0.2620E-03
   1  12   5      871.21      899.93       12.90 o   0.2857E-03
   2  12   5      231.78      236.90        8.23 o   0.6972E-03
   3  12   5     1510.77     1451.57       19.13 o   0.2129E-03
   4  12   5      152.21      168.67        6.71 o   0.8589E-03
   5  12   5       41.72       47.10        5.39 o   0.2977E-02
   6  12   5     1296.50     1151.41       17.68 o   0.2217E-03
   7  12   5      383.09      396.25        9.96 o   0.4898E-03
   8  12   5       73.07       56.45        5.13 o   0.1822E-02
   9  12   5       68.95       85.20        4.66 o   0.1771E-02
  -8  13   5      355.77      352.03       13.52 o   0.4953E-03
  -7  13   5      391.82      398.12       11.06 o   0.4737E-03
  -6  13   5      606.64      548.55       11.87 o   0.3590E-03
  -5  13   5      527.62      492.99        9.93 o   0.3994E-03
  -4  13   5      282.39      358.05        8.01 o   0.4329E-03
  -3  13   5        1.24        8.40        4.35 o   0.2625E-01
  -2  13   5       21.90       13.17        4.63 o   0.9021E-02
  -1  13   5      885.14      813.61       14.35 o   0.2709E-03
   0  13   5        2.38        3.73        4.87 o   0.8470E-01
   1  13   5      851.03      797.80       15.17 o   0.2813E-03
   2  13   5       24.24       22.90        4.86 o   0.5063E-02
   3  13   5       17.11       13.12        4.71 o   0.1197E-01
   4  13   5      275.40      331.05        7.90 o   0.4724E-03
   5  13   5      522.64      485.90       12.00 o   0.4015E-03
   6  13   5      647.33      603.93       12.63 o   0.3468E-03
   7  13   5      364.70      381.86        9.67 o   0.4787E-03
   8  13   5      367.94      363.90       12.67 o   0.4869E-03
  -6  14   5      161.87      169.62       11.12 o   0.9014E-03
  -5  14   5      167.20      166.71        7.93 o   0.8117E-03
  -4  14   5      151.35      161.43        6.35 o   0.8756E-03
  -3  14   5      154.51      187.58        6.75 o   0.8174E-03
  -2  14   5       74.58       76.89        5.30 o   0.1609E-02
  -1  14   5      167.10      181.85        6.48 o   0.7797E-03
   0  14   5       99.99       84.47        6.17 o   0.1499E-02
   1  14   5      121.63      134.79        6.53 o   0.9751E-03
   2  14   5       79.53       79.88        5.65 o   0.1564E-02
   3  14   5      148.26      186.60        7.06 o   0.8097E-03
   4  14   5      165.74      172.39        8.12 o   0.8350E-03
   5  14   5      177.70      173.82        7.91 o   0.7940E-03
   6  14   5      146.91      154.51       10.11 o   0.9707E-03
  -2  15   5      507.58      568.54       18.36 o   0.3719E-03
  -1  15   5      154.70      158.17       10.11 o   0.9303E-03
   0  15   5      673.07      762.34       13.93 o   0.3076E-03
   1  15   5      142.17      155.29        6.46 o   0.9339E-03
   2  15   5      562.35      613.74       13.76 o   0.3605E-03
   3  15   5       85.89       88.32        8.50 o   0.1360E-02
   0   1   6     8650.41    10606.83       39.96 o   0.5956E-05
   1   1   6     1063.05     1554.66       11.46 o   0.2259E-04
  -1   2   6     7262.28     7214.78       37.74 o   0.8831E-04
   0   2   6     3630.29     3732.99       24.19 o   0.1015E-03
   1   2   6     6424.10     6409.30       38.78 o   0.9547E-04
   2   2   6      187.41      247.87        8.06 o   0.5489E-03
  -2   3   6     3929.17     4006.64       30.18 o   0.1216E-03
  -1   3   6     4177.08     4152.95       28.33 o   0.1021E-03
   0   3   6    18145.23    19255.79       86.86 o   0.1761E-04
   1   3   6     3834.39     3832.71       29.72 o   0.1099E-03
   2   3   6     4391.95     4454.15       33.26 o   0.1177E-03
   3   3   6    18947.07    18485.35       92.68 o   0.4727E-04
  -3   4   6     5939.62     6065.53       42.03 o   0.1127E-03
  -2   4   6     2546.13     2524.79       23.18 o   0.1365E-03
  -1   4   6     5971.19     5860.34       35.70 o   0.9879E-04
   0   4   6     4857.16     4945.62       29.34 o   0.9831E-04
   1   4   6     5927.14     5879.84       38.71 o   0.1044E-03
   2   4   6     2650.55     2619.26       23.90 o   0.1362E-03
   3   4   6     5541.29     5693.58       39.21 o   0.1128E-03
   4   4   6     3684.64     3569.83       33.40 o   0.1364E-03
  -4   5   6      650.70      686.01       17.60 o   0.3400E-03
  -3   5   6     7540.11     7653.40       55.64 o   0.9429E-04
  -2   5   6     1230.45     1272.72       17.67 o   0.1805E-03
  -1   5   6      734.53      629.30       13.59 o   0.3065E-03
   0   5   6       49.11       44.15        4.52 o   0.3126E-02
   1   5   6      549.12      491.79       10.98 o   0.3827E-03
   2   5   6     1225.75     1299.16       18.23 o   0.1709E-03
   3   5   6     7939.44     8045.11       52.56 o   0.9405E-04
   4   5   6      749.77      797.07       16.41 o   0.3063E-03
   5   5   6     7106.39     6616.10       51.92 o   0.5452E-04
  -5   6   6     3549.99     3277.95       26.74 o   0.9897E-04
  -4   6   6     7234.88     7205.99       48.37 o   0.1008E-03
  -3   6   6     1576.52     1492.48       29.48 o   0.2075E-03
  -2   6   6      226.27      253.48       11.19 o   0.5951E-03
  -1   6   6     3410.38     3242.38       35.24 o   0.1305E-03
   0   6   6      533.82      722.65       13.16 o   0.2022E-03
   1   6   6     3329.93     3212.40       34.04 o   0.1380E-03
   2   6   6      224.32      264.23        9.40 o   0.5639E-03
   3   6   6     1547.75     1477.22       25.38 o   0.2116E-03
   4   6   6     7721.32     7715.62       44.54 o   0.9917E-04
   5   6   6     3374.78     3114.52       23.56 o   0.1030E-03
   6   6   6      241.53      229.05        6.85 o   0.6368E-03
  -6   7   6      381.07      313.54       10.37 o   0.4945E-03
  -5   7   6     1335.03     1242.17       17.17 o   0.2020E-03
  -4   7   6     2395.79     2444.12       21.34 o   0.1542E-03
  -3   7   6      647.70      695.59       11.51 o   0.2952E-03
  -2   7   6      873.41      865.23       14.19 o   0.2967E-03
  -1   7   6      272.31      257.47        9.85 o   0.6335E-03
   0   7   6     6163.36     5953.27       59.23 o   0.9375E-04
   1   7   6      275.72      267.69        8.36 o   0.6275E-03
   2   7   6      930.25      864.33       12.15 o   0.2737E-03
   3   7   6      758.74      783.83        9.84 o   0.2857E-03
   4   7   6     2327.86     2401.18       17.45 o   0.1518E-03
   5   7   6     1227.97     1139.22       13.41 o   0.2132E-03
   6   7   6      354.92      296.04        8.19 o   0.5210E-03
   7   7   6      191.18      181.37        7.84 o   0.8305E-03
  -7   8   6     1163.77     1168.82       18.58 o   0.2455E-03
  -6   8   6      758.38      747.48       14.25 o   0.3185E-03
  -5   8   6     1863.40     1905.98       23.36 o   0.1804E-03
  -4   8   6     1112.36     1006.80       17.59 o   0.2500E-03
  -3   8   6     1005.13     1060.47       14.58 o   0.2502E-03
  -2   8   6      448.23      419.37        9.67 o   0.4429E-03
  -1   8   6     1924.35     1928.09       17.67 o   0.1936E-03
   0   8   6       12.87        6.37        3.06 o   0.1145E+00
   1   8   6     1864.17     1861.25       16.18 o   0.1975E-03
   2   8   6      458.60      424.33        7.99 o   0.4354E-03
   3   8   6     1176.67     1230.55       12.89 o   0.2315E-03
   4   8   6     1037.93      963.94       12.08 o   0.2665E-03
   5   8   6     1852.83     1910.55       17.25 o   0.1778E-03
   6   8   6      783.09      755.17       11.30 o   0.3087E-03
   7   8   6     1152.90     1168.91       16.03 o   0.2452E-03
   8   8   6       50.76       63.37        5.03 o   0.1967E-02
  -8   9   6      321.17      319.12        9.40 o   0.5564E-03
  -7   9   6      111.30      133.24        6.63 o   0.8227E-03
  -6   9   6      193.95      187.45        7.05 o   0.8103E-03
  -5   9   6     1104.90     1156.75       20.21 o   0.2620E-03
  -4   9   6     2309.39     2366.27       29.40 o   0.1580E-03
  -3   9   6      582.96      652.05       12.83 o   0.3160E-03
  -2   9   6      129.04      101.93        6.77 o   0.1195E-02
  -1   9   6     2337.79     2260.05       20.48 o   0.1668E-03
   0   9   6       37.07        8.24        3.88 o   0.6590E-02
   1   9   6     2065.44     1986.77       19.10 o   0.1775E-03
   2   9   6      106.06       91.22        5.33 o   0.1371E-02
   3   9   6      514.09      589.50        9.51 o   0.3337E-03
   4   9   6     2202.01     2262.11       19.59 o   0.1614E-03
   5   9   6     1017.79     1085.51       14.37 o   0.2652E-03
   6   9   6      212.61      191.60        7.04 o   0.7703E-03
   7   9   6      113.19      139.35        6.40 o   0.7891E-03
   8   9   6      289.58      283.33        8.29 o   0.5994E-03
   9   9   6      301.81      253.28        8.92 o   0.5801E-03
  -9  10   6       93.69       99.92        6.77 o   0.1442E-02
  -8  10   6      274.12      312.19        8.78 o   0.5541E-03
  -7  10   6       99.48       92.79        6.25 o   0.1339E-02
  -6  10   6      436.20      472.48        9.54 o   0.4190E-03
  -5  10   6      129.88      111.78        6.40 o   0.1156E-02
  -4  10   6      328.74      299.52        8.80 o   0.5494E-03
  -3  10   6      922.57      912.16       17.37 o   0.2800E-03
  -2  10   6      222.03      240.07        8.31 o   0.6435E-03
  -1  10   6     2563.95     2605.06       26.03 o   0.1586E-03
   0  10   6     4549.74     4735.37       32.18 o   0.1038E-03
   1  10   6     2705.32     2689.47       23.72 o   0.1629E-03
   2  10   6      221.13      235.37        7.45 o   0.6590E-03
   3  10   6      986.42      948.33       13.94 o   0.2628E-03
   4  10   6      423.81      387.10        8.34 o   0.4593E-03
   5  10   6      117.83      106.73        5.81 o   0.1223E-02
   6  10   6      405.33      438.91        9.91 o   0.4402E-03
   7  10   6      110.03      100.95        6.24 o   0.1260E-02
   8  10   6      287.38      319.00        8.59 o   0.5523E-03
   9  10   6       91.12      101.14        6.32 o   0.1435E-02
  10  10   6       18.09       32.11        4.16 o   0.5406E-02
 -10  11   6       83.37       91.50        4.93 o   0.1473E-02
  -9  11   6      553.96      514.11       13.03 o   0.3878E-03
  -8  11   6      149.41      135.49        7.94 o   0.1009E-02
  -7  11   6      218.18      210.58        7.97 o   0.7350E-03
  -6  11   6      274.83      291.20        7.09 o   0.6032E-03
  -5  11   6      587.68      585.11       10.25 o   0.3777E-03
  -4  11   6     4364.39     4363.97       31.92 o   0.1280E-03
  -3  11   6      250.54      278.02        7.63 o   0.6206E-03
  -2  11   6      112.44      117.77        6.22 o   0.1218E-02
  -1  11   6      499.97      474.71        9.71 o   0.4159E-03
   0  11   6      354.46      320.37        9.45 o   0.5229E-03
   1  11   6      528.95      481.37        9.77 o   0.3978E-03
   2  11   6       90.22      100.70        5.56 o   0.1418E-02
   3  11   6      325.82      352.61        8.48 o   0.5322E-03
   4  11   6     4341.54     4347.68       33.44 o   0.1270E-03
   5  11   6      572.97      563.86       11.37 o   0.3822E-03
   6  11   6      281.09      298.56        8.27 o   0.5895E-03
   7  11   6      231.15      227.40        8.24 o   0.7002E-03
   8  11   6      133.81      139.17        6.84 o   0.1029E-02
   9  11   6      612.58      583.76       11.17 o   0.3670E-03
  10  11   6       90.00       86.30        5.23 o   0.1515E-02
  -9  12   6      133.49      120.87        6.51 o   0.1060E-02
  -8  12   6        3.51        2.87        4.92 o   0.3283E-01
  -7  12   6      245.08      217.18        9.18 o   0.6738E-03
  -6  12   6      424.70      420.46        8.29 o   0.4615E-03
  -5  12   6      566.61      516.37        9.98 o   0.3767E-03
  -4  12   6       73.89      104.18        5.27 o   0.1317E-02
  -3  12   6     1644.22     1644.81       19.00 o   0.1989E-03
  -2  12   6      907.35      894.20       12.80 o   0.2878E-03
  -1  12   6     1229.40     1224.36       16.40 o   0.2387E-03
   0  12   6      498.82      512.48       10.96 o   0.4119E-03
   1  12   6     1315.48     1288.76       16.67 o   0.2255E-03
   2  12   6      944.18      931.06       14.92 o   0.2828E-03
   3  12   6     1660.62     1667.32       20.04 o   0.1960E-03
   4  12   6       79.34      115.43        5.82 o   0.1190E-02
   5  12   6      495.54      470.11       10.73 o   0.4158E-03
   6  12   6      524.96      507.03       11.69 o   0.4030E-03
   7  12   6      267.14      236.58        9.05 o   0.6329E-03
   8  12   6       -0.76        1.74        3.36 o   0.6192E-01
   9  12   6      165.35      145.55        7.50 o   0.9081E-03
  -7  13   6      253.41      253.28        9.10 o   0.6502E-03
  -6  13   6      794.34      721.52       13.25 o   0.3087E-03
  -5  13   6       20.46       24.09        3.76 o   0.6932E-02
  -4  13   6       80.93      101.05        5.19 o   0.1298E-02
  -3  13   6       68.09       88.25        5.20 o   0.1745E-02
  -2  13   6     2786.19     2726.08       24.55 o   0.1548E-03
  -1  13   6     2075.28     2057.50       22.24 o   0.1848E-03
   0  13   6      219.22      222.95        7.40 o   0.7253E-03
   1  13   6     1950.22     1932.40       23.35 o   0.1908E-03
   2  13   6     2954.45     2872.21       27.61 o   0.1474E-03
   3  13   6       81.23       99.34        6.36 o   0.1566E-02
   4  13   6       79.28       94.19        6.10 o   0.1420E-02
   5  13   6       18.08       22.44        4.49 o   0.7217E-02
   6  13   6      845.03      758.99       13.77 o   0.2950E-03
   7  13   6      256.73      270.33        7.50 o   0.6111E-03
  -6  14   6      835.74      702.66       55.30 o   0.2751E-03
  -5  14   6      160.64      137.29        7.64 o   0.9671E-03
  -4  14   6       43.23       66.52        4.85 o   0.2252E-02
  -3  14   6      528.53      545.49       10.70 o   0.3793E-03
  -2  14   6     1351.72     1358.48       18.07 o   0.2264E-03
  -1  14   6      284.65      286.81        8.90 o   0.5723E-03
   0  14   6      630.47      623.46       13.07 o   0.3569E-03
   1  14   6      239.50      250.55        9.45 o   0.6101E-03
   2  14   6     1343.59     1359.80       18.06 o   0.2230E-03
   3  14   6      453.27      471.79       10.52 o   0.4141E-03
   4  14   6       42.93       61.51        5.30 o   0.2504E-02
   5  14   6      150.22      127.34        7.27 o   0.1027E-02
  -2  15   6       44.26       32.30        5.34 o   0.3387E-02
  -1  15   6       83.60       92.08        7.75 o   0.1225E-02
   0  15   6       56.19       64.33        6.73 o   0.1789E-02
   1  15   6      100.74       99.99        6.83 o   0.1180E-02
   2  15   6       35.54       29.28        5.67 o   0.3683E-02
   0   1   7     3366.09     2676.30       20.84 o   0.4572E-04
   1   1   7    13377.86    15213.00       65.27 o   0.1142E-06
  -1   2   7      848.94      892.17       11.44 o   0.2706E-03
   0   2   7     6177.24     5614.78       36.02 o   0.3337E-04
   1   2   7      921.09      970.88       12.63 o   0.2546E-03
   2   2   7       35.91       63.79        6.41 o   0.4042E-02
  -2   3   7     3314.38     3503.58       27.20 o   0.1100E-03
  -1   3   7     1517.30     1614.94       17.04 o   0.1270E-03
   0   3   7     1205.12     1098.36       15.53 o   0.2343E-03
   1   3   7     1370.42     1486.78       15.90 o   0.1305E-03
   2   3   7     3496.07     3585.47       28.78 o   0.1225E-03
   3   3   7    20066.29    19157.56       99.73 o   0.1207E-04
  -3   4   7     1043.52      917.82       15.25 o   0.2249E-03
  -2   4   7       57.38       85.07        6.30 o   0.1632E-02
  -1   4   7     1314.54     1533.83       16.20 o   0.1730E-03
   0   4   7        1.60        6.38        3.76 o   0.1710E-01
   1   4   7     1308.53     1491.80       16.78 o   0.1831E-03
   2   4   7      126.28      155.45        6.29 o   0.9995E-03
   3   4   7      943.65      843.94       15.17 o   0.2451E-03
   4   4   7      517.96      661.16       13.16 o   0.3558E-03
  -4   5   7    13944.17    13663.69       94.48 o   0.5125E-04
  -3   5   7      288.43      267.10       12.75 o   0.5980E-03
  -2   5   7     1240.22     1140.51       18.68 o   0.2162E-03
  -1   5   7     2082.68     1917.23       24.12 o   0.1561E-03
   0   5   7      731.29      673.59       13.85 o   0.3189E-03
   1   5   7     2041.52     1871.74       21.81 o   0.1586E-03
   2   5   7     1511.14     1385.21       20.10 o   0.1879E-03
   3   5   7      290.79      263.20        9.60 o   0.5961E-03
   4   5   7    14340.51    14058.55       85.13 o   0.5021E-04
   5   5   7    19001.09    18720.03       79.18 o   0.3590E-04
  -5   6   7     1433.46     1504.73       16.55 o   0.1949E-03
  -4   6   7     6427.57     6158.80       43.88 o   0.8073E-04
  -3   6   7     5999.37     5568.02       62.80 o   0.5539E-04
  -2   6   7       43.55       29.69        8.00 o   0.3030E-02
  -1   6   7     2440.89     2244.12       30.39 o   0.1344E-03
   0   6   7       20.12       52.73        5.30 o   0.3121E-02
   1   6   7     2311.09     2119.53       27.91 o   0.1397E-03
   2   6   7       42.63       36.61        6.06 o   0.2552E-02
   3   6   7     5968.03     5570.53       54.62 o   0.5773E-04
   4   6   7     6514.43     6269.36       37.01 o   0.8196E-04
   5   6   7     1370.11     1434.68       14.48 o   0.2019E-03
   6   6   7       63.94       55.58        5.10 o   0.2549E-02
  -6   7   7      510.16      638.70       11.15 o   0.2884E-03
  -5   7   7      308.50      369.63        8.48 o   0.5083E-03
  -4   7   7     2248.53     2355.33       19.62 o   0.1669E-03
  -3   7   7      751.87      722.19       12.95 o   0.3208E-03
  -2   7   7     3617.10     3673.29       30.71 o   0.1295E-03
  -1   7   7     1055.78     1037.67       15.77 o   0.2621E-03
   0   7   7       15.90       23.11        4.04 o   0.3243E-02
   1   7   7     1057.95     1032.16       13.79 o   0.2603E-03
   2   7   7     3378.81     3463.75       23.26 o   0.1292E-03
   3   7   7      739.48      726.54        9.87 o   0.3276E-03
   4   7   7     2400.14     2502.59       17.94 o   0.1634E-03
   5   7   7      266.83      313.63        6.88 o   0.5840E-03
   6   7   7      555.32      685.22       10.26 o   0.2775E-03
   7   7   7     3228.78     3323.14       28.81 o   0.1378E-03
  -7   8   7     2071.07     2069.77       26.90 o   0.1840E-03
  -6   8   7     4484.73     4481.41       35.23 o   0.1235E-03
  -5   8   7      390.57      346.74       11.45 o   0.4861E-03
  -4   8   7      472.02      582.97       10.99 o   0.3152E-03
  -3   8   7       75.96       78.53        4.74 o   0.1665E-02
  -2   8   7      278.90      332.64        7.86 o   0.5318E-03
  -1   8   7      161.17      170.20        5.44 o   0.8153E-03
   0   8   7     2911.79     2828.10       20.46 o   0.1516E-03
   1   8   7      120.27      122.62        5.01 o   0.1045E-02
   2   8   7      275.41      323.31        6.46 o   0.5494E-03
   3   8   7       88.41       82.72        4.38 o   0.1494E-02
   4   8   7      502.87      603.33        8.59 o   0.3151E-03
   5   8   7      332.57      293.76        8.05 o   0.5452E-03
   6   8   7     4343.93     4358.92       29.99 o   0.1232E-03
   7   8   7     2067.96     2081.79       19.55 o   0.1803E-03
   8   8   7        0.97        0.39        4.46 o   0.1468E+00
  -8   9   7      131.42      137.94        7.23 o   0.9546E-03
  -7   9   7      418.39      390.92       10.55 o   0.4639E-03
  -6   9   7      181.41      139.49        6.14 o   0.9014E-03
  -5   9   7      273.97      290.48       10.70 o   0.5168E-03
  -4   9   7       70.27       87.62        7.64 o   0.1415E-02
  -3   9   7     4781.70     4900.56       36.78 o   0.9769E-04
  -2   9   7      235.03      223.23        8.56 o   0.6952E-03
  -1   9   7     1074.85     1072.77       14.72 o   0.2547E-03
   0   9   7     1894.25     1864.65       18.02 o   0.1725E-03
   1   9   7     1053.65     1046.54       13.74 o   0.2598E-03
   2   9   7      147.81      148.60        5.97 o   0.9613E-03
   3   9   7     4682.80     4778.35       30.78 o   0.1014E-03
   4   9   7       82.12       96.48        4.98 o   0.1294E-02
   5   9   7      242.47      249.74        7.29 o   0.5849E-03
   6   9   7      196.44      150.67        6.89 o   0.8462E-03
   7   9   7      329.95      309.49        9.15 o   0.5473E-03
   8   9   7      155.96      147.14        6.93 o   0.9302E-03
   9   9   7      733.05      667.05       14.66 o   0.3288E-03
  -9  10   7      131.81      131.74        6.79 o   0.1077E-02
  -8  10   7      743.44      720.89       13.88 o   0.3271E-03
  -7  10   7       14.31       31.49        4.67 o   0.3259E-02
  -6  10   7      253.34      321.27        7.65 o   0.5015E-03
  -5  10   7     1957.37     1988.22       20.57 o   0.1870E-03
  -4  10   7      272.70      293.04        8.06 o   0.5891E-03
  -3  10   7      651.30      597.42       15.79 o   0.3438E-03
  -2  10   7      473.00      475.51       11.09 o   0.4266E-03
  -1  10   7     1642.41     1733.69       20.86 o   0.1953E-03
   0  10   7      252.33      316.68        7.88 o   0.4829E-03
   1  10   7     1781.73     1890.81       19.24 o   0.1839E-03
   2  10   7      453.29      460.08       10.31 o   0.4324E-03
   3  10   7      661.88      626.64       12.08 o   0.3446E-03
   4  10   7      350.48      375.63        8.58 o   0.4975E-03
   5  10   7     1970.64     1998.44       18.86 o   0.1864E-03
   6  10   7      255.01      323.35        8.81 o   0.5009E-03
   7  10   7       11.11       23.19        4.75 o   0.4516E-02
   8  10   7      861.15      823.72       13.64 o   0.2972E-03
   9  10   7      142.25      140.35        7.15 o   0.1019E-02
  10  10   7      352.35      327.85        9.03 o   0.4826E-03
 -10  11   7       68.73       60.20        4.78 o   0.1780E-02
  -9  11   7      523.73      535.79       12.50 o   0.3968E-03
  -8  11   7       40.82       62.63        5.38 o   0.1840E-02
  -7  11   7       14.00       19.15        5.16 o   0.8772E-02
  -6  11   7      296.60      264.53        7.20 o   0.5905E-03
  -5  11   7      169.32      128.56        6.06 o   0.8973E-03
  -4  11   7       40.73       58.94        4.52 o   0.1864E-02
  -3  11   7       34.91       30.12        4.93 o   0.3869E-02
  -2  11   7      158.44      132.38        6.48 o   0.9814E-03
  -1  11   7     1644.93     1593.75       18.91 o   0.2048E-03
   0  11   7      433.64      367.45       10.80 o   0.4512E-03
   1  11   7     1609.50     1581.11       18.76 o   0.2110E-03
   2  11   7      188.79      156.93        7.09 o   0.8527E-03
   3  11   7       30.03       34.96        4.74 o   0.3359E-02
   4  11   7       27.08       32.13        4.55 o   0.3591E-02
   5  11   7      195.30      156.55        8.55 o   0.7951E-03
   6  11   7      286.31      254.95        9.07 o   0.6059E-03
   7  11   7        7.00       15.54        4.84 o   0.9246E-02
   8  11   7       45.80       69.49        4.97 o   0.1703E-02
   9  11   7      480.60      499.80       11.36 o   0.4098E-03
  10  11   7       62.44       53.20        4.47 o   0.2001E-02
  -9  12   7      799.51      715.49       14.68 o   0.2942E-03
  -8  12   7       80.82       78.78        6.15 o   0.1587E-02
  -7  12   7      274.37      277.14        8.67 o   0.5981E-03
  -6  12   7      576.37      646.75        9.84 o   0.3362E-03
  -5  12   7      214.97      211.83        7.17 o   0.7644E-03
  -4  12   7       23.58       42.04        4.07 o   0.2837E-02
  -3  12   7     1028.31      978.62       14.73 o   0.2648E-03
  -2  12   7      290.91      322.09        8.04 o   0.5315E-03
  -1  12   7      945.56     1009.90       15.03 o   0.2577E-03
   0  12   7      390.43      375.64       10.74 o   0.4862E-03
   1  12   7      877.39      934.31       14.30 o   0.2717E-03
   2  12   7      335.16      352.21        9.39 o   0.5098E-03
   3  12   7     1112.42     1075.75       18.24 o   0.2563E-03
   4  12   7       22.29       36.10        5.16 o   0.3342E-02
   5  12   7      192.71      188.72        7.75 o   0.8376E-03
   6  12   7      654.41      699.27       13.09 o   0.3320E-03
   7  12   7      240.06      238.98        8.46 o   0.6624E-03
   8  12   7       86.30       81.58        5.20 o   0.1512E-02
   9  12   7      816.20      753.92       16.43 o   0.2949E-03
  -7  13   7      382.01      386.49       12.92 o   0.4746E-03
  -6  13   7      175.14      207.56        6.51 o   0.7374E-03
  -5  13   7       75.13       55.36        4.60 o   0.1905E-02
  -4  13   7      332.96      340.05        8.51 o   0.5224E-03
  -3  13   7       62.23       47.60        4.85 o   0.2273E-02
  -2  13   7      667.86      652.95       11.46 o   0.3472E-03
  -1  13   7     1873.47     1941.90       19.76 o   0.1820E-03
   0  13   7       23.40       25.58        5.75 o   0.4637E-02
   1  13   7     2013.74     2054.32       25.08 o   0.1828E-03
   2  13   7      634.73      603.42       13.88 o   0.3575E-03
   3  13   7       54.55       37.05        5.54 o   0.2933E-02
   4  13   7      337.25      325.70       10.15 o   0.5373E-03
   5  13   7       72.11       54.59        5.27 o   0.1934E-02
   6  13   7      213.43      237.36        8.23 o   0.6787E-03
   7  13   7      397.02      383.14        9.63 o   0.4822E-03
  -5  14   7      483.18      455.36       14.52 o   0.4101E-03
  -4  14   7      620.73      708.86       10.93 o   0.3048E-03
  -3  14   7      270.85      276.63        9.14 o   0.5681E-03
  -2  14   7      411.67      411.49       11.52 o   0.4697E-03
  -1  14   7      116.14      113.32        6.93 o   0.1232E-02
   0  14   7      184.53      150.55        8.74 o   0.8400E-03
   1  14   7      125.66      135.12        7.66 o   0.1095E-02
   2  14   7      431.98      443.13       10.09 o   0.4559E-03
   3  14   7      293.22      295.76        9.03 o   0.5459E-03
   4  14   7      575.94      658.58       11.06 o   0.3196E-03
   5  14   7      478.27      467.74       11.17 o   0.3906E-03
  -2  15   7       81.23       73.09        6.19 o   0.1608E-02
  -1  15   7      241.53      264.84        8.35 o   0.6266E-03
   0  15   7       21.39       12.39        5.41 o   0.1095E-01
   1  15   7      204.18      206.25        9.53 o   0.7632E-03
   2  15   7       84.79       71.67        8.54 o   0.1607E-02
   0   0   8    69157.98    64810.91      455.02 o   0.0000E+00
   0   1   8     7004.79     7198.57       35.76 o   0.6955E-04
   1   1   8     5360.48     5847.07       33.90 o   0.5310E-04
  -1   2   8      587.01      766.98        9.71 o   0.1681E-03
   0   2   8     2384.08     2700.22       21.02 o   0.8822E-04
   1   2   8      563.11      735.48       10.49 o   0.1736E-03
   2   2   8     7062.49     6763.31       47.97 o   0.6050E-04
  -2   3   8     4381.28     4259.66       29.95 o   0.1016E-03
  -1   3   8     4525.88     4726.34       31.27 o   0.7690E-04
   0   3   8      833.34      825.57       15.36 o   0.2572E-03
   1   3   8     4340.23     4596.97       32.49 o   0.7292E-04
   2   3   8     4397.41     4286.90       34.35 o   0.1018E-03
   3   3   8      199.17      232.53        8.63 o   0.6347E-03
  -3   4   8    12825.72    12725.09       75.22 o   0.6078E-04
  -2   4   8     1261.14     1198.20       17.91 o   0.2323E-03
  -1   4   8     4197.99     3893.74       34.18 o   0.9331E-04
   0   4   8     1167.64     1223.79       15.76 o   0.2520E-03
   1   4   8     3847.61     3585.52       31.02 o   0.1020E-03
   2   4   8     1120.18     1059.82       16.47 o   0.2507E-03
   3   4   8    13289.15    13204.77       76.12 o   0.6086E-04
   4   4   8     1535.02     1228.98       23.39 o   0.1675E-03
  -4   5   8     1009.93      831.54       24.27 o   0.2306E-03
  -3   5   8     4931.13     4854.62       48.23 o   0.1204E-03
  -2   5   8     2552.79     2393.41       28.30 o   0.1608E-03
  -1   5   8     5548.72     5330.66       46.28 o   0.7749E-04
   0   5   8       37.08       49.28        6.08 o   0.3640E-02
   1   5   8     5726.83     5480.97       41.65 o   0.7441E-04
   2   5   8     2345.91     2245.43       26.45 o   0.1760E-03
   3   5   8     4630.55     4542.73       37.76 o   0.1263E-03
   4   5   8      917.31      771.85       18.39 o   0.2528E-03
   5   5   8     5890.20     5643.26       32.48 o   0.6835E-04
  -5   6   8     4586.66     4656.57       30.15 o   0.1269E-03
  -4   6   8      364.05      360.92        8.88 o   0.5104E-03
  -3   6   8     2501.02     2465.99       30.58 o   0.1705E-03
  -2   6   8     2785.20     2736.75       43.06 o   0.1557E-03
  -1   6   8     1083.39      999.76       20.72 o   0.2511E-03
   0   6   8     1250.73      988.27       21.46 o   0.2003E-03
   1   6   8     1011.50      947.20       18.98 o   0.2652E-03
   2   6   8     2886.21     2817.94       35.75 o   0.1504E-03
   3   6   8     2680.82     2636.77       22.92 o   0.1633E-03
   4   6   8      358.45      355.86        7.23 o   0.5157E-03
   5   6   8     4655.72     4728.54       28.62 o   0.1263E-03
   6   6   8      719.00      904.58       11.65 o   0.2352E-03
  -6   7   8     3732.09     3942.52       30.44 o   0.1063E-03
  -5   7   8     1548.80     1494.52       17.69 o   0.1920E-03
  -4   7   8      369.26      352.07        9.07 o   0.5057E-03
  -3   7   8     6528.44     6437.33       40.17 o   0.8842E-04
  -2   7   8      206.00      145.63        7.99 o   0.8597E-03
  -1   7   8     3649.75     3480.39       29.14 o   0.1212E-03
   0   7   8      323.60      268.59        8.00 o   0.5671E-03
   1   7   8     4135.85     3956.49       26.27 o   0.1134E-03
   2   7   8      234.15      190.77        6.00 o   0.7364E-03
   3   7   8     6319.70     6270.17       32.95 o   0.9309E-04
   4   7   8      377.56      358.96        7.58 o   0.4981E-03
   5   7   8     1598.88     1553.44       16.16 o   0.1903E-03
   6   7   8     3463.72     3675.13       25.70 o   0.1089E-03
   7   7   8       78.41       74.88        5.97 o   0.1809E-02
  -7   8   8      876.65      845.34       14.21 o   0.2920E-03
  -6   8   8       90.64       91.03        7.48 o   0.1478E-02
  -5   8   8      608.18      621.43       13.26 o   0.3604E-03
  -4   8   8      793.29      788.04       11.38 o   0.3058E-03
  -3   8   8      429.01      432.10       10.39 o   0.4568E-03
  -2   8   8     2104.77     2160.63       21.04 o   0.1767E-03
  -1   8   8      235.93      233.57        7.08 o   0.6933E-03
   0   8   8      955.11     1100.87       12.30 o   0.2285E-03
   1   8   8      224.94      227.23        6.83 o   0.7148E-03
   2   8   8     2388.41     2493.05       19.46 o   0.1554E-03
   3   8   8      448.92      466.07        8.93 o   0.4447E-03
   4   8   8      745.07      766.76       11.53 o   0.2994E-03
   5   8   8      667.32      660.81       11.65 o   0.3353E-03
   6   8   8      109.16      111.55        6.23 o   0.1235E-02
   7   8   8      895.30      849.92       13.16 o   0.2944E-03
   8   8   8      625.74      602.80       12.21 o   0.3465E-03
  -8   9   8      469.99      461.64       11.08 o   0.4335E-03
  -7   9   8      660.09      713.73       12.84 o   0.3523E-03
  -6   9   8     2276.26     2322.82       21.08 o   0.1736E-03
  -5   9   8     1669.99     1744.68       21.65 o   0.1743E-03
  -4   9   8     1171.32     1206.92       19.87 o   0.2272E-03
  -3   9   8     2222.68     2212.93       24.85 o   0.1557E-03
  -2   9   8       91.48      110.70        7.32 o   0.1176E-02
  -1   9   8     1793.57     1727.84       21.68 o   0.1890E-03
   0   9   8     1018.39      908.80       13.49 o   0.2385E-03
   1   9   8     1970.40     1849.41       20.71 o   0.1716E-03
   2   9   8       61.48       76.37        5.48 o   0.1591E-02
   3   9   8     2222.08     2206.47       21.18 o   0.1579E-03
   4   9   8     1175.97     1206.66       15.68 o   0.2288E-03
   5   9   8     1719.37     1758.84       19.15 o   0.1813E-03
   6   9   8     2102.42     2131.88       20.18 o   0.1790E-03
   7   9   8      672.44      726.09       12.29 o   0.3484E-03
   8   9   8      426.33      415.50        9.91 o   0.4608E-03
   9   9   8      101.92       93.18        6.27 o   0.1279E-02
  -9  10   8      658.27      648.53       12.66 o   0.3510E-03
  -8  10   8      394.28      400.39       10.21 o   0.4845E-03
  -7  10   8      245.12      208.55        8.67 o   0.6771E-03
  -6  10   8     1702.63     1738.20       20.14 o   0.1947E-03
  -5  10   8      446.07      453.14        9.69 o   0.4442E-03
  -4  10   8      661.07      659.14       11.23 o   0.3338E-03
  -3  10   8      171.98      139.32        7.15 o   0.8926E-03
  -2  10   8     1250.99     1164.90       19.49 o   0.2315E-03
  -1  10   8       63.83       49.61        7.20 o   0.2214E-02
   0  10   8     1225.06     1193.24       16.82 o   0.2306E-03
   1  10   8       56.99       55.33        6.49 o   0.2101E-02
   2  10   8     1330.71     1257.32       19.09 o   0.2259E-03
   3  10   8      187.17      155.56        7.56 o   0.8265E-03
   4  10   8      747.98      730.76       11.96 o   0.3207E-03
   5  10   8      524.30      525.64       10.28 o   0.4051E-03
   6  10   8     1701.55     1732.11       19.79 o   0.1962E-03
   7  10   8      214.49      175.00        7.55 o   0.7566E-03
   8  10   8      431.15      456.63        9.40 o   0.4372E-03
   9  10   8      667.49      650.45       11.88 o   0.3469E-03
  10  10   8      256.78      272.44        7.72 o   0.6132E-03
 -10  11   8      415.72      359.77       10.67 o   0.4647E-03
  -9  11   8      125.43      142.64        6.91 o   0.1047E-02
  -8  11   8      416.29      444.72       10.17 o   0.4680E-03
  -7  11   8      330.52      282.10        9.56 o   0.5452E-03
  -6  11   8      312.91      269.56        7.58 o   0.5673E-03
  -5  11   8      516.80      539.81       10.10 o   0.3915E-03
  -4  11   8     1874.02     1868.16       19.10 o   0.1942E-03
  -3  11   8     1200.08     1126.11       15.95 o   0.2334E-03
  -2  11   8      540.71      514.10       10.92 o   0.3889E-03
  -1  11   8      891.73      866.33       13.92 o   0.2952E-03
   0  11   8      402.87      412.35        9.65 o   0.4201E-03
   1  11   8      969.83      964.37       14.43 o   0.2722E-03
   2  11   8      597.13      562.09       11.49 o   0.3627E-03
   3  11   8     1102.42      996.72       16.38 o   0.2376E-03
   4  11   8     1831.07     1811.40       19.38 o   0.1996E-03
   5  11   8      510.38      513.43       12.07 o   0.4112E-03
   6  11   8      286.32      248.40        8.67 o   0.6037E-03
   7  11   8      330.04      288.58        9.21 o   0.5449E-03
   8  11   8      413.17      457.56        9.92 o   0.4496E-03
   9  11   8      103.69      115.21        6.02 o   0.1255E-02
  10  11   8      392.80      339.88       10.18 o   0.4840E-03
  -9  12   8      279.28      269.41       11.59 o   0.6127E-03
  -8  12   8        8.93        1.07        4.99 o   0.1752E+00
  -7  12   8       44.38       28.31        4.87 o   0.3441E-02
  -6  12   8      114.90      105.61        5.26 o   0.1191E-02
  -5  12   8       16.37        8.90        4.04 o   0.1389E-01
  -4  12   8       76.87       71.50        5.08 o   0.1642E-02
  -3  12   8      202.49      189.66        7.48 o   0.7805E-03
  -2  12   8     1806.51     1828.31       18.63 o   0.2010E-03
  -1  12   8      234.62      210.64        8.96 o   0.6873E-03
   0  12   8      357.91      347.06       11.04 o   0.4782E-03
   1  12   8      309.95      279.51       10.25 o   0.5686E-03
   2  12   8     1803.87     1796.06       23.16 o   0.1965E-03
   3  12   8      260.64      235.04        9.07 o   0.6521E-03
   4  12   8       70.25       62.31        6.19 o   0.1814E-02
   5  12   8       14.37       12.06        5.10 o   0.1136E-01
   6  12   8      121.08      107.70        6.17 o   0.1162E-02
   7  12   8       36.53       26.13        4.50 o   0.3807E-02
   8  12   8        5.09        0.15        3.55 o   0.1175E-01
   9  12   8      286.27      283.06       19.93 o   0.6002E-03
  -7  13   8      232.97      196.70       10.24 o   0.6999E-03
  -6  13   8      147.26      156.98        7.40 o   0.8883E-03
  -5  13   8      139.47      119.48        5.69 o   0.1019E-02
  -4  13   8      329.61      313.90        8.61 o   0.5469E-03
  -3  13   8       65.97       76.42        5.29 o   0.1722E-02
  -2  13   8      745.43      763.06       13.33 o   0.2937E-03
  -1  13   8       90.76       95.72        5.87 o   0.1380E-02
   0  13   8     2798.68     2797.73       27.65 o   0.1496E-03
   1  13   8       97.20      103.90        7.86 o   0.1270E-02
   2  13   8      765.52      742.64       15.01 o   0.3172E-03
   3  13   8       85.82       92.94        6.24 o   0.1463E-02
   4  13   8      346.39      325.32       10.59 o   0.5287E-03
   5  13   8      125.73      120.95        5.71 o   0.1032E-02
   6  13   8      150.26      155.79        6.92 o   0.9042E-03
   7  13   8      191.79      167.09        7.42 o   0.7974E-03
  -5  14   8       22.50       23.41        6.88 o   0.5005E-02
  -4  14   8      761.38      756.16       12.22 o   0.3217E-03
  -3  14   8      295.50      301.99       10.54 o   0.5869E-03
  -2  14   8      125.47      153.61        8.96 o   0.9846E-03
  -1  14   8      647.63      621.52       16.91 o   0.3548E-03
   0  14   8       44.27       44.41        5.60 o   0.3126E-02
   1  14   8      604.72      598.21       13.96 o   0.3603E-03
   2  14   8      136.76      159.55        7.26 o   0.9674E-03
   3  14   8      312.54      305.72        8.21 o   0.5668E-03
   4  14   8      841.17      815.81       12.41 o   0.2990E-03
   5  14   8       14.82       23.54        3.68 o   0.4712E-02
  -1  15   8      545.38      591.40       12.44 o   0.3636E-03
   0  15   8      289.97      285.81        8.92 o   0.5960E-03
   1  15   8      579.74      615.48       15.36 o   0.3608E-03
   0   1   9    10528.00    11744.96       49.88 o   0.1472E-05
   1   1   9     4793.75     4764.93       31.12 o   0.1061E-03
  -1   2   9     3100.42     3005.38       24.17 o   0.1288E-03
   0   2   9     2184.45     2572.10       21.09 o   0.1009E-03
   1   2   9     3198.28     3101.58       27.41 o   0.1262E-03
   2   2   9     3508.84     3839.06       29.35 o   0.1363E-03
  -2   3   9     3523.90     3922.08       30.10 o   0.9452E-04
  -1   3   9      798.68      793.85       14.00 o   0.2682E-03
   0   3   9       49.03       41.96        7.35 o   0.2041E-02
   1   3   9      910.17      884.57       14.50 o   0.2592E-03
   2   3   9     3347.95     3701.27       28.32 o   0.1015E-03
   3   3   9      646.29      620.96       14.05 o   0.3538E-03
  -3   4   9     1715.31     1791.75       24.65 o   0.1806E-03
  -2   4   9     2607.37     2465.88       25.15 o   0.1435E-03
  -1   4   9     1287.21     1263.31       19.84 o   0.2346E-03
   0   4   9     1496.77     1385.04       21.76 o   0.1916E-03
   1   4   9     1146.61     1143.48       16.17 o   0.2543E-03
   2   4   9     2925.38     2794.90       28.77 o   0.1364E-03
   3   4   9     1798.45     1936.43       23.45 o   0.1592E-03
   4   4   9     2797.72     2749.82       31.89 o   0.1553E-03
  -4   5   9     5452.69     5436.26       43.93 o   0.1170E-03
  -3   5   9      603.54      570.12       17.87 o   0.3677E-03
  -2   5   9     5502.53     4889.93       47.91 o   0.6253E-04
  -1   5   9     1943.56     1941.56       27.25 o   0.1858E-03
   0   5   9     1416.64     1473.14       22.25 o   0.1740E-03
   1   5   9     1642.79     1676.55       21.89 o   0.1927E-03
   2   5   9     5702.52     5133.05       42.35 o   0.6510E-04
   3   5   9      622.33      608.41       14.35 o   0.3648E-03
   4   5   9     5299.55     5316.43       39.75 o   0.1159E-03
   5   5   9    11529.98    11716.77       50.57 o   0.7155E-04
  -5   6   9     3044.33     3090.45       25.01 o   0.1523E-03
  -4   6   9     1331.50     1401.68       14.38 o   0.2083E-03
  -3   6   9     2810.28     2527.76       27.84 o   0.1224E-03
  -2   6   9       63.95       87.71       14.22 o   0.1237E-02
  -1   6   9     3136.53     3094.02       39.15 o   0.1342E-03
   0   6   9      168.10      169.44        9.69 o   0.9722E-03
   1   6   9     3334.47     3396.43       37.14 o   0.1423E-03
   2   6   9       58.51       70.80        7.47 o   0.1421E-02
   3   6   9     2423.43     2190.78       21.30 o   0.1383E-03
   4   6   9     1164.78     1224.88       12.09 o   0.2254E-03
   5   6   9     2979.05     3012.27       22.09 o   0.1524E-03
   6   6   9     2858.47     2879.33       24.46 o   0.1514E-03
  -6   7   9     1450.27     1548.62       18.00 o   0.2089E-03
  -5   7   9     4296.46     4320.86       30.80 o   0.1212E-03
  -4   7   9      281.41      262.05        8.16 o   0.6106E-03
  -3   7   9      606.39      536.34       11.32 o   0.3499E-03
  -2   7   9       11.30       19.65        3.08 o   0.5355E-02
  -1   7   9     1068.94      935.84       15.42 o   0.2325E-03
   0   7   9      609.20      654.18        9.67 o   0.2887E-03
   1   7   9      989.98      884.64       12.94 o   0.2500E-03
   2   7   9        4.94        6.02        3.67 o   0.1492E-01
   3   7   9      566.13      521.20        8.75 o   0.3720E-03
   4   7   9      271.25      252.77        6.63 o   0.6282E-03
   5   7   9     4157.73     4192.98       28.52 o   0.1242E-03
   6   7   9     1507.10     1636.46       16.77 o   0.1959E-03
   7   7   9      231.06      236.76        8.46 o   0.7013E-03
  -7   8   9     1999.27     1819.21       21.02 o   0.1708E-03
  -6   8   9     1578.71     1610.48       20.47 o   0.2055E-03
  -5   8   9      444.54      452.44       10.90 o   0.4276E-03
  -4   8   9       62.82       50.65        7.25 o   0.2269E-02
  -3   8   9     2140.53     2252.07       23.67 o   0.1501E-03
  -2   8   9     2224.51     2160.46       21.05 o   0.1671E-03
  -1   8   9      487.36      444.89       10.56 o   0.4131E-03
   0   8   9     1230.78     1311.77       15.27 o   0.2299E-03
   1   8   9      475.61      429.70        9.92 o   0.4203E-03
   2   8   9     2325.29     2255.70       20.46 o   0.1628E-03
   3   8   9     2066.59     2149.16       18.45 o   0.1580E-03
   4   8   9       96.16       79.00        4.99 o   0.1513E-02
   5   8   9      432.74      444.12        9.69 o   0.4290E-03
   6   8   9     1392.97     1381.45       17.40 o   0.2128E-03
   7   8   9     1933.99     1795.27       20.18 o   0.1801E-03
   8   8   9        6.73        5.56        4.91 o   0.2284E-01
  -8   9   9      489.79      479.40       10.93 o   0.3899E-03
  -7   9   9      721.42      740.45       13.91 o   0.3332E-03
  -6   9   9      415.88      410.03        9.24 o   0.4534E-03
  -5   9   9      547.56      561.57       11.01 o   0.3744E-03
  -4   9   9      270.46      340.38       12.39 o   0.4656E-03
  -3   9   9     1405.56     1473.86       20.60 o   0.2163E-03
  -2   9   9     2997.42     3029.76       31.19 o   0.1553E-03
  -1   9   9      232.78      250.77        9.42 o   0.6365E-03
   0   9   9      393.02      440.35       10.74 o   0.4609E-03
   1   9   9      216.33      219.06        8.33 o   0.7132E-03
   2   9   9     2943.48     3002.71       26.87 o   0.1544E-03
   3   9   9     1411.04     1470.22       16.76 o   0.2187E-03
   4   9   9      327.14      401.46        8.47 o   0.4188E-03
   5   9   9      629.04      658.44       11.36 o   0.3310E-03
   6   9   9      345.36      329.17        8.52 o   0.5283E-03
   7   9   9      795.87      804.03       12.61 o   0.3139E-03
   8   9   9      564.69      544.79       12.18 o   0.3656E-03
   9   9   9      227.53      207.17        7.53 o   0.7055E-03
  -9  10   9        5.46        4.51        4.20 o   0.5355E-01
  -8  10   9      586.78      611.02       12.54 o   0.3435E-03
  -7  10   9      650.03      588.49       12.53 o   0.3399E-03
  -6  10   9     1055.13     1047.37       14.11 o   0.2566E-03
  -5  10   9       77.02       99.74        5.07 o   0.1406E-02
  -4  10   9      319.06      295.54        8.40 o   0.5571E-03
  -3  10   9      269.59      254.45        8.05 o   0.6265E-03
  -2  10   9     2617.22     2615.86       30.02 o   0.1665E-03
  -1  10   9      123.91      129.95        8.96 o   0.1053E-02
   0  10   9     3177.27     3175.98       27.76 o   0.1352E-03
   1  10   9      123.06      142.78        8.11 o   0.9377E-03
   2  10   9     2643.55     2616.00       28.63 o   0.1622E-03
   3  10   9      220.78      197.77        7.48 o   0.7297E-03
   4  10   9      236.22      214.97        7.51 o   0.6862E-03
   5  10   9      105.23      110.16        5.86 o   0.1299E-02
   6  10   9     1034.05     1007.45       14.50 o   0.2686E-03
   7  10   9      673.39      621.95       11.42 o   0.3344E-03
   8  10   9      518.79      518.62       10.55 o   0.3925E-03
   9  10   9        3.24        8.57        3.71 o   0.1802E-01
  10  10   9      536.03      496.68       10.47 o   0.3964E-03
 -10  11   9      183.57      151.77        7.96 o   0.8370E-03
  -9  11   9      669.96      681.47       14.52 o   0.3473E-03
  -8  11   9      630.54      544.60       12.03 o   0.3475E-03
  -7  11   9      285.19      315.11        8.67 o   0.5627E-03
  -6  11   9      109.24       98.60        5.25 o   0.1258E-02
  -5  11   9      991.59     1021.28       14.11 o   0.2601E-03
  -4  11   9        9.08        3.05        4.14 o   0.1780E+00
  -3  11   9       53.05       47.28        5.10 o   0.2622E-02
  -2  11   9      769.85      795.09       12.94 o   0.3204E-03
  -1  11   9     1576.57     1576.21       18.56 o   0.2131E-03
   0  11   9      119.25      162.11        7.16 o   0.7834E-03
   1  11   9     1673.58     1674.74       19.15 o   0.2060E-03
   2  11   9      819.49      823.56       13.36 o   0.3062E-03
   3  11   9       66.61       52.78        6.03 o   0.2274E-02
   4  11   9        3.23        1.22        4.39 o   0.1442E+00
   5  11   9     1133.77     1148.23       17.00 o   0.2502E-03
   6  11   9      107.16      101.23        6.08 o   0.1248E-02
   7  11   9      261.45      284.45        8.18 o   0.6148E-03
   8  11   9      602.58      524.97       12.04 o   0.3601E-03
   9  11   9      698.75      718.86       12.95 o   0.3404E-03
  10  11   9      184.31      153.93        9.27 o   0.8316E-03
  -8  12   9      182.27      192.59        9.08 o   0.7461E-03
  -7  12   9      205.41      235.70        9.40 o   0.6887E-03
  -6  12   9      651.54      603.35       11.02 o   0.3434E-03
  -5  12   9      316.15      353.47        8.17 o   0.4714E-03
  -4  12   9      188.58      203.77        7.73 o   0.7889E-03
  -3  12   9     2469.78     2504.80       25.31 o   0.1701E-03
  -2  12   9      362.07      403.68        9.49 o   0.4942E-03
  -1  12   9      826.21      837.82       14.90 o   0.3036E-03
   0  12   9      176.33      179.79        9.42 o   0.8037E-03
   1  12   9      868.21      894.77       15.72 o   0.2976E-03
   2  12   9      328.27      362.54        9.58 o   0.5374E-03
   3  12   9     2370.83     2358.52       23.69 o   0.1702E-03
   4  12   9      182.03      200.37        8.33 o   0.7940E-03
   5  12   9      347.13      383.24        9.13 o   0.4488E-03
   6  12   9      663.84      599.05       11.73 o   0.3354E-03
   7  12   9      232.12      285.51        7.26 o   0.5788E-03
   8  12   9      182.58      186.72        6.86 o   0.7736E-03
  -7  13   9      331.13      318.47       11.20 o   0.5313E-03
  -6  13   9      275.45      282.67       10.05 o   0.5812E-03
  -5  13   9      767.79      782.44       12.33 o   0.2888E-03
  -4  13   9     1148.26     1270.11       14.37 o   0.2279E-03
  -3  13   9       61.11       57.36        5.63 o   0.1865E-02
  -2  13   9      982.63      971.43       14.95 o   0.2784E-03
  -1  13   9      328.29      348.52        9.18 o   0.5463E-03
   0  13   9       46.41       38.53        5.41 o   0.2714E-02
   1  13   9      304.93      301.23       10.67 o   0.5785E-03
   2  13   9     1048.05     1007.82       16.15 o   0.2632E-03
   3  13   9       77.43       67.59        6.80 o   0.1646E-02
   4  13   9     1190.22     1307.44       17.42 o   0.2262E-03
   5  13   9      752.70      729.66       12.26 o   0.3173E-03
   6  13   9      249.93      258.77        7.54 o   0.6151E-03
   7  13   9      321.35      303.36        9.86 o   0.5536E-03
  -5  14   9      131.45       75.98       16.14 o   0.1364E-02
  -4  14   9     1177.24     1226.69       15.49 o   0.2398E-03
  -3  14   9       59.35       75.94        4.94 o   0.1896E-02
  -2  14   9      401.69      421.80       12.34 o   0.4730E-03
  -1  14   9       99.93      107.18        8.50 o   0.1235E-02
   0  14   9       33.43       30.58        6.71 o   0.4429E-02
   1  14   9      119.00      111.26        6.83 o   0.1181E-02
   2  14   9      379.58      396.20        9.13 o   0.4938E-03
   3  14   9      100.81       92.40        5.17 o   0.1473E-02
   4  14   9     1228.04     1252.12       14.62 o   0.2441E-03
   5  14   9       85.41       85.27        6.92 o   0.1503E-02
   0   1  10       89.91       77.80        4.67 o   0.1275E-02
   1   1  10      794.69      746.63       11.60 o   0.2610E-03
  -1   2  10     1425.24     1473.74       15.88 o   0.2100E-03
   0   2  10      600.13      375.61       11.12 o   0.3464E-03
   1   2  10     1474.56     1517.16       17.96 o   0.2060E-03
   2   2  10     2496.22     2595.56       25.01 o   0.1274E-03
  -2   3  10     1841.50     1574.30       22.16 o   0.1214E-03
  -1   3  10     4184.06     4124.64       33.79 o   0.1201E-03
   0   3  10     3131.31     3076.11       32.13 o   0.1451E-03
   1   3  10     4076.80     4092.22       35.04 o   0.1295E-03
   2   3  10     1938.59     1673.78       21.70 o   0.1180E-03
   3   3  10     1845.32     1950.18       23.44 o   0.1935E-03
  -3   4  10      237.93      262.18       10.22 o   0.5339E-03
  -2   4  10     3347.12     3303.83       36.50 o   0.1207E-03
  -1   4  10     3584.78     3409.91       32.61 o   0.1221E-03
   0   4  10      337.91      285.53       12.67 o   0.5529E-03
   1   4  10     3611.91     3417.36       34.80 o   0.1195E-03
   2   4  10     3502.10     3470.68       31.32 o   0.1194E-03
   3   4  10      271.48      288.45        9.91 o   0.5107E-03
   4   4  10       98.86      100.11        7.14 o   0.1318E-02
  -4   5  10     1732.10     1577.85       16.72 o   0.1559E-03
  -3   5  10      283.60      328.11       12.79 o   0.5519E-03
  -2   5  10     2122.22     1954.85       33.25 o   0.1737E-03
  -1   5  10     6361.04     6200.18       53.93 o   0.8265E-04
   0   5  10     2523.42     2228.50       31.64 o   0.1348E-03
   1   5  10     6042.72     5943.86       45.08 o   0.8942E-04
   2   5  10     2278.65     2123.44       28.91 o   0.1696E-03
   3   5  10      188.84      217.50        9.24 o   0.7566E-03
   4   5  10     1644.69     1461.79       14.67 o   0.1556E-03
   5   5  10       39.31       26.31        3.80 o   0.3980E-02
  -5   6  10     3458.68     3494.00       25.11 o   0.1381E-03
  -4   6  10       25.61       15.62        4.37 o   0.8085E-02
  -3   6  10     1996.32     2066.38       18.94 o   0.1656E-03
  -2   6  10      503.47      473.11       11.70 o   0.4061E-03
  -1   6  10      749.29      696.29       19.42 o   0.3132E-03
   0   6  10     1184.13     1118.30       25.31 o   0.2237E-03
   1   6  10      883.16      862.09       16.04 o   0.2903E-03
   2   6  10      427.18      421.74        9.31 o   0.4576E-03
   3   6  10     1955.40     2021.98       17.61 o   0.1672E-03
   4   6  10       12.27        0.65        3.26 o   0.1306E+00
   5   6  10     3545.63     3605.36       24.88 o   0.1331E-03
   6   6  10      108.46       88.96        5.64 o   0.1240E-02
  -6   7  10     1349.01     1411.30       16.56 o   0.2110E-03
  -5   7  10      243.80      271.71        7.94 o   0.5232E-03
  -4   7  10      252.97      258.98        7.70 o   0.6201E-03
  -3   7  10      525.16      525.83       10.44 o   0.4019E-03
  -2   7  10      514.82      483.98       11.02 o   0.4048E-03
  -1   7  10      506.65      596.15        9.88 o   0.3303E-03
   0   7  10      383.73      443.80        8.41 o   0.4682E-03
   1   7  10      440.37      532.38        8.85 o   0.3521E-03
   2   7  10      524.84      493.42        9.32 o   0.3999E-03
   3   7  10      573.29      565.03        9.64 o   0.3787E-03
   4   7  10      242.04      240.35        6.24 o   0.6724E-03
   5   7  10      278.55      314.10        7.84 o   0.4689E-03
   6   7  10     1346.36     1417.50       15.82 o   0.2077E-03
   7   7  10     3187.09     3250.61       28.20 o   0.1459E-03
  -7   8  10     2489.52     2507.46       23.46 o   0.1620E-03
  -6   8  10     1628.85     1615.54       19.90 o   0.2039E-03
  -5   8  10     5343.80     5355.37       34.95 o   0.1160E-03
  -4   8  10      697.36      778.19       12.40 o   0.2486E-03
  -3   8  10      352.05      346.62        8.58 o   0.5223E-03
  -2   8  10      279.78      310.37       10.55 o   0.5378E-03
  -1   8  10      429.98      374.58        9.46 o   0.4544E-03
   0   8  10      654.01      685.76       13.93 o   0.3528E-03
   1   8  10      415.93      347.46        9.22 o   0.4640E-03
   2   8  10      263.60      309.31        8.09 o   0.5233E-03
   3   8  10      322.83      323.00        8.02 o   0.5536E-03
   4   8  10      807.71      865.93       12.00 o   0.2416E-03
   5   8  10     5654.94     5642.69       36.78 o   0.1154E-03
   6   8  10     1645.70     1659.96       18.91 o   0.2076E-03
   7   8  10     2831.80     2828.30       26.05 o   0.1486E-03
   8   8  10       14.85        6.24        5.13 o   0.1223E-01
  -8   9  10      213.00      204.98        7.65 o   0.7446E-03
  -7   9  10     1482.59     1469.69       18.17 o   0.2209E-03
  -6   9  10      360.26      363.40        8.72 o   0.5141E-03
  -5   9  10      313.37      290.69        8.33 o   0.5697E-03
  -4   9  10     1624.00     1772.18       24.93 o   0.1720E-03
  -3   9  10       19.56       14.84        7.92 o   0.6785E-02
  -2   9  10      256.89      207.09       12.15 o   0.6553E-03
  -1   9  10     1236.98     1341.13       20.61 o   0.2149E-03
   0   9  10      175.74      202.98        8.24 o   0.7654E-03
   1   9  10     1202.07     1318.26       18.38 o   0.2136E-03
   2   9  10      298.76      229.81        9.18 o   0.5914E-03
   3   9  10       23.49       28.30        4.46 o   0.4043E-02
   4   9  10     1827.28     1985.67       19.28 o   0.1610E-03
   5   9  10      399.60      358.88        8.77 o   0.4777E-03
   6   9  10      369.96      373.52        8.67 o   0.5050E-03
   7   9  10     1432.63     1419.72       16.78 o   0.2255E-03
   8   9  10      219.14      200.93        8.15 o   0.7379E-03
   9   9  10      362.02      347.55        8.80 o   0.5125E-03
  -9  10  10       30.69       24.40        3.92 o   0.5198E-02
  -8  10  10      666.43      729.64       12.35 o   0.3231E-03
  -7  10  10        3.52        0.62        4.03 o   0.2211E+00
  -6  10  10      730.98      679.49       12.33 o   0.3231E-03
  -5  10  10       40.47       24.92        5.12 o   0.3971E-02
  -4  10  10     2030.46     1997.57       21.78 o   0.1794E-03
  -3  10  10     4170.29     4292.18       33.71 o   0.1102E-03
  -2  10  10      324.32      270.76        9.33 o   0.5550E-03
  -1  10  10      720.73      697.17       19.05 o   0.3310E-03
   0  10  10     1460.53     1417.39       21.10 o   0.2237E-03
   1  10  10      728.07      732.05       15.58 o   0.3078E-03
   2  10  10      356.46      290.10        9.18 o   0.5191E-03
   3  10  10     4323.86     4378.93       33.77 o   0.1157E-03
   4  10  10     2081.69     2057.42       19.94 o   0.1784E-03
   5  10  10       46.83       31.62        5.26 o   0.3157E-02
   6  10  10      807.93      705.31       12.68 o   0.2927E-03
   7  10  10        5.71        1.67        3.92 o   0.1637E+00
   8  10  10      681.23      746.28       11.78 o   0.3177E-03
   9  10  10       37.90       31.85        4.14 o   0.3892E-02
  10  10  10      144.12      144.10        6.04 o   0.8697E-03
  -9  11  10     1031.06     1003.13       16.09 o   0.2594E-03
  -8  11  10      341.27      314.53        9.48 o   0.5340E-03
  -7  11  10      383.50      367.81       10.87 o   0.4932E-03
  -6  11  10      637.42      601.67       12.01 o   0.3510E-03
  -5  11  10      555.27      616.94       11.40 o   0.3826E-03
  -4  11  10      748.82      779.37       13.50 o   0.3147E-03
  -3  11  10      669.41      639.99       12.51 o   0.3377E-03
  -2  11  10      884.05      912.66       13.72 o   0.2868E-03
  -1  11  10        4.96       10.23        4.71 o   0.1216E-01
   0  11  10      530.62      521.22       11.37 o   0.3482E-03
   1  11  10        7.40       11.29        5.11 o   0.1181E-01
   2  11  10      973.90      966.88       15.25 o   0.2630E-03
   3  11  10      659.08      625.55       12.04 o   0.3404E-03
   4  11  10      647.59      674.37       11.25 o   0.3446E-03
   5  11  10      583.78      638.99       11.12 o   0.3792E-03
   6  11  10      625.97      601.96       12.39 o   0.3577E-03
   7  11  10      372.16      371.28        9.12 o   0.4863E-03
   8  11  10      327.16      310.19        9.05 o   0.5493E-03
   9  11  10     1121.94     1075.62       16.09 o   0.2433E-03
  -8  12  10      774.83      825.04       16.80 o   0.2945E-03
  -7  12  10      343.73      317.80        9.97 o   0.5242E-03
  -6  12  10      302.13      278.36        8.24 o   0.5799E-03
  -5  12  10      163.91      148.26        6.32 o   0.9095E-03
  -4  12  10     1015.41      994.56       15.21 o   0.2733E-03
  -3  12  10       65.70       60.52        6.78 o   0.2064E-02
  -2  12  10      228.21      229.34        8.35 o   0.6524E-03
  -1  12  10      681.11      694.38       13.37 o   0.3114E-03
   0  12  10       27.56       21.27        7.01 o   0.4351E-02
   1  12  10      677.55      667.25       13.67 o   0.3307E-03
   2  12  10      254.54      262.31        8.54 o   0.5890E-03
   3  12  10       40.62       55.48        4.48 o   0.2215E-02
   4  12  10     1019.13      988.96       15.52 o   0.2705E-03
   5  12  10      162.07      140.06        6.96 o   0.9355E-03
   6  12  10      288.83      257.09        7.86 o   0.6005E-03
   7  12  10      330.04      318.87        8.15 o   0.5077E-03
   8  12  10      837.67      899.24       13.48 o   0.2763E-03
  -7  13  10      454.55      477.81       16.88 o   0.4113E-03
  -6  13  10      360.94      380.16       10.83 o   0.5132E-03
  -5  13  10      245.51      255.56        7.07 o   0.6709E-03
  -4  13  10       92.68      110.02        5.19 o   0.1319E-02
  -3  13  10      119.88      135.33        6.12 o   0.1122E-02
  -2  13  10      859.90      876.79       15.05 o   0.2971E-03
  -1  13  10      426.76      433.41       12.03 o   0.4596E-03
   0  13  10      661.36      616.01       13.17 o   0.3435E-03
   1  13  10      346.72      348.74       12.56 o   0.5277E-03
   2  13  10      797.26      821.98       14.42 o   0.3042E-03
   3  13  10      122.79      135.46        6.76 o   0.1111E-02
   4  13  10       75.85       90.27        5.60 o   0.1590E-02
   5  13  10      281.60      285.65        8.09 o   0.6107E-03
   6  13  10      363.17      378.44        8.57 o   0.5112E-03
   7  13  10      469.48      463.34       18.79 o   0.4332E-03
  -4  14  10       27.91       20.84        5.64 o   0.4533E-02
  -3  14  10      410.27      389.93       10.98 o   0.4713E-03
  -2  14  10      588.30      589.82       13.72 o   0.3617E-03
  -1  14  10      439.80      434.21       11.63 o   0.4503E-03
   0  14  10       24.63       23.87        4.66 o   0.3910E-02
   1  14  10      525.55      496.75       10.84 o   0.4009E-03
   2  14  10      524.07      535.61       10.21 o   0.3803E-03
   3  14  10      428.40      419.25        8.89 o   0.4589E-03
   4  14  10       34.10       21.02        3.70 o   0.4240E-02
   0   1  11     7629.68     7511.65       43.79 o   0.8551E-04
   1   1  11     5977.68     5464.04       37.13 o   0.3432E-04
  -1   2  11     2268.43     2323.76       21.65 o   0.1733E-03
   0   2  11     2693.24     2691.50       24.96 o   0.1162E-03
   1   2  11     2019.28     2053.35       21.87 o   0.1884E-03
   2   2  11      680.25      967.53       12.98 o   0.2493E-03
  -2   3  11     1489.50     1418.58       21.72 o   0.1947E-03
  -1   3  11     3205.30     3158.78       29.72 o   0.1217E-03
   0   3  11     2353.92     2313.85       27.40 o   0.1659E-03
   1   3  11     3548.77     3449.02       34.63 o   0.1092E-03
   2   3  11     1457.04     1358.00       20.24 o   0.1921E-03
   3   3  11      269.64      180.56        8.81 o   0.6923E-03
  -3   4  11     4122.35     3747.00       41.46 o   0.7780E-04
  -2   4  11     1182.67     1205.66       21.23 o   0.2104E-03
  -1   4  11       29.76       32.28        6.88 o   0.3000E-02
   0   4  11        9.24       39.76        6.26 o   0.3252E-02
   1   4  11       22.74       43.23        7.10 o   0.2761E-02
   2   4  11     1145.14     1207.55       18.38 o   0.1993E-03
   3   4  11     4102.58     3793.83       35.34 o   0.8414E-04
   4   4  11        8.16       53.01        5.39 o   0.2275E-02
  -4   5  11      886.40      973.91       11.21 o   0.2117E-03
  -3   5  11      877.37      949.96       13.77 o   0.2558E-03
  -2   5  11     2873.10     2852.63       40.90 o   0.1554E-03
  -1   5  11     6192.69     6113.89       61.84 o   0.9421E-04
   0   5  11        0.38        3.38        7.58 o   0.4646E-01
   1   5  11     6297.58     6282.86       48.68 o   0.9833E-04
   2   5  11     3113.84     3021.64       33.43 o   0.1463E-03
   3   5  11      897.72      976.26       12.79 o   0.2496E-03
   4   5  11      905.76      991.75       10.82 o   0.2128E-03
   5   5  11      454.16      515.86        7.91 o   0.3869E-03
  -5   6  11      764.15      781.68       11.44 o   0.2919E-03
  -4   6  11     2310.89     2290.65       19.07 o   0.1647E-03
  -3   6  11       24.84       24.84        4.07 o   0.4036E-02
  -2   6  11     4810.37     4771.84       28.81 o   0.1152E-03
  -1   6  11      239.33      291.26        9.49 o   0.5588E-03
   0   6  11     3376.74     3379.20       25.46 o   0.1410E-03
   1   6  11      221.74      274.94        5.74 o   0.5903E-03
   2   6  11     4643.29     4616.09       27.13 o   0.1198E-03
   3   6  11       30.96       25.63        3.15 o   0.3797E-02
   4   6  11     2413.30     2438.03       18.93 o   0.1670E-03
   5   6  11      668.44      709.27       11.24 o   0.3021E-03
   6   6  11      696.19      644.61       11.95 o   0.3376E-03
  -6   7  11     5508.87     5476.98       35.57 o   0.1087E-03
  -5   7  11     2430.92     2480.22       21.85 o   0.1681E-03
  -4   7  11      511.57      493.46        9.13 o   0.3855E-03
  -3   7  11     3750.24     3799.36       26.11 o   0.1396E-03
  -2   7  11      354.90      329.42        9.20 o   0.5195E-03
  -1   7  11     1195.66     1471.17       13.10 o   0.1572E-03
   0   7  11     4030.25     4101.06       28.26 o   0.1009E-03
   1   7  11     1181.15     1471.55       13.79 o   0.1538E-03
   2   7  11      299.82      285.62        7.30 o   0.5816E-03
   3   7  11     3598.44     3641.06       23.33 o   0.1422E-03
   4   7  11      526.92      496.78        8.90 o   0.3906E-03
   5   7  11     2399.71     2414.80       20.78 o   0.1723E-03
   6   7  11     5650.39     5618.98       38.14 o   0.1077E-03
   7   7  11     6535.24     6347.09       41.20 o   0.8939E-04
  -7   8  11      542.03      513.78       10.25 o   0.3856E-03
  -6   8  11      133.41      121.13        5.94 o   0.1082E-02
  -5   8  11      322.98      291.36        7.96 o   0.5562E-03
  -4   8  11      409.39      409.50       10.45 o   0.4184E-03
  -3   8  11      228.16      245.11        9.63 o   0.6616E-03
  -2   8  11      194.32      229.12        9.11 o   0.6610E-03
  -1   8  11     2052.16     2014.21       22.44 o   0.1829E-03
   0   8  11      429.29      397.90        9.71 o   0.4425E-03
   1   8  11     2019.72     1975.15       20.61 o   0.1824E-03
   2   8  11      231.21      263.46        8.18 o   0.6036E-03
   3   8  11      234.26      247.44        7.00 o   0.6609E-03
   4   8  11      343.26      353.83        7.58 o   0.4473E-03
   5   8  11      235.17      209.60        7.38 o   0.7020E-03
   6   8  11      152.43      124.27        6.02 o   0.1024E-02
   7   8  11      569.12      548.43       10.87 o   0.3745E-03
   8   8  11      376.24      291.33        9.12 o   0.4992E-03
  -8   9  11      167.40      150.86        6.85 o   0.9587E-03
  -7   9  11     1354.41     1360.83       17.06 o   0.2297E-03
  -6   9  11     1061.92     1121.27       14.77 o   0.2510E-03
  -5   9  11      335.68      348.40        8.20 o   0.5392E-03
  -4   9  11      472.75      444.31       11.11 o   0.4306E-03
  -3   9  11     3804.29     3797.35       31.53 o   0.1387E-03
  -2   9  11     1189.75     1267.71       19.61 o   0.2246E-03
  -1   9  11      392.31      369.64       13.15 o   0.4859E-03
   0   9  11      406.25      359.78       10.61 o   0.4739E-03
   1   9  11      294.18      286.87        7.96 o   0.5758E-03
   2   9  11     1083.61     1165.21       15.12 o   0.2340E-03
   3   9  11     3613.42     3594.40       28.32 o   0.1410E-03
   4   9  11      578.31      541.46       10.61 o   0.3783E-03
   5   9  11      336.57      346.93        8.19 o   0.5385E-03
   6   9  11     1121.65     1140.78       13.86 o   0.2592E-03
   7   9  11     1461.24     1452.65       17.59 o   0.2179E-03
   8   9  11      124.62      115.42        6.58 o   0.1220E-02
   9   9  11       12.09       41.66        3.60 o   0.2887E-02
  -9  10  11      486.02      490.79        9.84 o   0.4105E-03
  -8  10  11      977.07      943.65       14.44 o   0.2706E-03
  -7  10  11      265.13      296.95        8.00 o   0.5806E-03
  -6  10  11      380.63      402.75        9.65 o   0.4892E-03
  -5  10  11     1074.33     1095.36       15.12 o   0.2624E-03
  -4  10  11     1849.34     1779.60       21.25 o   0.1924E-03
  -3  10  11     1083.12     1129.18       15.75 o   0.2485E-03
  -2  10  11     1074.48     1082.42       15.83 o   0.2590E-03
  -1  10  11     1965.28     1958.73       22.09 o   0.1898E-03
   0  10  11       21.33       17.91        4.96 o   0.8905E-02
   1  10  11     1867.98     1866.20       20.25 o   0.1954E-03
   2  10  11     1138.44     1143.23       16.38 o   0.2509E-03
   3  10  11     1049.62     1094.41       14.64 o   0.2528E-03
   4  10  11     1789.64     1716.17       18.61 o   0.1948E-03
   5  10  11     1144.43     1149.89       14.46 o   0.2503E-03
   6  10  11      364.29      374.44        8.77 o   0.5102E-03
   7  10  11      200.75      242.02        6.92 o   0.6541E-03
   8  10  11      989.96      965.16       13.89 o   0.2635E-03
   9  10  11      469.87      483.66        9.15 o   0.4100E-03
  10  10  11       21.55        8.95        3.24 o   0.9984E-02
  -9  11  11       24.92       23.14        3.58 o   0.7377E-02
  -8  11  11      510.94      504.94       10.99 o   0.3981E-03
  -7  11  11      208.18      231.84        8.17 o   0.7471E-03
  -6  11  11     1105.72     1014.65       16.16 o   0.2444E-03
  -5  11  11      118.79      106.20        5.68 o   0.9775E-03
  -4  11  11      115.02      128.34        6.47 o   0.1163E-02
  -3  11  11      150.71      154.91        6.65 o   0.9431E-03
  -2  11  11       73.08       51.15        5.47 o   0.2149E-02
  -1  11  11      305.10      283.24        9.39 o   0.5794E-03
   0  11  11     2110.59     2115.89       21.14 o   0.1854E-03
   1  11  11      300.76      267.47        9.06 o   0.5880E-03
   2  11  11      102.60       86.82        6.46 o   0.1389E-02
   3  11  11      131.33      129.60        6.41 o   0.1069E-02
   4  11  11      166.81      188.76        7.22 o   0.8426E-03
   5  11  11      115.93      100.73        5.93 o   0.1023E-02
   6  11  11      966.11      879.29       14.87 o   0.2650E-03
   7  11  11      167.90      218.53        6.43 o   0.7417E-03
   8  11  11      485.06      471.36        9.78 o   0.4201E-03
   9  11  11       25.71       18.34        3.57 o   0.9600E-02
  -8  12  11      363.60      356.64       11.35 o   0.5108E-03
  -7  12  11      103.47      112.02        6.12 o   0.1205E-02
  -6  12  11      242.17      266.14        8.30 o   0.6236E-03
  -5  12  11      309.89      327.93        7.98 o   0.4805E-03
  -4  12  11       34.55       27.64        4.64 o   0.3700E-02
  -3  12  11       42.10       60.29        5.60 o   0.1755E-02
  -2  12  11     1423.44     1402.49       19.63 o   0.2169E-03
  -1  12  11       51.28       45.03        5.20 o   0.2273E-02
   0  12  11     2526.84     2370.40       29.75 o   0.1474E-03
   1  12  11       56.97       32.67        5.48 o   0.2784E-02
   2  12  11     1296.85     1280.60       17.43 o   0.2294E-03
   3  12  11       63.49       72.29        5.70 o   0.1561E-02
   4  12  11       56.94       44.19        5.19 o   0.2362E-02
   5  12  11      377.02      377.44        9.50 o   0.4528E-03
   6  12  11      249.40      263.85        7.15 o   0.6319E-03
   7  12  11       90.61       95.87        5.19 o   0.1383E-02
   8  12  11      329.19      327.51       11.32 o   0.5362E-03
  -6  13  11       54.98       61.23        5.50 o   0.2304E-02
  -5  13  11      131.30      122.46        5.46 o   0.1102E-02
  -4  13  11       94.71      121.21        4.92 o   0.1117E-02
  -3  13  11      831.12      846.05       12.95 o   0.2982E-03
  -2  13  11      182.21      204.52        8.43 o   0.7410E-03
  -1  13  11     1290.13     1277.18       19.93 o   0.2374E-03
   0  13  11      329.53      321.43       11.50 o   0.5368E-03
   1  13  11     1287.31     1253.90       20.27 o   0.2337E-03
   2  13  11      199.50      209.67        7.74 o   0.7474E-03
   3  13  11      941.82      919.74       14.22 o   0.2822E-03
   4  13  11       81.18      100.48        5.19 o   0.1323E-02
   5  13  11      152.32      141.78        6.11 o   0.9774E-03
   6  13  11       45.43       54.96        4.48 o   0.2593E-02
  -4  14  11      318.27      316.48       15.22 o   0.5531E-03
  -3  14  11      221.53      206.68        7.29 o   0.7384E-03
  -2  14  11      268.62      289.36        8.58 o   0.5331E-03
  -1  14  11        7.16        2.48        4.34 o   0.1285E+00
   0  14  11      178.04      212.58        7.49 o   0.7963E-03
   1  14  11       11.87        6.11        3.75 o   0.2213E-01
   2  14  11      262.09      279.19        7.11 o   0.5500E-03
   3  14  11      239.90      213.21        6.83 o   0.7023E-03
   4  14  11      330.70      324.35       14.69 o   0.5438E-03
   0   0  12    30211.51    30141.06      253.41 o   0.3745E-04
   0   1  12     3256.10     2983.49       26.24 o   0.9888E-04
   1   1  12      218.82      176.37        6.88 o   0.7907E-03
  -1   2  12      555.92      477.38       10.45 o   0.3810E-03
   0   2  12      589.06      478.37       11.76 o   0.3476E-03
   1   2  12      531.83      456.06       12.37 o   0.3931E-03
   2   2  12     2156.13     2227.38       24.29 o   0.1647E-03
  -2   3  12     8772.11     8887.27       62.60 o   0.8609E-04
  -1   3  12     9299.70     9146.83       62.28 o   0.9114E-04
   0   3  12     2248.51     1926.78       26.99 o   0.1048E-03
   1   3  12     9365.35     9249.11       64.86 o   0.8689E-04
   2   3  12     9091.78     9212.88       64.33 o   0.8457E-04
   3   3  12     9848.12     9226.67       66.52 o   0.4329E-04
  -3   4  12     2307.75     2328.72       29.85 o   0.1713E-03
  -2   4  12      227.91      209.66       10.76 o   0.7113E-03
  -1   4  12     4441.23     3978.87       46.56 o   0.7019E-04
   0   4  12     1043.79     1423.20       19.70 o   0.1349E-03
   1   4  12     4455.58     3986.61       43.26 o   0.6842E-04
   2   4  12      178.62      167.86        8.72 o   0.8456E-03
   3   4  12     2263.77     2333.86       28.25 o   0.1611E-03
   4   4  12       60.58       77.47        4.00 o   0.1157E-02
  -4   5  12     3429.75     3430.74       21.11 o   0.1455E-03
  -3   5  12      242.48      236.11        7.18 o   0.6839E-03
  -2   5  12     2270.81     2150.32       27.56 o   0.1631E-03
  -1   5  12     5454.68     5256.36       61.35 o   0.7261E-04
   0   5  12     3147.91     2564.21       39.17 o   0.6696E-04
   1   5  12     5426.86     5302.01       47.64 o   0.7832E-04
   2   5  12     1956.54     1927.75       23.70 o   0.1907E-03
   3   5  12      231.64      240.38        5.55 o   0.6978E-03
   4   5  12     3493.03     3500.89       21.63 o   0.1439E-03
   5   5  12      531.85      558.88        8.52 o   0.4005E-03
  -5   6  12      773.24      861.77       11.43 o   0.2800E-03
  -4   6  12      398.20      457.38        7.86 o   0.3775E-03
  -3   6  12     1343.05     1350.09       14.07 o   0.2156E-03
  -2   6  12      438.89      439.08        9.31 o   0.4515E-03
  -1   6  12      501.10      349.46       10.05 o   0.4031E-03
   0   6  12      262.21      235.60        7.18 o   0.6342E-03
   1   6  12      472.37      331.55        9.33 o   0.4217E-03
   2   6  12      449.87      454.75        7.95 o   0.4445E-03
   3   6  12     1387.08     1390.93       13.45 o   0.2128E-03
   4   6  12      370.92      434.43        7.85 o   0.3846E-03
   5   6  12      746.69      827.46       12.09 o   0.2924E-03
   6   6  12     5540.12     5602.03       35.68 o   0.1070E-03
  -6   7  12      283.48      254.38        8.03 o   0.5683E-03
  -5   7  12      288.26      273.18        8.19 o   0.5987E-03
  -4   7  12       80.28       51.44        5.27 o   0.2009E-02
  -3   7  12      385.92      415.77        8.48 o   0.4909E-03
  -2   7  12     2263.83     2347.59       20.91 o   0.1453E-03
  -1   7  12      160.53      127.89        8.25 o   0.9357E-03
   0   7  12      266.74      217.46        8.78 o   0.6320E-03
   1   7  12      199.74      165.94        5.57 o   0.7852E-03
   2   7  12     2178.46     2243.77       18.92 o   0.1522E-03
   3   7  12      358.58      376.82        6.77 o   0.5157E-03
   4   7  12       92.50       63.61        4.83 o   0.1688E-02
   5   7  12      343.81      317.42        8.40 o   0.5313E-03
   6   7  12      334.23      299.79        9.03 o   0.5197E-03
   7   7  12      975.68      992.72       13.43 o   0.2755E-03
  -7   8  12     1460.97     1561.15       17.00 o   0.2117E-03
  -6   8  12      291.50      316.13        7.47 o   0.5838E-03
  -5   8  12      984.43      976.77       14.20 o   0.2755E-03
  -4   8  12      846.54      834.73       13.03 o   0.2957E-03
  -3   8  12      127.67      133.55        7.29 o   0.9679E-03
  -2   8  12      951.42     1091.13       14.85 o   0.2282E-03
  -1   8  12     1310.46     1340.42       18.70 o   0.2250E-03
   0   8  12     1026.69     1080.43       15.18 o   0.2229E-03
   1   8  12     1606.55     1627.70       17.57 o   0.2048E-03
   2   8  12      871.16     1004.43       12.04 o   0.2400E-03
   3   8  12      213.69      204.40        6.51 o   0.7333E-03
   4   8  12      842.35      840.10       11.34 o   0.2987E-03
   5   8  12      897.44      898.90       12.64 o   0.2922E-03
   6   8  12      261.88      277.80        7.61 o   0.6377E-03
   7   8  12     1506.16     1586.01       17.30 o   0.2152E-03
   8   8  12      137.27      131.61        5.93 o   0.9164E-03
  -8   9  12     1615.05     1607.91       17.72 o   0.2119E-03
  -7   9  12      833.65      910.92       13.75 o   0.2780E-03
  -6   9  12      627.77      619.75       11.29 o   0.3594E-03
  -5   9  12      294.70      287.18        7.78 o   0.5479E-03
  -4   9  12     1654.45     1670.64       19.19 o   0.2092E-03
  -3   9  12      421.86      401.27       12.02 o   0.4622E-03
  -2   9  12      305.02      320.35       10.62 o   0.5340E-03
  -1   9  12        3.73        0.18        4.09 o   0.8366E-01
   0   9  12      606.43      653.39       10.66 o   0.2999E-03
   1   9  12       -0.15        2.47        4.15 o   0.2030E+00
   2   9  12      253.67      260.24        8.20 o   0.6329E-03
   3   9  12      379.05      357.67        8.99 o   0.4967E-03
   4   9  12     1626.52     1678.01       17.55 o   0.2048E-03
   5   9  12      318.02      285.34        7.82 o   0.5591E-03
   6   9  12      650.28      640.45       10.56 o   0.3540E-03
   7   9  12      950.78     1012.95       13.47 o   0.2674E-03
   8   9  12     1596.10     1531.32       17.69 o   0.2030E-03
   9   9  12     2097.67     2018.37       20.50 o   0.1823E-03
  -9  10  12       81.55      106.51        4.61 o   0.1166E-02
  -8  10  12       18.10       18.37        4.06 o   0.8460E-02
  -7  10  12      304.36      254.71        8.51 o   0.5839E-03
  -6  10  12      891.06      925.04       14.80 o   0.2702E-03
  -5  10  12       17.15       28.72        4.64 o   0.6364E-02
  -4  10  12       12.99       10.91        5.00 o   0.1042E-01
  -3  10  12      783.85      750.43       15.30 o   0.3108E-03
  -2  10  12      952.71      964.92       14.93 o   0.2836E-03
  -1  10  12      314.23      319.84        9.35 o   0.5310E-03
   0  10  12      367.52      403.65        8.73 o   0.4444E-03
   1  10  12      318.17      333.88        9.29 o   0.5067E-03
   2  10  12      872.13      889.48       14.37 o   0.2951E-03
   3  10  12      730.50      693.32       12.26 o   0.3235E-03
   4  10  12       18.02       12.80        4.72 o   0.8481E-02
   5  10  12       24.10       21.52        4.76 o   0.8884E-02
   6  10  12      956.99      997.73       13.37 o   0.2593E-03
   7  10  12      313.16      252.75        8.00 o   0.5741E-03
   8  10  12       21.05       29.41        3.73 o   0.4703E-02
   9  10  12       78.05       79.61        4.44 o   0.1613E-02
  10  10  12     1791.66     1905.83       23.60 o   0.1773E-03
  -9  11  12      329.67      343.95       10.81 o   0.5462E-03
  -8  11  12      160.29      134.82        7.11 o   0.9510E-03
  -7  11  12      111.38      141.35        6.92 o   0.9386E-03
  -6  11  12      407.37      362.96       10.68 o   0.4740E-03
  -5  11  12      122.64      129.35        6.16 o   0.1043E-02
  -4  11  12       17.61       15.33        4.53 o   0.8555E-02
  -3  11  12      747.67      674.71       13.29 o   0.3156E-03
  -2  11  12       80.39       79.52        7.31 o   0.1599E-02
  -1  11  12     1676.95     1615.14       20.02 o   0.1974E-03
   0  11  12        8.46        4.80        4.70 o   0.2292E-01
   1  11  12     1589.39     1517.62       19.96 o   0.2017E-03
   2  11  12      121.84      106.59        6.15 o   0.1227E-02
   3  11  12      741.00      674.01       12.86 o   0.3184E-03
   4  11  12       22.92       18.18        4.69 o   0.6861E-02
   5  11  12      117.31      118.66        5.66 o   0.1131E-02
   6  11  12      381.19      342.35        9.34 o   0.4952E-03
   7  11  12      104.71      132.36        5.70 o   0.9830E-03
   8  11  12      136.78      116.19        5.91 o   0.1079E-02
   9  11  12      279.83      295.84       10.46 o   0.6115E-03
  -8  12  12      249.59      249.85        9.04 o   0.6269E-03
  -7  12  12      274.08      272.53        8.68 o   0.6199E-03
  -6  12  12      316.82      298.15        9.05 o   0.5602E-03
  -5  12  12      403.35      404.11        9.29 o   0.4667E-03
  -4  12  12      159.68      166.75        6.69 o   0.8007E-03
  -3  12  12      778.04      769.71       13.99 o   0.3149E-03
  -2  12  12      227.69      248.27        8.56 o   0.6396E-03
  -1  12  12     2058.69     1956.36       23.52 o   0.1764E-03
   0  12  12     1063.51     1104.92       19.85 o   0.2611E-03
   1  12  12     1839.81     1765.64       21.34 o   0.1912E-03
   2  12  12      243.18      259.93        7.57 o   0.6248E-03
   3  12  12      793.86      777.84       12.72 o   0.3161E-03
   4  12  12      116.72      115.30        5.67 o   0.1067E-02
   5  12  12      407.58      402.09        9.41 o   0.4696E-03
   6  12  12      291.50      277.45        7.90 o   0.5919E-03
   7  12  12      226.58      248.42        7.60 o   0.6558E-03
   8  12  12      256.10      243.64        9.69 o   0.6469E-03
  -6  13  12      128.29      129.27        7.25 o   0.1074E-02
  -5  13  12     1044.24     1056.69       13.73 o   0.2589E-03
  -4  13  12      756.58      737.85       11.32 o   0.3249E-03
  -3  13  12      118.33      131.26        5.77 o   0.1011E-02
  -2  13  12      254.64      305.12        8.60 o   0.5853E-03
  -1  13  12       43.30       55.77        5.68 o   0.2075E-02
   0  13  12       55.18       62.95        5.28 o   0.1711E-02
   1  13  12       71.20       72.85        6.82 o   0.1710E-02
   2  13  12      285.84      323.22        8.66 o   0.5773E-03
   3  13  12      111.39      132.69        5.40 o   0.9832E-03
   4  13  12      792.03      775.68       12.44 o   0.3165E-03
   5  13  12     1100.29     1118.85       14.83 o   0.2497E-03
   6  13  12      120.01      123.38        6.32 o   0.1117E-02
  -3  14  12       33.69       71.76        5.33 o   0.1973E-02
  -2  14  12      357.53      338.57        9.18 o   0.5166E-03
  -1  14  12      422.66      385.47        9.56 o   0.4603E-03
   0  14  12       25.03       35.02        3.89 o   0.3962E-02
   1  14  12      443.19      402.03        9.22 o   0.4453E-03
   2  14  12      340.42      342.66        7.44 o   0.5033E-03
   3  14  12       27.41       54.25        3.48 o   0.2715E-02
   0   1  13     1239.57     1117.99       16.00 o   0.1825E-03
   1   1  13      181.88      226.93        6.81 o   0.4682E-03
  -1   2  13     5786.90     5602.66       40.91 o   0.8771E-04
   0   2  13     5031.73     4967.03       38.62 o   0.1110E-03
   1   2  13     5906.86     5841.02       46.98 o   0.9679E-04
   2   2  13     1345.97     1380.63       19.38 o   0.1887E-03
  -2   3  13      480.72      463.30       13.25 o   0.4267E-03
  -1   3  13     5494.98     4990.52       44.99 o   0.6924E-04
   0   3  13     1437.38     1297.23       21.71 o   0.2119E-03
   1   3  13     5429.46     4996.09       46.30 o   0.7474E-04
   2   3  13      403.71      351.60       11.91 o   0.4746E-03
   3   3  13       36.20       56.82        5.53 o   0.1757E-02
  -3   4  13       30.92       37.12        3.79 o   0.3742E-02
  -2   4  13     3014.61     2776.79       36.28 o   0.1274E-03
  -1   4  13     1734.06     1504.12       29.50 o   0.1638E-03
   0   4  13     3567.79     3676.94       40.26 o   0.1197E-03
   1   4  13     1818.63     1644.60       26.22 o   0.1695E-03
   2   4  13     2957.73     2722.81       33.11 o   0.1288E-03
   3   4  13       35.81       42.80        3.80 o   0.2609E-02
   4   4  13      678.94      628.92        9.37 o   0.3376E-03
  -4   5  13      870.66      905.00        9.92 o   0.2980E-03
  -3   5  13      373.18      378.22        7.25 o   0.4731E-03
  -2   5  13      669.58      662.85       10.73 o   0.3439E-03
  -1   5  13       97.04      155.75        6.63 o   0.9915E-03
   0   5  13       61.95      107.49        6.19 o   0.1110E-02
   1   5  13      175.23      260.90        6.34 o   0.6442E-03
   2   5  13      716.29      710.39        9.51 o   0.3302E-03
   3   5  13      334.53      346.31        6.25 o   0.4927E-03
   4   5  13      805.51      842.85        9.42 o   0.3121E-03
   5   5  13     1377.88     1357.80       13.64 o   0.2103E-03
  -5   6  13      774.30      740.67       11.26 o   0.3145E-03
  -4   6  13      590.99      530.88        9.23 o   0.3661E-03
  -3   6  13     4444.47     4578.32       25.79 o   0.1137E-03
  -2   6  13     1707.08     1753.76       15.94 o   0.2010E-03
  -1   6  13     1030.21     1003.87       12.86 o   0.2684E-03
   0   6  13     1218.83     1359.97       14.59 o   0.2129E-03
   1   6  13      998.37     1000.94       12.66 o   0.2745E-03
   2   6  13     1495.59     1568.07       13.78 o   0.2065E-03
   3   6  13     4467.20     4587.96       24.79 o   0.1154E-03
   4   6  13      581.91      532.43        9.50 o   0.3718E-03
   5   6  13      817.69      788.90       12.57 o   0.3056E-03
   6   6  13       65.60       49.64        5.01 o   0.2034E-02
  -6   7  13      385.06      378.52        9.17 o   0.4784E-03
  -5   7  13     5141.52     5284.98       32.22 o   0.1096E-03
  -4   7  13      120.19      123.14        4.84 o   0.9129E-03
  -3   7  13      759.93      832.66       10.85 o   0.2767E-03
  -2   7  13      785.74      753.51       12.37 o   0.3169E-03
  -1   7  13      356.75      350.40        9.48 o   0.5176E-03
   0   7  13      104.15      139.54        6.61 o   0.7995E-03
   1   7  13      397.39      393.01        8.65 o   0.4814E-03
   2   7  13      749.63      725.06       11.17 o   0.3259E-03
   3   7  13      751.76      820.37        9.59 o   0.2828E-03
   4   7  13      105.83      107.96        4.83 o   0.1057E-02
   5   7  13     5181.89     5317.03       33.62 o   0.1099E-03
   6   7  13      361.02      352.47        8.94 o   0.5018E-03
   7   7  13      550.47      630.49       10.10 o   0.2906E-03
  -7   8  13     1218.24     1147.47       15.18 o   0.2387E-03
  -6   8  13     2479.08     2475.06       20.99 o   0.1591E-03
  -5   8  13     2353.29     2429.21       19.59 o   0.1630E-03
  -4   8  13     2003.41     1932.00       19.62 o   0.1715E-03
  -3   8  13     2035.45     1981.98       21.32 o   0.1892E-03
  -2   8  13      285.68      284.12        9.62 o   0.5868E-03
  -1   8  13       76.92       63.31        4.99 o   0.1732E-02
   0   8  13     6495.09     6863.74       38.44 o   0.5770E-04
   1   8  13       88.92       67.74        6.20 o   0.1600E-02
   2   8  13      248.62      253.05        6.88 o   0.6248E-03
   3   8  13     2112.27     2002.31       18.96 o   0.1769E-03
   4   8  13     2150.23     2094.88       18.10 o   0.1678E-03
   5   8  13     2220.65     2259.11       20.49 o   0.1759E-03
   6   8  13     2459.24     2436.87       21.08 o   0.1571E-03
   7   8  13     1308.90     1227.74       15.91 o   0.2267E-03
   8   8  13      222.41      286.40        6.84 o   0.5523E-03
  -8   9  13      249.31      309.74        7.12 o   0.4955E-03
  -7   9  13     1083.10     1059.15       15.38 o   0.2613E-03
  -6   9  13      517.30      489.49       10.08 o   0.4068E-03
  -5   9  13     1648.43     1711.60       17.26 o   0.2072E-03
  -4   9  13      614.94      643.27       10.74 o   0.3552E-03
  -3   9  13      399.91      405.67       11.29 o   0.4798E-03
  -2   9  13      282.73      286.75        8.90 o   0.6062E-03
  -1   9  13     1709.32     1666.30       22.51 o   0.2055E-03
   0   9  13      200.13      203.78        6.99 o   0.7262E-03
   1   9  13     1698.67     1675.07       20.67 o   0.2003E-03
   2   9  13      313.57      328.66        8.25 o   0.5573E-03
   3   9  13      503.49      502.33        9.78 o   0.4126E-03
   4   9  13      709.84      772.61       11.36 o   0.3040E-03
   5   9  13     1583.49     1634.46       16.19 o   0.2149E-03
   6   9  13      574.09      521.11       10.18 o   0.3763E-03
   7   9  13     1107.56     1087.37       14.27 o   0.2588E-03
   8   9  13      199.43      248.64        6.55 o   0.5696E-03
   9   9  13      387.65      336.43        8.37 o   0.4886E-03
  -9  10  13      677.19      604.79       13.23 o   0.3272E-03
  -8  10  13      175.80      177.48        6.34 o   0.7892E-03
  -7  10  13     1419.50     1379.07       17.55 o   0.2236E-03
  -6  10  13      177.47      175.27        7.65 o   0.8169E-03
  -5  10  13      858.92      906.93       14.38 o   0.3007E-03
  -4  10  13      222.24      192.12        8.06 o   0.7246E-03
  -3  10  13      507.50      494.62       12.13 o   0.4005E-03
  -2  10  13     2287.72     2261.19       25.79 o   0.1739E-03
  -1  10  13     1343.68     1369.91       17.95 o   0.2296E-03
   0  10  13       11.90       18.02        4.39 o   0.7326E-02
   1  10  13     1355.06     1360.22       17.56 o   0.2249E-03
   2  10  13     2598.40     2519.75       24.76 o   0.1559E-03
   3  10  13      546.98      517.40       10.89 o   0.3940E-03
   4  10  13      187.80      160.75        6.70 o   0.8218E-03
   5  10  13      926.54      970.11       13.10 o   0.2863E-03
   6  10  13      151.12      154.03        6.03 o   0.8855E-03
   7  10  13     1473.34     1410.27       16.38 o   0.2155E-03
   8  10  13      163.29      166.88        5.81 o   0.8174E-03
   9  10  13      633.78      567.01       11.16 o   0.3425E-03
  10  10  13     1622.16     1746.76       28.28 o   0.1850E-03
  -9  11  13      406.67      405.52       11.32 o   0.4733E-03
  -8  11  13       39.23       51.62        4.69 o   0.3440E-02
  -7  11  13      300.61      326.55        9.70 o   0.4884E-03
  -6  11  13      174.37      170.54        7.30 o   0.8730E-03
  -5  11  13      439.84      422.02       10.35 o   0.4375E-03
  -4  11  13      514.11      515.36       10.85 o   0.4045E-03
  -3  11  13       84.41       73.08        6.42 o   0.1748E-02
  -2  11  13      173.43      183.75        8.93 o   0.8630E-03
  -1  11  13     1260.01     1293.65       17.81 o   0.2223E-03
   0  11  13        4.11        3.07        4.31 o   0.6792E-01
   1  11  13     1181.62     1227.83       17.81 o   0.2254E-03
   2  11  13      201.37      210.05        7.98 o   0.7783E-03
   3  11  13       94.69       91.72        5.85 o   0.1462E-02
   4  11  13      578.51      554.34       10.55 o   0.3696E-03
   5  11  13      505.32      458.10        9.58 o   0.4119E-03
   6  11  13      193.29      183.36        7.35 o   0.8143E-03
   7  11  13      280.34      298.32        7.94 o   0.5261E-03
   8  11  13       36.80       61.77        3.96 o   0.2796E-02
   9  11  13      426.92      432.89       12.11 o   0.4486E-03
  -7  12  13      181.61      142.22        6.99 o   0.8786E-03
  -6  12  13      171.63      184.50        6.90 o   0.7720E-03
  -5  12  13      731.48      766.16       12.75 o   0.2929E-03
  -4  12  13      258.32      208.07        8.01 o   0.6603E-03
  -3  12  13      125.11      110.08        6.47 o   0.1070E-02
  -2  12  13      159.82      124.16        7.04 o   0.9890E-03
  -1  12  13      124.15      131.17        6.95 o   0.1134E-02
   0  12  13        9.11       17.78        6.54 o   0.7594E-02
   1  12  13      162.90      170.14        7.12 o   0.9150E-03
   2  12  13      147.30      123.99        6.49 o   0.1024E-02
   3  12  13      127.72      115.78        5.81 o   0.1012E-02
   4  12  13      193.72      157.78        6.20 o   0.8192E-03
   5  12  13      738.76      759.65       12.40 o   0.2993E-03
   6  12  13      165.72      170.56        6.44 o   0.8319E-03
   7  12  13      127.44      105.36        6.31 o   0.1144E-02
  -6  13  13      548.46      494.39       24.31 o   0.3826E-03
  -5  13  13      362.52      398.80        8.41 o   0.4801E-03
  -4  13  13      915.58      932.05       11.25 o   0.2723E-03
  -3  13  13      617.64      570.58       10.75 o   0.3581E-03
  -2  13  13       72.90       57.78        5.27 o   0.1776E-02
  -1  13  13      155.95      159.13        7.86 o   0.8786E-03
   0  13  13      496.38      466.89       10.67 o   0.4187E-03
   1  13  13      135.29      140.20        7.09 o   0.9595E-03
   2  13  13       79.38       78.12        4.68 o   0.1373E-02
   3  13  13      646.29      591.93       10.57 o   0.3465E-03
   4  13  13      882.24      889.13       12.81 o   0.2856E-03
   5  13  13      433.49      457.98        9.52 o   0.4486E-03
   6  13  13      570.09      526.74       15.95 o   0.3752E-03
  -3  14  13      287.62      234.78       11.33 o   0.6055E-03
  -2  14  13      186.57      210.62        6.56 o   0.7093E-03
  -1  14  13      283.41      276.56        8.30 o   0.6062E-03
   0  14  13        2.35        3.35        3.41 o   0.1819E+00
   1  14  13      239.18      246.76        6.64 o   0.6601E-03
   2  14  13      250.29      240.17        8.32 o   0.6619E-03
   3  14  13      252.76      237.94       17.65 o   0.6296E-03
   0   1  14       37.60       10.43        4.56 o   0.3246E-01
   1   1  14      228.19      188.04        8.48 o   0.7573E-03
  -1   2  14     2302.98     2418.48       24.45 o   0.1504E-03
   0   2  14    14388.23    13895.23       80.90 o   0.4003E-04
   1   2  14     2226.95     2325.87       26.08 o   0.1542E-03
   2   2  14      460.42      472.47       12.04 o   0.4369E-03
  -2   3  14     3588.53     3281.03       38.29 o   0.7865E-04
  -1   3  14     4236.83     4226.55       39.37 o   0.1224E-03
   0   3  14     4985.44     4570.71       44.54 o   0.7861E-04
   1   3  14     4087.85     4139.48       39.89 o   0.1164E-03
   2   3  14     3716.68     3460.97       38.36 o   0.8202E-04
   3   3  14      579.08      549.59       15.18 o   0.3700E-03
  -3   4  14     2496.94     2444.99       18.25 o   0.1648E-03
  -2   4  14      647.11      622.91       11.49 o   0.3558E-03
  -1   4  14     4784.19     4578.34       52.00 o   0.9562E-04
   0   4  14      167.06      103.41       10.20 o   0.1201E-02
   1   4  14     4702.44     4548.68       45.46 o   0.1012E-03
   2   4  14      632.22      610.82       11.49 o   0.3614E-03
   3   4  14     2690.21     2614.77       18.48 o   0.1556E-03
   4   4  14     1641.06     1735.30       13.12 o   0.2009E-03
  -4   5  14      400.72      436.17        7.26 o   0.4795E-03
  -3   5  14     2887.57     2918.43       20.19 o   0.1530E-03
  -2   5  14      220.45      192.70        6.18 o   0.7668E-03
  -1   5  14      828.64      806.55       11.87 o   0.3025E-03
   0   5  14     1179.98     1209.03       13.79 o   0.2267E-03
   1   5  14      791.24      774.04        9.78 o   0.3122E-03
   2   5  14      184.54      165.86        4.84 o   0.8824E-03
   3   5  14     2760.21     2778.71       18.37 o   0.1598E-03
   4   5  14      510.81      559.15        7.70 o   0.4037E-03
   5   5  14       31.09       44.21        3.52 o   0.2032E-02
  -5   6  14      107.79       89.06        5.54 o   0.1377E-02
  -4   6  14      581.31      529.36        9.42 o   0.3785E-03
  -3   6  14     1696.49     1713.16       15.11 o   0.1995E-03
  -2   6  14     1197.21     1434.01       14.46 o   0.1699E-03
  -1   6  14     1067.56     1121.93       13.28 o   0.2544E-03
   0   6  14     4276.36     4999.40       28.47 o   0.6127E-04
   1   6  14     1010.84     1077.16       12.58 o   0.2548E-03
   2   6  14     1291.80     1534.87       12.95 o   0.1632E-03
   3   6  14     1653.87     1650.39       14.97 o   0.2073E-03
   4   6  14      523.38      490.17        8.89 o   0.3987E-03
   5   6  14       74.17       65.15        4.72 o   0.1837E-02
   6   6  14     1279.00     1241.97       16.13 o   0.2321E-03
  -6   7  14      491.27      415.24        9.04 o   0.4121E-03
  -5   7  14     1043.32     1078.69       13.63 o   0.2393E-03
  -4   7  14     3977.01     4148.24       26.59 o   0.1130E-03
  -3   7  14      489.51      484.29        9.00 o   0.4219E-03
  -2   7  14      229.21      247.42        7.92 o   0.7018E-03
  -1   7  14      408.18      442.36        9.90 o   0.3653E-03
   0   7  14      200.56      222.72        8.19 o   0.7084E-03
   1   7  14      389.92      404.29        9.20 o   0.3975E-03
   2   7  14      218.04      247.56        5.76 o   0.7021E-03
   3   7  14      396.05      399.95        7.22 o   0.4769E-03
   4   7  14     4043.98     4211.60       26.35 o   0.1125E-03
   5   7  14      891.17      933.39       12.54 o   0.2568E-03
   6   7  14      502.04      440.79        9.59 o   0.4085E-03
   7   7  14     1294.57     1276.81       15.21 o   0.2257E-03
  -7   8  14      707.91      636.54       11.47 o   0.3261E-03
  -6   8  14      140.67      176.03        5.79 o   0.8690E-03
  -5   8  14      281.25      304.97        7.16 o   0.5622E-03
  -4   8  14     2061.11     2113.69       19.99 o   0.1758E-03
  -3   8  14     1179.18     1197.54       15.59 o   0.2358E-03
  -2   8  14      697.45      705.38       13.48 o   0.3347E-03
  -1   8  14     1860.82     1780.51       21.05 o   0.1866E-03
   0   8  14       17.94       10.18        4.53 o   0.8955E-02
   1   8  14     1766.69     1701.75       18.53 o   0.1942E-03
   2   8  14      721.13      718.27       11.06 o   0.3256E-03
   3   8  14     1194.62     1174.17       13.77 o   0.2498E-03
   4   8  14     2119.15     2169.24       18.29 o   0.1713E-03
   5   8  14      272.83      296.69        7.03 o   0.5736E-03
   6   8  14      136.73      154.85        5.73 o   0.1003E-02
   7   8  14      716.81      643.59       11.17 o   0.3231E-03
   8   8  14     1412.10     1397.77       15.31 o   0.2048E-03
  -8   9  14      159.74      152.06        5.87 o   0.9188E-03
  -7   9  14       23.46       13.83        4.28 o   0.5495E-02
  -6   9  14     1224.84     1277.96       15.69 o   0.2343E-03
  -5   9  14      529.24      575.07        9.58 o   0.3471E-03
  -4   9  14      700.76      696.83       12.36 o   0.3365E-03
  -3   9  14     1271.66     1267.24       17.10 o   0.2380E-03
  -2   9  14      620.70      621.98       13.67 o   0.3525E-03
  -1   9  14     1051.55     1001.11       17.52 o   0.2596E-03
   0   9  14     1414.05     1475.76       18.49 o   0.2105E-03
   1   9  14     1025.20      952.89       14.71 o   0.2585E-03
   2   9  14      622.91      610.48       10.95 o   0.3634E-03
   3   9  14     1288.49     1296.72       15.23 o   0.2312E-03
   4   9  14      595.13      573.67        9.92 o   0.3680E-03
   5   9  14      448.74      487.49        8.65 o   0.3862E-03
   6   9  14     1289.51     1304.40       14.38 o   0.2396E-03
   7   9  14       22.35        9.52        3.92 o   0.7978E-02
   8   9  14      173.71      155.44        5.96 o   0.8816E-03
   9   9  14        7.29        9.68        3.55 o   0.2916E-01
  -9  10  14      977.81     1060.10       15.15 o   0.2541E-03
  -8  10  14       50.12       47.77        4.37 o   0.2414E-02
  -7  10  14      178.88      145.84        6.92 o   0.8967E-03
  -6  10  14     1310.23     1289.41       18.15 o   0.2387E-03
  -5  10  14     2286.52     2307.08       26.25 o   0.1666E-03
  -4  10  14      318.97      325.40        9.42 o   0.5348E-03
  -3  10  14       27.19       17.46        5.82 o   0.4797E-02
  -2  10  14      681.69      590.05       15.76 o   0.3335E-03
  -1  10  14     1363.29     1454.53       19.69 o   0.2120E-03
   0  10  14      684.96      770.44       12.32 o   0.2649E-03
   1  10  14     1424.91     1500.79       18.41 o   0.2110E-03
   2  10  14      745.08      651.07       12.77 o   0.3153E-03
   3  10  14       49.98       42.23        5.34 o   0.2467E-02
   4  10  14      338.23      343.86        7.90 o   0.5150E-03
   5  10  14     2404.50     2377.48       21.34 o   0.1557E-03
   6  10  14     1340.28     1294.64       15.37 o   0.2311E-03
   7  10  14      191.72      159.95        6.14 o   0.8421E-03
   8  10  14       45.10       54.95        3.81 o   0.2030E-02
   9  10  14      956.09     1045.00       12.81 o   0.2538E-03
  10  10  14      448.33      513.94       25.45 o   0.3843E-03
  -8  11  14      553.01      583.82       11.31 o   0.3747E-03
  -7  11  14      388.88      436.87       10.21 o   0.4080E-03
  -6  11  14      246.39      259.59        7.99 o   0.6076E-03
  -5  11  14       86.92       90.30        5.73 o   0.1362E-02
  -4  11  14       96.75       92.52        5.58 o   0.1388E-02
  -3  11  14      883.69      891.22       14.80 o   0.2803E-03
  -2  11  14     1026.29     1078.59       16.97 o   0.2646E-03
  -1  11  14       56.57       73.97        6.20 o   0.1628E-02
   0  11  14      444.98      374.66       10.78 o   0.4462E-03
   1  11  14       68.74       82.42        6.23 o   0.1504E-02
   2  11  14     1020.88     1085.88       14.91 o   0.2592E-03
   3  11  14      951.44      960.18       13.42 o   0.2691E-03
   4  11  14       87.14       89.43        4.98 o   0.1439E-02
   5  11  14       84.17       88.39        4.93 o   0.1388E-02
   6  11  14      320.43      303.46        9.30 o   0.5561E-03
   7  11  14      391.82      428.46       10.04 o   0.4228E-03
   8  11  14      587.26      619.66       12.40 o   0.3607E-03
  -7  12  14      318.41      327.24        8.53 o   0.5578E-03
  -6  12  14       87.22       63.90        5.34 o   0.1682E-02
  -5  12  14      255.20      246.69        7.63 o   0.6126E-03
  -4  12  14       49.56       72.55        4.05 o   0.1637E-02
  -3  12  14      153.52      152.63        6.00 o   0.8819E-03
  -2  12  14      174.92      182.96        6.76 o   0.7423E-03
  -1  12  14      676.34      629.64       12.32 o   0.3424E-03
   0  12  14       11.06        4.82        5.42 o   0.2940E-01
   1  12  14      667.19      618.96       11.14 o   0.3450E-03
   2  12  14      213.49      212.38        6.86 o   0.6836E-03
   3  12  14      174.65      163.27        6.07 o   0.8510E-03
   4  12  14       24.16       42.66        3.61 o   0.2689E-02
   5  12  14      179.97      187.88        6.40 o   0.7120E-03
   6  12  14       87.92       65.98        5.33 o   0.1654E-02
   7  12  14      343.80      358.51        9.15 o   0.5257E-03
  -5  13  14       35.26       31.47        4.66 o   0.4136E-02
  -4  13  14      286.84      294.27        7.40 o   0.5826E-03
  -3  13  14      192.80      180.46        5.92 o   0.8042E-03
  -2  13  14      422.95      459.17        9.04 o   0.4453E-03
  -1  13  14     1105.34     1122.90       16.94 o   0.2478E-03
   0  13  14        7.60        1.10        4.30 o   0.1889E+00
   1  13  14     1115.96     1129.34       15.22 o   0.2493E-03
   2  13  14      418.05      443.56        8.88 o   0.4634E-03
   3  13  14      229.40      219.50        6.25 o   0.7033E-03
   4  13  14      268.57      280.22        7.34 o   0.5939E-03
   5  13  14       15.44       14.19        3.46 o   0.1132E-01
  -2  14  14      854.13      858.52       19.86 o   0.2966E-03
  -1  14  14      120.83      130.77        5.89 o   0.1015E-02
   0  14  14        5.36        0.07        3.67 o   0.3475E-01
   1  14  14      128.57      136.54        6.16 o   0.9850E-03
   2  14  14      874.96      865.61       22.90 o   0.2977E-03
   0   1  15     4907.30     4344.58       39.98 o   0.5450E-04
   1   1  15     1841.04     2082.43       24.01 o   0.1515E-03
  -1   2  15      614.11      549.18       14.69 o   0.3548E-03
   0   2  15     8802.46     8429.34       58.68 o   0.6898E-04
   1   2  15      496.35      435.99       12.64 o   0.4097E-03
   2   2  15     1737.29     1507.75       24.11 o   0.1597E-03
  -2   3  15     6687.25     6931.95       56.88 o   0.8546E-04
  -1   3  15     3877.57     3668.23       39.74 o   0.1108E-03
   0   3  15     3651.24     3429.48       40.59 o   0.1248E-03
   1   3  15     3963.25     3741.99       40.24 o   0.1083E-03
   2   3  15     6399.16     6731.67       54.43 o   0.7924E-04
   3   3  15        5.65       21.41        2.72 o   0.1199E-01
  -3   4  15     2065.91     2193.91       15.10 o   0.1525E-03
  -2   4  15      111.97      120.87        4.43 o   0.1058E-02
  -1   4  15      690.46      562.50       10.43 o   0.3324E-03
   0   4  15     6631.02     6452.54       40.63 o   0.9004E-04
   1   4  15      609.57      500.91        9.43 o   0.3624E-03
   2   4  15       88.88       96.23        3.61 o   0.1271E-02
   3   4  15     2110.67     2258.95       14.43 o   0.1457E-03
   4   4  15      358.41      289.93        6.20 o   0.5143E-03
  -4   5  15      965.72     1048.56       10.91 o   0.2271E-03
  -3   5  15     2868.04     2805.77       20.70 o   0.1484E-03
  -2   5  15      144.69      134.19        5.33 o   0.1028E-02
  -1   5  15      180.81      192.13        5.76 o   0.7882E-03
   0   5  15     1331.58     1500.05       12.99 o   0.1800E-03
   1   5  15      105.11      110.08        4.02 o   0.1222E-02
   2   5  15      137.43      123.54        4.15 o   0.1088E-02
   3   5  15     2720.17     2707.64       18.05 o   0.1436E-03
   4   5  15      975.40     1037.78       10.76 o   0.2335E-03
   5   5  15      302.84      297.21        6.35 o   0.5767E-03
  -5   6  15      250.38      289.84        6.71 o   0.5637E-03
  -4   6  15      292.44      314.34        7.26 o   0.5308E-03
  -3   6  15       15.81        7.88        3.44 o   0.1462E-01
  -2   6  15     2391.55     2355.73       21.59 o   0.1713E-03
  -1   6  15     1621.67     1577.66       16.94 o   0.2030E-03
   0   6  15     1935.63     1941.17       18.26 o   0.1921E-03
   1   6  15     1575.18     1513.04       15.22 o   0.2029E-03
   2   6  15     2434.38     2354.18       18.18 o   0.1643E-03
   3   6  15       28.72       34.51        3.43 o   0.2965E-02
   4   6  15      278.56      301.88        6.98 o   0.5398E-03
   5   6  15      284.90      339.77        7.45 o   0.4935E-03
   6   6  15      296.09      273.89        8.13 o   0.5405E-03
  -6   7  15     1550.07     1503.68       15.93 o   0.2080E-03
  -5   7  15     1032.63     1012.05       13.81 o   0.2626E-03
  -4   7  15     1206.49     1326.25       13.65 o   0.2257E-03
  -3   7  15     1307.62     1447.77       14.78 o   0.1874E-03
  -2   7  15      262.16      233.56        8.75 o   0.6419E-03
  -1   7  15      850.00      939.04       13.49 o   0.2545E-03
   0   7  15     1552.17     1492.86       17.95 o   0.2166E-03
   1   7  15     1000.00     1078.10       14.05 o   0.2393E-03
   2   7  15      315.42      293.77        7.39 o   0.5618E-03
   3   7  15     1317.17     1448.56       13.35 o   0.1894E-03
   4   7  15     1107.16     1203.60       13.17 o   0.2447E-03
   5   7  15     1021.08     1003.12       13.77 o   0.2645E-03
   6   7  15     1522.56     1454.12       16.50 o   0.2062E-03
   7   7  15      511.39      502.68        9.56 o   0.4043E-03
  -7   8  15     1776.38     1850.22       18.28 o   0.1957E-03
  -6   8  15      667.97      746.41       10.72 o   0.3287E-03
  -5   8  15     1152.59     1173.30       13.78 o   0.2457E-03
  -4   8  15     1072.21      912.69       14.10 o   0.2437E-03
  -3   8  15      926.56      947.36       14.88 o   0.2678E-03
  -2   8  15        4.59        8.25        5.34 o   0.1798E-01
  -1   8  15      497.25      523.80       11.70 o   0.4156E-03
   0   8  15      342.02      415.42        9.55 o   0.4168E-03
   1   8  15      485.41      520.09        9.54 o   0.4233E-03
   2   8  15        3.36        7.34        3.93 o   0.1891E-01
   3   8  15     1074.20     1069.41       12.54 o   0.2593E-03
   4   8  15      995.88      822.44       12.26 o   0.2511E-03
   5   8  15     1043.93     1051.36       12.71 o   0.2655E-03
   6   8  15      670.80      730.54       10.89 o   0.3422E-03
   7   8  15     1882.62     1939.46       18.92 o   0.1956E-03
   8   8  15       88.76      104.40        4.90 o   0.1258E-02
  -8   9  15      237.54      225.31        6.91 o   0.6844E-03
  -7   9  15      405.73      429.71        9.67 o   0.4227E-03
  -6   9  15     1130.72     1105.20       15.57 o   0.2469E-03
  -5   9  15     1708.08     1828.50       18.23 o   0.1596E-03
  -4   9  15     1167.31     1171.19       15.27 o   0.2529E-03
  -3   9  15      933.13      885.56       14.81 o   0.2756E-03
  -2   9  15      488.61      479.50       11.44 o   0.4227E-03
  -1   9  15     1927.77     1833.97       21.56 o   0.1873E-03
   0   9  15      153.07      213.81        6.62 o   0.6874E-03
   1   9  15     1828.56     1765.22       17.33 o   0.1969E-03
   2   9  15      534.95      522.13        9.54 o   0.3991E-03
   3   9  15      829.20      806.81       12.06 o   0.3009E-03
   4   9  15     1186.78     1176.86       13.74 o   0.2475E-03
   5   9  15     1701.42     1756.84       16.31 o   0.1753E-03
   6   9  15     1082.83     1033.47       12.91 o   0.2482E-03
   7   9  15      422.70      438.16        8.58 o   0.4236E-03
   8   9  15      198.25      193.00        6.79 o   0.7651E-03
   9   9  15     1671.05     1821.49       18.72 o   0.1924E-03
  -9  10  15      194.15      215.28        7.04 o   0.7542E-03
  -8  10  15      312.15      324.94        7.95 o   0.5667E-03
  -7  10  15       62.63       49.18        4.77 o   0.1999E-02
  -6  10  15      340.47      376.35        9.21 o   0.5333E-03
  -5  10  15      663.90      732.58       13.46 o   0.3135E-03
  -4  10  15      152.60      145.89        7.22 o   0.9414E-03
  -3  10  15      483.68      552.26       11.91 o   0.3795E-03
  -2  10  15      955.21      854.90       17.56 o   0.2703E-03
  -1  10  15      373.79      363.67        9.46 o   0.5016E-03
   0  10  15      542.53      497.56       10.31 o   0.3858E-03
   1  10  15      350.87      331.48        9.14 o   0.5238E-03
   2  10  15     1031.74      895.39       14.47 o   0.2520E-03
   3  10  15      484.59      566.97        9.95 o   0.3650E-03
   4  10  15      152.49      136.94        6.11 o   0.9562E-03
   5  10  15      591.17      653.16       10.50 o   0.3383E-03
   6  10  15      357.31      381.25        8.81 o   0.5169E-03
   7  10  15       90.69       64.49        5.15 o   0.1556E-02
   8  10  15      283.02      287.27        8.14 o   0.6091E-03
   9  10  15      172.79      201.91        5.85 o   0.7788E-03
  -8  11  15      534.09      605.02       11.11 o   0.3469E-03
  -7  11  15      656.90      710.33       11.61 o   0.3134E-03
  -6  11  15      370.96      384.49        9.33 o   0.4967E-03
  -5  11  15      528.36      553.51       11.10 o   0.3934E-03
  -4  11  15      815.09      810.32       12.88 o   0.3031E-03
  -3  11  15       51.76       50.54        5.39 o   0.2668E-02
  -2  11  15      807.36      872.21       13.66 o   0.2871E-03
  -1  11  15     1552.84     1570.13       18.43 o   0.2160E-03
   0  11  15      231.05      203.37        7.16 o   0.7079E-03
   1  11  15     1498.15     1500.52       16.73 o   0.2176E-03
   2  11  15      849.74      889.14       13.07 o   0.2955E-03
   3  11  15       45.25       51.80        4.43 o   0.2656E-02
   4  11  15      857.63      845.36       12.08 o   0.2925E-03
   5  11  15      628.97      652.11       10.98 o   0.3554E-03
   6  11  15      373.56      369.55       10.25 o   0.5018E-03
   7  11  15      649.82      712.91       12.56 o   0.3089E-03
   8  11  15      513.38      595.15       11.38 o   0.3440E-03
  -7  12  15      734.14      814.72       14.76 o   0.2766E-03
  -6  12  15      285.73      312.17        8.28 o   0.5377E-03
  -5  12  15      407.06      378.86        8.76 o   0.4730E-03
  -4  12  15      398.52      432.17        8.44 o   0.4148E-03
  -3  12  15       69.32       45.09        4.30 o   0.2033E-02
  -2  12  15      173.60      177.44        5.99 o   0.8885E-03
  -1  12  15      307.26      281.96        8.21 o   0.5742E-03
   0  12  15      110.80      145.76        6.36 o   0.9478E-03
   1  12  15      312.61      277.61        7.62 o   0.5687E-03
   2  12  15      166.35      177.11        5.87 o   0.9043E-03
   3  12  15       57.49       36.76        4.06 o   0.2415E-02
   4  12  15      409.24      425.52        8.36 o   0.4347E-03
   5  12  15      447.27      414.65       11.23 o   0.4434E-03
   6  12  15      273.90      304.02        8.59 o   0.5433E-03
   7  12  15      780.03      831.22       16.43 o   0.2859E-03
  -5  13  15      147.96      193.00       14.38 o   0.7791E-03
  -4  13  15       36.50       35.08        3.93 o   0.3541E-02
  -3  13  15      113.35      104.98        4.94 o   0.1239E-02
  -2  13  15      155.15      173.64        5.85 o   0.8100E-03
  -1  13  15       98.30      124.30        5.78 o   0.1072E-02
   0  13  15     2037.86     1880.47       20.76 o   0.1644E-03
   1  13  15       94.18      119.43        5.29 o   0.1109E-02
   2  13  15      160.14      199.92        5.65 o   0.7003E-03
   3  13  15       96.48      120.14        4.20 o   0.1082E-02
   4  13  15       29.58       31.02        3.48 o   0.4077E-02
   5  13  15      138.57      179.35        8.21 o   0.8238E-03
   0  14  15      221.06      250.81       20.86 o   0.6014E-03
   0   0  16    21731.92    21858.57      239.82 o   0.3768E-04
   0   1  16      650.21      626.65       14.80 o   0.3406E-03
   1   1  16        3.27       18.19        4.80 o   0.3725E-02
  -1   2  16      932.53      773.99       19.82 o   0.2459E-03
   0   2  16      853.38      651.64       19.01 o   0.2377E-03
   1   2  16      925.02      773.04       17.69 o   0.2484E-03
   2   2  16     1787.94     1607.21       22.40 o   0.1673E-03
  -2   3  16      637.60      673.70        8.69 o   0.3238E-03
  -1   3  16     2096.11     2121.23       19.24 o   0.1753E-03
   0   3  16      573.81      673.38       10.09 o   0.3270E-03
   1   3  16     1893.08     1943.28       17.18 o   0.1901E-03
   2   3  16      733.52      783.13        8.53 o   0.2907E-03
   3   3  16        6.16        3.14        2.35 o   0.1432E-01
  -3   4  16     1727.82     1696.38       13.87 o   0.1905E-03
  -2   4  16      457.96      412.76        7.14 o   0.4307E-03
  -1   4  16      179.94      196.11        5.00 o   0.7331E-03
   0   4  16      598.43      664.49        8.75 o   0.2818E-03
   1   4  16      127.20      151.36        4.18 o   0.8852E-03
   2   4  16      380.77      339.30        6.08 o   0.4947E-03
   3   4  16     1856.14     1818.98       14.12 o   0.1819E-03
   4   4  16     4757.94     4450.29       25.16 o   0.1045E-03
  -4   5  16      150.82      161.43        4.77 o   0.7153E-03
  -3   5  16      984.78     1133.60       12.01 o   0.2061E-03
  -2   5  16     1601.98     1707.34       15.72 o   0.1636E-03
  -1   5  16      145.34       92.79        5.12 o   0.1137E-02
   0   5  16       57.66       51.40        3.50 o   0.2014E-02
   1   5  16      134.82       87.05        4.48 o   0.1218E-02
   2   5  16     1486.88     1610.56       12.96 o   0.1654E-03
   3   5  16      932.73     1093.54       10.62 o   0.2074E-03
   4   5  16      191.50      203.01        4.96 o   0.6134E-03
   5   5  16     1446.17     1351.66       14.15 o   0.2010E-03
  -5   6  16     4268.23     4225.86       28.05 o   0.1270E-03
  -4   6  16      184.47      165.98        5.96 o   0.8359E-03
  -3   6  16     1254.27     1294.79       14.74 o   0.2314E-03
  -2   6  16      745.87      737.17       12.28 o   0.3230E-03
  -1   6  16      100.08       94.76        5.05 o   0.1403E-02
   0   6  16      507.37      459.61        8.78 o   0.4037E-03
   1   6  16       98.80       95.58        4.48 o   0.1416E-02
   2   6  16      714.43      697.12       10.50 o   0.3299E-03
   3   6  16     1320.38     1370.30       14.33 o   0.2218E-03
   4   6  16      201.62      191.45        6.53 o   0.7702E-03
   5   6  16     4233.77     4203.47       28.44 o   0.1262E-03
   6   6  16     1887.09     1958.35       19.62 o   0.1584E-03
  -6   7  16      297.41      289.05        7.19 o   0.5790E-03
  -5   7  16     2446.72     2287.74       20.19 o   0.1434E-03
  -4   7  16      178.16      183.45        6.30 o   0.7428E-03
  -3   7  16     1777.06     1836.45       17.87 o   0.1680E-03
  -2   7  16     1174.52     1143.10       18.00 o   0.2509E-03
  -1   7  16      520.74      607.29       11.34 o   0.3076E-03
   0   7  16       17.49        7.32        4.08 o   0.1136E-01
   1   7  16      576.82      658.67       10.78 o   0.2966E-03
   2   7  16     1409.76     1388.78       16.33 o   0.2287E-03
   3   7  16     1674.49     1773.47       16.68 o   0.1630E-03
   4   7  16      194.02      191.60        6.10 o   0.7326E-03
   5   7  16     2679.75     2477.85       22.51 o   0.1314E-03
   6   7  16      295.25      272.73        7.55 o   0.5880E-03
   7   7  16       11.75        2.14        3.71 o   0.7238E-01
  -7   8  16      888.91      874.72       13.05 o   0.2919E-03
  -6   8  16      297.52      241.45        7.66 o   0.5911E-03
  -5   8  16      126.34      123.45        5.73 o   0.1080E-02
  -4   8  16     1182.93     1207.10       15.21 o   0.2509E-03
  -3   8  16     1253.16     1239.32       15.98 o   0.2416E-03
  -2   8  16     1531.22     1562.09       19.90 o   0.2024E-03
  -1   8  16     1956.02     1976.91       22.56 o   0.1882E-03
   0   8  16      723.39      696.28       12.25 o   0.3149E-03
   1   8  16     1853.05     1868.94       18.06 o   0.1936E-03
   2   8  16     1627.17     1639.08       17.62 o   0.2011E-03
   3   8  16     1227.35     1207.76       14.66 o   0.2423E-03
   4   8  16     1200.01     1208.27       13.48 o   0.2458E-03
   5   8  16      122.59      121.05        5.44 o   0.1111E-02
   6   8  16      313.82      253.14        7.69 o   0.5691E-03
   7   8  16      915.79      891.87       12.75 o   0.2848E-03
   8   8  16       76.68       56.15        4.85 o   0.1892E-02
  -8   9  16     2944.00     3002.22       24.61 o   0.1489E-03
  -7   9  16     1158.84     1158.80       15.91 o   0.2478E-03
  -6   9  16       94.84       81.87        5.38 o   0.1462E-02
  -5   9  16      183.40      184.12        6.30 o   0.7939E-03
  -4   9  16      396.75      364.77       10.55 o   0.4807E-03
  -3   9  16      221.04      190.03        7.63 o   0.7303E-03
  -2   9  16     1176.68     1224.60       16.85 o   0.2353E-03
  -1   9  16       37.40       48.15        4.80 o   0.2189E-02
   0   9  16      268.85      208.04        7.26 o   0.6590E-03
   1   9  16       21.53       30.96        4.63 o   0.3301E-02
   2   9  16     1085.14     1122.94       13.01 o   0.2497E-03
   3   9  16      262.44      212.59        7.10 o   0.6509E-03
   4   9  16      433.57      383.78        9.56 o   0.4503E-03
   5   9  16      151.44      146.64        5.94 o   0.9508E-03
   6   9  16       59.95       49.70        4.61 o   0.2252E-02
   7   9  16     1244.98     1228.19       14.93 o   0.2346E-03
   8   9  16     2866.70     2925.13       25.31 o   0.1507E-03
   9   9  16      946.91      931.22       13.24 o   0.2844E-03
  -9  10  16      182.45      187.58        9.51 o   0.8198E-03
  -8  10  16      368.19      389.97        8.52 o   0.5066E-03
  -7  10  16      219.98      231.36        7.41 o   0.6677E-03
  -6  10  16      563.78      540.05       11.20 o   0.3815E-03
  -5  10  16       82.31       84.64        5.80 o   0.1549E-02
  -4  10  16      206.64      204.02        7.61 o   0.7230E-03
  -3  10  16     1096.53     1093.36       17.54 o   0.2608E-03
  -2  10  16      588.68      597.91       12.72 o   0.3738E-03
  -1  10  16     1481.37     1501.93       16.67 o   0.2218E-03
   0  10  16        4.80       15.26        3.91 o   0.9149E-02
   1  10  16     1434.12     1477.94       15.85 o   0.2221E-03
   2  10  16      601.24      604.21       10.71 o   0.3718E-03
   3  10  16     1023.88     1003.24       13.61 o   0.2707E-03
   4  10  16      229.69      215.56        6.69 o   0.6995E-03
   5  10  16       92.92      102.01        5.68 o   0.1336E-02
   6  10  16      436.47      400.27       10.52 o   0.4497E-03
   7  10  16      213.88      204.91        7.21 o   0.7391E-03
   8  10  16      335.14      384.63        8.40 o   0.4960E-03
   9  10  16      213.25      232.05        8.01 o   0.6885E-03
  -8  11  16      184.22      234.71        9.06 o   0.6105E-03
  -7  11  16       29.35       43.85        3.50 o   0.3354E-02
  -6  11  16      228.28      212.77        7.28 o   0.7078E-03
  -5  11  16       40.14       44.99        4.07 o   0.2701E-02
  -4  11  16       20.38       12.72        4.06 o   0.8383E-02
  -3  11  16       23.42       22.48        3.82 o   0.5298E-02
  -2  11  16      782.13      778.46       12.31 o   0.3140E-03
  -1  11  16      176.60      137.21        6.15 o   0.8804E-03
   0  11  16      167.30      158.69        6.49 o   0.8845E-03
   1  11  16      132.10      100.66        5.70 o   0.1113E-02
   2  11  16      721.08      724.08       11.62 o   0.3310E-03
   3  11  16       40.04       41.88        4.21 o   0.2766E-02
   4  11  16       10.96        8.23        3.31 o   0.1430E-01
   5  11  16       36.97       45.37        4.12 o   0.2644E-02
   6  11  16      277.14      249.44        8.74 o   0.6194E-03
   7  11  16       38.90       46.16        4.55 o   0.3149E-02
   8  11  16      179.11      225.79        9.54 o   0.6331E-03
  -6  12  16       41.89       39.15        4.25 o   0.3087E-02
  -5  12  16      125.69      103.72        5.27 o   0.1101E-02
  -4  12  16      556.00      489.35       10.20 o   0.3744E-03
  -3  12  16      234.43      252.84        6.09 o   0.6069E-03
  -2  12  16      265.70      298.16        6.73 o   0.5621E-03
  -1  12  16      149.13      108.33        6.34 o   0.1019E-02
   0  12  16      313.80      318.50        8.61 o   0.5593E-03
   1  12  16      124.10       93.86        5.61 o   0.1165E-02
   2  12  16      274.89      294.35        6.70 o   0.5808E-03
   3  12  16      243.35      278.53        6.37 o   0.5482E-03
   4  12  16      515.21      431.20        9.50 o   0.3918E-03
   5  12  16      137.75      114.08        6.72 o   0.1028E-02
   6  12  16       47.04       48.67        4.36 o   0.2525E-02
  -4  13  16      350.48      356.99       10.76 o   0.4669E-03
  -3  13  16      142.20      128.28        6.48 o   0.1009E-02
  -2  13  16      227.27      256.76        6.85 o   0.6156E-03
  -1  13  16      361.63      366.91        9.36 o   0.5119E-03
   0  13  16       54.49       67.40        4.41 o   0.2175E-02
   1  13  16      398.52      418.48        9.05 o   0.4576E-03
   2  13  16      209.79      240.92        6.64 o   0.6395E-03
   3  13  16      148.96      132.63        6.43 o   0.9805E-03
   4  13  16      288.10      292.07        9.66 o   0.5338E-03
   0   1  17        1.35        2.11        3.99 o   0.1531E+00
   1   1  17     3022.50     2822.22       24.57 o   0.9626E-04
  -1   2  17     3252.92     3157.84       22.78 o   0.1305E-03
   0   2  17     3616.04     3617.11       25.51 o   0.1412E-03
   1   2  17     3050.65     2973.14       21.75 o   0.1372E-03
   2   2  17      274.54      210.53        5.67 o   0.6782E-03
  -2   3  17     1789.71     1998.78       13.70 o   0.1393E-03
  -1   3  17       25.56       16.74        2.82 o   0.7077E-02
   0   3  17      254.53      270.26        5.90 o   0.6535E-03
   1   3  17       43.38       38.09        2.79 o   0.3131E-02
   2   3  17     1845.78     2056.42       14.48 o   0.1370E-03
   3   3  17      472.94      538.46        7.24 o   0.2921E-03
  -3   4  17      593.85      601.47        8.39 o   0.3750E-03
  -2   4  17     5732.59     5815.18       28.80 o   0.1058E-03
  -1   4  17      843.39      895.62        9.49 o   0.2905E-03
   0   4  17     3226.06     3201.52       20.29 o   0.1375E-03
   1   4  17      899.35      932.19        9.22 o   0.2892E-03
   2   4  17     5868.40     5946.95       28.46 o   0.1055E-03
   3   4  17      617.69      633.36        8.21 o   0.3624E-03
   4   4  17      875.20     1009.17        9.97 o   0.2300E-03
  -4   5  17     4034.73     4233.73       25.13 o   0.1048E-03
  -3   5  17      208.36      180.75        6.14 o   0.7624E-03
  -2   5  17      626.09      698.99        9.78 o   0.3080E-03
  -1   5  17      780.00      648.69       11.19 o   0.2963E-03
   0   5  17     1536.97     1731.73       14.60 o   0.1651E-03
   1   5  17      830.50      678.58       10.20 o   0.2799E-03
   2   5  17      676.63      750.51        8.90 o   0.2981E-03
   3   5  17      193.05      172.03        5.16 o   0.7995E-03
   4   5  17     3824.93     3991.23       22.78 o   0.1113E-03
   5   5  17        2.35       14.68        3.45 o   0.1453E-01
  -5   6  17     1274.26     1287.71       15.39 o   0.2321E-03
  -4   6  17     2981.53     2839.72       23.81 o   0.1323E-03
  -3   6  17      770.38      713.33       12.03 o   0.3106E-03
  -2   6  17      483.90      506.22        9.79 o   0.3914E-03
  -1   6  17     1458.80     1534.49       16.29 o   0.2059E-03
   0   6  17        3.01        2.68        2.96 o   0.6711E-01
   1   6  17     1530.64     1619.56       15.67 o   0.1971E-03
   2   6  17      422.04      458.68        8.31 o   0.4051E-03
   3   6  17      751.97      704.87       11.53 o   0.3174E-03
   4   6  17     3111.91     2994.13       24.70 o   0.1322E-03
   5   6  17     1350.83     1363.22       16.31 o   0.2245E-03
   6   6  17       53.45       25.68        4.34 o   0.2533E-02
  -6   7  17       23.22       22.50        3.79 o   0.6302E-02
  -5   7  17     1420.73     1347.35       14.59 o   0.2128E-03
  -4   7  17      916.78      849.86       12.97 o   0.2903E-03
  -3   7  17      370.47      463.32        9.63 o   0.3731E-03
  -2   7  17      648.25      740.22       12.57 o   0.2899E-03
  -1   7  17      747.83      780.17       12.24 o   0.3223E-03
   0   7  17     2817.28     2809.77       22.65 o   0.1558E-03
   1   7  17      747.92      759.34       12.05 o   0.3173E-03
   2   7  17      590.35      681.45       10.63 o   0.3030E-03
   3   7  17      436.42      520.76        9.65 o   0.3547E-03
   4   7  17      973.27      884.43       13.37 o   0.2755E-03
   5   7  17     1410.22     1334.87       15.75 o   0.2131E-03
   6   7  17       37.18       39.19        4.34 o   0.3257E-02
   7   7  17      594.46      511.87       10.41 o   0.3573E-03
  -7   8  17       67.56       69.74        4.71 o   0.1727E-02
  -6   8  17      330.25      348.67        7.88 o   0.4881E-03
  -5   8  17     1085.21     1183.90       14.78 o   0.2301E-03
  -4   8  17      132.09      111.64        5.57 o   0.1134E-02
  -3   8  17     2509.30     2664.44       22.41 o   0.1453E-03
  -2   8  17      452.10      494.05       10.50 o   0.3873E-03
  -1   8  17      465.61      435.69       10.25 o   0.4318E-03
   0   8  17     2428.17     2462.99       23.09 o   0.1316E-03
   1   8  17      427.51      402.60        9.26 o   0.4576E-03
   2   8  17      461.59      497.87        9.25 o   0.3928E-03
   3   8  17     2519.82     2640.09       22.30 o   0.1512E-03
   4   8  17      164.77      144.50        6.80 o   0.9314E-03
   5   8  17     1161.62     1208.45       14.19 o   0.2437E-03
   6   8  17      271.68      275.19        7.40 o   0.5834E-03
   7   8  17       71.70       78.71        4.82 o   0.1579E-02
   8   8  17     1272.74     1299.40       14.84 o   0.2376E-03
  -8   9  17      385.56      384.21        8.34 o   0.4880E-03
  -7   9  17      410.35      411.45        9.26 o   0.4700E-03
  -6   9  17      597.87      616.37       10.80 o   0.3673E-03
  -5   9  17      562.00      545.86        9.88 o   0.3860E-03
  -4   9  17      372.67      392.10        9.89 o   0.4189E-03
  -3   9  17     1570.17     1590.11       17.85 o   0.2063E-03
  -2   9  17      436.29      408.46        9.73 o   0.4524E-03
  -1   9  17      581.00      554.59        9.91 o   0.3777E-03
   0   9  17        1.15       23.46        3.77 o   0.5490E-02
   1   9  17      490.20      472.05        9.75 o   0.4213E-03
   2   9  17      427.34      387.95        8.86 o   0.4573E-03
   3   9  17     1415.85     1420.68       16.26 o   0.2234E-03
   4   9  17      337.04      335.85        8.33 o   0.4786E-03
   5   9  17      618.35      573.55       11.28 o   0.3584E-03
   6   9  17      610.92      605.66       10.68 o   0.3658E-03
   7   9  17      409.83      408.18        8.84 o   0.4707E-03
   8   9  17      355.63      351.39        8.09 o   0.5182E-03
   9   9  17        4.79        2.15        3.04 o   0.1845E+00
  -9  10  17      339.30      349.07       21.90 o   0.5261E-03
  -8  10  17       33.51       40.35        3.28 o   0.2689E-02
  -7  10  17      190.83      140.53        7.28 o   0.8263E-03
  -6  10  17       15.70       26.20        3.47 o   0.5826E-02
  -5  10  17        3.92       16.06        4.05 o   0.6570E-02
  -4  10  17      571.13      548.30       12.89 o   0.3790E-03
  -3  10  17      847.32      786.50       14.03 o   0.2883E-03
  -2  10  17      768.56      717.36       11.93 o   0.3130E-03
  -1  10  17      339.04      279.35        8.04 o   0.5404E-03
   0  10  17      404.08      334.08        8.40 o   0.4740E-03
   1  10  17      429.35      364.55        8.58 o   0.4528E-03
   2  10  17      783.36      732.92       12.30 o   0.3099E-03
   3  10  17      857.26      783.52       12.60 o   0.2834E-03
   4  10  17      504.02      487.70       10.03 o   0.4116E-03
   5  10  17       13.26       26.60        4.03 o   0.4530E-02
   6  10  17       22.18       24.72        4.17 o   0.6226E-02
   7  10  17      212.89      167.65        7.40 o   0.7499E-03
   8  10  17       42.33       40.81        3.97 o   0.2701E-02
   9  10  17      342.95      362.65       21.90 o   0.5065E-03
  -7  11  17      107.05      158.37        4.63 o   0.8870E-03
  -6  11  17       39.94       74.56        3.57 o   0.1723E-02
  -5  11  17       39.71       48.54        3.70 o   0.2766E-02
  -4  11  17      202.26      210.59        6.70 o   0.7250E-03
  -3  11  17     1187.94     1222.61       14.28 o   0.2405E-03
  -2  11  17      199.35      217.41        6.50 o   0.6873E-03
  -1  11  17      173.07      158.26        6.31 o   0.8129E-03
   0  11  17     1073.98     1055.06       13.61 o   0.2651E-03
   1  11  17      169.42      150.76        5.80 o   0.8523E-03
   2  11  17      253.25      278.40        7.28 o   0.5734E-03
   3  11  17     1161.33     1189.57       14.44 o   0.2459E-03
   4  11  17      262.57      270.45        7.59 o   0.6131E-03
   5  11  17       35.45       49.21        3.82 o   0.2704E-02
   6  11  17       47.03       46.17        5.00 o   0.2955E-02
   7  11  17      122.14      144.85        5.95 o   0.1023E-02
  -6  12  17       90.61       78.87        5.99 o   0.1538E-02
  -5  12  17      398.21      410.55        9.43 o   0.4756E-03
  -4  12  17      256.76      228.71        7.23 o   0.6542E-03
  -3  12  17      122.14      131.64        5.39 o   0.9987E-03
  -2  12  17       57.21       63.35        4.00 o   0.1885E-02
  -1  12  17       77.70       63.24        4.84 o   0.1851E-02
   0  12  17       37.31       41.43        3.81 o   0.3152E-02
   1  12  17       49.09       52.36        3.91 o   0.2339E-02
   2  12  17       87.34       98.32        4.38 o   0.1283E-02
   3  12  17      142.06      138.24        5.12 o   0.9913E-03
   4  12  17      248.14      213.49        6.91 o   0.6758E-03
   5  12  17      434.41      448.25       10.46 o   0.4481E-03
   6  12  17      140.12      120.93        6.43 o   0.1070E-02
  -3  13  17      265.74      274.30        9.95 o   0.6323E-03
  -2  13  17      295.93      264.69        8.89 o   0.5907E-03
  -1  13  17      169.79      152.63        6.48 o   0.9112E-03
   0  13  17       97.87       61.50        5.38 o   0.1642E-02
   1  13  17      209.10      187.03        7.02 o   0.7748E-03
   2  13  17      282.48      264.81        8.12 o   0.6066E-03
   3  13  17      344.95      333.85        9.68 o   0.5304E-03
   0   1  18      391.67      433.13        7.13 o   0.3264E-03
   1   1  18      152.96      117.47        4.59 o   0.1155E-02
  -1   2  18     2487.20     2629.99       17.36 o   0.1320E-03
   0   2  18      293.81      358.67        6.09 o   0.5136E-03
   1   2  18     2414.63     2571.54       17.40 o   0.1312E-03
   2   2  18      788.19      780.31        8.92 o   0.3104E-03
  -2   3  18      703.75      693.16        8.66 o   0.3379E-03
  -1   3  18     1158.63     1204.58       11.05 o   0.2353E-03
   0   3  18      355.96      425.44        6.51 o   0.4184E-03
   1   3  18     1009.09     1050.59       10.20 o   0.2546E-03
   2   3  18      801.79      788.92        9.31 o   0.3122E-03
   3   3  18     1273.93     1229.38       12.49 o   0.2395E-03
  -3   4  18      199.49      235.91        5.22 o   0.6572E-03
  -2   4  18      107.08       62.22        3.94 o   0.1487E-02
  -1   4  18     1486.64     1357.99       13.06 o   0.2129E-03
   0   4  18      370.53      411.03        6.73 o   0.4934E-03
   1   4  18     1459.59     1346.23       12.63 o   0.2178E-03
   2   4  18      129.92       82.83        4.25 o   0.1208E-02
   3   4  18      163.91      186.69        4.81 o   0.7858E-03
   4   4  18     1974.89     2152.39       15.60 o   0.1604E-03
  -4   5  18      830.59      971.34       10.97 o   0.2346E-03
  -3   5  18     1091.72     1012.89       13.26 o   0.2553E-03
  -2   5  18     5027.75     5028.81       29.75 o   0.1169E-03
  -1   5  18     1749.96     1719.57       16.19 o   0.1989E-03
   0   5  18     1474.90     1544.72       15.09 o   0.1837E-03
   1   5  18     1579.19     1575.97       14.12 o   0.2146E-03
   2   5  18     5071.70     5107.34       26.76 o   0.1201E-03
   3   5  18      956.93      882.87       11.03 o   0.2752E-03
   4   5  18      894.40     1054.89       10.43 o   0.2191E-03
   5   5  18        2.33        5.68        3.57 o   0.1894E-01
  -5   6  18      754.08      761.17       11.27 o   0.3249E-03
  -4   6  18      816.35      875.16       12.21 o   0.3063E-03
  -3   6  18     1562.41     1657.89       17.34 o   0.1887E-03
  -2   6  18      789.49      826.92       12.90 o   0.3146E-03
  -1   6  18       85.80       84.13        4.73 o   0.1373E-02
   0   6  18     2299.93     2316.28       19.95 o   0.1465E-03
   1   6  18       74.63       85.34        4.37 o   0.1282E-02
   2   6  18      859.02      877.84       11.93 o   0.2952E-03
   3   6  18     1490.14     1565.10       16.52 o   0.1995E-03
   4   6  18      897.72      956.09       12.48 o   0.2890E-03
   5   6  18      713.06      724.24       11.24 o   0.3362E-03
   6   6  18      134.82      149.23        5.78 o   0.1010E-02
  -6   7  18     3226.92     3163.36       25.81 o   0.1286E-03
  -5   7  18     1823.71     1782.42       17.28 o   0.1916E-03
  -4   7  18     2589.21     2719.82       21.93 o   0.1512E-03
  -3   7  18     1043.85     1124.85       16.32 o   0.2353E-03
  -2   7  18      556.54      561.93       12.23 o   0.3801E-03
  -1   7  18     1460.44     1403.94       16.76 o   0.2208E-03
   0   7  18     1715.73     1687.09       18.14 o   0.1929E-03
   1   7  18     1304.23     1265.57       15.47 o   0.2376E-03
   2   7  18      543.09      554.89       10.80 o   0.3792E-03
   3   7  18      943.23     1023.68       14.12 o   0.2478E-03
   4   7  18     2601.06     2666.66       21.93 o   0.1642E-03
   5   7  18     1900.64     1860.24       18.44 o   0.1877E-03
   6   7  18     3237.15     3161.38       27.23 o   0.1272E-03
   7   7  18       10.65        3.32        4.16 o   0.1780E-01
  -7   8  18      953.26      992.08       13.02 o   0.2691E-03
  -6   8  18     1145.48     1241.37       14.03 o   0.2323E-03
  -5   8  18      860.69      883.18       13.53 o   0.2955E-03
  -4   8  18      607.93      595.33       11.12 o   0.3681E-03
  -3   8  18     2191.43     2215.83       21.62 o   0.1692E-03
  -2   8  18     1629.13     1549.77       18.27 o   0.1957E-03
  -1   8  18      348.05      302.22        7.99 o   0.5268E-03
   0   8  18      642.45      672.13       11.21 o   0.3575E-03
   1   8  18      317.49      280.34        7.66 o   0.5611E-03
   2   8  18     1634.64     1544.58       16.67 o   0.1934E-03
   3   8  18     2383.45     2323.90       22.00 o   0.1709E-03
   4   8  18      647.90      636.30       11.08 o   0.3546E-03
   5   8  18     1039.80     1018.93       14.46 o   0.2642E-03
   6   8  18     1193.91     1267.61       15.25 o   0.2362E-03
   7   8  18      941.29      955.91       13.63 o   0.2837E-03
   8   8  18      390.20      380.73        8.34 o   0.4868E-03
  -8   9  18      291.98      303.90        8.04 o   0.5626E-03
  -7   9  18       80.85       79.75        4.75 o   0.1713E-02
  -6   9  18      356.01      347.05        8.31 o   0.4943E-03
  -5   9  18      176.10      162.02        6.14 o   0.8609E-03
  -4   9  18      453.42      478.48       10.88 o   0.4354E-03
  -3   9  18      519.20      540.44       10.60 o   0.4035E-03
  -2   9  18      877.84      789.90       13.37 o   0.2877E-03
  -1   9  18      927.56      862.12       12.62 o   0.2697E-03
   0   9  18      537.61      516.82        9.57 o   0.3873E-03
   1   9  18      963.68      893.04       13.12 o   0.2617E-03
   2   9  18      911.48      828.54       12.27 o   0.2827E-03
   3   9  18      456.84      473.02        9.12 o   0.4414E-03
   4   9  18      528.15      526.59       10.38 o   0.3991E-03
   5   9  18      199.47      179.26        7.16 o   0.7930E-03
   6   9  18      382.90      351.25        8.80 o   0.4937E-03
   7   9  18      100.42       83.04        5.28 o   0.1566E-02
   8   9  18      338.57      355.68        8.73 o   0.5019E-03
   9   9  18      135.52      123.63        5.74 o   0.1073E-02
  -8  10  18      114.69      104.66        6.18 o   0.1206E-02
  -7  10  18       80.65       94.84        5.50 o   0.1249E-02
  -6  10  18      176.26      205.60        6.58 o   0.7290E-03
  -5  10  18       10.03       13.33        3.61 o   0.1336E-01
  -4  10  18        8.95       14.53        4.36 o   0.8396E-02
  -3  10  18      397.11      405.84        9.61 o   0.4825E-03
  -2  10  18       40.54       56.28        4.41 o   0.2609E-02
  -1  10  18      199.27      276.08        7.25 o   0.5044E-03
   0  10  18     5778.57     5747.86       36.07 o   0.1082E-03
   1  10  18      225.82      304.87        6.63 o   0.4729E-03
   2  10  18       58.68       68.38        4.65 o   0.2128E-02
   3  10  18      430.05      446.50        9.21 o   0.4525E-03
   4  10  18        4.74        5.05        3.90 o   0.2293E-01
   5  10  18       12.13       10.21        4.05 o   0.1943E-01
   6  10  18      175.47      190.11        7.12 o   0.7987E-03
   7  10  18       77.47       91.31        5.42 o   0.1315E-02
   8  10  18      105.62       95.85        5.25 o   0.1293E-02
  -7  11  18      102.86       97.70        6.36 o   0.1314E-02
  -6  11  18       91.56      110.76        5.46 o   0.1309E-02
  -5  11  18      239.78      231.79        7.34 o   0.6776E-03
  -4  11  18      408.05      416.36        9.27 o   0.4438E-03
  -3  11  18     1033.61     1030.41       14.26 o   0.2678E-03
  -2  11  18       46.28       56.45        4.49 o   0.2081E-02
  -1  11  18      376.01      377.86        8.59 o   0.4997E-03
   0  11  18      511.74      450.44        9.51 o   0.4000E-03
   1  11  18      368.21      380.39        7.84 o   0.4934E-03
   2  11  18       34.73       45.86        3.91 o   0.2561E-02
   3  11  18     1187.00     1163.20       14.29 o   0.2437E-03
   4  11  18      362.76      364.08        8.97 o   0.4886E-03
   5  11  18      276.50      249.41        7.94 o   0.6207E-03
   6  11  18      108.68      139.70        6.03 o   0.1047E-02
   7  11  18       78.00       73.80        5.45 o   0.1666E-02
  -5  12  18      147.24      148.74        6.67 o   0.9746E-03
  -4  12  18      189.00      216.84        6.11 o   0.6830E-03
  -3  12  18      275.72      282.57        7.05 o   0.5889E-03
  -2  12  18      939.38     1041.73       12.51 o   0.2686E-03
  -1  12  18       37.00       44.67        4.13 o   0.2698E-02
   0  12  18       63.78       61.52        4.38 o   0.1902E-02
   1  12  18       46.51       45.02        3.92 o   0.2662E-02
   2  12  18      920.97     1001.74       11.32 o   0.2819E-03
   3  12  18      296.61      301.65        7.00 o   0.5647E-03
   4  12  18      177.21      192.05        6.04 o   0.7686E-03
   5  12  18      123.79      118.73        5.79 o   0.1147E-02
  -2  13  18      338.77      324.83       10.29 o   0.5191E-03
  -1  13  18       24.48       23.19        3.81 o   0.4997E-02
   0  13  18      127.22      136.77        5.45 o   0.1068E-02
   1  13  18       -4.93        9.52        4.70 o   0.1238E-01
   2  13  18      352.36      344.32       10.78 o   0.5027E-03
   0   1  19        9.37       11.08        2.49 o   0.1622E-01
   1   1  19     1553.39     1574.76       14.08 o   0.1782E-03
  -1   2  19      345.88      257.59        6.58 o   0.5334E-03
   0   2  19     6462.22     6392.82       30.37 o   0.9548E-04
   1   2  19      368.67      278.72        6.38 o   0.5073E-03
   2   2  19      275.18      138.82        5.64 o   0.6710E-03
  -2   3  19      196.22      221.29        4.93 o   0.6080E-03
  -1   3  19       74.08       37.89        3.45 o   0.2378E-02
   0   3  19       10.82        3.91        2.58 o   0.5987E-01
   1   3  19       45.43       19.98        3.02 o   0.4433E-02
   2   3  19      210.22      226.25        5.33 o   0.6131E-03
   3   3  19      275.86      198.74        6.06 o   0.6442E-03
  -3   4  19     1654.07     1735.17       15.29 o   0.1919E-03
  -2   4  19     1522.32     1744.96       13.94 o   0.1652E-03
  -1   4  19      710.09      759.52        9.78 o   0.3175E-03
   0   4  19       66.80       88.22        3.61 o   0.1343E-02
   1   4  19      651.13      683.57        8.60 o   0.3422E-03
   2   4  19     1474.15     1710.15       13.22 o   0.1648E-03
   3   4  19     1823.32     1885.39       15.31 o   0.1881E-03
   4   4  19     1976.10     1962.68       15.86 o   0.1885E-03
  -4   5  19      321.38      411.14        7.29 o   0.4350E-03
  -3   5  19       51.56       56.83        4.03 o   0.2195E-02
  -2   5  19      245.58      289.26        6.34 o   0.5906E-03
  -1   5  19     1032.81     1039.34       12.92 o   0.2678E-03
   0   5  19      101.84       64.96        4.60 o   0.1765E-02
   1   5  19      928.96      926.59       10.80 o   0.2884E-03
   2   5  19      240.43      296.73        5.71 o   0.5825E-03
   3   5  19       52.53       55.71        3.58 o   0.2241E-02
   4   5  19      338.11      455.43        7.08 o   0.3900E-03
   5   5  19      475.88      464.40        8.79 o   0.4286E-03
  -5   6  19     1876.69     2047.88       17.46 o   0.1473E-03
  -4   6  19      342.02      360.10        7.87 o   0.5318E-03
  -3   6  19     1719.15     1685.37       18.40 o   0.2001E-03
  -2   6  19      699.64      657.05       11.88 o   0.3326E-03
  -1   6  19     2818.19     2781.38       23.51 o   0.1525E-03
   0   6  19     1279.32     1399.59       15.18 o   0.1925E-03
   1   6  19     2962.90     2926.39       23.31 o   0.1489E-03
   2   6  19      645.14      610.08       10.21 o   0.3511E-03
   3   6  19     1573.11     1540.59       17.18 o   0.2095E-03
   4   6  19      253.19      270.86        7.11 o   0.6515E-03
   5   6  19     1827.94     1955.25       17.83 o   0.1586E-03
   6   6  19        2.57        0.12        3.71 o   0.6643E-01
  -6   7  19      612.09      618.44       10.84 o   0.3683E-03
  -5   7  19     1231.59     1310.50       14.41 o   0.2156E-03
  -4   7  19     1792.90     1732.03       18.38 o   0.1788E-03
  -3   7  19      709.52      571.60       12.62 o   0.3090E-03
  -2   7  19      622.30      628.62       11.97 o   0.3596E-03
  -1   7  19      573.74      555.16       10.93 o   0.3803E-03
   0   7  19      992.61     1045.52       14.26 o   0.2403E-03
   1   7  19      583.89      542.50        9.83 o   0.3717E-03
   2   7  19      689.36      681.07       11.50 o   0.3420E-03
   3   7  19      727.62      562.81       11.62 o   0.2971E-03
   4   7  19     1855.66     1781.62       18.07 o   0.1735E-03
   5   7  19     1093.12     1158.02       14.11 o   0.2343E-03
   6   7  19      569.33      570.36       10.66 o   0.3836E-03
   7   7  19      122.40      139.59        5.92 o   0.8232E-03
  -7   8  19       61.16       67.83        4.78 o   0.1917E-02
  -6   8  19      986.09      945.78       13.99 o   0.2663E-03
  -5   8  19      145.34      142.18        6.18 o   0.9934E-03
  -4   8  19      821.01      888.59       13.32 o   0.2794E-03
  -3   8  19       92.28       67.85        5.69 o   0.1552E-02
  -2   8  19      256.37      231.52        7.60 o   0.6470E-03
  -1   8  19       52.85       65.68        4.26 o   0.1969E-02
   0   8  19      735.70      916.39       11.77 o   0.2498E-03
   1   8  19       24.92       32.54        3.80 o   0.4081E-02
   2   8  19      297.22      273.89        7.63 o   0.5837E-03
   3   8  19       81.34       53.54        5.17 o   0.1799E-02
   4   8  19      885.31      927.73       12.76 o   0.2823E-03
   5   8  19      153.03      151.47        6.21 o   0.9499E-03
   6   8  19      935.85      857.12       13.86 o   0.2658E-03
   7   8  19       94.45       85.59        5.39 o   0.1495E-02
   8   8  19      287.18      302.64        7.99 o   0.5982E-03
  -8   9  19      393.95      401.54        8.91 o   0.4842E-03
  -7   9  19      271.57      272.13        8.15 o   0.6084E-03
  -6   9  19       81.53       88.95        4.85 o   0.1437E-02
  -5   9  19      235.16      206.93        7.06 o   0.6958E-03
  -4   9  19      101.26      109.60        6.55 o   0.1111E-02
  -3   9  19      299.21      291.14        7.86 o   0.5855E-03
  -2   9  19       91.79       60.56        5.33 o   0.1689E-02
  -1   9  19      624.60      776.52       10.65 o   0.2763E-03
   0   9  19     2046.97     2060.27       18.44 o   0.1873E-03
   1   9  19      661.69      817.19       10.71 o   0.2673E-03
   2   9  19      124.41      100.84        5.34 o   0.1168E-02
   3   9  19      353.18      323.95        8.21 o   0.5224E-03
   4   9  19      113.04      119.67        5.67 o   0.1028E-02
   5   9  19      251.38      225.25        7.58 o   0.6610E-03
   6   9  19       70.67       76.78        4.80 o   0.1662E-02
   7   9  19      323.40      317.66        7.83 o   0.5522E-03
   8   9  19      333.63      351.07        8.41 o   0.5409E-03
   9   9  19      130.02      131.46        5.73 o   0.1099E-02
  -8  10  19      328.68      342.78       10.08 o   0.5312E-03
  -7  10  19      116.33      169.60        5.54 o   0.8219E-03
  -6  10  19       41.01       48.96        4.37 o   0.2045E-02
  -5  10  19      192.27      184.93        7.18 o   0.8085E-03
  -4  10  19      569.07      566.06       12.17 o   0.3788E-03
  -3  10  19     1043.67     1060.99       15.69 o   0.2559E-03
  -2  10  19       37.80       47.75        4.30 o   0.2336E-02
  -1  10  19       18.74       21.51        4.19 o   0.5829E-02
   0  10  19      292.66      382.34        7.47 o   0.4506E-03
   1  10  19        9.25       14.63        3.47 o   0.1018E-01
   2  10  19       60.41       64.65        4.14 o   0.1818E-02
   3  10  19     1018.10     1021.13       14.12 o   0.2668E-03
   4  10  19      459.72      457.38        9.32 o   0.4361E-03
   5  10  19      178.77      155.73        6.50 o   0.8846E-03
   6  10  19       69.75       58.88        5.10 o   0.1827E-02
   7  10  19      183.82      173.18        6.37 o   0.8515E-03
   8  10  19      307.69      322.56        9.10 o   0.5544E-03
  -7  11  19       14.58        6.38        5.03 o   0.2137E-01
  -6  11  19      104.61       95.66        5.48 o   0.1315E-02
  -5  11  19      653.17      612.69       12.11 o   0.3500E-03
  -4  11  19      206.77      200.65        7.06 o   0.7415E-03
  -3  11  19      115.55      102.50        6.01 o   0.1232E-02
  -2  11  19      306.28      290.31        7.82 o   0.5758E-03
  -1  11  19      288.87      294.78        7.34 o   0.5812E-03
   0  11  19      173.18      188.60        5.77 o   0.8266E-03
   1  11  19      270.62      270.71        6.55 o   0.6222E-03
   2  11  19      315.48      303.02        7.25 o   0.5633E-03
   3  11  19       94.64       95.89        4.97 o   0.1344E-02
   4  11  19      255.51      238.52        7.36 o   0.6505E-03
   5  11  19      648.23      603.96       11.92 o   0.3509E-03
   6  11  19       99.93       99.13        5.51 o   0.1307E-02
   7  11  19       17.74       15.10        8.42 o   0.7566E-02
  -5  12  19      196.81      192.98       11.21 o   0.7813E-03
  -4  12  19      137.57      142.99        5.41 o   0.9568E-03
  -3  12  19      731.41      756.34       11.61 o   0.3216E-03
  -2  12  19      132.55      120.82        5.56 o   0.1067E-02
  -1  12  19      190.93      202.77        6.16 o   0.7189E-03
   0  12  19       12.11       14.32        3.33 o   0.8056E-02
   1  12  19      202.20      232.43        5.90 o   0.6255E-03
   2  12  19       73.99       91.03        3.61 o   0.1263E-02
   3  12  19      695.99      746.68       10.00 o   0.3131E-03
   4  12  19      136.01      144.28        5.55 o   0.9453E-03
   5  12  19      203.86      193.92        9.55 o   0.7681E-03
  -1  13  19      461.65      461.06       22.44 o   0.4312E-03
   0  13  19       13.10        5.19        6.39 o   0.4821E-01
   1  13  19      500.11      459.43       25.67 o   0.4117E-03
   0   0  20      426.36      359.35       14.40 o   0.4581E-03
   0   1  20       98.59      109.99        4.00 o   0.1327E-02
   1   1  20       64.81       68.63        3.56 o   0.1894E-02
  -1   2  20     1389.46     1238.07       13.40 o   0.2161E-03
   0   2  20       11.29        7.14        2.50 o   0.5386E-01
   1   2  20     1318.19     1202.03       12.32 o   0.2290E-03
   2   2  20     2435.33     2520.34       17.47 o   0.1636E-03
  -2   3  20     2130.46     2139.22       16.85 o   0.1800E-03
  -1   3  20      387.22      364.52        7.07 o   0.4894E-03
   0   3  20     1157.81     1283.95       12.05 o   0.1959E-03
   1   3  20      332.76      308.17        6.44 o   0.5444E-03
   2   3  20     2167.25     2175.75       17.59 o   0.1783E-03
   3   3  20      497.25      475.57        8.19 o   0.4168E-03
  -3   4  20       46.08       61.66        3.79 o   0.2250E-02
  -2   4  20      670.31      623.05        9.65 o   0.3426E-03
  -1   4  20     2011.26     1874.64       16.64 o   0.1626E-03
   0   4  20     1062.82     1150.28       12.08 o   0.2328E-03
   1   4  20     1806.39     1687.37       14.88 o   0.1750E-03
   2   4  20      755.19      713.36        9.65 o   0.3211E-03
   3   4  20       46.21       62.63        3.29 o   0.2065E-02
   4   4  20     7788.68     7944.05       38.55 o   0.8430E-04
  -4   5  20     1036.80      990.67       13.56 o   0.2662E-03
  -3   5  20      912.23      955.99       12.23 o   0.2686E-03
  -2   5  20     2966.30     2857.85       24.90 o   0.1363E-03
  -1   5  20       65.12       76.87        4.32 o   0.1560E-02
   0   5  20     2607.41     2904.41       20.16 o   0.1120E-03
   1   5  20       85.48      100.81        4.32 o   0.1258E-02
   2   5  20     2929.65     2861.86       20.74 o   0.1420E-03
   3   5  20      895.20      921.72       10.90 o   0.2810E-03
   4   5  20     1059.31     1030.29       12.66 o   0.2666E-03
   5   5  20     2076.00     2101.47       17.71 o   0.1757E-03
  -5   6  20     1994.87     1992.50       18.06 o   0.1904E-03
  -4   6  20      186.04      182.42        6.08 o   0.7838E-03
  -3   6  20     2184.99     2231.15       20.96 o   0.1564E-03
  -2   6  20      521.99      540.97       11.42 o   0.3857E-03
  -1   6  20      432.00      532.85        9.67 o   0.3620E-03
   0   6  20       63.58       58.83        4.48 o   0.1943E-02
   1   6  20      414.34      522.98        8.80 o   0.3632E-03
   2   6  20      487.32      507.95        8.93 o   0.3989E-03
   3   6  20     2306.81     2333.47       19.64 o   0.1556E-03
   4   6  20      206.92      206.70        6.28 o   0.7087E-03
   5   6  20     1912.33     1894.09       18.99 o   0.1929E-03
   6   6  20     1626.97     1518.36       17.99 o   0.2047E-03
  -6   7  20       65.24       83.73        4.66 o   0.1515E-02
  -5   7  20      947.87      948.46       12.90 o   0.2741E-03
  -4   7  20      253.32      261.39        7.48 o   0.6504E-03
  -3   7  20      600.75      552.00       11.09 o   0.3676E-03
  -2   7  20      433.01      350.39        9.91 o   0.4480E-03
  -1   7  20     3117.50     3133.80       24.19 o   0.1471E-03
   0   7  20     5797.51     5693.16       36.25 o   0.1117E-03
   1   7  20     3299.40     3283.69       24.41 o   0.1482E-03
   2   7  20      399.05      322.17        8.77 o   0.4772E-03
   3   7  20      519.77      480.57        9.42 o   0.4044E-03
   4   7  20      250.62      250.45        6.83 o   0.6593E-03
   5   7  20      850.74      835.08       12.31 o   0.3018E-03
   6   7  20      112.06      120.21        5.82 o   0.1153E-02
   7   7  20      493.14      523.16       10.44 o   0.3897E-03
  -7   8  20      102.12      105.66        5.60 o   0.1145E-02
  -6   8  20       51.48       56.37        4.51 o   0.2244E-02
  -5   8  20      252.46      235.84        7.89 o   0.6642E-03
  -4   8  20      231.88      205.56        7.10 o   0.7100E-03
  -3   8  20      275.17      246.46        7.74 o   0.6290E-03
  -2   8  20     2813.86     2861.16       25.95 o   0.1568E-03
  -1   8  20     1635.75     1615.45       16.60 o   0.2063E-03
   0   8  20     2638.56     2829.46       22.06 o   0.1444E-03
   1   8  20     1596.49     1589.72       16.64 o   0.2114E-03
   2   8  20     2769.69     2865.91       22.88 o   0.1587E-03
   3   8  20      284.26      258.54        7.55 o   0.6123E-03
   4   8  20      231.40      201.87        6.87 o   0.7135E-03
   5   8  20      264.50      228.34        7.40 o   0.6506E-03
   6   8  20       41.55       44.21        4.39 o   0.2932E-02
   7   8  20      100.40      107.19        5.28 o   0.1122E-02
   8   8  20      514.95      485.98        9.49 o   0.4032E-03
  -8   9  20      437.42      453.53        8.83 o   0.4130E-03
  -7   9  20       22.38       23.07        3.42 o   0.4746E-02
  -6   9  20       42.67       46.51        3.97 o   0.2241E-02
  -5   9  20      284.60      313.23        7.86 o   0.5206E-03
  -4   9  20      409.28      407.45       10.01 o   0.4732E-03
  -3   9  20      517.20      565.88       10.83 o   0.3983E-03
  -2   9  20      818.76      821.49       13.76 o   0.3031E-03
  -1   9  20      470.89      422.19        9.18 o   0.4297E-03
   0   9  20        1.39       10.72        3.41 o   0.2002E-01
   1   9  20      488.19      432.73        9.03 o   0.4189E-03
   2   9  20      873.72      848.19       12.39 o   0.2854E-03
   3   9  20      498.96      539.77        9.35 o   0.4160E-03
   4   9  20      438.52      433.82        9.09 o   0.4525E-03
   5   9  20      321.46      348.87        7.69 o   0.4877E-03
   6   9  20       87.47       86.27        4.81 o   0.1382E-02
   7   9  20       18.79       18.32        3.13 o   0.6198E-02
   8   9  20      416.98      424.45        8.69 o   0.4375E-03
   9   9  20       65.50       55.01       11.79 o   0.1881E-02
  -7  10  20      234.15      225.91        8.26 o   0.6919E-03
  -6  10  20       51.10       48.99        5.44 o   0.2539E-02
  -5  10  20      281.15      275.71        8.60 o   0.6063E-03
  -4  10  20       25.11       31.39        4.78 o   0.5155E-02
  -3  10  20      205.32      233.12        7.85 o   0.6929E-03
  -2  10  20      833.45      841.07       13.20 o   0.2880E-03
  -1  10  20      302.52      263.56        7.95 o   0.5838E-03
   0  10  20      620.05      570.48       10.03 o   0.3597E-03
   1  10  20      321.86      272.38        7.08 o   0.5595E-03
   2  10  20      902.19      907.25       11.95 o   0.2773E-03
   3  10  20      156.69      183.51        5.90 o   0.8265E-03
   4  10  20       12.87       20.48        3.31 o   0.9439E-02
   5  10  20      240.24      241.07        7.22 o   0.6640E-03
   6  10  20       46.12       48.69        4.54 o   0.2577E-02
   7  10  20      245.26      228.82        7.87 o   0.6751E-03
  -6  11  20      187.76      204.69        6.90 o   0.7106E-03
  -5  11  20      315.82      292.21        8.15 o   0.5654E-03
  -4  11  20       17.41       21.18        3.55 o   0.5954E-02
  -3  11  20      628.86      634.78       11.69 o   0.3502E-03
  -2  11  20      240.75      265.75        7.23 o   0.5992E-03
  -1  11  20      202.34      190.82        6.08 o   0.7741E-03
   0  11  20     1182.28     1196.25       13.47 o   0.2522E-03
   1  11  20      179.33      181.74        5.22 o   0.8157E-03
   2  11  20      256.72      293.10        6.95 o   0.5485E-03
   3  11  20      580.98      590.87        9.96 o   0.3633E-03
   4  11  20       26.82       32.45        3.52 o   0.3818E-02
   5  11  20      329.88      302.25        8.55 o   0.5483E-03
   6  11  20      188.44      203.62        6.57 o   0.7183E-03
  -4  12  20       18.71       18.38        3.99 o   0.7208E-02
  -3  12  20      515.12      563.88        9.21 o   0.3714E-03
  -2  12  20       82.45       91.16        4.82 o   0.1434E-02
  -1  12  20      144.13      156.73        5.61 o   0.8874E-03
   0  12  20      945.16      963.73       13.47 o   0.2595E-03
   1  12  20      109.20      150.56        4.37 o   0.8497E-03
   2  12  20       73.00       75.51        4.12 o   0.1686E-02
   3  12  20      556.22      601.66        9.58 o   0.3572E-03
   4  12  20       28.67       16.55        4.21 o   0.7013E-02
   0   1  21      166.84      156.41        5.14 o   0.8681E-03
   1   1  21       29.30       48.20        3.30 o   0.3455E-02
  -1   2  21     2407.52     2400.82       19.41 o   0.1569E-03
   0   2  21       81.76       84.52        3.67 o   0.1475E-02
   1   2  21     2444.07     2455.26       18.25 o   0.1521E-03
   2   2  21     1012.71     1202.37       11.53 o   0.1929E-03
  -2   3  21      506.54      593.64        8.33 o   0.2967E-03
  -1   3  21     2035.68     2143.77       17.25 o   0.1711E-03
   0   3  21      287.95      245.73        6.25 o   0.6038E-03
   1   3  21     1996.65     2103.71       16.16 o   0.1732E-03
   2   3  21      439.79      515.84        7.76 o   0.3285E-03
   3   3  21      153.69      155.99        5.11 o   0.9766E-03
  -3   4  21      336.75      410.92        7.52 o   0.4163E-03
  -2   4  21     2471.58     2589.03       19.95 o   0.1326E-03
  -1   4  21      980.77     1018.65       11.90 o   0.2762E-03
   0   4  21       -2.96        1.63        3.13 o   0.1161E+00
   1   4  21      874.89      922.69       10.42 o   0.2881E-03
   2   4  21     2545.08     2609.06       19.71 o   0.1411E-03
   3   4  21      394.67      490.73        7.49 o   0.3610E-03
   4   4  21     1462.91     1243.83       14.86 o   0.1847E-03
  -4   5  21       98.74       95.03        4.56 o   0.1290E-02
  -3   5  21      398.65      376.29        8.28 o   0.4797E-03
  -2   5  21     1898.86     1807.43       19.75 o   0.1718E-03
  -1   5  21      373.89      394.26        7.87 o   0.4748E-03
   0   5  21       -0.08        3.10        3.51 o   0.1446E+00
   1   5  21      291.38      310.32        7.00 o   0.5544E-03
   2   5  21     1815.36     1734.85       16.41 o   0.1779E-03
   3   5  21      385.39      353.92        7.53 o   0.4908E-03
   4   5  21      134.43      128.27        4.66 o   0.1025E-02
   5   5  21     1758.52     1956.91       15.56 o   0.1574E-03
  -5   6  21      472.66      443.42        8.90 o   0.4248E-03
  -4   6  21     1279.34     1091.44       14.58 o   0.2087E-03
  -3   6  21      405.78      297.63        8.69 o   0.4710E-03
  -2   6  21      323.59      306.59        9.26 o   0.5557E-03
  -1   6  21      372.17      406.42        9.26 o   0.4608E-03
   0   6  21     1541.64     1469.32       17.65 o   0.2185E-03
   1   6  21      376.29      419.51        9.24 o   0.4452E-03
   2   6  21      331.69      304.69        7.60 o   0.5471E-03
   3   6  21      295.36      218.36        6.64 o   0.6013E-03
   4   6  21     1237.10     1068.93       13.75 o   0.2166E-03
   5   6  21      416.65      390.17        8.77 o   0.4641E-03
   6   6  21     2992.38     3076.04       25.28 o   0.1406E-03
  -6   7  21       31.90       20.27        3.86 o   0.4234E-02
  -5   7  21      345.57      344.76        8.60 o   0.5283E-03
  -4   7  21      551.36      520.90       10.44 o   0.3916E-03
  -3   7  21      356.04      402.81        9.12 o   0.4318E-03
  -2   7  21     1924.99     1984.25       20.82 o   0.1701E-03
  -1   7  21      479.36      449.49        9.44 o   0.4264E-03
   0   7  21       99.16       72.15        5.08 o   0.1389E-02
   1   7  21      510.53      471.04        8.97 o   0.4081E-03
   2   7  21     1853.32     1921.99       17.86 o   0.1714E-03
   3   7  21      297.66      345.86        7.27 o   0.4739E-03
   4   7  21      612.19      562.54        9.64 o   0.3636E-03
   5   7  21      335.34      328.77        7.55 o   0.5394E-03
   6   7  21       38.14       30.79        4.13 o   0.2971E-02
   7   7  21      216.66      175.65        6.73 o   0.7457E-03
  -7   8  21       12.66        3.82        3.27 o   0.6260E-01
  -6   8  21      623.65      576.51       11.15 o   0.3576E-03
  -5   8  21      192.51      228.29        6.57 o   0.7288E-03
  -4   8  21      405.65      395.74        9.30 o   0.4755E-03
  -3   8  21      485.75      503.00       10.27 o   0.3757E-03
  -2   8  21      665.50      702.98       11.78 o   0.3308E-03
  -1   8  21     1349.33     1357.41       15.46 o   0.2346E-03
   0   8  21      906.13      982.54       11.65 o   0.2595E-03
   1   8  21     1304.09     1310.15       15.39 o   0.2393E-03
   2   8  21      611.95      645.63       10.03 o   0.3495E-03
   3   8  21      492.92      500.68        9.41 o   0.3839E-03
   4   8  21      406.74      398.30        8.14 o   0.4747E-03
   5   8  21      169.96      203.18        6.14 o   0.7996E-03
   6   8  21      638.63      575.19       10.34 o   0.3494E-03
   7   8  21       14.85        6.15        3.22 o   0.2827E-01
   8   8  21       20.87       21.47        3.09 o   0.6064E-02
  -8   9  21       50.54       50.86        3.84 o   0.2340E-02
  -7   9  21      325.16      317.83        8.17 o   0.5521E-03
  -6   9  21      136.14      110.82        6.20 o   0.1115E-02
  -5   9  21      125.92      118.73        5.81 o   0.1095E-02
  -4   9  21      198.15      223.65        7.20 o   0.7785E-03
  -3   9  21      914.04      905.47       13.99 o   0.2859E-03
  -2   9  21     1285.28     1213.47       16.93 o   0.2330E-03
  -1   9  21       91.81       85.83        4.88 o   0.1420E-02
   0   9  21       74.80       97.56        4.19 o   0.1500E-02
   1   9  21       89.41       88.99        4.83 o   0.1377E-02
   2   9  21     1242.78     1170.34       14.53 o   0.2370E-03
   3   9  21      844.85      824.49       12.22 o   0.2968E-03
   4   9  21      228.15      248.81        6.67 o   0.7071E-03
   5   9  21      151.00      132.04        5.80 o   0.9755E-03
   6   9  21      133.35      111.27        5.40 o   0.1125E-02
   7   9  21      305.16      295.50        7.15 o   0.5774E-03
   8   9  21       51.03       61.97        3.93 o   0.1889E-02
  -7  10  21      101.82      116.84        5.52 o   0.1160E-02
  -6  10  21        4.68        4.72        3.92 o   0.9029E-01
  -5  10  21      169.87      161.17        6.67 o   0.8856E-03
  -4  10  21       82.04       78.21        5.10 o   0.1564E-02
  -3  10  21      177.66      189.97        7.20 o   0.8100E-03
  -2  10  21      189.43      193.23        6.54 o   0.8089E-03
  -1  10  21      254.55      250.75        7.16 o   0.6486E-03
   0  10  21      190.02      182.58        5.72 o   0.8191E-03
   1  10  21      320.43      301.16        6.78 o   0.5571E-03
   2  10  21      170.28      168.89        5.40 o   0.8857E-03
   3  10  21      147.95      173.15        5.57 o   0.8409E-03
   4  10  21       73.27       74.07        4.47 o   0.1673E-02
   5  10  21      175.89      175.42        6.05 o   0.8492E-03
   6  10  21        7.74        7.54        3.39 o   0.3545E-01
   7  10  21      108.07      127.79        5.87 o   0.1067E-02
  -5  11  21      627.27      647.31       11.87 o   0.3477E-03
  -4  11  21      448.52      475.26        9.10 o   0.4229E-03
  -3  11  21      213.78      201.12        6.85 o   0.7363E-03
  -2  11  21      169.03      197.31        5.96 o   0.7371E-03
  -1  11  21      629.66      627.73       10.07 o   0.3589E-03
   0  11  21      258.19      277.38        6.40 o   0.5677E-03
   1  11  21      606.58      603.08        9.91 o   0.3674E-03
   2  11  21      185.23      218.27        5.79 o   0.6771E-03
   3  11  21      212.18      211.16        5.98 o   0.7069E-03
   4  11  21      373.35      426.01        7.90 o   0.4338E-03
   5  11  21      644.21      657.12       11.16 o   0.3447E-03
  -3  12  21       44.36       37.37        5.54 o   0.2725E-02
  -2  12  21      212.05      234.61        7.02 o   0.6747E-03
  -1  12  21       12.38        5.67        3.39 o   0.2485E-01
   0  12  21       21.95       20.35        3.76 o   0.5457E-02
   1  12  21       17.45        7.83        3.30 o   0.1402E-01
   2  12  21      171.55      185.75        6.92 o   0.8147E-03
   3  12  21       16.36       19.76        5.24 o   0.4662E-02
   0   1  22       69.38      139.76        3.88 o   0.1037E-02
   1   1  22      137.00      161.54        5.15 o   0.1023E-02
  -1   2  22      802.06      781.15       11.23 o   0.3122E-03
   0   2  22      328.45      394.11        6.56 o   0.4659E-03
   1   2  22      635.65      626.61        9.83 o   0.3604E-03
   2   2  22      707.19      884.21       10.25 o   0.2515E-03
  -2   3  22     2139.67     2158.20       18.39 o   0.1716E-03
  -1   3  22     1485.24     1406.78       14.93 o   0.2093E-03
   0   3  22      139.87      112.12        4.86 o   0.1027E-02
   1   3  22     1435.55     1353.92       14.21 o   0.2125E-03
   2   3  22     2189.78     2237.10       17.97 o   0.1641E-03
   3   3  22     1615.84     1655.11       15.61 o   0.1880E-03
  -3   4  22     3116.04     3173.33       23.57 o   0.1473E-03
  -2   4  22       93.70      114.62        4.94 o   0.1289E-02
  -1   4  22     1854.80     1853.05       17.50 o   0.1983E-03
   0   4  22      274.41      211.95        6.46 o   0.6514E-03
   1   4  22     1887.35     1883.97       16.27 o   0.1962E-03
   2   4  22      118.39      134.80        4.81 o   0.1122E-02
   3   4  22     2984.40     3053.33       21.28 o   0.1523E-03
   4   4  22      271.68      350.90        6.18 o   0.4821E-03
  -4   5  22     1103.33     1043.35       12.54 o   0.2438E-03
  -3   5  22      314.88      292.60        7.07 o   0.5206E-03
  -2   5  22      622.56      596.06       10.59 o   0.3623E-03
  -1   5  22     1321.80     1520.63       14.90 o   0.1800E-03
   0   5  22      193.52      167.05        6.04 o   0.8485E-03
   1   5  22     1247.04     1443.56       14.03 o   0.1843E-03
   2   5  22      698.02      664.69        9.85 o   0.3372E-03
   3   5  22      254.77      238.94        5.64 o   0.5814E-03
   4   5  22     1175.33     1118.99       12.07 o   0.2359E-03
   5   5  22     1130.60     1109.98       12.65 o   0.2420E-03
  -5   6  22      234.18      261.65        6.54 o   0.6727E-03
  -4   6  22     2035.45     1972.98       19.49 o   0.1823E-03
  -3   6  22      354.57      334.34        8.16 o   0.5211E-03
  -2   6  22      912.13      891.29       14.72 o   0.2856E-03
  -1   6  22      751.52      808.99       11.46 o   0.2959E-03
   0   6  22       30.96       63.26        3.87 o   0.2237E-02
   1   6  22      680.01      740.58       10.50 o   0.3092E-03
   2   6  22      929.98      912.63       11.74 o   0.2799E-03
   3   6  22      331.52      311.95        6.99 o   0.5477E-03
   4   6  22     2123.53     2081.10       19.06 o   0.1819E-03
   5   6  22      208.63      227.18        6.18 o   0.7482E-03
   6   6  22     2516.36     2540.55       21.52 o   0.1628E-03
  -6   7  22      377.52      392.07        8.52 o   0.4843E-03
  -5   7  22       39.92       47.64        4.29 o   0.2382E-02
  -4   7  22      707.56      767.03       11.58 o   0.3169E-03
  -3   7  22      370.38      395.33        9.20 o   0.5046E-03
  -2   7  22      177.02      184.30        7.24 o   0.7917E-03
  -1   7  22     1030.60     1159.17       14.76 o   0.2304E-03
   0   7  22     4892.95     4842.37       32.10 o   0.1197E-03
   1   7  22     1061.98     1182.12       13.68 o   0.2302E-03
   2   7  22      163.73      176.40        5.98 o   0.8076E-03
   3   7  22      393.83      415.62        8.51 o   0.4843E-03
   4   7  22      853.51      903.44       11.64 o   0.2943E-03
   5   7  22       30.01       41.16        3.54 o   0.2922E-02
   6   7  22      364.27      371.13        8.13 o   0.5086E-03
   7   7  22        7.41       12.42        3.50 o   0.1237E-01
  -7   8  22      593.08      609.52       10.67 o   0.3683E-03
  -6   8  22       67.11       69.70        4.36 o   0.1976E-02
  -5   8  22     1505.96     1483.80       16.89 o   0.2189E-03
  -4   8  22      385.78      377.74        8.91 o   0.4915E-03
  -3   8  22      363.65      362.97        9.30 o   0.5108E-03
  -2   8  22     1159.01     1154.12       15.43 o   0.2540E-03
  -1   8  22      442.83      438.77        9.25 o   0.4496E-03
   0   8  22     1142.27     1243.62       12.90 o   0.2364E-03
   1   8  22      415.00      418.01        8.62 o   0.4660E-03
   2   8  22     1149.36     1148.40       14.04 o   0.2561E-03
   3   8  22      340.81      337.79        7.81 o   0.5332E-03
   4   8  22      380.53      360.01        8.00 o   0.4956E-03
   5   8  22     1561.14     1518.81       16.67 o   0.2110E-03
   6   8  22       64.51       65.83        4.08 o   0.2086E-02
   7   8  22      601.02      612.21       10.10 o   0.3695E-03
   8   8  22       10.96        1.65        2.81 o   0.1627E+00
  -8   9  22      120.62      107.44        9.28 o   0.1119E-02
  -7   9  22       70.93       68.20        4.35 o   0.1903E-02
  -6   9  22      231.73      232.71        7.23 o   0.6976E-03
  -5   9  22      722.36      715.49       12.63 o   0.3253E-03
  -4   9  22      164.37      195.29        6.51 o   0.7738E-03
  -3   9  22      123.83      123.87        5.69 o   0.9523E-03
  -2   9  22      191.40      175.69        6.49 o   0.8165E-03
  -1   9  22      895.02      912.06       12.46 o   0.2772E-03
   0   9  22      264.26      240.16        6.25 o   0.6463E-03
   1   9  22      814.37      857.52       10.96 o   0.2790E-03
   2   9  22      212.54      200.24        6.17 o   0.7484E-03
   3   9  22      123.09      102.05        5.16 o   0.1136E-02
   4   9  22      194.26      215.53        6.00 o   0.7388E-03
   5   9  22      739.88      746.51       11.12 o   0.3125E-03
   6   9  22      227.71      230.33        6.35 o   0.7052E-03
   7   9  22       72.37       75.85        4.11 o   0.1761E-02
   8   9  22      154.97      132.17       10.40 o   0.9438E-03
  -6  10  22      122.25      108.16        5.68 o   0.1136E-02
  -5  10  22       72.77       57.69        4.45 o   0.1981E-02
  -4  10  22      265.47      237.72        7.11 o   0.6396E-03
  -3  10  22      304.66      306.17        8.50 o   0.5742E-03
  -2  10  22      223.81      246.86        6.63 o   0.6489E-03
  -1  10  22      264.98      277.06        7.26 o   0.5878E-03
   0  10  22      259.50      210.53        6.51 o   0.6499E-03
   1  10  22      300.74      318.67        6.61 o   0.5291E-03
   2  10  22      218.22      235.60        6.25 o   0.6776E-03
   3  10  22      297.99      308.70        7.00 o   0.5609E-03
   4  10  22      304.85      261.92        7.29 o   0.5816E-03
   5  10  22       69.48       63.89        4.18 o   0.1865E-02
   6  10  22      133.20      114.48        5.49 o   0.1080E-02
  -5  11  22      201.08      209.46        9.36 o   0.7237E-03
  -4  11  22      292.66      273.91        7.52 o   0.5967E-03
  -3  11  22      133.06      154.47        5.30 o   0.9858E-03
  -2  11  22       75.22       77.36        4.59 o   0.1567E-02
  -1  11  22       31.62        9.22        3.20 o   0.8788E-02
   0  11  22      599.78      583.31        9.31 o   0.3623E-03
   1  11  22       18.52        6.78        2.80 o   0.1269E-01
   2  11  22       57.77       63.00        3.59 o   0.1841E-02
   3  11  22      142.05      173.67        4.76 o   0.8876E-03
   4  11  22      319.60      303.33        7.32 o   0.5596E-03
   5  11  22      231.14      236.58        9.48 o   0.6698E-03
  -1  12  22      304.35      307.25       11.45 o   0.5705E-03
   0  12  22       23.85       21.97        4.17 o   0.5081E-02
   1  12  22      306.19      309.40       14.46 o   0.5666E-03
   0   1  23       14.21       17.84        3.49 o   0.6322E-02
   1   1  23       18.03       23.91        3.48 o   0.6971E-02
  -1   2  23     1320.45     1251.33       14.61 o   0.2274E-03
   0   2  23      493.59      441.43        8.62 o   0.4118E-03
   1   2  23     1491.00     1404.65       15.16 o   0.2099E-03
   2   2  23       27.05       32.86        3.69 o   0.3896E-02
  -2   3  23     1537.70     1575.08       16.41 o   0.2177E-03
  -1   3  23      978.47      939.12       12.36 o   0.2754E-03
   0   3  23      364.10      465.01        7.17 o   0.3582E-03
   1   3  23     1012.19      969.85       12.47 o   0.2692E-03
   2   3  23     1528.73     1558.78       15.14 o   0.2193E-03
   3   3  23     3566.07     3375.34       25.51 o   0.1125E-03
  -3   4  23      722.76      759.26        9.70 o   0.3004E-03
  -2   4  23     1391.87     1476.20       15.50 o   0.1879E-03
  -1   4  23     2303.36     2225.53       21.58 o   0.1623E-03
   0   4  23     2359.09     2471.15       19.77 o   0.1499E-03
   1   4  23     2070.20     2016.03       17.36 o   0.1757E-03
   2   4  23     1375.54     1467.69       14.51 o   0.1873E-03
   3   4  23      714.15      724.33        9.61 o   0.3211E-03
   4   4  23      796.30      880.09       10.17 o   0.2549E-03
  -4   5  23     1100.18     1064.91       12.41 o   0.2559E-03
  -3   5  23     1931.72     1873.38       18.17 o   0.1842E-03
  -2   5  23      185.05      163.12        6.17 o   0.8511E-03
  -1   5  23      319.59      356.08        6.55 o   0.5286E-03
   0   5  23      395.57      360.04        7.22 o   0.4813E-03
   1   5  23      306.00      348.95        6.44 o   0.5308E-03
   2   5  23      268.82      241.18        5.94 o   0.6367E-03
   3   5  23     1904.52     1858.69       15.67 o   0.1878E-03
   4   5  23      977.09      962.22       11.26 o   0.2775E-03
   5   5  23     1420.40     1269.29       14.12 o   0.2003E-03
  -5   6  23     1661.64     1613.61       17.73 o   0.1915E-03
  -4   6  23       33.91       38.37        4.13 o   0.3474E-02
  -3   6  23      146.93      133.68        6.45 o   0.9968E-03
  -2   6  23      223.19      249.41        7.52 o   0.6571E-03
  -1   6  23      109.23      127.75        5.51 o   0.1158E-02
   0   6  23     1627.43     1629.52       17.14 o   0.2120E-03
   1   6  23      154.06      169.85        5.63 o   0.9312E-03
   2   6  23      188.65      222.88        5.94 o   0.7034E-03
   3   6  23      114.29      122.83        4.59 o   0.1071E-02
   4   6  23       31.01       40.32        3.68 o   0.3150E-02
   5   6  23     1757.62     1734.71       16.84 o   0.1895E-03
   6   6  23      886.42      892.77       11.86 o   0.2942E-03
  -6   7  23      639.56      650.69       10.55 o   0.3567E-03
  -5   7  23       93.82       82.34        5.04 o   0.1381E-02
  -4   7  23      297.72      296.27        8.14 o   0.5628E-03
  -3   7  23      594.49      602.65       11.25 o   0.3650E-03
  -2   7  23      682.76      669.07       12.56 o   0.3444E-03
  -1   7  23      622.37      704.74       11.28 o   0.3023E-03
   0   7  23        6.99        6.60        3.90 o   0.3433E-01
   1   7  23      637.20      748.15       10.46 o   0.2789E-03
   2   7  23      597.06      607.26        9.67 o   0.3577E-03
   3   7  23      654.40      669.00       10.55 o   0.3406E-03
   4   7  23      301.77      294.77        6.98 o   0.5742E-03
   5   7  23       86.11       67.00        4.28 o   0.1595E-02
   6   7  23      600.43      619.86        9.42 o   0.3728E-03
   7   7  23      617.85      542.33       11.17 o   0.3547E-03
  -7   8  23      108.45      132.74        4.84 o   0.1065E-02
  -6   8  23      981.21     1005.13       13.43 o   0.2702E-03
  -5   8  23      519.00      530.09       10.02 o   0.3971E-03
  -4   8  23      326.56      319.25        8.47 o   0.5489E-03
  -3   8  23      129.87      152.42        6.10 o   0.9106E-03
  -2   8  23       26.62       42.03        4.25 o   0.2703E-02
  -1   8  23     1372.46     1327.76       15.14 o   0.2269E-03
   0   8  23        2.31       14.45        3.12 o   0.1470E-01
   1   8  23     1416.24     1378.24       15.44 o   0.2245E-03
   2   8  23       41.46       55.56        4.15 o   0.2080E-02
   3   8  23      155.91      175.05        5.56 o   0.8285E-03
   4   8  23      320.93      315.47        7.16 o   0.5551E-03
   5   8  23      488.88      472.11        8.88 o   0.4203E-03
   6   8  23      920.19      940.21       12.81 o   0.2812E-03
   7   8  23      105.04      146.16        4.56 o   0.9486E-03
   8   8  23       -2.13        0.37        2.87 o   0.6864E-01
  -7   9  23      350.34      313.43        8.64 o   0.5242E-03
  -6   9  23       30.12       44.93        3.74 o   0.2933E-02
  -5   9  23       54.21       56.73        4.33 o   0.2068E-02
  -4   9  23       80.40       97.97        4.85 o   0.1332E-02
  -3   9  23      765.92      788.05       12.05 o   0.2935E-03
  -2   9  23     1549.68     1612.05       17.99 o   0.1994E-03
  -1   9  23      135.21      150.34        5.25 o   0.9976E-03
   0   9  23      505.11      580.35        8.72 o   0.3341E-03
   1   9  23      177.37      186.27        5.32 o   0.8447E-03
   2   9  23     1489.05     1537.15       15.79 o   0.2081E-03
   3   9  23      676.38      685.36       10.23 o   0.3247E-03
   4   9  23       91.87      109.06        4.53 o   0.1211E-02
   5   9  23       70.53       65.60        4.47 o   0.1811E-02
   6   9  23       35.12       48.53        3.46 o   0.2729E-02
   7   9  23      382.00      334.21        9.28 o   0.4939E-03
  -6  10  23        0.17        9.69        3.06 o   0.1268E-01
  -5  10  23      299.56      289.18        7.72 o   0.5569E-03
  -4  10  23      159.07      185.73        5.82 o   0.7434E-03
  -3  10  23      103.03       94.80        5.26 o   0.1314E-02
  -2  10  23      175.30      141.98        5.84 o   0.8951E-03
  -1  10  23      501.46      493.73        9.32 o   0.4148E-03
   0  10  23        6.39        1.33        2.94 o   0.8973E-01
   1  10  23      439.82      450.84        7.47 o   0.4412E-03
   2  10  23      181.33      146.76        5.52 o   0.8698E-03
   3  10  23      109.51       94.30        4.49 o   0.1292E-02
   4  10  23      205.02      229.08        5.74 o   0.6445E-03
   5  10  23      352.13      325.49        8.39 o   0.5217E-03
   6  10  23        8.38        9.55        3.20 o   0.1408E-01
  -4  11  23       38.69       57.46        5.43 o   0.2426E-02
  -3  11  23       55.15       44.92        3.99 o   0.2570E-02
  -2  11  23       57.68       52.82        3.88 o   0.2099E-02
  -1  11  23      211.63      239.35        6.20 o   0.6859E-03
   0  11  23     3318.57     3430.07       22.60 o   0.1396E-03
   1  11  23      199.26      228.87        5.98 o   0.7021E-03
   2  11  23       30.61       33.94        2.97 o   0.3018E-02
   3  11  23       55.38       55.08        3.66 o   0.2217E-02
   4  11  23       61.88       85.96        6.67 o   0.1618E-02
   0   0  24        7.40        5.17        6.03 o   0.2613E-01
   0   1  24     1628.72     1641.37       15.88 o   0.1844E-03
   1   1  24     1239.00     1035.94       13.91 o   0.2121E-03
  -1   2  24      702.43      647.14       10.81 o   0.3307E-03
   0   2  24        3.56       18.85        3.03 o   0.7616E-02
   1   2  24      671.17      634.09       10.58 o   0.3439E-03
   2   2  24       17.90       19.32        3.44 o   0.4172E-02
  -2   3  24     1820.93     1793.55       17.70 o   0.1962E-03
  -1   3  24     1166.67     1141.73       13.62 o   0.2521E-03
   0   3  24      221.01      247.90        6.25 o   0.7212E-03
   1   3  24     1003.36      979.32       12.15 o   0.2745E-03
   2   3  24     2009.01     1942.99       15.96 o   0.1802E-03
   3   3  24       78.74       69.98        4.25 o   0.1617E-02
  -3   4  24      533.57      563.07        8.98 o   0.3730E-03
  -2   4  24      403.25      430.63        8.07 o   0.4357E-03
  -1   4  24     1183.06     1058.85       13.73 o   0.2238E-03
   0   4  24      283.59      375.37        6.46 o   0.4504E-03
   1   4  24     1105.93     1016.85       12.27 o   0.2398E-03
   2   4  24      458.10      477.91        7.76 o   0.4142E-03
   3   4  24      503.58      524.14        8.15 o   0.3918E-03
   4   4  24      125.54      124.85        4.69 o   0.1165E-02
  -4   5  24      718.14      726.20       10.27 o   0.3204E-03
  -3   5  24     1323.05     1351.59       14.65 o   0.2217E-03
  -2   5  24     1448.38     1458.91       15.97 o   0.2238E-03
  -1   5  24      430.66      463.04        8.04 o   0.4237E-03
   0   5  24      177.29      138.23        5.17 o   0.8668E-03
   1   5  24      482.00      511.45        8.45 o   0.3998E-03
   2   5  24     1462.54     1477.68       14.24 o   0.2233E-03
   3   5  24     1177.99     1223.96       12.36 o   0.2286E-03
   4   5  24      638.19      663.76        9.01 o   0.3289E-03
   5   5  24       20.51        4.30        3.23 o   0.9203E-01
  -5   6  24      529.85      509.09        9.64 o   0.4005E-03
  -4   6  24       10.27        4.04        3.73 o   0.4259E-01
  -3   6  24       65.39       59.23        4.96 o   0.1561E-02
  -2   6  24      136.67      172.35        6.25 o   0.7889E-03
  -1   6  24     1283.74     1239.70       15.61 o   0.2389E-03
   0   6  24       93.50       54.48        5.00 o   0.1714E-02
   1   6  24     1192.43     1186.69       13.86 o   0.2411E-03
   2   6  24      153.00      201.73        5.43 o   0.6846E-03
   3   6  24       71.80       61.09        4.01 o   0.1531E-02
   4   6  24        5.07        5.87        3.20 o   0.2527E-01
   5   6  24      539.10      536.53        9.32 o   0.3924E-03
   6   6  24      471.01      470.50        8.77 o   0.4152E-03
  -6   7  24      365.24      366.59        8.81 o   0.5093E-03
  -5   7  24      949.98      952.73       13.05 o   0.2826E-03
  -4   7  24      236.55      228.67        7.17 o   0.6780E-03
  -3   7  24      338.06      431.96        8.56 o   0.4180E-03
  -2   7  24      168.59      177.82        6.85 o   0.8132E-03
  -1   7  24      284.45      256.18        7.96 o   0.6108E-03
   0   7  24      759.16      700.69       11.72 o   0.3145E-03
   1   7  24      307.83      290.14        7.37 o   0.5737E-03
   2   7  24      111.14      125.48        4.99 o   0.1049E-02
   3   7  24      293.21      383.35        7.16 o   0.4524E-03
   4   7  24      250.23      234.63        6.24 o   0.6591E-03
   5   7  24      933.48      940.04       11.27 o   0.2865E-03
   6   7  24      348.30      349.49        8.49 o   0.5256E-03
   7   7  24      110.89       71.09        5.10 o   0.1310E-02
  -7   8  24       38.71       49.11        3.66 o   0.2402E-02
  -6   8  24       43.07       50.81        3.87 o   0.2200E-02
  -5   8  24      912.56      932.36       13.19 o   0.2891E-03
  -4   8  24      201.76      213.33        6.75 o   0.7595E-03
  -3   8  24     1128.68     1102.68       15.17 o   0.2485E-03
  -2   8  24      487.22      520.13       10.11 o   0.4040E-03
  -1   8  24      411.15      398.30        8.50 o   0.4707E-03
   0   8  24       57.31       62.76        3.90 o   0.2270E-02
   1   8  24      474.42      467.81        8.63 o   0.4297E-03
   2   8  24      480.39      518.74        9.01 o   0.4026E-03
   3   8  24     1059.07     1033.31       13.21 o   0.2575E-03
   4   8  24      216.68      220.48        5.83 o   0.7322E-03
   5   8  24      900.98      896.45       12.70 o   0.2900E-03
   6   8  24       62.43       55.07        4.50 o   0.2097E-02
   7   8  24       44.42       53.87        3.80 o   0.2206E-02
   8   8  24      184.30      180.26       15.28 o   0.8342E-03
  -6   9  24      186.55      195.64        6.22 o   0.8021E-03
  -5   9  24      739.77      711.25       11.80 o   0.3276E-03
  -4   9  24      195.30      196.80        6.68 o   0.7862E-03
  -3   9  24        1.51        7.53        3.12 o   0.1454E-01
  -2   9  24      804.11      787.74       12.23 o   0.3102E-03
  -1   9  24      895.98      902.56       12.94 o   0.2794E-03
   0   9  24      300.44      231.37        7.31 o   0.5920E-03
   1   9  24      835.71      866.34       10.32 o   0.2766E-03
   2   9  24      754.48      746.58       10.16 o   0.3242E-03
   3   9  24        7.22        5.47        2.76 o   0.2175E-01
   4   9  24      208.51      200.54        6.16 o   0.7589E-03
   5   9  24      782.39      708.55       11.61 o   0.3073E-03
   6   9  24      154.59      142.43        6.31 o   0.9743E-03
  -5  10  24       66.47       53.73        4.65 o   0.2063E-02
  -4  10  24      299.25      303.86        7.73 o   0.5748E-03
  -3  10  24       62.28       76.27        4.19 o   0.1690E-02
  -2  10  24      221.48      263.75        6.47 o   0.5819E-03
  -1  10  24      352.57      333.77        7.92 o   0.5218E-03
   0  10  24      173.75      185.32        5.89 o   0.7278E-03
   1  10  24      353.25      321.98        7.26 o   0.5217E-03
   2  10  24      270.05      305.53        6.11 o   0.5356E-03
   3  10  24       93.33       94.06        3.92 o   0.1416E-02
   4  10  24      284.02      306.20        6.56 o   0.5505E-03
   5  10  24       51.28       35.95        4.00 o   0.2955E-02
  -2  11  24      219.64      251.07        6.81 o   0.6428E-03
  -1  11  24       94.69      104.09        5.03 o   0.1207E-02
   0  11  24      261.84      270.47        9.68 o   0.5813E-03
   1  11  24       86.31       82.94        4.78 o   0.1487E-02
   2  11  24      277.70      293.74        8.26 o   0.5930E-03
   0   1  25       36.58       15.03        3.72 o   0.3953E-02
   1   1  25     9928.00     9943.40       48.99 o   0.8516E-04
  -1   2  25      952.25     1065.35       11.82 o   0.2336E-03
   0   2  25       51.29       64.45        3.89 o   0.1720E-02
   1   2  25     1041.49     1145.30       12.79 o   0.2275E-03
   2   2  25      323.10      358.28        7.36 o   0.5486E-03
  -2   3  25     1507.65     1579.69       15.04 o   0.2102E-03
  -1   3  25     2056.23     1952.30       17.85 o   0.1591E-03
   0   3  25      136.73      146.58        5.26 o   0.9397E-03
   1   3  25     2089.91     1972.29       17.45 o   0.1556E-03
   2   3  25     1742.00     1813.67       15.81 o   0.1962E-03
   3   3  25       38.37       21.94        3.70 o   0.3876E-02
  -3   4  25     1868.56     1783.77       17.70 o   0.1839E-03
  -2   4  25       99.16       93.45        4.77 o   0.1402E-02
  -1   4  25      281.63      262.96        6.99 o   0.6158E-03
   0   4  25      374.87      312.77        7.25 o   0.5005E-03
   1   4  25      322.81      301.54        7.10 o   0.5573E-03
   2   4  25      125.30      123.66        4.55 o   0.1119E-02
   3   4  25     1960.17     1887.08       16.35 o   0.1815E-03
   4   4  25       58.79       85.85        3.93 o   0.1340E-02
  -4   5  25     1194.21     1256.72       13.11 o   0.2259E-03
  -3   5  25     1647.92     1641.12       16.35 o   0.1967E-03
  -2   5  25       34.64       31.76        3.71 o   0.5142E-02
  -1   5  25     1001.51      958.42       12.52 o   0.2733E-03
   0   5  25        5.27        3.17        3.06 o   0.8563E-01
   1   5  25     1106.59     1052.54       12.75 o   0.2568E-03
   2   5  25       37.20       33.64        3.50 o   0.4736E-02
   3   5  25     1651.49     1641.82       15.60 o   0.1960E-03
   4   5  25     1185.61     1245.45       12.49 o   0.2277E-03
   5   5  25     1416.49     1520.89       15.23 o   0.1894E-03
  -5   6  25       31.70       33.63        3.67 o   0.3851E-02
  -4   6  25      681.62      701.49       11.01 o   0.3398E-03
  -3   6  25     1026.56     1040.05       14.38 o   0.2525E-03
  -2   6  25      135.72      115.74        6.12 o   0.1086E-02
  -1   6  25      225.25      220.81        7.31 o   0.6700E-03
   0   6  25        5.40        8.66        3.63 o   0.2948E-01
   1   6  25      196.88      204.53        6.25 o   0.6952E-03
   2   6  25       84.39       80.02        4.57 o   0.1525E-02
   3   6  25     1024.40     1065.06       12.79 o   0.2421E-03
   4   6  25      632.13      653.98        9.54 o   0.3565E-03
   5   6  25       23.70       30.34        3.36 o   0.4127E-02
   6   6  25      125.76      134.16        5.07 o   0.1112E-02
  -6   7  25      128.31      113.85        5.14 o   0.1112E-02
  -5   7  25      202.22      207.66        6.47 o   0.7103E-03
  -4   7  25      232.32      230.74        6.89 o   0.7005E-03
  -3   7  25       53.49       60.49        4.53 o   0.2013E-02
  -2   7  25       54.74       39.38        4.70 o   0.2512E-02
  -1   7  25      102.50       80.48        5.25 o   0.1387E-02
   0   7  25      134.56      128.95        5.45 o   0.1033E-02
   1   7  25      127.71       92.23        5.33 o   0.1207E-02
   2   7  25       65.88       42.31        4.13 o   0.2344E-02
   3   7  25       62.84       67.19        4.25 o   0.1827E-02
   4   7  25      210.48      210.02        6.10 o   0.7512E-03
   5   7  25      214.19      222.40        5.94 o   0.6688E-03
   6   7  25       95.68       95.24        4.64 o   0.1267E-02
   7   7  25      374.46      351.03        8.49 o   0.5009E-03
  -7   8  25      391.65      402.54        9.11 o   0.4825E-03
  -6   8  25      130.04      147.56        5.46 o   0.9312E-03
  -5   8  25       38.22       68.18        3.58 o   0.1887E-02
  -4   8  25      326.70      321.75        7.99 o   0.5485E-03
  -3   8  25      191.99      149.69        6.40 o   0.8210E-03
  -2   8  25       11.35       13.43        3.39 o   0.1215E-01
  -1   8  25       94.37       83.51        4.52 o   0.1446E-02
   0   8  25     1637.46     1716.41       15.86 o   0.1689E-03
   1   8  25      114.26       91.94        4.58 o   0.1293E-02
   2   8  25       19.95       20.09        3.24 o   0.7009E-02
   3   8  25      234.43      183.43        6.19 o   0.7074E-03
   4   8  25      311.03      304.86        6.75 o   0.5673E-03
   5   8  25       45.06       68.55        3.70 o   0.1930E-02
   6   8  25      107.58      120.32        5.41 o   0.1106E-02
   7   8  25      413.94      430.60       10.49 o   0.4593E-03
  -6   9  25       73.11       79.24        6.13 o   0.1717E-02
  -5   9  25       42.50       30.04        3.77 o   0.3226E-02
  -4   9  25       51.36       72.49        3.55 o   0.1700E-02
  -3   9  25       -1.32        0.68        2.74 o   0.2264E+00
  -2   9  25      672.36      664.55       11.33 o   0.3478E-03
  -1   9  25      259.07      241.95        7.35 o   0.6452E-03
   0   9  25        7.06        3.39        2.91 o   0.1915E+00
   1   9  25      218.24      204.19        5.72 o   0.7291E-03
   2   9  25      678.82      661.81        9.18 o   0.3456E-03
   3   9  25        6.15        1.34        2.40 o   0.1077E+00
   4   9  25       37.90       46.64        3.28 o   0.2612E-02
   5   9  25       39.55       23.54        4.14 o   0.3755E-02
   6   9  25       89.58       83.71        5.83 o   0.1571E-02
  -4  10  25        0.51        4.84        2.94 o   0.3915E-01
  -3  10  25       82.02       61.89        4.48 o   0.1627E-02
  -2  10  25     2057.33     2099.06       19.35 o   0.1767E-03
  -1  10  25       43.40       29.52        3.69 o   0.3172E-02
   0  10  25      920.98      892.28       12.47 o   0.2902E-03
   1  10  25       41.13       32.57        3.39 o   0.2960E-02
   2  10  25     2144.65     2210.33       18.03 o   0.1671E-03
   3  10  25       59.73       41.80        3.32 o   0.2210E-02
   4  10  25       11.35       12.48        3.16 o   0.1087E-01
   0   1  26     1381.35     1505.80       14.29 o   0.1774E-03
   1   1  26      162.94      143.98        5.28 o   0.9575E-03
  -1   2  26      688.08      656.32       10.07 o   0.3376E-03
   0   2  26      909.46      825.58       11.18 o   0.2806E-03
   1   2  26      601.75      567.78        9.81 o   0.3661E-03
   2   2  26      696.56      591.56       10.53 o   0.3288E-03
  -2   3  26      722.99      747.60       10.60 o   0.3250E-03
  -1   3  26       23.78       28.58        3.58 o   0.3949E-02
   0   3  26     1376.13     1433.51       14.89 o   0.2284E-03
   1   3  26       58.25       57.46        3.99 o   0.2099E-02
   2   3  26      771.80      783.16       10.68 o   0.3211E-03
   3   3  26      147.29      127.52        5.42 o   0.1053E-02
  -3   4  26     1155.40     1217.35       13.46 o   0.2219E-03
  -2   4  26      705.49      676.50       10.39 o   0.3269E-03
  -1   4  26     1410.57     1400.92       15.04 o   0.2273E-03
   0   4  26      431.84      458.23        8.04 o   0.3780E-03
   1   4  26     1389.01     1380.22       14.98 o   0.2293E-03
   2   4  26      742.37      715.95       10.38 o   0.3174E-03
   3   4  26     1047.78     1125.58       12.27 o   0.2269E-03
   4   4  26     2863.06     2906.90       22.30 o   0.1591E-03
  -4   5  26      679.95      734.17        9.98 o   0.3226E-03
  -3   5  26      561.99      548.93        9.64 o   0.3653E-03
  -2   5  26      797.73      852.39       11.06 o   0.2810E-03
  -1   5  26      706.61      700.50       10.33 o   0.3364E-03
   0   5  26      482.04      392.71        8.02 o   0.4155E-03
   1   5  26      731.54      716.40       10.18 o   0.3276E-03
   2   5  26      794.14      854.87       10.52 o   0.2780E-03
   3   5  26      567.07      560.88        8.80 o   0.3616E-03
   4   5  26      674.42      732.22        9.78 o   0.3226E-03
   5   5  26      228.45      243.37        6.07 o   0.6263E-03
  -5   6  26        3.18        1.54        3.10 o   0.1730E+00
  -4   6  26      367.46      321.36        8.42 o   0.5075E-03
  -3   6  26     1365.29     1293.81       17.13 o   0.2207E-03
  -2   6  26       15.55       17.39        3.96 o   0.8388E-02
  -1   6  26     1374.30     1397.07       16.51 o   0.2182E-03
   0   6  26      327.53      309.11        7.83 o   0.5491E-03
   1   6  26     1352.54     1389.81       16.34 o   0.2157E-03
   2   6  26       13.85       17.38        3.31 o   0.8487E-02
   3   6  26     1235.12     1165.13       15.08 o   0.2336E-03
   4   6  26      374.22      334.03        7.81 o   0.5011E-03
   5   6  26        4.92        0.67        2.76 o   0.1138E+00
   6   6  26      373.73      316.73        7.88 o   0.5017E-03
  -6   7  26       27.54       26.33        3.13 o   0.4357E-02
  -5   7  26      113.59      115.57        4.89 o   0.1118E-02
  -4   7  26      122.45      117.04        5.37 o   0.1109E-02
  -3   7  26      461.62      476.42        9.33 o   0.4271E-03
  -2   7  26       52.83       74.62        4.23 o   0.1759E-02
  -1   7  26      338.82      364.77        8.08 o   0.5003E-03
   0   7  26     2187.24     2180.41       18.92 o   0.1795E-03
   1   7  26      332.80      359.96        7.51 o   0.5026E-03
   2   7  26       54.07       78.01        4.12 o   0.1677E-02
   3   7  26      511.51      506.47        9.37 o   0.4097E-03
   4   7  26       81.99       76.64        4.45 o   0.1554E-02
   5   7  26       99.11      108.41        4.32 o   0.1189E-02
   6   7  26       22.80       24.83        3.40 o   0.4587E-02
   7   7  26      679.23      721.01       11.62 o   0.3287E-03
  -6   8  26       55.04       47.09        3.91 o   0.2255E-02
  -5   8  26       79.85       77.14        4.42 o   0.1636E-02
  -4   8  26       35.82       43.91        3.55 o   0.2482E-02
  -3   8  26       85.05       60.02        4.29 o   0.1760E-02
  -2   8  26      139.85      151.93        5.53 o   0.9674E-03
  -1   8  26       80.36       94.35        4.33 o   0.1366E-02
   0   8  26       58.64       44.17        3.76 o   0.2092E-02
   1   8  26       75.60       99.11        4.07 o   0.1284E-02
   2   8  26      125.47      151.44        4.70 o   0.9356E-03
   3   8  26       84.00       55.69        4.22 o   0.1851E-02
   4   8  26        9.20       13.69        2.85 o   0.8357E-02
   5   8  26       81.00       82.41        5.33 o   0.1559E-02
   6   8  26       50.94       40.05        4.29 o   0.2582E-02
  -5   9  26      563.73      516.64       13.03 o   0.3751E-03
  -4   9  26      302.77      303.44        7.67 o   0.5485E-03
  -3   9  26       47.36       56.56        3.60 o   0.2388E-02
  -2   9  26      148.33      120.76        5.45 o   0.1008E-02
  -1   9  26       24.84       31.49        3.40 o   0.3869E-02
   0   9  26      818.19      868.89       11.61 o   0.3064E-03
   1   9  26       17.34       33.44        2.73 o   0.3562E-02
   2   9  26      143.91      113.92        4.26 o   0.1044E-02
   3   9  26       47.89       63.87        2.90 o   0.2087E-02
   4   9  26      288.79      281.73        7.48 o   0.5861E-03
   5   9  26      523.88      480.07       12.73 o   0.3946E-03
  -3  10  26      216.64      161.92        9.05 o   0.7722E-03
  -2  10  26      181.75      183.91        5.85 o   0.8080E-03
  -1  10  26      337.01      385.88        7.32 o   0.4265E-03
   0  10  26      197.57      313.76        6.16 o   0.4922E-03
   1  10  26      356.30      406.59        8.76 o   0.4120E-03
   2  10  26      183.34      177.26        7.73 o   0.8266E-03
   3  10  26      194.61      173.61       10.79 o   0.7948E-03
   0   1  27      289.26      280.89        6.62 o   0.6009E-03
   1   1  27       42.87       46.59        3.75 o   0.2434E-02
  -1   2  27      558.39      550.07        9.48 o   0.3878E-03
   0   2  27     3565.39     3346.76       23.23 o   0.1149E-03
   1   2  27      700.77      669.40       10.53 o   0.3331E-03
   2   2  27      120.20       71.15        5.07 o   0.1467E-02
  -2   3  27     1515.66     1432.66       16.11 o   0.2041E-03
  -1   3  27      224.73      211.07        6.28 o   0.7102E-03
   0   3  27        6.59       29.99        3.42 o   0.5445E-02
   1   3  27      230.12      213.85        6.37 o   0.7001E-03
   2   3  27     1443.38     1343.68       15.17 o   0.2069E-03
   3   3  27       39.24       42.07        3.64 o   0.3234E-02
  -3   4  27       32.25       31.71        3.50 o   0.2882E-02
  -2   4  27      459.52      471.69        8.17 o   0.4056E-03
  -1   4  27      659.71      730.89       10.02 o   0.3120E-03
   0   4  27     1804.59     1788.00       16.42 o   0.1947E-03
   1   4  27      769.38      847.68       10.87 o   0.2842E-03
   2   4  27      445.41      472.07        8.31 o   0.3960E-03
   3   4  27       42.23       45.18        3.67 o   0.2095E-02
   4   4  27      529.06      526.25        8.77 o   0.4025E-03
  -4   5  27      131.82      135.04        4.91 o   0.1061E-02
  -3   5  27      168.25      155.22        5.53 o   0.8804E-03
  -2   5  27       15.93       20.43        3.47 o   0.8319E-02
  -1   5  27        5.78        1.67        3.14 o   0.1006E+00
   0   5  27     1579.65     1627.60       14.97 o   0.1967E-03
   1   5  27        8.17        5.42        3.20 o   0.3525E-01
   2   5  27       16.22       22.76        3.17 o   0.6040E-02
   3   5  27      139.25      138.53        4.85 o   0.9568E-03
   4   5  27      102.97      103.11        4.26 o   0.1305E-02
   5   5  27      144.24      139.40        5.33 o   0.9268E-03
  -5   6  27      320.33      354.89        7.86 o   0.5266E-03
  -4   6  27       96.90      101.26        4.81 o   0.1365E-02
  -3   6  27      628.71      554.15       11.76 o   0.3542E-03
  -2   6  27     1358.59     1327.50       16.94 o   0.2299E-03
  -1   6  27      177.37      203.60        6.74 o   0.7490E-03
   0   6  27        4.62       11.80        3.29 o   0.1304E-01
   1   6  27      176.14      205.17        6.20 o   0.7387E-03
   2   6  27     1235.94     1201.17       15.85 o   0.2413E-03
   3   6  27      695.40      617.41       11.55 o   0.3324E-03
   4   6  27      100.64      108.71        4.67 o   0.1298E-02
   5   6  27      310.78      372.99        7.26 o   0.4863E-03
   6   6  27      102.00      125.90        4.68 o   0.1066E-02
  -6   7  27      504.48      462.85        9.86 o   0.4148E-03
  -5   7  27      212.67      197.74        6.22 o   0.7457E-03
  -4   7  27      323.18      327.13        7.61 o   0.5435E-03
  -3   7  27      449.84      443.97        8.92 o   0.4207E-03
  -2   7  27      357.19      367.57        8.26 o   0.5025E-03
  -1   7  27      908.93      893.97       12.44 o   0.2860E-03
   0   7  27       15.09       18.65        3.08 o   0.6031E-02
   1   7  27      932.63      909.91       12.47 o   0.2811E-03
   2   7  27      353.41      345.07        8.12 o   0.5207E-03
   3   7  27      452.11      448.18        8.44 o   0.4169E-03
   4   7  27      308.32      315.74        7.22 o   0.5537E-03
   5   7  27      202.09      181.49        6.94 o   0.7813E-03
   6   7  27      496.36      455.66        9.93 o   0.4165E-03
   7   7  27      139.48       94.12        7.94 o   0.1112E-02
  -6   8  27       80.84       86.64       11.37 o   0.1594E-02
  -5   8  27      280.65      243.73        7.76 o   0.6148E-03
  -4   8  27      147.85      138.55        4.80 o   0.9633E-03
  -3   8  27       15.45       11.69        3.02 o   0.1511E-01
  -2   8  27       47.48       37.92        3.74 o   0.3141E-02
  -1   8  27       41.31       62.60        3.36 o   0.2208E-02
   0   8  27      529.73      553.81        9.59 o   0.3772E-03
   1   8  27       43.31       67.84        3.20 o   0.2029E-02
   2   8  27       39.76       32.70        3.43 o   0.3709E-02
   3   8  27       16.36       15.66        2.87 o   0.9121E-02
   4   8  27      172.76      162.33        5.90 o   0.8629E-03
   5   8  27      218.01      185.77        7.19 o   0.7428E-03
   6   8  27       78.66       84.52        7.66 o   0.1630E-02
  -4   9  27      148.07      158.68        6.97 o   0.9110E-03
  -3   9  27      714.90      742.28       10.76 o   0.3174E-03
  -2   9  27       65.67       75.61        3.93 o   0.1704E-02
  -1   9  27       10.76        4.35        2.78 o   0.1807E-01
   0   9  27       36.38       63.63        3.29 o   0.2079E-02
   1   9  27        2.51        0.05        2.44 o   0.2046E+00
   2   9  27       65.99       77.51        3.49 o   0.1650E-02
   3   9  27      680.30      713.79       11.24 o   0.3223E-03
   4   9  27      147.98      168.75        9.87 o   0.8443E-03
   0  10  27       79.12       63.95       11.76 o   0.1659E-02
   0   0  28     3524.07     3592.36       47.62 o   0.1272E-03
   0   1  28        4.57        0.05        3.27 o   0.7598E-01
   1   1  28      367.07      316.90        7.39 o   0.5080E-03
  -1   2  28     2270.45     2250.91       19.43 o   0.1603E-03
   0   2  28        6.11        0.45        3.30 o   0.1743E+00
   1   2  28     2195.98     2210.24       18.47 o   0.1684E-03
   2   2  28       14.53       15.64        3.35 o   0.7642E-02
  -2   3  28      770.34      807.87       10.76 o   0.2923E-03
  -1   3  28      259.43      246.51        6.82 o   0.6366E-03
   0   3  28       35.50       28.82        3.95 o   0.4403E-02
   1   3  28      316.71      294.10        6.87 o   0.5599E-03
   2   3  28      709.79      755.67       10.34 o   0.3001E-03
   3   3  28      415.32      484.86        8.22 o   0.3723E-03
  -3   4  28      237.72      205.03        6.08 o   0.6938E-03
  -2   4  28       78.56       57.58        4.24 o   0.1905E-02
  -1   4  28      680.81      642.18       10.01 o   0.3396E-03
   0   4  28     1317.36     1267.23       14.10 o   0.2332E-03
   1   4  28      731.43      692.41       10.85 o   0.3248E-03
   2   4  28       77.81       56.02        4.24 o   0.1939E-02
   3   4  28      212.13      175.92        5.99 o   0.7615E-03
   4   4  28        3.76        3.12        2.80 o   0.6105E-01
  -4   5  28      375.47      416.98        7.42 o   0.4597E-03
  -3   5  28        3.64        1.00        3.04 o   0.1044E+00
  -2   5  28     1047.80     1025.33       12.66 o   0.2625E-03
  -1   5  28      271.51      241.76        6.39 o   0.6328E-03
   0   5  28      248.89      225.45        5.85 o   0.6774E-03
   1   5  28      283.94      254.54        6.47 o   0.6116E-03
   2   5  28     1187.52     1159.87       13.39 o   0.2437E-03
   3   5  28        3.37        2.79        2.57 o   0.5366E-01
   4   5  28      411.19      445.55        7.73 o   0.4471E-03
   5   5  28      543.80      548.02        9.34 o   0.3848E-03
  -5   6  28       99.23      101.98        4.77 o   0.1347E-02
  -4   6  28       26.33       27.27        3.60 o   0.4344E-02
  -3   6  28       39.71       30.75        4.25 o   0.3695E-02
  -2   6  28     1922.37     1853.43       20.97 o   0.1790E-03
  -1   6  28      735.34      711.28       12.05 o   0.3286E-03
   0   6  28       85.37       80.56        4.92 o   0.1636E-02
   1   6  28      684.46      663.78       11.44 o   0.3434E-03
   2   6  28     1936.20     1861.67       22.14 o   0.1772E-03
   3   6  28       45.91       32.28        4.21 o   0.3408E-02
   4   6  28       24.94       29.43        3.24 o   0.3916E-02
   5   6  28       79.85       79.07        4.63 o   0.1666E-02
   6   6  28      636.20      561.22       10.15 o   0.3519E-03
  -6   7  28       -2.57        4.01        3.58 o   0.1053E+00
  -5   7  28       56.68       61.11        3.95 o   0.2136E-02
  -4   7  28       49.33       52.20        4.01 o   0.2481E-02
  -3   7  28      113.85      129.38        5.02 o   0.1147E-02
  -2   7  28      902.21      862.11       13.19 o   0.2888E-03
  -1   7  28      285.38      300.67        7.18 o   0.5766E-03
   0   7  28      200.83      180.66        6.20 o   0.8097E-03
   1   7  28      261.37      278.08        7.22 o   0.6065E-03
   2   7  28      840.39      821.29       12.56 o   0.3049E-03
   3   7  28      129.92      140.80        4.96 o   0.1070E-02
   4   7  28       37.43       44.36        3.45 o   0.2921E-02
   5   7  28       75.91       88.42        4.52 o   0.1501E-02
   6   7  28        2.38        0.94        3.52 o   0.7788E-01
  -5   8  28      247.04      232.97       17.73 o   0.6731E-03
  -4   8  28        3.64        2.00        2.64 o   0.2008E+00
  -3   8  28      233.09      202.80        6.45 o   0.7090E-03
  -2   8  28      356.89      321.82        8.11 o   0.5183E-03
  -1   8  28      981.99      981.59       13.05 o   0.2782E-03
   0   8  28        5.24        0.06        3.18 o   0.1495E-01
   1   8  28     1058.28     1010.25       13.51 o   0.2594E-03
   2   8  28      363.90      336.36        7.27 o   0.5109E-03
   3   8  28      297.13      265.49        6.78 o   0.5904E-03
   4   8  28        0.11        1.49        2.96 o   0.2388E+00
   5   8  28      234.92      216.27       11.99 o   0.7036E-03
  -2   9  28      119.13      108.79        5.65 o   0.1134E-02
  -1   9  28      180.19      198.78        6.32 o   0.7868E-03
   0   9  28       12.36        3.86        3.10 o   0.1196E+00
   1   9  28      192.14      203.19        6.44 o   0.7896E-03
   2   9  28      103.25       91.76        6.16 o   0.1278E-02
   0   1  29     1042.37     1084.70       11.66 o   0.2314E-03
   1   1  29     1206.37     1182.36       12.65 o   0.2489E-03
  -1   2  29      984.18      933.73       12.09 o   0.2679E-03
   0   2  29      204.45      161.78        6.21 o   0.7915E-03
   1   2  29      913.41      859.32       11.23 o   0.2791E-03
   2   2  29     2549.17     2556.17       20.43 o   0.1606E-03
  -2   3  29      342.02      356.86        6.83 o   0.5293E-03
  -1   3  29     1298.05     1244.76       14.39 o   0.2208E-03
   0   3  29      169.82      169.76        5.73 o   0.8661E-03
   1   3  29     1228.54     1189.52       14.06 o   0.2305E-03
   2   3  29      370.10      389.21        7.66 o   0.4954E-03
   3   3  29        1.49       18.99        3.07 o   0.5967E-02
  -3   4  29       95.31       76.96        4.04 o   0.1506E-02
  -2   4  29      277.97      292.88        6.70 o   0.6111E-03
  -1   4  29      728.16      727.14       10.45 o   0.3299E-03
   0   4  29     2571.55     2597.24       21.02 o   0.1666E-03
   1   4  29      657.49      674.04        9.99 o   0.3476E-03
   2   4  29      301.17      310.64        7.16 o   0.5801E-03
   3   4  29      103.30       87.83        4.66 o   0.1363E-02
   4   4  29      412.60      467.60        7.15 o   0.3768E-03
  -4   5  29      471.87      475.02        9.30 o   0.4044E-03
  -3   5  29      453.39      458.43        7.79 o   0.4371E-03
  -2   5  29      522.77      569.74        8.59 o   0.3528E-03
  -1   5  29     1005.32     1046.59       11.52 o   0.2654E-03
   0   5  29      227.66      225.39        6.18 o   0.7005E-03
   1   5  29     1050.99     1084.36       11.75 o   0.2621E-03
   2   5  29      521.93      558.07        8.86 o   0.3643E-03
   3   5  29      462.25      458.97        8.15 o   0.4377E-03
   4   5  29      448.57      455.03        7.79 o   0.4131E-03
   5   5  29       20.98        9.33        2.85 o   0.7348E-02
  -5   6  29      185.87      248.78        5.85 o   0.5996E-03
  -4   6  29      318.16      308.15        7.55 o   0.5595E-03
  -3   6  29      228.56      226.59        6.51 o   0.6722E-03
  -2   6  29      822.47      815.16       12.64 o   0.3009E-03
  -1   6  29      527.28      470.41       10.24 o   0.3937E-03
   0   6  29      593.01      522.21       10.81 o   0.3631E-03
   1   6  29      510.44      474.19        9.88 o   0.4059E-03
   2   6  29      761.16      753.10       11.99 o   0.3167E-03
   3   6  29      243.02      238.79        6.82 o   0.6479E-03
   4   6  29      304.17      290.59        7.74 o   0.5780E-03
   5   6  29      156.44      204.01        5.94 o   0.7123E-03
   6   6  29       22.90        9.97        4.35 o   0.1048E-01
  -5   7  29      335.36      331.91       11.96 o   0.5387E-03
  -4   7  29      326.18      302.96        6.72 o   0.5514E-03
  -3   7  29      456.30      426.27        8.99 o   0.4389E-03
  -2   7  29       47.65       73.62        3.93 o   0.1744E-02
  -1   7  29      210.26      190.40        6.20 o   0.7671E-03
   0   7  29      420.26      400.81        8.65 o   0.4643E-03
   1   7  29      191.41      189.62        6.08 o   0.8015E-03
   2   7  29       45.18       73.47        3.65 o   0.1766E-02
   3   7  29      467.30      421.54        8.58 o   0.4300E-03
   4   7  29      287.23      273.44        8.12 o   0.6013E-03
   5   7  29      307.23      324.15       10.04 o   0.5275E-03
  -3   8  29      135.91      118.49        5.46 o   0.9942E-03
  -2   8  29      559.80      563.79       10.11 o   0.3708E-03
  -1   8  29      266.52      240.62        7.36 o   0.6343E-03
   0   8  29      353.34      331.92        8.28 o   0.4780E-03
   1   8  29      264.11      243.61        6.81 o   0.6369E-03
   2   8  29      527.03      542.69        8.59 o   0.3728E-03
   3   8  29      138.28      124.64        6.87 o   0.9482E-03
   0   1  30      591.00      623.25        8.86 o   0.3471E-03
   1   1  30       14.84        4.14        3.14 o   0.1906E-01
  -1   2  30     1105.83     1094.40       12.05 o   0.2613E-03
   0   2  30      908.56     1023.76       11.81 o   0.2595E-03
   1   2  30     1013.59     1006.68       11.60 o   0.2740E-03
   2   2  30      549.11      570.00        8.44 o   0.3834E-03
  -2   3  30      223.05      214.68        5.73 o   0.7115E-03
  -1   3  30      304.18      328.96        6.64 o   0.5665E-03
   0   3  30       17.47       16.85        3.27 o   0.7970E-02
   1   3  30      232.15      273.44        6.15 o   0.6272E-03
   2   3  30      190.93      180.79        5.36 o   0.7992E-03
   3   3  30      152.84      135.06        4.80 o   0.9862E-03
  -3   4  30       82.68       98.42        3.95 o   0.1325E-02
  -2   4  30      155.96      157.43        5.06 o   0.9008E-03
  -1   4  30      211.01      196.00        5.51 o   0.7533E-03
   0   4  30      143.23      162.20        5.17 o   0.9283E-03
   1   4  30      214.17      192.56        5.75 o   0.7514E-03
   2   4  30      139.30      142.69        4.99 o   0.9632E-03
   3   4  30       59.01       80.12        3.53 o   0.1550E-02
   4   4  30      595.45      689.76        8.17 o   0.3041E-03
  -4   5  30      272.01      274.80        6.89 o   0.6258E-03
  -3   5  30      186.92      150.40        6.08 o   0.8430E-03
  -2   5  30      960.24      972.16       11.75 o   0.2787E-03
  -1   5  30      350.81      346.30        7.15 o   0.5084E-03
   0   5  30      257.41      205.60        6.41 o   0.6564E-03
   1   5  30      349.53      327.46        7.39 o   0.5245E-03
   2   5  30      911.89      923.68       11.85 o   0.2866E-03
   3   5  30      178.23      146.09        6.26 o   0.8753E-03
   4   5  30      265.51      264.69        5.98 o   0.6377E-03
   5   5  30      209.23      205.15        6.64 o   0.7497E-03
  -5   6  30       43.49       62.27        4.26 o   0.1912E-02
  -4   6  30      851.84      872.57       11.48 o   0.3025E-03
  -3   6  30      636.98      651.79       10.39 o   0.3596E-03
  -2   6  30      180.69      178.47        5.81 o   0.8373E-03
  -1   6  30      451.61      469.40        9.37 o   0.4391E-03
   0   6  30     1023.27      949.00       13.64 o   0.2638E-03
   1   6  30      487.46      495.19        9.62 o   0.4228E-03
   2   6  30      194.22      194.46        6.36 o   0.7909E-03
   3   6  30      656.90      676.19       11.04 o   0.3514E-03
   4   6  30      817.99      844.67       13.21 o   0.3102E-03
   5   6  30       34.63       49.55        4.10 o   0.2424E-02
  -4   7  30      550.75      509.42       26.51 o   0.3878E-03
  -3   7  30      468.96      465.24        8.48 o   0.4332E-03
  -2   7  30       13.01       26.83        2.67 o   0.4628E-02
  -1   7  30       17.84       24.32        2.93 o   0.5498E-02
   0   7  30      330.38      339.69        7.71 o   0.5446E-03
   1   7  30       26.56       35.57        3.04 o   0.3697E-02
   2   7  30       11.21       27.97        2.63 o   0.4374E-02
   3   7  30      392.92      403.94        8.42 o   0.4741E-03
   4   7  30      521.29      460.71       14.51 o   0.4039E-03
  -1   8  30        6.06        9.05        3.01 o   0.1299E-01
   0   8  30       17.97        6.94        3.35 o   0.8174E-02
   1   8  30        9.71        8.04        3.54 o   0.1654E-01
   0   1  31      161.39      196.60        4.86 o   0.7908E-03
   1   1  31     1318.02     1197.69       13.97 o   0.2072E-03
  -1   2  31      489.02      461.21        8.02 o   0.4221E-03
   0   2  31       61.98       68.88        3.66 o   0.2098E-02
   1   2  31      548.75      509.14        8.44 o   0.3910E-03
   2   2  31        2.99        9.73        2.61 o   0.1200E-01
  -2   3  31      681.92      708.60        9.21 o   0.3332E-03
  -1   3  31        2.31        3.33        2.78 o   0.3935E-01
   0   3  31     1082.04      991.11       12.81 o   0.2623E-03
   1   3  31       10.48        4.26        2.79 o   0.2956E-01
   2   3  31      569.63      585.78        8.38 o   0.3791E-03
   3   3  31      485.19      458.84        7.62 o   0.4194E-03
  -3   4  31      854.91      868.62       10.10 o   0.2957E-03
  -2   4  31      404.83      417.34        7.14 o   0.4765E-03
  -1   4  31        9.21       13.81        2.72 o   0.1618E-01
   0   4  31        4.35        1.23        2.74 o   0.1268E+00
   1   4  31       17.80       21.26        2.90 o   0.8210E-02
   2   4  31      452.62      467.14        7.86 o   0.4414E-03
   3   4  31      925.00      947.21       10.53 o   0.2780E-03
   4   4  31       66.19       56.13        3.20 o   0.1859E-02
  -4   5  31       11.65       10.45        2.70 o   0.1482E-01
  -3   5  31      586.47      577.76       10.45 o   0.3722E-03
  -2   5  31      293.89      271.82        7.59 o   0.5909E-03
  -1   5  31      728.58      733.54       11.69 o   0.3290E-03
   0   5  31     1335.85     1278.65       14.75 o   0.2217E-03
   1   5  31      663.96      673.13       11.91 o   0.3419E-03
   2   5  31      279.90      254.42        7.87 o   0.6124E-03
   3   5  31      598.12      585.62        9.51 o   0.3669E-03
   4   5  31       11.79       12.85        2.50 o   0.1115E-01
   5   5  31     1057.53      966.53       16.80 o   0.2535E-03
  -4   6  31      261.76      297.70       10.27 o   0.5309E-03
  -3   6  31       23.63       23.03        3.11 o   0.5131E-02
  -2   6  31      601.45      582.91       10.33 o   0.3646E-03
  -1   6  31      867.53      823.84       12.58 o   0.2907E-03
   0   6  31       25.45       18.62        3.70 o   0.7758E-02
   1   6  31      830.70      789.07       12.27 o   0.2986E-03
   2   6  31      555.93      545.81       10.12 o   0.3849E-03
   3   6  31        8.90        6.73        2.57 o   0.2414E-01
   4   6  31      271.04      313.31        8.14 o   0.5063E-03
  -2   7  31      105.23      117.32        5.89 o   0.1149E-02
  -1   7  31      344.36      348.38        8.45 o   0.5295E-03
   0   7  31       23.25        7.68        3.40 o   0.2122E-01
   1   7  31      348.92      355.79        7.82 o   0.5247E-03
   2   7  31      131.63      141.29        5.40 o   0.9933E-03
   0   0  32        1.73       10.57        4.50 o   0.1160E-01
   0   1  32      492.75      459.88        8.82 o   0.4130E-03
   1   1  32       22.73       12.27        2.99 o   0.1105E-01
  -1   2  32       93.75      102.96        4.24 o   0.1215E-02
   0   2  32       12.51       23.14        2.67 o   0.5268E-02
   1   2  32       90.77       98.19        4.13 o   0.1266E-02
   2   2  32       20.60       32.14        2.62 o   0.3412E-02
  -2   3  32      670.07      687.43        8.75 o   0.3487E-03
  -1   3  32       29.17       14.44        2.98 o   0.5955E-02
   0   3  32      126.38      135.38        4.23 o   0.1083E-02
   1   3  32       14.41        5.19        2.55 o   0.1647E-01
   2   3  32      613.44      639.38        8.54 o   0.3602E-03
   3   3  32       40.06       32.82        2.83 o   0.3217E-02
  -3   4  32      443.40      520.63        7.05 o   0.3882E-03
  -2   4  32      871.30      867.71        9.57 o   0.2937E-03
  -1   4  32      969.88      940.76       10.70 o   0.2718E-03
   0   4  32      433.22      404.91        7.10 o   0.4498E-03
   1   4  32      911.54      899.52       10.72 o   0.2855E-03
   2   4  32      883.54      880.87        9.92 o   0.2914E-03
   3   4  32      476.85      543.56        6.97 o   0.3861E-03
   4   4  32      414.64      374.07        9.25 o   0.4682E-03
  -4   5  32      237.99      233.06        9.85 o   0.6847E-03
  -3   5  32       83.14       98.49        3.81 o   0.1345E-02
  -2   5  32      538.50      502.65        9.18 o   0.3941E-03
  -1   5  32      390.94      386.48        9.01 o   0.4855E-03
   0   5  32        7.51        4.01        2.92 o   0.7362E-01
   1   5  32      346.78      342.20        8.32 o   0.5257E-03
   2   5  32      594.05      542.96        9.65 o   0.3678E-03
   3   5  32      122.90      134.26        4.66 o   0.1067E-02
   4   5  32      222.55      219.15        8.18 o   0.7171E-03
  -2   6  32      137.50      149.51        5.42 o   0.9317E-03
  -1   6  32       58.18       86.13        4.19 o   0.1545E-02
   0   6  32       30.59       24.32        3.30 o   0.3481E-02
   1   6  32       71.81       99.95        4.15 o   0.1361E-02
   2   6  32      153.15      143.81        5.32 o   0.9549E-03
   0   1  33      251.71      253.89        6.10 o   0.6487E-03
   1   1  33      702.99      743.94        9.32 o   0.3124E-03
  -1   2  33       87.98       58.52        4.01 o   0.1761E-02
   0   2  33      443.67      380.94        7.85 o   0.4434E-03
   1   2  33       91.84       65.45        3.70 o   0.1608E-02
   2   2  33       22.93       21.02        2.72 o   0.5798E-02
  -2   3  33      277.20      295.70        5.71 o   0.5797E-03
  -1   3  33      225.61      231.20        5.29 o   0.7073E-03
   0   3  33       61.12       93.44        3.27 o   0.1224E-02
   1   3  33      248.55      254.61        5.51 o   0.6611E-03
   2   3  33      279.48      302.63        5.63 o   0.5659E-03
   3   3  33      754.01      831.45        9.07 o   0.2781E-03
  -3   4  33      169.30      172.36        6.66 o   0.8753E-03
  -2   4  33      638.95      609.34        9.81 o   0.3541E-03
  -1   4  33      332.77      344.05        6.28 o   0.5297E-03
   0   4  33       70.18       92.04        3.41 o   0.1492E-02
   1   4  33      320.12      330.96        6.16 o   0.5423E-03
   2   4  33      684.72      648.87        9.75 o   0.3378E-03
   3   4  33      175.90      167.57        6.63 o   0.8703E-03
  -2   5  33      389.66      420.29       10.67 o   0.4469E-03
  -1   5  33      471.45      505.36        8.98 o   0.4137E-03
   0   5  33       20.11       14.75        2.78 o   0.8194E-02
   1   5  33      493.56      524.64        8.62 o   0.4064E-03
   2   5  33      397.38      426.08       10.86 o   0.4437E-03
   0   1  34        4.80        7.22        2.39 o   0.1811E-01
   1   1  34      242.85      225.62        6.18 o   0.6749E-03
  -1   2  34     1026.82     1013.10       11.21 o   0.2706E-03
   0   2  34       13.40       12.94        2.37 o   0.1091E-01
   1   2  34     1055.53     1046.47       12.07 o   0.2669E-03
   2   2  34       89.55       65.68        3.77 o   0.1698E-02
  -2   3  34      866.10      841.86       13.14 o   0.2938E-03
  -1   3  34      211.25      223.36        5.47 o   0.6471E-03
   0   3  34       28.05       23.93        2.58 o   0.6878E-02
   1   3  34      210.81      219.85        5.19 o   0.6573E-03
   2   3  34      821.34      807.03       11.11 o   0.3052E-03
  -1   4  34       67.92       67.54        5.88 o   0.1820E-02
   0   4  34        2.11        1.64        3.41 o   0.2311E+00
   1   4  34       66.54       66.56        5.98 o   0.1846E-02
   0   1  35       47.42       39.81        3.32 o   0.2771E-02
   1   1  35      108.54      106.54        4.30 o   0.1187E-02
  -1   2  35       11.56       15.41        5.00 o   0.1022E-01
   0   2  35      175.47      172.44        7.28 o   0.8424E-03
   1   2  35       12.47       15.57        4.99 o   0.1034E-01
