# Supplementary material for: Structure–property relations of a unique and systematic dataset of 19 isostructural multicomponent apremilast forms
Source: IUCrJ. 2022 Jun 15;9(Pt 4):508–15. doi: 10.1107/S2052252522005577 (PMC9252161; doi:10.1107/S2052252522005577)
Supplement: Supplementary file 11 [file m-09-00508-sup11.hkl]

data_apremilastiodobenzene
#  xcalibur in  C:\Users\E0338268\D  At  7:
_audit_creation_date        "18-01-26"
_audit_creation_method      CRYSTALS 

_cell_length_a                    12.91040(10)
_cell_angle_alpha                 90
_cell_length_b                    12.91040(10)
_cell_angle_beta                  90
_cell_length_c                    29.44950(10)
_cell_angle_gamma                 90
loop_
 _symmetry_equiv_pos_as_xyz
 'x,y,z'
 '-y+1/2,x+1/2,z+1/4'
 '-x,-y,z+1/2'
 'y+1/2,-x+1/2,z+3/4'
 '-x+1/2,y+1/2,-z+1/4'
 'y,x,-z'
 'x+1/2,-y+1/2,-z+3/4'
 '-y,-x,-z+1/2'

# NOTE FO on scale of Fc,      0.36357
# Status flags: 
#    o - used in refinement 
#    < - excluded by I/sigmaI cutoff 
#    l - excluded at low resolution  
#    h - excluded at high resolution  
#    x - excluded for another reason  

loop_
_refln_index_h
_refln_index_k
_refln_index_l
_refln_F_squared_meas
_refln_F_squared_calc
_refln_F_squared_sigma
_refln_observed_status
_refln_refinement_weight
   1   1   0    31951.11    31609.89      306.89 o   0.1235E-05
   0   2   0     1001.81      964.47       12.81 o   0.8317E-04
   1   2   0     2497.23     2374.89       16.57 o   0.3282E-04
   2   2   0    24934.27    25006.64      188.91 o   0.1854E-05
   1   3   0     1436.28     1383.42       13.20 o   0.5824E-04
   2   3   0    54737.14    57219.59      245.73 o   0.5542E-06
   3   3   0       31.70        7.14        5.71 o   0.4472E-02
   0   4   0     3571.26     3920.69       34.60 o   0.1986E-04
   1   4   0      240.62      320.05        5.87 o   0.2785E-03
   2   4   0     4565.19     4737.80       27.85 o   0.1598E-04
   3   4   0     4622.83     5277.79       29.62 o   0.1450E-04
   4   4   0    44516.40    41722.05      293.81 o   0.8224E-06
   1   5   0    11240.98    11968.43       58.13 o   0.5334E-05
   2   5   0     1958.61     2371.83       17.00 o   0.3508E-04
   3   5   0       21.98       13.38        4.90 o   0.4984E-02
   4   5   0    23531.45    22828.55      119.63 o   0.2124E-05
   5   5   0     1256.22      820.10       27.48 o   0.7935E-04
   0   6   0    14075.51    15403.66      102.08 o   0.3822E-05
   1   6   0     4334.85     3898.04       29.48 o   0.1854E-04
   2   6   0    29969.66    29565.47      133.11 o   0.1492E-05
   3   6   0       95.43       95.03        7.54 o   0.8761E-03
   4   6   0     1946.22     2181.09       26.06 o   0.3733E-04
   5   6   0      837.00      997.89       20.79 o   0.8754E-04
   6   6   0     2870.52     3364.76       75.55 o   0.2164E-04
   1   7   0     2727.49     3142.82       28.20 o   0.2541E-04
   2   7   0     9794.81     9707.34       65.72 o   0.6624E-05
   3   7   0      869.72      848.19       17.85 o   0.9435E-04
   4   7   0      143.08      164.00       10.32 o   0.5150E-03
   5   7   0    11958.40    12319.62      105.48 o   0.4862E-05
   6   7   0     2674.47     2340.92       56.19 o   0.2935E-04
   7   7   0     2842.00     2805.64       45.80 o   0.2639E-04
   0   8   0    23094.68    21684.22      196.85 o   0.2113E-05
   1   8   0      417.79      437.65       14.17 o   0.1840E-03
   2   8   0      141.77      147.10        9.65 o   0.5382E-03
   3   8   0     3536.80     3545.39       42.46 o   0.2091E-04
   4   8   0     3633.56     3597.21       45.82 o   0.2036E-04
   5   8   0     4613.97     4828.12       62.23 o   0.1487E-04
   6   8   0     2962.80     3020.60       30.18 o   0.2533E-04
   7   8   0      451.88      430.92       12.02 o   0.1882E-03
   8   8   0     4880.65     4474.70       54.60 o   0.1540E-04
   1   9   0       18.33        5.33       10.15 o   0.5142E-02
   2   9   0     8769.10     8851.28       74.37 o   0.7373E-05
   3   9   0      240.70      284.15       15.31 o   0.3035E-03
   4   9   0     6394.41     6435.85       49.72 o   0.1086E-04
   5   9   0       23.88       30.75        7.40 o   0.2592E-02
   6   9   0      615.98      620.73       14.21 o   0.1308E-03
   7   9   0     2855.95     2973.99       32.54 o   0.2616E-04
   8   9   0      637.18      609.10       14.21 o   0.1308E-03
   9   9   0     3114.65     2828.69       44.34 o   0.2538E-04
   0  10   0     4978.36     4657.74       57.77 o   0.1485E-04
   1  10   0      734.95      839.31       14.61 o   0.1034E-03
   2  10   0      264.02      263.83       10.70 o   0.3064E-03
   3  10   0     3562.23     3466.54       30.99 o   0.2144E-04
   4  10   0       16.95       13.87        7.92 o   0.4707E-02
   5  10   0       57.78       41.24        8.86 o   0.1589E-02
   6  10   0      548.21      441.47       15.09 o   0.1693E-03
   7  10   0     8139.33     8610.45       56.70 o   0.7911E-05
   8  10   0     4020.05     4278.60       41.02 o   0.1764E-04
   9  10   0     2579.02     2604.50       29.97 o   0.2977E-04
  10  10   0     1754.58     1735.49       27.80 o   0.4508E-04
   1  11   0     3036.26     2959.26       30.59 o   0.2536E-04
   2  11   0      805.02      822.00       17.06 o   0.1009E-03
   3  11   0     5876.00     6069.87       47.22 o   0.1178E-04
   4  11   0      344.20      280.13       12.60 o   0.2580E-03
   5  11   0     7919.37     7845.62       63.31 o   0.8429E-05
   6  11   0       29.00        3.57        8.69 o   0.4652E-02
   7  11   0     6110.32     6000.25       49.18 o   0.1168E-04
   8  11   0     1643.15     1745.95       22.53 o   0.4666E-04
   9  11   0      138.08      171.03        6.39 o   0.5404E-03
  10  11   0     2752.97     2568.46       27.43 o   0.2929E-04
  11  11   0       43.32       39.40        5.07 o   0.2012E-02
   0  12   0      859.77      790.24       22.60 o   0.9646E-04
   1  12   0      148.22      182.06        8.66 o   0.4984E-03
   2  12   0     4581.54     4512.59       45.33 o   0.1601E-04
   3  12   0     1338.10     1151.18       24.68 o   0.6431E-04
   4  12   0      128.24      110.83        9.07 o   0.6944E-03
   5  12   0       71.30       72.29        9.81 o   0.1076E-02
   6  12   0     2728.52     2619.95       32.77 o   0.2862E-04
   7  12   0      300.69      328.32       10.35 o   0.2573E-03
   8  12   0      115.90       87.96        6.99 o   0.8243E-03
   9  12   0       20.04        4.24        4.38 o   0.7799E-02
  10  12   0      680.29      781.89       10.89 o   0.1105E-03
   1  13   0      654.61      539.24       14.66 o   0.1407E-03
   2  13   0      598.23      607.52       15.19 o   0.1347E-03
   3  13   0       19.23        1.57        8.83 o   0.6241E-02
   4  13   0     2544.14     2681.65       29.67 o   0.2855E-04
   5  13   0      608.90      587.87       15.41 o   0.1381E-03
   6  13   0      318.22      350.25        7.93 o   0.2438E-03
   7  13   0      210.74      126.35        6.88 o   0.5171E-03
   8  13   0       21.36       12.36        4.00 o   0.4853E-02
   9  13   0       68.71      105.65        3.73 o   0.9162E-03
   0  14   0      140.35      121.48       10.33 o   0.6396E-03
   1  14   0      414.14      357.01       10.02 o   0.2153E-03
   2  14   0      133.17      139.92        7.57 o   0.6035E-03
   3  14   0     2398.11     2188.52       22.88 o   0.3478E-04
   4  14   0     1533.95     1491.82       18.53 o   0.5354E-04
   5  14   0     2068.02     2052.61       19.21 o   0.3827E-04
   6  14   0     2167.01     2176.19       17.50 o   0.3642E-04
   7  14   0      454.55      410.09        7.98 o   0.1963E-03
   8  14   0        2.41        1.63        5.55 o   0.2015E-01
   1  15   0       23.90       12.41        4.41 o   0.5095E-02
   2  15   0      168.33      129.16        6.32 o   0.5835E-03
   3  15   0     1396.53     1352.72       16.12 o   0.5829E-04
   4  15   0     3282.40     3187.53       24.17 o   0.2369E-04
   5  15   0      811.79      900.38        9.71 o   0.9272E-04
   6  15   0      320.76      382.02        8.70 o   0.2288E-03
   0  16   0      345.79      233.37       11.39 o   0.3139E-03
   1  16   0     2137.54     2101.95       23.33 o   0.3699E-04
   2  16   0      364.38      386.25        8.36 o   0.2138E-03
   0   1   1    29003.41    30755.50      144.72 o   0.1459E-05
   1   1   1      764.05      948.01        8.32 o   0.9350E-04
  -1   2   1     5568.27     6226.67       31.42 o   0.1195E-04
   0   2   1      955.94      621.07        8.05 o   0.1138E-03
   1   2   1     4544.68     5251.36       29.39 o   0.1467E-04
   2   2   1     1156.61     1488.40       12.53 o   0.5956E-04
  -2   3   1     1498.22     1568.32       13.82 o   0.5286E-04
  -1   3   1     4690.82     5231.42       28.68 o   0.1459E-04
   0   3   1    53714.39    56064.81      268.99 o   0.5671E-06
   1   3   1     4894.81     5505.75       30.45 o   0.1378E-04
   2   3   1     3080.29     3185.16       23.30 o   0.2459E-04
   3   3   1     1152.05     1339.44       13.99 o   0.6347E-04
  -3   4   1    27539.85    27259.54      121.93 o   0.1688E-05
  -2   4   1      228.77      320.60        6.15 o   0.2869E-03
  -1   4   1    19506.08    20907.29       93.75 o   0.2566E-05
   0   4   1      340.39      247.96        6.97 o   0.2987E-03
   1   4   1    18826.56    20125.88       86.61 o   0.2709E-05
   2   4   1     1055.73     1211.06       11.47 o   0.6958E-04
   3   4   1    24936.86    24812.72      112.97 o   0.1938E-05
   4   4   1       81.70       73.13        5.81 o   0.1080E-02
  -4   5   1    17532.37    17604.31       98.38 o   0.3112E-05
  -3   5   1     5585.64     5756.16       38.37 o   0.1258E-04
  -2   5   1     2180.43     2303.51       19.19 o   0.3519E-04
  -1   5   1     5035.90     5032.51       31.28 o   0.1461E-04
   0   5   1     1296.68     1122.84       13.99 o   0.7073E-04
   1   5   1     4744.13     4747.65       28.59 o   0.1564E-04
   2   5   1     2743.12     2781.08       20.76 o   0.2844E-04
   3   5   1     5363.75     5556.66       36.85 o   0.1313E-04
   4   5   1    19153.06    19228.64      101.30 o   0.2767E-05
   5   5   1     4560.73     4962.83       42.03 o   0.1518E-04
  -5   6   1     5610.77     5669.20       59.68 o   0.1238E-04
  -4   6   1     6133.90     6249.48       57.94 o   0.1114E-04
  -3   6   1     5005.87     5439.96       41.14 o   0.1373E-04
  -2   6   1    13090.27    13543.15       71.55 o   0.4501E-05
  -1   6   1     1217.05     1439.73       14.77 o   0.6092E-04
   0   6   1      329.62      304.52        8.22 o   0.2640E-03
   1   6   1     1442.57     1634.70       14.75 o   0.5271E-04
   2   6   1    13521.75    14000.64       71.81 o   0.4310E-05
   3   6   1     5628.74     5925.55       41.19 o   0.1233E-04
   4   6   1     5517.46     5593.29       46.66 o   0.1278E-04
   5   6   1     3815.14     3940.09       44.00 o   0.1897E-04
   6   6   1     2314.08     2253.53       43.58 o   0.3315E-04
  -6   7   1      491.87      522.14       26.31 o   0.1477E-03
  -5   7   1     5801.32     5518.05       68.70 o   0.1228E-04
  -4   7   1     1940.14     2110.67       32.11 o   0.3778E-04
  -3   7   1     8664.02     8815.49       63.89 o   0.7558E-05
  -2   7   1     3059.75     3270.27       31.58 o   0.2399E-04
  -1   7   1     7711.69     7974.53       54.20 o   0.8594E-05
   0   7   1     6768.14     6712.27       46.80 o   0.1032E-04
   1   7   1     8237.05     8449.72       57.36 o   0.7968E-05
   2   7   1     3805.85     4018.25       34.97 o   0.1905E-04
   3   7   1     6581.13     6747.25       53.02 o   0.1044E-04
   4   7   1     2252.15     2381.44       30.10 o   0.3321E-04
   5   7   1     6114.83     5820.95       65.88 o   0.1165E-04
   6   7   1      859.27      946.99       34.03 o   0.8194E-04
   7   7   1      215.57      318.80        9.42 o   0.2985E-03
  -7   8   1     3959.53     3980.28       34.50 o   0.1876E-04
  -6   8   1     5151.72     5175.96       39.96 o   0.1403E-04
  -5   8   1     8785.96     8755.58       97.17 o   0.7263E-05
  -4   8   1      263.42      271.93       16.81 o   0.2954E-03
  -3   8   1     2579.57     2641.81       38.09 o   0.2890E-04
  -2   8   1      373.02      458.39       14.43 o   0.1918E-03
  -1   8   1     5301.66     5216.38       49.63 o   0.1367E-04
   0   8   1      666.65      768.99       16.81 o   0.1120E-03
   1   8   1     6544.38     6371.13       54.22 o   0.1082E-04
   2   8   1      998.57     1030.40       19.36 o   0.7860E-04
   3   8   1     2024.57     2094.34       31.47 o   0.3737E-04
   4   8   1      384.13      447.00       17.29 o   0.1883E-03
   5   8   1     7867.32     7657.03       97.53 o   0.8345E-05
   6   8   1     5425.80     5462.67       44.43 o   0.1316E-04
   7   8   1     2325.40     2377.47       24.83 o   0.3309E-04
   8   8   1     1311.13     1204.45       18.25 o   0.6487E-04
  -8   9   1     2764.14     2846.02       29.75 o   0.2720E-04
  -7   9   1     1843.82     1893.82       28.18 o   0.4139E-04
  -6   9   1     3561.32     3646.69       35.30 o   0.2073E-04
  -5   9   1     4805.75     4805.24       38.73 o   0.1519E-04
  -4   9   1     4038.41     4269.82       34.73 o   0.1772E-04
  -3   9   1      548.76      581.55       20.86 o   0.1402E-03
  -2   9   1      702.22      659.93       19.08 o   0.1179E-03
  -1   9   1     3872.16     4070.05       48.68 o   0.1832E-04
   0   9   1     5280.76     5372.61       59.47 o   0.1328E-04
   1   9   1     2855.41     2999.25       40.86 o   0.2568E-04
   2   9   1     1126.37     1091.09       24.84 o   0.7094E-04
   3   9   1      537.30      595.87       19.56 o   0.1393E-03
   4   9   1     5423.46     5758.78       43.07 o   0.1262E-04
   5   9   1     5243.41     5187.28       37.54 o   0.1393E-04
   6   9   1     3337.86     3322.47       33.23 o   0.2275E-04
   7   9   1      615.63      672.48       13.68 o   0.1245E-03
   8   9   1     2769.05     2884.14       27.72 o   0.2699E-04
   9   9   1      267.62      349.90        9.63 o   0.2671E-03
  -9  10   1       62.13       69.75        7.31 o   0.1166E-02
  -8  10   1      640.89      551.41       14.89 o   0.1405E-03
  -7  10   1       73.36       47.02        7.88 o   0.1493E-02
  -6  10   1     3131.15     3347.34       34.09 o   0.2320E-04
  -5  10   1     2814.32     2832.84       31.96 o   0.2699E-04
  -4  10   1      867.31      927.67       16.66 o   0.8997E-04
  -3  10   1     1138.00     1119.94       17.58 o   0.7141E-04
  -2  10   1     7661.44     7535.06       49.64 o   0.9023E-05
  -1  10   1     2853.53     2815.28       25.73 o   0.2750E-04
   0  10   1     4204.38     4275.84       36.63 o   0.1752E-04
   1  10   1     2290.56     2346.78       23.86 o   0.3392E-04
   2  10   1     8268.74     8063.97       51.54 o   0.8293E-05
   3  10   1     1486.36     1473.98       19.44 o   0.5388E-04
   4  10   1      884.52      951.49       17.20 o   0.8785E-04
   5  10   1     2985.54     3048.95       33.23 o   0.2508E-04
   6  10   1     3355.90     3529.60       35.89 o   0.2174E-04
   7  10   1      599.73      506.31       13.65 o   0.1539E-03
   8  10   1      787.88      669.64       16.27 o   0.1147E-03
   9  10   1      125.00      128.52        7.55 o   0.6310E-03
  10  10   1      147.83      142.20        6.90 o   0.5751E-03
 -10  11   1     1716.85     1694.58       18.78 o   0.4734E-04
  -9  11   1     2062.65     1996.20       21.94 o   0.3912E-04
  -8  11   1     2579.76     2513.81       29.70 o   0.3026E-04
  -7  11   1      853.28      816.00       16.07 o   0.9919E-04
  -6  11   1     2542.76     2558.08       32.77 o   0.3007E-04
  -5  11   1     2164.89     2279.77       28.40 o   0.3461E-04
  -4  11   1     3591.42     3693.65       36.43 o   0.2037E-04
  -3  11   1     3821.50     3732.64       37.03 o   0.1989E-04
  -2  11   1      886.71      858.88       17.92 o   0.9318E-04
  -1  11   1       81.04       68.33        9.58 o   0.1041E-02
   0  11   1     2862.46     2602.56       25.40 o   0.2886E-04
   1  11   1       95.57      110.39        8.63 o   0.7516E-03
   2  11   1     1448.18     1442.28       22.29 o   0.5513E-04
   3  11   1     2451.15     2411.25       28.70 o   0.3216E-04
   4  11   1     3937.07     3893.12       38.38 o   0.1894E-04
   5  11   1     2600.70     2710.34       31.43 o   0.2864E-04
   6  11   1     3021.98     3010.35       36.45 o   0.2513E-04
   7  11   1      608.21      556.41       14.06 o   0.1442E-03
   8  11   1     2455.69     2398.14       26.49 o   0.3205E-04
   9  11   1     1497.80     1420.46       18.00 o   0.5563E-04
  10  11   1     1645.07     1602.78       16.59 o   0.5014E-04
  11  11   1      310.03      355.31        6.41 o   0.2493E-03
 -10  12   1     1286.95     1254.11       15.85 o   0.6379E-04
  -9  12   1     1304.36     1257.58       15.91 o   0.6320E-04
  -8  12   1      278.93      214.94        8.43 o   0.3453E-03
  -7  12   1     1897.00     1861.55       25.38 o   0.4183E-04
  -6  12   1       97.96      102.56        9.23 o   0.7559E-03
  -5  12   1      813.36      794.35       15.76 o   0.1001E-03
  -4  12   1       75.83       35.82        9.02 o   0.1528E-02
  -3  12   1     4012.82     3920.81       41.51 o   0.1870E-04
  -2  12   1     1149.28     1083.94       19.73 o   0.7240E-04
  -1  12   1      855.45      847.38       15.37 o   0.9651E-04
   0  12   1     3787.94     3718.88       34.59 o   0.1994E-04
   1  12   1      605.29      622.23       14.50 o   0.1336E-03
   2  12   1      887.51      820.35       18.68 o   0.9467E-04
   3  12   1     2856.38     2800.49       33.44 o   0.2714E-04
   4  12   1      175.13      154.39       10.77 o   0.4901E-03
   5  12   1     1076.06     1046.22       21.41 o   0.7487E-04
   6  12   1      135.91      138.53        9.17 o   0.5677E-03
   7  12   1     1368.10     1408.78       19.24 o   0.5742E-04
   8  12   1      287.29      233.32        9.11 o   0.3282E-03
   9  12   1     1770.17     1737.86       18.94 o   0.4545E-04
  10  12   1     1025.18     1010.98       12.68 o   0.8024E-04
  -9  13   1     2555.20     2689.62       23.94 o   0.2940E-04
  -8  13   1      152.04      142.82        5.51 o   0.5565E-03
  -7  13   1      363.78      339.33        8.37 o   0.2349E-03
  -6  13   1      835.19      732.70       12.35 o   0.1057E-03
  -5  13   1       74.00       58.96        7.77 o   0.1213E-02
  -4  13   1      624.20      544.22       15.15 o   0.1426E-03
  -3  13   1     6341.18     6094.40       51.40 o   0.1130E-04
  -2  13   1     2308.71     2210.23       29.92 o   0.3448E-04
  -1  13   1     2104.76     2095.02       25.00 o   0.3716E-04
   0  13   1      149.77      150.33        8.71 o   0.5276E-03
   1  13   1     1240.97     1257.61       19.67 o   0.6393E-04
   2  13   1     1772.80     1712.42       23.69 o   0.4575E-04
   3  13   1     5581.70     5453.44       46.99 o   0.1294E-04
   4  13   1     1320.88     1201.51       21.75 o   0.6402E-04
   5  13   1       81.70       52.33        8.43 o   0.1255E-02
   6  13   1      690.54      580.50       11.16 o   0.1318E-03
   7  13   1      191.02      166.67        6.50 o   0.4702E-03
   8  13   1      638.43      631.92       10.11 o   0.1278E-03
   9  13   1     2811.38     2927.24       26.67 o   0.2672E-04
  -8  14   1     1305.93     1360.69       22.10 o   0.5962E-04
  -7  14   1     1178.79     1178.68       14.27 o   0.6875E-04
  -6  14   1     2487.69     2580.41       23.97 o   0.3047E-04
  -5  14   1     1372.97     1240.33       15.68 o   0.6257E-04
  -4  14   1      546.73      497.62       11.03 o   0.1611E-03
  -3  14   1     1200.03     1094.02       15.19 o   0.7096E-04
  -2  14   1     1092.57     1157.56       14.56 o   0.7184E-04
  -1  14   1       10.30       15.51        6.21 o   0.5402E-02
   0  14   1      362.20      261.73       11.23 o   0.2775E-03
   1  14   1      151.57      154.90        7.23 o   0.5443E-03
   2  14   1     1685.48     1738.54       20.42 o   0.4631E-04
   3  14   1     1400.91     1274.86       15.71 o   0.6066E-04
   4  14   1      813.83      751.01       12.40 o   0.1067E-03
   5  14   1      918.26      851.83       11.93 o   0.9332E-04
   6  14   1     1818.19     1935.29       18.16 o   0.4195E-04
   7  14   1     1074.34     1098.60       11.58 o   0.7514E-04
   8  14   1     1423.44     1489.39       23.80 o   0.5436E-04
  -6  15   1     1816.10     1842.10       28.61 o   0.4232E-04
  -5  15   1      116.13      116.20        4.25 o   0.7551E-03
  -4  15   1      981.18     1030.14       11.28 o   0.8111E-04
  -3  15   1      649.91      661.82       10.47 o   0.1265E-03
  -2  15   1      952.85      940.03       12.64 o   0.8612E-04
  -1  15   1      509.05      461.23        9.41 o   0.1708E-03
   0  15   1     2910.94     2854.87       27.56 o   0.2655E-04
   1  15   1      814.20      756.81       12.08 o   0.1041E-03
   2  15   1      883.57      852.41       12.78 o   0.9428E-04
   3  15   1      610.22      633.23       10.15 o   0.1333E-03
   4  15   1     1320.15     1393.37       12.82 o   0.5930E-04
   5  15   1      106.64       85.32        4.40 o   0.9261E-03
   6  15   1     2394.54     2385.27       34.21 o   0.3181E-04
  -2  16   1      494.93      450.22       11.75 o   0.1744E-03
  -1  16   1     2088.70     2101.73       25.07 o   0.3744E-04
   0  16   1     1326.88     1298.77       15.67 o   0.6102E-04
   1  16   1     2000.52     2096.45       20.26 o   0.3838E-04
   2  16   1      351.17      346.64        8.17 o   0.2364E-03
   0   1   2     4598.48     4697.35       28.36 o   0.1590E-04
   1   1   2      143.25      110.86        4.19 o   0.6922E-03
  -1   2   2    20388.55    20492.65      114.26 o   0.2528E-05
   0   2   2       46.47       41.02        2.41 o   0.2054E-02
   1   2   2    23058.15    23363.08      133.02 o   0.2104E-05
   2   2   2      815.41      676.86       11.15 o   0.1137E-03
  -2   3   2    30721.02    30171.51      160.91 o   0.1434E-05
  -1   3   2    59647.39    62066.77      271.07 o   0.4822E-06
   0   3   2    20557.86    20716.33       98.91 o   0.2525E-05
   1   3   2    55299.89    56596.28      297.70 o   0.5483E-06
   2   3   2    31181.50    30364.81      173.64 o   0.1406E-05
   3   3   2    94677.67    97844.23      459.35 o   0.2206E-06
  -3   4   2     1270.62     1214.25       15.27 o   0.6588E-04
  -2   4   2    10943.16    12251.96       56.71 o   0.5266E-05
  -1   4   2     2388.48     2719.05       19.57 o   0.3033E-04
   0   4   2      220.45      305.33        5.69 o   0.2975E-03
   1   4   2     1809.30     2026.28       15.96 o   0.4135E-04
   2   4   2    11685.36    12685.30       60.99 o   0.4971E-05
   3   4   2     1277.45     1228.95       15.97 o   0.6519E-04
   4   4   2     5885.15     6949.88       39.44 o   0.1070E-04
  -4   5   2      827.24      598.74       15.33 o   0.1200E-03
  -3   5   2    19352.28    18792.46       96.09 o   0.2805E-05
  -2   5   2    10260.96    10784.73       57.53 o   0.6030E-05
  -1   5   2     5231.75     5295.39       31.03 o   0.1378E-04
   0   5   2     4189.94     4783.00       26.48 o   0.1633E-04
   1   5   2     6265.48     6356.25       33.26 o   0.1120E-04
   2   5   2    11457.17    11889.01       57.49 o   0.5326E-05
   3   5   2    22941.32    22076.85      106.50 o   0.2237E-05
   4   5   2      880.48      731.93       15.25 o   0.1040E-03
   5   5   2     1986.89     1941.41       27.02 o   0.3982E-04
  -5   6   2    17540.56    18074.11      123.96 o   0.2993E-05
  -4   6   2      187.80      107.74       10.66 o   0.5792E-03
  -3   6   2     4590.84     4526.95       37.87 o   0.1610E-04
  -2   6   2     7201.74     6793.09       46.46 o   0.9948E-05
  -1   6   2    16601.19    17728.11       83.14 o   0.3191E-05
   0   6   2      410.64      395.81        8.96 o   0.2083E-03
   1   6   2    13077.60    14254.78       65.02 o   0.4310E-05
   2   6   2     6928.26     6506.07       41.54 o   0.1048E-04
   3   6   2     4200.23     4060.46       31.61 o   0.1811E-04
   4   6   2      200.62      136.85        9.72 o   0.5025E-03
   5   6   2    19481.37    19982.79      126.46 o   0.2616E-05
   6   6   2     4740.22     4956.75       62.48 o   0.1460E-04
  -6   7   2    11305.20    11016.36      120.59 o   0.5329E-05
  -5   7   2     2167.26     2103.80       41.32 o   0.3562E-04
  -4   7   2      114.72      110.65       11.79 o   0.6641E-03
  -3   7   2      426.35      546.56       12.72 o   0.1667E-03
  -2   7   2      299.88      308.67        9.33 o   0.2648E-03
  -1   7   2     2365.59     2359.86       28.45 o   0.3249E-04
   0   7   2     6050.11     6234.44       43.35 o   0.1133E-04
   1   7   2     2467.40     2478.20       25.82 o   0.3108E-04
   2   7   2     1303.60     1233.90       19.03 o   0.6302E-04
   3   7   2      528.93      532.53       14.25 o   0.1547E-03
   4   7   2       63.75       71.00        8.20 o   0.1126E-02
   5   7   2     1567.13     1505.49       32.92 o   0.5088E-04
   6   7   2     8544.69     8382.97       97.03 o   0.7522E-05
   7   7   2     3978.54     4044.99       35.09 o   0.1883E-04
  -7   8   2     5394.37     5251.00       41.17 o   0.1355E-04
  -6   8   2      704.31      650.40       13.80 o   0.1214E-03
  -5   8   2     4409.73     4283.10       67.13 o   0.1617E-04
  -4   8   2    20852.49    21110.53      161.09 o   0.2366E-05
  -3   8   2      349.83      329.91       14.77 o   0.2327E-03
  -2   8   2     2532.71     2624.57       33.27 o   0.2935E-04
  -1   8   2     8756.93     8506.78       61.87 o   0.7601E-05
   0   8   2       42.32        7.21        8.06 o   0.3360E-02
   1   8   2     8680.92     8486.38       65.04 o   0.7616E-05
   2   8   2     4384.36     4310.32       40.72 o   0.1683E-04
   3   8   2      345.71      297.87       14.07 o   0.2490E-03
   4   8   2    19760.67    20107.05      144.80 o   0.2556E-05
   5   8   2     3072.75     3040.50       55.18 o   0.2374E-04
   6   8   2      508.89      447.96       12.57 o   0.1731E-03
   7   8   2     3917.37     3869.38       30.97 o   0.1931E-04
   8   8   2     6655.88     6585.69       48.48 o   0.1048E-04
  -8   9   2      425.68      478.10       12.11 o   0.1775E-03
  -7   9   2      982.33      998.24       18.85 o   0.8115E-04
  -6   9   2      583.91      611.48       13.82 o   0.1358E-03
  -5   9   2     1517.78     1475.73       19.44 o   0.5348E-04
  -4   9   2     1692.53     1729.38       21.43 o   0.4670E-04
  -3   9   2     4926.54     5031.78       60.76 o   0.1409E-04
  -2   9   2      136.48      123.70       11.97 o   0.6187E-03
  -1   9   2     1841.06     1744.74       33.07 o   0.4283E-04
   0   9   2     2330.67     2254.07       36.57 o   0.3314E-04
   1   9   2     1529.47     1495.66       27.56 o   0.5131E-04
   2   9   2      147.66      143.89       12.32 o   0.5484E-03
   3   9   2     6699.61     6712.06       65.39 o   0.1012E-04
   4   9   2     1465.87     1503.68       19.93 o   0.5419E-04
   5   9   2     1926.78     1891.15       21.49 o   0.4147E-04
   6   9   2      554.82      574.60       13.93 o   0.1442E-03
   7   9   2      916.21      924.77       15.02 o   0.8857E-04
   8   9   2      442.26      513.68       10.80 o   0.1687E-03
   9   9   2     2192.56     2333.17       23.48 o   0.3436E-04
  -9  10   2     1772.93     1848.49       23.28 o   0.4351E-04
  -8  10   2     2857.40     3043.41       30.89 o   0.2576E-04
  -7  10   2     1097.46     1191.25       21.00 o   0.7018E-04
  -6  10   2      136.36      103.71       10.04 o   0.6725E-03
  -5  10   2      578.47      567.83       15.78 o   0.1404E-03
  -4  10   2      724.24      686.84       15.10 o   0.1153E-03
  -3  10   2     2972.83     2858.77       27.38 o   0.2644E-04
  -2  10   2     4977.74     4919.00       38.11 o   0.1462E-04
  -1  10   2     5892.77     5849.17       41.49 o   0.1213E-04
   0  10   2     2027.96     2265.11       22.25 o   0.3622E-04
   1  10   2     6065.17     5984.97       41.40 o   0.1180E-04
   2  10   2     5958.70     5845.48       42.54 o   0.1198E-04
   3  10   2     2830.82     2633.06       26.84 o   0.2848E-04
   4  10   2      516.19      472.96       12.69 o   0.1674E-03
   5  10   2      199.36      193.69       10.35 o   0.4112E-03
   6  10   2      183.98      157.67        9.68 o   0.4766E-03
   7  10   2      793.34      880.99       15.31 o   0.9780E-04
   8  10   2     2695.23     2858.66       30.60 o   0.2763E-04
   9  10   2     1475.59     1533.70       19.27 o   0.5322E-04
  10  10   2      181.21      138.79        7.23 o   0.5207E-03
 -10  11   2      997.55     1039.16       13.48 o   0.7914E-04
  -9  11   2      796.36      775.15       12.74 o   0.1047E-03
  -8  11   2     1507.77     1477.22       21.84 o   0.5362E-04
  -7  11   2     2940.24     3038.14       31.87 o   0.2571E-04
  -6  11   2     4054.39     4173.26       40.65 o   0.1797E-04
  -5  11   2     1232.10     1103.12       21.18 o   0.6931E-04
  -4  11   2     2726.42     2630.66       31.45 o   0.2859E-04
  -3  11   2     4448.23     4447.82       41.09 o   0.1642E-04
  -2  11   2     2756.23     2769.40       31.91 o   0.2780E-04
  -1  11   2      393.88      358.94       12.67 o   0.2154E-03
   0  11   2     2371.63     2257.65       25.66 o   0.3337E-04
   1  11   2      289.35      289.51       11.38 o   0.2758E-03
   2  11   2     2790.86     2790.66       31.34 o   0.2759E-04
   3  11   2     4287.04     4274.56       42.32 o   0.1711E-04
   4  11   2     2029.75     1980.12       26.01 o   0.3890E-04
   5  11   2     1250.20     1145.97       22.46 o   0.6710E-04
   6  11   2     3251.47     3231.67       36.20 o   0.2341E-04
   7  11   2     3783.83     4018.11       35.61 o   0.1915E-04
   8  11   2     1123.26     1151.61       17.94 o   0.7111E-04
   9  11   2     1055.71     1067.63       14.71 o   0.7659E-04
  10  11   2      869.79      915.13       13.38 o   0.9033E-04
  11  11   2       16.56       37.92        3.03 o   0.3030E-02
 -10  12   2      104.41      129.79        4.95 o   0.6728E-03
  -9  12   2      140.05      118.40        5.76 o   0.6488E-03
  -8  12   2       36.35       20.71        5.51 o   0.2966E-02
  -7  12   2     2067.56     2045.79       25.48 o   0.3836E-04
  -6  12   2      591.97      671.81       13.36 o   0.1276E-03
  -5  12   2     2545.83     2403.95       29.15 o   0.3159E-04
  -4  12   2     1457.07     1445.87       22.50 o   0.5523E-04
  -3  12   2     1335.31     1371.18       22.36 o   0.5887E-04
  -2  12   2      599.82      609.05       16.48 o   0.1341E-03
  -1  12   2      902.97      831.62       16.43 o   0.9532E-04
   0  12   2     1335.51     1384.57       20.71 o   0.5831E-04
   1  12   2     2414.39     2211.92       27.83 o   0.3409E-04
   2  12   2      561.63      535.18       14.66 o   0.1506E-03
   3  12   2     1279.27     1331.02       21.92 o   0.6103E-04
   4  12   2     1506.30     1483.70       23.10 o   0.5355E-04
   5  12   2     2663.90     2525.75       34.06 o   0.2973E-04
   6  12   2      420.38      478.71       11.50 o   0.1805E-03
   7  12   2     1352.36     1337.04       19.20 o   0.6011E-04
   8  12   2       41.71       21.48        4.77 o   0.2737E-02
   9  12   2      214.09      179.61        6.53 o   0.4293E-03
  10  12   2      131.22      159.53        5.02 o   0.5472E-03
  -9  13   2       41.23       37.31        3.75 o   0.2173E-02
  -8  13   2      236.95      225.94        6.51 o   0.3586E-03
  -7  13   2     1364.79     1377.22       16.30 o   0.5806E-04
  -6  13   2     3393.42     3187.91       31.36 o   0.2336E-04
  -5  13   2      413.53      429.12       13.30 o   0.1930E-03
  -4  13   2     2683.42     2586.21       30.99 o   0.2942E-04
  -3  13   2     2444.39     2377.41       26.78 o   0.3216E-04
  -2  13   2       87.39       66.56        9.91 o   0.1071E-02
  -1  13   2     3085.97     3039.87       32.43 o   0.2502E-04
   0  13   2     5427.58     5207.89       41.49 o   0.1363E-04
   1  13   2     2792.91     2727.61       30.69 o   0.2804E-04
   2  13   2       36.19       16.62        8.24 o   0.2813E-02
   3  13   2     2213.83     2175.43       27.65 o   0.3532E-04
   4  13   2     2369.45     2335.57       29.49 o   0.3317E-04
   5  13   2      255.44      286.19       10.09 o   0.3013E-03
   6  13   2     3035.57     2818.36       26.10 o   0.2669E-04
   7  13   2     1483.46     1508.21       16.96 o   0.5302E-04
   8  13   2      456.15      417.22        9.48 o   0.1905E-03
   9  13   2       98.82      124.42        5.16 o   0.7266E-03
  -8  14   2      656.94      665.13       14.22 o   0.1242E-03
  -7  14   2     1104.43     1034.06       13.71 o   0.7640E-04
  -6  14   2      675.47      677.64       10.51 o   0.1221E-03
  -5  14   2      117.87      117.54        6.17 o   0.7259E-03
  -4  14   2     1731.50     1587.43       21.14 o   0.4856E-04
  -3  14   2      307.99      279.09        7.90 o   0.2822E-03
  -2  14   2      825.65      745.10       12.27 o   0.1049E-03
  -1  14   2      841.24      830.70       14.19 o   0.9760E-04
   0  14   2     4745.81     4988.67       40.18 o   0.1481E-04
   1  14   2     1346.60     1262.84       18.36 o   0.6202E-04
   2  14   2      575.81      496.73       12.20 o   0.1547E-03
   3  14   2      312.56      275.18        8.01 o   0.2825E-03
   4  14   2     2095.65     1897.91       21.01 o   0.4021E-04
   5  14   2      481.30      492.67        8.18 o   0.1718E-03
   6  14   2      788.32      831.18       10.14 o   0.1009E-03
   7  14   2     1309.44     1238.77       12.89 o   0.6378E-04
   8  14   2     1004.82     1033.59       18.87 o   0.7869E-04
  -6  15   2     1090.88     1075.02       20.23 o   0.7370E-04
  -5  15   2      392.82      386.38        6.63 o   0.2171E-03
  -4  15   2      287.59      361.22        6.21 o   0.2465E-03
  -3  15   2      940.58      776.25       12.99 o   0.9797E-04
  -2  15   2      330.66      324.73        7.57 o   0.2553E-03
  -1  15   2       61.81       78.78        4.84 o   0.1192E-02
   0  15   2       54.16       25.89        5.47 o   0.2219E-02
   1  15   2      382.68      412.15        7.87 o   0.2092E-03
   2  15   2      381.77      408.25        8.07 o   0.2087E-03
   3  15   2      852.14      740.40       10.09 o   0.1048E-03
   4  15   2      513.75      594.14        7.93 o   0.1454E-03
   5  15   2      208.99      193.95        5.39 o   0.4307E-03
   6  15   2     1075.88     1051.66       16.99 o   0.7582E-04
  -2  16   2     1472.42     1493.91       22.06 o   0.5304E-04
  -1  16   2       83.06       53.01        5.76 o   0.1335E-02
   0  16   2      809.70      876.36       11.36 o   0.9596E-04
   1  16   2      125.56       92.02        4.96 o   0.8335E-03
   2  16   2      660.30      660.85       12.81 o   0.1241E-03
   0   1   3    12010.33    11155.67       67.79 o   0.5464E-05
   1   1   3      227.12      115.47        4.47 o   0.5529E-03
  -1   2   3     7334.62     6830.58       44.67 o   0.9928E-05
   0   2   3    38051.72    39602.10      175.13 o   0.9878E-06
   1   2   3    11012.79    10511.02       65.72 o   0.5926E-05
   2   2   3    15337.37    16776.02      102.33 o   0.3430E-05
  -2   3   3   129026.57   128309.39      637.63 o   0.1320E-06
  -1   3   3     8352.18     7703.67       47.98 o   0.8634E-05
   0   3   3    11854.71    12872.33       56.79 o   0.4932E-05
   1   3   3    14580.47    13748.99       83.85 o   0.4195E-05
   2   3   3   123601.95   122105.73      608.88 o   0.1438E-06
   3   3   3    11440.45    11290.49       65.15 o   0.5542E-05
  -3   4   3     3450.24     3772.92       26.86 o   0.2084E-04
  -2   4   3     6493.01     6862.56       39.67 o   0.1041E-04
  -1   4   3     9059.90     9553.98       54.34 o   0.6991E-05
   0   4   3     7241.58     7724.79       40.35 o   0.9100E-05
   1   4   3    12187.44    12642.29       62.06 o   0.4903E-05
   2   4   3     6758.03     7102.61       40.11 o   0.9985E-05
   3   4   3     5206.06     5459.62       36.86 o   0.1350E-04
   4   4   3      124.26      124.85        6.90 o   0.6660E-03
  -4   5   3     4305.84     4277.78       38.17 o   0.1714E-04
  -3   5   3     1661.30     2066.98       19.26 o   0.4127E-04
  -2   5   3    11290.56    11311.00       64.65 o   0.5543E-05
  -1   5   3      370.84      441.87        8.33 o   0.2072E-03
   0   5   3      237.06      213.14        5.95 o   0.3793E-03
   1   5   3      376.29      508.79        7.70 o   0.1846E-03
   2   5   3    10249.70    10451.19       53.59 o   0.6192E-05
   3   5   3     1582.51     1988.69       17.55 o   0.4358E-04
   4   5   3     6706.10     6523.34       44.91 o   0.1055E-04
   5   5   3     6302.94     6799.12       52.74 o   0.1050E-04
  -5   6   3     1042.58     1072.43       26.66 o   0.7279E-04
  -4   6   3     7604.98     7730.76       59.88 o   0.8778E-05
  -3   6   3     2459.96     2543.44       27.61 o   0.3098E-04
  -2   6   3    20138.35    20308.63      108.73 o   0.2570E-05
  -1   6   3     1339.95     1286.67       16.99 o   0.6200E-04
   0   6   3     5534.26     5803.74       34.66 o   0.1277E-04
   1   6   3     1402.50     1381.47       16.58 o   0.5808E-04
   2   6   3    17603.57    17724.58       81.94 o   0.3126E-05
   3   6   3     3968.84     4137.50       31.53 o   0.1836E-04
   4   6   3     6614.10     6931.09       51.06 o   0.1018E-04
   5   6   3      776.62      769.36       19.32 o   0.1026E-03
   6   6   3      382.90      293.85       19.16 o   0.2392E-03
  -6   7   3     2727.55     2795.11       53.04 o   0.2628E-04
  -5   7   3     1231.15     1201.16       33.43 o   0.6333E-04
  -4   7   3     9097.84     9397.98       75.96 o   0.6924E-05
  -3   7   3     2852.37     2895.74       31.30 o   0.2656E-04
  -2   7   3     6724.83     7162.31       48.80 o   0.9945E-05
  -1   7   3    10146.63     9846.65       64.86 o   0.6447E-05
   0   7   3    12783.63    13421.19       67.63 o   0.4568E-05
   1   7   3     8327.48     8027.15       55.66 o   0.8258E-05
   2   7   3     7268.18     7763.42       51.66 o   0.9034E-05
   3   7   3     3530.05     3595.73       36.82 o   0.2093E-04
   4   7   3     9480.23     9823.34       70.68 o   0.6621E-05
   5   7   3     2669.56     2410.22       37.74 o   0.3037E-04
   6   7   3     2219.35     2237.75       44.11 o   0.3345E-04
   7   7   3     4770.59     4936.79       36.76 o   0.1499E-04
  -7   8   3     7164.76     7112.19       51.91 o   0.9654E-05
  -6   8   3     2246.12     2148.15       24.09 o   0.3576E-04
  -5   8   3     3222.46     3066.88       51.67 o   0.2353E-04
  -4   8   3      199.86      197.51       16.09 o   0.3881E-03
  -3   8   3     2364.25     2491.86       36.33 o   0.3149E-04
  -2   8   3     6582.53     6058.99       53.28 o   0.1114E-04
  -1   8   3    10693.95    10572.86       70.86 o   0.5944E-05
   0   8   3     1111.44     1188.80       20.42 o   0.6950E-04
   1   8   3    11864.41    11740.26       78.18 o   0.5201E-05
   2   8   3     8222.34     7543.23       61.53 o   0.8591E-05
   3   8   3     3951.04     4038.77       41.37 o   0.1848E-04
   4   8   3      282.90      255.66       15.71 o   0.2984E-03
   5   8   3     3530.73     3343.42       57.47 o   0.2125E-04
   6   8   3     1213.09     1091.29       19.38 o   0.7078E-04
   7   8   3     8775.39     8811.71       52.90 o   0.7539E-05
   8   8   3     9467.36     9327.15       61.67 o   0.6932E-05
  -8   9   3     1876.41     1905.83       24.91 o   0.4157E-04
  -7   9   3     4305.49     4437.07       40.94 o   0.1673E-04
  -6   9   3     2262.35     2239.62       24.80 o   0.3484E-04
  -5   9   3     7311.91     7235.01       47.28 o   0.9535E-05
  -4   9   3     1061.55     1098.13       17.09 o   0.7567E-04
  -3   9   3      409.38      340.41       19.09 o   0.2126E-03
  -2   9   3      122.31      137.49       12.08 o   0.5992E-03
  -1   9   3     2155.98     2224.55       34.12 o   0.3495E-04
   0   9   3    19619.78    20080.34      137.16 o   0.2580E-05
   1   9   3     3421.60     3453.65       40.64 o   0.2163E-04
   2   9   3      144.34      121.73       11.51 o   0.6071E-03
   3   9   3      437.66      381.97       16.76 o   0.1982E-03
   4   9   3      922.37      956.87       15.97 o   0.8788E-04
   5   9   3     6508.06     6385.23       44.24 o   0.1099E-04
   6   9   3     1487.22     1495.08       20.14 o   0.5375E-04
   7   9   3     3394.60     3431.41       29.73 o   0.2228E-04
   8   9   3     2045.68     2000.33       22.04 o   0.3923E-04
   9   9   3     2096.86     2042.92       22.54 o   0.3844E-04
  -9  10   3       90.57      105.30        7.83 o   0.8261E-03
  -8  10   3      823.89      789.15       16.29 o   0.1013E-03
  -7  10   3      789.92      871.41       17.57 o   0.9514E-04
  -6  10   3     3787.44     3760.87       40.02 o   0.1966E-04
  -5  10   3     1486.85     1486.06       23.87 o   0.5317E-04
  -4  10   3     1356.45     1478.24       19.98 o   0.5595E-04
  -3  10   3     1155.40     1197.29       17.61 o   0.6831E-04
  -2  10   3     4560.52     4543.34       35.59 o   0.1624E-04
  -1  10   3     1552.54     1495.58       19.60 o   0.5347E-04
   0  10   3    11481.08    11425.11       64.67 o   0.5478E-05
   1  10   3     1997.37     1913.61       22.02 o   0.4110E-04
   2  10   3     5145.79     5241.98       37.79 o   0.1395E-04
   3  10   3     1261.11     1271.07       18.40 o   0.6368E-04
   4  10   3      840.92      936.06       15.55 o   0.9025E-04
   5  10   3     2344.99     2297.65       24.74 o   0.3371E-04
   6  10   3     2869.44     2859.20       32.55 o   0.2671E-04
   7  10   3      183.73      255.86        8.65 o   0.3600E-03
   8  10   3      614.89      623.34       13.61 o   0.1322E-03
   9  10   3      124.26      163.52        7.81 o   0.5572E-03
  10  10   3     2347.33     2303.02       24.98 o   0.3388E-04
 -10  11   3     1198.07     1205.58       14.26 o   0.6737E-04
  -9  11   3     1920.58     1833.46       20.84 o   0.4268E-04
  -8  11   3      993.46      882.43       19.54 o   0.8712E-04
  -7  11   3     1123.38     1051.70       19.06 o   0.7445E-04
  -6  11   3     1460.75     1334.91       23.08 o   0.5740E-04
  -5  11   3     2873.71     2906.13       32.62 o   0.2647E-04
  -4  11   3       39.99       23.07        8.82 o   0.2455E-02
  -3  11   3     4446.02     4461.60       41.27 o   0.1642E-04
  -2  11   3     1804.01     1781.83       24.68 o   0.4393E-04
  -1  11   3      474.17      462.31       12.95 o   0.1759E-03
   0  11   3      393.07      328.38       12.32 o   0.2291E-03
   1  11   3      639.20      643.12       17.19 o   0.1262E-03
   2  11   3     1173.33     1118.26       19.54 o   0.7083E-04
   3  11   3     4575.78     4428.57       43.93 o   0.1631E-04
   4  11   3       97.41      116.68        9.88 o   0.7075E-03
   5  11   3     4924.39     4871.53       45.70 o   0.1480E-04
   6  11   3     1781.24     1683.08       25.81 o   0.4562E-04
   7  11   3     1030.08      981.56       17.36 o   0.8093E-04
   8  11   3      773.72      670.15       13.46 o   0.1160E-03
   9  11   3     2067.57     1957.42       20.56 o   0.3980E-04
  10  11   3     1032.75     1054.47       14.57 o   0.7764E-04
  11  11   3      145.07      153.85        4.99 o   0.5417E-03
 -10  12   3     1641.73     1607.00       17.93 o   0.4921E-04
  -9  12   3     1063.08     1060.44       13.13 o   0.7674E-04
  -8  12   3      426.72      421.09        9.98 o   0.1947E-03
  -7  12   3     2064.11     2007.48       25.45 o   0.3888E-04
  -6  12   3      599.87      574.48       15.00 o   0.1388E-03
  -5  12   3     1745.59     1750.35       22.75 o   0.4536E-04
  -4  12   3     2269.43     2274.90       27.76 o   0.3409E-04
  -3  12   3     5084.05     5202.15       45.52 o   0.1395E-04
  -2  12   3     4824.10     4632.58       45.11 o   0.1539E-04
  -1  12   3     2204.72     2196.00       25.43 o   0.3558E-04
   0  12   3     2414.76     2430.78       27.47 o   0.3198E-04
   1  12   3     2692.26     2606.58       28.10 o   0.2928E-04
   2  12   3     4211.96     4027.88       39.99 o   0.1806E-04
   3  12   3     6927.86     6929.92       55.16 o   0.9900E-05
   4  12   3     1343.31     1353.14       21.99 o   0.5900E-04
   5  12   3     1282.83     1324.84       23.44 o   0.6102E-04
   6  12   3      530.17      522.60       11.51 o   0.1550E-03
   7  12   3     1661.19     1570.79       19.85 o   0.5012E-04
   8  12   3      456.94      421.21        9.31 o   0.1911E-03
   9  12   3      886.90      881.33       12.09 o   0.9255E-04
  10  12   3      749.75      740.87       11.54 o   0.1102E-03
  -9  13   3     2356.81     2399.77       24.74 o   0.3282E-04
  -8  13   3      234.47      234.64        6.37 o   0.3681E-03
  -7  13   3      185.34      177.38        6.54 o   0.4583E-03
  -6  13   3      391.03      445.28        9.33 o   0.1955E-03
  -5  13   3       64.30      101.83        8.67 o   0.9317E-03
  -4  13   3     1199.93     1166.10       19.02 o   0.6830E-04
  -3  13   3     3080.86     3008.68       32.38 o   0.2513E-04
  -2  13   3     2347.30     2348.02       28.51 o   0.3255E-04
  -1  13   3     2550.63     2347.06       28.54 o   0.3180E-04
   0  13   3     4533.20     4600.97       36.35 o   0.1611E-04
   1  13   3     2224.86     2082.48       26.31 o   0.3635E-04
   2  13   3     1765.04     1757.24       24.39 o   0.4409E-04
   3  13   3     2786.23     2701.20       29.90 o   0.2826E-04
   4  13   3      845.75      865.49       18.87 o   0.9438E-04
   5  13   3      112.53      143.41        8.46 o   0.6120E-03
   6  13   3      735.11      791.32       11.39 o   0.1071E-03
   7  13   3       52.07       34.86        4.99 o   0.2092E-02
   8  13   3      858.87      827.01       11.63 o   0.9893E-04
   9  13   3     2079.00     2103.09       25.66 o   0.3746E-04
  -8  14   3      312.79      282.84       11.67 o   0.2756E-03
  -7  14   3     1992.07     1858.30       23.31 o   0.4147E-04
  -6  14   3     1750.16     1749.23       17.77 o   0.4533E-04
  -5  14   3      974.04      885.55       13.58 o   0.8884E-04
  -4  14   3     2060.46     1902.66       23.35 o   0.3998E-04
  -3  14   3     1280.07     1265.48       16.58 o   0.6281E-04
  -2  14   3      892.21      905.29       13.22 o   0.9046E-04
  -1  14   3      508.97      427.74       11.67 o   0.1775E-03
   0  14   3      168.87      166.48        7.88 o   0.4993E-03
   1  14   3      828.84      763.05       14.58 o   0.1024E-03
   2  14   3      632.51      670.14       12.05 o   0.1252E-03
   3  14   3      882.26      831.40       13.22 o   0.9548E-04
   4  14   3     2215.16     2089.59       21.65 o   0.3653E-04
   5  14   3     1443.02     1368.05       14.99 o   0.5789E-04
   6  14   3     1656.79     1618.72       15.25 o   0.4900E-04
   7  14   3     1963.83     1910.99       17.17 o   0.4135E-04
   8  14   3      761.04      730.03       15.74 o   0.1077E-03
  -6  15   3      787.56      770.35       16.31 o   0.1053E-03
  -5  15   3      449.91      461.52        8.07 o   0.1837E-03
  -4  15   3      338.70      340.62        6.63 o   0.2448E-03
  -3  15   3      304.25      296.87        7.79 o   0.2732E-03
  -2  15   3      216.51      256.56        6.08 o   0.3439E-03
  -1  15   3        6.42        0.57        3.87 o   0.2452E-01
   0  15   3     1751.66     1750.65       18.50 o   0.4520E-04
   1  15   3      117.57      125.28        5.19 o   0.6556E-03
   2  15   3       20.43       31.10        3.85 o   0.3027E-02
   3  15   3      267.99      260.90        6.12 o   0.3111E-03
   4  15   3      685.78      672.76        9.67 o   0.1213E-03
   5  15   3      892.27      931.88       10.89 o   0.8985E-04
   6  15   3      676.85      622.62       12.29 o   0.1278E-03
  -2  16   3      312.74      291.43        9.19 o   0.2801E-03
  -1  16   3      561.76      580.04       12.63 o   0.1413E-03
   0  16   3      818.80      869.38       12.29 o   0.9640E-04
   1  16   3     1043.39     1052.39       17.03 o   0.7604E-04
   2  16   3      212.81      194.50        7.10 o   0.4231E-03
   0   0   4   119532.77   133561.70     1303.58 o   0.1135E-06
   0   1   4     2800.57     2899.26       19.72 o   0.2739E-04
   1   1   4    11763.24    12417.08       72.12 o   0.5024E-05
  -1   2   4    13753.66    14393.24       87.89 o   0.4136E-05
   0   2   4      241.67      255.85        5.71 o   0.3314E-03
   1   2   4    15968.26    16675.89       97.02 o   0.3404E-05
   2   2   4    24238.70    23777.73      156.76 o   0.1994E-05
  -2   3   4    86860.64    88680.73      444.62 o   0.2578E-06
  -1   3   4    27066.12    26220.54      139.01 o   0.1752E-05
   0   3   4     4028.65     3602.10       24.75 o   0.2028E-04
   1   3   4    26901.17    25776.52      148.00 o   0.1776E-05
   2   3   4    88955.65    90107.86      443.66 o   0.2501E-06
   3   3   4     1218.46     1351.14       15.13 o   0.6288E-04
  -3   4   4     6236.27     6624.94       38.83 o   0.1083E-04
  -2   4   4     3896.34     4143.18       29.32 o   0.1869E-04
  -1   4   4     6002.40     6094.17       37.27 o   0.1174E-04
   0   4   4     6717.78     7210.05       36.00 o   0.9914E-05
   1   4   4     4431.52     4499.94       30.34 o   0.1656E-04
   2   4   4     4683.23     4965.49       32.41 o   0.1523E-04
   3   4   4     3100.92     3543.35       27.51 o   0.2243E-04
   4   4   4    10380.07     9718.78       57.60 o   0.6511E-05
  -4   5   4     1821.48     1862.73       25.97 o   0.4237E-04
  -3   5   4     4117.06     3924.54       34.53 o   0.1873E-04
  -2   5   4    13491.45    13317.04       81.26 o   0.4421E-05
  -1   5   4     4883.35     5480.13       32.68 o   0.1387E-04
   0   5   4     2180.54     2105.49       17.63 o   0.3714E-04
   1   5   4     3967.85     4421.04       27.58 o   0.1760E-04
   2   5   4    10342.24    10118.59       55.78 o   0.6283E-05
   3   5   4     4373.67     4265.07       31.74 o   0.1733E-04
   4   5   4      847.50      958.50       14.77 o   0.8829E-04
   5   5   4    19911.32    19336.78      114.79 o   0.2665E-05
  -5   6   4     1193.88     1225.62       24.65 o   0.6531E-04
  -4   6   4     3256.74     3262.44       35.95 o   0.2312E-04
  -3   6   4     4144.13     3732.23       38.83 o   0.1906E-04
  -2   6   4    13299.04    13220.13       77.48 o   0.4509E-05
  -1   6   4     1945.26     1957.77       21.37 o   0.4049E-04
   0   6   4    14160.09    14507.51       66.91 o   0.4070E-05
   1   6   4     1731.73     1761.14       18.83 o   0.4557E-04
   2   6   4    13487.12    13212.94       68.44 o   0.4518E-05
   3   6   4     3870.21     3560.87       31.05 o   0.2042E-04
   4   6   4     2159.56     2305.40       25.35 o   0.3471E-04
   5   6   4     1321.64     1337.33       24.79 o   0.5957E-04
   6   6   4     4737.90     4776.00       62.64 o   0.1470E-04
  -6   7   4      652.42      604.26       28.93 o   0.1194E-03
  -5   7   4     6182.44     6309.42       76.78 o   0.1074E-04
  -4   7   4      131.80      175.27       11.17 o   0.5072E-03
  -3   7   4     4191.14     4011.50       41.66 o   0.1820E-04
  -2   7   4     1848.61     2039.38       23.00 o   0.3986E-04
  -1   7   4    22074.33    21883.27      110.60 o   0.2288E-05
   0   7   4       20.19       48.22        5.77 o   0.2030E-02
   1   7   4    18289.17    18039.96       96.79 o   0.2977E-05
   2   7   4     1582.07     1703.97       19.57 o   0.4789E-04
   3   7   4     4501.18     4316.38       38.96 o   0.1688E-04
   4   7   4      576.20      645.61       16.40 o   0.1296E-03
   5   7   4     6419.91     6413.36       58.19 o   0.1076E-04
   6   7   4      762.69      661.35       27.10 o   0.1087E-03
   7   7   4     2422.35     2512.36       24.10 o   0.3146E-04
  -7   8   4     1974.16     1934.49       23.08 o   0.4025E-04
  -6   8   4     2863.46     2825.89       28.17 o   0.2728E-04
  -5   8   4     5167.06     5207.91       63.55 o   0.1353E-04
  -4   8   4     2465.62     2571.17       37.83 o   0.3047E-04
  -3   8   4     4103.09     4218.12       44.44 o   0.1757E-04
  -2   8   4      333.13      362.69       12.30 o   0.2317E-03
  -1   8   4     2430.03     2062.15       30.36 o   0.3534E-04
   0   8   4     1030.12      999.69       19.77 o   0.7923E-04
   1   8   4     1294.42     1033.02       20.77 o   0.7120E-04
   2   8   4      786.32      752.32       17.62 o   0.1051E-03
   3   8   4     3468.30     3553.34       37.41 o   0.2130E-04
   4   8   4     3265.26     3402.56       46.48 o   0.2233E-04
   5   8   4     5306.50     5301.55       67.18 o   0.1315E-04
   6   8   4     4722.10     4590.64       38.20 o   0.1585E-04
   7   8   4     1271.68     1260.15       17.54 o   0.6338E-04
   8   8   4      401.82      264.63       10.53 o   0.2633E-03
  -8   9   4     4826.67     4778.34       41.54 o   0.1518E-04
  -7   9   4      250.99      250.58       11.32 o   0.3276E-03
  -6   9   4     2026.86     2197.33       23.27 o   0.3709E-04
  -5   9   4      745.04      739.08       13.95 o   0.1100E-03
  -4   9   4     5231.93     5255.69       39.54 o   0.1385E-04
  -3   9   4      311.99      354.23       17.73 o   0.2373E-03
  -2   9   4     9806.80     9795.58       79.10 o   0.6476E-05
  -1   9   4      403.20      376.54       16.55 o   0.2054E-03
   0   9   4      212.18      272.02       15.68 o   0.3144E-03
   1   9   4      336.27      304.55       14.61 o   0.2527E-03
   2   9   4    10944.17    11004.12       80.78 o   0.5645E-05
   3   9   4      247.08      307.86       13.44 o   0.2904E-03
   4   9   4     5152.02     5142.59       39.84 o   0.1411E-04
   5   9   4      692.67      685.49       13.22 o   0.1187E-03
   6   9   4     1835.85     2010.96       22.96 o   0.4082E-04
   7   9   4      385.74      352.72       10.02 o   0.2295E-03
   8   9   4     4924.03     4882.46       39.42 o   0.1489E-04
   9   9   4       16.63       12.89        5.90 o   0.5316E-02
  -9  10   4     2770.27     2763.42       28.88 o   0.2764E-04
  -8  10   4     2273.83     2456.10       28.30 o   0.3259E-04
  -7  10   4     2173.54     2164.80       30.66 o   0.3596E-04
  -6  10   4     1389.29     1438.76       23.47 o   0.5542E-04
  -5  10   4      974.48      896.48       17.36 o   0.8613E-04
  -4  10   4     2601.71     2483.47       27.39 o   0.3083E-04
  -3  10   4    10525.63    10466.54       60.78 o   0.6040E-05
  -2  10   4      820.09      821.75       14.89 o   0.9865E-04
  -1  10   4     5242.36     5182.66       36.87 o   0.1393E-04
   0  10   4     2607.68     2489.25       26.36 o   0.3070E-04
   1  10   4     4290.72     4165.97       33.23 o   0.1768E-04
   2  10   4      602.11      557.55       13.72 o   0.1417E-03
   3  10   4     7340.41     7319.08       47.78 o   0.9324E-05
   4  10   4     2255.11     2171.78       24.34 o   0.3581E-04
   5  10   4     1655.56     1566.16       21.16 o   0.4896E-04
   6  10   4     1711.93     1755.28       23.45 o   0.4507E-04
   7  10   4     1674.58     1799.86       21.26 o   0.4561E-04
   8  10   4     2126.20     2252.66       23.06 o   0.3573E-04
   9  10   4     3444.00     3429.26       31.47 o   0.2191E-04
  10  10   4     1003.92      988.96       14.96 o   0.8167E-04
 -10  11   4      412.57      337.85        8.68 o   0.2254E-03
  -9  11   4      178.71      177.33        6.96 o   0.4710E-03
  -8  11   4     1794.14     1843.92       24.71 o   0.4329E-04
  -7  11   4      844.59      781.50       17.22 o   0.1009E-03
  -6  11   4       66.74       51.90        7.86 o   0.1338E-02
  -5  11   4     1745.07     1799.30       24.94 o   0.4445E-04
  -4  11   4       59.07       41.25        9.16 o   0.1678E-02
  -3  11   4     2928.73     3256.53       31.46 o   0.2427E-04
  -2  11   4     2471.58     2389.79       27.38 o   0.3182E-04
  -1  11   4     2733.88     2917.80       28.30 o   0.2715E-04
   0  11   4      177.71      155.10       10.06 o   0.4907E-03
   1  11   4     1472.65     1615.17       22.65 o   0.5128E-04
   2  11   4     1824.21     1758.51       25.84 o   0.4381E-04
   3  11   4     2386.18     2631.50       26.36 o   0.3063E-04
   4  11   4      351.47      326.36       12.25 o   0.2468E-03
   5  11   4     2365.71     2490.29       32.50 o   0.3141E-04
   6  11   4       98.83       62.48        8.06 o   0.1015E-02
   7  11   4     1539.57     1517.58       18.83 o   0.5186E-04
   8  11   4     2401.22     2451.94       25.83 o   0.3198E-04
   9  11   4      180.50      181.42        6.79 o   0.4661E-03
  10  11   4      214.77      188.52        7.17 o   0.4138E-03
  11  11   4      498.14      513.08       11.31 o   0.1623E-03
 -10  12   4      268.03      290.54        7.31 o   0.2955E-03
  -9  12   4        8.19        5.57        3.67 o   0.1204E-01
  -8  12   4     1403.00     1413.75       17.04 o   0.5718E-04
  -7  12   4       82.67       78.33        7.20 o   0.1004E-02
  -6  12   4     2844.25     2775.02       33.30 o   0.2731E-04
  -5  12   4     1262.60     1231.54       19.53 o   0.6464E-04
  -4  12   4     1885.18     1922.75       25.44 o   0.4135E-04
  -3  12   4      397.54      399.01       12.12 o   0.2015E-03
  -2  12   4     1743.92     1610.72       24.66 o   0.4779E-04
  -1  12   4     1938.44     1969.47       24.36 o   0.4004E-04
   0  12   4     5927.48     5996.06       45.99 o   0.1178E-04
   1  12   4     2187.94     2244.06       24.84 o   0.3502E-04
   2  12   4     2225.01     2129.00       27.37 o   0.3600E-04
   3  12   4      342.05      326.76       12.78 o   0.2401E-03
   4  12   4     1746.70     1784.70       24.32 o   0.4479E-04
   5  12   4     1140.83     1140.40       21.25 o   0.7019E-04
   6  12   4     3997.79     3944.59       36.23 o   0.1868E-04
   7  12   4       12.57       11.67        4.77 o   0.6348E-02
   8  12   4     1162.35     1211.02       14.16 o   0.6823E-04
   9  12   4        3.76        0.12        3.96 o   0.3059E-01
  10  12   4      235.13      253.06        6.51 o   0.3356E-03
  -9  13   4       47.95       58.01        3.68 o   0.1459E-02
  -8  13   4       64.64       42.04        4.73 o   0.1642E-02
  -7  13   4      699.89      689.36       11.65 o   0.1181E-03
  -6  13   4     2063.51     2107.78       21.21 o   0.3788E-04
  -5  13   4     1046.71      994.45       19.18 o   0.7917E-04
  -4  13   4      264.97      221.67        9.98 o   0.3437E-03
  -3  13   4      385.23      375.73       12.06 o   0.2181E-03
  -2  13   4     1486.50     1547.07       21.46 o   0.5211E-04
  -1  13   4     3148.01     3068.93       29.86 o   0.2467E-04
   0  13   4      165.13      198.92        8.18 o   0.4505E-03
   1  13   4     3189.59     3061.27       32.65 o   0.2446E-04
   2  13   4     1823.26     1799.00       22.74 o   0.4369E-04
   3  13   4      378.40      363.38       12.00 o   0.2243E-03
   4  13   4      223.99      174.35       11.25 o   0.4187E-03
   5  13   4      640.91      575.63       14.03 o   0.1372E-03
   6  13   4     1756.29     1776.57       18.12 o   0.4532E-04
   7  13   4      762.48      767.74       11.65 o   0.1074E-03
   8  13   4       34.53       22.58        4.32 o   0.3023E-02
   9  13   4       53.43       52.27        4.89 o   0.1486E-02
  -8  14   4     1325.97     1389.73       26.94 o   0.5722E-04
  -7  14   4     1229.25     1207.91       16.79 o   0.6607E-04
  -6  14   4     1893.38     1836.11       16.62 o   0.4240E-04
  -5  14   4     1053.15     1023.02       14.02 o   0.7879E-04
  -4  14   4      351.58      341.22        9.58 o   0.2422E-03
  -3  14   4     2193.37     2098.16       21.64 o   0.3694E-04
  -2  14   4       25.78       22.07        4.63 o   0.3084E-02
  -1  14   4      973.56      942.35       14.86 o   0.8429E-04
   0  14   4       61.01       42.16        5.76 o   0.1663E-02
   1  14   4      603.73      591.24       10.02 o   0.1364E-03
   2  14   4       94.01       76.34        5.47 o   0.9716E-03
   3  14   4     2846.45     2690.43       26.03 o   0.2803E-04
   4  14   4      340.69      336.42        8.12 o   0.2496E-03
   5  14   4     1260.58     1274.89       13.86 o   0.6371E-04
   6  14   4     1848.49     1790.57       18.13 o   0.4352E-04
   7  14   4      803.70      890.20        9.80 o   0.9511E-04
   8  14   4     1208.28     1342.57       20.86 o   0.6163E-04
  -6  15   4     1105.54     1160.90       24.57 o   0.6970E-04
  -5  15   4      314.66      338.46        6.73 o   0.2460E-03
  -4  15   4     1153.79     1110.90       11.94 o   0.7256E-04
  -3  15   4     1042.01     1080.79       13.29 o   0.7726E-04
  -2  15   4      547.72      502.49        8.75 o   0.1626E-03
  -1  15   4      521.28      541.99        8.41 o   0.1558E-03
   0  15   4       22.65       19.17        4.66 o   0.3587E-02
   1  15   4      685.98      695.32       11.24 o   0.1189E-03
   2  15   4      614.52      578.64        9.43 o   0.1413E-03
   3  15   4      827.02      863.56       10.20 o   0.9789E-04
   4  15   4     1450.06     1343.34       13.91 o   0.5849E-04
   5  15   4      261.91      289.94        5.78 o   0.2916E-03
   6  15   4      998.94     1123.92       31.97 o   0.7127E-04
  -2  16   4       64.85       73.21        5.10 o   0.1191E-02
  -1  16   4     1164.51     1191.98       19.00 o   0.6870E-04
   0  16   4     1199.39     1191.70       17.04 o   0.6740E-04
   1  16   4     1218.53     1231.00       18.81 o   0.6626E-04
   2  16   4      193.98      198.51        7.86 o   0.4219E-03
   0   1   5     8031.08     8776.17       43.54 o   0.7883E-05
   1   1   5    37165.05    37790.98      211.03 o   0.1033E-05
  -1   2   5     5863.02     5775.74       42.11 o   0.1237E-04
   0   2   5     2337.70     2622.43       17.51 o   0.3128E-04
   1   2   5     9660.53     9807.27       73.93 o   0.6565E-05
   2   2   5     8215.27     8099.21       56.65 o   0.8231E-05
  -2   3   5    30734.90    30032.20      156.28 o   0.1446E-05
  -1   3   5    39096.38    39579.33      201.42 o   0.9673E-06
   0   3   5    25574.90    27336.09      127.60 o   0.1736E-05
   1   3   5    36359.79    36748.21      176.60 o   0.1089E-05
   2   3   5    25356.95    24738.12      136.85 o   0.1916E-05
   3   3   5     2185.84     2343.75       20.78 o   0.3416E-04
  -3   4   5     2469.52     2443.14       22.36 o   0.3188E-04
  -2   4   5     6056.16     5356.49       41.36 o   0.1285E-04
  -1   4   5    20652.93    21910.85       95.32 o   0.2397E-05
   0   4   5     6928.23     7232.87       36.34 o   0.9674E-05
   1   4   5    18708.21    19923.48       88.04 o   0.2740E-05
   2   4   5     8012.16     7142.99       47.85 o   0.9212E-05
   3   4   5     3975.38     3787.95       30.43 o   0.1947E-04
   4   4   5     5298.86     5290.16       37.77 o   0.1366E-04
  -4   5   5    14842.34    14918.81       89.51 o   0.3856E-05
  -3   5   5    27380.48    26689.08      142.63 o   0.1710E-05
  -2   5   5     2744.72     2741.65       28.34 o   0.2812E-04
  -1   5   5     6248.34     6115.27       39.92 o   0.1142E-04
   0   5   5     2747.94     2935.21       22.66 o   0.2747E-04
   1   5   5     5064.96     5058.24       31.77 o   0.1435E-04
   2   5   5     1240.29     1249.33       16.29 o   0.6528E-04
   3   5   5    28998.15    28309.19      135.03 o   0.1579E-05
   4   5   5    18769.35    18677.71      103.32 o   0.2844E-05
   5   5   5     1799.80     1483.34       26.78 o   0.4973E-04
  -5   6   5     4087.00     4321.30       45.62 o   0.1737E-04
  -4   6   5     5703.29     6017.97       50.99 o   0.1189E-04
  -3   6   5    16896.98    16797.46      100.86 o   0.3274E-05
  -2   6   5    19523.11    19428.19      106.43 o   0.2710E-05
  -1   6   5     5262.38     5845.62       38.97 o   0.1289E-04
   0   6   5      655.47      538.78       11.77 o   0.1396E-03
   1   6   5     6202.06     6715.68       41.46 o   0.1088E-04
   2   6   5    20655.94    20448.83      100.10 o   0.2531E-05
   3   6   5    14659.66    14821.63       78.24 o   0.3933E-05
   4   6   5     3055.13     3412.19       30.12 o   0.2321E-04
   5   6   5     2845.15     3088.48       35.01 o   0.2554E-04
   6   6   5      705.12      665.90       24.24 o   0.1161E-03
  -6   7   5      525.34      489.02       22.63 o   0.1533E-03
  -5   7   5      306.07      266.52       16.52 o   0.2810E-03
  -4   7   5     3939.56     3680.08       43.34 o   0.1954E-04
  -3   7   5     5282.19     5532.84       47.99 o   0.1321E-04
  -2   7   5      143.03      151.94        8.34 o   0.5647E-03
  -1   7   5     4418.60     4615.71       36.81 o   0.1622E-04
   0   7   5      104.91      125.14        7.06 o   0.7337E-03
   1   7   5     5410.85     5612.83       40.05 o   0.1294E-04
   2   7   5      623.05      656.67       13.20 o   0.1290E-03
   3   7   5     5168.96     5286.16       43.56 o   0.1383E-04
   4   7   5     4920.99     4588.94       46.44 o   0.1534E-04
   5   7   5      906.22      857.25       20.88 o   0.9142E-04
   6   7   5      240.24      230.51       16.68 o   0.3279E-03
   7   7   5     3050.17     3378.70       28.62 o   0.2359E-04
  -7   8   5      439.64      532.42       11.29 o   0.1631E-03
  -6   8   5     6637.54     6656.69       45.20 o   0.1055E-04
  -5   8   5     4485.07     4319.88       60.99 o   0.1618E-04
  -4   8   5       93.69       57.60       11.39 o   0.1056E-02
  -3   8   5     2340.93     2146.61       35.05 o   0.3448E-04
  -2   8   5     6767.34     7087.08       51.99 o   0.9924E-05
  -1   8   5     7530.42     7411.64       56.39 o   0.9097E-05
   0   8   5      385.16      268.62       13.72 o   0.2618E-03
   1   8   5     4769.15     4811.85       40.40 o   0.1523E-04
   2   8   5     8912.96     9314.41       70.74 o   0.7078E-05
   3   8   5     2907.11     2577.88       33.70 o   0.2824E-04
   4   8   5      371.81      408.31       16.56 o   0.2011E-03
   5   8   5     3483.16     3162.56       50.85 o   0.2243E-04
   6   8   5     7861.57     7946.62       56.24 o   0.8543E-05
   7   8   5     1292.50     1339.35       17.16 o   0.6035E-04
   8   8   5     1557.09     1646.20       20.22 o   0.4971E-04
  -8   9   5      619.67      578.52       13.46 o   0.1396E-03
  -7   9   5     3017.36     2999.91       29.29 o   0.2532E-04
  -6   9   5      597.44      691.45       13.41 o   0.1253E-03
  -5   9   5      187.91      156.08        8.39 o   0.4891E-03
  -4   9   5     1891.49     2027.56       23.73 o   0.4000E-04
  -3   9   5     4529.44     4755.83       41.27 o   0.1564E-04
  -2   9   5     4727.84     4526.95       47.02 o   0.1575E-04
  -1   9   5     4196.44     4254.18       48.60 o   0.1732E-04
   0   9   5      147.46      130.73       13.83 o   0.5630E-03
   1   9   5     3843.97     3938.05       43.61 o   0.1909E-04
   2   9   5     4312.49     4219.98       45.25 o   0.1721E-04
   3   9   5     4212.90     4387.55       42.25 o   0.1698E-04
   4   9   5     2709.60     2908.28       26.83 o   0.2727E-04
   5   9   5      111.30       99.41        7.04 o   0.8228E-03
   6   9   5      884.47      973.37       16.07 o   0.8622E-04
   7   9   5     3406.13     3325.80       28.47 o   0.2257E-04
   8   9   5      702.84      690.61       12.69 o   0.1192E-03
   9   9   5     1760.06     1863.73       21.60 o   0.4311E-04
  -9  10   5       12.09       14.73        6.37 o   0.5505E-02
  -8  10   5     1356.88     1153.46       22.86 o   0.6383E-04
  -7  10   5     2680.43     2706.75       36.36 o   0.2818E-04
  -6  10   5     1513.65     1477.74       22.82 o   0.5372E-04
  -5  10   5     1563.09     1584.42       21.62 o   0.5088E-04
  -4  10   5     6431.31     6386.60       46.66 o   0.1092E-04
  -3  10   5     1303.94     1315.70       17.77 o   0.6140E-04
  -2  10   5      612.78      527.54       13.73 o   0.1481E-03
  -1  10   5     5041.03     5112.82       36.31 o   0.1439E-04
   0  10   5      122.11       95.60        8.15 o   0.7702E-03
   1  10   5     3330.66     3458.24       29.65 o   0.2247E-04
   2  10   5      963.39      873.13       15.16 o   0.9082E-04
   3  10   5      924.88      963.07       15.44 o   0.8593E-04
   4  10   5     5792.19     5804.12       42.88 o   0.1225E-04
   5  10   5     1841.72     1832.33       22.33 o   0.4342E-04
   6  10   5     2948.77     2779.19       28.85 o   0.2719E-04
   7  10   5     2899.31     2906.41       26.73 o   0.2648E-04
   8  10   5     1620.80     1401.63       18.35 o   0.5359E-04
   9  10   5      169.19      192.56        6.92 o   0.4638E-03
  10  10   5      664.28      627.40       12.76 o   0.1279E-03
 -10  11   5     1706.62     1548.98       18.63 o   0.4964E-04
  -9  11   5      552.14      549.80       10.63 o   0.1502E-03
  -8  11   5     1655.68     1669.10       22.63 o   0.4758E-04
  -7  11   5      543.58      453.27       14.17 o   0.1651E-03
  -6  11   5     1349.70     1249.51       22.81 o   0.6142E-04
  -5  11   5     3359.23     3373.14       34.09 o   0.2231E-04
  -4  11   5     6781.84     6722.03       47.63 o   0.1030E-04
  -3  11   5     1100.06     1097.16       19.15 o   0.7281E-04
  -2  11   5     1221.87     1206.00       18.43 o   0.6666E-04
  -1  11   5     3915.28     3669.58       36.01 o   0.1978E-04
   0  11   5      345.66      355.42       11.58 o   0.2411E-03
   1  11   5     3523.54     3258.05       32.43 o   0.2247E-04
   2  11   5     1661.84     1736.45       23.79 o   0.4637E-04
   3  11   5      555.12      583.42       13.18 o   0.1431E-03
   4  11   5     6554.19     6388.77       49.62 o   0.1083E-04
   5  11   5     3534.06     3601.80       35.98 o   0.2089E-04
   6  11   5     2164.86     2005.12       27.56 o   0.3749E-04
   7  11   5      392.36      312.20       10.05 o   0.2397E-03
   8  11   5     1518.36     1493.20       20.32 o   0.5318E-04
   9  11   5      921.52      951.26       14.16 o   0.8658E-04
  10  11   5      973.63      852.52       16.85 o   0.9056E-04
  11  11   5       55.25       77.94        5.29 o   0.1166E-02
 -10  12   5      891.33      900.83       12.14 o   0.9083E-04
  -9  12   5      692.48      758.99       10.81 o   0.1117E-03
  -8  12   5      158.22      153.16        6.53 o   0.5407E-03
  -7  12   5       69.67       71.31        6.16 o   0.1209E-02
  -6  12   5     2135.30     2244.12       26.93 o   0.3518E-04
  -5  12   5      950.47      931.53       17.09 o   0.8593E-04
  -4  12   5     2934.53     2987.23       31.87 o   0.2575E-04
  -3  12   5      865.60      840.05       16.69 o   0.9509E-04
  -2  12   5      361.83      368.04       11.80 o   0.2275E-03
  -1  12   5     1823.26     1913.37       23.99 o   0.4197E-04
   0  12   5      902.92      857.12       16.94 o   0.8986E-04
   1  12   5     2295.54     2346.71       25.84 o   0.3348E-04
   2  12   5      665.67      674.90       15.31 o   0.1222E-03
   3  12   5     2355.59     2241.01       29.47 o   0.3375E-04
   4  12   5     2606.99     2631.33       28.36 o   0.2950E-04
   5  12   5      824.39      780.52       19.53 o   0.1008E-03
   6  12   5     2516.67     2520.76       24.64 o   0.3085E-04
   7  12   5       14.22        7.31        4.93 o   0.8548E-02
   8  12   5      427.75      385.32        9.01 o   0.2087E-03
   9  12   5      436.10      450.43        9.88 o   0.1868E-03
  10  12   5      738.55      747.38       12.11 o   0.1098E-03
  -9  13   5     1353.25     1334.25       16.46 o   0.6029E-04
  -8  13   5      377.52      330.21        8.14 o   0.2393E-03
  -7  13   5     1949.14     1947.03       17.38 o   0.4061E-04
  -6  13   5      934.14      971.85       12.89 o   0.8497E-04
  -5  13   5     2367.00     2434.33       29.04 o   0.3205E-04
  -4  13   5     1645.61     1590.02       22.95 o   0.4895E-04
  -3  13   5     1530.69     1480.22       21.39 o   0.5312E-04
  -2  13   5     1546.72     1465.55       21.25 o   0.5357E-04
  -1  13   5     3211.12     3216.15       29.11 o   0.2389E-04
   0  13   5       18.49       23.77        6.96 o   0.3290E-02
   1  13   5     2812.49     2811.42       28.85 o   0.2752E-04
   2  13   5     2217.34     2068.11       24.85 o   0.3698E-04
   3  13   5     1547.07     1510.92       21.64 o   0.5163E-04
   4  13   5     1541.22     1472.33       24.77 o   0.5258E-04
   5  13   5     1902.21     1903.10       20.74 o   0.4173E-04
   6  13   5     1147.55     1176.35       14.14 o   0.6930E-04
   7  13   5     1049.37     1085.57       13.67 o   0.7533E-04
   8  13   5      776.96      697.59       12.51 o   0.1123E-03
   9  13   5     1753.44     1642.91       22.32 o   0.4706E-04
  -7  14   5      219.39      205.36        7.03 o   0.4093E-03
  -6  14   5     1271.31     1244.87       15.10 o   0.6399E-04
  -5  14   5      539.65      478.81        9.47 o   0.1643E-03
  -4  14   5      149.06      164.63        6.58 o   0.5198E-03
  -3  14   5      382.80      359.89        8.12 o   0.2223E-03
  -2  14   5     1310.62     1312.95       15.98 o   0.6187E-04
  -1  14   5      466.73      447.63        9.56 o   0.1804E-03
   0  14   5     3674.32     3480.27       29.75 o   0.2129E-04
   1  14   5      805.73      735.11       13.05 o   0.1066E-03
   2  14   5     1096.58     1104.96       14.10 o   0.7414E-04
   3  14   5      341.81      338.43        8.90 o   0.2403E-03
   4  14   5      248.44      284.77        7.61 o   0.3033E-03
   5  14   5      300.50      285.86        7.27 o   0.2853E-03
   6  14   5      930.33      880.73       11.78 o   0.9063E-04
   7  14   5      493.51      517.58        8.72 o   0.1654E-03
  -5  15   5      582.58      588.27        9.05 o   0.1411E-03
  -4  15   5      995.64      999.52       13.51 o   0.8242E-04
  -3  15   5      315.86      344.03        8.15 o   0.2501E-03
  -2  15   5      294.43      321.57        7.09 o   0.2610E-03
  -1  15   5      531.34      474.88        9.42 o   0.1683E-03
   0  15   5     4091.32     4400.39       34.20 o   0.1703E-04
   1  15   5      639.81      584.41        9.47 o   0.1363E-03
   2  15   5      577.49      620.31        8.98 o   0.1340E-03
   3  15   5      221.60      238.91        5.70 o   0.3644E-03
   4  15   5      782.88      779.32        9.22 o   0.1070E-03
   5  15   5      538.51      518.05        9.05 o   0.1576E-03
  -2  16   5      910.50      996.09       22.67 o   0.8235E-04
  -1  16   5      985.92     1089.60       16.69 o   0.7635E-04
   0  16   5      338.38      309.69        9.28 o   0.2579E-03
   1  16   5     1830.58     1964.48       24.62 o   0.4074E-04
   2  16   5      832.09      867.55       28.44 o   0.9069E-04
   0   1   6    52017.21    55127.71      261.18 o   0.5865E-06
   1   1   6     6261.14     6131.45       41.15 o   0.1144E-04
  -1   2   6    21051.76    21569.27      122.01 o   0.2367E-05
   0   2   6     4729.21     4693.09       26.18 o   0.1573E-04
   1   2   6    20717.18    21050.71      130.81 o   0.2423E-05
   2   2   6    11230.18    11060.20       64.63 o   0.5657E-05
  -2   3   6     4049.30     3914.57       30.75 o   0.1908E-04
  -1   3   6    14476.91    14573.72       83.37 o   0.4009E-05
   0   3   6    16571.00    16154.97       77.78 o   0.3492E-05
   1   3   6    12931.84    12862.11       71.14 o   0.4700E-05
   2   3   6     4441.25     4223.87       31.37 o   0.1743E-04
   3   3   6     1684.63     1265.10       17.47 o   0.5739E-04
  -3   4   6     4365.34     4314.08       32.11 o   0.1727E-04
  -2   4   6    12984.48    13416.01       71.51 o   0.4537E-05
  -1   4   6    14002.29    13452.11       72.05 o   0.4362E-05
   0   4   6     5391.69     5353.94       33.71 o   0.1356E-04
   1   4   6    17487.86    16819.23       87.80 o   0.3245E-05
   2   4   6    15866.88    16214.53       81.51 o   0.3526E-05
   3   4   6     4252.16     4271.59       33.52 o   0.1755E-04
   4   4   6    22194.29    21874.87      104.14 o   0.2305E-05
  -4   5   6     3544.73     3068.19       33.67 o   0.2337E-04
  -3   5   6     2017.79     2173.69       22.18 o   0.3775E-04
  -2   5   6     5674.29     6169.76       43.15 o   0.1186E-04
  -1   5   6       26.80       42.72        4.88 o   0.2126E-02
   0   5   6     7177.52     7603.41       43.23 o   0.9228E-05
   1   5   6      105.24       55.80        5.31 o   0.1186E-02
   2   5   6     4828.31     5270.35       35.55 o   0.1431E-04
   3   5   6     4445.79     4683.81       35.98 o   0.1610E-04
   4   5   6     1980.24     1640.70       24.95 o   0.4473E-04
   5   5   6    13988.10    13051.83       90.57 o   0.4419E-05
  -5   6   6    19757.23    19428.84      134.98 o   0.2646E-05
  -4   6   6     8757.29     8122.00       69.63 o   0.7882E-05
  -3   6   6     1370.68     1195.65       19.94 o   0.6475E-04
  -2   6   6      106.69      101.22        7.69 o   0.7922E-03
  -1   6   6    12217.71    12171.97       69.56 o   0.5022E-05
   0   6   6      654.76      550.70       12.22 o   0.1395E-03
   1   6   6     7341.84     7403.04       47.67 o   0.9315E-05
   2   6   6      152.87      139.82        7.57 o   0.5723E-03
   3   6   6     1217.51      970.84       16.03 o   0.7787E-04
   4   6   6     9072.54     8309.78       61.72 o   0.7696E-05
   5   6   6    19284.14    18895.69      119.75 o   0.2769E-05
   6   6   6       58.33       19.56       11.33 o   0.2007E-02
  -6   7   6     6337.98     6374.48       81.01 o   0.1050E-04
  -5   7   6      684.78      748.39       21.91 o   0.1087E-03
  -4   7   6     4004.56     3909.69       43.09 o   0.1865E-04
  -3   7   6     7040.64     7445.27       53.83 o   0.9410E-05
  -2   7   6      190.15      245.07        9.31 o   0.3581E-03
  -1   7   6     1029.55     1192.86       16.61 o   0.7163E-04
   0   7   6    24605.94    24214.14      120.13 o   0.1980E-05
   1   7   6     1418.40     1633.29       19.83 o   0.5131E-04
   2   7   6      635.58      616.48       13.33 o   0.1307E-03
   3   7   6     7080.33     7267.19       49.87 o   0.9603E-05
   4   7   6     2277.60     2228.24       31.66 o   0.3433E-04
   5   7   6      212.43      271.26       11.93 o   0.3250E-03
   6   7   6     5720.35     5779.73       72.31 o   0.1189E-04
   7   7   6      692.83      625.21       14.28 o   0.1264E-03
  -7   8   6     1101.16     1066.94       17.53 o   0.7414E-04
  -6   8   6      589.87      593.34       12.41 o   0.1409E-03
  -5   8   6     2665.36     2769.64       33.14 o   0.2825E-04
  -4   8   6     8467.37     8834.12       70.58 o   0.7568E-05
  -3   8   6      157.21      176.07       10.65 o   0.4833E-03
  -2   8   6      979.62     1079.24       18.94 o   0.7635E-04
  -1   8   6     4187.94     4040.67       39.62 o   0.1807E-04
   0   8   6     2235.44     2535.95       31.05 o   0.3200E-04
   1   8   6     5214.53     4987.77       43.56 o   0.1424E-04
   2   8   6     1022.88     1175.09       19.52 o   0.7093E-04
   3   8   6      401.33      434.43       13.40 o   0.1948E-03
   4   8   6     6427.33     6602.13       65.78 o   0.1055E-04
   5   8   6     4002.40     4056.70       37.74 o   0.1852E-04
   6   8   6      539.59      549.04       13.09 o   0.1527E-03
   7   8   6      752.54      762.58       13.78 o   0.1064E-03
   8   8   6     4036.53     4252.88       34.82 o   0.1771E-04
  -8   9   6     1116.29     1048.71       18.07 o   0.7449E-04
  -7   9   6      749.41      776.36       14.58 o   0.1062E-03
  -6   9   6     1028.27      944.60       16.43 o   0.8390E-04
  -5   9   6      934.82      873.05       15.14 o   0.9089E-04
  -4   9   6     2705.02     2867.84       25.49 o   0.2727E-04
  -3   9   6     8161.28     8184.92       50.87 o   0.8208E-05
  -2   9   6      436.17      344.67       15.91 o   0.2066E-03
  -1   9   6      402.73      245.19       17.52 o   0.2558E-03
   0   9   6      127.86       83.42       11.78 o   0.7055E-03
   1   9   6      119.22       80.65       10.43 o   0.8686E-03
   2   9   6      372.08      319.64       15.03 o   0.2295E-03
   3   9   6     9383.45     9404.80       61.00 o   0.6901E-05
   4   9   6     2232.66     2362.57       24.96 o   0.3343E-04
   5   9   6     1865.41     1744.72       21.28 o   0.4417E-04
   6   9   6     1220.39     1115.22       18.91 o   0.7030E-04
   7   9   6      499.54      485.31       11.59 o   0.1670E-03
   8   9   6      942.43      863.09       14.01 o   0.9095E-04
   9   9   6     5309.62     5370.17       43.48 o   0.1341E-04
  -9  10   6      624.70      680.12       13.51 o   0.1235E-03
  -8  10   6     3491.22     3578.91       37.58 o   0.2115E-04
  -7  10   6      977.93      954.26       17.04 o   0.8482E-04
  -6  10   6      212.02      231.19       10.52 o   0.3758E-03
  -5  10   6      215.79      219.42        9.48 o   0.3704E-03
  -4  10   6     4659.94     4610.56       37.68 o   0.1581E-04
  -3  10   6     3000.86     3202.00       27.38 o   0.2462E-04
  -2  10   6     4705.45     4810.62       35.08 o   0.1535E-04
  -1  10   6     8272.13     8297.74       50.00 o   0.8123E-05
   0  10   6     8497.34     9115.78       51.70 o   0.7507E-05
   1  10   6     7520.23     7595.01       49.81 o   0.9045E-05
   2  10   6     5434.51     5510.51       38.21 o   0.1312E-04
   3  10   6     2858.83     3034.30       27.72 o   0.2602E-04
   4  10   6     4685.74     4744.68       41.75 o   0.1534E-04
   5  10   6      228.04      242.66        9.78 o   0.3402E-03
   6  10   6      374.79      421.59       10.56 o   0.2093E-03
   7  10   6      921.07      898.52       13.39 o   0.9051E-04
   8  10   6     2216.66     2250.83       23.76 o   0.3514E-04
   9  10   6      460.30      476.42        9.90 o   0.1752E-03
  10  10   6     1075.81     1001.82       16.64 o   0.7887E-04
 -10  11   6      565.59      526.30       10.64 o   0.1512E-03
  -9  11   6     3350.88     3142.42       31.83 o   0.2369E-04
  -8  11   6      948.65      915.80       16.92 o   0.8719E-04
  -7  11   6     1512.89     1494.52       21.49 o   0.5382E-04
  -6  11   6     3152.19     3212.84       33.58 o   0.2378E-04
  -5  11   6      198.19      243.41        8.61 o   0.3771E-03
  -4  11   6     5637.08     5395.67       42.54 o   0.1299E-04
  -3  11   6      357.53      308.79       11.88 o   0.2483E-03
  -2  11   6     1052.96     1016.97       16.34 o   0.7882E-04
  -1  11   6     1976.98     1933.04       25.70 o   0.4001E-04
   0  11   6     1979.14     1963.61       23.45 o   0.4014E-04
   1  11   6     1181.91     1184.13       19.12 o   0.6743E-04
   2  11   6     1377.47     1342.49       21.69 o   0.5872E-04
   3  11   6     1035.74      925.16       18.60 o   0.8330E-04
   4  11   6     4360.01     4158.38       38.04 o   0.1737E-04
   5  11   6       82.98      118.93        7.42 o   0.8126E-03
   6  11   6     3446.47     3555.15       34.82 o   0.2126E-04
   7  11   6     1913.23     1856.46       21.79 o   0.4283E-04
   8  11   6     1120.91     1118.59       19.14 o   0.7120E-04
   9  11   6     3053.11     2885.73       29.62 o   0.2610E-04
  10  11   6      573.52      550.79       11.52 o   0.1455E-03
  11  11   6      131.29      150.93        6.31 o   0.5933E-03
 -10  12   6      539.23      499.99        9.00 o   0.1623E-03
  -9  12   6      496.16      466.95        9.74 o   0.1743E-03
  -8  12   6      223.62      239.58        7.68 o   0.3507E-03
  -7  12   6     3546.56     3375.72       29.89 o   0.2218E-04
  -6  12   6      537.05      538.59       13.80 o   0.1515E-03
  -5  12   6     3871.51     3856.89       36.94 o   0.1931E-04
  -4  12   6      190.28      203.32        9.61 o   0.4224E-03
  -3  12   6     3288.30     3590.05       35.62 o   0.2185E-04
  -2  12   6      806.69      854.98       15.08 o   0.9635E-04
  -1  12   6      416.63      355.10       11.99 o   0.2154E-03
   0  12   6     1655.63     1768.55       20.99 o   0.4628E-04
   1  12   6     1946.74     1772.89       24.69 o   0.4254E-04
   2  12   6      646.88      728.68       15.52 o   0.1152E-03
   3  12   6     3414.97     3728.81       37.86 o   0.2091E-04
   4  12   6      239.03      251.88       11.44 o   0.3345E-03
   5  12   6     4604.25     4532.48       46.64 o   0.1586E-04
   6  12   6      559.50      582.11       12.75 o   0.1432E-03
   7  12   6     2487.44     2463.47       25.33 o   0.3154E-04
   8  12   6      188.38      182.08        6.68 o   0.4474E-03
   9  12   6      746.01      664.39       13.04 o   0.1186E-03
  10  12   6      466.70      441.25        9.26 o   0.1854E-03
  -9  13   6      506.84      442.87        9.00 o   0.1767E-03
  -8  13   6       26.16       22.97        4.31 o   0.3234E-02
  -7  13   6       41.58       30.43        5.08 o   0.2410E-02
  -6  13   6     5240.93     5225.49       36.72 o   0.1376E-04
  -5  13   6      411.72      387.51       13.14 o   0.2063E-03
  -4  13   6      251.14      238.29       10.70 o   0.3366E-03
  -3  13   6      774.16      738.55       16.47 o   0.1088E-03
  -2  13   6     4608.32     4778.95       41.62 o   0.1551E-04
  -1  13   6     2250.72     2184.84       24.98 o   0.3544E-04
   0  13   6      927.49      884.82       15.28 o   0.9053E-04
   1  13   6     1727.42     1710.08       23.03 o   0.4617E-04
   2  13   6     4352.69     4455.27       36.91 o   0.1678E-04
   3  13   6      476.73      429.72       12.43 o   0.1852E-03
   4  13   6      319.42      331.49       10.97 o   0.2571E-03
   5  13   6      617.98      609.97       10.77 o   0.1345E-03
   6  13   6     4431.23     4355.83       37.03 o   0.1672E-04
   7  13   6       36.34       31.71        4.50 o   0.2509E-02
   8  13   6      165.11      162.95        6.22 o   0.4975E-03
   9  13   6      588.18      509.83       11.04 o   0.1520E-03
  -7  14   6      109.86       98.88        5.41 o   0.8344E-03
  -6  14   6      188.20      193.48        6.05 o   0.4354E-03
  -5  14   6     1771.70     1754.15       18.77 o   0.4525E-04
  -4  14   6      616.74      600.39       11.23 o   0.1373E-03
  -3  14   6      619.97      623.81       10.94 o   0.1321E-03
  -2  14   6      927.44      883.30       14.29 o   0.8985E-04
  -1  14   6      387.27      343.62        8.50 o   0.2329E-03
   0  14   6     1063.02     1136.61       13.67 o   0.7429E-04
   1  14   6      821.51      761.47       12.60 o   0.1049E-03
   2  14   6      255.70      253.23        7.29 o   0.3241E-03
   3  14   6      694.09      670.95       11.29 o   0.1212E-03
   4  14   6      405.13      355.04        9.06 o   0.2254E-03
   5  14   6     1933.48     1874.51       19.61 o   0.4205E-04
   6  14   6      200.24      202.86        5.67 o   0.4098E-03
   7  14   6      334.26      309.94        7.15 o   0.2663E-03
  -5  15   6      678.82      672.40       11.16 o   0.1236E-03
  -4  15   6      567.25      542.51        9.77 o   0.1482E-03
  -3  15   6     2517.68     2560.36       27.19 o   0.3025E-04
  -2  15   6      338.13      337.85        7.33 o   0.2479E-03
  -1  15   6      297.03      309.40        6.56 o   0.2825E-03
   0  15   6       26.32        8.47        3.65 o   0.5357E-02
   1  15   6      489.03      547.64        8.60 o   0.1600E-03
   2  15   6      263.24      263.62        6.76 o   0.3188E-03
   3  15   6     3518.90     3431.70       22.70 o   0.2195E-04
   4  15   6      512.60      508.83        8.37 o   0.1608E-03
   5  15   6      758.86      756.17       10.77 o   0.1092E-03
  -1  16   6     1065.51     1163.72       24.86 o   0.6936E-04
   0  16   6      365.70      391.37       12.55 o   0.2107E-03
   1  16   6     1011.72     1038.85       15.95 o   0.7837E-04
   0   1   7    14303.62    14558.68       82.87 o   0.4060E-05
   1   1   7     3959.74     3769.08       31.47 o   0.1977E-04
  -1   2   7     3499.29     3867.52       24.95 o   0.2028E-04
   0   2   7    30151.45    30256.45      139.16 o   0.1450E-05
   1   2   7     4659.28     5014.73       36.37 o   0.1496E-04
   2   2   7     2650.24     2589.65       23.09 o   0.2980E-04
  -2   3   7     6183.23     6342.66       41.52 o   0.1127E-04
  -1   3   7     9392.00     9353.05       57.49 o   0.6944E-05
   0   3   7    15429.46    16130.58       72.97 o   0.3610E-05
   1   3   7    11343.74    11213.52       68.97 o   0.5525E-05
   2   3   7     4333.33     4456.10       35.03 o   0.1686E-04
   3   3   7    12004.35    11257.38       64.69 o   0.5383E-05
  -3   4   7     2191.27     2072.04       21.26 o   0.3745E-04
  -2   4   7     2744.36     3150.43       24.35 o   0.2576E-04
  -1   4   7      269.15      227.71        8.05 o   0.3392E-03
   0   4   7     6935.12     7250.42       41.03 o   0.9705E-05
   1   4   7      985.35      869.69       14.51 o   0.8910E-04
   2   4   7     3516.07     3929.41       27.91 o   0.2003E-04
   3   4   7     1528.59     1455.51       18.48 o   0.5440E-04
   4   4   7     6305.38     6338.60       44.74 o   0.1120E-04
  -4   5   7     5482.50     4898.19       46.18 o   0.1420E-04
  -3   5   7     3139.55     3306.04       30.34 o   0.2350E-04
  -2   5   7     4753.02     4722.11       37.05 o   0.1548E-04
  -1   5   7     5885.24     5996.32       40.25 o   0.1202E-04
   0   5   7       81.02       43.60        5.39 o   0.1458E-02
   1   5   7     4109.13     4270.45       28.16 o   0.1790E-04
   2   5   7     7285.57     7004.99       44.98 o   0.9726E-05
   3   5   7     3863.27     4163.50       31.68 o   0.1843E-04
   4   5   7     7506.84     6812.99       55.29 o   0.9735E-05
   5   5   7    43797.55    41747.94      226.50 o   0.8577E-06
  -5   6   7     4085.61     4122.10       48.20 o   0.1785E-04
  -4   6   7    18526.98    17796.62      121.00 o   0.2954E-05
  -3   6   7      695.23      572.43       15.10 o   0.1326E-03
  -2   6   7     4197.67     4188.17       35.90 o   0.1775E-04
  -1   6   7     1252.41     1370.55       18.76 o   0.6189E-04
   0   6   7       76.94      141.67        6.71 o   0.7252E-03
   1   6   7     2251.29     2324.25       24.45 o   0.3463E-04
   2   6   7     3718.18     3632.69       31.13 o   0.2070E-04
   3   6   7     2509.54     2258.69       25.00 o   0.3314E-04
   4   6   7    17826.84    17247.02      106.02 o   0.3120E-05
   5   6   7     4003.85     4084.81       41.51 o   0.1831E-04
   6   6   7       90.36       57.87       11.81 o   0.1062E-02
  -6   7   7     1651.57     1774.20       38.44 o   0.4396E-04
  -5   7   7     1102.47     1097.55       26.36 o   0.7085E-04
  -4   7   7     9757.39     9739.73       78.04 o   0.6593E-05
  -3   7   7     2166.06     2206.06       26.92 o   0.3563E-04
  -2   7   7    11604.27    11528.91       75.10 o   0.5337E-05
  -1   7   7     2664.65     2301.09       27.89 o   0.3198E-04
   0   7   7     2898.29     3503.38       29.81 o   0.2361E-04
   1   7   7     2020.57     1763.35       25.21 o   0.4243E-04
   2   7   7     8721.76     8823.04       58.48 o   0.7525E-05
   3   7   7     3839.35     3731.25       35.52 o   0.1987E-04
   4   7   7     9370.43     9418.73       73.85 o   0.6908E-05
   5   7   7     1144.34     1149.12       22.36 o   0.6930E-04
   6   7   7     2321.21     2500.32       43.91 o   0.3073E-04
   7   7   7     6132.08     6000.48       42.25 o   0.1163E-04
  -7   8   7     9765.10     9551.67       62.42 o   0.6735E-05
  -6   8   7     1943.18     2010.52       22.98 o   0.3950E-04
  -5   8   7     1137.55     1079.26       17.35 o   0.7381E-04
  -4   8   7     1440.28     1403.51       27.09 o   0.5498E-04
  -3   8   7     2408.95     2675.12       32.74 o   0.3000E-04
  -2   8   7      544.75      507.71       15.12 o   0.1544E-03
  -1   8   7     2683.98     2912.79       32.13 o   0.2729E-04
   0   8   7     9556.68     8996.34       70.73 o   0.7034E-05
   1   8   7     3288.25     3565.64       33.67 o   0.2193E-04
   2   8   7      747.54      700.66       17.00 o   0.1120E-03
   3   8   7     1813.76     2070.60       25.76 o   0.4005E-04
   4   8   7     1148.80     1098.37       26.23 o   0.7010E-04
   5   8   7     1826.68     1806.79       21.52 o   0.4379E-04
   6   8   7     2582.60     2648.75       27.81 o   0.2924E-04
   7   8   7    10749.83    10631.85       64.70 o   0.5934E-05
   8   8   7     1342.18     1240.98       21.45 o   0.6169E-04
  -8   9   7       92.00       47.13        7.75 o   0.1280E-02
  -7   9   7     1976.02     1940.52       24.73 o   0.4030E-04
  -6   9   7     1728.17     1780.55       22.16 o   0.4485E-04
  -5   9   7     2418.75     2436.52       25.06 o   0.3213E-04
  -4   9   7     1936.22     1994.71       20.10 o   0.4048E-04
  -3   9   7     6060.70     6328.52       38.97 o   0.1138E-04
  -2   9   7     2169.12     2209.56       33.57 o   0.3480E-04
  -1   9   7     3857.35     3938.83       51.83 o   0.1855E-04
   0   9   7    16462.37    15907.51      111.05 o   0.3436E-05
   1   9   7     4828.68     4886.33       51.10 o   0.1468E-04
   2   9   7     2310.31     2312.78       34.14 o   0.3303E-04
   3   9   7     6393.36     6670.45       45.96 o   0.1066E-04
   4   9   7     2086.05     2224.08       24.52 o   0.3622E-04
   5   9   7     1766.89     1779.96       20.57 o   0.4503E-04
   6   9   7     2060.29     2039.20       25.19 o   0.3827E-04
   7   9   7     1397.44     1414.69       18.28 o   0.5722E-04
   8   9   7      292.31      278.06        9.61 o   0.2931E-03
   9   9   7      764.38      728.21       14.86 o   0.1079E-03
  -9  10   7      440.92      402.09       11.34 o   0.1954E-03
  -8  10   7      244.76      193.73       11.23 o   0.3773E-03
  -7  10   7     1055.65     1035.07       17.84 o   0.7634E-04
  -6  10   7     4586.85     4666.66       39.86 o   0.1578E-04
  -5  10   7     6200.03     6291.48       44.97 o   0.1117E-04
  -4  10   7     2769.89     2790.44       27.94 o   0.2760E-04
  -3  10   7      796.46      768.22       14.64 o   0.1021E-03
  -2  10   7     2815.66     2928.03       24.90 o   0.2681E-04
  -1  10   7     8538.54     8138.37       51.13 o   0.8053E-05
   0  10   7     2465.52     2677.24       24.58 o   0.2991E-04
   1  10   7     8155.47     7795.48       52.27 o   0.8476E-05
   2  10   7     2137.53     2258.21       23.18 o   0.3568E-04
   3  10   7      765.89      766.98       14.53 o   0.1040E-03
   4  10   7     2501.09     2516.94       29.43 o   0.3056E-04
   5  10   7     5781.17     5797.23       44.57 o   0.1222E-04
   6  10   7     4937.47     5067.74       40.84 o   0.1443E-04
   7  10   7      840.69      849.59       13.06 o   0.9570E-04
   8  10   7      264.53      207.35        9.07 o   0.3564E-03
   9  10   7      368.52      352.78        9.31 o   0.2287E-03
  10  10   7     2601.55     2442.76       26.44 o   0.3165E-04
 -10  11   7      371.97      414.04        8.63 o   0.2112E-03
  -9  11   7     1624.41     1665.85       21.08 o   0.4832E-04
  -8  11   7      293.63      238.06       11.01 o   0.3138E-03
  -7  11   7      907.68      910.01       16.13 o   0.8833E-04
  -6  11   7       48.16       16.54        8.77 o   0.2512E-02
  -5  11   7     1068.95     1078.46       16.87 o   0.7508E-04
  -4  11   7     1430.80     1457.84       19.37 o   0.5472E-04
  -3  11   7     4199.49     4303.04       34.51 o   0.1730E-04
  -2  11   7      154.63      140.10        8.11 o   0.5719E-03
  -1  11   7      721.27      860.50       15.46 o   0.1016E-03
   0  11   7       25.27       30.65        7.21 o   0.2628E-02
   1  11   7     1644.52     1851.42       22.16 o   0.4478E-04
   2  11   7      379.41      361.86       11.61 o   0.2250E-03
   3  11   7     4409.73     4502.63       40.44 o   0.1631E-04
   4  11   7     1317.37     1313.45       18.83 o   0.6062E-04
   5  11   7     1792.32     1724.47       23.23 o   0.4515E-04
   6  11   7      115.12       60.79        8.24 o   0.9830E-03
   7  11   7      838.18      849.94       14.27 o   0.9597E-04
   8  11   7      282.38      214.72        9.24 o   0.3481E-03
   9  11   7     2612.67     2586.55       28.04 o   0.2983E-04
  10  11   7      363.06      415.05        9.17 o   0.2120E-03
  11  11   7      106.68       68.75        5.86 o   0.1040E-02
 -10  12   7     2065.70     1945.64       28.47 o   0.3937E-04
  -9  12   7     3410.45     3372.68       24.15 o   0.2243E-04
  -8  12   7      906.47      930.91       13.78 o   0.8696E-04
  -7  12   7     1379.25     1205.53       17.38 o   0.6343E-04
  -6  12   7     2434.78     2569.33       27.49 o   0.3075E-04
  -5  12   7      847.79      937.69       17.43 o   0.8865E-04
  -4  12   7     2855.39     2857.65       30.79 o   0.2676E-04
  -3  12   7     1005.27      970.25       19.38 o   0.8160E-04
  -2  12   7     1847.86     1842.35       21.29 o   0.4369E-04
  -1  12   7      167.56      154.93        8.37 o   0.5056E-03
   0  12   7      277.02      318.08       11.53 o   0.2683E-03
   1  12   7       19.00        6.95        8.51 o   0.5171E-02
   2  12   7     2390.61     2419.51       28.75 o   0.3250E-04
   3  12   7     2170.78     2106.69       27.82 o   0.3640E-04
   4  12   7     2877.43     2812.10       33.74 o   0.2683E-04
   5  12   7      630.19      700.83       16.20 o   0.1205E-03
   6  12   7     2302.98     2436.75       24.27 o   0.3272E-04
   7  12   7     1059.08      912.25       13.09 o   0.8475E-04
   8  12   7      832.07      791.97       12.29 o   0.1003E-03
   9  12   7     2809.53     2756.44       25.54 o   0.2775E-04
  10  12   7     1812.73     1739.53       23.05 o   0.4500E-04
  -9  13   7      182.80      177.22        6.71 o   0.4599E-03
  -8  13   7     1152.74     1036.97       15.46 o   0.7569E-04
  -7  13   7      678.86      671.31       12.04 o   0.1216E-03
  -6  13   7       20.29        4.20        5.04 o   0.6677E-02
  -5  13   7       35.86       44.15        5.49 o   0.1965E-02
  -4  13   7      321.34      335.82       11.22 o   0.2481E-03
  -3  13   7      392.96      408.55       12.40 o   0.1998E-03
  -2  13   7       57.14       40.45        8.31 o   0.1681E-02
  -1  13   7     1482.99     1557.17       22.69 o   0.5137E-04
   0  13   7     1922.67     1846.75       23.88 o   0.4210E-04
   1  13   7     1618.78     1765.59       22.61 o   0.4590E-04
   2  13   7      538.10      503.80       14.00 o   0.1583E-03
   3  13   7      186.23      168.66        9.14 o   0.4630E-03
   4  13   7      408.49      439.74       12.24 o   0.1926E-03
   5  13   7        9.02        6.39        5.06 o   0.1051E-01
   6  13   7       75.85       65.05        5.23 o   0.1289E-02
   7  13   7      467.15      452.27        8.75 o   0.1818E-03
   8  13   7     1471.47     1278.62       19.35 o   0.5960E-04
   9  13   7      209.80      161.84        8.69 o   0.4584E-03
  -7  14   7      774.91      725.31       12.23 o   0.1105E-03
  -6  14   7      427.65      418.91        8.65 o   0.1964E-03
  -5  14   7     1765.94     1772.89       19.67 o   0.4511E-04
  -4  14   7     2509.56     2383.18       26.99 o   0.3171E-04
  -3  14   7      599.11      682.99       10.76 o   0.1268E-03
  -2  14   7     1507.96     1522.82       17.46 o   0.5240E-04
  -1  14   7     2168.22     2161.22       21.03 o   0.3654E-04
   0  14   7      769.84      731.12       11.73 o   0.1101E-03
   1  14   7     2154.99     2167.39       20.53 o   0.3659E-04
   2  14   7     1198.32     1298.12       13.95 o   0.6379E-04
   3  14   7      556.91      627.27        9.98 o   0.1368E-03
   4  14   7     2401.26     2278.49       21.07 o   0.3355E-04
   5  14   7     1822.75     1822.69       15.57 o   0.4421E-04
   6  14   7      382.94      350.85        7.55 o   0.2306E-03
   7  14   7     1384.72     1312.65       15.72 o   0.6036E-04
  -5  15   7     1011.40     1059.77       13.85 o   0.7824E-04
  -4  15   7     2247.56     2537.33       23.78 o   0.3200E-04
  -3  15   7      299.95      333.05        8.35 o   0.2661E-03
  -2  15   7      663.30      679.33       10.97 o   0.1235E-03
  -1  15   7      839.92      922.71        9.65 o   0.9252E-04
   0  15   7       96.01       95.30        3.95 o   0.8815E-03
   1  15   7      940.99     1063.98       11.21 o   0.8023E-04
   2  15   7      373.89      398.21        7.68 o   0.2175E-03
   3  15   7      374.73      431.71        7.06 o   0.2089E-03
   4  15   7     2810.78     3078.29       24.03 o   0.2579E-04
   5  15   7     1331.48     1358.59       15.02 o   0.5982E-04
   0   0   8    15568.52    13366.49      169.56 o   0.3785E-05
   0   1   8     8618.98     9078.46       55.60 o   0.7437E-05
   1   1   8    34070.18    35305.55      191.48 o   0.1162E-05
  -1   2   8     4426.74     4703.10       30.42 o   0.1600E-04
   0   2   8      898.37      939.02       11.15 o   0.8704E-04
   1   2   8     4034.60     4299.08       30.78 o   0.1769E-04
   2   2   8     1562.45     1364.52       17.56 o   0.5631E-04
  -2   3   8     9829.72     9773.89       54.39 o   0.6605E-05
  -1   3   8     5043.68     4718.32       34.98 o   0.1517E-04
   0   3   8      991.49      811.57       11.48 o   0.9569E-04
   1   3   8     4959.48     4683.61       34.43 o   0.1537E-04
   2   3   8     5751.90     5953.72       38.79 o   0.1211E-04
   3   3   8     1852.95     1924.82       19.41 o   0.4182E-04
  -3   4   8    39079.67    37925.47      180.39 o   0.1009E-05
  -2   4   8     1658.46     2001.87       17.67 o   0.4272E-04
  -1   4   8    10125.10     9691.73       59.76 o   0.6612E-05
   0   4   8       99.75       79.74        5.46 o   0.9474E-03
   1   4   8     6960.57     6674.34       45.71 o   0.1037E-04
   2   4   8      866.10     1120.22       14.09 o   0.8025E-04
   3   4   8    34487.77    33461.91      166.08 o   0.1220E-05
   4   4   8     6030.44     5805.81       42.75 o   0.1219E-04
  -4   5   8     5870.30     5425.28       50.16 o   0.1268E-04
  -3   5   8     5653.95     5197.93       43.48 o   0.1345E-04
  -2   5   8     4270.74     4028.22       36.33 o   0.1826E-04
  -1   5   8     3612.83     3343.36       29.82 o   0.2206E-04
   0   5   8      702.75      572.97       11.75 o   0.1328E-03
   1   5   8     7849.92     7127.38       45.93 o   0.9265E-05
   2   5   8     5280.27     4867.08       39.14 o   0.1462E-04
   3   5   8     5919.16     5607.66       44.64 o   0.1251E-04
   4   5   8     5615.81     5064.86       45.67 o   0.1363E-04
   5   5   8    24711.32    24150.24      141.27 o   0.1955E-05
  -5   6   8     4105.18     4146.08       47.49 o   0.1765E-04
  -4   6   8     2078.88     2369.62       30.20 o   0.3434E-04
  -3   6   8     3164.37     2887.06       33.25 o   0.2550E-04
  -2   6   8      259.54      226.69        9.41 o   0.3596E-03
  -1   6   8     1709.38     1426.87       21.85 o   0.5286E-04
   0   6   8    15076.04    14672.73       82.25 o   0.3907E-05
   1   6   8     1805.82     1492.29       21.51 o   0.5031E-04
   2   6   8     1287.67     1184.22       18.46 o   0.6670E-04
   3   6   8     2922.62     2596.59       28.98 o   0.2839E-04
   4   6   8     2024.07     2294.65       24.89 o   0.3585E-04
   5   6   8     4183.81     4264.67       44.70 o   0.1726E-04
   6   6   8     1826.91     1771.07       34.94 o   0.4243E-04
  -6   7   8     4433.51     4483.00       43.41 o   0.1626E-04
  -5   7   8     5975.35     5605.77       61.89 o   0.1210E-04
  -4   7   8     1847.31     1745.39       29.18 o   0.4385E-04
  -3   7   8     8893.87     9067.03       62.36 o   0.7331E-05
  -2   7   8     2434.85     2279.22       28.64 o   0.3318E-04
  -1   7   8    16465.53    15933.51       91.95 o   0.3476E-05
   0   7   8     2244.94     2401.23       25.68 o   0.3335E-04
   1   7   8    17964.68    17236.31      105.40 o   0.3104E-05
   2   7   8     2533.04     2370.41       29.18 o   0.3182E-04
   3   7   8     7977.74     8059.31       58.38 o   0.8416E-05
   4   7   8     2931.62     2762.26       37.73 o   0.2680E-04
   5   7   8     3713.85     3360.37       44.99 o   0.2126E-04
   6   7   8     4748.68     4783.34       42.46 o   0.1516E-04
   7   7   8     3511.42     3599.42       30.27 o   0.2121E-04
  -7   8   8     3652.71     3691.14       33.96 o   0.2033E-04
  -6   8   8     1036.73     1015.49       16.76 o   0.7896E-04
  -5   8   8      359.28      389.34        9.92 o   0.2224E-03
  -4   8   8     3306.76     3298.35       41.79 o   0.2260E-04
  -3   8   8     5036.95     5001.12       50.04 o   0.1429E-04
  -2   8   8     1884.25     1715.37       27.91 o   0.4408E-04
  -1   8   8      286.36      374.40       12.48 o   0.2392E-03
   0   8   8      294.07      281.84       12.56 o   0.2816E-03
   1   8   8      604.65      748.98       15.50 o   0.1171E-03
   2   8   8     2740.91     2490.08       31.71 o   0.2972E-04
   3   8   8     5703.80     5462.24       48.73 o   0.1278E-04
   4   8   8     2535.52     2445.32       37.97 o   0.3071E-04
   5   8   8      272.53      311.01        8.83 o   0.2777E-03
   6   8   8      883.50      848.36       16.42 o   0.9409E-04
   7   8   8     2811.92     2709.34       28.09 o   0.2797E-04
   8   8   8      903.01      908.51       16.38 o   0.8979E-04
  -8   9   8     1115.10     1073.96       18.26 o   0.7361E-04
  -7   9   8      944.87      936.35       16.61 o   0.8725E-04
  -6   9   8     6686.76     7111.35       51.03 o   0.9928E-05
  -5   9   8     1870.16     1847.04       22.73 o   0.4209E-04
  -4   9   8     7031.90     7125.54       43.77 o   0.9797E-05
  -3   9   8     3701.59     3646.76       28.17 o   0.2080E-04
  -2   9   8     4503.95     4573.46       36.87 o   0.1605E-04
  -1   9   8     1927.23     1879.79       33.79 o   0.4059E-04
   0   9   8     2631.93     2718.98       37.06 o   0.2850E-04
   1   9   8     2048.48     2018.47       33.85 o   0.3789E-04
   2   9   8     4215.05     4267.72       35.21 o   0.1734E-04
   3   9   8     3957.64     3832.29       34.32 o   0.1944E-04
   4   9   8     5643.78     5779.90       42.17 o   0.1248E-04
   5   9   8     1452.34     1490.18       19.01 o   0.5350E-04
   6   9   8     5700.02     6097.41       45.82 o   0.1192E-04
   7   9   8      895.39      879.23       15.52 o   0.9308E-04
   8   9   8      837.24      785.37       14.42 o   0.1008E-03
   9   9   8      362.47      331.86       10.78 o   0.2447E-03
  -9  10   8     1919.49     1840.59       24.12 o   0.4256E-04
  -8  10   8       69.08       44.88        8.06 o   0.1579E-02
  -7  10   8      332.62      288.67       10.73 o   0.2629E-03
  -6  10   8     5362.22     5467.25       44.18 o   0.1316E-04
  -5  10   8      902.05      943.68       16.55 o   0.8823E-04
  -4  10   8     2186.49     2308.47       22.82 o   0.3440E-04
  -3  10   8     4738.79     4654.77       32.89 o   0.1572E-04
  -2  10   8      380.00      281.75       10.06 o   0.2609E-03
  -1  10   8     2089.88     2117.93       21.88 o   0.3726E-04
   0  10   8       51.67       42.80        6.71 o   0.1731E-02
   1  10   8     1567.78     1540.59       19.90 o   0.5140E-04
   2  10   8      798.42      653.57       14.66 o   0.1155E-03
   3  10   8     3715.02     3753.53       32.79 o   0.2009E-04
   4  10   8     2109.48     2132.60       25.28 o   0.3658E-04
   5  10   8      508.99      556.25       12.60 o   0.1551E-03
   6  10   8     6072.51     6147.69       43.09 o   0.1152E-04
   7  10   8      217.79      208.59        7.27 o   0.3880E-03
   8  10   8       97.74       66.29        6.32 o   0.1079E-02
   9  10   8     2802.97     2685.30       25.50 o   0.2856E-04
  10  10   8       89.08       67.64        5.94 o   0.1079E-02
 -10  11   8      510.43      566.82        9.74 o   0.1491E-03
  -9  11   8      344.04      285.92        9.27 o   0.2696E-03
  -8  11   8     2062.16     1806.12       25.20 o   0.4200E-04
  -7  11   8     2920.39     2714.19       29.31 o   0.2774E-04
  -6  11   8     1579.46     1575.56       22.46 o   0.5054E-04
  -5  11   8      346.00      338.84       10.48 o   0.2413E-03
  -4  11   8     3120.58     3091.56       29.54 o   0.2484E-04
  -3  11   8     2426.80     2698.43       24.33 o   0.3003E-04
  -2  11   8       27.16       36.90        6.59 o   0.2352E-02
  -1  11   8     6521.44     6654.01       46.16 o   0.1058E-04
   0  11   8      994.99     1119.60       16.27 o   0.7477E-04
   1  11   8     5743.52     5895.82       47.23 o   0.1215E-04
   2  11   8      472.99      459.33       12.32 o   0.1753E-03
   3  11   8     1530.23     1647.93       22.37 o   0.4989E-04
   4  11   8     4251.64     4245.07       36.38 o   0.1752E-04
   5  11   8      379.94      399.11       12.09 o   0.2099E-03
   6  11   8     1427.13     1386.07       18.01 o   0.5771E-04
   7  11   8     2161.23     2094.71       24.47 o   0.3715E-04
   8  11   8     2829.71     2506.41       26.41 o   0.2987E-04
   9  11   8      173.17      153.85        7.26 o   0.5111E-03
  10  11   8      221.07      251.43        7.24 o   0.3422E-03
  11  11   8      773.20      758.32       13.34 o   0.1075E-03
 -10  12   8      218.41      176.72        7.84 o   0.4303E-03
  -9  12   8      735.95      662.10       10.74 o   0.1167E-03
  -8  12   8      446.46      387.73        9.40 o   0.2039E-03
  -7  12   8      647.36      654.13       11.95 o   0.1237E-03
  -6  12   8     2515.86     2425.67       28.98 o   0.3159E-04
  -5  12   8      131.69      113.15        9.01 o   0.6719E-03
  -4  12   8     1499.93     1656.15       22.80 o   0.5042E-04
  -3  12   8      149.21      129.89        9.06 o   0.6109E-03
  -2  12   8     1390.66     1259.54       19.64 o   0.6071E-04
  -1  12   8       37.19       30.06        8.23 o   0.2123E-02
   0  12   8     7304.37     7471.79       55.03 o   0.9139E-05
   1  12   8       96.22       82.62        9.02 o   0.8771E-03
   2  12   8     2509.50     2343.06       28.14 o   0.3198E-04
   3  12   8      180.51      164.09        9.31 o   0.4917E-03
   4  12   8     1653.23     1803.33       22.45 o   0.4604E-04
   5  12   8      176.04      128.08        8.78 o   0.5576E-03
   6  12   8     2204.69     2099.09       21.09 o   0.3708E-04
   7  12   8      416.99      432.48        8.27 o   0.1908E-03
   8  12   8      646.20      631.21       10.48 o   0.1283E-03
   9  12   8      549.31      509.75       11.58 o   0.1523E-03
  10  12   8      251.18      214.39        7.38 o   0.3653E-03
  -9  13   8      174.09      146.16        7.35 o   0.5120E-03
  -8  13   8      110.02       78.93        5.23 o   0.9595E-03
  -7  13   8     1259.90     1288.03       16.61 o   0.6340E-04
  -6  13   8     1110.58     1125.16       14.36 o   0.7354E-04
  -5  13   8     2791.97     2799.27       26.86 o   0.2740E-04
  -4  13   8     1846.09     1755.12       23.86 o   0.4426E-04
  -3  13   8      279.80      298.75       10.51 o   0.2888E-03
  -2  13   8     1751.67     1903.30       22.64 o   0.4256E-04
  -1  13   8     2689.33     2847.19       30.72 o   0.2750E-04
   0  13   8     5375.18     5637.84       42.56 o   0.1290E-04
   1  13   8     1868.73     2029.24       24.26 o   0.4010E-04
   2  13   8     2133.24     2243.39       28.10 o   0.3510E-04
   3  13   8      132.55      114.35        8.02 o   0.7063E-03
   4  13   8     1471.56     1406.42       21.54 o   0.5588E-04
   5  13   8     2175.37     2141.95       22.02 o   0.3629E-04
   6  13   8      937.76      969.61       12.64 o   0.8685E-04
   7  13   8     1453.08     1500.45       16.59 o   0.5426E-04
   8  13   8       52.80       42.58        4.75 o   0.1880E-02
   9  13   8       66.48       63.16        5.53 o   0.1186E-02
  -7  14   8      220.89      242.13        5.92 o   0.3576E-03
  -6  14   8      526.25      528.10        8.93 o   0.1557E-03
  -5  14   8      258.72      213.12        7.36 o   0.3783E-03
  -4  14   8      612.33      597.59       11.84 o   0.1361E-03
  -3  14   8     1927.47     1858.48       22.53 o   0.4213E-04
  -2  14   8     1055.93     1051.57       13.88 o   0.7762E-04
  -1  14   8     1762.55     1876.41       16.72 o   0.4386E-04
   0  14   8      196.27      184.00        6.93 o   0.4415E-03
   1  14   8     1651.24     1774.75       15.49 o   0.4660E-04
   2  14   8      800.78      801.46       11.08 o   0.1036E-03
   3  14   8     1346.06     1276.45       15.48 o   0.6282E-04
   4  14   8      926.60      882.91       11.62 o   0.9111E-04
   5  14   8      365.85      351.68        7.52 o   0.2377E-03
   6  14   8      701.12      677.88        9.95 o   0.1194E-03
   7  14   8      334.07      370.03        7.26 o   0.2337E-03
  -5  15   8       94.66      103.43        5.67 o   0.8067E-03
  -4  15   8      750.76      782.41       10.10 o   0.1065E-03
  -3  15   8      182.43      160.26        6.75 o   0.4967E-03
  -2  15   8     3301.60     3536.00       31.82 o   0.2189E-04
  -1  15   8      865.71      938.76       10.58 o   0.9018E-04
   0  15   8       52.78       60.97        3.48 o   0.1383E-02
   1  15   8      787.64      865.99        9.93 o   0.9859E-04
   2  15   8     2796.40     2948.36       24.58 o   0.2676E-04
   3  15   8      157.04      155.55        5.06 o   0.5385E-03
   4  15   8     1560.39     1542.81       16.38 o   0.5155E-04
   5  15   8      173.84      146.84        5.10 o   0.5282E-03
   0   1   9     2907.19     2817.52       25.52 o   0.2765E-04
   1   1   9    19256.82    19832.95      107.98 o   0.2670E-05
  -1   2   9    10215.11    10154.69       56.86 o   0.6264E-05
   0   2   9     1115.42     1154.92       13.42 o   0.6985E-04
   1   2   9    11827.72    11708.01       64.67 o   0.5236E-05
   2   2   9    19690.41    20481.25       99.91 o   0.2588E-05
  -2   3   9     6598.56     6730.44       41.21 o   0.1059E-04
  -1   3   9     1882.11     2035.32       17.95 o   0.3991E-04
   0   3   9     9658.40     9430.68       52.74 o   0.6867E-05
   1   3   9     2561.37     2701.25       21.55 o   0.2922E-04
   2   3   9     5184.04     5334.71       35.63 o   0.1391E-04
   3   3   9     1022.60     1049.11       14.80 o   0.7925E-04
  -3   4   9     3849.00     3579.73       31.88 o   0.2061E-04
  -2   4   9     7464.28     7339.28       45.99 o   0.9292E-05
  -1   4   9     9802.48    10017.11       57.58 o   0.6522E-05
   0   4   9    10087.77    10092.33       56.00 o   0.6333E-05
   1   4   9     8278.08     8454.48       45.57 o   0.8058E-05
   2   4   9     7555.16     7388.27       48.54 o   0.9191E-05
   3   4   9     3023.32     2768.75       26.76 o   0.2722E-04
   4   4   9     1902.56     1909.83       21.45 o   0.4219E-04
  -4   5   9    22293.67    21768.92      129.01 o   0.2273E-05
  -3   5   9     4838.58     4508.96       37.94 o   0.1578E-04
  -2   5   9     2746.00     2417.07       27.53 o   0.3076E-04
  -1   5   9     8432.60     7852.10       48.38 o   0.8362E-05
   0   5   9      177.55      208.24        7.10 o   0.4426E-03
   1   5   9     8450.86     7945.69       52.92 o   0.8242E-05
   2   5   9     1130.74      898.01       16.40 o   0.8393E-04
   3   5   9     5300.01     5063.51       42.99 o   0.1396E-04
   4   5   9    20059.99    19519.97      117.42 o   0.2643E-05
   5   5   9     3811.30     3671.64       44.19 o   0.2019E-04
  -5   6   9     1531.73     1311.77       27.36 o   0.5638E-04
  -4   6   9     5917.20     6004.85       51.88 o   0.1173E-04
  -3   6   9     7586.90     7440.20       59.88 o   0.9023E-05
  -2   6   9     7128.60     7266.71       54.42 o   0.9420E-05
  -1   6   9     7906.45     7977.52       54.46 o   0.8489E-05
   0   6   9       15.21       11.52        5.77 o   0.6537E-02
   1   6   9     9292.64     9168.31       60.41 o   0.7099E-05
   2   6   9     7716.39     7797.33       50.16 o   0.8706E-05
   3   6   9     5359.54     5591.45       45.03 o   0.1295E-04
   4   6   9     5348.28     5528.57       47.77 o   0.1300E-04
   5   6   9     1397.20     1191.50       26.07 o   0.6196E-04
   6   6   9     2121.99     2128.12       37.56 o   0.3571E-04
  -6   7   9     2734.77     2726.10       27.97 o   0.2833E-04
  -5   7   9     2428.29     2303.92       37.07 o   0.3235E-04
  -4   7   9     1115.73     1040.62       22.78 o   0.7374E-04
  -3   7   9     2151.35     2248.88       29.30 o   0.3510E-04
  -2   7   9     1990.47     1727.25       26.10 o   0.4297E-04
  -1   7   9     2718.28     2925.15       31.23 o   0.2705E-04
   0   7   9       89.93      137.89        7.32 o   0.7162E-03
   1   7   9     3931.57     4227.98       40.52 o   0.1795E-04
   2   7   9     2220.20     1972.17       28.70 o   0.3761E-04
   3   7   9     3977.06     4115.98       41.33 o   0.1811E-04
   4   7   9      848.35      803.54       20.61 o   0.9664E-04
   5   7   9     3616.79     3449.85       49.18 o   0.2083E-04
   6   7   9     2882.86     2908.53       27.45 o   0.2660E-04
   7   7   9     4197.38     4173.31       34.37 o   0.1771E-04
  -7   8   9      439.04      484.68       12.26 o   0.1758E-03
  -6   8   9     6040.21     5806.85       42.54 o   0.1200E-04
  -5   8   9     2829.13     2695.26       25.94 o   0.2850E-04
  -4   8   9     3836.85     3966.76       36.75 o   0.1901E-04
  -3   8   9     2891.76     2919.58       37.36 o   0.2606E-04
  -2   8   9     5913.23     5770.99       52.03 o   0.1215E-04
  -1   8   9     3476.42     3397.83       38.45 o   0.2173E-04
   0   8   9    12131.85    11897.07       87.17 o   0.5011E-05
   1   8   9     3099.21     3087.93       34.95 o   0.2432E-04
   2   8   9     8527.23     8408.80       60.95 o   0.7843E-05
   3   8   9     3269.25     3132.53       39.07 o   0.2362E-04
   4   8   9     4560.88     4664.98       45.50 o   0.1568E-04
   5   8   9     3903.65     3776.77       31.08 o   0.1980E-04
   6   8   9     3907.80     3783.52       34.47 o   0.1946E-04
   7   8   9      632.46      603.01       12.72 o   0.1335E-03
   8   8   9     1560.48     1460.20       20.91 o   0.5337E-04
  -8   9   9       93.96      100.64        7.60 o   0.8574E-03
  -7   9   9     6022.57     5895.08       46.05 o   0.1188E-04
  -6   9   9     4045.88     4040.89       38.71 o   0.1831E-04
  -5   9   9      422.23      363.89       11.88 o   0.2117E-03
  -4   9   9      386.50      400.52        9.94 o   0.2055E-03
  -3   9   9     2604.69     2747.03       22.53 o   0.2897E-04
  -2   9   9     3732.40     3596.84       28.34 o   0.2072E-04
  -1   9   9     3284.79     3068.82       29.54 o   0.2410E-04
   0   9   9      572.51      582.08       12.15 o   0.1394E-03
   1   9   9     4024.40     3865.61       33.32 o   0.1888E-04
   2   9   9     4918.70     4756.61       33.89 o   0.1520E-04
   3   9   9     1989.50     2095.75       22.47 o   0.3851E-04
   4   9   9      154.00      140.23        7.27 o   0.5691E-03
   5   9   9      132.34      116.24        7.49 o   0.6657E-03
   6   9   9     3456.61     3532.54       32.25 o   0.2161E-04
   7   9   9     4479.91     4377.67       37.26 o   0.1672E-04
   8   9   9      126.85      128.83        7.39 o   0.6448E-03
   9   9   9     1270.66     1168.72       18.26 o   0.6665E-04
  -9  10   9      140.20      146.81        7.22 o   0.5817E-03
  -8  10   9     1843.64     1803.31       24.90 o   0.4369E-04
  -7  10   9     2360.32     2393.40       25.58 o   0.3278E-04
  -6  10   9       51.23       26.38        7.96 o   0.2040E-02
  -5  10   9     2614.66     2655.66       27.82 o   0.2935E-04
  -4  10   9      571.00      565.80       12.82 o   0.1429E-03
  -3  10   9     1952.82     1892.18       20.65 o   0.4131E-04
  -2  10   9     2601.74     2550.41       24.24 o   0.3030E-04
  -1  10   9     3731.89     4113.21       30.00 o   0.1897E-04
   0  10   9      597.56      631.15       12.52 o   0.1317E-03
   1  10   9     2950.97     3262.49       28.46 o   0.2443E-04
   2  10   9     1847.02     1883.54       20.65 o   0.4250E-04
   3  10   9     2189.54     2146.77       24.32 o   0.3625E-04
   4  10   9      917.97      850.41       16.08 o   0.9151E-04
   5  10   9     2773.28     2758.57       28.21 o   0.2798E-04
   6  10   9       53.42       42.19        5.66 o   0.1785E-02
   7  10   9     1793.36     1872.53       19.43 o   0.4344E-04
   8  10   9     1966.76     1942.59       18.89 o   0.4109E-04
   9  10   9      242.13      232.59        7.52 o   0.3560E-03
  10  10   9      225.02      188.56        8.14 o   0.4131E-03
 -10  11   9     1031.59      881.11       15.04 o   0.8710E-04
  -9  11   9      996.36      943.64       13.88 o   0.8481E-04
  -8  11   9     1952.81     1897.33       23.53 o   0.4108E-04
  -7  11   9      416.24      445.34       10.81 o   0.1841E-03
  -6  11   9      602.99      642.36       13.45 o   0.1312E-03
  -5  11   9      641.71      641.32       14.00 o   0.1283E-03
  -4  11   9     1490.81     1497.00       20.97 o   0.5350E-04
  -3  11   9      920.97      921.25       15.94 o   0.8892E-04
  -2  11   9     5309.14     5454.92       38.88 o   0.1337E-04
  -1  11   9     2242.77     2282.00       24.32 o   0.3440E-04
   0  11   9     3244.08     3582.25       31.24 o   0.2196E-04
   1  11   9     2372.11     2388.86       28.38 o   0.3234E-04
   2  11   9     4271.60     4467.77       36.66 o   0.1682E-04
   3  11   9     1227.73     1160.40       18.83 o   0.6843E-04
   4  11   9     1404.25     1381.15       19.60 o   0.5801E-04
   5  11   9     1010.04     1002.01       17.91 o   0.8025E-04
   6  11   9      540.15      565.66       10.40 o   0.1484E-03
   7  11   9      196.35      242.81        7.80 o   0.3547E-03
   8  11   9     1541.94     1430.81       16.17 o   0.5502E-04
   9  11   9     1659.96     1543.05       19.06 o   0.5034E-04
  10  11   9      721.13      650.44       12.44 o   0.1218E-03
  11  11   9      292.59      249.20        7.81 o   0.3016E-03
 -10  12   9      331.86      372.98        8.97 o   0.2273E-03
  -9  12   9      126.90      103.24        5.43 o   0.7702E-03
  -8  12   9      247.18      265.50        7.29 o   0.3175E-03
  -7  12   9       85.36       77.41        5.83 o   0.1060E-02
  -6  12   9     2700.12     2809.31       26.68 o   0.2773E-04
  -5  12   9     2407.63     2320.95       27.78 o   0.3270E-04
  -4  12   9     1757.04     1894.80       24.52 o   0.4257E-04
  -3  12   9     2339.71     2488.18       24.56 o   0.3212E-04
  -2  12   9     2934.43     3043.37       28.99 o   0.2558E-04
  -1  12   9     3834.76     3868.57       34.00 o   0.1949E-04
   0  12   9      528.58      541.84       12.93 o   0.1531E-03
   1  12   9     3571.65     3548.80       31.76 o   0.2132E-04
   2  12   9     2742.71     2872.35       29.54 o   0.2731E-04
   3  12   9     3867.39     4003.57       35.13 o   0.1886E-04
   4  12   9     1444.86     1581.63       19.92 o   0.5237E-04
   5  12   9     2419.16     2278.67       25.78 o   0.3313E-04
   6  12   9     3191.45     3246.84       25.55 o   0.2369E-04
   7  12   9      172.59      175.27        5.89 o   0.4805E-03
   8  12   9      130.92       87.81        5.45 o   0.8408E-03
   9  12   9      322.87      321.05        7.90 o   0.2587E-03
  10  12   9      111.63      134.76        5.94 o   0.6561E-03
  -8  13   9      369.37      346.17        7.49 o   0.2373E-03
  -7  13   9     2018.40     1849.91       21.95 o   0.4124E-04
  -6  13   9      558.62      590.40        9.55 o   0.1414E-03
  -5  13   9     1430.60     1480.44       17.47 o   0.5505E-04
  -4  13   9     4568.31     4552.65       43.14 o   0.1592E-04
  -3  13   9     2092.97     2210.76       25.89 o   0.3591E-04
  -2  13   9     3653.94     3650.66       35.80 o   0.2052E-04
  -1  13   9     2497.04     2474.78       28.50 o   0.3119E-04
   0  13   9      701.92      669.42       14.72 o   0.1209E-03
   1  13   9     2126.82     2106.78       24.64 o   0.3719E-04
   2  13   9     3489.28     3530.10       33.18 o   0.2145E-04
   3  13   9     2345.55     2431.31       21.98 o   0.3252E-04
   4  13   9     4646.76     4580.89       39.33 o   0.1585E-04
   5  13   9      864.41      868.25       12.67 o   0.9526E-04
   6  13   9      572.97      588.42        9.67 o   0.1410E-03
   7  13   9      979.52      905.25       11.47 o   0.8794E-04
   8  13   9      365.27      363.63        9.16 o   0.2286E-03
  -7  14   9      634.25      588.13       11.24 o   0.1364E-03
  -6  14   9       19.22       23.77        3.59 o   0.3977E-02
  -5  14   9       94.74      106.16        5.03 o   0.8054E-03
  -4  14   9      248.58      196.52        8.56 o   0.3768E-03
  -3  14   9      617.95      686.67       12.39 o   0.1233E-03
  -2  14   9     2374.48     2462.48       22.91 o   0.3217E-04
  -1  14   9      436.93      503.34        8.81 o   0.1723E-03
   0  14   9     1229.01     1149.52       14.93 o   0.6894E-04
   1  14   9      458.14      516.22        9.13 o   0.1665E-03
   2  14   9     1300.90     1349.39       14.69 o   0.6099E-04
   3  14   9      640.67      699.76        9.71 o   0.1216E-03
   4  14   9      516.98      433.73        9.26 o   0.1764E-03
   5  14   9      101.60      105.05        4.65 o   0.7983E-03
   6  14   9      316.39      328.89        6.49 o   0.2566E-03
   7  14   9      868.20      869.71       16.82 o   0.9274E-04
  -4  15   9      806.48      788.16       11.87 o   0.1025E-03
  -3  15   9      216.59      266.59        6.92 o   0.3381E-03
  -2  15   9      350.17      376.87        8.30 o   0.2322E-03
  -1  15   9     2072.76     2168.78       18.80 o   0.3702E-04
   0  15   9      257.38      297.25        5.92 o   0.2971E-03
   1  15   9     2886.07     2915.03       23.78 o   0.2656E-04
   2  15   9      288.72      325.29        6.51 o   0.2754E-03
   3  15   9       52.41       72.95        3.66 o   0.1325E-02
   4  15   9      914.68      847.02       11.27 o   0.9323E-04
   0   1  10    13102.25    12952.40       74.44 o   0.4609E-05
   1   1  10      171.34      141.81        6.41 o   0.6041E-03
  -1   2  10     4814.47     5005.96       33.52 o   0.1491E-04
   0   2  10      532.62      524.53        9.83 o   0.1617E-03
   1   2  10     5598.52     5752.03       38.84 o   0.1262E-04
   2   2  10    14217.00    14625.30       71.15 o   0.4025E-05
  -2   3  10     1469.31     1408.66       16.46 o   0.5705E-04
  -1   3  10     2515.62     2397.70       21.43 o   0.3259E-04
   0   3  10     6813.08     6721.86       40.92 o   0.1027E-04
   1   3  10     4246.89     4119.74       29.88 o   0.1809E-04
   2   3  10     1653.79     1549.12       18.05 o   0.5111E-04
   3   3  10     2348.09     2354.12       23.24 o   0.3313E-04
  -3   4  10       14.30       20.99        5.17 o   0.4387E-02
  -2   4  10    17566.64    16823.58       88.00 o   0.3243E-05
  -1   4  10     7266.77     6874.44       47.85 o   0.9850E-05
   0   4  10      211.29      251.04        7.33 o   0.3447E-03
   1   4  10     7823.07     7445.12       46.60 o   0.9021E-05
   2   4  10    15273.12    14489.96       84.23 o   0.3923E-05
   3   4  10       18.32       10.23        5.24 o   0.6192E-02
   4   4  10     4470.87     4340.05       39.10 o   0.1678E-04
  -4   5  10     5792.31     5771.78       50.59 o   0.1217E-04
  -3   5  10     3243.29     3279.63       32.15 o   0.2321E-04
  -2   5  10     7836.11     7525.62       54.02 o   0.8866E-05
  -1   5  10     4631.89     3930.24       34.34 o   0.1795E-04
   0   5  10      286.85      319.93        8.50 o   0.2640E-03
   1   5  10     3269.23     2767.40       27.30 o   0.2645E-04
   2   5  10     7352.14     7026.43       47.43 o   0.9648E-05
   3   5  10     2587.03     2713.08       29.25 o   0.2882E-04
   4   5  10     5172.38     5026.06       42.67 o   0.1415E-04
   5   5  10       29.76       30.26        8.50 o   0.2320E-02
  -5   6  10      602.78      634.81       18.61 o   0.1286E-03
  -4   6  10      361.97      237.99       13.59 o   0.2814E-03
  -3   6  10     2090.04     2062.37       28.50 o   0.3769E-04
  -2   6  10     1207.97     1209.92       19.16 o   0.6681E-04
  -1   6  10     3593.15     3619.37       34.64 o   0.2087E-04
   0   6  10      741.64      691.84       14.62 o   0.1148E-03
   1   6  10     2108.39     2195.90       25.18 o   0.3616E-04
   2   6  10     1260.58     1275.63       18.12 o   0.6364E-04
   3   6  10     2776.37     2810.68       30.90 o   0.2752E-04
   4   6  10      360.65      246.57       12.55 o   0.2799E-03
   5   6  10     1074.30     1146.24       23.88 o   0.7076E-04
   6   6  10        8.52       22.15        9.62 o   0.3629E-02
  -6   7  10     7624.71     7545.95       49.62 o   0.9042E-05
  -5   7  10     1795.32     1838.77       35.21 o   0.4201E-04
  -4   7  10     2392.36     2321.65       34.56 o   0.3241E-04
  -3   7  10     3728.51     3619.18       39.40 o   0.2033E-04
  -2   7  10     2901.12     2917.22       31.69 o   0.2618E-04
  -1   7  10     1588.01     1714.06       23.83 o   0.4761E-04
   0   7  10     7260.53     7666.36       57.99 o   0.9103E-05
   1   7  10     1662.05     1811.05       26.13 o   0.4473E-04
   2   7  10     2925.95     2914.61       35.34 o   0.2599E-04
   3   7  10     3874.77     3784.54       41.04 o   0.1937E-04
   4   7  10     1711.31     1682.31       26.93 o   0.4605E-04
   5   7  10     1399.32     1551.98       30.46 o   0.5192E-04
   6   7  10     9395.59     9512.92       55.30 o   0.6898E-05
   7   7  10     8915.08     8905.32       54.45 o   0.7403E-05
  -7   8  10     5367.17     5415.42       44.29 o   0.1328E-04
  -6   8  10      739.48      662.22       14.24 o   0.1169E-03
  -5   8  10     5490.38     5543.74       39.15 o   0.1304E-04
  -4   8  10     2517.94     2610.09       22.79 o   0.3051E-04
  -3   8  10      965.71      981.98       21.91 o   0.8142E-04
  -2   8  10     6112.21     6241.61       54.72 o   0.1124E-04
  -1   8  10     1764.28     1697.79       27.29 o   0.4573E-04
   0   8  10     1895.01     2038.06       29.48 o   0.3951E-04
   1   8  10     1329.77     1344.73       22.44 o   0.6009E-04
   2   8  10     5397.69     5535.31       47.97 o   0.1295E-04
   3   8  10      708.00      683.53       19.42 o   0.1154E-03
   4   8  10     1677.26     1715.07       18.11 o   0.4747E-04
   5   8  10     8329.79     8323.38       50.82 o   0.8056E-05
   6   8  10      775.64      719.38       14.24 o   0.1084E-03
   7   8  10     5324.07     5313.09       39.10 o   0.1356E-04
   8   8  10     1986.33     2004.80       21.81 o   0.3961E-04
  -8   9  10      697.42      634.66       14.38 o   0.1249E-03
  -7   9  10     3840.72     3655.41       33.91 o   0.2020E-04
  -6   9  10      474.11      433.96       12.30 o   0.1853E-03
  -5   9  10      386.12      445.39       11.39 o   0.1986E-03
  -4   9  10     2791.67     2888.10       25.61 o   0.2666E-04
  -3   9  10     5175.16     5277.20       34.99 o   0.1397E-04
  -2   9  10      448.74      411.42        9.88 o   0.1908E-03
  -1   9  10      852.31      806.45       13.85 o   0.9792E-04
   0   9  10      162.53      133.09        7.62 o   0.5599E-03
   1   9  10      193.82      175.31        7.70 o   0.4457E-03
   2   9  10      412.34      413.77        9.89 o   0.1954E-03
   3   9  10     5425.75     5653.85       36.97 o   0.1297E-04
   4   9  10     2743.29     2921.62       25.89 o   0.2661E-04
   5   9  10       62.49       83.29        6.60 o   0.1159E-02
   6   9  10      326.90      324.48        9.99 o   0.2575E-03
   7   9  10     2727.08     2692.46       27.16 o   0.2862E-04
   8   9  10      746.75      676.78       14.44 o   0.1176E-03
   9   9  10     3753.28     3582.97       32.31 o   0.2061E-04
  -9  10  10      575.52      491.27       12.94 o   0.1549E-03
  -8  10  10     2815.14     2597.23       30.80 o   0.2884E-04
  -7  10  10      762.12      719.91       13.45 o   0.1126E-03
  -6  10  10     1602.00     1520.96       20.81 o   0.5167E-04
  -5  10  10      440.18      468.40       11.61 o   0.1812E-03
  -4  10  10     4375.71     4427.33       35.81 o   0.1676E-04
  -3  10  10     5245.30     5337.88       38.19 o   0.1361E-04
  -2  10  10     3121.93     3110.26       27.08 o   0.2483E-04
  -1  10  10      984.40      995.23       17.00 o   0.8312E-04
   0  10  10     4766.14     5153.02       38.22 o   0.1472E-04
   1  10  10      568.77      592.47       12.75 o   0.1442E-03
   2  10  10     2722.81     2780.79       26.87 o   0.2825E-04
   3  10  10     5625.30     5870.48       42.84 o   0.1230E-04
   4  10  10     3648.54     3797.13       33.03 o   0.2008E-04
   5  10  10      352.20      378.99        9.81 o   0.2242E-03
   6  10  10     1105.83     1012.71       15.19 o   0.7824E-04
   7  10  10      985.06      893.50       13.70 o   0.8889E-04
   8  10  10     3137.69     3034.63       24.42 o   0.2507E-04
   9  10  10      630.36      583.09       10.90 o   0.1353E-03
  10  10  10     2487.99     2645.41       26.78 o   0.2966E-04
 -10  11  10     1228.34     1189.81       16.39 o   0.6651E-04
  -9  11  10     1248.02     1211.66       14.13 o   0.6553E-04
  -8  11  10      864.25      837.52       13.07 o   0.9494E-04
  -7  11  10      573.28      584.56       12.86 o   0.1442E-03
  -6  11  10      331.87      311.52       10.60 o   0.2626E-03
  -5  11  10      428.76      493.84       12.10 o   0.1720E-03
  -4  11  10       17.52        5.85        7.59 o   0.6038E-02
  -3  11  10     1232.41     1183.15       19.51 o   0.6673E-04
  -2  11  10      315.47      369.85        9.96 o   0.2348E-03
  -1  11  10      885.60      857.23       15.77 o   0.9293E-04
   0  11  10     5333.49     5356.48       42.92 o   0.1342E-04
   1  11  10      527.46      509.21       13.35 o   0.1575E-03
   2  11  10       58.94       53.58        6.87 o   0.1343E-02
   3  11  10     2055.92     1971.83       21.62 o   0.3936E-04
   4  11  10       69.90       90.55        6.36 o   0.9593E-03
   5  11  10      682.75      792.72       13.55 o   0.1072E-03
   6  11  10      372.20      343.72        8.47 o   0.2374E-03
   7  11  10     1142.68     1122.08       13.16 o   0.7319E-04
   8  11  10     1466.78     1404.38       14.91 o   0.5575E-04
   9  11  10      685.08      701.58       11.13 o   0.1167E-03
  10  11  10     1436.37     1443.82       15.11 o   0.5548E-04
  11  11  10       12.23       17.83        3.41 o   0.4633E-02
 -10  12  10       80.00       65.89        4.76 o   0.1218E-02
  -9  12  10      807.10      758.76       11.49 o   0.1074E-03
  -8  12  10     2160.90     2146.87       21.30 o   0.3684E-04
  -7  12  10     3572.15     3540.72       29.97 o   0.2135E-04
  -6  12  10      223.16      227.02        7.90 o   0.3520E-03
  -5  12  10     2100.22     2087.69       24.15 o   0.3771E-04
  -4  12  10     1507.08     1488.79       21.64 o   0.5331E-04
  -3  12  10     1662.89     1798.06       21.11 o   0.4595E-04
  -2  12  10     1721.47     1617.46       22.76 o   0.4752E-04
  -1  12  10     3551.83     3604.71       34.77 o   0.2082E-04
   0  12  10       26.01       17.96        6.02 o   0.3656E-02
   1  12  10     4842.07     4935.59       38.38 o   0.1477E-04
   2  12  10     1505.33     1501.54       21.27 o   0.5251E-04
   3  12  10     1164.60     1260.75       16.94 o   0.6729E-04
   4  12  10     1408.00     1419.71       18.50 o   0.5676E-04
   5  12  10     2028.27     1911.03       20.25 o   0.4070E-04
   6  12  10      153.49      164.38        6.09 o   0.4967E-03
   7  12  10     3160.59     3175.81       25.88 o   0.2423E-04
   8  12  10     2410.65     2359.44       21.26 o   0.3317E-04
   9  12  10      610.02      568.93       10.45 o   0.1439E-03
  10  12  10      236.84      203.63       10.51 o   0.3837E-03
  -8  13  10       45.27       22.05        3.70 o   0.3099E-02
  -7  13  10       76.27       53.49        5.05 o   0.1324E-02
  -6  13  10      952.99      979.64       13.11 o   0.8468E-04
  -5  13  10     1000.44      990.84       13.95 o   0.8172E-04
  -4  13  10      561.16      524.86       11.78 o   0.1539E-03
  -3  13  10       72.64       78.90        8.45 o   0.1044E-02
  -2  13  10     1909.73     1975.79       23.67 o   0.4044E-04
  -1  13  10      348.71      415.45       12.44 o   0.2106E-03
   0  13  10      169.57      188.53        9.68 o   0.4338E-03
   1  13  10      437.01      479.70       11.78 o   0.1781E-03
   2  13  10     1226.57     1264.70       16.77 o   0.6511E-04
   3  13  10      206.92      229.61        6.64 o   0.3735E-03
   4  13  10      679.68      632.41       10.99 o   0.1288E-03
   5  13  10     1482.56     1441.70       15.93 o   0.5512E-04
   6  13  10      554.24      543.28        9.05 o   0.1514E-03
   7  13  10       78.98       56.32        4.42 o   0.1274E-02
   8  13  10       17.52       37.12        4.08 o   0.2547E-02
  -7  14  10      481.35      487.50       11.77 o   0.1690E-03
  -6  14  10       65.54       72.74        4.48 o   0.1267E-02
  -5  14  10      488.91      457.69        9.50 o   0.1752E-03
  -4  14  10     2528.21     2514.27       29.54 o   0.3069E-04
  -3  14  10      450.28      432.41       11.38 o   0.1856E-03
  -2  14  10     2251.19     2399.13       23.03 o   0.3321E-04
  -1  14  10      206.38      197.75        6.51 o   0.4092E-03
   0  14  10       69.49       64.43        5.25 o   0.1295E-02
   1  14  10      620.84      598.84       10.26 o   0.1344E-03
   2  14  10     1494.66     1600.07       15.59 o   0.5118E-04
   3  14  10      244.82      246.01        6.47 o   0.3347E-03
   4  14  10     2245.81     2222.83       16.21 o   0.3552E-04
   5  14  10      612.34      564.66        9.11 o   0.1428E-03
   6  14  10        3.05        2.93        2.85 o   0.3438E-01
  -4  15  10      274.96      290.29        6.98 o   0.3019E-03
  -3  15  10     1104.76     1183.35       13.77 o   0.7014E-04
  -2  15  10      178.84      192.12        6.03 o   0.4366E-03
  -1  15  10      705.38      817.56        9.90 o   0.1071E-03
   0  15  10      161.86      162.52        5.05 o   0.5192E-03
   1  15  10      456.17      514.47        7.38 o   0.1719E-03
   2  15  10      167.73      145.72        5.26 o   0.5360E-03
   3  15  10     1352.61     1346.53       13.96 o   0.6009E-04
   4  15  10      293.83      313.76        5.80 o   0.2809E-03
   0   1  11     2441.15     2391.12       22.30 o   0.3243E-04
   1   1  11    14661.93    14008.94       81.15 o   0.4097E-05
  -1   2  11    16246.38    16110.97       80.12 o   0.3485E-05
   0   2  11      569.05      625.66        9.49 o   0.1338E-03
   1   2  11    13925.92    13960.20       76.98 o   0.4215E-05
   2   2  11       82.02       56.30        5.42 o   0.1240E-02
  -2   3  11     3497.48     3328.73       28.41 o   0.2254E-04
  -1   3  11     3541.28     3259.97       27.35 o   0.2273E-04
   0   3  11      603.37      556.57       10.55 o   0.1418E-03
   1   3  11     1926.58     1789.83       19.56 o   0.4352E-04
   2   3  11     4461.76     4323.22       33.73 o   0.1697E-04
   3   3  11      183.23      136.85        7.37 o   0.5546E-03
  -3   4  11     7417.70     6601.99       52.12 o   0.9997E-05
  -2   4  11     5559.91     5247.26       40.85 o   0.1358E-04
  -1   4  11     3372.43     3236.38       30.67 o   0.2300E-04
   0   4  11     5573.08     5651.50       40.84 o   0.1259E-04
   1   4  11     3456.11     3288.81       28.07 o   0.2259E-04
   2   4  11     4932.84     4639.43       37.48 o   0.1560E-04
   3   4  11     7668.95     6940.91       51.68 o   0.9524E-05
   4   4  11     3747.97     3850.60       34.85 o   0.1972E-04
  -4   5  11     1748.95     1621.10       25.92 o   0.4694E-04
  -3   5  11     5451.42     5529.65       46.41 o   0.1294E-04
  -2   5  11     9892.87     9377.33       63.44 o   0.6735E-05
  -1   5  11    17575.59    17448.52       97.68 o   0.3130E-05
   0   5  11       36.20       30.91        5.87 o   0.2128E-02
   1   5  11    18846.29    18756.60       97.91 o   0.2845E-05
   2   5  11    11083.77    10441.77       69.56 o   0.5874E-05
   3   5  11     6261.42     6233.27       48.00 o   0.1122E-04
   4   5  11     2283.71     2182.92       28.41 o   0.3476E-04
   5   5  11     2131.14     1981.13       33.34 o   0.3848E-04
  -5   6  11     2687.45     2750.00       39.65 o   0.2783E-04
  -4   6  11     2608.86     2642.47       35.59 o   0.2892E-04
  -3   6  11     1665.09     1606.94       25.49 o   0.4800E-04
  -2   6  11     1418.32     1453.25       22.36 o   0.5558E-04
  -1   6  11      539.55      517.23       14.83 o   0.1529E-03
   0   6  11     2304.38     2130.84       27.80 o   0.3535E-04
   1   6  11      599.26      570.87       13.09 o   0.1422E-03
   2   6  11     2736.77     2775.07       29.12 o   0.2791E-04
   3   6  11     2169.70     2076.88       27.63 o   0.3658E-04
   4   6  11     1031.09     1086.58       20.19 o   0.7537E-04
   5   6  11     2221.39     2464.78       34.92 o   0.3241E-04
   6   6  11     5344.55     5525.65       49.78 o   0.1307E-04
  -6   7  11     9081.56     9186.21       54.32 o   0.7222E-05
  -5   7  11     6662.58     6799.94       54.49 o   0.1020E-04
  -4   7  11     1843.82     1924.08       30.60 o   0.4164E-04
  -3   7  11     9479.01     9086.77       69.22 o   0.6935E-05
  -2   7  11     3794.26     3763.85       39.32 o   0.1957E-04
  -1   7  11     2064.53     2137.36       29.40 o   0.3655E-04
   0   7  11    13911.63    13583.66       93.51 o   0.4296E-05
   1   7  11     2371.87     2381.58       31.86 o   0.3215E-04
   2   7  11     2832.72     2842.61       34.10 o   0.2674E-04
   3   7  11     7203.92     7196.89       61.91 o   0.9302E-05
   4   7  11     1524.45     1670.15       25.96 o   0.4927E-04
   5   7  11     5877.38     6021.88       45.40 o   0.1184E-04
   6   7  11    10966.11    11051.84       62.77 o   0.5734E-05
   7   7  11     3962.23     4059.84       31.61 o   0.1855E-04
  -7   8  11     5462.37     5274.74       41.71 o   0.1344E-04
  -6   8  11      184.03      175.13        8.63 o   0.4488E-03
  -5   8  11      673.17      737.15       12.96 o   0.1148E-03
  -4   8  11     1406.48     1331.99       17.20 o   0.5877E-04
  -3   8  11     1228.98     1226.92       17.94 o   0.6577E-04
  -2   8  11       13.67        2.51        8.50 o   0.7175E-02
  -1   8  11      388.89      432.90       14.35 o   0.1970E-03
   0   8  11     3906.97     3965.94       46.50 o   0.1849E-04
   1   8  11       38.34       79.14        7.75 o   0.1334E-02
   2   8  11       55.36       34.22        7.50 o   0.1857E-02
   3   8  11     1597.77     1566.02       22.36 o   0.5056E-04
   4   8  11     1072.63     1032.78       13.76 o   0.7707E-04
   5   8  11      799.80      888.82       13.91 o   0.9519E-04
   6   8  11      141.54      149.22        8.42 o   0.5595E-03
   7   8  11     4911.65     4654.83       36.42 o   0.1544E-04
   8   8  11      207.27      229.73        7.85 o   0.3642E-03
  -8   9  11      860.02      767.47       15.17 o   0.1018E-03
  -7   9  11     5339.50     5316.82       41.53 o   0.1351E-04
  -6   9  11     4404.71     4690.83       39.90 o   0.1583E-04
  -5   9  11      540.52      510.73       13.52 o   0.1590E-03
  -4   9  11     1102.58     1231.51       16.23 o   0.6856E-04
  -3   9  11     6741.45     6754.94       42.76 o   0.1038E-04
  -2   9  11     4478.23     4519.36       30.50 o   0.1634E-04
  -1   9  11      488.34      566.75       10.53 o   0.1531E-03
   0   9  11     1297.46     1285.78       17.21 o   0.6202E-04
   1   9  11      727.70      794.21       12.12 o   0.1060E-03
   2   9  11     5040.51     5164.30       32.47 o   0.1415E-04
   3   9  11     6834.18     6933.61       40.59 o   0.1015E-04
   4   9  11     1929.64     2040.01       21.16 o   0.3961E-04
   5   9  11     1220.06     1109.45       16.51 o   0.7147E-04
   6   9  11     5267.81     5521.77       40.81 o   0.1314E-04
   7   9  11     5571.47     5681.37       41.24 o   0.1267E-04
   8   9  11      271.33      225.60       10.16 o   0.3399E-03
   9   9  11      101.93      128.85        6.82 o   0.6596E-03
  -9  10  11      370.92      344.14        9.09 o   0.2332E-03
  -8  10  11      580.16      538.94       12.89 o   0.1458E-03
  -7  10  11     1418.23     1470.25       18.85 o   0.5485E-04
  -6  10  11     4174.04     4057.16       35.04 o   0.1820E-04
  -5  10  11     3198.64     3160.39       30.45 o   0.2392E-04
  -4  10  11      761.55      776.98       14.04 o   0.1076E-03
  -3  10  11     2621.94     2708.74       26.49 o   0.2872E-04
  -2  10  11      193.95      225.33        8.50 o   0.3952E-03
  -1  10  11     5925.89     5821.77       45.62 o   0.1199E-04
   0  10  11     1930.49     2042.78       23.99 o   0.3901E-04
   1  10  11     4547.53     4560.10       38.12 o   0.1600E-04
   2  10  11      427.71      467.99       11.41 o   0.1814E-03
   3  10  11     2705.53     2821.32       26.04 o   0.2770E-04
   4  10  11     2121.30     2092.34       22.07 o   0.3782E-04
   5  10  11     2834.82     2788.95       27.35 o   0.2743E-04
   6  10  11     5521.74     5296.29       38.85 o   0.1344E-04
   7  10  11     1315.20     1378.89       15.56 o   0.5913E-04
   8  10  11      737.09      750.71       11.41 o   0.1087E-03
   9  10  11      541.77      515.47       10.46 o   0.1565E-03
  10  10  11     1252.74     1186.81       16.11 o   0.6654E-04
 -10  11  11      516.22      483.96        9.81 o   0.1671E-03
  -9  11  11     1574.38     1516.37       17.51 o   0.5162E-04
  -8  11  11      183.20      168.83        6.84 o   0.4630E-03
  -7  11  11      234.01      221.17        8.68 o   0.3749E-03
  -6  11  11      908.02      873.55       15.48 o   0.9274E-04
  -5  11  11      705.43      645.70       14.76 o   0.1208E-03
  -4  11  11      692.83      722.60       15.24 o   0.1139E-03
  -3  11  11      915.69      931.78       16.40 o   0.8759E-04
  -2  11  11      836.76      851.30       15.33 o   0.9593E-04
  -1  11  11     1791.21     1794.56       22.00 o   0.4419E-04
   0  11  11     2146.89     2144.87       25.45 o   0.3651E-04
   1  11  11     1014.84     1061.34       18.18 o   0.7734E-04
   2  11  11     1231.73     1273.62       18.58 o   0.6361E-04
   3  11  11     1267.54     1307.38       16.32 o   0.6221E-04
   4  11  11      698.07      718.29       13.88 o   0.1151E-03
   5  11  11      844.04      742.94       13.94 o   0.1035E-03
   6  11  11      812.63      824.22       12.17 o   0.1006E-03
   7  11  11      533.47      531.49        8.51 o   0.1568E-03
   8  11  11      176.15      133.31        5.57 o   0.5578E-03
   9  11  11     1842.47     1741.10       18.55 o   0.4441E-04
  10  11  11      421.36      385.07        8.44 o   0.2096E-03
  -9  12  11     2321.65     2412.66       22.08 o   0.3297E-04
  -8  12  11      855.71      876.53       11.44 o   0.9451E-04
  -7  12  11        7.78        0.81        3.86 o   0.2083E-01
  -6  12  11      716.71      727.76       10.06 o   0.1140E-03
  -5  12  11       22.84        3.99        6.54 o   0.6376E-02
  -4  12  11     1137.08     1235.61       17.29 o   0.6652E-04
  -3  12  11     2318.76     2359.99       24.18 o   0.3306E-04
  -2  12  11     3909.44     3882.76       35.91 o   0.1905E-04
  -1  12  11      263.71      265.19       10.02 o   0.3087E-03
   0  12  11     1295.53     1221.27       18.29 o   0.6365E-04
   1  12  11       53.31       67.49        7.08 o   0.1280E-02
   2  12  11     3103.31     3078.47       28.74 o   0.2466E-04
   3  12  11     2244.13     2289.44       24.00 o   0.3420E-04
   4  12  11     1139.39     1209.60       19.00 o   0.6723E-04
   5  12  11       46.01       41.74        5.11 o   0.1744E-02
   6  12  11      597.24      603.96       10.16 o   0.1363E-03
   7  12  11      120.58       91.68        4.91 o   0.8067E-03
   8  12  11      616.82      622.24        9.43 o   0.1342E-03
   9  12  11     2397.27     2540.38       25.82 o   0.3135E-04
  -8  13  11     2695.63     2601.67       27.48 o   0.2929E-04
  -7  13  11     1524.33     1470.19       15.82 o   0.5341E-04
  -6  13  11     1486.11     1525.48       15.66 o   0.5265E-04
  -5  13  11       56.63       48.37        4.88 o   0.1540E-02
  -4  13  11     1829.44     1987.41       21.53 o   0.4113E-04
  -3  13  11     1696.14     1745.68       21.23 o   0.4550E-04
  -2  13  11     1810.58     1827.66       19.64 o   0.4373E-04
  -1  13  11     2390.03     2272.56       25.74 o   0.3394E-04
   0  13  11      295.17      296.18       11.22 o   0.2868E-03
   1  13  11     2725.89     2684.00       29.14 o   0.2870E-04
   2  13  11     1591.07     1633.31       16.98 o   0.4970E-04
   3  13  11     1267.41     1295.66       14.56 o   0.6246E-04
   4  13  11     1961.45     2175.33       20.17 o   0.3784E-04
   5  13  11       53.02       46.80        4.75 o   0.1618E-02
   6  13  11     1782.94     1780.86       18.09 o   0.4446E-04
   7  13  11     1468.73     1394.47       15.33 o   0.5632E-04
   8  13  11     3194.81     3162.80       34.25 o   0.2371E-04
  -6  14  11       34.11       62.55        3.78 o   0.1604E-02
  -5  14  11     2125.33     2125.78       22.11 o   0.3709E-04
  -4  14  11      617.32      613.20       10.09 o   0.1333E-03
  -3  14  11     1426.01     1530.52       20.51 o   0.5340E-04
  -2  14  11      310.91      296.55        7.25 o   0.2716E-03
  -1  14  11     1316.77     1317.38       14.87 o   0.6270E-04
   0  14  11       25.57       25.96        4.20 o   0.3156E-02
   1  14  11     1506.41     1454.48       17.18 o   0.5569E-04
   2  14  11      361.55      350.29        7.74 o   0.2285E-03
   3  14  11     1120.15     1233.36       12.39 o   0.6810E-04
   4  14  11      771.57      779.72       10.17 o   0.1048E-03
   5  14  11     1567.38     1565.20       12.82 o   0.5184E-04
   6  14  11       10.33       26.08        2.75 o   0.4303E-02
  -4  15  11      771.06      849.88       20.41 o   0.9843E-04
  -3  15  11      128.00      152.01        5.35 o   0.5782E-03
  -2  15  11        9.44        9.45        3.89 o   0.7941E-02
  -1  15  11       76.66       90.12        4.69 o   0.9498E-03
   0  15  11      181.15      164.51        4.51 o   0.4829E-03
   1  15  11      344.86      415.61        5.77 o   0.2102E-03
   2  15  11      115.03      106.82        4.00 o   0.7191E-03
   3  15  11      283.07      336.10        5.59 o   0.2640E-03
   4  15  11     1286.39     1402.58       21.59 o   0.5893E-04
   0   0  12     8960.77     8721.54       97.52 o   0.7200E-05
   0   1  12     1672.14     1373.27       17.79 o   0.5490E-04
   1   1  12     9914.25     9777.48       59.46 o   0.6591E-05
  -1   2  12     1471.50     1551.85       15.66 o   0.5292E-04
   0   2  12     7789.66     7829.13       44.22 o   0.8675E-05
   1   2  12     1642.99     1715.09       18.27 o   0.4697E-04
   2   2  12       75.01       47.75        5.55 o   0.1472E-02
  -2   3  12     7841.65     6999.38       52.97 o   0.9334E-05
  -1   3  12     8107.88     7598.15       47.63 o   0.8806E-05
   0   3  12     2291.95     2259.23       22.39 o   0.3490E-04
   1   3  12     8394.61     7924.23       53.43 o   0.8369E-05
   2   3  12     4153.52     3680.03       33.14 o   0.1951E-04
   3   3  12    16739.45    16073.90       97.41 o   0.3436E-05
  -3   4  12    15878.85    15437.61       93.39 o   0.3628E-05
  -2   4  12      386.90      429.84       10.21 o   0.2016E-03
  -1   4  12     9481.46     8983.85       58.79 o   0.7212E-05
   0   4  12      496.46      644.85       11.49 o   0.1404E-03
   1   4  12     9573.37     9094.61       60.72 o   0.7089E-05
   2   4  12      108.20      121.50        6.46 o   0.7349E-03
   3   4  12    14503.41    14149.26       83.04 o   0.4087E-05
   4   4  12      419.19      396.49       12.73 o   0.2033E-03
  -4   5  12     1210.27     1170.84       21.47 o   0.6702E-04
  -3   5  12      108.39       80.64        8.30 o   0.9030E-03
  -2   5  12     2392.23     2361.01       28.24 o   0.3274E-04
  -1   5  12     9272.42     8714.79       65.56 o   0.7299E-05
   0   5  12     4519.94     4069.11       40.73 o   0.1738E-04
   1   5  12    13148.11    12280.61       73.75 o   0.4784E-05
   2   5  12     3178.15     3120.60       31.43 o   0.2415E-04
   3   5  12      248.22      215.13        9.48 o   0.3660E-03
   4   5  12     1406.89     1435.71       23.87 o   0.5537E-04
   5   5  12    10184.28    10068.43       81.68 o   0.6255E-05
  -5   6  12     1533.18     1659.16       29.62 o   0.4866E-04
  -4   6  12     1528.97     1527.75       27.51 o   0.5145E-04
  -3   6  12     1698.97     1797.77       27.08 o   0.4508E-04
  -2   6  12     1942.53     1978.65       26.45 o   0.3983E-04
  -1   6  12      499.35      409.70       14.97 o   0.1835E-03
   0   6  12     7773.12     7656.17       66.95 o   0.8663E-05
   1   6  12      455.24      375.10       12.45 o   0.2027E-03
   2   6  12     2067.91     2060.68       26.20 o   0.3794E-04
   3   6  12     1408.02     1517.89       22.13 o   0.5452E-04
   4   6  12     1032.08     1033.35       21.48 o   0.7801E-04
   5   6  12     1282.01     1427.57       26.63 o   0.5777E-04
   6   6  12    20432.23    20285.23      107.83 o   0.2524E-05
  -6   7  12     1013.52     1056.29       14.94 o   0.7689E-04
  -5   7  12     1699.66     1665.63       19.57 o   0.4705E-04
  -4   7  12     1311.96     1279.06       26.97 o   0.6065E-04
  -3   7  12     1027.24     1018.53       22.21 o   0.7874E-04
  -2   7  12      474.12      428.58       16.26 o   0.1768E-03
  -1   7  12     2720.13     2673.64       35.12 o   0.2842E-04
   0   7  12      186.05      152.04       11.32 o   0.4834E-03
   1   7  12     2566.30     2508.73       34.32 o   0.3052E-04
   2   7  12      473.49      485.16       15.18 o   0.1646E-03
   3   7  12      563.59      582.66       16.07 o   0.1428E-03
   4   7  12     1416.67     1398.64       25.74 o   0.5577E-04
   5   7  12      612.54      607.63       11.22 o   0.1336E-03
   6   7  12     1087.99     1107.06       15.17 o   0.7238E-04
   7   7  12     4551.98     4271.85       32.75 o   0.1680E-04
  -7   8  12     5094.77     5019.01       37.28 o   0.1440E-04
  -6   8  12     1958.42     1953.68       22.95 o   0.4019E-04
  -5   8  12      125.20      125.03        7.27 o   0.6545E-03
  -4   8  12     1040.13     1090.55       14.69 o   0.7585E-04
  -3   8  12     3013.00     3068.00       25.11 o   0.2538E-04
  -2   8  12      908.56      904.51       16.42 o   0.8915E-04
  -1   8  12     5142.20     5201.99       51.79 o   0.1379E-04
   0   8  12      140.10      155.86       12.31 o   0.5353E-03
   1   8  12     6211.61     6483.86       58.07 o   0.1081E-04
   2   8  12     1234.19     1270.92       19.18 o   0.6362E-04
   3   8  12     3164.97     3224.50       25.66 o   0.2410E-04
   4   8  12     1850.93     1887.63       19.24 o   0.4236E-04
   5   8  12      564.31      545.09       11.66 o   0.1480E-03
   6   8  12     1746.29     1726.88       20.00 o   0.4562E-04
   7   8  12     5337.97     5300.84       36.53 o   0.1360E-04
   8   8  12      340.99      290.66        9.50 o   0.2596E-03
  -8   9  12     1024.72     1021.99       16.07 o   0.7776E-04
  -7   9  12     1413.37     1406.71       18.94 o   0.5758E-04
  -6   9  12     1679.22     1661.20       23.03 o   0.4826E-04
  -5   9  12      147.81      123.91        8.84 o   0.6412E-03
  -4   9  12     9340.06     9468.55       58.28 o   0.6886E-05
  -3   9  12      770.79      754.65       13.16 o   0.1071E-03
  -2   9  12     1122.54     1197.41       15.24 o   0.7045E-04
  -1   9  12      138.12      149.05        7.18 o   0.5799E-03
   0   9  12       52.90       59.75        6.10 o   0.1474E-02
   1   9  12      201.39      207.28        7.55 o   0.4101E-03
   2   9  12     1329.00     1412.08       15.58 o   0.5942E-04
   3   9  12      727.52      662.70       12.14 o   0.1193E-03
   4   9  12     8506.15     8727.44       51.04 o   0.7673E-05
   5   9  12      123.76      115.66        6.78 o   0.7240E-03
   6   9  12     2163.16     2164.26       20.79 o   0.3679E-04
   7   9  12     1488.62     1513.06       16.72 o   0.5405E-04
   8   9  12      235.39      257.67        7.70 o   0.3282E-03
   9   9  12     2170.65     1832.16       23.59 o   0.3972E-04
  -9  10  12     4060.28     3923.78       31.94 o   0.1886E-04
  -8  10  12      859.64      737.42       15.04 o   0.1058E-03
  -7  10  12      237.01      178.53        9.06 o   0.4335E-03
  -6  10  12     2309.41     2452.89       25.68 o   0.3252E-04
  -5  10  12      824.49      823.91       15.63 o   0.9809E-04
  -4  10  12      893.59      974.06       15.14 o   0.8803E-04
  -3  10  12      264.01      302.39        9.56 o   0.2837E-03
  -2  10  12     3127.87     3147.68       28.08 o   0.2431E-04
  -1  10  12     1060.94     1057.42       17.06 o   0.7591E-04
   0  10  12       26.16       25.32        6.95 o   0.2821E-02
   1  10  12      716.21      695.66       14.58 o   0.1152E-03
   2  10  12     2974.97     2999.86       28.43 o   0.2561E-04
   3  10  12      320.24      337.47        8.95 o   0.2504E-03
   4  10  12      741.47      793.92       13.03 o   0.1083E-03
   5  10  12     1131.80     1138.77       15.59 o   0.7049E-04
   6  10  12     2993.10     3065.22       25.87 o   0.2531E-04
   7  10  12      402.72      324.68        9.30 o   0.2448E-03
   8  10  12      621.90      547.52        9.87 o   0.1464E-03
   9  10  12     3985.30     3753.26       32.82 o   0.1955E-04
  10  10  12     5501.17     5732.22       41.75 o   0.1256E-04
 -10  11  12     1792.37     2036.93       18.52 o   0.4040E-04
  -9  11  12     1232.56     1123.00       13.03 o   0.7043E-04
  -8  11  12     1046.72      948.34       13.41 o   0.8281E-04
  -7  11  12     2428.86     2514.49       22.41 o   0.3149E-04
  -6  11  12      891.51      747.85       14.66 o   0.1013E-03
  -5  11  12      226.91      217.49        9.00 o   0.3816E-03
  -4  11  12      375.00      407.76       10.73 o   0.2066E-03
  -3  11  12     3033.25     3025.45       28.47 o   0.2547E-04
  -2  11  12      743.47      727.07       14.38 o   0.1106E-03
  -1  11  12     5425.97     5460.25       41.24 o   0.1323E-04
   0  11  12      381.36      398.53       11.91 o   0.2135E-03
   1  11  12     4269.28     4300.40       39.26 o   0.1729E-04
   2  11  12     1034.93      985.07       17.55 o   0.8001E-04
   3  11  12     2171.06     2194.22       23.11 o   0.3621E-04
   4  11  12      413.40      456.15       10.25 o   0.1848E-03
   5  11  12      323.71      322.83        9.78 o   0.2544E-03
   6  11  12      546.88      443.12       10.04 o   0.1714E-03
   7  11  12     2882.81     2993.67       21.39 o   0.2612E-04
   8  11  12      783.15      686.90       10.14 o   0.1142E-03
   9  11  12     1033.40      946.85       12.69 o   0.8411E-04
  10  11  12     1612.39     1870.74       20.11 o   0.4424E-04
  -9  12  12      404.50      327.74        7.97 o   0.2328E-03
  -8  12  12     2675.95     2744.00       21.49 o   0.2857E-04
  -7  12  12      189.18      177.40        5.62 o   0.4526E-03
  -6  12  12      887.48      870.80       11.53 o   0.9288E-04
  -5  12  12      585.98      653.09       12.37 o   0.1312E-03
  -4  12  12     2238.98     2221.84       23.00 o   0.3535E-04
  -3  12  12      866.78      860.72       14.06 o   0.9266E-04
  -2  12  12     1144.90     1195.35       17.30 o   0.6933E-04
  -1  12  12     2698.90     2678.56       28.30 o   0.2856E-04
   0  12  12      264.69      288.67        9.50 o   0.3018E-03
   1  12  12     2484.65     2432.44       25.45 o   0.3160E-04
   2  12  12      927.94      957.80       14.44 o   0.8801E-04
   3  12  12      951.76      930.50       14.30 o   0.8532E-04
   4  12  12     2016.72     1991.57       23.68 o   0.3963E-04
   5  12  12      562.68      603.86       10.33 o   0.1412E-03
   6  12  12     1547.16     1519.79       16.51 o   0.5180E-04
   7  12  12       95.63      102.58        4.20 o   0.8173E-03
   8  12  12     2489.56     2508.05       19.79 o   0.3133E-04
   9  12  12      415.96      331.68       10.80 o   0.2262E-03
  -8  13  12     1074.44     1102.94       17.04 o   0.7379E-04
  -7  13  12     1358.05     1525.61       14.25 o   0.5510E-04
  -6  13  12      178.85      190.99        6.13 o   0.4577E-03
  -5  13  12     5473.89     5518.70       40.25 o   0.1298E-04
  -4  13  12     1464.13     1480.71       17.34 o   0.5411E-04
  -3  13  12      685.06      678.39       10.22 o   0.1235E-03
  -2  13  12      203.11      177.55        7.04 o   0.4479E-03
  -1  13  12      819.76      880.97       14.69 o   0.9489E-04
   0  13  12       46.28       39.63        5.19 o   0.2106E-02
   1  13  12     1123.77     1213.02       13.89 o   0.6891E-04
   2  13  12      142.44      120.28        6.05 o   0.6456E-03
   3  13  12      879.06      863.45       14.10 o   0.9532E-04
   4  13  12     1780.24     1825.53       18.61 o   0.4361E-04
   5  13  12     5330.23     5308.97       37.39 o   0.1354E-04
   6  13  12      122.39      125.43        4.68 o   0.6896E-03
   7  13  12      803.72      950.74        9.64 o   0.9214E-04
   8  13  12     1081.66     1082.95       19.69 o   0.7387E-04
  -6  14  12      173.64      193.36        5.22 o   0.4298E-03
  -5  14  12      117.31       97.85        4.89 o   0.8214E-03
  -4  14  12     1478.29     1473.31       17.29 o   0.5411E-04
  -3  14  12      323.50      374.13        8.09 o   0.2314E-03
  -2  14  12      968.23     1074.27       11.55 o   0.7881E-04
  -1  14  12     1471.91     1588.20       14.82 o   0.5287E-04
   0  14  12      572.45      656.58        9.32 o   0.1307E-03
   1  14  12     1958.63     2047.22       19.83 o   0.3964E-04
   2  14  12     1389.85     1468.34       15.69 o   0.5583E-04
   3  14  12      522.35      569.84        8.96 o   0.1489E-03
   4  14  12      976.35      969.16       11.26 o   0.8390E-04
   5  14  12      216.50      219.32        5.17 o   0.3861E-03
   6  14  12      124.88      133.16        5.03 o   0.6211E-03
  -3  15  12      113.16      138.09        5.17 o   0.6174E-03
  -2  15  12     1785.34     2020.15       22.82 o   0.4076E-04
  -1  15  12      150.03      183.82        5.59 o   0.4875E-03
   0  15  12       31.13       31.61        3.07 o   0.2693E-02
   1  15  12      133.19      164.13        3.85 o   0.5528E-03
   2  15  12     1877.78     2108.11       17.96 o   0.3920E-04
   3  15  12      138.97      178.64        4.77 o   0.4899E-03
   0   1  13     4461.15     3920.41       32.46 o   0.1794E-04
   1   1  13     5695.89     5461.41       37.13 o   0.1302E-04
  -1   2  13    18901.06    18122.87       89.88 o   0.2935E-05
   0   2  13    17487.74    16176.41       82.43 o   0.3366E-05
   1   2  13    20038.37    19090.84      101.64 o   0.2715E-05
   2   2  13     8308.92     7925.73       50.77 o   0.8422E-05
  -2   3  13      229.91      275.13        8.31 o   0.3184E-03
  -1   3  13     1799.14     1756.04       20.21 o   0.4436E-04
   0   3  13      110.47       68.56        6.59 o   0.9405E-03
   1   3  13      651.41      670.41       12.84 o   0.1219E-03
   2   3  13      184.91      189.13        8.03 o   0.4158E-03
   3   3  13       27.49       35.97        5.64 o   0.2639E-02
  -3   4  13      900.96      779.05       17.02 o   0.9974E-04
  -2   4  13     1335.51     1337.15       19.47 o   0.5999E-04
  -1   4  13      441.36      453.18       11.47 o   0.1807E-03
   0   4  13    14874.14    14480.82       90.07 o   0.3913E-05
   1   4  13      242.36      298.50        9.06 o   0.2784E-03
   2   4  13      684.78      701.95       13.98 o   0.1182E-03
   3   4  13      843.87      673.27       15.66 o   0.1128E-03
   4   4  13     2448.39     2246.44       29.74 o   0.3273E-04
  -4   5  13     2245.08     2185.92       30.83 o   0.3530E-04
  -3   5  13      216.38      291.28       10.42 o   0.3029E-03
  -2   5  13     2031.22     1909.82       27.48 o   0.3978E-04
  -1   5  13      321.20      222.04       11.83 o   0.3107E-03
   0   5  13     1407.35     1610.53       21.88 o   0.5247E-04
   1   5  13      329.38      264.09       10.28 o   0.2833E-03
   2   5  13     2739.45     2617.43       29.92 o   0.2874E-04
   3   5  13       20.65       26.74        6.25 o   0.3118E-02
   4   5  13     1717.11     1691.88       27.17 o   0.4669E-04
   5   5  13      897.81      971.76       21.06 o   0.8496E-04
  -5   6  13     3472.04     3625.17       49.21 o   0.2044E-04
  -4   6  13     3949.15     3905.19       51.46 o   0.1847E-04
  -3   6  13    11980.90    11807.12       81.79 o   0.5078E-05
  -2   6  13      617.12      577.40       16.12 o   0.1393E-03
  -1   6  13     1980.85     1852.13       30.47 o   0.4011E-04
   0   6  13     2666.69     2778.67       35.29 o   0.2824E-04
   1   6  13     1194.76     1082.53       20.25 o   0.6981E-04
   2   6  13     1269.35     1157.46       22.14 o   0.6739E-04
   3   6  13    13103.93    12975.89       89.35 o   0.4505E-05
   4   6  13     4077.47     4060.15       45.06 o   0.1798E-04
   5   6  13     4429.19     4504.03       52.61 o   0.1602E-04
   6   6  13      125.78      156.82        7.03 o   0.5305E-03
  -6   7  13      662.24      764.67       12.40 o   0.1136E-03
  -5   7  13     2103.13     2005.39       21.64 o   0.3882E-04
  -4   7  13     1431.25     1409.08       18.35 o   0.5603E-04
  -3   7  13     5252.50     5393.80       53.72 o   0.1321E-04
  -2   7  13      499.24      455.21       17.53 o   0.1643E-03
  -1   7  13     2573.06     2371.27       36.00 o   0.3116E-04
   0   7  13       42.46       64.93        8.62 o   0.1307E-02
   1   7  13     2194.49     2084.82       31.21 o   0.3657E-04
   2   7  13      200.06      203.60       11.01 o   0.3804E-03
   3   7  13     5654.53     5854.99       55.27 o   0.1209E-04
   4   7  13     1091.82     1076.63       16.17 o   0.7408E-04
   5   7  13     1987.03     1931.75       20.57 o   0.4055E-04
   6   7  13      316.74      371.86        8.66 o   0.2401E-03
   7   7  13      228.08      146.12        9.33 o   0.4801E-03
  -7   8  13      108.91      121.91        7.60 o   0.7129E-03
  -6   8  13     5548.32     5050.26       42.32 o   0.1379E-04
  -5   8  13     1181.41     1083.80       16.88 o   0.7283E-04
  -4   8  13     5472.16     5590.24       35.70 o   0.1298E-04
  -3   8  13     1675.09     1702.94       18.58 o   0.4756E-04
  -2   8  13     1744.01     1774.17       18.62 o   0.4508E-04
  -1   8  13     1422.79     1354.97       20.30 o   0.5698E-04
   0   8  13    19943.80    20053.21      101.10 o   0.2607E-05
   1   8  13     1610.39     1581.53       18.65 o   0.4929E-04
   2   8  13     1152.26     1150.48       14.58 o   0.7074E-04
   3   8  13     2017.76     2004.77       18.21 o   0.3973E-04
   4   8  13     4994.59     5113.62       34.54 o   0.1435E-04
   5   8  13     1729.00     1534.00       19.30 o   0.5007E-04
   6   8  13     3287.34     2886.83       26.72 o   0.2545E-04
   7   8  13       63.83       49.79        6.62 o   0.1504E-02
   8   8  13      840.83      745.28       13.96 o   0.1053E-03
  -8   9  13      227.77      281.34        9.22 o   0.2966E-03
  -7   9  13       27.59       11.40        6.92 o   0.4602E-02
  -6   9  13     3031.91     2819.77       30.25 o   0.2643E-04
  -5   9  13     4367.94     4460.30       35.80 o   0.1650E-04
  -4   9  13     1944.96     2008.93       21.52 o   0.3962E-04
  -3   9  13      179.20      167.53        8.60 o   0.4954E-03
  -2   9  13      132.16      152.01        7.14 o   0.5709E-03
  -1   9  13      423.93      422.62       10.64 o   0.1929E-03
   0   9  13     4327.79     4478.33       32.97 o   0.1644E-04
   1   9  13      974.31      991.81       14.19 o   0.8199E-04
   2   9  13      369.25      383.57        8.78 o   0.2197E-03
   3   9  13       96.67      100.81        5.93 o   0.8573E-03
   4   9  13     1311.11     1362.43       17.41 o   0.5959E-04
   5   9  13     3402.98     3392.46       29.06 o   0.2215E-04
   6   9  13     4079.79     3873.50       29.75 o   0.1895E-04
   7   9  13      346.13      351.89        8.46 o   0.2396E-03
   8   9  13      293.52      363.27        8.07 o   0.2346E-03
   9   9  13     3078.11     2932.47       29.02 o   0.2567E-04
  -9  10  13     2747.41     2490.68       25.13 o   0.2979E-04
  -8  10  13      996.52     1057.35       14.23 o   0.7926E-04
  -7  10  13     3588.53     3864.84       29.51 o   0.2009E-04
  -6  10  13      436.28      453.23       10.89 o   0.1766E-03
  -5  10  13     3058.36     2965.73       31.32 o   0.2541E-04
  -4  10  13       29.70       22.42        6.98 o   0.3213E-02
  -3  10  13     4378.68     4387.74       34.28 o   0.1695E-04
  -2  10  13     6301.36     6277.13       44.05 o   0.1114E-04
  -1  10  13     5143.42     5301.20       39.01 o   0.1372E-04
   0  10  13      424.96      417.97       11.29 o   0.1890E-03
   1  10  13     6181.43     6293.20       45.87 o   0.1120E-04
   2  10  13     6354.95     6343.49       44.95 o   0.1101E-04
   3  10  13     4945.43     4951.27       35.30 o   0.1483E-04
   4  10  13       34.15       30.36        5.78 o   0.2641E-02
   5  10  13     3772.49     3602.72       31.11 o   0.2053E-04
   6  10  13      275.44      307.62        8.07 o   0.2677E-03
   7  10  13     2986.45     3255.68       25.17 o   0.2447E-04
   8  10  13     1230.17     1282.99       13.76 o   0.6451E-04
   9  10  13     2342.87     2069.48       23.71 o   0.3583E-04
  10  10  13     1725.47     1816.91       17.74 o   0.4421E-04
 -10  11  13     1725.99     1455.41       17.42 o   0.5155E-04
  -9  11  13      226.64      230.28        6.34 o   0.3555E-03
  -8  11  13      424.02      428.62        8.52 o   0.1937E-03
  -7  11  13      795.89      825.39       11.23 o   0.9990E-04
  -6  11  13      571.82      589.74       11.49 o   0.1403E-03
  -5  11  13      477.13      525.78       12.47 o   0.1601E-03
  -4  11  13     1450.39     1338.41       20.46 o   0.5812E-04
  -3  11  13      400.30      429.33       10.49 o   0.1918E-03
  -2  11  13     2487.58     2511.78       24.63 o   0.3126E-04
  -1  11  13     1776.41     1888.29       21.20 o   0.4225E-04
   0  11  13     1715.73     1904.50       22.29 o   0.4358E-04
   1  11  13     1386.38     1484.71       19.88 o   0.5436E-04
   2  11  13     2182.47     2171.89       24.62 o   0.3609E-04
   3  11  13      285.75      316.85        9.53 o   0.2641E-03
   4  11  13      660.92      589.01       12.31 o   0.1344E-03
   5  11  13      581.05      580.73       10.49 o   0.1403E-03
   6  11  13      438.60      439.70        8.54 o   0.1892E-03
   7  11  13     1002.11     1063.92       11.53 o   0.7775E-04
   8  11  13      172.84      159.19        5.44 o   0.5136E-03
   9  11  13      317.57      267.44        7.24 o   0.2858E-03
  10  11  13      817.34      659.50       12.60 o   0.1149E-03
  -9  12  13      434.05      397.34        8.33 o   0.1950E-03
  -8  12  13      498.78      589.61        7.66 o   0.1478E-03
  -7  12  13      943.13      987.44       11.22 o   0.8451E-04
  -6  12  13       31.99       22.16        4.20 o   0.3263E-02
  -5  12  13     2506.47     2507.53       21.72 o   0.3134E-04
  -4  12  13      479.27      566.02       11.21 o   0.1520E-03
  -3  12  13      533.76      568.97       12.00 o   0.1473E-03
  -2  12  13      213.34      199.02        8.91 o   0.3974E-03
  -1  12  13       86.96       57.81        7.89 o   0.1137E-02
   0  12  13     1234.06     1241.82       18.10 o   0.6497E-04
   1  12  13       25.67       15.90        6.66 o   0.4265E-02
   2  12  13      598.17      570.97       12.51 o   0.1398E-03
   3  12  13      715.77      749.79       12.67 o   0.1110E-03
   4  12  13      324.66      387.53        9.27 o   0.2259E-03
   5  12  13     2087.07     2123.96       21.60 o   0.3752E-04
   6  12  13      126.40      125.00        5.65 o   0.6559E-03
   7  12  13      905.92      879.12       10.48 o   0.9282E-04
   8  12  13      103.33      156.90        4.78 o   0.6071E-03
   9  12  13      121.90      137.34        7.13 o   0.5901E-03
  -7  13  13     1288.17     1116.90       13.21 o   0.6868E-04
  -6  13  13      447.51      433.45        8.06 o   0.1877E-03
  -5  13  13     1324.32     1514.61       13.97 o   0.5584E-04
  -4  13  13     1873.61     1848.21       21.35 o   0.4242E-04
  -3  13  13       62.78       82.48        4.85 o   0.1162E-02
  -2  13  13      117.39      105.33        5.33 o   0.7864E-03
  -1  13  13     2089.44     2044.33       19.60 o   0.3854E-04
   0  13  13      821.34      777.29       11.64 o   0.1039E-03
   1  13  13     2537.23     2540.75       23.21 o   0.3076E-04
   2  13  13      285.12      284.28        7.75 o   0.2931E-03
   3  13  13      264.48      254.63        7.24 o   0.3290E-03
   4  13  13     1382.77     1384.96       15.51 o   0.5823E-04
   5  13  13     2125.01     2401.35       18.75 o   0.3415E-04
   6  13  13      458.73      441.48        7.12 o   0.1840E-03
   7  13  13     1363.33     1251.34       14.59 o   0.6230E-04
  -5  14  13      544.88      623.16        8.90 o   0.1397E-03
  -4  14  13      166.15      197.96        5.31 o   0.4594E-03
  -3  14  13      651.94      679.86       10.11 o   0.1221E-03
  -2  14  13     1795.25     1884.71       15.78 o   0.4317E-04
  -1  14  13      732.46      749.79        9.56 o   0.1103E-03
   0  14  13      420.06      440.42        7.72 o   0.1967E-03
   1  14  13      597.23      608.10        8.80 o   0.1367E-03
   2  14  13     2011.38     2007.19       19.39 o   0.3939E-04
   3  14  13      661.28      657.14        9.73 o   0.1241E-03
   4  14  13      343.40      361.05        6.60 o   0.2378E-03
   5  14  13      484.30      572.51        7.02 o   0.1548E-03
   6  14  13      694.95      822.28       24.59 o   0.1017E-03
  -2  15  13     1125.40     1107.04       17.38 o   0.7316E-04
  -1  15  13     1127.98     1300.19       17.69 o   0.6504E-04
   0  15  13      798.91     1023.46       16.11 o   0.8663E-04
   1  15  13     1480.07     1642.33       18.80 o   0.5043E-04
   2  15  13     1123.43     1116.14       15.41 o   0.7318E-04
   0   1  14     6127.05     5727.97       41.21 o   0.1203E-04
   1   1  14      406.24      339.35       10.07 o   0.2252E-03
  -1   2  14      340.33      289.47        8.86 o   0.2796E-03
   0   2  14    17099.96    16116.63       87.91 o   0.3407E-05
   1   2  14      747.41      664.14       14.01 o   0.1199E-03
   2   2  14     5784.43     6157.44       41.76 o   0.1160E-04
  -2   3  14     4223.24     3927.39       37.55 o   0.1864E-04
  -1   3  14     1673.20     1716.05       21.53 o   0.4743E-04
   0   3  14     5582.33     5233.59       43.38 o   0.1351E-04
   1   3  14     2620.43     2619.80       27.11 o   0.2985E-04
   2   3  14     4382.04     4140.82       40.97 o   0.1761E-04
   3   3  14      790.54      809.96       17.02 o   0.9609E-04
  -3   4  14     2242.17     2089.25       28.78 o   0.3615E-04
  -2   4  14     1784.44     1815.74       23.96 o   0.4366E-04
  -1   4  14     8995.89     8381.81       63.77 o   0.7674E-05
   0   4  14     1073.70     1062.49       19.12 o   0.7492E-04
   1   4  14     7252.26     6847.24       51.34 o   0.9882E-05
   2   4  14     2745.46     2716.87       31.39 o   0.2806E-04
   3   4  14     2602.78     2375.60       32.15 o   0.3119E-04
   4   4  14      412.60      455.39       13.51 o   0.1795E-03
  -4   5  14     4137.53     4247.41       44.42 o   0.1731E-04
  -3   5  14     7323.56     7228.37       60.23 o   0.9350E-05
  -2   5  14      815.09      696.79       18.26 o   0.1100E-03
  -1   5  14     2915.64     2679.00       34.30 o   0.2759E-04
   0   5  14     6292.29     6165.37       53.78 o   0.1113E-04
   1   5  14     2567.75     2322.41       31.89 o   0.3189E-04
   2   5  14      942.67      827.91       19.01 o   0.9388E-04
   3   5  14     5986.25     6052.17       51.47 o   0.1166E-04
   4   5  14     4811.15     4862.85       46.79 o   0.1478E-04
   5   5  14      768.88      901.82       21.22 o   0.9262E-04
  -5   6  14     2757.25     2560.46       27.83 o   0.2945E-04
  -4   6  14      473.02      472.03       17.83 o   0.1699E-03
  -3   6  14     1327.71     1383.29       24.78 o   0.5797E-04
  -2   6  14     1276.62     1461.27       23.79 o   0.5627E-04
  -1   6  14      330.54      295.12       12.89 o   0.2686E-03
   0   6  14     4114.58     4170.37       44.34 o   0.1781E-04
   1   6  14      131.61      122.94        9.41 o   0.6542E-03
   2   6  14     1534.28     1747.41       24.34 o   0.4685E-04
   3   6  14     1859.46     1918.19       28.18 o   0.4119E-04
   4   6  14      279.56      283.83       14.59 o   0.2830E-03
   5   6  14     2573.18     2342.25       24.91 o   0.3214E-04
   6   6  14      449.16      405.81       10.74 o   0.1969E-03
  -6   7  14     2096.16     2025.61       20.69 o   0.3874E-04
  -5   7  14     5160.34     5042.98       34.52 o   0.1433E-04
  -4   7  14     9042.14     8865.46       46.48 o   0.7433E-05
  -3   7  14     2056.73     1865.58       25.49 o   0.4032E-04
  -2   7  14     2457.58     2496.29       36.60 o   0.3058E-04
  -1   7  14      513.44      479.92       16.52 o   0.1646E-03
   0   7  14     3754.74     3949.36       44.63 o   0.1900E-04
   1   7  14      696.39      677.40       20.26 o   0.1167E-03
   2   7  14     1949.49     2092.77       30.82 o   0.3791E-04
   3   7  14     1264.70     1174.62       18.68 o   0.6600E-04
   4   7  14     8641.74     8531.76       50.72 o   0.7762E-05
   5   7  14     4517.55     4541.02       32.34 o   0.1632E-04
   6   7  14     3612.48     3527.57       29.84 o   0.2121E-04
   7   7  14     3260.61     3391.71       26.67 o   0.2320E-04
  -7   8  14     1243.84     1250.84       16.49 o   0.6383E-04
  -6   8  14     1795.58     1750.85       19.48 o   0.4489E-04
  -5   8  14      743.59      674.21       14.48 o   0.1162E-03
  -4   8  14     1713.54     1685.48       19.14 o   0.4734E-04
  -3   8  14     1464.41     1310.59       17.39 o   0.5883E-04
  -2   8  14     4844.19     4813.79       32.55 o   0.1527E-04
  -1   8  14     3084.26     3143.27       25.62 o   0.2461E-04
   0   8  14      138.04      100.12        6.82 o   0.7459E-03
   1   8  14     2141.87     2244.90       19.43 o   0.3586E-04
   2   8  14     4241.20     4205.67       29.86 o   0.1775E-04
   3   8  14      990.66      881.89       13.30 o   0.8845E-04
   4   8  14      707.37      761.60       12.52 o   0.1118E-03
   5   8  14      588.84      564.46       11.98 o   0.1426E-03
   6   8  14     1597.34     1621.30       17.93 o   0.4945E-04
   7   8  14      802.86      777.15       12.10 o   0.1029E-03
   8   8  14      161.89      128.89        6.67 o   0.5625E-03
  -8   9  14      231.69      340.61        7.38 o   0.2694E-03
  -7   9  14     1792.59     1645.32       19.91 o   0.4704E-04
  -6   9  14     1036.29     1101.05       15.50 o   0.7332E-04
  -5   9  14     1810.61     1745.33       21.58 o   0.4516E-04
  -4   9  14     1969.45     2080.21       21.53 o   0.3848E-04
  -3   9  14     5202.61     5401.83       37.67 o   0.1359E-04
  -2   9  14      286.82      332.22        8.99 o   0.2660E-03
  -1   9  14     5054.38     4942.05       35.19 o   0.1467E-04
   0   9  14      516.61      484.95       10.42 o   0.1647E-03
   1   9  14     4380.04     4287.81       32.49 o   0.1719E-04
   2   9  14      252.72      314.53        8.00 o   0.2882E-03
   3   9  14     6634.89     6948.32       41.61 o   0.1019E-04
   4   9  14     1945.13     1934.37       21.68 o   0.4067E-04
   5   9  14     1326.71     1213.70       16.51 o   0.6527E-04
   6   9  14      893.75      919.25       12.38 o   0.8730E-04
   7   9  14     1608.44     1481.67       16.38 o   0.5281E-04
   8   9  14      133.48      194.65        6.17 o   0.4664E-03
   9   9  14     2267.29     2276.55       23.57 o   0.3418E-04
  -9  10  14     1066.93     1263.05       13.84 o   0.6760E-04
  -8  10  14      962.96      797.50       13.73 o   0.9550E-04
  -7  10  14      775.67      690.09       13.04 o   0.1135E-03
  -6  10  14     2082.51     1851.78       22.70 o   0.4039E-04
  -5  10  14     3627.94     3676.01       33.93 o   0.2066E-04
  -4  10  14     1045.10     1209.03       16.17 o   0.7143E-04
  -3  10  14       52.67       36.95        5.77 o   0.1865E-02
  -2  10  14     2408.36     2386.47       23.77 o   0.3275E-04
  -1  10  14     1502.45     1459.32       19.73 o   0.5404E-04
   0  10  14      128.79      151.03        8.68 o   0.5465E-03
   1  10  14     1160.35     1143.69       17.45 o   0.6982E-04
   2  10  14     2470.90     2473.89       25.18 o   0.3146E-04
   3  10  14      103.81       71.16        6.41 o   0.9527E-03
   4  10  14     1666.68     1843.29       19.17 o   0.4508E-04
   5  10  14     3030.52     2983.84       27.41 o   0.2579E-04
   6  10  14     1315.72     1155.47       14.81 o   0.6597E-04
   7  10  14     1114.02      994.64       13.62 o   0.7821E-04
   8  10  14     1254.05      995.44       13.65 o   0.7530E-04
   9  10  14      778.47      968.35       12.22 o   0.9009E-04
  10  10  14     2102.76     2505.31       18.78 o   0.3322E-04
 -10  11  14      781.18      791.36       12.88 o   0.1039E-03
  -9  11  14      230.53      220.43        6.08 o   0.3674E-03
  -8  11  14      264.59      325.48        6.74 o   0.2695E-03
  -7  11  14      529.04      608.10        9.17 o   0.1438E-03
  -6  11  14      685.98      688.18       12.64 o   0.1191E-03
  -5  11  14      204.88      181.95        9.08 o   0.4281E-03
  -4  11  14     2339.10     2329.08       25.91 o   0.3346E-04
  -3  11  14      494.61      486.02       10.91 o   0.1668E-03
  -2  11  14     1193.76     1130.82       17.00 o   0.7084E-04
  -1  11  14      691.63      705.58       13.81 o   0.1159E-03
   0  11  14     4924.14     5317.98       40.55 o   0.1395E-04
   1  11  14      373.94      382.88       10.86 o   0.2153E-03
   2  11  14      500.70      476.37       11.96 o   0.1728E-03
   3  11  14      290.49      258.70        9.18 o   0.3032E-03
   4  11  14     2277.29     2317.81       25.85 o   0.3388E-04
   5  11  14       89.10       65.66        5.39 o   0.1122E-02
   6  11  14      643.97      648.18        9.91 o   0.1266E-03
   7  11  14      942.45      962.44       10.89 o   0.8645E-04
   8  11  14      780.87      827.62        9.71 o   0.1003E-03
   9  11  14      253.84      216.86        5.86 o   0.3578E-03
  10  11  14     1117.11     1141.14       17.85 o   0.7110E-04
  -9  12  14     1614.30     1446.24       22.09 o   0.5225E-04
  -8  12  14     1221.26     1185.56       11.32 o   0.6818E-04
  -7  12  14     1357.63     1381.35       13.44 o   0.5898E-04
  -6  12  14      405.98      393.71        7.57 o   0.2038E-03
  -5  12  14     2066.05     2035.58       18.24 o   0.3871E-04
  -4  12  14      126.79      166.30        7.43 o   0.5167E-03
  -3  12  14      272.43      241.52        9.97 o   0.3388E-03
  -2  12  14       18.69       19.90        6.61 o   0.3513E-02
  -1  12  14     3938.03     4126.90       34.21 o   0.1833E-04
   0  12  14        4.52        4.36        6.82 o   0.1053E-01
   1  12  14     4248.02     4476.80       33.41 o   0.1686E-04
   2  12  14       39.45       33.29        6.46 o   0.2105E-02
   3  12  14      267.74      238.49        8.16 o   0.3518E-03
   4  12  14       61.64       83.70        5.82 o   0.1023E-02
   5  12  14     1381.43     1381.58       16.49 o   0.5841E-04
   6  12  14      365.43      423.78        7.12 o   0.2018E-03
   7  12  14     1810.78     1838.59       15.55 o   0.4359E-04
   8  12  14     1077.48     1036.44       12.02 o   0.7805E-04
   9  12  14     1135.07      991.24       36.18 o   0.7120E-04
  -7  13  14      392.66      389.62        7.55 o   0.2106E-03
  -6  13  14     1419.47     1438.50       14.60 o   0.5616E-04
  -5  13  14      501.73      496.77        7.79 o   0.1656E-03
  -4  13  14      975.71      907.20       13.01 o   0.8878E-04
  -3  13  14      369.57      365.37        8.17 o   0.2298E-03
  -2  13  14      946.28      983.60       11.84 o   0.8453E-04
  -1  13  14      512.88      472.59        8.54 o   0.1702E-03
   0  13  14      143.41      168.49        5.72 o   0.5272E-03
   1  13  14      740.94      719.95       11.68 o   0.1129E-03
   2  13  14     1543.22     1563.29       15.68 o   0.5175E-04
   3  13  14      206.09      205.69        6.33 o   0.4130E-03
   4  13  14     1457.65     1310.25       15.63 o   0.5974E-04
   5  13  14      228.17      227.96        5.35 o   0.3683E-03
   6  13  14     1962.10     2062.67       14.88 o   0.3911E-04
   7  13  14      488.59      526.92        9.50 o   0.1592E-03
  -5  14  14     1526.02     1665.41       20.29 o   0.4893E-04
  -4  14  14     1114.07     1172.70       13.30 o   0.7160E-04
  -3  14  14      372.99      348.42        7.40 o   0.2328E-03
  -2  14  14     3497.25     3832.40       23.75 o   0.2030E-04
  -1  14  14      238.76      265.87        5.62 o   0.3267E-03
   0  14  14     1108.21     1079.30       11.80 o   0.7563E-04
   1  14  14      450.58      485.11        6.67 o   0.1734E-03
   2  14  14     3082.50     3336.76       24.12 o   0.2343E-04
   3  14  14      214.28      179.30        5.51 o   0.4388E-03
   4  14  14      653.50      654.26        8.64 o   0.1300E-03
   5  14  14     1479.29     1591.10       16.05 o   0.5144E-04
   1  15  14     1755.13     1806.59       46.97 o   0.4124E-04
   0   1  15     2800.28     2708.11       26.11 o   0.2854E-04
   1   1  15     8039.96     7731.43       50.23 o   0.8528E-05
  -1   2  15     5217.63     4897.24       37.68 o   0.1449E-04
   0   2  15     2164.54     2250.19       23.92 o   0.3595E-04
   1   2  15     4208.41     4025.95       35.51 o   0.1815E-04
   2   2  15     1328.18     1204.98       19.06 o   0.6502E-04
  -2   3  15     8769.29     8936.83       65.45 o   0.7334E-05
  -1   3  15     8577.60     7914.97       57.94 o   0.8263E-05
   0   3  15      196.09      181.38        8.89 o   0.4789E-03
   1   3  15     7053.09     6516.13       50.07 o   0.1045E-04
   2   3  15    10061.88    10231.36       72.26 o   0.6201E-05
   3   3  15       11.75       18.62        6.73 o   0.4295E-02
  -3   4  15     1496.26     1510.64       24.15 o   0.5292E-04
  -2   4  15     1985.32     1751.29       26.80 o   0.4270E-04
  -1   4  15      322.93      314.82       11.34 o   0.2583E-03
   0   4  15    17166.79    16360.41      104.21 o   0.3299E-05
   1   4  15      757.21      707.36       15.17 o   0.1121E-03
   2   4  15     1843.28     1663.28       26.16 o   0.4541E-04
   3   4  15     1359.34     1374.41       24.51 o   0.5805E-04
   4   4  15     2787.68     2600.03       37.14 o   0.2834E-04
  -4   5  15      658.51      663.21       19.13 o   0.1196E-03
  -3   5  15    11154.62    10732.84       86.27 o   0.5694E-05
  -2   5  15     2644.62     2518.84       35.23 o   0.2946E-04
  -1   5  15      445.81      466.93       14.59 o   0.1772E-03
   0   5  15     3598.60     3672.21       42.29 o   0.2000E-04
   1   5  15      479.99      466.07       14.11 o   0.1714E-03
   2   5  15     2194.75     2135.51       29.10 o   0.3570E-04
   3   5  15    10571.72    10394.44       86.20 o   0.5966E-05
   4   5  15      961.51      931.16       22.39 o   0.8304E-04
   5   5  15      879.60      798.85       22.26 o   0.9553E-04
  -5   6  15      156.06      121.75        7.47 o   0.6134E-03
  -4   6  15     1166.43     1111.84       22.83 o   0.7000E-04
  -3   6  15     1414.71     1418.59       27.92 o   0.5436E-04
  -2   6  15      215.28      228.19       12.43 o   0.3658E-03
  -1   6  15     4333.06     4260.34       46.55 o   0.1682E-04
   0   6  15      781.86      790.91       19.64 o   0.1023E-03
   1   6  15     3640.98     3620.41       43.10 o   0.2018E-04
   2   6  15      589.43      592.13       17.20 o   0.1371E-03
   3   6  15     1702.68     1716.19       29.80 o   0.4491E-04
   4   6  15      548.93      548.46       15.55 o   0.1479E-03
   5   6  15      261.74      239.49        8.81 o   0.3260E-03
   6   6  15     6353.18     6343.64       41.83 o   0.1112E-04
  -6   7  15     3809.44     3639.82       29.67 o   0.2048E-04
  -5   7  15     1013.18     1147.86       13.41 o   0.7330E-04
  -4   7  15     3568.03     3543.97       24.64 o   0.2122E-04
  -3   7  15     4844.19     4873.52       34.37 o   0.1495E-04
  -2   7  15     1134.72     1080.45       17.59 o   0.7088E-04
  -1   7  15      467.15      486.44       16.59 o   0.1673E-03
   0   7  15     6560.80     5975.20       64.27 o   0.1115E-04
   1   7  15      602.77      621.73       20.93 o   0.1284E-03
   2   7  15      460.93      444.21       10.67 o   0.1763E-03
   3   7  15     3816.13     3840.73       28.88 o   0.1953E-04
   4   7  15     4951.13     5029.90       36.26 o   0.1441E-04
   5   7  15     1285.40     1451.87       16.52 o   0.5722E-04
   6   7  15     3628.95     3521.93       28.97 o   0.2144E-04
   7   7  15     1645.47     1532.17       18.69 o   0.5064E-04
  -7   8  15     1498.37     1318.16       16.63 o   0.5729E-04
  -6   8  15     1064.01     1131.65       14.80 o   0.7348E-04
  -5   8  15     1734.13     1945.81       20.80 o   0.4196E-04
  -4   8  15     2784.18     2748.55       25.12 o   0.2761E-04
  -3   8  15     6850.21     6799.86       39.93 o   0.1014E-04
  -2   8  15       96.70      108.33        6.12 o   0.7482E-03
  -1   8  15     1635.85     1694.98       17.16 o   0.4776E-04
   0   8  15       50.20       38.19        5.62 o   0.1777E-02
   1   8  15      946.76      971.87       13.44 o   0.8498E-04
   2   8  15       98.16      125.04        6.14 o   0.6698E-03
   3   8  15     6418.33     6331.69       43.39 o   0.1094E-04
   4   8  15     2535.78     2529.48       24.23 o   0.3022E-04
   5   8  15     2672.36     2893.37       26.49 o   0.2715E-04
   6   8  15     1312.63     1410.34       15.61 o   0.5885E-04
   7   8  15      528.89      496.73        9.97 o   0.1589E-03
   8   8  15       11.69        3.00        4.94 o   0.1037E-01
  -8   9  15     2081.28     1957.06       19.44 o   0.3957E-04
  -7   9  15      534.51      520.32        9.96 o   0.1555E-03
  -6   9  15     4583.04     4407.78       35.88 o   0.1636E-04
  -5   9  15      558.21      703.89       12.00 o   0.1243E-03
  -4   9  15     1720.29     1819.75       19.68 o   0.4478E-04
  -3   9  15     1216.83     1103.27       16.97 o   0.7146E-04
  -2   9  15      457.16      490.76       10.77 o   0.1667E-03
  -1   9  15      929.66      937.46       14.27 o   0.8689E-04
   0   9  15     2335.00     2393.55       23.49 o   0.3271E-04
   1   9  15      484.58      495.56       12.03 o   0.1648E-03
   2   9  15     1193.51     1236.11       16.00 o   0.6471E-04
   3   9  15      945.77      867.76       14.47 o   0.9251E-04
   4   9  15     2210.60     2276.29       22.61 o   0.3501E-04
   5   9  15      162.72      246.83        7.08 o   0.3770E-03
   6   9  15     3507.64     3350.53       26.02 o   0.2224E-04
   7   9  15      950.93      967.23       11.85 o   0.8395E-04
   8   9  15     1500.26     1398.25       15.50 o   0.5633E-04
   9   9  15     2883.79     2866.02       25.61 o   0.2709E-04
  -9  10  15      483.74      473.27        9.56 o   0.1698E-03
  -8  10  15     1562.20     1484.42       17.46 o   0.5274E-04
  -7  10  15      560.44      635.59        9.10 o   0.1361E-03
  -6  10  15      671.60      597.61       12.81 o   0.1321E-03
  -5  10  15     1004.63      938.62       15.40 o   0.8385E-04
  -4  10  15     1153.91     1022.34       16.15 o   0.7666E-04
  -3  10  15      544.95      583.66       11.49 o   0.1405E-03
  -2  10  15      181.85      202.36        7.29 o   0.4169E-03
  -1  10  15      681.09      644.65       13.61 o   0.1242E-03
   0  10  15      830.77      888.50       15.48 o   0.9239E-04
   1  10  15      392.72      351.81       11.41 o   0.2248E-03
   2  10  15      625.21      630.40       12.98 o   0.1287E-03
   3  10  15      611.45      675.47       12.49 o   0.1226E-03
   4  10  15     1408.97     1241.76       17.21 o   0.6283E-04
   5  10  15      746.33      712.11       12.09 o   0.1135E-03
   6  10  15     1097.20      975.22       12.88 o   0.8056E-04
   7  10  15      698.14      785.75       10.23 o   0.1086E-03
   8  10  15     1064.97      954.96       11.76 o   0.8197E-04
   9  10  15      292.88      277.92        7.24 o   0.2862E-03
  10  10  15      102.96       59.36        4.46 o   0.1129E-02
 -10  11  15     1701.28     1760.86       46.01 o   0.4213E-04
  -9  11  15     1409.84     1360.97       14.49 o   0.5869E-04
  -8  11  15      516.41      633.82        8.56 o   0.1360E-03
  -7  11  15      772.67      812.66       10.62 o   0.1033E-03
  -6  11  15      428.14      361.11        8.34 o   0.2181E-03
  -5  11  15     3813.17     3671.02       34.48 o   0.2018E-04
  -4  11  15     2121.31     2157.47       25.58 o   0.3633E-04
  -3  11  15     1349.12     1452.48       19.72 o   0.5700E-04
  -2  11  15     1840.48     1857.85       21.14 o   0.4220E-04
  -1  11  15     5712.13     5769.18       41.30 o   0.1239E-04
   0  11  15      228.53      153.22        9.05 o   0.4832E-03
   1  11  15     5074.52     5121.65       38.02 o   0.1420E-04
   2  11  15     2058.66     2110.05       24.49 o   0.3702E-04
   3  11  15     1879.17     1985.57       21.50 o   0.4082E-04
   4  11  15     2025.98     2079.15       23.74 o   0.3812E-04
   5  11  15     3785.10     3575.13       28.10 o   0.2081E-04
   6  11  15      524.87      449.49        8.78 o   0.1758E-03
   7  11  15     1371.17     1438.61       13.01 o   0.5734E-04
   8  11  15      274.21      337.46        5.63 o   0.2561E-03
   9  11  15     1323.32     1311.42       15.00 o   0.6132E-04
  10  11  15     1738.61     1771.51       48.43 o   0.4143E-04
  -8  12  15     1797.13     1870.79       18.45 o   0.4344E-04
  -7  12  15      534.86      683.76        7.75 o   0.1276E-03
  -6  12  15       65.97       62.69        4.20 o   0.1259E-02
  -5  12  15      625.00      570.79        9.22 o   0.1417E-03
  -4  12  15     2345.26     2552.68       19.93 o   0.3128E-04
  -3  12  15      461.81      531.34       11.63 o   0.1630E-03
  -2  12  15     1359.15     1324.05       20.53 o   0.5995E-04
  -1  12  15      512.84      418.70       12.63 o   0.1832E-03
   0  12  15       35.21       30.91        6.41 o   0.2633E-02
   1  12  15      814.28      675.09       13.62 o   0.1136E-03
   2  12  15     1453.95     1469.64       18.05 o   0.5464E-04
   3  12  15      553.31      602.82       10.94 o   0.1427E-03
   4  12  15     3076.62     3241.45       28.92 o   0.2373E-04
   5  12  15      388.39      341.80        7.94 o   0.2353E-03
   6  12  15       24.08       22.64        3.44 o   0.3491E-02
   7  12  15      305.51      418.61        5.59 o   0.2122E-03
   8  12  15     1693.23     1813.80       21.50 o   0.4491E-04
  -7  13  15       42.65       42.34        6.11 o   0.1824E-02
  -6  13  15     1163.37      994.80       13.08 o   0.7771E-04
  -5  13  15      214.54      348.77        5.41 o   0.2665E-03
  -4  13  15     1249.88     1382.19       12.62 o   0.6112E-04
  -3  13  15      504.63      537.59        8.62 o   0.1558E-03
  -2  13  15     1386.12     1416.90       13.36 o   0.5794E-04
  -1  13  15      585.98      582.84        9.18 o   0.1423E-03
   0  13  15      686.30      694.23       10.43 o   0.1152E-03
   1  13  15      829.88      788.41       10.91 o   0.1030E-03
   2  13  15     1511.68     1512.13       16.42 o   0.5333E-04
   3  13  15      356.25      354.75        7.89 o   0.2319E-03
   4  13  15      999.43     1100.13       12.07 o   0.7710E-04
   5  13  15      403.92      555.26        6.90 o   0.1609E-03
   6  13  15      976.61      828.69        8.93 o   0.9392E-04
   7  13  15       27.96       44.12        7.15 o   0.1931E-02
  -5  14  15      671.39      733.56       24.55 o   0.1091E-03
  -4  14  15       20.24       35.59        5.13 o   0.2659E-02
  -3  14  15      497.61      499.19       10.93 o   0.1691E-03
  -2  14  15       50.32       67.81        4.34 o   0.1271E-02
  -1  14  15     1180.92     1174.10       12.76 o   0.6963E-04
   0  14  15      793.66      927.45        9.69 o   0.9169E-04
   1  14  15     1254.05     1233.20       10.75 o   0.6629E-04
   2  14  15       53.41       73.61        3.31 o   0.1186E-02
   3  14  15      232.15      248.65        5.33 o   0.3557E-03
   4  14  15        4.36       15.33        2.82 o   0.7338E-02
   5  14  15      387.83      409.15       17.59 o   0.1965E-03
   0   0  16     9084.45     8720.12      135.93 o   0.6747E-05
   0   1  16      168.50      116.92        7.27 o   0.6097E-03
   1   1  16     2175.30     2321.56       23.30 o   0.3400E-04
  -1   2  16     2628.61     2569.07       25.94 o   0.2963E-04
   0   2  16     4387.16     4090.80       39.11 o   0.1769E-04
   1   2  16     2501.73     2529.88       26.18 o   0.3045E-04
   2   2  16     3887.82     3876.94       35.93 o   0.1903E-04
  -2   3  16     1124.43      975.16       20.57 o   0.7884E-04
  -1   3  16     2686.24     2574.94       29.94 o   0.2950E-04
   0   3  16     1614.65     1596.03       21.46 o   0.4998E-04
   1   3  16     2408.24     2309.68       27.77 o   0.3321E-04
   2   3  16      508.83      448.66       14.03 o   0.1752E-03
   3   3  16      311.12      339.17       12.37 o   0.2633E-03
  -3   4  16     5694.59     5247.94       53.45 o   0.1303E-04
  -2   4  16     1105.91      931.30       20.75 o   0.7968E-04
  -1   4  16     1118.89     1129.94       21.73 o   0.7122E-04
   0   4  16      730.24      799.17       16.66 o   0.1060E-03
   1   4  16     1052.58     1039.94       19.37 o   0.7707E-04
   2   4  16     1127.54      951.80       22.47 o   0.7778E-04
   3   4  16     6891.86     6418.07       62.65 o   0.1032E-04
   4   4  16     4014.34     3897.62       45.05 o   0.1852E-04
  -4   5  16      718.70      783.03       21.27 o   0.1023E-03
  -3   5  16     2431.29     2341.57       34.39 o   0.3195E-04
  -2   5  16     1029.83      962.92       22.35 o   0.8095E-04
  -1   5  16     1003.70     1071.76       22.38 o   0.7388E-04
   0   5  16       70.63       79.13        8.53 o   0.1079E-02
   1   5  16      868.68      965.96       19.69 o   0.8440E-04
   2   5  16     1468.25     1412.31       24.30 o   0.5523E-04
   3   5  16     1835.92     1904.21       31.88 o   0.4061E-04
   4   5  16      587.55      619.94       19.24 o   0.1285E-03
   5   5  16       80.35       73.62        5.77 o   0.1113E-02
  -5   6  16     2597.46     2850.19       24.17 o   0.2809E-04
  -4   6  16     4196.26     3963.43       30.14 o   0.1854E-04
  -3   6  16     3062.22     2798.15       43.39 o   0.2578E-04
  -2   6  16     3972.41     3766.83       47.40 o   0.1897E-04
  -1   6  16      107.94      112.57       10.03 o   0.6918E-03
   0   6  16      483.90      578.70       16.76 o   0.1467E-03
   1   6  16      127.71      126.16       10.68 o   0.6082E-03
   2   6  16     3935.40     3795.80       46.24 o   0.1899E-04
   3   6  16     3391.94     3206.85       45.28 o   0.2257E-04
   4   6  16     4453.04     4184.29       32.40 o   0.1735E-04
   5   6  16     2275.65     2452.73       21.88 o   0.3279E-04
   6   6  16     9480.00     9643.28       58.95 o   0.6690E-05
  -6   7  16      415.96      405.55        9.81 o   0.2000E-03
  -5   7  16      605.62      657.56       10.70 o   0.1283E-03
  -4   7  16     1294.61     1071.76       15.77 o   0.6960E-04
  -3   7  16      467.37      548.35       10.04 o   0.1532E-03
  -2   7  16     1009.67      953.23       13.62 o   0.8227E-04
  -1   7  16       88.36       79.98        6.04 o   0.9912E-03
   0   7  16       53.80       71.91        5.51 o   0.1244E-02
   1   7  16       52.71       49.81        5.41 o   0.1707E-02
   2   7  16      823.01      811.46       11.97 o   0.9859E-04
   3   7  16      557.53      697.26       11.44 o   0.1221E-03
   4   7  16     1088.47      966.95       15.97 o   0.7918E-04
   5   7  16      489.32      492.15       10.68 o   0.1710E-03
   6   7  16      370.40      361.82        9.04 o   0.2244E-03
   7   7  16     1804.93     1783.07       18.62 o   0.4483E-04
  -7   8  16     5190.68     5097.19       33.34 o   0.1430E-04
  -6   8  16      215.58      259.71        7.72 o   0.3278E-03
  -5   8  16      118.52       90.12        6.91 o   0.8138E-03
  -4   8  16      282.26      336.50        9.21 o   0.2504E-03
  -3   8  16     5691.03     5708.92       36.96 o   0.1252E-04
  -2   8  16     1711.40     1784.41       18.77 o   0.4532E-04
  -1   8  16     5765.93     5693.91       37.16 o   0.1247E-04
   0   8  16     3320.17     3349.21       27.69 o   0.2288E-04
   1   8  16     4753.25     4768.63       32.82 o   0.1535E-04
   2   8  16     1617.28     1630.22       19.06 o   0.4932E-04
   3   8  16     6450.66     6518.28       45.27 o   0.1071E-04
   4   8  16      364.42      431.01       10.18 o   0.1981E-03
   5   8  16      293.30      285.14        8.90 o   0.2842E-03
   6   8  16       34.70       39.54        5.12 o   0.2017E-02
   7   8  16     5427.38     5436.90       37.31 o   0.1335E-04
   8   8  16      923.84     1031.02       12.55 o   0.8155E-04
  -8   9  16     7325.74     7246.72       46.09 o   0.9361E-05
  -7   9  16     4456.53     4498.07       31.03 o   0.1655E-04
  -6   9  16     1017.22      848.98       15.21 o   0.9022E-04
  -5   9  16      600.50      606.35       12.46 o   0.1348E-03
  -4   9  16      632.47      717.51       12.59 o   0.1208E-03
  -3   9  16       74.27       39.43        6.35 o   0.1541E-02
  -2   9  16      478.46      438.59       10.84 o   0.1816E-03
  -1   9  16       70.10       92.58        6.17 o   0.9283E-03
   0   9  16     1609.37     1433.45       17.75 o   0.5353E-04
   1   9  16       35.99       51.49        6.02 o   0.1646E-02
   2   9  16     1143.13     1094.30       17.42 o   0.7180E-04
   3   9  16       61.87       45.72        6.60 o   0.1551E-02
   4   9  16     1174.61     1260.21       17.37 o   0.6529E-04
   5   9  16     1007.17      962.31       14.26 o   0.8282E-04
   6   9  16     1140.96      958.61       13.72 o   0.8032E-04
   7   9  16     4157.22     4227.92       29.84 o   0.1778E-04
   8   9  16     6032.83     5950.64       39.64 o   0.1177E-04
   9   9  16     1384.54     1086.73       16.63 o   0.6715E-04
  -9  10  16     1188.36     1259.42       14.55 o   0.6447E-04
  -8  10  16      641.88      563.45       11.12 o   0.1403E-03
  -7  10  16     1264.21     1144.29       13.24 o   0.6914E-04
  -6  10  16     2569.44     2494.86       23.45 o   0.3088E-04
  -5  10  16      936.52     1033.55       14.87 o   0.8196E-04
  -4  10  16      109.79       91.24        7.09 o   0.8410E-03
  -3  10  16     2504.02     2647.88       24.84 o   0.2998E-04
  -2  10  16      897.35      837.76       13.75 o   0.9441E-04
  -1  10  16     2241.74     2127.18       23.96 o   0.3613E-04
   0  10  16      348.08      315.35       10.05 o   0.2535E-03
   1  10  16     3333.52     3137.26       31.62 o   0.2361E-04
   2  10  16     1136.71     1078.15       18.19 o   0.7267E-04
   3  10  16     3509.89     3648.69       32.33 o   0.2090E-04
   4  10  16      226.76      231.18        8.08 o   0.3607E-03
   5  10  16      993.66     1028.89       13.88 o   0.8093E-04
   6  10  16     1826.85     1762.53       16.83 o   0.4488E-04
   7  10  16     1639.36     1489.79       14.62 o   0.5244E-04
   8  10  16      493.73      466.73        8.43 o   0.1753E-03
   9  10  16      968.77     1019.28       12.15 o   0.8032E-04
  10  10  16     1609.97     1716.49       15.96 o   0.4766E-04
  -9  11  16      386.66      415.21        6.72 o   0.1992E-03
  -8  11  16      849.71      842.66       10.53 o   0.9568E-04
  -7  11  16      514.46      443.01        8.42 o   0.1797E-03
  -6  11  16     1196.06     1111.12       12.94 o   0.7038E-04
  -5  11  16      420.00      381.25       10.00 o   0.2140E-03
  -4  11  16      324.49      353.95       10.56 o   0.2392E-03
  -3  11  16      730.81      613.69       15.32 o   0.1255E-03
  -2  11  16     3060.05     3140.82       26.81 o   0.2448E-04
  -1  11  16      835.83      851.64       14.04 o   0.9743E-04
   0  11  16      546.67      494.16       12.76 o   0.1645E-03
   1  11  16      893.39      897.19       15.17 o   0.9162E-04
   2  11  16     2539.00     2656.51       26.30 o   0.2946E-04
   3  11  16      720.51      607.04       13.25 o   0.1273E-03
   4  11  16      115.12      120.83        6.94 o   0.7045E-03
   5  11  16      752.09      746.33       10.95 o   0.1117E-03
   6  11  16     1145.79     1004.96       13.61 o   0.7597E-04
   7  11  16      319.50      263.04        6.28 o   0.3069E-03
   8  11  16      442.63      463.22        7.30 o   0.1796E-03
   9  11  16      780.89      777.25       13.43 o   0.1026E-03
  -8  12  16     1800.45     1957.34       20.84 o   0.4128E-04
  -7  12  16      124.51      115.64        4.59 o   0.7080E-03
  -6  12  16     1677.65     1783.59       14.95 o   0.4527E-04
  -5  12  16      433.86      472.16        7.30 o   0.1842E-03
  -4  12  16     1122.56      938.43       12.69 o   0.8264E-04
  -3  12  16      352.41      362.25       10.58 o   0.2262E-03
  -2  12  16     2158.25     2083.91       19.79 o   0.3739E-04
  -1  12  16      377.58      362.39       11.07 o   0.2233E-03
   0  12  16      195.37      271.49        8.58 o   0.3476E-03
   1  12  16      367.25      357.50       10.00 o   0.2288E-03
   2  12  16     1711.06     1591.84       18.51 o   0.4886E-04
   3  12  16      399.81      414.24        8.61 o   0.1999E-03
   4  12  16     1682.52     1391.14       17.48 o   0.5428E-04
   5  12  16      445.55      536.24        8.11 o   0.1664E-03
   6  12  16     1353.05     1523.20       12.78 o   0.5453E-04
   7  12  16      104.70      106.85        3.62 o   0.7848E-03
   8  12  16     2229.80     2424.94       28.62 o   0.3256E-04
  -6  13  16       12.82        7.09        4.69 o   0.7657E-02
  -5  13  16     2484.06     2619.53       15.70 o   0.3050E-04
  -4  13  16      786.36      781.60        9.78 o   0.1046E-03
  -3  13  16       53.67       41.48        4.01 o   0.1913E-02
  -2  13  16      106.05      116.96        4.72 o   0.7075E-03
  -1  13  16      192.07      220.04        5.76 o   0.3989E-03
   0  13  16       73.72       48.77        4.36 o   0.1513E-02
   1  13  16      187.38      223.51        5.49 o   0.4024E-03
   2  13  16      120.49      114.27        4.99 o   0.6854E-03
   3  13  16      307.47      297.74        7.02 o   0.2843E-03
   4  13  16      765.25      723.23       10.55 o   0.1117E-03
   5  13  16     2720.25     2783.39       16.43 o   0.2824E-04
   6  13  16       60.30       44.76        3.31 o   0.1664E-02
  -4  14  16      554.51      544.86       14.42 o   0.1450E-03
  -3  14  16       12.55       10.74        4.11 o   0.6189E-02
  -2  14  16      425.86      428.65        7.94 o   0.1962E-03
  -1  14  16     1057.39     1142.95       12.68 o   0.7341E-04
   0  14  16      248.60      312.51        5.65 o   0.2900E-03
   1  14  16      982.30     1022.38       10.95 o   0.8144E-04
   2  14  16      274.98      251.73        6.47 o   0.3262E-03
   3  14  16       48.54       63.44        3.50 o   0.1479E-02
   4  14  16      359.78      322.93        6.29 o   0.2410E-03
   0   1  17       56.02       53.34        6.20 o   0.1366E-02
   1   1  17      439.21      412.75       11.37 o   0.1950E-03
  -1   2  17     6795.66     6476.23       51.71 o   0.1048E-04
   0   2  17     9404.51     8596.91       64.08 o   0.7406E-05
   1   2  17     5680.89     5519.89       43.99 o   0.1278E-04
   2   2  17       60.28       59.63        7.27 o   0.1340E-02
  -2   3  17     4131.52     4022.70       44.83 o   0.1781E-04
  -1   3  17     1476.90     1349.53       24.18 o   0.5599E-04
   0   3  17     2422.04     2338.68       29.32 o   0.3225E-04
   1   3  17     1535.34     1364.37       22.09 o   0.5516E-04
   2   3  17     4716.14     4490.86       46.41 o   0.1567E-04
   3   3  17      920.64     1014.70       20.14 o   0.8166E-04
  -3   4  17     1617.63     1538.92       29.15 o   0.4984E-04
  -2   4  17     4071.91     3940.26       42.71 o   0.1850E-04
  -1   4  17       24.40       31.02        7.93 o   0.2659E-02
   0   4  17    10537.19     9899.40       78.98 o   0.6181E-05
   1   4  17      149.25      172.93        8.76 o   0.4954E-03
   2   4  17     5037.56     4823.01       48.57 o   0.1465E-04
   3   4  17      993.11      935.28       22.56 o   0.8350E-04
   4   4  17     2479.64     2712.76       38.08 o   0.2849E-04
  -4   5  17     2122.34     2043.33       22.59 o   0.3750E-04
  -3   5  17       18.68       30.57        8.63 o   0.2598E-02
  -2   5  17     3681.27     3753.71       46.28 o   0.1961E-04
  -1   5  17     1497.67     1352.40       28.08 o   0.5553E-04
   0   5  17     3846.68     4033.61       44.88 o   0.1838E-04
   1   5  17     1789.04     1692.69       28.13 o   0.4501E-04
   2   5  17     3409.74     3480.46       39.12 o   0.2147E-04
   3   5  17       33.03       22.82        9.33 o   0.2286E-02
   4   5  17     1031.46     1030.00       16.09 o   0.7765E-04
   5   5  17       84.67       75.89        5.88 o   0.1152E-02
  -5   6  17     4281.25     4440.23       31.83 o   0.1686E-04
  -4   6  17     3212.87     3338.43       26.64 o   0.2313E-04
  -3   6  17     2531.74     2663.55       23.15 o   0.2961E-04
  -2   6  17       52.67       13.92        6.70 o   0.3012E-02
  -1   6  17     1159.70     1278.89       25.16 o   0.6343E-04
   0   6  17       92.19       38.94        9.82 o   0.1339E-02
   1   6  17     1148.15     1258.13       25.55 o   0.6452E-04
   2   6  17      205.02      125.77        8.50 o   0.5575E-03
   3   6  17     2866.48     2989.72       24.42 o   0.2604E-04
   4   6  17     2592.24     2777.50       22.62 o   0.2865E-04
   5   6  17     5234.77     5320.17       35.74 o   0.1365E-04
   6   6  17       30.42        6.00        5.95 o   0.4572E-02
  -6   7  17      128.84      170.07        6.03 o   0.5244E-03
  -5   7  17     2660.69     2745.15       23.45 o   0.2853E-04
  -4   7  17      115.56      142.40        6.54 o   0.6189E-03
  -3   7  17     3090.63     3130.23       25.67 o   0.2449E-04
  -2   7  17     1058.32     1099.68       13.95 o   0.7396E-04
  -1   7  17      481.61      426.46       10.31 o   0.1840E-03
   0   7  17     4097.83     3831.60       30.54 o   0.1912E-04
   1   7  17      259.20      186.91        7.90 o   0.3915E-03
   2   7  17      730.96      762.31       11.41 o   0.1082E-03
   3   7  17     3037.84     3144.64       26.23 o   0.2461E-04
   4   7  17      269.19      303.63        8.75 o   0.2797E-03
   5   7  17     2569.27     2644.95       24.45 o   0.2961E-04
   6   7  17      197.19      233.96        8.20 o   0.3634E-03
   7   7  17     4325.15     3787.25       29.87 o   0.1865E-04
  -7   8  17      271.56      285.29        7.53 o   0.2938E-03
  -6   8  17       56.98       84.05        5.38 o   0.1135E-02
  -5   8  17     2017.60     2129.05       19.68 o   0.3757E-04
  -4   8  17     1922.86     1893.97       20.08 o   0.4122E-04
  -3   8  17     2866.39     2788.63       25.98 o   0.2738E-04
  -2   8  17     1137.48     1109.20       16.71 o   0.7243E-04
  -1   8  17      365.07      389.68        9.69 o   0.2073E-03
   0   8  17     7234.76     7262.04       43.06 o   0.9460E-05
   1   8  17      444.61      466.32       10.23 o   0.1724E-03
   2   8  17     2043.82     1998.46       22.97 o   0.3906E-04
   3   8  17     2939.66     2828.69       28.62 o   0.2685E-04
   4   8  17     1676.32     1688.52       22.69 o   0.4657E-04
   5   8  17     1775.99     1793.01       21.08 o   0.4416E-04
   6   8  17      273.65      306.01        8.05 o   0.2828E-03
   7   8  17      290.85      307.77        7.94 o   0.2740E-03
   8   8  17     4887.90     4650.14       31.98 o   0.1545E-04
  -8   9  17      686.93      732.61        9.88 o   0.1132E-03
  -7   9  17      695.27      742.27       10.43 o   0.1138E-03
  -6   9  17       16.85       13.45        5.90 o   0.4830E-02
  -5   9  17     1537.43     1658.69       17.84 o   0.4922E-04
  -4   9  17      162.35      248.60        7.47 o   0.3571E-03
  -3   9  17     2399.05     2469.57       22.53 o   0.3195E-04
  -2   9  17     2551.37     2472.86       23.51 o   0.3094E-04
  -1   9  17     1731.38     1707.52       20.20 o   0.4569E-04
   0   9  17     1919.71     2156.81       20.68 o   0.3753E-04
   1   9  17     2163.29     2154.36       25.09 o   0.3570E-04
   2   9  17     2518.47     2427.56       29.02 o   0.3123E-04
   3   9  17     2896.32     2996.17       30.70 o   0.2579E-04
   4   9  17       14.76       43.30        6.18 o   0.1978E-02
   5   9  17     1731.88     1842.38       19.41 o   0.4377E-04
   6   9  17      127.00       80.47        5.90 o   0.8618E-03
   7   9  17      959.90     1002.67       11.92 o   0.8311E-04
   8   9  17      815.97      912.31       11.52 o   0.9192E-04
   9   9  17      899.07      788.86       12.33 o   0.1008E-03
  -9  10  17     1686.82     1574.58       14.87 o   0.4988E-04
  -8  10  17      150.74      164.73        6.30 o   0.5210E-03
  -7  10  17      815.36      815.01       10.20 o   0.1013E-03
  -6  10  17       41.42       75.03        5.66 o   0.1269E-02
  -5  10  17     1052.87      939.76       14.51 o   0.8312E-04
  -4  10  17      583.12      563.31       11.72 o   0.1424E-03
  -3  10  17     1119.38     1042.82       15.64 o   0.7589E-04
  -2  10  17     1896.80     1873.58       21.00 o   0.4187E-04
  -1  10  17      336.46      315.11        9.73 o   0.2526E-03
   0  10  17      582.18      477.27       11.97 o   0.1610E-03
   1  10  17       51.59       48.13        6.19 o   0.1569E-02
   2  10  17     1665.94     1661.52       22.92 o   0.4743E-04
   3  10  17      423.47      396.95       11.88 o   0.2019E-03
   4  10  17      380.22      378.40       11.00 o   0.2130E-03
   5  10  17      905.00      748.80       12.40 o   0.1028E-03
   6  10  17       29.96       63.29        4.36 o   0.1527E-02
   7  10  17      821.66      857.19        9.72 o   0.9701E-04
   8  10  17       68.94       63.39        4.36 o   0.1292E-02
   9  10  17     1551.15     1406.23       14.59 o   0.5539E-04
  10  10  17       26.16        7.52        3.76 o   0.6362E-02
  -9  11  17      101.03      134.72        4.56 o   0.6723E-03
  -8  11  17      101.38      152.94        4.45 o   0.6289E-03
  -7  11  17      570.67      601.93        8.42 o   0.1401E-03
  -6  11  17      764.26      705.11        9.89 o   0.1130E-03
  -5  11  17      222.67      202.08        6.47 o   0.3986E-03
  -4  11  17     1075.89      930.11       15.92 o   0.8177E-04
  -3  11  17     1662.75     1619.45       21.20 o   0.4826E-04
  -2  11  17     1319.73     1301.92       16.83 o   0.6144E-04
  -1  11  17       92.51      137.03        7.07 o   0.6524E-03
   0  11  17       37.71       41.05        6.40 o   0.2087E-02
   1  11  17       63.18       72.71        7.17 o   0.1118E-02
   2  11  17     1896.09     1836.63       21.45 o   0.4242E-04
   3  11  17     2038.43     2010.82       26.15 o   0.3839E-04
   4  11  17      730.57      622.72       12.03 o   0.1224E-03
   5  11  17      270.34      250.39        7.54 o   0.3257E-03
   6  11  17     1079.11     1022.86       12.53 o   0.7779E-04
   7  11  17      641.67      677.25        9.11 o   0.1243E-03
   8  11  17      325.34      403.02        7.20 o   0.2218E-03
   9  11  17      194.87      249.18        7.16 o   0.3551E-03
  -8  12  17      635.57      639.72       12.31 o   0.1291E-03
  -7  12  17      401.21      399.84        8.05 o   0.2130E-03
  -6  12  17      471.24      378.81        7.08 o   0.2057E-03
  -5  12  17     1056.67     1092.92       10.38 o   0.7616E-04
  -4  12  17     1474.43     1505.53       14.35 o   0.5309E-04
  -3  12  17      861.24      876.84       11.48 o   0.9218E-04
  -2  12  17      860.09      906.44       11.42 o   0.9162E-04
  -1  12  17      821.37      704.79       14.62 o   0.1101E-03
   0  12  17      277.66      190.60        9.17 o   0.3810E-03
   1  12  17      997.73      881.75       12.35 o   0.8884E-04
   2  12  17      744.89      780.68       11.43 o   0.1068E-03
   3  12  17      497.23      502.40        9.50 o   0.1615E-03
   4  12  17     1429.12     1455.80       15.35 o   0.5476E-04
   5  12  17     1563.11     1584.85       14.07 o   0.5112E-04
   6  12  17      412.19      330.00        7.21 o   0.2357E-03
   7  12  17      600.19      563.04        8.45 o   0.1462E-03
  -6  13  17       22.14       20.48        4.28 o   0.3981E-02
  -5  13  17     1206.26     1364.14       14.06 o   0.6212E-04
  -4  13  17      358.44      407.91        6.72 o   0.2085E-03
  -3  13  17       57.85       79.56        3.70 o   0.1158E-02
  -2  13  17      323.64      264.15        7.64 o   0.2951E-03
  -1  13  17     1066.14     1013.60       13.34 o   0.7829E-04
   0  13  17      441.60      333.21        7.43 o   0.2193E-03
   1  13  17      578.50      553.72        9.21 o   0.1464E-03
   2  13  17      517.88      449.85        8.85 o   0.1761E-03
   3  13  17       37.56       51.12        4.06 o   0.1898E-02
   4  13  17      263.94      274.26        6.55 o   0.3019E-03
   5  13  17     1622.79     1742.19       15.18 o   0.4714E-04
   6  13  17       49.40       35.36        4.77 o   0.2093E-02
  -3  14  17       14.41       15.01        4.29 o   0.4932E-02
  -2  14  17     1129.98     1175.14       21.23 o   0.6900E-04
  -1  14  17      575.26      677.25       10.79 o   0.1260E-03
   0  14  17     1100.18     1131.43       16.20 o   0.7325E-04
   1  14  17      547.29      603.37        9.08 o   0.1396E-03
   2  14  17     1111.01     1151.80       13.71 o   0.7179E-04
   3  14  17        3.59        1.15        2.69 o   0.2937E-01
   0   1  18      576.97      533.99       13.73 o   0.1456E-03
   1   1  18      235.75      178.60        9.42 o   0.4007E-03
  -1   2  18     2606.73     2578.27       31.13 o   0.2952E-04
   0   2  18     1048.73      992.38       19.50 o   0.7726E-04
   1   2  18     2060.78     2111.86       24.90 o   0.3726E-04
   2   2  18     4974.31     5050.85       49.04 o   0.1394E-04
  -2   3  18      273.57      276.39       12.42 o   0.2868E-03
  -1   3  18      600.29      548.24       16.45 o   0.1420E-03
   0   3  18      458.04      476.99       14.28 o   0.1716E-03
   1   3  18      936.64      847.47       18.98 o   0.9079E-04
   2   3  18      404.53      356.06       13.82 o   0.2133E-03
   3   3  18     7460.20     7352.27       69.35 o   0.9020E-05
  -3   4  18      292.10      264.79       13.86 o   0.2885E-03
  -2   4  18      673.80      682.77       18.30 o   0.1180E-03
  -1   4  18     1689.48     1589.57       28.76 o   0.4881E-04
   0   4  18     1788.79     1509.79       27.83 o   0.4987E-04
   1   4  18     1140.35     1134.82       23.07 o   0.7142E-04
   2   4  18      800.34      765.98       20.49 o   0.1014E-03
   3   4  18      179.37      174.13       12.64 o   0.4432E-03
   4   4  18      218.56      142.08       14.42 o   0.4642E-03
  -4   5  18     4821.35     4797.77       33.54 o   0.1520E-04
  -3   5  18      902.67     1021.08       15.25 o   0.8290E-04
  -2   5  18     2662.86     2867.11       41.34 o   0.2647E-04
  -1   5  18     4806.50     4620.76       52.48 o   0.1522E-04
   0   5  18     4509.75     4537.40       52.09 o   0.1552E-04
   1   5  18     4134.65     4113.47       48.36 o   0.1758E-04
   2   5  18     3062.41     3243.83       40.13 o   0.2314E-04
   3   5  18      568.24      683.84       12.97 o   0.1273E-03
   4   5  18     4796.21     4726.06       30.72 o   0.1545E-04
   5   5  18      460.79      603.63       10.24 o   0.1475E-03
  -5   6  18     2091.95     1955.15       21.11 o   0.3903E-04
  -4   6  18     1297.54     1168.77       16.22 o   0.6609E-04
  -3   6  18     4460.29     4408.26       30.46 o   0.1673E-04
  -2   6  18      867.09      910.42       12.85 o   0.9309E-04
  -1   6  18      766.09      756.33       11.82 o   0.1065E-03
   0   6  18     2384.06     2423.14       21.85 o   0.3272E-04
   1   6  18      747.46      761.62       12.09 o   0.1075E-03
   2   6  18     1081.83     1105.89       13.56 o   0.7549E-04
   3   6  18     4535.55     4382.53       30.57 o   0.1669E-04
   4   6  18     1553.69     1409.60       17.05 o   0.5446E-04
   5   6  18     2854.56     2741.72       25.30 o   0.2741E-04
   6   6  18     2146.09     2265.00       22.44 o   0.3515E-04
  -6   7  18     2194.48     2098.57       21.76 o   0.3705E-04
  -5   7  18     2401.32     2623.48       22.57 o   0.2985E-04
  -4   7  18     5688.82     5461.56       37.77 o   0.1299E-04
  -3   7  18     3439.25     3328.67       27.04 o   0.2263E-04
  -2   7  18     3088.03     3180.25       23.98 o   0.2427E-04
  -1   7  18     1519.45     1455.94       16.73 o   0.5403E-04
   0   7  18     5448.90     5505.69       34.03 o   0.1319E-04
   1   7  18     1638.39     1581.99       17.75 o   0.4971E-04
   2   7  18     3379.35     3479.03       26.18 o   0.2201E-04
   3   7  18     2878.61     2782.11       25.79 o   0.2748E-04
   4   7  18     5494.86     5450.15       41.99 o   0.1310E-04
   5   7  18     3135.76     3248.78       26.78 o   0.2324E-04
   6   7  18     3706.30     3599.00       31.44 o   0.2067E-04
   7   7  18      378.22      450.46        8.56 o   0.1972E-03
  -7   8  18     1743.32     1796.52       17.50 o   0.4488E-04
  -6   8  18      129.82      181.17        5.99 o   0.4914E-03
  -5   8  18     1528.85     1527.57       16.27 o   0.5208E-04
  -4   8  18      848.49      707.07       13.81 o   0.1072E-03
  -3   8  18     1605.23     1473.80       18.31 o   0.5238E-04
  -2   8  18      532.51      473.48       11.38 o   0.1621E-03
  -1   8  18     1347.61     1311.15       17.61 o   0.6106E-04
   0   8  18      230.32      307.46        8.59 o   0.2861E-03
   1   8  18      943.65      919.86       14.68 o   0.8890E-04
   2   8  18      931.73      781.77       16.09 o   0.9477E-04
   3   8  18     1255.58     1247.95       18.03 o   0.6382E-04
   4   8  18      351.32      302.68       10.76 o   0.2551E-03
   5   8  18     1356.93     1402.07       19.30 o   0.5708E-04
   6   8  18       43.88       81.69        5.68 o   0.1062E-02
   7   8  18     1802.59     1852.87       17.25 o   0.4339E-04
   8   8  18      112.63       89.83        5.27 o   0.8394E-03
  -8   9  18      829.34     1067.02       10.39 o   0.8417E-04
  -7   9  18      295.47      215.91        6.91 o   0.3495E-03
  -6   9  18      429.82      399.19        9.53 o   0.1976E-03
  -5   9  18     1230.70     1112.35       15.18 o   0.6916E-04
  -4   9  18     1608.87     1631.21       18.40 o   0.4936E-04
  -3   9  18      897.06     1062.91       14.13 o   0.7931E-04
  -2   9  18     1049.33      954.89       15.43 o   0.8252E-04
  -1   9  18     2303.85     1989.37       24.26 o   0.3741E-04
   0   9  18     2411.29     2475.92       23.96 o   0.3151E-04
   1   9  18     3086.26     2708.65       28.45 o   0.2692E-04
   2   9  18     1099.81     1069.26       18.29 o   0.7487E-04
   3   9  18      388.24      520.19       11.49 o   0.1709E-03
   4   9  18     1763.66     1747.72       22.82 o   0.4524E-04
   5   9  18     1147.07     1035.90       15.79 o   0.7389E-04
   6   9  18      684.39      646.98       10.39 o   0.1230E-03
   7   9  18      413.69      312.32        7.73 o   0.2431E-03
   8   9  18      722.89      907.94       10.58 o   0.9824E-04
   9   9  18     1884.36     1901.64       18.39 o   0.4187E-04
  -9  10  18      193.10      171.63        6.01 o   0.4507E-03
  -8  10  18      298.09      268.57        7.79 o   0.2967E-03
  -7  10  18      316.66      271.71        6.51 o   0.2803E-03
  -6  10  18       69.12       44.48        4.63 o   0.1578E-02
  -5  10  18      113.70      105.55        6.80 o   0.7924E-03
  -4  10  18      842.78      979.34       13.45 o   0.8770E-04
  -3  10  18     1410.06     1373.40       18.75 o   0.5813E-04
  -2  10  18      773.30      734.03       12.28 o   0.1089E-03
  -1  10  18      321.36      373.80        8.95 o   0.2252E-03
   0  10  18     1377.12     1709.26       19.12 o   0.5004E-04
   1  10  18      226.75      304.54        9.44 o   0.2848E-03
   2  10  18     1334.08     1285.09       20.99 o   0.6071E-04
   3  10  18     1080.65     1117.57       20.40 o   0.7291E-04
   4  10  18      739.56      843.45       15.53 o   0.1018E-03
   5  10  18      106.21      136.90        6.00 o   0.6768E-03
   6  10  18      193.05      179.31        6.37 o   0.4490E-03
   7  10  18      567.44      497.45        8.97 o   0.1554E-03
   8  10  18      490.32      445.80        8.79 o   0.1770E-03
   9  10  18      334.96      300.20        7.14 o   0.2612E-03
  10  10  18       39.12       56.15        5.17 o   0.1649E-02
  -9  11  18      336.43      294.95       11.97 o   0.2655E-03
  -8  11  18     1768.15     1612.46       19.18 o   0.4751E-04
  -7  11  18      214.80      229.94        5.82 o   0.3675E-03
  -6  11  18      829.44      900.09        9.88 o   0.9298E-04
  -5  11  18      411.32      310.29        7.44 o   0.2379E-03
  -4  11  18     1960.79     1853.22       20.04 o   0.4207E-04
  -3  11  18     2460.21     2613.09       23.71 o   0.3022E-04
  -2  11  18      646.13      561.44       10.92 o   0.1391E-03
  -1  11  18     1403.28     1332.84       17.82 o   0.5839E-04
   0  11  18     3797.87     3923.23       31.05 o   0.1933E-04
   1  11  18     1620.30     1517.23       19.12 o   0.5074E-04
   2  11  18      194.25      164.99        7.70 o   0.4700E-03
   3  11  18     2157.66     2283.54       25.01 o   0.3465E-04
   4  11  18     1785.14     1736.46       22.12 o   0.4518E-04
   5  11  18      226.89      167.74        6.50 o   0.4313E-03
   6  11  18      874.24      918.82       10.07 o   0.9040E-04
   7  11  18      253.32      255.65        5.76 o   0.3254E-03
   8  11  18     1357.30     1261.05       16.44 o   0.6196E-04
  -7  12  18       79.22      110.07        4.46 o   0.8558E-03
  -6  12  18       61.69       94.99        4.16 o   0.1072E-02
  -5  12  18      650.83      711.08        8.65 o   0.1202E-03
  -4  12  18      330.00      365.36        6.55 o   0.2342E-03
  -3  12  18     1324.32     1124.92       13.42 o   0.6750E-04
  -2  12  18     1935.82     1963.39       17.53 o   0.4033E-04
  -1  12  18     1062.98     1097.53       13.37 o   0.7438E-04
   0  12  18       81.94       63.13        4.84 o   0.1137E-02
   1  12  18     1055.11     1108.66       12.24 o   0.7466E-04
   2  12  18     1951.87     1939.28       19.84 o   0.4038E-04
   3  12  18      852.23      688.81       12.78 o   0.1090E-03
   4  12  18      227.99      231.83        6.77 o   0.3578E-03
   5  12  18      311.25      331.07        7.36 o   0.2567E-03
   6  12  18       64.26       92.73        3.90 o   0.1108E-02
   7  12  18      208.49      221.18        6.41 o   0.3820E-03
  -5  13  18      621.51      572.81       10.35 o   0.1383E-03
  -4  13  18     1592.08     1480.33       17.14 o   0.5266E-04
  -3  13  18      209.54      227.45        5.45 o   0.3854E-03
  -2  13  18       69.37       45.32        4.61 o   0.1704E-02
  -1  13  18      261.78      236.78        6.78 o   0.3372E-03
   0  13  18      873.53     1046.61       11.48 o   0.8282E-04
   1  13  18      310.09      275.81        7.31 o   0.2868E-03
   2  13  18       69.27       83.31        4.44 o   0.1118E-02
   3  13  18      136.28      151.80        5.49 o   0.5786E-03
   4  13  18     1727.36     1571.11       17.14 o   0.4917E-04
   5  13  18      700.05      598.32        8.86 o   0.1294E-03
  -2  14  18     3030.93     3392.03       50.71 o   0.2224E-04
  -1  14  18      997.55     1093.52       18.78 o   0.7547E-04
   0  14  18      552.51      487.85       10.14 o   0.1635E-03
   1  14  18     1132.18     1209.47       15.74 o   0.6798E-04
   2  14  18     2836.01     3108.10       30.40 o   0.2519E-04
   0   1  19       21.86       11.16        7.05 o   0.4840E-02
   1   1  19     3163.05     3086.17       35.24 o   0.2427E-04
  -1   2  19     2424.85     2154.10       32.42 o   0.3397E-04
   0   2  19     3618.43     3665.78       37.66 o   0.2084E-04
   1   2  19     2607.44     2335.48       31.51 o   0.3142E-04
   2   2  19       15.75        1.53        7.81 o   0.7113E-02
  -2   3  19      484.01      565.42       15.75 o   0.1518E-03
  -1   3  19       32.41       25.08        8.65 o   0.2384E-02
   0   3  19     1109.63     1010.26       21.98 o   0.7510E-04
   1   3  19       82.74       87.67        8.51 o   0.8586E-03
   2   3  19      756.42      824.23       19.57 o   0.1005E-03
   3   3  19       97.19       79.75       10.28 o   0.8696E-03
  -3   4  19     2055.19     1891.02       33.90 o   0.3962E-04
  -2   4  19      542.29      585.88       17.25 o   0.1394E-03
  -1   4  19     1481.45     1605.83       27.80 o   0.4928E-04
   0   4  19      221.72      201.52       13.01 o   0.3817E-03
   1   4  19     1192.58     1296.51       25.20 o   0.6172E-04
   2   4  19      822.08      846.73       22.28 o   0.9343E-04
   3   4  19     1919.74     1818.99       33.08 o   0.4168E-04
   4   4  19     6584.96     6330.62       37.52 o   0.1081E-04
  -4   5  19      533.80      630.34       10.75 o   0.1386E-03
  -3   5  19     1370.42     1377.86       15.20 o   0.5872E-04
  -2   5  19      173.83      204.07        7.10 o   0.4176E-03
  -1   5  19      657.60      656.78       13.91 o   0.1229E-03
   0   5  19      248.24      406.56       13.40 o   0.2197E-03
   1   5  19      266.29      291.47       12.04 o   0.2845E-03
   2   5  19      164.38      188.59        7.06 o   0.4459E-03
   3   5  19     1485.15     1433.28       15.64 o   0.5537E-04
   4   5  19      657.44      763.15       10.96 o   0.1140E-03
   5   5  19      438.66      491.84       10.15 o   0.1706E-03
  -5   6  19     2577.44     2756.83       25.35 o   0.2858E-04
  -4   6  19     2228.87     2106.99       21.09 o   0.3656E-04
  -3   6  19     4982.52     5158.64       32.95 o   0.1417E-04
  -2   6  19      852.87      856.65       12.41 o   0.9556E-04
  -1   6  19     5014.42     4559.65       32.18 o   0.1557E-04
   0   6  19     2225.78     2161.86       19.92 o   0.3557E-04
   1   6  19     5180.84     4859.82       33.89 o   0.1465E-04
   2   6  19      997.80     1040.92       14.08 o   0.7904E-04
   3   6  19     4033.24     4234.61       27.77 o   0.1786E-04
   4   6  19     1635.84     1503.11       17.55 o   0.5156E-04
   5   6  19     2601.59     2950.89       24.17 o   0.2712E-04
   6   6  19      437.05      385.58       10.25 o   0.2166E-03
  -6   7  19     2775.02     2382.49       23.63 o   0.3086E-04
  -5   7  19       99.83       83.06        6.33 o   0.8988E-03
  -4   7  19     1161.07     1087.48       15.04 o   0.7337E-04
  -3   7  19       20.74       25.30        5.72 o   0.3222E-02
  -2   7  19       60.92       51.71        6.04 o   0.1571E-02
  -1   7  19      642.79      643.71       11.00 o   0.1258E-03
   0   7  19       83.20      124.22        6.03 o   0.6910E-03
   1   7  19      563.03      587.06       10.55 o   0.1397E-03
   2   7  19      316.07      265.58        9.28 o   0.2945E-03
   3   7  19       19.00        0.48        5.80 o   0.8860E-02
   4   7  19     1608.34     1530.80       19.97 o   0.5130E-04
   5   7  19       98.39      105.69        6.63 o   0.7797E-03
   6   7  19     1668.17     1439.77       18.48 o   0.5275E-04
   7   7  19      445.86      404.97        9.74 o   0.1982E-03
  -7   8  19      652.53      532.83       10.51 o   0.1439E-03
  -6   8  19     2570.50     2655.75       21.04 o   0.2942E-04
  -5   8  19      325.83      363.59        8.17 o   0.2333E-03
  -4   8  19     1181.18     1019.19       15.25 o   0.7488E-04
  -3   8  19      778.11      753.86       12.16 o   0.1058E-03
  -2   8  19       93.49      173.32        6.16 o   0.5182E-03
  -1   8  19     2339.83     2259.77       22.32 o   0.3387E-04
   0   8  19     2818.02     3239.85       26.11 o   0.2401E-04
   1   8  19     1837.12     1786.90       21.30 o   0.4344E-04
   2   8  19      146.39      223.51        8.43 o   0.3852E-03
   3   8  19      878.31      896.82       16.69 o   0.8929E-04
   4   8  19     1543.43     1403.36       20.10 o   0.5452E-04
   5   8  19      719.39      767.43       13.72 o   0.1070E-03
   6   8  19     2377.36     2500.59       22.96 o   0.3155E-04
   7   8  19      443.57      346.36        9.30 o   0.2186E-03
   8   8  19      553.32      467.77        8.85 o   0.1668E-03
  -8   9  19      406.79      336.72        7.48 o   0.2315E-03
  -7   9  19       44.20       16.46        4.77 o   0.3223E-02
  -6   9  19     1127.63     1178.69       14.34 o   0.7046E-04
  -5   9  19     1087.27     1175.11       15.02 o   0.6911E-04
  -4   9  19      104.79       83.77        6.53 o   0.8838E-03
  -3   9  19      835.19      716.68       14.26 o   0.1076E-03
  -2   9  19     1495.74     1316.01       17.89 o   0.5738E-04
  -1   9  19     2365.58     2397.34       23.15 o   0.3256E-04
   0   9  19     1096.44     1040.18       15.58 o   0.7515E-04
   1   9  19     2448.85     2409.32       24.79 o   0.3201E-04
   2   9  19     1529.52     1349.30       21.72 o   0.5570E-04
   3   9  19      556.27      493.90       13.80 o   0.1584E-03
   4   9  19      189.76      156.54        8.48 o   0.4890E-03
   5   9  19      677.22      810.16       12.51 o   0.1042E-03
   6   9  19      821.36      925.96       11.49 o   0.9262E-04
   7   9  19       18.09       12.94        4.62 o   0.5119E-02
   8   9  19      109.25       78.87        5.50 o   0.9480E-03
   9   9  19       16.48        8.24        4.18 o   0.6933E-02
  -9  10  19      199.12      176.59        6.01 o   0.4643E-03
  -8  10  19     1295.01     1257.81       15.31 o   0.6395E-04
  -7  10  19      390.82      489.83        7.26 o   0.1833E-03
  -6  10  19     1037.40      989.97       11.80 o   0.8036E-04
  -5  10  19      408.42      423.68        8.88 o   0.1923E-03
  -4  10  19     2771.89     2589.43       24.44 o   0.2926E-04
  -3  10  19     1126.86     1334.58       15.96 o   0.6279E-04
  -2  10  19      284.15      240.42        8.61 o   0.3214E-03
  -1  10  19       26.66       55.77        6.24 o   0.1594E-02
   0  10  19     4033.50     4250.34       33.93 o   0.1765E-04
   1  10  19       82.67      129.61        7.47 o   0.6782E-03
   2  10  19      419.90      380.22       11.84 o   0.2060E-03
   3  10  19     1312.83     1509.02       22.11 o   0.5427E-04
   4  10  19     2349.92     2182.80       27.44 o   0.3492E-04
   5  10  19      294.17      317.43        8.66 o   0.2575E-03
   6  10  19      877.76      861.75       11.03 o   0.9323E-04
   7  10  19      664.83      785.04       10.05 o   0.1112E-03
   8  10  19      998.87      979.65       11.32 o   0.8378E-04
   9  10  19      206.81      176.18        6.77 o   0.4560E-03
  -8  11  19       36.80       30.38        3.75 o   0.2571E-02
  -7  11  19       39.39       50.72        4.48 o   0.1872E-02
  -6  11  19      131.86      175.16        4.98 o   0.5075E-03
  -5  11  19     1803.33     1628.23       15.50 o   0.4734E-04
  -4  11  19       82.40       96.09        4.87 o   0.8242E-03
  -3  11  19      316.64      268.06        8.59 o   0.2950E-03
  -2  11  19      448.20      608.74       10.11 o   0.1464E-03
  -1  11  19     2346.73     2161.82       24.78 o   0.3499E-04
   0  11  19      523.31      709.57       12.48 o   0.1220E-03
   1  11  19     2300.94     2166.90       24.28 o   0.3505E-04
   2  11  19      355.72      471.50        9.76 o   0.1877E-03
   3  11  19      195.20      168.75        7.44 o   0.4764E-03
   4  11  19      117.84      148.38        5.96 o   0.5527E-03
   5  11  19     1359.59     1213.94       15.65 o   0.6405E-04
   6  11  19      220.74      208.65        5.77 o   0.3846E-03
   7  11  19       69.89       69.35        3.97 o   0.1211E-02
   8  11  19      128.67      129.22        5.62 o   0.6290E-03
  -7  12  19      117.54      166.91        6.88 o   0.5177E-03
  -6  12  19      114.61       74.39        4.68 o   0.9564E-03
  -5  12  19      240.77      178.97        6.01 o   0.4301E-03
  -4  12  19      915.54     1114.43       10.89 o   0.7770E-04
  -3  12  19      730.48      866.64       10.13 o   0.9889E-04
  -2  12  19       85.17       74.32        5.41 o   0.1032E-02
  -1  12  19      374.24      271.08        9.37 o   0.2737E-03
   0  12  19       81.24       51.63        5.49 o   0.1413E-02
   1  12  19      522.22      391.98        9.41 o   0.1926E-03
   2  12  19      159.04      132.68        6.35 o   0.5686E-03
   3  12  19      456.61      521.13        9.30 o   0.1635E-03
   4  12  19     1201.85     1360.22       12.59 o   0.6162E-04
   5  12  19       84.55       54.72        3.97 o   0.1348E-02
   6  12  19       51.51       13.83        3.91 o   0.3317E-02
   7  12  19      192.03      205.62        8.86 o   0.3871E-03
  -5  13  19      467.20      625.98       20.15 o   0.1403E-03
  -4  13  19      290.52      283.24        7.40 o   0.3009E-03
  -3  13  19      147.30      174.28        5.22 o   0.5036E-03
  -2  13  19     1546.60     1539.02       18.31 o   0.5231E-04
  -1  13  19      446.85      554.86        8.60 o   0.1548E-03
   0  13  19       34.15       28.44        3.67 o   0.2731E-02
   1  13  19      383.30      460.25        7.28 o   0.1857E-03
   2  13  19     1786.27     1859.25       15.18 o   0.4405E-04
   3  13  19      289.51      335.29        6.30 o   0.2594E-03
   4  13  19       45.82       31.86        3.24 o   0.2487E-02
   5  13  19      552.35      622.62       15.75 o   0.1372E-03
   0   0  20     4386.89     4216.52       76.71 o   0.1573E-04
   0   1  20      118.37       84.86        9.45 o   0.7959E-03
   1   1  20     1390.37     1412.06       25.56 o   0.5495E-04
  -1   2  20      447.36      386.94       15.63 o   0.1969E-03
   0   2  20      491.95      484.51       14.69 o   0.1603E-03
   1   2  20      494.26      380.30       15.87 o   0.1923E-03
   2   2  20     5563.98     5787.64       55.58 o   0.1226E-04
  -2   3  20     1216.67     1107.27       27.60 o   0.6760E-04
  -1   3  20      400.68      377.48       15.99 o   0.2051E-03
   0   3  20     3578.66     3280.58       44.76 o   0.2166E-04
   1   3  20      410.12      326.74       15.40 o   0.2230E-03
   2   3  20     1955.04     1771.39       34.16 o   0.4129E-04
   3   3  20      488.49      455.44       15.08 o   0.1636E-03
  -3   4  20     1258.75     1348.39       14.12 o   0.5942E-04
  -2   4  20       26.57       27.37        6.13 o   0.2941E-02
  -1   4  20      623.10      681.37       19.99 o   0.1194E-03
   0   4  20     1413.30     1390.39       27.08 o   0.5593E-04
   1   4  20      466.57      449.50       18.77 o   0.1739E-03
   2   4  20       40.64       66.89        6.53 o   0.1405E-02
   3   4  20     1101.97     1186.39       13.91 o   0.6778E-04
   4   4  20     8915.65     9075.39       47.12 o   0.7298E-05
  -4   5  20     2495.55     2718.78       23.64 o   0.2930E-04
  -3   5  20     4821.44     4452.80       30.61 o   0.1606E-04
  -2   5  20     1609.77     1715.02       16.23 o   0.4688E-04
  -1   5  20     1180.31     1089.28       14.74 o   0.7102E-04
   0   5  20     4454.92     4413.56       29.06 o   0.1678E-04
   1   5  20     1154.92     1072.44       14.22 o   0.7270E-04
   2   5  20     1323.05     1394.54       15.40 o   0.5801E-04
   3   5  20     4619.25     4250.91       28.45 o   0.1693E-04
   4   5  20     2283.49     2494.87       20.15 o   0.3229E-04
   5   5  20     1033.79      992.51       14.27 o   0.7923E-04
  -5   6  20      796.50      889.57       12.91 o   0.9461E-04
  -4   6  20     1196.00     1017.29       15.41 o   0.7516E-04
  -3   6  20     4137.79     3737.99       29.23 o   0.1929E-04
  -2   6  20       64.91       11.43        5.70 o   0.2742E-02
  -1   6  20      509.00      513.88       10.23 o   0.1576E-03
   0   6  20      632.99      715.54       11.04 o   0.1197E-03
   1   6  20      466.29      481.72       10.37 o   0.1692E-03
   2   6  20       22.62       37.07        5.49 o   0.2245E-02
   3   6  20     4457.36     4056.16       29.78 o   0.1767E-04
   4   6  20     1261.08     1112.26       15.29 o   0.6925E-04
   5   6  20      682.53      751.71       11.91 o   0.1117E-03
   6   6  20     5702.05     5926.34       39.61 o   0.1212E-04
  -6   7  20      559.78      524.38       10.09 o   0.1529E-03
  -5   7  20     3580.65     3510.62       28.03 o   0.2121E-04
  -4   7  20     1618.52     1456.14       18.45 o   0.5217E-04
  -3   7  20      447.61      415.71        9.70 o   0.1921E-03
  -2   7  20      421.66      385.36        9.14 o   0.2063E-03
  -1   7  20     2398.67     2534.83       21.19 o   0.3122E-04
   0   7  20     8860.97     8614.34       50.30 o   0.7559E-05
   1   7  20     3256.43     3471.81       28.44 o   0.2213E-04
   2   7  20      572.63      537.49       11.53 o   0.1480E-03
   3   7  20      638.65      544.06       12.29 o   0.1413E-03
   4   7  20     1365.48     1171.87       17.73 o   0.6409E-04
   5   7  20     3063.03     3126.49       26.54 o   0.2432E-04
   6   7  20      688.85      672.92       11.36 o   0.1206E-03
   7   7  20      166.69      114.23        6.35 o   0.6128E-03
  -7   8  20      453.07      479.32        8.38 o   0.1743E-03
  -6   8  20      157.31      139.70        6.06 o   0.5673E-03
  -5   8  20     1286.63     1041.35       15.24 o   0.7186E-04
  -4   8  20      199.86      173.63        7.40 o   0.4419E-03
  -3   8  20      408.83      404.84       10.04 o   0.2029E-03
  -2   8  20     4550.14     4437.98       31.97 o   0.1641E-04
  -1   8  20     4084.71     4051.40       30.90 o   0.1841E-04
   0   8  20     8280.39     9047.36       52.68 o   0.7431E-05
   1   8  20     3458.47     3581.20       29.73 o   0.2140E-04
   2   8  20     4011.94     3885.69       37.50 o   0.1881E-04
   3   8  20      698.31      743.34       14.70 o   0.1113E-03
   4   8  20      108.10      111.87        7.31 o   0.7078E-03
   5   8  20      880.52      699.04       15.12 o   0.1065E-03
   6   8  20      241.94      217.74        7.90 o   0.3614E-03
   7   8  20      240.20      271.57        6.91 o   0.3173E-03
   8   8  20      108.38       47.77        5.18 o   0.1244E-02
  -8   9  20     2771.81     2740.46       19.58 o   0.2836E-04
  -7   9  20      220.71      197.20        6.49 o   0.4237E-03
  -6   9  20      261.04      193.45        6.62 o   0.3959E-03
  -5   9  20      830.08      813.98       12.22 o   0.9892E-04
  -4   9  20      327.28      278.59        9.13 o   0.2747E-03
  -3   9  20     1580.52     1655.62       19.10 o   0.4947E-04
  -2   9  20     1273.79     1392.56       16.00 o   0.5913E-04
  -1   9  20      781.05      735.75       13.57 o   0.1080E-03
   0   9  20     1789.13     1602.05       20.38 o   0.4794E-04
   1   9  20      778.66      747.30       14.81 o   0.1063E-03
   2   9  20      734.10      913.64       14.45 o   0.9474E-04
   3   9  20     1400.96     1492.87       22.41 o   0.5494E-04
   4   9  20       96.24       63.52        7.85 o   0.1068E-02
   5   9  20      962.44      924.06       14.61 o   0.8588E-04
   6   9  20      170.64      127.05        6.10 o   0.6009E-03
   7   9  20      228.21      201.84        6.68 o   0.4081E-03
   8   9  20     2881.88     2872.42       24.18 o   0.2686E-04
   9   9  20      112.35      194.23        4.97 o   0.5290E-03
  -9  10  20      948.49     1012.12       13.51 o   0.8057E-04
  -8  10  20      231.34      158.71        7.15 o   0.4623E-03
  -7  10  20      952.49      801.52       11.52 o   0.9760E-04
  -6  10  20       32.97       31.50        4.10 o   0.2351E-02
  -5  10  20     1129.26     1010.61       12.63 o   0.7685E-04
  -4  10  20      139.49      133.12        7.33 o   0.6207E-03
  -3  10  20     1194.55     1409.87       15.63 o   0.6030E-04
  -2  10  20      828.81      800.40       13.42 o   0.9977E-04
  -1  10  20      187.19      226.11        7.80 o   0.3701E-03
   0  10  20     1062.84     1047.54       18.04 o   0.7603E-04
   1  10  20       24.80       40.99        7.33 o   0.1917E-02
   2  10  20     1141.40     1079.96       18.04 o   0.7260E-04
   3  10  20      991.08     1182.72       16.99 o   0.7216E-04
   4  10  20      133.33      140.42        7.51 o   0.6121E-03
   5  10  20      830.85      712.73       12.29 o   0.1081E-03
   6  10  20      201.16      188.76        6.00 o   0.4132E-03
   7  10  20     1026.96      850.97       13.43 o   0.9073E-04
   8  10  20      369.32      292.75        7.22 o   0.2640E-03
   9  10  20      551.47      587.17        9.53 o   0.1408E-03
  -8  11  20      130.83       95.04        5.16 o   0.7515E-03
  -7  11  20      197.10      227.52        5.92 o   0.3911E-03
  -6  11  20       17.85        0.36        4.17 o   0.1083E-01
  -5  11  20     1066.92     1042.43       12.25 o   0.7685E-04
  -4  11  20      158.14      195.67        5.89 o   0.4623E-03
  -3  11  20       70.27      123.59        5.20 o   0.7496E-03
  -2  11  20     1617.31     1718.97       19.80 o   0.4692E-04
  -1  11  20      946.30     1058.98       16.30 o   0.7894E-04
   0  11  20     3290.04     3061.30       29.38 o   0.2416E-04
   1  11  20     1374.68     1479.36       18.32 o   0.5526E-04
   2  11  20     1571.65     1656.57       18.82 o   0.4856E-04
   3  11  20      142.82      146.01        6.28 o   0.5500E-03
   4  11  20      305.77      394.01        8.02 o   0.2265E-03
   5  11  20     1529.71     1566.13       14.86 o   0.5132E-04
   6  11  20        8.93        8.56        3.07 o   0.9990E-02
   7  11  20      483.25      484.67        7.87 o   0.1729E-03
   8  11  20       83.90       62.94        6.87 o   0.1124E-02
  -6  12  20      755.26      936.89       11.01 o   0.9295E-04
  -5  12  20      483.70      516.96        7.62 o   0.1645E-03
  -4  12  20      379.14      290.21        7.03 o   0.2615E-03
  -3  12  20     1328.32     1270.69       15.35 o   0.6099E-04
  -2  12  20     1260.87     1068.15       17.38 o   0.7068E-04
  -1  12  20       90.44       88.88        5.75 o   0.8925E-03
   0  12  20      289.63      265.55        7.41 o   0.2993E-03
   1  12  20       81.03       71.74        5.00 o   0.1076E-02
   2  12  20     1011.96      833.95       12.54 o   0.9102E-04
   3  12  20     1614.55     1514.58       18.13 o   0.5044E-04
   4  12  20      495.62      393.94        7.97 o   0.1925E-03
   5  12  20      446.63      535.16        7.40 o   0.1649E-03
   6  12  20      598.79      714.55       10.06 o   0.1221E-03
  -4  13  20        3.50        2.40        3.97 o   0.2015E-01
  -3  13  20      107.28       80.26        5.50 o   0.9729E-03
  -2  13  20      728.57      696.95       10.13 o   0.1150E-03
  -1  13  20      160.77      164.50        5.20 o   0.5121E-03
   0  13  20       13.77        5.48        3.14 o   0.1118E-01
   1  13  20      131.64      140.39        4.62 o   0.6101E-03
   2  13  20      933.42      908.05       12.96 o   0.8819E-04
   3  13  20      313.46      270.49        6.07 o   0.2998E-03
   4  13  20       22.55       18.12        3.51 o   0.4089E-02
   0   1  21      161.35      140.21       10.26 o   0.6013E-03
   1   1  21       38.08       44.28        9.36 o   0.1764E-02
  -1   2  21     3254.24     3423.64       46.29 o   0.2188E-04
   0   2  21      375.89      505.00       14.81 o   0.1703E-03
   1   2  21     3030.88     3089.02       39.97 o   0.2447E-04
   2   2  21     1708.96     1710.59       32.25 o   0.4469E-04
  -2   3  21      539.03      662.59       11.87 o   0.1279E-03
  -1   3  21     2571.68     2465.82       34.70 o   0.3025E-04
   0   3  21      217.26      268.19       12.24 o   0.3221E-03
   1   3  21     2028.92     1948.14       29.98 o   0.3906E-04
   2   3  21      628.63      729.16       11.53 o   0.1143E-03
   3   3  21      804.27      679.23       12.20 o   0.1138E-03
  -3   4  21      188.70      225.39        6.77 o   0.3642E-03
  -2   4  21     2040.33     2214.57       19.47 o   0.3657E-04
  -1   4  21      581.23      575.03       10.60 o   0.1459E-03
   0   4  21      344.60      386.98        8.62 o   0.2227E-03
   1   4  21      741.93      756.49       12.01 o   0.1106E-03
   2   4  21     2390.71     2614.89       20.20 o   0.3066E-04
   3   4  21      429.66      478.61        9.10 o   0.1696E-03
   4   4  21     1946.25     1554.43       19.24 o   0.4714E-04
  -4   5  21      754.96      672.75       13.25 o   0.1135E-03
  -3   5  21      698.34      751.66       11.31 o   0.1105E-03
  -2   5  21     5954.60     5911.09       35.36 o   0.1186E-04
  -1   5  21       76.32       39.37        5.31 o   0.1634E-02
   0   5  21       94.84       77.92        5.57 o   0.9654E-03
   1   5  21       92.12       78.31        5.80 o   0.1004E-02
   2   5  21     5292.51     5286.23       33.24 o   0.1351E-04
   3   5  21      591.37      644.09       10.25 o   0.1301E-03
   4   5  21      843.35      728.28       12.65 o   0.1031E-03
   5   5  21     3318.22     3772.52       28.37 o   0.2055E-04
  -5   6  21     2431.79     2260.25       23.29 o   0.3381E-04
  -4   6  21      577.32      456.19       11.10 o   0.1640E-03
  -3   6  21      272.25      315.45        7.98 o   0.2735E-03
  -2   6  21      351.91      430.46        9.05 o   0.1983E-03
  -1   6  21       78.89       37.75        6.11 o   0.1563E-02
   0   6  21     2737.61     2442.54       24.11 o   0.3024E-04
   1   6  21      168.14       96.43        7.74 o   0.6843E-03
   2   6  21      202.26      235.16        6.64 o   0.3603E-03
   3   6  21      357.95      395.42        8.47 o   0.2149E-03
   4   6  21      355.57      269.97        8.88 o   0.2747E-03
   5   6  21     1957.16     1867.17       20.09 o   0.4193E-04
   6   6  21     2377.65     2825.91       22.14 o   0.2873E-04
  -6   7  21      154.15      151.85        6.59 o   0.5264E-03
  -5   7  21      382.39      410.61        8.78 o   0.2068E-03
  -4   7  21      501.46      571.49       10.42 o   0.1475E-03
  -3   7  21     1942.13     2060.65       20.42 o   0.3814E-04
  -2   7  21     2579.22     2939.81       22.28 o   0.2694E-04
  -1   7  21       18.70       23.37        5.38 o   0.3075E-02
   0   7  21       74.60      112.25        6.42 o   0.7617E-03
   1   7  21       51.54       11.47        6.20 o   0.3230E-02
   2   7  21     2286.87     2650.59       24.68 o   0.3011E-04
   3   7  21     1412.32     1511.65       16.80 o   0.5307E-04
   4   7  21      765.55      871.27       13.21 o   0.9563E-04
   5   7  21      502.39      497.28       10.59 o   0.1638E-03
   6   7  21      189.85      167.21        7.36 o   0.4615E-03
   7   7  21     3940.24     3405.93       28.67 o   0.2107E-04
  -7   8  21      101.76       93.81        5.14 o   0.8879E-03
  -6   8  21      332.04      286.29        7.89 o   0.2750E-03
  -5   8  21      307.07      228.73        8.73 o   0.3089E-03
  -4   8  21     1208.05     1294.96       14.74 o   0.6302E-04
  -3   8  21      245.22      306.79        7.99 o   0.2966E-03
  -2   8  21       36.02       49.24        5.27 o   0.1747E-02
  -1   8  21      844.20      869.61       14.19 o   0.9503E-04
   0   8  21      822.97      858.20       13.96 o   0.9400E-04
   1   8  21      709.89      837.89       15.61 o   0.1023E-03
   2   8  21       22.58       22.75        6.98 o   0.3453E-02
   3   8  21      309.77      325.09       10.05 o   0.2631E-03
   4   8  21      729.31      799.32       13.70 o   0.1037E-03
   5   8  21      381.01      314.40        9.81 o   0.2339E-03
   6   8  21      206.12      194.03        7.31 o   0.4181E-03
   7   8  21       98.76       94.88        5.37 o   0.8744E-03
   8   8  21      653.94      550.63        9.48 o   0.1428E-03
  -8   9  21        5.98        8.41        3.45 o   0.8656E-02
  -7   9  21      839.43      863.16       10.26 o   0.9540E-04
  -6   9  21      413.31      429.83        7.85 o   0.1944E-03
  -5   9  21      765.52      748.95       11.27 o   0.1056E-03
  -4   9  21      891.85      696.53       13.07 o   0.1071E-03
  -3   9  21     1924.60     1796.52       21.13 o   0.4313E-04
  -2   9  21     2348.02     2177.47       23.37 o   0.3482E-04
  -1   9  21      587.01      693.03       12.35 o   0.1247E-03
   0   9  21     2116.81     2168.76       23.85 o   0.3616E-04
   1   9  21      616.02      679.88       13.02 o   0.1239E-03
   2   9  21     2316.97     2132.02       26.67 o   0.3529E-04
   3   9  21     2130.98     2012.44       26.09 o   0.3810E-04
   4   9  21     1017.45      823.12       17.12 o   0.9081E-04
   5   9  21      610.81      639.95       11.34 o   0.1260E-03
   6   9  21      266.89      315.38        6.92 o   0.2759E-03
   7   9  21      987.42     1010.29       12.40 o   0.8028E-04
   8   9  21       29.32       59.14        4.01 o   0.1614E-02
   9   9  21       22.72       26.15        3.98 o   0.2928E-02
  -8  10  21      316.83      305.01        7.57 o   0.2662E-03
  -7  10  21       57.79       60.72        4.76 o   0.1310E-02
  -6  10  21      159.03      192.80        5.92 o   0.4509E-03
  -5  10  21     1422.31     1218.79       14.97 o   0.6261E-04
  -4  10  21      122.55       71.74        5.70 o   0.9764E-03
  -3  10  21      101.87      155.11        6.09 o   0.5693E-03
  -2  10  21     1354.40     1495.72       17.74 o   0.5576E-04
  -1  10  21      715.77      687.98       13.65 o   0.1150E-03
   0  10  21       26.85        8.45        7.09 o   0.4766E-02
   1  10  21      330.78      315.33       10.69 o   0.2502E-03
   2  10  21     1452.36     1482.25       19.26 o   0.5462E-04
   3  10  21      105.11      178.36        6.55 o   0.5017E-03
   4  10  21      155.98      110.67        6.85 o   0.6678E-03
   5  10  21     1668.61     1470.75       16.00 o   0.5193E-04
   6  10  21      204.89      248.43        5.95 o   0.3502E-03
   7  10  21      172.43      200.28        5.71 o   0.4257E-03
   8  10  21      323.17      305.23        6.50 o   0.2659E-03
  -7  11  21      608.87      499.56        9.57 o   0.1554E-03
  -6  11  21      344.63      320.85        6.62 o   0.2552E-03
  -5  11  21      855.08      907.13       10.01 o   0.9192E-04
  -4  11  21      605.84      692.40        9.19 o   0.1237E-03
  -3  11  21       50.22       57.78        4.96 o   0.1384E-02
  -2  11  21      754.95      749.90       12.07 o   0.1090E-03
  -1  11  21      747.12      583.91       11.63 o   0.1299E-03
   0  11  21      121.93      155.50        5.39 o   0.5608E-03
   1  11  21      818.63      635.88       11.61 o   0.1190E-03
   2  11  21      982.48      963.04       12.60 o   0.8400E-04
   3  11  21       23.87       37.04        4.38 o   0.2251E-02
   4  11  21     1061.44     1116.72       13.12 o   0.7328E-04
   5  11  21     1170.88     1140.07       11.28 o   0.7069E-04
   6  11  21      315.44      309.59        6.02 o   0.2770E-03
   7  11  21      722.08      645.89       12.38 o   0.1231E-03
  -5  12  21       77.44      104.90        4.31 o   0.9134E-03
  -4  12  21     1053.20     1079.08       11.63 o   0.7550E-04
  -3  12  21      425.81      455.62        8.19 o   0.1884E-03
  -2  12  21      774.83      904.01       12.23 o   0.9583E-04
  -1  12  21      595.24      494.64       11.24 o   0.1562E-03
   0  12  21      960.18      854.16       12.26 o   0.9165E-04
   1  12  21      602.25      499.59        9.17 o   0.1552E-03
   2  12  21      521.16      632.60        9.45 o   0.1412E-03
   3  12  21      312.50      318.68        7.17 o   0.2658E-03
   4  12  21     1185.65     1176.39       12.59 o   0.6848E-04
   5  12  21      321.13      352.68        7.10 o   0.2481E-03
  -3  13  21      565.96      606.05       16.21 o   0.1375E-03
  -2  13  21       42.77       31.86        3.94 o   0.2357E-02
  -1  13  21      518.18      574.87        9.40 o   0.1507E-03
   0  13  21        6.94        8.99        2.97 o   0.9277E-02
   1  13  21      196.10      263.46        6.02 o   0.3548E-03
   2  13  21      102.68       75.03        4.03 o   0.1007E-02
   3  13  21      633.53      677.72        9.81 o   0.1259E-03
   0   1  22     1766.39     1993.11       31.85 o   0.3959E-04
   1   1  22      609.22      636.92       17.85 o   0.1244E-03
  -1   2  22      822.20      833.97       14.69 o   0.9752E-04
   0   2  22      891.99      781.46       16.64 o   0.9968E-04
   1   2  22      584.87      556.96       11.90 o   0.1449E-03
   2   2  22     4211.21     4592.54       31.47 o   0.1624E-04
  -2   3  22     3135.87     3049.27       25.87 o   0.2479E-04
  -1   3  22     1152.96     1335.96       15.72 o   0.6176E-04
   0   3  22       81.05       54.03        5.97 o   0.1381E-02
   1   3  22      899.11     1061.11       13.21 o   0.7905E-04
   2   3  22     3293.93     3176.83       25.16 o   0.2368E-04
   3   3  22     4902.61     5306.65       32.76 o   0.1385E-04
  -3   4  22     4270.57     4041.40       29.39 o   0.1799E-04
  -2   4  22     1028.61      898.57       13.60 o   0.8666E-04
  -1   4  22     2930.26     2801.06       24.08 o   0.2722E-04
   0   4  22       15.80        8.57        5.03 o   0.6765E-02
   1   4  22     2615.53     2482.85       22.47 o   0.3098E-04
   2   4  22     1235.54     1143.29       14.94 o   0.6880E-04
   3   4  22     3940.11     3757.22       26.77 o   0.1959E-04
   4   4  22      211.67      147.80        7.55 o   0.5288E-03
  -4   5  22     1339.72     1470.27       17.39 o   0.5585E-04
  -3   5  22      122.76      196.32        6.18 o   0.4579E-03
  -2   5  22      100.54      162.53        5.62 o   0.5693E-03
  -1   5  22     3099.04     2960.39       24.29 o   0.2526E-04
   0   5  22      199.14      289.64        6.98 o   0.3109E-03
   1   5  22     3018.89     2909.28       25.71 o   0.2572E-04
   2   5  22      172.47      266.30        7.02 o   0.3423E-03
   3   5  22       88.54      165.33        5.32 o   0.5567E-03
   4   5  22     1083.96     1202.56       14.98 o   0.6928E-04
   5   5  22      304.92      221.31        8.69 o   0.3339E-03
  -5   6  22       43.58       59.83        5.86 o   0.1535E-02
  -4   6  22     3176.05     3037.18       27.70 o   0.2459E-04
  -3   6  22      289.10      311.59        8.88 o   0.2684E-03
  -2   6  22      901.89      849.96       13.63 o   0.9368E-04
  -1   6  22     1734.41     1849.78       19.08 o   0.4328E-04
   0   6  22       23.63       19.77        5.80 o   0.3270E-02
   1   6  22     1399.57     1448.60       16.50 o   0.5565E-04
   2   6  22      842.32      809.42       12.53 o   0.9927E-04
   3   6  22      616.84      578.77       11.06 o   0.1372E-03
   4   6  22     3426.07     3287.32       28.48 o   0.2258E-04
   5   6  22      129.04      138.67        6.63 o   0.6312E-03
   6   6  22     3500.33     3648.12       27.81 o   0.2133E-04
  -6   7  22       58.29       80.64        5.60 o   0.1091E-02
  -5   7  22       13.92       31.94        5.56 o   0.2737E-02
  -4   7  22       28.36       99.29        6.05 o   0.1043E-02
  -3   7  22      388.05      435.98       10.18 o   0.1948E-03
  -2   7  22      238.48      405.41        7.69 o   0.2334E-03
  -1   7  22     1007.45     1211.78       14.29 o   0.6963E-04
   0   7  22     2292.12     2143.64       22.77 o   0.3542E-04
   1   7  22      865.45     1064.34       14.79 o   0.7977E-04
   2   7  22      427.91      621.95       10.96 o   0.1448E-03
   3   7  22      487.38      569.55       10.57 o   0.1502E-03
   4   7  22      116.31      120.47        6.76 o   0.6838E-03
   5   7  22       24.49       37.97        6.17 o   0.2073E-02
   6   7  22       31.04        2.80        5.27 o   0.6203E-02
   7   7  22      128.28      120.83        5.87 o   0.6806E-03
  -7   8  22     1577.34     1537.61       14.94 o   0.5133E-04
  -6   8  22      836.16      740.83       11.33 o   0.1070E-03
  -5   8  22      925.49     1032.23       14.41 o   0.8030E-04
  -4   8  22      785.91      891.23       12.83 o   0.9348E-04
  -3   8  22      171.68      230.74        7.44 o   0.3867E-03
  -2   8  22     2336.49     2195.76       22.97 o   0.3456E-04
  -1   8  22      108.47      109.75        6.92 o   0.7642E-03
   0   8  22      134.87      234.02        7.30 o   0.3963E-03
   1   8  22       49.93       33.22        7.94 o   0.2009E-02
   2   8  22     2565.54     2561.69       27.32 o   0.2982E-04
   3   8  22      235.30      283.24        9.07 o   0.3048E-03
   4   8  22     1066.51     1148.19       16.35 o   0.7082E-04
   5   8  22      687.90      800.07       12.35 o   0.1058E-03
   6   8  22      931.11      819.84       12.84 o   0.9589E-04
   7   8  22     1823.28     1818.28       17.15 o   0.4332E-04
   8   8  22      124.97      125.35        4.61 o   0.6838E-03
  -8   9  22      445.94      545.65        8.45 o   0.1631E-03
  -7   9  22      114.85      134.50        5.04 o   0.6569E-03
  -6   9  22     1118.55     1010.00       11.67 o   0.7707E-04
  -5   9  22     2927.37     2690.75       22.68 o   0.2755E-04
  -4   9  22      570.52      553.88       10.86 o   0.1466E-03
  -3   9  22      133.70      155.90        7.09 o   0.5724E-03
  -2   9  22      601.11      588.83       12.14 o   0.1340E-03
  -1   9  22     2730.72     2345.37       26.38 o   0.3122E-04
   0   9  22       46.30       56.91        6.80 o   0.1468E-02
   1   9  22     2498.38     2167.12       27.90 o   0.3384E-04
   2   9  22      593.82      557.38       12.96 o   0.1391E-03
   3   9  22      399.97      480.33       11.00 o   0.1822E-03
   4   9  22      535.72      531.40       11.74 o   0.1533E-03
   5   9  22     2624.58     2440.28       23.39 o   0.3072E-04
   6   9  22      919.16      875.29       12.70 o   0.9062E-04
   7   9  22       19.99       27.92        3.93 o   0.3262E-02
   8   9  22      386.55      457.91        7.21 o   0.1931E-03
   9   9  22       25.80       31.88        3.87 o   0.2747E-02
  -8  10  22      153.88      166.46        5.43 o   0.5120E-03
  -7  10  22      110.66       67.60        4.70 o   0.1009E-02
  -6  10  22      688.25      581.88        9.31 o   0.1319E-03
  -5  10  22      123.44       93.63        5.50 o   0.8096E-03
  -4  10  22      326.94      365.81        7.20 o   0.2375E-03
  -3  10  22      179.29      195.22        5.79 o   0.4305E-03
  -2  10  22     1080.06      948.32       14.74 o   0.8074E-04
  -1  10  22      153.59      155.00        8.44 o   0.5449E-03
   0  10  22      101.80       37.45        6.69 o   0.1351E-02
   1  10  22       99.93      147.54        7.20 o   0.6438E-03
   2  10  22     1490.99     1367.11       18.04 o   0.5601E-04
   3  10  22       75.71      118.73        6.13 o   0.7631E-03
   4  10  22      598.23      689.89       10.91 o   0.1245E-03
   5  10  22      236.93      220.63        6.17 o   0.3712E-03
   6  10  22      726.38      586.35        9.74 o   0.1291E-03
   7  10  22       99.79       68.57        4.41 o   0.1057E-02
   8  10  22      101.26       91.20        5.12 o   0.8667E-03
  -7  11  22      598.13      530.56       11.22 o   0.1489E-03
  -6  11  22      471.93      535.17        8.19 o   0.1587E-03
  -5  11  22       60.59       41.53        3.95 o   0.1675E-02
  -4  11  22      704.39      566.03        9.76 o   0.1365E-03
  -3  11  22      269.02      342.61        6.74 o   0.2681E-03
  -2  11  22      620.64      422.50       11.85 o   0.1642E-03
  -1  11  22      654.02      634.28       10.33 o   0.1256E-03
   0  11  22      453.25      399.80        7.99 o   0.1978E-03
   1  11  22      860.45      840.47       10.96 o   0.9474E-04
   2  11  22      423.27      263.30        8.42 o   0.2564E-03
   3  11  22      193.56      246.10        6.76 o   0.3741E-03
   4  11  22      887.52      714.91       11.36 o   0.1070E-03
   5  11  22       22.82       13.54        3.05 o   0.4887E-02
   6  11  22      389.40      415.04        8.13 o   0.2026E-03
   7  11  22      425.82      381.40       11.02 o   0.2068E-03
  -5  12  22      231.34      235.42       12.41 o   0.3397E-03
  -4  12  22      131.82      148.31        5.74 o   0.5636E-03
  -3  12  22      780.75      630.37       11.14 o   0.1197E-03
  -2  12  22      211.78      216.21        6.54 o   0.3919E-03
  -1  12  22     1679.99     1699.57       13.83 o   0.4696E-04
   0  12  22        6.02        8.58        3.29 o   0.9644E-02
   1  12  22     1270.94     1218.32       13.82 o   0.6520E-04
   2  12  22      278.55      283.92        7.07 o   0.2979E-03
   3  12  22      954.19      741.95       10.56 o   0.9996E-04
   4  12  22       91.02      107.88        3.92 o   0.7849E-03
   5  12  22      231.16      242.20        6.47 o   0.3469E-03
  -1  13  22      255.59      249.00       14.75 o   0.3145E-03
   0  13  22      204.44      294.69        6.61 o   0.3246E-03
   1  13  22      238.05      216.00        8.11 o   0.3685E-03
   0   1  23       25.09       20.37        6.34 o   0.3054E-02
   1   1  23       55.97       15.19        5.97 o   0.2879E-02
  -1   2  23     2252.30     2335.30       22.10 o   0.3373E-04
   0   2  23     1709.22     1936.55       19.56 o   0.4160E-04
   1   2  23     2202.12     2214.05       21.53 o   0.3538E-04
   2   2  23        8.48        6.08        5.29 o   0.8247E-02
  -2   3  23     1310.95     1223.11       16.80 o   0.6351E-04
  -1   3  23      840.74      930.22       13.79 o   0.8979E-04
   0   3  23      761.12      755.86       13.95 o   0.1065E-03
   1   3  23      831.37      886.67       12.71 o   0.9391E-04
   2   3  23     1071.08     1025.24       13.94 o   0.7732E-04
   3   3  23     5116.84     4537.77       36.04 o   0.1516E-04
  -3   4  23     1727.52     1836.56       17.56 o   0.4393E-04
  -2   4  23     1350.36     1459.11       15.79 o   0.5621E-04
  -1   4  23     3622.53     3965.64       25.82 o   0.1928E-04
   0   4  23     1283.38     1158.40       16.55 o   0.6574E-04
   1   4  23     3242.36     3514.21       26.25 o   0.2191E-04
   2   4  23     1525.74     1710.52       16.89 o   0.4808E-04
   3   4  23     1738.29     1879.80       16.30 o   0.4319E-04
   4   4  23     2893.26     2825.28       25.67 o   0.2687E-04
  -4   5  23      868.48      777.77       13.20 o   0.9970E-04
  -3   5  23     1079.37      972.72       14.05 o   0.7942E-04
  -2   5  23      474.92      639.91        9.58 o   0.1387E-03
  -1   5  23      371.55      390.21        9.14 o   0.2144E-03
   0   5  23      841.20      517.77       12.66 o   0.1265E-03
   1   5  23      259.39      281.03        8.16 o   0.3043E-03
   2   5  23      522.26      650.24       10.34 o   0.1335E-03
   3   5  23     1029.43      983.78       12.70 o   0.8056E-04
   4   5  23      760.76      619.87       12.92 o   0.1212E-03
   5   5  23     1597.95     1609.04       17.81 o   0.4867E-04
  -5   6  23     2419.04     2027.10       21.85 o   0.3633E-04
  -4   6  23      858.15      899.61       12.85 o   0.9219E-04
  -3   6  23     1291.87     1445.58       16.92 o   0.5628E-04
  -2   6  23      135.20       90.08        6.73 o   0.7766E-03
  -1   6  23      752.64      632.88       12.46 o   0.1197E-03
   0   6  23     2538.71     2331.12       23.31 o   0.3166E-04
   1   6  23     1030.46      914.59       14.20 o   0.8365E-04
   2   6  23      183.82      131.45        6.86 o   0.5451E-03
   3   6  23     1081.19     1218.76       15.04 o   0.6755E-04
   4   6  23      835.65      875.04       13.56 o   0.9443E-04
   5   6  23     2295.30     1937.47       22.08 o   0.3819E-04
   6   6  23     1218.98     1376.21       15.34 o   0.5986E-04
  -6   7  23      189.73      228.05        6.90 o   0.3912E-03
  -5   7  23      204.32      127.19        7.28 o   0.5330E-03
  -4   7  23      876.56      968.46       14.13 o   0.8503E-04
  -3   7  23      608.04      489.34       11.70 o   0.1533E-03
  -2   7  23     1015.73     1008.26       13.98 o   0.7860E-04
  -1   7  23      854.73     1125.17       13.16 o   0.7791E-04
   0   7  23      809.56      819.14       13.12 o   0.9689E-04
   1   7  23      971.01     1146.45       15.39 o   0.7383E-04
   2   7  23     1309.73     1301.89       18.58 o   0.5995E-04
   3   7  23      752.95      655.69       12.92 o   0.1172E-03
   4   7  23     1056.96     1121.11       15.81 o   0.7237E-04
   5   7  23      124.84       79.38        7.20 o   0.8549E-03
   6   7  23      423.74      434.84        8.66 o   0.1932E-03
   7   7  23     1655.18     1379.60       15.92 o   0.5395E-04
  -7   8  23       98.72       75.88        4.61 o   0.1020E-02
  -6   8  23     2496.54     2767.61       19.69 o   0.2900E-04
  -5   8  23     1498.47     1525.40       15.36 o   0.5210E-04
  -4   8  23      175.41      161.34        7.30 o   0.4972E-03
  -3   8  23      256.30      204.08        8.76 o   0.3650E-03
  -2   8  23      195.88      371.04        7.78 o   0.2503E-03
  -1   8  23     2311.43     2358.68       23.33 o   0.3309E-04
   0   8  23      628.40     1029.74       12.08 o   0.8828E-04
   1   8  23     2865.91     2826.41       29.09 o   0.2671E-04
   2   8  23      257.50      427.42        9.18 o   0.2107E-03
   3   8  23      313.82      269.70       11.12 o   0.2876E-03
   4   8  23      234.73      173.41        8.85 o   0.4253E-03
   5   8  23     1207.33     1245.32       14.56 o   0.6477E-04
   6   8  23     2436.21     2642.77       22.33 o   0.3018E-04
   7   8  23      123.73      111.16        5.15 o   0.7280E-03
   8   8  23       42.40        7.70        3.68 o   0.4293E-02
  -8   9  23      250.85      213.57        6.42 o   0.3629E-03
  -7   9  23      260.06      176.29        6.05 o   0.4019E-03
  -6   9  23      201.19      256.21        5.87 o   0.3598E-03
  -5   9  23      514.79      572.04        8.09 o   0.1487E-03
  -4   9  23       39.32       55.00        4.37 o   0.1795E-02
  -3   9  23      255.06      353.66        7.88 o   0.2461E-03
  -2   9  23     3423.72     3300.08       29.41 o   0.2238E-04
  -1   9  23      605.15      444.19       12.33 o   0.1599E-03
   0   9  23      272.65      251.88       10.62 o   0.3061E-03
   1   9  23      359.22      246.66       10.81 o   0.2792E-03
   2   9  23     2819.44     2728.79       27.43 o   0.2754E-04
   3   9  23      170.95      268.29        8.81 o   0.3291E-03
   4   9  23      106.92      102.59        6.49 o   0.8273E-03
   5   9  23      442.48      492.54        8.29 o   0.1722E-03
   6   9  23      227.25      303.00        6.59 o   0.3044E-03
   7   9  23      228.49      173.39        6.10 o   0.4207E-03
   8   9  23       92.21       76.89        4.08 o   0.1002E-02
   9   9  23       70.07      105.82        6.61 o   0.8439E-03
  -7  10  23      223.02      289.12        5.45 o   0.3160E-03
  -6  10  23       22.13       25.66        3.90 o   0.3164E-02
  -5  10  23      421.89      284.33        8.00 o   0.2520E-03
  -4  10  23       26.84       16.42        4.30 o   0.4278E-02
  -3  10  23      368.64      423.08        7.60 o   0.2038E-03
  -2  10  23      817.09      721.12       12.97 o   0.1075E-03
  -1  10  23      709.43      725.73       11.85 o   0.1113E-03
   0  10  23      283.24      246.80        7.59 o   0.3141E-03
   1  10  23      755.74      857.96       13.02 o   0.9687E-04
   2  10  23      903.22      794.53       13.02 o   0.9760E-04
   3  10  23      513.25      515.53       10.76 o   0.1592E-03
   4  10  23      178.97      147.54        6.95 o   0.5119E-03
   5  10  23      593.03      423.17        8.65 o   0.1727E-03
   6  10  23      121.20      134.97        4.66 o   0.6275E-03
   7  10  23      131.86      151.42        4.45 o   0.5873E-03
  -6  11  23       14.70       22.01        5.45 o   0.3402E-02
  -5  11  23      321.65      243.37        8.72 o   0.3037E-03
  -4  11  23       31.98       28.48        3.97 o   0.2591E-02
  -3  11  23       21.43       24.87        3.90 o   0.3544E-02
  -2  11  23      202.02      120.74        7.00 o   0.5433E-03
  -1  11  23      529.66      487.90        8.48 o   0.1600E-03
   0  11  23     4251.91     4879.21       21.74 o   0.1563E-04
   1  11  23      927.73      869.56       11.33 o   0.8957E-04
   2  11  23      191.02      109.40        6.07 o   0.5902E-03
   3  11  23       39.56       52.85        4.06 o   0.1635E-02
   4  11  23       29.28       50.81        3.41 o   0.1774E-02
   5  11  23      129.43       99.08        4.36 o   0.7736E-03
   6  11  23       11.74        6.74        3.17 o   0.7486E-02
  -4  12  23      962.01      941.32       16.76 o   0.8443E-04
  -3  12  23      430.85      483.60        8.43 o   0.1763E-03
  -2  12  23      489.30      418.99        8.49 o   0.1832E-03
  -1  12  23      808.66      725.86       12.07 o   0.1088E-03
   0  12  23     1031.89      935.87       12.15 o   0.8150E-04
   1  12  23      681.25      624.70        9.00 o   0.1288E-03
   2  12  23      644.75      534.20        9.20 o   0.1420E-03
   3  12  23      520.78      600.43        7.38 o   0.1427E-03
   4  12  23      636.79      612.41       10.99 o   0.1316E-03
   0   0  24      906.48     1197.28       32.66 o   0.6595E-04
   0   1  24     1838.62     1908.23       21.92 o   0.4143E-04
   1   1  24       28.60        3.86        5.88 o   0.6032E-02
  -1   2  24      329.93      286.77        9.62 o   0.2811E-03
   0   2  24       39.38       77.08        6.38 o   0.1141E-02
   1   2  24      380.71      334.44        9.57 o   0.2406E-03
   2   2  24       77.81       92.76        6.23 o   0.1052E-02
  -2   3  24     2983.37     2850.81       27.00 o   0.2646E-04
  -1   3  24      584.81      594.78       11.93 o   0.1395E-03
   0   3  24       38.71       13.07        6.49 o   0.3246E-02
   1   3  24      429.74      453.02       10.64 o   0.1865E-03
   2   3  24     3365.67     3375.64       26.98 o   0.2242E-04
   3   3  24       44.39       34.46        5.60 o   0.1955E-02
  -3   4  24     1034.95     1122.60       13.21 o   0.7203E-04
  -2   4  24      336.86      378.87        7.92 o   0.2288E-03
  -1   4  24      764.49      805.22       12.08 o   0.1019E-03
   0   4  24      546.59      660.63       10.57 o   0.1301E-03
   1   4  24      805.81      747.22       13.01 o   0.1053E-03
   2   4  24      342.19      438.58        8.59 o   0.2039E-03
   3   4  24     1033.04     1230.29       14.15 o   0.6715E-04
   4   4  24       65.30       64.65        5.51 o   0.1181E-02
  -4   5  24      365.84      339.82        9.26 o   0.2341E-03
  -3   5  24     3916.11     3741.58       29.19 o   0.1958E-04
  -2   5  24     1648.71     1894.38       16.93 o   0.4313E-04
  -1   5  24     1394.63     1476.79       15.98 o   0.5467E-04
   0   5  24       20.74       27.36        5.39 o   0.2461E-02
   1   5  24     1427.24     1455.08       16.81 o   0.5481E-04
   2   5  24     1472.96     1742.66       16.39 o   0.4746E-04
   3   5  24     3735.06     3549.18       27.98 o   0.2071E-04
   4   5  24      298.08      225.29        8.28 o   0.3285E-03
   5   5  24       71.83       87.56        6.38 o   0.9861E-03
  -5   6  24      527.99      572.60        9.96 o   0.1460E-03
  -4   6  24      125.41       67.08        6.98 o   0.9491E-03
  -3   6  24      363.17      351.03        9.40 o   0.2291E-03
  -2   6  24      737.74      642.15       11.72 o   0.1191E-03
  -1   6  24      946.30      992.05       13.52 o   0.8130E-04
   0   6  24       20.62        8.67        5.39 o   0.5486E-02
   1   6  24      838.86      909.10       13.30 o   0.8979E-04
   2   6  24      696.19      573.89       11.49 o   0.1309E-03
   3   6  24      287.86      284.15        8.11 o   0.2881E-03
   4   6  24      153.34      104.37        7.37 o   0.6758E-03
   5   6  24      513.37      560.56       10.51 o   0.1490E-03
   6   6  24        5.21       14.70        5.34 o   0.6623E-02
  -6   7  24     1281.29     1114.18       14.12 o   0.6963E-04
  -5   7  24     2876.04     2832.74       23.93 o   0.2687E-04
  -4   7  24      198.68      273.50        7.61 o   0.3264E-03
  -3   7  24     1060.94     1014.93       15.12 o   0.7930E-04
  -2   7  24       78.91      112.73        6.20 o   0.7840E-03
  -1   7  24      454.70      605.10       10.06 o   0.1425E-03
   0   7  24     1295.88     1078.15       16.46 o   0.7074E-04
   1   7  24      626.70      831.65       12.70 o   0.1031E-03
   2   7  24       28.20       42.05        5.93 o   0.2095E-02
   3   7  24     1144.08     1029.13       15.46 o   0.7639E-04
   4   7  24      377.42      427.14        9.43 o   0.1974E-03
   5   7  24     2755.94     2802.01       25.53 o   0.2742E-04
   6   7  24     1171.62     1049.85       13.36 o   0.7491E-04
   7   7  24      361.06      492.01        7.20 o   0.1823E-03
  -7   8  24      105.11      149.20        4.61 o   0.6465E-03
  -6   8  24      112.25       96.52        5.04 o   0.7889E-03
  -5   8  24     2372.76     2200.40       18.75 o   0.3441E-04
  -4   8  24      329.30      302.68        8.96 o   0.2616E-03
  -3   8  24      807.81      743.52       13.42 o   0.1070E-03
  -2   8  24     1867.72     1746.83       19.19 o   0.4394E-04
  -1   8  24       41.06      104.28        5.65 o   0.9321E-03
   0   8  24      414.93      609.92       10.58 o   0.1511E-03
   1   8  24      101.53      119.96        6.90 o   0.6786E-03
   2   8  24     1738.81     1618.51       21.47 o   0.4727E-04
   3   8  24      930.71      919.17       16.09 o   0.8764E-04
   4   8  24      250.73      241.45        8.38 o   0.3330E-03
   5   8  24     2480.95     2197.83       21.72 o   0.3378E-04
   6   8  24      172.66      154.77        6.25 o   0.4959E-03
   7   8  24       95.13      108.77        4.57 o   0.8253E-03
   8   8  24        5.10        4.57        3.25 o   0.1567E-01
  -8   9  24      246.62      305.68        6.84 o   0.3028E-03
  -7   9  24       18.70       17.91        3.45 o   0.4830E-02
  -6   9  24       92.65      123.14        4.16 o   0.7210E-03
  -5   9  24      786.68      692.39        9.69 o   0.1142E-03
  -4   9  24       87.81       39.43        4.68 o   0.1526E-02
  -3   9  24       76.93       53.77        5.01 o   0.1354E-02
  -2   9  24      763.52      815.20       12.70 o   0.1014E-03
  -1   9  24     1210.15     1222.95       18.27 o   0.6501E-04
   0   9  24       20.13       21.89        5.45 o   0.3531E-02
   1   9  24     1191.27     1245.81       18.48 o   0.6449E-04
   2   9  24      509.03      604.68       10.89 o   0.1424E-03
   3   9  24       65.93       52.82        5.72 o   0.1434E-02
   4   9  24       63.11       94.11        5.72 o   0.9853E-03
   5   9  24      847.28      759.09       10.68 o   0.1048E-03
   6   9  24      202.80      173.77        6.09 o   0.4462E-03
   7   9  24        9.32        6.54        3.19 o   0.1001E-01
   8   9  24      238.35      269.22        6.02 o   0.3379E-03
  -7  10  24      499.00      483.69       10.70 o   0.1707E-03
  -6  10  24       59.02       55.13        4.18 o   0.1585E-02
  -5  10  24     1044.63      892.00       13.96 o   0.8430E-04
  -4  10  24      306.25      361.60        6.97 o   0.2366E-03
  -3  10  24       20.92        1.55        4.36 o   0.9353E-02
  -2  10  24      577.58      476.99       10.41 o   0.1597E-03
  -1  10  24      163.24      178.43        5.82 o   0.4826E-03
   0  10  24      161.83      156.65        5.65 o   0.5198E-03
   1  10  24       37.40       57.27        4.38 o   0.1634E-02
   2  10  24      651.61      514.83       10.05 o   0.1456E-03
   3  10  24       70.72       49.65        5.05 o   0.1357E-02
   4  10  24      168.64      242.84        6.03 o   0.3707E-03
   5  10  24      684.42      550.46        9.42 o   0.1353E-03
   6  10  24        7.37       19.40        3.14 o   0.6703E-02
   7  10  24      252.63      258.47        6.81 o   0.3296E-03
  -5  11  24      415.59      441.95        9.35 o   0.1870E-03
  -4  11  24       93.75      135.20        4.89 o   0.6872E-03
  -3  11  24      251.41      250.04        7.92 o   0.3231E-03
  -2  11  24      130.47      182.37        6.38 o   0.4716E-03
  -1  11  24      138.93      191.02        5.24 o   0.4625E-03
   0  11  24      753.55      699.08        9.15 o   0.1156E-03
   1  11  24      183.91      216.20        5.06 o   0.3949E-03
   2  11  24      111.37      138.89        4.50 o   0.6018E-03
   3  11  24      459.09      366.77        7.51 o   0.2055E-03
   4  11  24      163.27      213.38        4.32 o   0.4226E-03
   5  11  24      520.97      551.69        8.83 o   0.1512E-03
  -3  12  24      233.86      258.88        8.39 o   0.3287E-03
  -2  12  24     1140.35      948.42       14.68 o   0.7880E-04
  -1  12  24       17.19        6.44        3.53 o   0.8373E-02
   0  12  24      590.07      721.15       10.06 o   0.1191E-03
   1  12  24        5.58       10.97        3.65 o   0.9605E-02
   2  12  24      978.58      764.10       13.08 o   0.9580E-04
   3  12  24      291.07      320.73       16.15 o   0.2528E-03
   0   1  25      146.10      100.82        7.84 o   0.6507E-03
   1   1  25    14608.28    14390.17       80.65 o   0.3956E-05
  -1   2  25     2569.84     2191.35       23.85 o   0.3307E-04
   0   2  25      269.52      180.17        8.10 o   0.3960E-03
   1   2  25     2621.64     2159.10       23.11 o   0.3321E-04
   2   2  25      425.17      399.79        9.34 o   0.2026E-03
  -2   3  25     1224.80     1023.93       16.95 o   0.7144E-04
  -1   3  25     3248.54     3611.71       29.08 o   0.2146E-04
   0   3  25       73.48       22.35        6.65 o   0.2084E-02
   1   3  25     3411.33     3776.21       28.98 o   0.2042E-04
   2   3  25     1330.33     1136.75       16.68 o   0.6485E-04
   3   3  25       37.28       30.31        5.24 o   0.2242E-02
  -3   4  25     1646.39     1741.47       17.16 o   0.4586E-04
  -2   4  25      526.45      410.44        9.74 o   0.1816E-03
  -1   4  25      321.92      402.15        8.74 o   0.2145E-03
   0   4  25      360.63      580.94        9.29 o   0.1604E-03
   1   4  25      429.45      546.60        9.94 o   0.1579E-03
   2   4  25      599.19      531.03       11.35 o   0.1461E-03
   3   4  25     2046.08     2102.50       20.45 o   0.3714E-04
   4   4  25       25.42       70.02        5.23 o   0.1378E-02
  -4   5  25     1574.68     1650.33       18.02 o   0.4881E-04
  -3   5  25     2652.66     2644.75       25.52 o   0.2873E-04
  -2   5  25       70.33      103.54        5.76 o   0.9412E-03
  -1   5  25     1054.19     1301.89       14.87 o   0.6454E-04
   0   5  25      156.98      211.66        6.73 o   0.4107E-03
   1   5  25     1135.37     1374.65       15.34 o   0.6068E-04
   2   5  25       65.81       78.73        5.18 o   0.1189E-02
   3   5  25     2632.00     2810.33       22.58 o   0.2765E-04
   4   5  25     1715.56     1777.31       18.37 o   0.4498E-04
   5   5  25     1698.04     2172.22       18.03 o   0.3869E-04
  -5   6  25      118.90      134.36        5.80 o   0.6188E-03
  -4   6  25      497.91      389.18       10.79 o   0.1912E-03
  -3   6  25     1176.45     1201.87       15.39 o   0.6599E-04
  -2   6  25      150.55      194.19        6.41 o   0.4694E-03
  -1   6  25      682.22      588.33       11.61 o   0.1307E-03
   0   6  25      375.53      265.39        8.69 o   0.2674E-03
   1   6  25      691.72      614.80       11.88 o   0.1261E-03
   2   6  25       74.04      105.20        5.84 o   0.8854E-03
   3   6  25     1128.44     1094.00       14.89 o   0.7158E-04
   4   6  25      342.56      324.11        9.18 o   0.2465E-03
   5   6  25      218.76      236.88        7.72 o   0.3455E-03
   6   6  25      936.36      756.02       12.50 o   0.9697E-04
  -6   7  25       53.56       25.08        4.62 o   0.2491E-02
  -5   7  25      741.25      846.39       10.01 o   0.9829E-04
  -4   7  25      781.58      932.29       12.08 o   0.9160E-04
  -3   7  25      204.63      235.53        7.74 o   0.3619E-03
  -2   7  25       84.12      123.25        6.66 o   0.6864E-03
  -1   7  25      260.49      254.99        8.19 o   0.3109E-03
   0   7  25      591.27      756.14       11.67 o   0.1152E-03
   1   7  25      221.33      199.52        8.74 o   0.3817E-03
   2   7  25       60.92       85.44        6.26 o   0.9435E-03
   3   7  25      154.76      195.89        6.74 o   0.4490E-03
   4   7  25      715.35      839.56       12.31 o   0.1008E-03
   5   7  25      899.18      965.07       12.95 o   0.8402E-04
   6   7  25       33.60        4.20        4.51 o   0.5520E-02
   7   7  25      801.33      713.02       10.06 o   0.1106E-03
  -7   8  25      404.07      579.76        6.62 o   0.1513E-03
  -6   8  25      127.34      158.74        4.98 o   0.5617E-03
  -5   8  25       44.48       64.27        4.29 o   0.1324E-02
  -4   8  25      325.80      282.50        7.32 o   0.2738E-03
  -3   8  25       13.99       32.34        5.05 o   0.2921E-02
  -2   8  25      352.31      322.63        9.06 o   0.2450E-03
  -1   8  25      254.23      143.58        7.80 o   0.4553E-03
   0   8  25      954.39      922.93       15.83 o   0.8589E-04
   1   8  25      223.68      133.83        8.01 o   0.4988E-03
   2   8  25      331.88      302.50        9.53 o   0.2597E-03
   3   8  25       42.21       41.79        5.35 o   0.1867E-02
   4   8  25      428.04      391.70        9.19 o   0.2001E-03
   5   8  25       20.42       47.11        4.52 o   0.1932E-02
   6   8  25      189.96      220.14        5.87 o   0.3944E-03
   7   8  25      560.26      753.38        7.83 o   0.1146E-03
   8   8  25       64.47       64.71        3.60 o   0.1328E-02
  -7   9  25       13.10       20.64        3.29 o   0.4313E-02
  -6   9  25      723.81      667.10        9.25 o   0.1198E-03
  -5   9  25      128.32      158.11        5.40 o   0.5575E-03
  -4   9  25      202.16      212.10        6.29 o   0.3933E-03
  -3   9  25       87.67       70.55        5.29 o   0.1096E-02
  -2   9  25     1925.67     1697.62       20.26 o   0.4447E-04
  -1   9  25      623.04      606.15       10.02 o   0.1310E-03
   0   9  25      126.59      208.81        6.21 o   0.4598E-03
   1   9  25      447.88      394.00        9.09 o   0.1959E-03
   2   9  25     1797.59     1587.42       18.49 o   0.4780E-04
   3   9  25      210.57      157.03        7.40 o   0.4739E-03
   4   9  25       94.61      109.28        5.08 o   0.7910E-03
   5   9  25       52.44       89.88        4.54 o   0.1060E-02
   6   9  25      605.63      514.00        9.44 o   0.1510E-03
   7   9  25       63.37       72.01        3.76 o   0.1136E-02
  -6  10  25      309.86      295.30        8.23 o   0.2745E-03
  -5  10  25      210.73      199.84        6.97 o   0.4012E-03
  -4  10  25       72.52       48.09        5.48 o   0.1398E-02
  -3  10  25      116.60       66.88        5.69 o   0.9352E-03
  -2  10  25     1916.15     2083.78       21.68 o   0.3822E-04
  -1  10  25      667.40      689.64       10.73 o   0.1186E-03
   0  10  25     1529.77     1708.59       15.64 o   0.4791E-04
   1  10  25      721.43      781.69        9.75 o   0.1067E-03
   2  10  25     2011.26     2347.14       19.13 o   0.3462E-04
   3  10  25      175.34      109.82        6.16 o   0.5985E-03
   4  10  25      185.54      122.67        5.40 o   0.5658E-03
   5  10  25      122.13      116.19        4.83 o   0.7025E-03
   6  10  25      307.35      324.10        6.34 o   0.2625E-03
  -4  11  25      589.98      595.59       11.38 o   0.1393E-03
  -3  11  25      111.76       98.27        5.57 o   0.8608E-03
  -2  11  25      602.41      585.79       11.35 o   0.1334E-03
  -1  11  25      212.63      127.88        6.46 o   0.5247E-03
   0  11  25      211.86      190.59        5.50 o   0.4183E-03
   1  11  25      169.48       97.28        4.28 o   0.6798E-03
   2  11  25      304.91      312.70        6.01 o   0.2564E-03
   3  11  25      121.89       80.58        3.79 o   0.9424E-03
   4  11  25      521.59      495.13        8.15 o   0.1658E-03
   0  12  25        2.67       16.45        3.76 o   0.4927E-02
   0   1  26     3370.13     4067.23       29.78 o   0.1926E-04
   1   1  26      202.56      212.46        8.55 o   0.3893E-03
  -1   2  26      698.75      700.55       12.21 o   0.1173E-03
   0   2  26      363.93      316.89        9.24 o   0.2461E-03
   1   2  26      583.56      529.42       10.72 o   0.1514E-03
   2   2  26      110.88       22.33        5.80 o   0.1507E-02
  -2   3  26      614.49      618.79       11.36 o   0.1315E-03
  -1   3  26       23.54       23.48        5.42 o   0.3491E-02
   0   3  26     2082.00     2098.51       22.84 o   0.3691E-04
   1   3  26       77.19       76.40        5.76 o   0.1091E-02
   2   3  26      701.70      708.62       11.89 o   0.1148E-03
   3   3  26       83.03        7.15        6.04 o   0.2391E-02
  -3   4  26     1209.82     1298.84       14.30 o   0.6315E-04
  -2   4  26      636.10      515.66       11.23 o   0.1495E-03
  -1   4  26     1915.48     1913.90       18.75 o   0.4076E-04
   0   4  26      737.77      741.88       13.11 o   0.1112E-03
   1   4  26     1911.92     2013.79       19.78 o   0.3923E-04
   2   4  26      747.55      694.04       11.73 o   0.1159E-03
   3   4  26      990.39     1107.57       12.85 o   0.7560E-04
   4   4  26     4601.56     5250.99       30.06 o   0.1438E-04
  -4   5  26      852.13      844.00       13.21 o   0.9395E-04
  -3   5  26      387.89      357.37       10.19 o   0.2194E-03
  -2   5  26     1129.69     1400.68       15.39 o   0.5934E-04
  -1   5  26      840.28      769.28       12.32 o   0.1023E-03
   0   5  26      143.37       40.94        6.53 o   0.1160E-02
   1   5  26     1008.88      893.11       13.85 o   0.8646E-04
   2   5  26     1259.87     1504.60       15.64 o   0.5446E-04
   3   5  26      458.65      348.78        9.64 o   0.2106E-03
   4   5  26      942.72      872.32       13.71 o   0.8874E-04
   5   5  26       26.70       26.58        5.53 o   0.2894E-02
  -5   6  26       67.67      108.16        5.59 o   0.8071E-03
  -4   6  26      689.60      605.25       12.88 o   0.1283E-03
  -3   6  26      822.22      839.98       13.35 o   0.9565E-04
  -2   6  26      235.99      214.87        8.40 o   0.3492E-03
  -1   6  26     2104.19     2504.00       19.98 o   0.3233E-04
   0   6  26     1113.31     1203.05       14.25 o   0.6762E-04
   1   6  26     2228.38     2490.21       20.97 o   0.3182E-04
   2   6  26      206.18      189.52        7.33 o   0.3992E-03
   3   6  26      536.41      614.53       10.13 o   0.1369E-03
   4   6  26      740.37      632.45       12.09 o   0.1224E-03
   5   6  26       44.70       75.41        5.01 o   0.1183E-02
   6   6  26      251.94      181.05        6.95 o   0.3774E-03
  -6   7  26       63.97      105.35        4.29 o   0.8553E-03
  -5   7  26      338.86      277.91        7.61 o   0.2752E-03
  -4   7  26     1489.76     1258.83       15.53 o   0.5780E-04
  -3   7  26      465.87      408.72       10.55 o   0.1940E-03
  -2   7  26      298.65      196.51        9.90 o   0.3472E-03
  -1   7  26      495.63      594.83       11.02 o   0.1433E-03
   0   7  26     1301.62      975.55       16.78 o   0.7425E-04
   1   7  26      416.52      508.07       10.21 o   0.1692E-03
   2   7  26      197.71      131.18        8.17 o   0.5249E-03
   3   7  26      443.16      373.56       10.13 o   0.2097E-03
   4   7  26     1281.34     1104.66       14.78 o   0.6641E-04
   5   7  26      222.96      212.55        6.71 o   0.3791E-03
   6   7  26       35.35       43.52        4.26 o   0.1850E-02
   7   7  26      520.75      564.00        7.59 o   0.1524E-03
  -7   8  26      268.07      220.91        5.38 o   0.3519E-03
  -6   8  26       35.60       84.25        3.48 o   0.1196E-02
  -5   8  26      181.11      218.82        5.83 o   0.3954E-03
  -4   8  26      249.60      268.77        6.53 o   0.3102E-03
  -3   8  26       47.88       51.22        4.61 o   0.1583E-02
  -2   8  26      318.63      336.30        8.57 o   0.2462E-03
  -1   8  26       56.81       53.17        5.01 o   0.1427E-02
   0   8  26      148.50       50.93        6.71 o   0.9981E-03
   1   8  26       44.99       32.62        4.85 o   0.2074E-02
   2   8  26      345.75      365.69        8.14 o   0.2279E-03
   3   8  26       96.94       80.94        5.96 o   0.9248E-03
   4   8  26      146.78      163.89        5.97 o   0.5052E-03
   5   8  26      128.45      181.24        5.51 o   0.4960E-03
   6   8  26       64.54       94.55        4.30 o   0.9514E-03
   7   8  26      466.74      414.74        7.56 o   0.1904E-03
   8   8  26     1363.95     1584.55       16.80 o   0.5223E-04
  -7   9  26      306.81      246.10        8.98 o   0.3195E-03
  -6   9  26      143.32      133.50        4.82 o   0.6100E-03
  -5   9  26      381.89      258.84        7.45 o   0.2733E-03
  -4   9  26      461.03      469.98        8.38 o   0.1751E-03
  -3   9  26      322.97      316.56        8.47 o   0.2554E-03
  -2   9  26      138.61      152.32        7.07 o   0.5409E-03
  -1   9  26      826.87      668.36       12.04 o   0.1114E-03
   0   9  26     1383.25     1567.12       15.44 o   0.5246E-04
   1   9  26      826.19      691.66       11.63 o   0.1095E-03
   2   9  26      136.15      143.73        5.75 o   0.5711E-03
   3   9  26      231.89      195.65        6.83 o   0.3939E-03
   4   9  26      358.60      377.56        7.44 o   0.2214E-03
   5   9  26      177.63      139.24        6.05 o   0.5412E-03
   6   9  26       58.64       70.90        3.61 o   0.1254E-02
   7   9  26      317.76      255.01        7.58 o   0.3083E-03
  -5  10  26      339.35      403.65        7.36 o   0.2220E-03
  -4  10  26       61.89       16.03        4.77 o   0.2526E-02
  -3  10  26      319.93      296.34        7.69 o   0.2730E-03
  -2  10  26      472.44      416.95        9.50 o   0.1865E-03
  -1  10  26      721.13      823.95       11.04 o   0.1007E-03
   0  10  26      130.68       96.87        4.78 o   0.7903E-03
   1  10  26      882.56      983.17       10.65 o   0.8374E-04
   2  10  26      466.81      465.66        7.88 o   0.1756E-03
   3  10  26      234.35      240.99        5.47 o   0.3503E-03
   4  10  26       58.17       26.35        3.99 o   0.2180E-02
   5  10  26      438.15      500.41        7.13 o   0.1773E-03
  -3  11  26      443.58      552.01       10.18 o   0.1608E-03
  -2  11  26      170.14      108.15        6.23 o   0.6151E-03
  -1  11  26      353.10      300.71        9.13 o   0.2546E-03
   0  11  26       12.49       22.60        3.88 o   0.3875E-02
   1  11  26      338.54      323.10        6.17 o   0.2493E-03
   2  11  26      152.52      132.34        4.44 o   0.5743E-03
   3  11  26      352.48      401.11        7.49 o   0.2195E-03
   0   1  27      285.08      374.15        8.31 o   0.2362E-03
   1   1  27      191.47      333.59        7.28 o   0.2753E-03
  -1   2  27     1409.10     1427.95       16.26 o   0.5558E-04
   0   2  27     2329.62     2687.74       21.38 o   0.3086E-04
   1   2  27     1557.28     1465.24       17.42 o   0.5276E-04
   2   2  27       44.05      123.21        5.09 o   0.7760E-03
  -2   3  27     2266.56     2045.82       22.02 o   0.3678E-04
  -1   3  27       11.94       47.73        5.41 o   0.2113E-02
   0   3  27      139.78       74.41        6.80 o   0.8676E-03
   1   3  27       25.15       53.74        5.12 o   0.1713E-02
   2   3  27     1972.13     1796.17       19.92 o   0.4247E-04
   3   3  27      398.73      269.62        9.16 o   0.2645E-03
  -3   4  27      117.00      181.32        6.57 o   0.4987E-03
  -2   4  27      829.23     1024.06       12.79 o   0.8286E-04
  -1   4  27     1025.89      854.29       13.38 o   0.8792E-04
   0   4  27     2277.78     2079.81       21.79 o   0.3634E-04
   1   4  27     1195.75     1075.52       14.80 o   0.7123E-04
   2   4  27      845.00     1063.87       11.89 o   0.8032E-04
   3   4  27      129.12      232.55        6.51 o   0.4036E-03
   4   4  27      362.04      372.32        8.85 o   0.2284E-03
  -4   5  27      514.65      436.21       10.28 o   0.1752E-03
  -3   5  27      323.73      402.91        9.01 o   0.2007E-03
  -2   5  27       35.30       52.34        5.87 o   0.1759E-02
  -1   5  27      121.46      170.14        6.72 o   0.5174E-03
   0   5  27     2821.40     2422.14       25.26 o   0.2974E-04
   1   5  27       64.30       94.53        5.69 o   0.9407E-03
   2   5  27       60.09       65.21        5.39 o   0.1314E-02
   3   5  27      351.05      455.04        9.08 o   0.1804E-03
   4   5  27      454.21      363.53       10.47 o   0.2064E-03
   5   5  27      370.91      404.47        9.35 o   0.2063E-03
  -5   6  27      895.56      737.86       11.94 o   0.1017E-03
  -4   6  27      535.88      623.81        9.65 o   0.1374E-03
  -3   6  27      502.18      403.20       10.38 o   0.1876E-03
  -2   6  27     2579.46     2930.05       26.09 o   0.2683E-04
  -1   6  27      276.85      359.55        7.72 o   0.2459E-03
   0   6  27      114.61      101.46        6.09 o   0.7891E-03
   1   6  27      230.51      318.10        7.48 o   0.2828E-03
   2   6  27     2202.38     2498.99       21.57 o   0.3194E-04
   3   6  27      461.42      344.49        9.86 o   0.2143E-03
   4   6  27      631.59      688.37       10.41 o   0.1212E-03
   5   6  27      822.25      689.89       11.66 o   0.1095E-03
   6   6  27      268.30      375.84        6.56 o   0.2506E-03
  -6   7  27      280.64      251.11        6.30 o   0.3202E-03
  -5   7  27      337.85      291.40        7.42 o   0.2638E-03
  -4   7  27      342.63      437.91        7.55 o   0.2058E-03
  -3   7  27     1311.45     1067.17       14.73 o   0.6850E-04
  -2   7  27      164.27      184.63        6.77 o   0.4574E-03
  -1   7  27      978.77      997.51       15.63 o   0.8073E-04
   0   7  27       63.65       53.38        5.64 o   0.1366E-02
   1   7  27     1094.50     1023.96       15.58 o   0.7645E-04
   2   7  27       87.32      102.10        6.23 o   0.8366E-03
   3   7  27     1415.51     1207.21       15.18 o   0.6134E-04
   4   7  27      378.78      481.80        8.24 o   0.1876E-03
   5   7  27      244.07      195.51        6.65 o   0.3826E-03
   6   7  27      222.91      211.24        6.00 o   0.3887E-03
   7   7  27      769.13      516.02        8.71 o   0.1382E-03
  -7   8  27      425.88      428.66        7.37 o   0.1994E-03
  -6   8  27       80.96       63.16        3.88 o   0.1289E-02
  -5   8  27      537.95      591.80        8.52 o   0.1410E-03
  -4   8  27       31.66       38.96        3.98 o   0.2252E-02
  -3   8  27      161.18      164.61        5.68 o   0.5094E-03
  -2   8  27      157.33       56.93        6.18 o   0.8805E-03
  -1   8  27      534.16      625.25        9.39 o   0.1373E-03
   0   8  27      789.21      578.50       10.76 o   0.1213E-03
   1   8  27      649.00      759.29        9.46 o   0.1126E-03
   2   8  27      133.49       42.94        5.50 o   0.1088E-02
   3   8  27       86.42       85.63        4.84 o   0.9764E-03
   4   8  27       35.36       39.77        4.42 o   0.2171E-02
   5   8  27      325.25      359.99        7.46 o   0.2324E-03
   6   8  27       41.58       24.20        3.28 o   0.3132E-02
   7   8  27      368.34      353.48        6.64 o   0.2385E-03
  -6   9  27      491.89      441.43       11.13 o   0.1767E-03
  -5   9  27      778.04      779.08       11.63 o   0.1047E-03
  -4   9  27       12.45       47.33        4.69 o   0.2122E-02
  -3   9  27      601.47      649.81       11.02 o   0.1274E-03
  -2   9  27      355.69      284.26        9.06 o   0.2668E-03
  -1   9  27      158.41      213.09        6.49 o   0.4181E-03
   0   9  27       28.20       74.30        3.98 o   0.1389E-02
   1   9  27      125.97      174.06        5.02 o   0.5165E-03
   2   9  27      255.92      195.94        6.64 o   0.3861E-03
   3   9  27      433.55      532.54        7.64 o   0.1632E-03
   4   9  27       13.68       39.99        3.50 o   0.2466E-02
   5   9  27      801.68      836.06       10.80 o   0.9867E-04
   6   9  27      527.35      515.82        9.61 o   0.1563E-03
  -4  10  27      158.66      127.08        6.40 o   0.5871E-03
  -3  10  27      243.34      168.66        6.91 o   0.4152E-03
  -2  10  27      985.82      983.34       12.95 o   0.8166E-04
  -1  10  27      217.24      125.12        6.39 o   0.5140E-03
   0  10  27      199.81      198.95        5.31 o   0.4371E-03
   1  10  27      199.50      156.94        5.02 o   0.4702E-03
   2  10  27      963.41      939.89       11.26 o   0.8560E-04
   3  10  27      212.01      139.33        4.93 o   0.4954E-03
   4  10  27      222.81      197.49        5.18 o   0.3982E-03
  -1  11  27      613.19      596.57       11.93 o   0.1343E-03
   0  11  27     1480.42     1786.93       21.18 o   0.4651E-04
   1  11  27      762.54      733.58       13.65 o   0.1081E-03
   0   0  28     1593.87     1086.55       45.07 o   0.5640E-04
   0   1  28       84.66       50.00        5.79 o   0.1392E-02
   1   1  28        8.33       49.69        5.04 o   0.2117E-02
  -1   2  28     4290.03     4598.84       31.30 o   0.1614E-04
   0   2  28       56.55        5.03        5.24 o   0.3553E-02
   1   2  28     4141.04     4579.84       31.46 o   0.1638E-04
   2   2  28       41.96       19.41        5.05 o   0.2597E-02
  -2   3  28     1546.85     2015.65       17.00 o   0.4094E-04
  -1   3  28      529.41      509.59        9.84 o   0.1563E-03
   0   3  28      595.79      538.98       10.35 o   0.1414E-03
   1   3  28      563.31      546.54       11.03 o   0.1459E-03
   2   3  28     1407.12     1792.73       16.40 o   0.4601E-04
   3   3  28       45.77       47.92        5.35 o   0.1699E-02
  -3   4  28      253.87      114.43        7.78 o   0.5188E-03
  -2   4  28      209.60      175.12        7.43 o   0.4309E-03
  -1   4  28      476.89      396.15        8.98 o   0.1933E-03
   0   4  28     2162.87     2504.56       19.70 o   0.3226E-04
   1   4  28      584.71      462.63       10.86 o   0.1615E-03
   2   4  28      174.34      165.74        6.43 o   0.4775E-03
   3   4  28      232.78      132.53        7.11 o   0.5042E-03
   4   4  28      310.26      325.64        8.95 o   0.2422E-03
  -4   5  28     1292.84     1445.68       15.85 o   0.5628E-04
  -3   5  28      112.87      116.12        6.69 o   0.6732E-03
  -2   5  28      491.34      492.28       11.33 o   0.1633E-03
  -1   5  28      272.11      179.44        8.37 o   0.3926E-03
   0   5  28       41.03       31.64        6.04 o   0.2143E-02
   1   5  28      279.29      149.09        7.30 o   0.4346E-03
   2   5  28      548.22      617.27       10.64 o   0.1354E-03
   3   5  28      164.93      144.49        7.65 o   0.5107E-03
   4   5  28     1373.96     1554.28       17.93 o   0.5222E-04
   5   5  28      699.65      947.74       10.57 o   0.9026E-04
  -5   6  28       60.87       48.81        4.91 o   0.1512E-02
  -4   6  28       99.61       74.38        5.30 o   0.9996E-03
  -3   6  28       19.78       21.86        4.45 o   0.3618E-02
  -2   6  28     2696.67     2142.54       24.49 o   0.3318E-04
  -1   6  28      498.66      477.91        9.60 o   0.1667E-03
   0   6  28      294.32      132.76        7.58 o   0.4541E-03
   1   6  28      440.43      430.69        8.77 o   0.1869E-03
   2   6  28     2429.24     1972.18       20.57 o   0.3675E-04
   3   6  28       22.18       20.39        4.41 o   0.3698E-02
   4   6  28      169.80      105.90        6.84 o   0.6463E-03
   5   6  28       45.51       39.83        4.75 o   0.1905E-02
   6   6  28     1036.49      648.08       11.76 o   0.1002E-03
  -6   7  28       62.67       25.85        3.78 o   0.2094E-02
  -5   7  28      555.64      537.66        8.51 o   0.1542E-03
  -4   7  28       56.17       42.61        4.35 o   0.1813E-02
  -3   7  28       38.03       66.65        4.59 o   0.1350E-02
  -2   7  28     1219.01     1289.51       15.14 o   0.6292E-04
  -1   7  28      657.20      782.57       10.26 o   0.1084E-03
   0   7  28      101.90      140.32        5.61 o   0.6881E-03
   1   7  28      596.63      673.36        9.99 o   0.1243E-03
   2   7  28     1138.24     1216.21       13.16 o   0.6726E-04
   3   7  28      106.00      104.73        5.54 o   0.7486E-03
   4   7  28       19.76       37.85        4.49 o   0.2720E-02
   5   7  28      629.42      691.85        9.72 o   0.1233E-03
   6   7  28       90.94       70.29        3.78 o   0.1047E-02
   7   7  28      186.83      289.07        4.86 o   0.3187E-03
  -7   8  28       50.48       34.63        5.83 o   0.1792E-02
  -6   8  28       79.98      129.98        3.45 o   0.7005E-03
  -5   8  28      565.41      600.67        8.00 o   0.1403E-03
  -4   8  28       43.04       15.59        4.08 o   0.3397E-02
  -3   8  28      420.09      307.61        8.40 o   0.2315E-03
  -2   8  28      217.89      268.67        6.71 o   0.3214E-03
  -1   8  28     1590.44     1509.12       16.59 o   0.5175E-04
   0   8  28       83.32       65.16        4.78 o   0.1079E-02
   1   8  28     1801.20     1650.89       17.13 o   0.4651E-04
   2   8  28      307.18      359.33        6.72 o   0.2366E-03
   3   8  28      487.44      307.40        8.82 o   0.2177E-03
   4   8  28       63.14       31.70        4.33 o   0.2010E-02
   5   8  28      643.07      622.64        9.09 o   0.1303E-03
   6   8  28       41.55       78.72        3.38 o   0.1193E-02
   7   8  28       66.19       63.21        6.19 o   0.1133E-02
  -5   9  28      155.48      122.39        5.94 o   0.6365E-03
  -4   9  28       17.04       19.76        4.16 o   0.4136E-02
  -3   9  28      403.83      387.72        8.53 o   0.2039E-03
  -2   9  28      263.44      316.96        7.38 o   0.2644E-03
  -1   9  28      114.26      128.88        5.70 o   0.7045E-03
   0   9  28        4.12       28.76        3.69 o   0.3416E-02
   1   9  28      122.92      138.81        4.62 o   0.6588E-03
   2   9  28      251.02      319.06        5.91 o   0.2705E-03
   3   9  28      416.17      373.70        7.18 o   0.2080E-03
   4   9  28       14.32       57.03        3.34 o   0.1890E-02
   5   9  28      187.04      156.66        5.11 o   0.5168E-03
  -3  10  28      460.71      578.95        9.48 o   0.1497E-03
  -2  10  28       62.56       26.95        4.55 o   0.1991E-02
  -1  10  28      724.47      612.71        9.72 o   0.1262E-03
   0  10  28        9.94        1.13        2.95 o   0.1717E-01
   1  10  28      805.01      743.06       10.00 o   0.1071E-03
   2  10  28       56.89       18.42        3.60 o   0.2479E-02
   3  10  28      482.97      648.86        8.87 o   0.1360E-03
   0   1  29     1153.98     1481.66       14.08 o   0.5719E-04
   1   1  29     2634.54     2419.70       22.84 o   0.3114E-04
  -1   2  29     1255.11      961.77       14.76 o   0.7461E-04
   0   2  29      274.37      148.86        7.14 o   0.4507E-03
   1   2  29     1113.25      925.68       14.15 o   0.8001E-04
   2   2  29     4729.98     4978.12       31.94 o   0.1452E-04
  -2   3  29      815.56      688.82       11.71 o   0.1109E-03
  -1   3  29      778.20      961.39       12.35 o   0.9070E-04
   0   3  29        4.40       22.20        4.83 o   0.4842E-02
   1   3  29      763.34      977.06       12.20 o   0.9011E-04
   2   3  29      814.08      759.85       11.71 o   0.1040E-03
   3   3  29      191.47      197.38        6.38 o   0.3944E-03
  -3   4  29       89.39       96.30        5.55 o   0.8600E-03
  -2   4  29      108.09      142.51        6.02 o   0.6126E-03
  -1   4  29     1457.26     1204.70       16.01 o   0.6115E-04
   0   4  29     3341.36     2644.72       25.06 o   0.2628E-04
   1   4  29     1212.75     1027.46       13.83 o   0.7303E-04
   2   4  29      118.45      136.68        5.61 o   0.6186E-03
   3   4  29      147.47      160.01        6.49 o   0.5182E-03
   4   4  29     1583.54     1250.02       16.88 o   0.5735E-04
  -4   5  29      746.72      830.54       11.50 o   0.1014E-03
  -3   5  29      576.38      452.07       10.00 o   0.1651E-03
  -2   5  29      853.53      721.36       13.50 o   0.1046E-03
  -1   5  29     1392.53     1337.08       15.58 o   0.5895E-04
   0   5  29       14.68        0.18        4.90 o   0.1218E-01
   1   5  29     1299.50     1421.35       14.38 o   0.5797E-04
   2   5  29      890.67      728.69       11.46 o   0.1029E-03
   3   5  29      525.15      456.96        9.54 o   0.1698E-03
   4   5  29      737.11      866.62       12.19 o   0.9842E-04
   5   5  29        8.70       39.14        4.60 o   0.2511E-02
  -5   6  29      108.05      135.49        4.92 o   0.6732E-03
  -4   6  29      196.44      315.15        6.16 o   0.2861E-03
  -3   6  29      356.40      303.60        7.97 o   0.2452E-03
  -2   6  29     1607.06     1896.57       16.52 o   0.4274E-04
  -1   6  29      940.18      920.94       10.72 o   0.8797E-04
   0   6  29      118.74      146.89        4.72 o   0.6143E-03
   1   6  29      831.94      889.78        9.85 o   0.9392E-04
   2   6  29     1456.44     1783.01       14.00 o   0.4626E-04
   3   6  29      386.50      277.43        7.77 o   0.2522E-03
   4   6  29      240.62      344.63        7.40 o   0.2543E-03
   5   6  29       94.11      136.20        5.21 o   0.6946E-03
   6   6  29       69.66       54.48        4.15 o   0.1410E-02
  -6   7  29      737.22      635.49        8.23 o   0.1216E-03
  -5   7  29      443.43      540.96        7.06 o   0.1624E-03
  -4   7  29      445.42      345.02        7.64 o   0.2181E-03
  -3   7  29      652.03      547.42       10.54 o   0.1397E-03
  -2   7  29      138.77      116.93        5.60 o   0.6821E-03
  -1   7  29      566.93      491.30        9.04 o   0.1547E-03
   0   7  29      365.29      245.89        7.74 o   0.2728E-03
   1   7  29      623.11      559.00        9.04 o   0.1377E-03
   2   7  29      105.83      119.01        5.25 o   0.7289E-03
   3   7  29      566.55      440.53        9.19 o   0.1698E-03
   4   7  29      505.78      424.61        9.60 o   0.1811E-03
   5   7  29      553.98      610.60        9.29 o   0.1390E-03
   6   7  29      687.49      602.60        9.02 o   0.1291E-03
   7   7  29      316.29      277.76        8.71 o   0.2834E-03
  -6   8  29      222.37      223.24       14.16 o   0.3511E-03
  -5   8  29      578.29      654.91        7.99 o   0.1283E-03
  -4   8  29      367.55      316.96        7.30 o   0.2441E-03
  -3   8  29       81.56      109.11        4.99 o   0.7992E-03
  -2   8  29      989.60     1022.47       11.27 o   0.7880E-04
  -1   8  29      311.91      373.22        7.04 o   0.2355E-03
   0   8  29      374.29      285.81        7.42 o   0.2644E-03
   1   8  29      380.68      378.78        6.80 o   0.2201E-03
   2   8  29     1094.28     1117.10       12.69 o   0.7144E-04
   3   8  29       52.12      106.84        3.74 o   0.9015E-03
   4   8  29      368.25      344.76        7.99 o   0.2296E-03
   5   8  29      698.99      793.68       10.32 o   0.1052E-03
   6   8  29      229.00      262.21        6.68 o   0.3281E-03
  -4   9  29      260.17      243.94        8.27 o   0.3248E-03
  -3   9  29       60.91       88.09        4.67 o   0.1022E-02
  -2   9  29      151.89      208.91        5.60 o   0.4357E-03
  -1   9  29      772.79      888.01       10.78 o   0.9385E-04
   0   9  29      226.77      130.44        5.69 o   0.5012E-03
   1   9  29      871.80      942.29       10.75 o   0.8657E-04
   2   9  29      247.84      261.75        5.57 o   0.3219E-03
   3   9  29      113.96      125.91        4.66 o   0.6719E-03
   4   9  29      185.75      205.33        5.09 o   0.4159E-03
  -1  10  29        0.13        1.11       11.04 o   0.7602E-02
   0  10  29      180.10      276.03       13.08 o   0.3311E-03
   1  10  29       -5.49        4.35        4.84 o   0.1180E-01
   0   1  30      331.24       83.89        7.47 o   0.4927E-03
   1   1  30       37.02       47.04        4.88 o   0.1655E-02
  -1   2  30     1762.78     2025.03       17.41 o   0.3997E-04
   0   2  30     1143.71     1224.03       13.29 o   0.6624E-04
   1   2  30     1684.89     1997.23       17.33 o   0.4094E-04
   2   2  30      800.56      504.03       10.90 o   0.1305E-03
  -2   3  30      143.80      153.21        5.96 o   0.5638E-03
  -1   3  30      677.81      853.85       10.48 o   0.1006E-03
   0   3  30       17.37        9.96        4.48 o   0.4538E-02
   1   3  30      608.00      660.58        9.18 o   0.1255E-03
   2   3  30      137.46      141.60        5.53 o   0.6052E-03
   3   3  30      210.39       56.43        6.62 o   0.7843E-03
  -3   4  30      207.24      251.63        6.25 o   0.3357E-03
  -2   4  30       34.68       21.25        4.76 o   0.2898E-02
  -1   4  30      220.40      173.83        6.31 o   0.4436E-03
   0   4  30      251.99      267.69        7.09 o   0.3003E-03
   1   4  30      186.10      185.55        5.97 o   0.4524E-03
   2   4  30       42.13        9.29        4.15 o   0.3799E-02
   3   4  30      275.12      292.39        6.79 o   0.2780E-03
   4   4  30     1593.41     2081.48       17.13 o   0.4016E-04
  -4   5  30      427.74      338.46        8.37 o   0.2188E-03
  -3   5  30      301.23      201.45        7.27 o   0.3668E-03
  -2   5  30     1282.20     1179.60       15.24 o   0.6469E-04
  -1   5  30      776.92      686.97       10.05 o   0.1123E-03
   0   5  30     1120.05      714.48       11.99 o   0.9592E-04
   1   5  30      803.34      694.71       10.08 o   0.1099E-03
   2   5  30     1203.88     1043.34       12.30 o   0.7232E-04
   3   5  30      274.28      193.86        6.70 o   0.3912E-03
   4   5  30      474.28      369.56        8.62 o   0.1983E-03
   5   5  30       91.62       66.66        5.33 o   0.1086E-02
  -5   6  30      159.43      269.80        5.45 o   0.3263E-03
  -4   6  30      924.28      951.12       12.34 o   0.8719E-04
  -3   6  30      748.79      637.34       11.60 o   0.1169E-03
  -2   6  30      914.44      906.50       13.19 o   0.8830E-04
  -1   6  30      501.87      792.00        8.05 o   0.1158E-03
   0   6  30      343.50      329.74        6.89 o   0.2450E-03
   1   6  30      568.35      869.62        8.31 o   0.1047E-03
   2   6  30      930.58      915.70       10.99 o   0.8760E-04
   3   6  30      638.98      589.81        9.88 o   0.1305E-03
   4   6  30      951.91      982.07       11.91 o   0.8446E-04
   5   6  30       98.87      192.85        4.72 o   0.4678E-03
   6   6  30       45.47       22.19        3.54 o   0.3445E-02
  -6   7  30      254.38      367.64        6.10 o   0.2414E-03
  -5   7  30      458.19      354.85        7.16 o   0.2146E-03
  -4   7  30      875.96      763.21       10.60 o   0.1001E-03
  -3   7  30     1076.17      989.29       12.54 o   0.7783E-04
  -2   7  30       74.72      120.36        4.69 o   0.7756E-03
  -1   7  30        5.33        8.37        3.74 o   0.8616E-02
   0   7  30      520.10      786.43        8.18 o   0.1099E-03
   1   7  30        8.70        3.25        3.55 o   0.1220E-01
   2   7  30      114.50      141.72        4.67 o   0.6169E-03
   3   7  30      948.54      942.11       12.32 o   0.8393E-04
   4   7  30      928.82      797.95       11.60 o   0.9478E-04
   5   7  30      438.63      337.26        8.00 o   0.2238E-03
   6   7  30      241.20      313.24        5.72 o   0.2757E-03
  -5   8  30      127.36      100.33        8.25 o   0.7084E-03
  -4   8  30      283.33      442.21        7.52 o   0.2088E-03
  -3   8  30      267.15      231.71        7.02 o   0.3361E-03
  -2   8  30       35.12       17.06        3.56 o   0.3595E-02
  -1   8  30       37.36       14.59        3.95 o   0.4275E-02
   0   8  30       79.54      102.35        4.04 o   0.8459E-03
   1   8  30       33.21       13.65        3.29 o   0.4836E-02
   2   8  30       29.62       37.35        2.97 o   0.2392E-02
   3   8  30      232.89      213.71        7.04 o   0.3689E-03
   4   8  30      335.57      477.88        7.16 o   0.1883E-03
   5   8  30      112.04      103.55        4.71 o   0.7503E-03
  -3   9  30       25.52       38.58        4.39 o   0.2089E-02
  -2   9  30       90.49       98.62        4.98 o   0.8424E-03
  -1   9  30       49.50       93.78        3.79 o   0.9661E-03
   0   9  30      757.19      787.06       11.81 o   0.1026E-03
   1   9  30       40.64       58.63        4.25 o   0.1429E-02
   2   9  30      103.27       97.40        5.93 o   0.8079E-03
   3   9  30       21.06       48.55        3.30 o   0.1854E-02
   0   1  31      115.82      152.85        5.35 o   0.5699E-03
   1   1  31     1646.84     1404.68       15.69 o   0.5340E-04
  -1   2  31     1267.28     1181.00       13.71 o   0.6640E-04
   0   2  31     1234.99      985.18       13.88 o   0.7442E-04
   1   2  31     1418.45     1237.37       13.85 o   0.6181E-04
   2   2  31      140.97       80.79        5.51 o   0.7609E-03
  -2   3  31     1090.21      936.81       11.77 o   0.8167E-04
  -1   3  31       18.05       49.45        4.14 o   0.1865E-02
   0   3  31      895.60     1248.00       10.93 o   0.6936E-04
   1   3  31       19.92       45.55        3.85 o   0.1988E-02
   2   3  31      906.76      759.16       10.30 o   0.1007E-03
   3   3  31       78.35       86.32        4.73 o   0.9805E-03
  -3   4  31      820.72      963.47       10.30 o   0.8802E-04
  -2   4  31      309.74      392.26        6.91 o   0.2286E-03
  -1   4  31       95.77       57.76        4.98 o   0.1116E-02
   0   4  31      116.96       40.39        4.56 o   0.1281E-02
   1   4  31       80.96       66.41        4.23 o   0.1116E-02
   2   4  31      362.88      429.52        6.52 o   0.2060E-03
   3   4  31      923.76     1099.78       10.33 o   0.7715E-04
   4   4  31       17.06        3.69        4.33 o   0.8544E-02
  -4   5  31      157.95      134.64        5.89 o   0.5953E-03
  -3   5  31      779.62      954.86       10.25 o   0.9049E-04
  -2   5  31       25.92       30.83        4.02 o   0.2912E-02
  -1   5  31     2111.86     2111.09       17.48 o   0.3664E-04
   0   5  31      859.90     1073.33        9.91 o   0.7976E-04
   1   5  31     2000.34     2086.96       16.03 o   0.3765E-04
   2   5  31       20.95       32.88        3.61 o   0.2948E-02
   3   5  31      851.62      925.27       10.07 o   0.9021E-04
   4   5  31      165.41      111.40        5.43 o   0.6597E-03
   5   5  31     2860.81     2972.18       22.96 o   0.2559E-04
  -5   6  31      366.77      274.09        6.21 o   0.2673E-03
  -4   6  31      621.74      476.65        8.82 o   0.1529E-03
  -3   6  31      201.84      224.33        6.48 o   0.3568E-03
  -2   6  31      849.66     1078.20       11.38 o   0.7879E-04
  -1   6  31      790.01      640.87       10.54 o   0.1161E-03
   0   6  31      197.26      207.88        6.00 o   0.3921E-03
   1   6  31      796.69      625.10        9.96 o   0.1177E-03
   2   6  31      777.84      974.78        9.69 o   0.8721E-04
   3   6  31      123.61      186.89        4.99 o   0.4627E-03
   4   6  31      626.44      487.64        8.44 o   0.1505E-03
   5   6  31      332.78      247.55        6.02 o   0.2960E-03
   6   6  31       65.55      136.09        3.82 o   0.7442E-03
  -5   7  31      123.02      156.12        4.80 o   0.5588E-03
  -4   7  31      176.22      119.80        5.73 o   0.5742E-03
  -3   7  31      349.11      270.11        7.61 o   0.2708E-03
  -2   7  31      355.48      342.37        7.51 o   0.2345E-03
  -1   7  31      428.75      335.24        7.92 o   0.2153E-03
   0   7  31       -2.39        7.74        3.68 o   0.1058E-01
   1   7  31      346.35      333.12        6.79 o   0.2333E-03
   2   7  31      443.94      474.50        7.93 o   0.1742E-03
   3   7  31      308.44      281.96        6.38 o   0.2766E-03
   4   7  31      113.88       64.54        4.42 o   0.9780E-03
   5   7  31      134.96      156.33        4.25 o   0.5470E-03
  -4   8  31      627.45      563.87       23.43 o   0.1284E-03
  -3   8  31      653.39      576.96       10.72 o   0.1339E-03
  -2   8  31      263.01      183.26        7.61 o   0.3766E-03
  -1   8  31      425.20      304.26        7.66 o   0.2351E-03
   0   8  31       87.32       47.21        4.06 o   0.1184E-02
   1   8  31      389.63      311.54        7.03 o   0.2397E-03
   2   8  31      270.38      181.34        6.87 o   0.3760E-03
   3   8  31      604.99      559.89        9.72 o   0.1403E-03
   4   8  31      639.03      514.58       24.09 o   0.1343E-03
   0   0  32       65.67      171.28        9.95 o   0.4301E-03
   0   1  32      674.01      627.00        9.58 o   0.1262E-03
   1   1  32       39.05        0.80        4.16 o   0.5716E-02
  -1   2  32      123.94      213.43        4.99 o   0.4458E-03
   0   2  32      141.31      249.81        5.31 o   0.3735E-03
   1   2  32      163.98      202.42        5.02 o   0.4328E-03
   2   2  32       94.79      180.87        4.41 o   0.5529E-03
  -2   3  32      876.68      980.50       10.80 o   0.8521E-04
  -1   3  32      135.81      139.88        4.95 o   0.6076E-03
   0   3  32      121.51      126.50        4.64 o   0.6879E-03
   1   3  32      123.81      127.90        4.61 o   0.6687E-03
   2   3  32      932.90      842.65       10.85 o   0.9282E-04
   3   3  32       17.82       13.10        3.59 o   0.5320E-02
  -3   4  32      712.03      767.07        9.56 o   0.1077E-03
  -2   4  32     1028.07      976.87       12.21 o   0.8092E-04
  -1   4  32     1389.25     1200.39       12.60 o   0.6391E-04
   0   4  32      868.31     1183.95        9.57 o   0.7465E-04
   1   4  32     1237.53     1135.41       11.31 o   0.6938E-04
   2   4  32     1106.35      987.39       11.55 o   0.7840E-04
   3   4  32      865.06      795.47        9.68 o   0.9872E-04
   4   4  32     1460.95     1445.40       12.59 o   0.5383E-04
  -4   5  32      432.36      547.72        7.23 o   0.1595E-03
  -3   5  32       83.31      122.52        4.54 o   0.7736E-03
  -2   5  32      342.68      328.94        7.08 o   0.2422E-03
  -1   5  32      528.58      579.07        8.15 o   0.1418E-03
   0   5  32        3.52        1.85        3.13 o   0.2493E-01
   1   5  32      404.92      559.65        6.44 o   0.1569E-03
   2   5  32      347.39      376.89        6.55 o   0.2196E-03
   3   5  32      103.01      145.37        4.14 o   0.6421E-03
   4   5  32      396.66      516.47        6.57 o   0.1708E-03
   5   5  32      192.92      288.32        4.83 o   0.3214E-03
  -5   6  32      992.95     1031.89       12.01 o   0.7866E-04
  -4   6  32     1013.55     1147.23       11.38 o   0.7390E-04
  -3   6  32      412.31      457.08        8.34 o   0.1824E-03
  -2   6  32      262.40      188.73        6.74 o   0.3718E-03
  -1   6  32      268.26      310.63        6.32 o   0.2682E-03
   0   6  32       43.22      140.41        3.59 o   0.6200E-03
   1   6  32      289.23      335.68        6.22 o   0.2485E-03
   2   6  32      189.21      164.08        5.41 o   0.4597E-03
   3   6  32      413.92      466.10        6.66 o   0.1805E-03
   4   6  32     1140.89     1171.86       12.58 o   0.7002E-04
   5   6  32     1115.14     1114.35       12.91 o   0.7176E-04
  -4   7  32        8.53       10.02        3.22 o   0.8693E-02
  -3   7  32      109.06      129.41        4.70 o   0.6667E-03
  -2   7  32      263.73      338.29        6.26 o   0.2618E-03
  -1   7  32       60.99       23.95        3.87 o   0.2449E-02
   0   7  32       -3.92        1.23        2.86 o   0.3630E-01
   1   7  32       41.99        5.90        3.42 o   0.4776E-02
   2   7  32      311.04      396.05        6.41 o   0.2218E-03
   3   7  32       96.20      119.54        4.64 o   0.7373E-03
   4   7  32       20.37       12.26        3.33 o   0.5600E-02
  -1   8  32     2015.42     1998.76       23.66 o   0.3799E-04
   0   8  32      350.84      322.27       13.19 o   0.2356E-03
   1   8  32     1976.43     1951.60       30.44 o   0.3832E-04
   0   1  33      230.17      324.10        5.99 o   0.2809E-03
   1   1  33      447.62      636.72        7.28 o   0.1369E-03
  -1   2  33      348.07      234.82        6.60 o   0.3058E-03
   0   2  33      640.04      353.41        8.44 o   0.1792E-03
   1   2  33      321.87      246.47        6.00 o   0.3071E-03
   2   2  33      247.77      380.69        5.88 o   0.2370E-03
  -2   3  33       53.82       92.57        4.23 o   0.9923E-03
  -1   3  33      266.21      229.66        5.54 o   0.3428E-03
   0   3  33      107.37      234.95        4.38 o   0.4099E-03
   1   3  33      257.21      285.78        5.33 o   0.2980E-03
   2   3  33       64.53       87.73        4.04 o   0.9894E-03
   3   3  33      823.85      960.61        8.90 o   0.8775E-04
  -3   4  33       71.93       88.96        4.16 o   0.8278E-03
  -2   4  33      780.08      789.07        8.83 o   0.1022E-03
  -1   4  33      676.61      834.31        8.29 o   0.1024E-03
   0   4  33      168.90       56.47        4.41 o   0.8546E-03
   1   4  33      711.84      810.09        7.84 o   0.1029E-03
   2   4  33      891.29      825.92        9.84 o   0.9456E-04
   3   4  33       92.21       85.92        3.91 o   0.7945E-03
   4   4  33     1189.66      968.37       10.31 o   0.7399E-04
  -4   5  33      460.18      499.72        7.69 o   0.1626E-03
  -3   5  33      652.58      478.59        9.55 o   0.1514E-03
  -2   5  33      903.50      746.08       10.93 o   0.1010E-03
  -1   5  33     1254.35     1041.38       13.77 o   0.7125E-04
   0   5  33       16.62       22.82        3.18 o   0.3748E-02
   1   5  33     1194.91     1054.16       11.83 o   0.7218E-04
   2   5  33      962.06      799.41        9.77 o   0.9449E-04
   3   5  33      666.64      460.69        8.63 o   0.1540E-03
   4   5  33      391.77      484.01        6.16 o   0.1748E-03
   5   5  33       29.58       45.22        3.85 o   0.2296E-02
  -4   6  33      166.16      189.49        5.66 o   0.4597E-03
  -3   6  33       31.02       12.76        3.31 o   0.4853E-02
  -2   6  33      125.73      172.01        4.93 o   0.5129E-03
  -1   6  33      453.38      523.87        7.85 o   0.1613E-03
   0   6  33      620.86      613.80        8.55 o   0.1292E-03
   1   6  33      392.20      434.25        6.89 o   0.1930E-03
   2   6  33      129.48      210.42        4.37 o   0.4356E-03
   3   6  33       49.51        4.17        4.07 o   0.4413E-02
   4   6  33      160.77      243.18        6.06 o   0.3837E-03
  -2   7  33      432.36      318.88        9.16 o   0.2203E-03
  -1   7  33      481.48      397.52        9.79 o   0.1865E-03
   0   7  33        3.89        1.72        3.57 o   0.2688E-01
   1   7  33      511.54      468.11       11.42 o   0.1632E-03
   2   7  33      524.45      356.53       12.83 o   0.1882E-03
   0   1  34       37.78       15.07        3.59 o   0.4689E-02
   1   1  34      676.94      761.62        8.50 o   0.1121E-03
  -1   2  34      897.93      831.93        9.62 o   0.9560E-04
   0   2  34       28.63       23.84        3.32 o   0.3453E-02
   1   2  34      869.03      884.89        9.72 o   0.9259E-04
   2   2  34      177.49       65.59        5.24 o   0.7494E-03
  -2   3  34     1724.48     1757.60       14.61 o   0.4515E-04
  -1   3  34      396.01      501.72        6.35 o   0.1705E-03
   0   3  34       84.10      107.35        3.64 o   0.8578E-03
   1   3  34      334.61      472.17        5.79 o   0.1866E-03
   2   3  34     1666.56     1746.36       13.73 o   0.4588E-04
   3   3  34       73.63        1.95        4.18 o   0.3222E-02
  -3   4  34      178.83      186.88        5.12 o   0.4446E-03
  -2   4  34      898.92      870.49       10.69 o   0.9007E-04
  -1   4  34      195.84      128.74        4.84 o   0.5463E-03
   0   4  34        8.48        4.04        2.91 o   0.1601E-01
   1   4  34      158.12      123.54        4.15 o   0.6132E-03
   2   4  34      966.56      798.78        9.34 o   0.9326E-04
   3   4  34      169.48      197.27        4.67 o   0.4368E-03
   4   4  34       39.49      106.33        3.83 o   0.9660E-03
  -4   5  34      138.08      140.15        6.47 o   0.5744E-03
  -3   5  34      546.65      669.63        8.45 o   0.1258E-03
  -2   5  34      165.35      104.07        5.00 o   0.6655E-03
  -1   5  34      247.00      283.24        5.40 o   0.2990E-03
   0   5  34      806.09      573.13        9.59 o   0.1225E-03
   1   5  34      269.43      283.76        5.18 o   0.2904E-03
   2   5  34      123.13       61.22        4.48 o   0.1015E-02
   3   5  34      422.49      519.17        9.81 o   0.1621E-03
   4   5  34       74.49      105.53        5.32 o   0.8434E-03
  -2   6  34       45.02       63.08        3.76 o   0.1459E-02
  -1   6  34      696.45      619.62       11.55 o   0.1219E-03
   0   6  34      222.05      177.13        6.07 o   0.4279E-03
   1   6  34      637.57      710.35       10.79 o   0.1144E-03
   2   6  34       51.10       56.48        9.09 o   0.1390E-02
   0   1  35      272.58      343.22        5.24 o   0.2626E-03
   1   1  35      163.80       96.54        4.48 o   0.6473E-03
  -1   2  35       40.35       13.53        3.38 o   0.3939E-02
   0   2  35      139.40      233.73        4.31 o   0.4094E-03
   1   2  35       63.74       17.58        3.57 o   0.2659E-02
   2   2  35      106.96      162.65        3.89 o   0.5137E-03
  -2   3  35      111.71       96.23        3.64 o   0.8097E-03
  -1   3  35      363.13      231.61        5.81 o   0.2884E-03
   0   3  35       28.98        2.33        2.81 o   0.7499E-02
   1   3  35      423.08      276.51        6.62 o   0.2437E-03
   2   3  35      115.36       89.67        3.97 o   0.8217E-03
   3   3  35        7.16        3.77        2.88 o   0.1277E-01
  -3   4  35       27.37       23.40        3.86 o   0.2924E-02
  -2   4  35     1157.38     1158.81       13.18 o   0.6905E-04
  -1   4  35       20.27       50.52        3.13 o   0.2011E-02
   0   4  35       95.82       48.49        4.40 o   0.1261E-02
   1   4  35       21.54       47.84        3.24 o   0.2093E-02
   2   4  35     1117.92     1039.93       14.26 o   0.7510E-04
   3   4  35       15.23        8.80        4.42 o   0.5846E-02
  -2   5  35       45.32       67.76        5.54 o   0.1325E-02
  -1   5  35      735.11      665.73       12.80 o   0.1182E-03
   0   5  35      666.35      775.28       12.11 o   0.1101E-03
   1   5  35      814.52      766.13       18.07 o   0.1019E-03
   0   0  36      458.06      809.89       12.32 o   0.1046E-03
   0   1  36     1026.97      993.09        9.78 o   0.7983E-04
   1   1  36       66.22        9.35        3.31 o   0.2857E-02
  -1   2  36       20.99        9.37        2.63 o   0.6146E-02
   0   2  36      110.43      163.94        3.95 o   0.5840E-03
   1   2  36       28.48       10.37        2.82 o   0.4947E-02
   2   2  36       46.73      108.92        3.00 o   0.9493E-03
  -2   3  36      130.32       68.08        5.85 o   0.9208E-03
  -1   3  36      125.89      122.54        5.10 o   0.6113E-03
   0   3  36      819.67      824.41       11.12 o   0.9270E-04
   1   3  36      147.75      134.53        4.35 o   0.5535E-03
   2   3  36      148.89       62.74        6.71 o   0.8891E-03
   0   1  37       47.92       13.07        5.05 o   0.3776E-02
