# Supplementary material for: Structure–property relations of a unique and systematic dataset of 19 isostructural multicomponent apremilast forms
Source: IUCrJ. 2022 Jun 15;9(Pt 4):508–15. doi: 10.1107/S2052252522005577 (PMC9252161; doi:10.1107/S2052252522005577)
Supplement: Supplementary file 12 [file m-09-00508-sup12.hkl]

data_apremilastmesitilene
#  xcalibur in  C:\Users\E0338268\D  At  7:
_audit_creation_date        "17-12-12"
_audit_creation_method      CRYSTALS 

_cell_length_a                    13.27920(10)
_cell_angle_alpha                 90
_cell_length_b                    13.27920(10)
_cell_angle_beta                  90
_cell_length_c                    28.27370(10)
_cell_angle_gamma                 90
loop_
 _symmetry_equiv_pos_as_xyz
 'x,y,z'
 '-y+1/2,x+1/2,z+1/4'
 '-x,-y,z+1/2'
 'x+1/2,-y+1/2,-z+3/4'
 '-y,-x,-z+1/2'
 'y+1/2,-x+1/2,z+3/4'
 'y,x,-z'
 '-x+1/2,y+1/2,-z+1/4'

# NOTE FO on scale of Fc,      0.28194
# Status flags: 
#    o - used in refinement 
#    < - excluded by I/sigmaI cutoff 
#    l - excluded at low resolution  
#    h - excluded at high resolution  
#    x - excluded for another reason  

loop_
_refln_index_h
_refln_index_k
_refln_index_l
_refln_F_squared_meas
_refln_F_squared_calc
_refln_F_squared_sigma
_refln_observed_status
_refln_refinement_weight
   1   1   0    13400.66    13848.45      133.15 o   0.2455E-05
   0   2   0      110.68       55.32        3.45 o   0.5288E-02
   1   2   0    14995.72    15499.31      102.06 o   0.2730E-05
   2   2   0    21882.01    22628.05      246.57 o   0.1011E-05
   1   3   0       84.62       66.80        3.21 o   0.3593E-02
   2   3   0    25063.27    25503.85      141.95 o   0.8631E-06
   3   3   0       20.37        1.32        3.54 o   0.1832E-01
   0   4   0    13691.48    14143.34      101.38 o   0.2895E-05
   1   4   0     1451.10     1639.01       13.77 o   0.1295E-03
   2   4   0       17.68        3.70        2.41 o   0.3802E-01
   3   4   0    17740.98    17292.56      112.80 o   0.1733E-05
   4   4   0     7213.65     6484.66       70.34 o   0.9528E-05
   1   5   0      607.78      596.14        8.04 o   0.5740E-03
   2   5   0       11.00       18.15        2.20 o   0.2820E-01
   3   5   0      254.27      187.66        5.89 o   0.1787E-02
   4   5   0       25.43       13.03        3.36 o   0.1917E-01
   5   5   0       56.31      100.67        6.26 o   0.5247E-02
   0   6   0      748.71      609.33       13.04 o   0.4028E-03
   1   6   0     2693.09     2647.66       21.46 o   0.5159E-04
   2   6   0     1324.93     1193.92       13.73 o   0.1940E-03
   3   6   0       18.76        3.34        2.98 o   0.4383E-01
   4   6   0       14.87       10.34        3.63 o   0.2145E-01
   5   6   0      478.83      535.44        7.87 o   0.6373E-03
   6   6   0    14028.52    13541.92       83.94 o   0.2803E-05
   1   7   0     3514.85     3236.70       26.60 o   0.3925E-04
   2   7   0      994.78     1015.92       12.15 o   0.2563E-03
   3   7   0      558.16      513.09        9.58 o   0.6338E-03
   4   7   0      147.82      122.72        3.91 o   0.3515E-02
   5   7   0      107.32      116.19        3.02 o   0.3552E-02
   6   7   0      782.00      736.84        7.39 o   0.3850E-03
   7   7   0     1230.73     1341.63       14.29 o   0.1685E-03
   0   8   0    11387.58    11639.63       74.33 o   0.3868E-05
   1   8   0      553.39      533.32        7.68 o   0.6052E-03
   2   8   0       77.69       82.45        2.63 o   0.6067E-02
   3   8   0     1852.16     1862.74       12.62 o   0.1066E-03
   4   8   0      218.60      200.74        4.09 o   0.2037E-02
   5   8   0     2323.27     2205.26       14.58 o   0.7238E-04
   6   8   0       10.52        6.39        2.56 o   0.3456E-01
   7   8   0      121.71      112.92        3.76 o   0.3849E-02
   8   8   0     8773.58     8927.95       62.64 o   0.6584E-05
   1   9   0       85.47       68.02        2.80 o   0.7049E-02
   2   9   0      131.31      116.24        3.46 o   0.3580E-02
   3   9   0      251.64      242.61        4.70 o   0.1586E-02
   4   9   0     3126.69     3282.47       18.66 o   0.4057E-04
   5   9   0     1193.45     1214.17       10.73 o   0.2008E-03
   6   9   0      129.55      123.32        4.05 o   0.3347E-02
   7   9   0       44.69       51.26        3.65 o   0.8595E-02
   8   9   0     1241.99     1174.84       12.24 o   0.2019E-03
   9   9   0     2925.18     3271.24       30.18 o   0.4186E-04
   0  10   0       78.57       77.31        4.40 o   0.5161E-02
   1  10   0     1275.05     1252.20       10.97 o   0.1879E-03
   2  10   0       38.44       30.91        2.59 o   0.1813E-01
   3  10   0      676.49      724.30        8.21 o   0.4060E-03
   4  10   0       35.82       30.77        3.13 o   0.1601E-01
   5  10   0       46.26       46.02        3.13 o   0.7790E-02
   6  10   0      867.45      965.32        8.94 o   0.2902E-03
   7  10   0      856.01      685.69        9.39 o   0.4161E-03
   8  10   0     1328.43     1239.86       11.76 o   0.1867E-03
   9  10   0       70.81       91.22        3.62 o   0.4897E-02
  10  10   0     2343.97     2161.93       27.63 o   0.7275E-04
   1  11   0     2857.13     2743.39       20.13 o   0.5159E-04
   2  11   0      129.56      145.11        3.87 o   0.3092E-02
   3  11   0     4005.50     3887.21       23.76 o   0.2883E-04
   4  11   0      157.57      156.70        4.30 o   0.2722E-02
   5  11   0     2749.99     2718.17       19.22 o   0.5262E-04
   6  11   0       28.77       26.80        2.48 o   0.1690E-01
   7  11   0      238.18      257.12        4.78 o   0.1631E-02
   8  11   0      705.14      741.91        8.27 o   0.4049E-03
   9  11   0        4.68        4.35        2.41 o   0.7316E-01
  10  11   0      796.20      786.41        9.50 o   0.3745E-03
  11  11   0      424.15      402.06        8.89 o   0.8886E-03
   0  12   0     1286.98     1355.92       17.87 o   0.1625E-03
   1  12   0     1291.72     1280.69       12.04 o   0.1744E-03
   2  12   0        1.17        2.34        2.54 o   0.7913E-01
   3  12   0        1.85        4.98        2.63 o   0.7186E-01
   4  12   0     2652.77     2749.55       18.86 o   0.5373E-04
   5  12   0      410.66      427.67        6.35 o   0.8585E-03
   6  12   0       46.64       54.10        3.01 o   0.8146E-02
   7  12   0        3.08        3.13        2.51 o   0.8353E-01
   8  12   0      369.55      416.64        6.44 o   0.9341E-03
   9  12   0      136.22      138.20        3.90 o   0.3231E-02
  10  12   0       73.11       72.88        3.50 o   0.6638E-02
   1  13   0       67.02       58.31        3.36 o   0.7061E-02
   2  13   0       45.09       45.48        2.97 o   0.1078E-01
   3  13   0      781.20      773.62        9.10 o   0.3896E-03
   4  13   0     2771.65     2744.09       20.45 o   0.5268E-04
   5  13   0      526.83      458.18        7.26 o   0.6816E-03
   6  13   0        1.13        3.74        2.36 o   0.8443E-01
   7  13   0        1.41        8.13        2.35 o   0.4738E-01
   8  13   0        6.54        5.71        2.11 o   0.7115E-01
   9  13   0     1037.37      980.89       13.77 o   0.2574E-03
   0  14   0      508.51      524.46       10.39 o   0.6341E-03
   1  14   0      359.79      351.69        6.38 o   0.9857E-03
   2  14   0     5283.12     5240.06       34.58 o   0.1683E-04
   3  14   0      857.18      847.25       10.46 o   0.3177E-03
   4  14   0       33.36       39.10        2.69 o   0.1169E-01
   5  14   0      388.82      390.87        6.40 o   0.9414E-03
   6  14   0      897.11      905.96        9.69 o   0.3040E-03
   7  14   0       -1.34        0.33        2.17 o   0.1666E+00
   1  15   0      124.00      122.94        4.27 o   0.3693E-02
   2  15   0      141.36      163.54        4.79 o   0.2564E-02
   3  15   0        4.46        4.71        2.36 o   0.7080E-01
   4  15   0      565.14      593.61        8.81 o   0.5256E-03
   5  15   0      233.23      254.58        6.92 o   0.1598E-02
   0   1   1    12873.69    12608.68       75.61 o   0.2791E-05
   1   1   1      959.05     1065.36        8.70 o   0.3063E-03
  -1   2   1      116.22       90.79        3.35 o   0.2711E-02
   0   2   1     9159.10     9535.65       50.92 o   0.7358E-05
   1   2   1      111.55       87.72        3.20 o   0.2695E-02
   2   2   1     2037.41     2003.83       18.52 o   0.7078E-04
  -2   3   1     3656.01     3960.27       28.41 o   0.3042E-04
  -1   3   1     3510.51     4060.94       25.49 o   0.2936E-04
   0   3   1    11262.32    11063.03       56.91 o   0.3730E-05
   1   3   1     3854.89     4349.50       26.34 o   0.2571E-04
   2   3   1     3735.74     3978.34       31.54 o   0.2953E-04
   3   3   1     2880.53     2830.92       27.01 o   0.4577E-04
  -3   4   1     1757.69     1708.87       18.67 o   0.1100E-03
  -2   4   1      461.65      439.88        7.51 o   0.7769E-03
  -1   4   1     3082.95     3396.14       23.57 o   0.4317E-04
   0   4   1    14868.77    15865.64       81.38 o   0.2168E-05
   1   4   1     3137.77     3429.68       23.98 o   0.4221E-04
   2   4   1      471.04      455.19        7.93 o   0.7457E-03
   3   4   1     1597.72     1547.69       17.59 o   0.1279E-03
   4   4   1    14594.65    13983.19       87.21 o   0.2604E-05
  -4   5   1     7419.48     7328.02       50.50 o   0.9636E-05
  -3   5   1     1389.18     1505.40       13.66 o   0.1503E-03
  -2   5   1      370.20      428.29        6.77 o   0.9202E-03
  -1   5   1      409.46      502.64        6.41 o   0.7414E-03
   0   5   1       90.87      120.20        3.29 o   0.2479E-02
   1   5   1      343.89      430.79        6.35 o   0.9200E-03
   2   5   1      301.85      358.19        5.82 o   0.1167E-02
   3   5   1     1589.58     1709.12       15.41 o   0.1222E-03
   4   5   1     7192.82     7146.60       49.78 o   0.1012E-04
   5   5   1      302.50      392.74        7.91 o   0.1088E-02
  -5   6   1     4585.49     4478.29       27.42 o   0.2231E-04
  -4   6   1      358.79      351.99        8.80 o   0.1133E-02
  -3   6   1     7152.58     6626.12       46.46 o   0.1081E-04
  -2   6   1     2418.94     2438.93       19.95 o   0.6736E-04
  -1   6   1     3496.72     3332.13       25.26 o   0.3836E-04
   0   6   1       46.17       34.54        2.76 o   0.9272E-02
   1   6   1     3321.71     3226.16       24.74 o   0.4102E-04
   2   6   1     2586.39     2645.41       19.96 o   0.5974E-04
   3   6   1     6849.04     6324.17       45.98 o   0.1174E-04
   4   6   1      338.77      327.73        8.03 o   0.1243E-02
   5   6   1     4751.25     4717.90       26.80 o   0.2055E-04
   6   6   1       13.47        1.60        1.99 o   0.5480E-01
  -6   7   1     2927.41     3037.99       17.10 o   0.4790E-04
  -5   7   1      627.78      588.31        6.78 o   0.5465E-03
  -4   7   1     1358.79     1418.93       11.42 o   0.1521E-03
  -3   7   1     2356.67     2224.36       22.73 o   0.7583E-04
  -2   7   1     3702.29     3529.96       29.81 o   0.3319E-04
  -1   7   1      218.52      261.00        5.58 o   0.1740E-02
   0   7   1     1110.63     1073.32       13.02 o   0.2347E-03
   1   7   1      169.21      202.13        5.05 o   0.2345E-02
   2   7   1     3616.81     3458.68       27.74 o   0.3457E-04
   3   7   1     2247.78     2162.21       21.30 o   0.8065E-04
   4   7   1     1186.71     1248.05        9.90 o   0.1856E-03
   5   7   1      640.31      583.26        6.80 o   0.5441E-03
   6   7   1     3128.52     3219.33       18.48 o   0.4308E-04
   7   7   1       53.00       58.60        2.71 o   0.7944E-02
  -7   8   1     1907.96     1927.33       14.28 o   0.9821E-04
  -6   8   1      351.62      301.94        5.48 o   0.1244E-02
  -5   8   1     2234.88     2188.07       14.68 o   0.7569E-04
  -4   8   1     2655.67     2747.31       16.20 o   0.5559E-04
  -3   8   1      672.14      689.70        7.26 o   0.4941E-03
  -2   8   1     1956.51     1924.56       12.77 o   0.9620E-04
  -1   8   1     1109.19     1029.04       10.64 o   0.2470E-03
   0   8   1      297.85      260.53        5.25 o   0.1412E-02
   1   8   1     1238.53     1140.16       10.66 o   0.2124E-03
   2   8   1     2104.43     2061.51       13.99 o   0.8575E-04
   3   8   1      695.39      714.07        6.85 o   0.4725E-03
   4   8   1     2809.59     2910.04       16.41 o   0.5044E-04
   5   8   1     2126.87     2078.48       14.37 o   0.8220E-04
   6   8   1      388.62      347.85        5.71 o   0.1068E-02
   7   8   1     1954.11     1976.54       14.81 o   0.9425E-04
   8   8   1      549.09      541.73        8.34 o   0.5889E-03
  -8   9   1      851.72      901.97        9.68 o   0.3277E-03
  -7   9   1     1327.87     1341.08       11.57 o   0.1713E-03
  -6   9   1      247.61      257.76        5.30 o   0.1611E-02
  -5   9   1      548.81      551.20        7.09 o   0.6062E-03
  -4   9   1      140.62      148.27        3.68 o   0.2740E-02
  -3   9   1     1288.52     1394.42       10.98 o   0.1674E-03
  -2   9   1       61.61       84.03        2.65 o   0.6334E-02
  -1   9   1     1102.64     1159.67        9.00 o   0.2196E-03
   0   9   1       48.47       63.28        2.38 o   0.7585E-02
   1   9   1     1088.94     1138.64        9.66 o   0.2241E-03
   2   9   1       62.05       78.57        2.72 o   0.6580E-02
   3   9   1     1280.41     1393.96       10.55 o   0.1684E-03
   4   9   1      148.71      156.60        3.93 o   0.2588E-02
   5   9   1      403.73      399.87        6.33 o   0.9065E-03
   6   9   1      215.34      230.31        4.76 o   0.1864E-02
   7   9   1     1278.09     1277.83       11.85 o   0.1828E-03
   8   9   1      818.78      862.17        9.85 o   0.3490E-03
   9   9   1     3310.35     3237.30       23.89 o   0.4067E-04
  -9  10   1       54.97       49.38        3.30 o   0.8784E-02
  -8  10   1      391.93      403.27        6.24 o   0.9369E-03
  -7  10   1     1571.46     1565.54       12.97 o   0.1363E-03
  -6  10   1     2484.44     2309.18       16.88 o   0.7005E-04
  -5  10   1      150.55      161.78        4.16 o   0.2743E-02
  -4  10   1     1155.82     1193.57       11.46 o   0.2056E-03
  -3  10   1      628.28      615.06        8.21 o   0.5267E-03
  -2  10   1     1154.10     1205.28       10.75 o   0.2062E-03
  -1  10   1      768.48      814.73        8.22 o   0.3643E-03
   0  10   1      246.00      234.97        5.02 o   0.1597E-02
   1  10   1      775.89      831.46        8.28 o   0.3566E-03
   2  10   1     1339.74     1388.39       11.32 o   0.1662E-03
   3  10   1      693.21      677.47        8.46 o   0.4621E-03
   4  10   1     1151.03     1177.20       11.24 o   0.2092E-03
   5  10   1      138.35      150.97        4.58 o   0.2934E-02
   6  10   1     2417.20     2209.79       16.94 o   0.7459E-04
   7  10   1     1611.13     1613.48       13.39 o   0.1303E-03
   8  10   1      364.13      377.09        5.88 o   0.1024E-02
   9  10   1       32.18       31.94        2.86 o   0.1372E-01
  10  10   1      258.18      267.26        5.54 o   0.1510E-02
 -10  11   1       42.61       58.39        2.89 o   0.8228E-02
  -9  11   1      248.47      279.39        5.43 o   0.1505E-02
  -8  11   1        8.49       10.06        2.28 o   0.3502E-01
  -7  11   1      129.98      121.76        3.69 o   0.3330E-02
  -6  11   1       39.70       44.13        2.68 o   0.1070E-01
  -5  11   1      805.11      825.52        9.45 o   0.3458E-03
  -4  11   1      276.78      271.20        5.59 o   0.1463E-02
  -3  11   1     1573.62     1659.12       12.75 o   0.1252E-03
  -2  11   1      219.22      207.40        4.79 o   0.2056E-02
  -1  11   1       93.80       98.38        3.95 o   0.4574E-02
   0  11   1      436.45      425.96        7.03 o   0.9066E-03
   1  11   1       80.56       81.78        3.49 o   0.5546E-02
   2  11   1      246.03      232.17        5.30 o   0.1794E-02
   3  11   1     1678.53     1759.48       14.45 o   0.1135E-03
   4  11   1      287.11      278.67        5.81 o   0.1408E-02
   5  11   1      706.58      719.50        8.44 o   0.4191E-03
   6  11   1       16.93       22.83        2.40 o   0.2141E-01
   7  11   1      147.59      138.87        3.97 o   0.2886E-02
   8  11   1       13.81       11.65        2.48 o   0.2902E-01
   9  11   1      299.82      324.73        6.09 o   0.1235E-02
  10  11   1       88.71      101.31        3.49 o   0.4435E-02
  11  11   1      496.39      526.01        7.00 o   0.6505E-03
 -10  12   1      228.95      238.66        5.15 o   0.1680E-02
  -9  12   1      196.40      199.85        4.69 o   0.2168E-02
  -8  12   1       35.03       44.70        2.66 o   0.1052E-01
  -7  12   1      390.15      372.67        6.44 o   0.9993E-03
  -6  12   1      320.16      312.54        5.47 o   0.1222E-02
  -5  12   1      136.32      146.14        3.98 o   0.3002E-02
  -4  12   1     1006.70      985.53        9.78 o   0.2682E-03
  -3  12   1       14.64       18.04        2.60 o   0.2599E-01
  -2  12   1      653.42      637.40        7.87 o   0.4961E-03
  -1  12   1     1466.82     1450.82       12.98 o   0.1479E-03
   0  12   1     1394.92     1328.11       13.15 o   0.1653E-03
   1  12   1     1559.32     1545.79       13.64 o   0.1344E-03
   2  12   1      671.41      666.15        8.16 o   0.4705E-03
   3  12   1       12.31       13.07        2.69 o   0.3248E-01
   4  12   1      899.77      895.02       10.48 o   0.3089E-03
   5  12   1      197.99      199.10        4.81 o   0.2065E-02
   6  12   1      326.93      320.10        6.15 o   0.1180E-02
   7  12   1      392.32      385.43        6.68 o   0.9705E-03
   8  12   1       24.42       29.98        2.53 o   0.1541E-01
   9  12   1      181.80      191.28        4.39 o   0.2315E-02
  10  12   1      224.91      234.50        5.14 o   0.1719E-02
  -9  13   1      404.62      377.48        8.49 o   0.8819E-03
  -8  13   1      103.15       95.81        4.24 o   0.4270E-02
  -7  13   1       24.93       23.28        2.62 o   0.1977E-01
  -6  13   1      743.81      752.71        9.82 o   0.3950E-03
  -5  13   1     1095.81     1105.85       10.90 o   0.2339E-03
  -4  13   1     3950.29     3820.79       26.39 o   0.2901E-04
  -3  13   1      188.22      190.08        4.62 o   0.2093E-02
  -2  13   1      288.33      288.40        5.65 o   0.1350E-02
  -1  13   1      361.15      358.83        6.61 o   0.1034E-02
   0  13   1       22.68       20.78        2.83 o   0.1857E-01
   1  13   1      303.62      306.37        5.84 o   0.1270E-02
   2  13   1      332.98      331.34        6.03 o   0.1140E-02
   3  13   1      161.58      180.05        4.44 o   0.2300E-02
   4  13   1     3973.21     3804.38       27.40 o   0.2900E-04
   5  13   1     1141.40     1147.91       12.27 o   0.2198E-03
   6  13   1      722.96      720.23        8.87 o   0.4195E-03
   7  13   1       31.45       29.84        2.73 o   0.1558E-01
   8  13   1       89.41       99.15        3.54 o   0.4487E-02
   9  13   1      432.31      407.64        9.56 o   0.7975E-03
  -7  14   1      136.73      139.57        4.04 o   0.3151E-02
  -6  14   1       52.51       57.15        2.88 o   0.7719E-02
  -5  14   1      580.84      595.62        7.88 o   0.5244E-03
  -4  14   1      661.53      654.32        8.69 o   0.4527E-03
  -3  14   1      472.26      467.60        7.79 o   0.7446E-03
  -2  14   1      224.81      209.33        5.16 o   0.1928E-02
  -1  14   1      448.00      474.83        6.70 o   0.7512E-03
   0  14   1     1870.23     1877.78       16.27 o   0.9950E-04
   1  14   1      488.50      516.82        7.42 o   0.6698E-03
   2  14   1      158.69      147.20        4.33 o   0.2874E-02
   3  14   1      560.49      552.57        7.73 o   0.6027E-03
   4  14   1      594.33      619.80        7.79 o   0.4999E-03
   5  14   1      557.89      579.25        7.19 o   0.5490E-03
   6  14   1       58.86       64.90        2.95 o   0.6772E-02
   7  14   1      179.73      186.08        5.43 o   0.2246E-02
  -5  15   1       46.23       52.62        3.57 o   0.8755E-02
  -4  15   1      419.38      417.42        7.86 o   0.8179E-03
  -3  15   1      529.92      513.04        8.97 o   0.6277E-03
  -2  15   1       17.66       21.71        2.47 o   0.1944E-01
  -1  15   1       10.67       12.23        2.66 o   0.3281E-01
   0  15   1        4.30        1.20        2.58 o   0.9965E-01
   1  15   1       13.36       15.39        2.46 o   0.2771E-01
   2  15   1       16.99       17.71        2.44 o   0.2188E-01
   3  15   1      566.96      536.58        8.68 o   0.5893E-03
   4  15   1      370.18      376.73        6.75 o   0.9452E-03
   5  15   1       45.96       51.22        3.75 o   0.8775E-02
   0   1   2     2201.36     2349.30       19.01 o   0.8761E-04
   1   1   2     2646.31     2639.15       19.33 o   0.9237E-04
  -1   2   2    17943.03    18037.24      111.73 o   0.1628E-05
   0   2   2      465.61      565.11        5.27 o   0.7010E-03
   1   2   2    17810.48    17898.40       99.67 o   0.1661E-05
   2   2   2    11401.39    11712.91       74.56 o   0.4417E-05
  -2   3   2     6422.06     6691.00       44.87 o   0.1173E-04
  -1   3   2    27815.98    28746.38      171.03 o   0.6473E-06
   0   3   2    18848.11    19605.12       97.50 o   0.1337E-05
   1   3   2    27368.09    27822.33      151.61 o   0.6865E-06
   2   3   2     6543.11     6573.81       47.26 o   0.1182E-04
   3   3   2     3044.92     2767.41       26.41 o   0.5891E-04
  -3   4   2     3932.86     3773.26       30.77 o   0.2702E-04
  -2   4   2       45.67       26.57        2.94 o   0.1822E-01
  -1   4   2      231.04      244.62        5.49 o   0.2157E-02
   0   4   2       66.36       25.73        2.52 o   0.9963E-02
   1   4   2      227.91      234.96        5.22 o   0.2244E-02
   2   4   2       40.60       27.75        3.19 o   0.1850E-01
   3   4   2     4036.51     3894.49       29.27 o   0.2567E-04
   4   4   2     3412.73     3881.33       28.60 o   0.3275E-04
  -4   5   2     2927.68     2912.35       23.84 o   0.4828E-04
  -3   5   2    12803.03    12383.50       69.32 o   0.3369E-05
  -2   5   2     5839.55     5832.53       34.09 o   0.1459E-04
  -1   5   2     4413.22     4438.81       28.98 o   0.2443E-04
   0   5   2     2301.06     2638.67       18.91 o   0.5961E-04
   1   5   2     4683.05     4727.45       33.76 o   0.2174E-04
   2   5   2     5950.08     5875.57       36.02 o   0.1427E-04
   3   5   2    12183.94    11860.32       64.74 o   0.3679E-05
   4   5   2     2782.83     2804.17       23.38 o   0.5182E-04
   5   5   2      608.11      639.80       10.55 o   0.4772E-03
  -5   6   2      768.45      749.10        8.26 o   0.4271E-03
  -4   6   2      819.67      787.84       11.84 o   0.3641E-03
  -3   6   2     2526.53     2587.05       21.44 o   0.6165E-04
  -2   6   2      698.80      726.98        9.29 o   0.4150E-03
  -1   6   2      658.90      656.26        9.04 o   0.4933E-03
   0   6   2      444.99      354.90        7.50 o   0.9238E-03
   1   6   2      519.64      537.28        7.87 o   0.6677E-03
   2   6   2      637.88      661.34        8.59 o   0.4708E-03
   3   6   2     2314.27     2358.51       19.40 o   0.7205E-04
   4   6   2      738.95      714.48       11.16 o   0.4179E-03
   5   6   2      716.56      730.87        8.30 o   0.4514E-03
   6   6   2        9.62        0.32        1.97 o   0.9625E-01
  -6   7   2     1501.97     1466.57       11.74 o   0.1440E-03
  -5   7   2     1327.75     1307.25       10.32 o   0.1797E-03
  -4   7   2      171.09      164.10        3.84 o   0.2610E-02
  -3   7   2     1029.38     1135.63       14.57 o   0.2239E-03
  -2   7   2      393.42      387.46        8.01 o   0.9385E-03
  -1   7   2     1076.99     1094.91       13.82 o   0.2225E-03
   0   7   2      977.02     1041.31       12.58 o   0.2781E-03
   1   7   2     1112.10     1122.69       12.85 o   0.2154E-03
   2   7   2      496.23      501.56        8.53 o   0.6892E-03
   3   7   2     1082.63     1196.23       14.46 o   0.2083E-03
   4   7   2      155.70      147.59        3.58 o   0.2899E-02
   5   7   2     1532.25     1509.37       11.39 o   0.1439E-03
   6   7   2     1433.12     1398.81       11.03 o   0.1549E-03
   7   7   2     4384.04     4028.20       23.32 o   0.2699E-04
  -7   8   2     2449.32     2413.67       16.08 o   0.6586E-04
  -6   8   2     1902.09     1894.37       14.05 o   0.1008E-03
  -5   8   2     1019.56     1076.93        9.43 o   0.2645E-03
  -4   8   2     1903.04     1823.98       13.53 o   0.1026E-03
  -3   8   2      865.08      945.11        8.66 o   0.3010E-03
  -2   8   2     1214.43     1221.32        9.81 o   0.1945E-03
  -1   8   2       77.93       72.16        3.19 o   0.6388E-02
   0   8   2     1355.60     1343.87       11.04 o   0.1679E-03
   1   8   2      105.85      102.50        3.24 o   0.4468E-02
   2   8   2     1126.75     1137.20        9.70 o   0.2162E-03
   3   8   2      741.71      809.12        7.00 o   0.3765E-03
   4   8   2     1825.19     1730.42       12.46 o   0.1113E-03
   5   8   2     1072.94     1122.89       10.25 o   0.2468E-03
   6   8   2     1989.18     1972.99       14.25 o   0.9419E-04
   7   8   2     2646.51     2612.81       17.55 o   0.5773E-04
   8   8   2     2882.73     2822.51       20.52 o   0.4949E-04
  -8   9   2      198.09      212.80        5.18 o   0.1860E-02
  -7   9   2     1490.22     1556.04       12.68 o   0.1391E-03
  -6   9   2       15.89       18.92        2.92 o   0.2274E-01
  -5   9   2      215.12      227.10        4.38 o   0.1835E-02
  -4   9   2      494.11      533.79        6.46 o   0.6608E-03
  -3   9   2       33.42       35.04        2.44 o   0.1296E-01
  -2   9   2      843.72      919.93        8.48 o   0.3252E-03
  -1   9   2      642.35      701.19        6.98 o   0.4517E-03
   0   9   2     1598.62     1620.27       12.03 o   0.1287E-03
   1   9   2      567.60      608.40        6.84 o   0.5428E-03
   2   9   2      923.38      998.52        9.06 o   0.2876E-03
   3   9   2       33.82       43.81        2.45 o   0.1105E-01
   4   9   2      477.72      508.71        6.63 o   0.6990E-03
   5   9   2      176.06      198.45        4.12 o   0.2189E-02
   6   9   2       39.22       45.41        2.86 o   0.1037E-01
   7   9   2     1567.48     1645.07       13.58 o   0.1276E-03
   8   9   2      180.23      193.98        4.97 o   0.2063E-02
   9   9   2        9.06       20.88        2.87 o   0.2298E-01
  -9  10   2      499.99      484.10        7.39 o   0.7094E-03
  -8  10   2      884.88      923.37        9.75 o   0.3017E-03
  -7  10   2     1823.61     1980.75       13.39 o   0.9701E-04
  -6  10   2      402.94      361.43        5.97 o   0.9572E-03
  -5  10   2      332.23      334.78        5.68 o   0.1160E-02
  -4  10   2      144.96      151.48        4.34 o   0.2803E-02
  -3  10   2     1202.56     1177.20       11.39 o   0.2048E-03
  -2  10   2     1013.42     1024.36        9.39 o   0.2703E-03
  -1  10   2      448.81      450.61        6.24 o   0.8243E-03
   0  10   2      461.41      497.67        6.87 o   0.6882E-03
   1  10   2      396.14      400.12        6.42 o   0.9507E-03
   2  10   2      832.24      826.19        8.70 o   0.3668E-03
   3  10   2     1198.81     1179.65       11.29 o   0.2050E-03
   4  10   2      149.62      159.45        4.49 o   0.2665E-02
   5  10   2      280.40      280.70        5.59 o   0.1426E-02
   6  10   2      330.53      284.39        5.60 o   0.1249E-02
   7  10   2     1836.83     2009.10       14.23 o   0.9491E-04
   8  10   2      898.58      942.90        9.56 o   0.2943E-03
   9  10   2      534.68      526.18        7.90 o   0.6402E-03
  10  10   2     1023.58      987.77       11.40 o   0.2540E-03
 -10  11   2      243.38      261.57        5.22 o   0.1538E-02
  -9  11   2       13.36       18.90        2.20 o   0.2370E-01
  -8  11   2      560.87      567.83        7.30 o   0.5661E-03
  -7  11   2       88.26       95.98        3.29 o   0.4756E-02
  -6  11   2     1076.14      987.84        9.97 o   0.2569E-03
  -5  11   2      166.38      174.21        4.53 o   0.2557E-02
  -4  11   2       91.04       89.00        3.76 o   0.4891E-02
  -3  11   2     1268.97     1252.38       11.25 o   0.1915E-03
  -2  11   2     1750.36     1773.43       13.81 o   0.1113E-03
  -1  11   2     1427.05     1464.38       13.02 o   0.1519E-03
   0  11   2       18.46       18.77        2.92 o   0.2013E-01
   1  11   2     1313.74     1329.78       12.64 o   0.1749E-03
   2  11   2     1719.36     1741.22       14.03 o   0.1145E-03
   3  11   2     1367.97     1331.58       12.51 o   0.1725E-03
   4  11   2      110.39      108.47        4.08 o   0.3952E-02
   5  11   2      226.96      224.10        5.17 o   0.1875E-02
   6  11   2     1145.83     1043.37       11.03 o   0.2351E-03
   7  11   2       90.16       87.84        3.50 o   0.4908E-02
   8  11   2      544.71      559.93        7.80 o   0.5775E-03
   9  11   2       23.64       31.06        3.00 o   0.1407E-01
  10  11   2      267.42      279.95        5.29 o   0.1408E-02
  11  11   2       42.95       35.25        2.59 o   0.1175E-01
 -10  12   2      118.43      112.39        4.06 o   0.3558E-02
  -9  12   2      165.66      179.37        4.95 o   0.2320E-02
  -8  12   2       66.28       59.27        3.14 o   0.7148E-02
  -7  12   2      500.15      494.51        7.14 o   0.6730E-03
  -6  12   2      121.66      136.37        3.53 o   0.3320E-02
  -5  12   2      689.62      712.01        7.86 o   0.4350E-03
  -4  12   2     1123.68     1229.91       10.19 o   0.2076E-03
  -3  12   2     1109.84     1088.31       10.22 o   0.2285E-03
  -2  12   2      510.55      497.67        7.21 o   0.6361E-03
  -1  12   2     2791.12     2767.15       20.03 o   0.5192E-04
   0  12   2      337.61      352.90        6.49 o   0.1043E-02
   1  12   2     2809.39     2786.85       20.27 o   0.5130E-04
   2  12   2      470.94      455.44        7.52 o   0.7050E-03
   3  12   2     1090.99     1065.94       11.80 o   0.2333E-03
   4  12   2     1210.21     1305.24       13.15 o   0.1860E-03
   5  12   2      681.38      699.64        8.83 o   0.4418E-03
   6  12   2      110.40      120.89        3.86 o   0.3718E-02
   7  12   2      489.53      489.83        7.22 o   0.6832E-03
   8  12   2       54.56       47.04        2.92 o   0.9047E-02
   9  12   2      139.81      152.48        4.10 o   0.2816E-02
  10  12   2      133.51      137.07        4.08 o   0.2981E-02
  -9  13   2      150.65      128.55        5.31 o   0.2985E-02
  -8  13   2      220.84      224.94        5.61 o   0.1737E-02
  -7  13   2      149.22      145.61        4.36 o   0.2889E-02
  -6  13   2        8.74        4.67        2.43 o   0.5741E-01
  -5  13   2       83.46      107.45        3.69 o   0.4291E-02
  -4  13   2      174.93      170.51        4.69 o   0.2470E-02
  -3  13   2     1175.64     1152.88       11.14 o   0.2034E-03
  -2  13   2      432.04      423.84        6.39 o   0.8157E-03
  -1  13   2     1554.62     1512.16       14.02 o   0.1383E-03
   0  13   2     1799.39     1716.75       15.49 o   0.1156E-03
   1  13   2     1439.05     1388.81       12.79 o   0.1575E-03
   2  13   2      439.51      432.37        6.71 o   0.7967E-03
   3  13   2     1225.60     1199.54       11.79 o   0.1912E-03
   4  13   2      151.75      144.24        4.31 o   0.2955E-02
   5  13   2       66.25       94.03        3.28 o   0.5084E-02
   6  13   2        8.72        3.09        2.41 o   0.6479E-01
   7  13   2      173.75      167.55        4.63 o   0.2460E-02
   8  13   2      309.78      314.64        6.22 o   0.1181E-02
   9  13   2      116.43      103.27        5.20 o   0.3776E-02
  -7  14   2      108.68      121.76        4.73 o   0.3601E-02
  -6  14   2      701.85      730.97        8.82 o   0.4118E-03
  -5  14   2       29.47       33.70        2.57 o   0.1438E-01
  -4  14   2      172.30      169.17        4.53 o   0.2398E-02
  -3  14   2       68.10       74.98        3.52 o   0.5778E-02
  -2  14   2      232.10      215.48        5.12 o   0.1809E-02
  -1  14   2       16.96       19.39        2.76 o   0.2178E-01
   0  14   2      143.99      133.44        4.18 o   0.3011E-02
   1  14   2       54.90       50.76        3.08 o   0.8453E-02
   2  14   2      243.51      225.11        4.80 o   0.1730E-02
   3  14   2       67.57       71.99        3.09 o   0.6040E-02
   4  14   2      247.47      228.18        5.48 o   0.1658E-02
   5  14   2       26.91       28.84        2.40 o   0.1652E-01
   6  14   2      685.13      715.59        8.41 o   0.4255E-03
   7  14   2      118.81      123.79        5.33 o   0.3369E-02
  -5  15   2      261.83      253.38        7.26 o   0.1470E-02
  -4  15   2      536.94      538.06        9.03 o   0.6100E-03
  -3  15   2      263.95      276.53        6.40 o   0.1417E-02
  -2  15   2       29.86       31.69        2.82 o   0.1396E-01
  -1  15   2      546.87      547.44        8.39 o   0.5802E-03
   0  15   2     2204.13     2168.48       19.33 o   0.7548E-04
   1  15   2      588.63      589.63        8.33 o   0.5281E-03
   2  15   2       32.56       30.99        2.88 o   0.1375E-01
   3  15   2      197.11      212.47        5.30 o   0.1966E-02
   4  15   2      566.78      583.02        8.50 o   0.5604E-03
   5  15   2      264.29      285.99       12.65 o   0.1172E-02
   0   1   3    19330.16    19213.15      118.13 o   0.1566E-05
   1   1   3     5207.21     5259.17       38.17 o   0.1800E-04
  -1   2   3    23295.08    23882.82      138.02 o   0.9395E-06
   0   2   3    11879.54    11545.76       69.77 o   0.3288E-05
   1   2   3    23233.93    23730.16      149.51 o   0.9474E-06
   2   2   3     4640.59     4782.46       32.90 o   0.2350E-04
  -2   3   3    74252.71    72284.85      416.58 o   0.9948E-07
  -1   3   3     6759.60     6624.25       45.57 o   0.1204E-04
   0   3   3      420.47      488.35        5.73 o   0.1064E-02
   1   3   3     6757.50     6593.32       49.44 o   0.1206E-04
   2   3   3    76692.67    74141.60      430.40 o   0.9376E-07
   3   3   3    19710.80    19341.01      115.18 o   0.1348E-05
  -3   4   3     1467.88     1570.14       15.36 o   0.1350E-03
  -2   4   3      140.65      110.96        4.64 o   0.3484E-02
  -1   4   3     2136.39     2365.37       20.82 o   0.7589E-04
   0   4   3       43.59       33.10        2.38 o   0.9593E-02
   1   4   3     2067.47     2288.33       17.25 o   0.8086E-04
   2   4   3      183.00      150.83        4.78 o   0.2572E-02
   3   4   3     1303.74     1353.67       13.97 o   0.1671E-03
   4   4   3    13760.33    13375.86       77.70 o   0.2829E-05
  -4   5   3      175.86      134.35        5.54 o   0.2589E-02
  -3   5   3     1672.40     1611.09       16.10 o   0.1171E-03
  -2   5   3     3443.82     3260.86       24.11 o   0.3696E-04
  -1   5   3     1252.19     1357.93       13.17 o   0.1711E-03
   0   5   3      240.91      259.73        5.20 o   0.2180E-02
   1   5   3     1351.97     1465.56       13.06 o   0.1511E-03
   2   5   3     3170.11     2961.14       25.61 o   0.4294E-04
   3   5   3     1666.23     1624.76       16.88 o   0.1160E-03
   4   5   3      195.60      137.52        6.17 o   0.2406E-02
   5   5   3     1296.63     1140.55       15.79 o   0.1882E-03
  -5   6   3     1295.75     1241.78       11.30 o   0.1913E-03
  -4   6   3      424.83      482.36        8.10 o   0.6760E-03
  -3   6   3     4693.28     4656.23       34.08 o   0.2183E-04
  -2   6   3     4437.54     4402.67       30.23 o   0.2415E-04
  -1   6   3      598.10      596.16        8.30 o   0.5444E-03
   0   6   3     6580.25     6985.94       38.86 o   0.1081E-04
   1   6   3      663.81      650.07        9.31 o   0.4785E-03
   2   6   3     4127.23     4084.98       27.97 o   0.2757E-04
   3   6   3     5015.20     4949.51       33.44 o   0.1953E-04
   4   6   3      541.73      601.44        9.66 o   0.5044E-03
   5   6   3     1439.83     1376.13       12.03 o   0.1635E-03
   6   6   3       10.55        1.91        1.88 o   0.7665E-01
  -6   7   3     1009.71     1051.07        9.21 o   0.2558E-03
  -5   7   3      578.37      588.30        6.67 o   0.5953E-03
  -4   7   3      709.19      665.17        7.70 o   0.4651E-03
  -3   7   3      349.40      336.60        8.11 o   0.1038E-02
  -2   7   3     4018.24     3791.07       29.51 o   0.2830E-04
  -1   7   3     7549.37     7930.89       49.91 o   0.8625E-05
   0   7   3       47.20       54.85        3.82 o   0.9317E-02
   1   7   3     7642.00     7955.03       48.11 o   0.8547E-05
   2   7   3     4038.37     3805.89       27.20 o   0.2818E-04
   3   7   3      343.79      307.09        6.85 o   0.1141E-02
   4   7   3      701.13      656.36        6.90 o   0.4748E-03
   5   7   3      732.63      743.18        7.58 o   0.4314E-03
   6   7   3     1085.45     1135.95        9.26 o   0.2287E-03
   7   7   3     3380.49     3464.56       20.20 o   0.3640E-04
  -7   8   3      991.90      900.50        9.82 o   0.2894E-03
  -6   8   3     1419.98     1426.81       11.74 o   0.1621E-03
  -5   8   3      717.73      723.68        8.16 o   0.4193E-03
  -4   8   3     4329.87     4431.42       23.56 o   0.2439E-04
  -3   8   3      496.44      484.71        6.59 o   0.7064E-03
  -2   8   3     1868.30     1925.75       13.67 o   0.1005E-03
  -1   8   3     5353.58     5238.62       34.30 o   0.1703E-04
   0   8   3      474.49      442.74        6.39 o   0.8222E-03
   1   8   3     5663.43     5536.46       29.59 o   0.1549E-04
   2   8   3     1888.54     1954.95       13.05 o   0.9842E-04
   3   8   3      703.15      677.86        6.93 o   0.4538E-03
   4   8   3     4369.96     4418.17       22.37 o   0.2439E-04
   5   8   3      594.66      585.13        7.15 o   0.5527E-03
   6   8   3     1420.51     1416.51       11.97 o   0.1632E-03
   7   8   3     1011.41      929.67       10.15 o   0.2780E-03
   8   8   3     1242.59     1206.83       11.91 o   0.2068E-03
  -8   9   3      269.66      227.85        5.77 o   0.1589E-02
  -7   9   3      183.67      211.16        4.42 o   0.2113E-02
  -6   9   3     1931.88     2059.24       14.70 o   0.9102E-04
  -5   9   3       93.94      100.61        3.28 o   0.4125E-02
  -4   9   3      336.84      383.74        5.47 o   0.1048E-02
  -3   9   3      620.65      563.25        7.37 o   0.5958E-03
  -2   9   3      818.97      871.16        8.60 o   0.3301E-03
  -1   9   3     2462.32     2408.14       15.73 o   0.6738E-04
   0   9   3     2070.41     2092.20       14.39 o   0.8590E-04
   1   9   3     2332.52     2272.69       15.35 o   0.7414E-04
   2   9   3      957.79     1004.51        9.52 o   0.2669E-03
   3   9   3      565.95      517.33        6.71 o   0.6715E-03
   4   9   3      302.10      344.85        5.15 o   0.1192E-02
   5   9   3      129.33      140.62        3.79 o   0.2934E-02
   6   9   3     1945.15     2072.91       14.32 o   0.9002E-04
   7   9   3      237.07      276.89        5.17 o   0.1548E-02
   8   9   3      346.20      301.95        6.10 o   0.1156E-02
   9   9   3       42.78       28.56        3.23 o   0.1583E-01
  -9  10   3     1309.07     1264.21       12.60 o   0.1780E-03
  -8  10   3       39.00       34.21        2.91 o   0.1317E-01
  -7  10   3     1013.77     1121.47        9.45 o   0.2400E-03
  -6  10   3     2714.50     2710.94       17.65 o   0.5582E-04
  -5  10   3      810.86      834.24        8.95 o   0.3481E-03
  -4  10   3      358.08      328.50        6.32 o   0.1107E-02
  -3  10   3     1788.47     1864.91       14.03 o   0.1052E-03
  -2  10   3     2926.55     2971.85       18.62 o   0.4690E-04
  -1  10   3      921.58      900.22        8.83 o   0.3109E-03
   0  10   3     1377.55     1472.47       12.77 o   0.1560E-03
   1  10   3      901.93      870.50       10.05 o   0.3216E-03
   2  10   3     2961.91     3005.86       19.95 o   0.4592E-04
   3  10   3     1730.74     1809.90       13.69 o   0.1104E-03
   4  10   3      315.34      292.96        5.94 o   0.1276E-02
   5  10   3      923.78      949.95        9.94 o   0.2885E-03
   6  10   3     2693.45     2663.40       18.87 o   0.5702E-04
   7  10   3     1050.85     1137.43       10.15 o   0.2319E-03
   8  10   3       23.94       20.15        2.64 o   0.2175E-01
   9  10   3     1358.88     1309.07       13.64 o   0.1682E-03
  10  10   3       14.95        6.65        2.42 o   0.3935E-01
 -10  11   3      197.20      191.26        4.65 o   0.2080E-02
  -9  11   3       43.15       45.63        2.76 o   0.9176E-02
  -8  11   3       66.62       55.34        3.10 o   0.7128E-02
  -7  11   3      825.38      869.05        8.24 o   0.3264E-03
  -6  11   3      832.71      902.00        8.81 o   0.3146E-03
  -5  11   3      168.36      150.66        4.58 o   0.2676E-02
  -4  11   3     7681.51     7726.87       40.38 o   0.8458E-05
  -3  11   3      521.57      509.99        7.16 o   0.6666E-03
  -2  11   3      102.86       95.18        3.86 o   0.4928E-02
  -1  11   3      950.44      915.43       10.16 o   0.2962E-03
   0  11   3       89.58       93.29        3.86 o   0.5134E-02
   1  11   3      846.31      818.58        9.83 o   0.3476E-03
   2  11   3       92.43       91.99        3.72 o   0.5386E-02
   3  11   3      595.84      569.36        8.16 o   0.5681E-03
   4  11   3     7807.32     7764.49       46.62 o   0.8289E-05
   5  11   3      186.37      170.94        5.22 o   0.2321E-02
   6  11   3      728.46      785.74        9.22 o   0.3782E-03
   7  11   3      908.34      934.25        9.70 o   0.2901E-03
   8  11   3       59.76       49.99        3.23 o   0.7687E-02
   9  11   3       33.22       34.81        2.98 o   0.1153E-01
  10  11   3      264.36      248.02        5.30 o   0.1523E-02
  11  11   3       23.89       29.48        2.62 o   0.1475E-01
 -10  12   3      133.16      140.77        4.51 o   0.3187E-02
  -9  12   3       56.04       65.01        3.13 o   0.7753E-02
  -8  12   3       67.47       87.61        3.12 o   0.5636E-02
  -7  12   3      371.24      398.76        6.10 o   0.9791E-03
  -6  12   3      927.00      926.43        9.08 o   0.2917E-03
  -5  12   3      224.03      233.32        4.59 o   0.1790E-02
  -4  12   3     1161.94     1110.17       11.36 o   0.2243E-03
  -3  12   3      993.05      998.55       10.11 o   0.2647E-03
  -2  12   3      695.18      697.35        8.45 o   0.4389E-03
  -1  12   3      218.90      214.86        5.23 o   0.1805E-02
   0  12   3      590.44      612.73        8.98 o   0.5229E-03
   1  12   3      255.17      242.37        5.91 o   0.1545E-02
   2  12   3      611.93      618.43        8.31 o   0.5162E-03
   3  12   3     1073.56     1061.83       11.89 o   0.2382E-03
   4  12   3     1249.01     1180.00       13.77 o   0.2007E-03
   5  12   3      268.89      270.09        6.21 o   0.1455E-02
   6  12   3      897.41      907.13       10.59 o   0.2984E-03
   7  12   3      367.82      402.86        6.25 o   0.9721E-03
   8  12   3       79.12       98.35        3.23 o   0.4918E-02
   9  12   3       52.66       63.45        2.97 o   0.8149E-02
  10  12   3      101.57      106.02        4.03 o   0.4339E-02
  -9  13   3      193.74      181.17        6.29 o   0.2135E-02
  -8  13   3      359.77      333.83        6.92 o   0.1057E-02
  -7  13   3     1970.27     1902.75       17.48 o   0.9303E-04
  -6  13   3      290.99      309.75        5.88 o   0.1254E-02
  -5  13   3      203.85      207.47        4.67 o   0.1934E-02
  -4  13   3      804.60      801.49        8.86 o   0.3555E-03
  -3  13   3      133.56      131.09        3.70 o   0.3229E-02
  -2  13   3     1627.56     1571.21       13.68 o   0.1317E-03
  -1  13   3      258.14      258.18        6.04 o   0.1529E-02
   0  13   3      551.95      516.26        8.23 o   0.6276E-03
   1  13   3      261.85      255.67        5.16 o   0.1559E-02
   2  13   3     1564.31     1485.62       13.83 o   0.1422E-03
   3  13   3      138.10      141.98        4.10 o   0.2979E-02
   4  13   3      699.65      694.51        8.94 o   0.4304E-03
   5  13   3      227.42      217.89        5.12 o   0.1766E-02
   6  13   3      291.42      313.13        5.95 o   0.1241E-02
   7  13   3     1984.22     1906.47       16.80 o   0.9272E-04
   8  13   3      354.23      332.34        7.33 o   0.1061E-02
   9  13   3      175.87      152.50        6.60 o   0.2443E-02
  -7  14   3       21.43       21.81        3.35 o   0.1690E-01
  -6  14   3      175.11      200.02        4.26 o   0.2037E-02
  -5  14   3       27.20       31.25        2.42 o   0.1443E-01
  -4  14   3      267.64      263.44        5.88 o   0.1455E-02
  -3  14   3       21.78       20.44        2.63 o   0.1986E-01
  -2  14   3      784.14      811.01        9.54 o   0.3574E-03
  -1  14   3     1349.57     1335.48       12.31 o   0.1698E-03
   0  14   3       74.16       95.60        3.30 o   0.5234E-02
   1  14   3     1306.94     1289.62       12.30 o   0.1787E-03
   2  14   3      795.72      818.94        8.64 o   0.3543E-03
   3  14   3       54.07       46.92        2.97 o   0.8722E-02
   4  14   3      263.49      254.43        5.60 o   0.1519E-02
   5  14   3       32.30       33.38        2.45 o   0.1319E-01
   6  14   3      156.77      177.73        4.07 o   0.2314E-02
   7  14   3       30.59       30.15        3.53 o   0.1248E-01
  -5  15   3      525.87      530.14       10.39 o   0.6050E-03
  -4  15   3       89.24       98.98        3.97 o   0.4673E-02
  -3  15   3      602.64      618.79        9.36 o   0.4943E-03
  -2  15   3      197.83      189.43        5.51 o   0.2121E-02
  -1  15   3      529.83      523.71        7.86 o   0.6239E-03
   0  15   3      310.55      324.79        6.01 o   0.1244E-02
   1  15   3      633.48      636.13        8.62 o   0.4864E-03
   2  15   3      212.69      209.72        5.55 o   0.1906E-02
   3  15   3      604.87      621.30        9.26 o   0.4923E-03
   4  15   3       95.12      105.68        3.99 o   0.4372E-02
   5  15   3      473.57      514.47       23.55 o   0.5005E-03
   0   0   4    24552.81    25335.29      268.52 o   0.7655E-06
   0   1   4      407.47      443.33        5.23 o   0.7652E-03
   1   1   4       46.27       36.46        2.08 o   0.2133E-01
  -1   2   4     3491.60     3869.07       26.88 o   0.3338E-04
   0   2   4     5196.26     5722.30       36.39 o   0.1639E-04
   1   2   4     3363.15     3759.09       28.35 o   0.3542E-04
   2   2   4     5370.54     5134.90       39.25 o   0.1762E-04
  -2   3   4    44370.68    43319.38      217.05 o   0.2866E-06
  -1   3   4    33592.98    33242.23      190.40 o   0.4856E-06
   0   3   4    14498.37    15033.90       83.56 o   0.2388E-05
   1   3   4    33486.46    33321.25      215.21 o   0.4833E-06
   2   3   4    45150.24    43987.55      265.63 o   0.2756E-06
   3   3   4     1792.41     1801.46       15.53 o   0.9724E-04
  -3   4   4     1402.47     1378.22       13.93 o   0.1549E-03
  -2   4   4      200.32      218.16        5.38 o   0.1869E-02
  -1   4   4     1739.75     1824.63       16.79 o   0.1058E-03
   0   4   4        7.74        0.59        2.07 o   0.4522E-01
   1   4   4     2052.65     2119.95       17.20 o   0.8281E-04
   2   4   4      168.40      189.09        4.87 o   0.2169E-02
   3   4   4     1350.70     1305.47       15.27 o   0.1656E-03
   4   4   4     2526.99     2171.15       21.05 o   0.6416E-04
  -4   5   4     6512.14     6115.16       41.85 o   0.1250E-04
  -3   5   4     2945.16     2759.54       21.06 o   0.5218E-04
  -2   5   4     1580.35     1541.02       14.46 o   0.1371E-03
  -1   5   4      234.23      199.69        5.53 o   0.1753E-02
   0   5   4     3983.50     3862.90       25.81 o   0.2944E-04
   1   5   4      212.89      158.44        4.62 o   0.2124E-02
   2   5   4     1360.04     1327.97       13.76 o   0.1714E-03
   3   5   4     3110.28     2954.43       23.99 o   0.4658E-04
   4   5   4     6500.34     6094.14       45.20 o   0.1251E-04
   5   5   4     6676.20     6133.90       46.40 o   0.1273E-04
  -5   6   4     1082.01     1185.08        9.39 o   0.2214E-03
  -4   6   4     3336.49     3039.83       26.49 o   0.4243E-04
  -3   6   4     3892.45     3938.52       29.18 o   0.2872E-04
  -2   6   4      544.85      584.75        9.24 o   0.5494E-03
  -1   6   4     2087.15     2098.41       17.85 o   0.8370E-04
   0   6   4     3723.66     3489.17       27.98 o   0.3643E-04
   1   6   4     2043.45     2028.56       18.68 o   0.8772E-04
   2   6   4      480.81      510.05        8.29 o   0.6549E-03
   3   6   4     3867.71     3905.27       28.13 o   0.2911E-04
   4   6   4     3361.23     3041.12       26.76 o   0.4227E-04
   5   6   4     1119.28     1218.54        9.55 o   0.2110E-03
   6   6   4     1130.27     1141.71        9.10 o   0.2220E-03
  -6   7   4      152.87      130.74        3.82 o   0.3054E-02
  -5   7   4      988.83     1008.92        8.76 o   0.2572E-03
  -4   7   4      428.47      448.79        5.62 o   0.8254E-03
  -3   7   4     2278.62     2233.45       16.60 o   0.7782E-04
  -2   7   4      197.92      211.51        5.86 o   0.1831E-02
  -1   7   4      433.30      448.13        8.92 o   0.8029E-03
   0   7   4      333.65      341.95        8.54 o   0.1057E-02
   1   7   4      438.23      449.40        8.53 o   0.8003E-03
   2   7   4      281.19      301.90        6.30 o   0.1234E-02
   3   7   4     2273.35     2207.61       16.35 o   0.7889E-04
   4   7   4      479.18      503.00        5.53 o   0.7178E-03
   5   7   4     1074.97     1110.58        9.05 o   0.2257E-03
   6   7   4      202.05      176.51        4.19 o   0.2221E-02
   7   7   4     2503.87     2669.87       16.40 o   0.5645E-04
  -7   8   4       34.06       50.71        2.88 o   0.9915E-02
  -6   8   4      117.28       96.21        3.59 o   0.4574E-02
  -5   8   4      997.66      939.39        9.42 o   0.2762E-03
  -4   8   4     1234.73     1273.71       10.22 o   0.1942E-03
  -3   8   4      705.50      717.54        7.30 o   0.4487E-03
  -2   8   4     1375.39     1334.85       11.03 o   0.1666E-03
  -1   8   4     3058.62     2916.52       21.24 o   0.4823E-04
   0   8   4     1418.21     1370.56       12.33 o   0.1543E-03
   1   8   4     2886.96     2751.70       17.05 o   0.5368E-04
   2   8   4     1502.61     1451.23       10.72 o   0.1466E-03
   3   8   4      673.28      675.08        6.73 o   0.4864E-03
   4   8   4     1354.45     1370.97       10.47 o   0.1721E-03
   5   8   4      990.49      919.58        9.30 o   0.2828E-03
   6   8   4      146.43      119.27        4.03 o   0.3563E-02
   7   8   4       42.66       67.59        2.98 o   0.7450E-02
   8   8   4      160.88      161.22        4.40 o   0.2340E-02
  -8   9   4      294.22      287.84        6.00 o   0.1288E-02
  -7   9   4      448.44      453.02        6.49 o   0.7923E-03
  -6   9   4      327.95      315.17        5.82 o   0.1218E-02
  -5   9   4       57.15       46.33        2.81 o   0.9865E-02
  -4   9   4     1971.90     2068.31       14.80 o   0.8796E-04
  -3   9   4     1597.92     1666.80       12.78 o   0.1278E-03
  -2   9   4      985.32      988.14        9.51 o   0.2772E-03
  -1   9   4      573.23      563.72        6.82 o   0.5710E-03
   0   9   4     2409.70     2434.55       15.92 o   0.6855E-04
   1   9   4      511.84      508.38        6.70 o   0.6559E-03
   2   9   4     1000.28      988.60        9.58 o   0.2751E-03
   3   9   4     1576.55     1653.98       11.61 o   0.1304E-03
   4   9   4     1790.80     1894.10       12.98 o   0.1020E-03
   5   9   4       45.70       42.36        2.71 o   0.1126E-01
   6   9   4      356.63      344.97        6.29 o   0.1088E-02
   7   9   4      545.63      528.60        7.28 o   0.6327E-03
   8   9   4      232.86      229.60        5.80 o   0.1668E-02
   9   9   4       41.48       29.94        3.17 o   0.1152E-01
  -9  10   4      115.00      120.81        3.91 o   0.3627E-02
  -8  10   4       51.82       37.16        3.18 o   0.1098E-01
  -7  10   4      230.79      215.81        4.83 o   0.1834E-02
  -6  10   4      891.31      942.31        9.34 o   0.3063E-03
  -5  10   4      540.55      538.32        7.51 o   0.6635E-03
  -4  10   4     4523.90     4511.40       26.88 o   0.2263E-04
  -3  10   4     1684.40     1662.65       13.90 o   0.1180E-03
  -2  10   4       92.76       73.44        3.58 o   0.5552E-02
  -1  10   4      820.77      840.43        8.52 o   0.3482E-03
   0  10   4     1155.98     1134.91       11.36 o   0.2168E-03
   1  10   4      791.39      816.32        9.23 o   0.3616E-03
   2  10   4       83.12       70.75        3.50 o   0.5950E-02
   3  10   4     1800.74     1769.04       14.41 o   0.1068E-03
   4  10   4     4485.57     4536.39       27.12 o   0.2255E-04
   5  10   4      529.04      525.80        7.78 o   0.6840E-03
   6  10   4      955.05      999.42       10.55 o   0.2784E-03
   7  10   4      170.95      151.21        4.49 o   0.2660E-02
   8  10   4       35.08       23.02        2.79 o   0.1700E-01
   9  10   4       99.66      110.78        3.93 o   0.4028E-02
  10  10   4      134.67      119.03        4.20 o   0.3158E-02
 -10  11   4      632.42      657.20        8.14 o   0.4816E-03
  -9  11   4      304.56      297.13        5.84 o   0.1262E-02
  -8  11   4       27.12       27.36        2.58 o   0.1647E-01
  -7  11   4      493.80      479.83        6.41 o   0.7102E-03
  -6  11   4      822.38      894.19        9.10 o   0.3225E-03
  -5  11   4       44.25       46.57        3.17 o   0.9047E-02
  -4  11   4      317.73      297.65        6.07 o   0.1250E-02
  -3  11   4      876.96      908.41        9.71 o   0.3077E-03
  -2  11   4     1120.08     1119.94       10.71 o   0.2217E-03
  -1  11   4     1465.80     1426.83       12.76 o   0.1581E-03
   0  11   4     1048.61     1068.61       11.54 o   0.2461E-03
   1  11   4     1340.12     1316.64       13.16 o   0.1788E-03
   2  11   4     1096.56     1078.58       11.22 o   0.2318E-03
   3  11   4      809.71      830.96        9.83 o   0.3463E-03
   4  11   4      371.72      343.85        6.94 o   0.1038E-02
   5  11   4       39.92       45.92        3.37 o   0.9334E-02
   6  11   4      768.43      829.10        9.43 o   0.3560E-03
   7  11   4      529.61      504.84        7.04 o   0.6560E-03
   8  11   4       24.00       19.14        2.44 o   0.2171E-01
   9  11   4      299.83      308.49        6.00 o   0.1231E-02
  10  11   4      626.56      649.10        8.17 o   0.4890E-03
  11  11   4      330.94      337.77        6.46 o   0.1094E-02
 -10  12   4       45.28       40.66        3.11 o   0.1175E-01
  -9  12   4      290.93      280.24        6.40 o   0.1363E-02
  -8  12   4       71.22       74.56        3.06 o   0.6502E-02
  -7  12   4     1304.96     1363.69       11.87 o   0.1669E-03
  -6  12   4      211.39      219.13        4.68 o   0.1864E-02
  -5  12   4      461.25      449.29        6.66 o   0.7794E-03
  -4  12   4       35.56       28.98        2.94 o   0.1520E-01
  -3  12   4     1418.10     1459.71       12.35 o   0.1510E-03
  -2  12   4      808.59      805.03        9.91 o   0.3520E-03
  -1  12   4      785.22      811.22        9.77 o   0.3486E-03
   0  12   4      252.15      255.80        5.66 o   0.1533E-02
   1  12   4      952.96      941.77       10.66 o   0.2769E-03
   2  12   4      751.08      737.56        9.12 o   0.3963E-03
   3  12   4     1581.18     1613.22       15.78 o   0.1275E-03
   4  12   4       17.31       20.24        3.47 o   0.2189E-01
   5  12   4      445.15      434.62        7.85 o   0.8015E-03
   6  12   4      245.26      250.83        5.48 o   0.1573E-02
   7  12   4     1333.19     1404.30       13.02 o   0.1595E-03
   8  12   4       99.59       97.23        3.84 o   0.4672E-02
   9  12   4      318.69      311.75        5.82 o   0.1224E-02
  10  12   4       28.36       23.65        2.71 o   0.2003E-01
  -9  13   4       17.66       21.83        4.36 o   0.1639E-01
  -8  13   4      688.32      684.98        9.42 o   0.4482E-03
  -7  13   4       61.01       54.77        3.17 o   0.8434E-02
  -6  13   4      402.73      362.37        6.33 o   0.9537E-03
  -5  13   4      269.30      291.23        5.10 o   0.1347E-02
  -4  13   4       59.37       57.00        2.85 o   0.8268E-02
  -3  13   4      310.86      310.24        5.55 o   0.1243E-02
  -2  13   4     1099.06     1119.11       10.75 o   0.2242E-03
  -1  13   4      593.77      544.74        8.68 o   0.5818E-03
   0  13   4     1464.97     1482.49       14.06 o   0.1454E-03
   1  13   4      605.51      568.04        8.19 o   0.5598E-03
   2  13   4     1164.51     1176.10       12.14 o   0.2059E-03
   3  13   4      261.30      262.16        5.34 o   0.1517E-02
   4  13   4       37.65       35.22        2.85 o   0.1315E-01
   5  13   4      185.61      205.43        4.57 o   0.2024E-02
   6  13   4      405.21      378.12        6.94 o   0.9129E-03
   7  13   4       48.35       45.72        2.94 o   0.1048E-01
   8  13   4      662.18      656.11       11.15 o   0.4660E-03
   9  13   4       22.75       34.81        5.29 o   0.1096E-01
  -7  14   4      549.68      611.68       11.93 o   0.5290E-03
  -6  14   4      437.09      484.92        7.17 o   0.7277E-03
  -5  14   4      268.83      279.20        5.52 o   0.1402E-02
  -4  14   4      215.38      221.55        5.28 o   0.1833E-02
  -3  14   4       91.36      118.23        3.63 o   0.3858E-02
  -2  14   4     1706.62     1666.53       14.53 o   0.1168E-03
  -1  14   4       11.44       10.47        2.35 o   0.3382E-01
   0  14   4      226.19      228.09        4.93 o   0.1716E-02
   1  14   4       21.21       21.31        2.53 o   0.1884E-01
   2  14   4     1646.19     1585.54       13.73 o   0.1256E-03
   3  14   4      106.57      119.71        3.77 o   0.3658E-02
   4  14   4      231.28      236.52        5.25 o   0.1702E-02
   5  14   4      326.27      336.28        5.89 o   0.1122E-02
   6  14   4      484.94      516.45        6.94 o   0.6632E-03
   7  14   4      565.63      619.20       11.03 o   0.5226E-03
  -5  15   4      215.95      224.54       11.17 o   0.1532E-02
  -4  15   4      155.98      146.67        4.89 o   0.2720E-02
  -3  15   4       10.64       11.21        2.43 o   0.3482E-01
  -2  15   4      117.04      104.99        4.24 o   0.3850E-02
  -1  15   4      280.26      284.12        5.63 o   0.1327E-02
   0  15   4      113.03      116.76        3.86 o   0.3715E-02
   1  15   4      262.05      264.56        5.35 o   0.1450E-02
   2  15   4      154.59      146.02        5.11 o   0.2727E-02
   3  15   4       18.82       23.17        2.53 o   0.1948E-01
   4  15   4      152.13      146.25        5.12 o   0.2734E-02
   0   1   5     6463.52     7228.96       41.97 o   0.1003E-04
   1   1   5    17101.08    17566.68      110.73 o   0.1660E-05
  -1   2   5    14649.91    15110.21       93.36 o   0.2503E-05
   0   2   5     1134.39     1155.67       11.94 o   0.1485E-03
   1   2   5    14820.69    15306.36      102.84 o   0.2432E-05
   2   2   5     4704.88     4685.01       30.86 o   0.2551E-04
  -2   3   5    50553.40    49325.21      246.39 o   0.2115E-06
  -1   3   5    19585.03    19191.30      119.79 o   0.1459E-05
   0   3   5       52.60       46.63        2.82 o   0.5328E-02
   1   3   5    18691.15    18528.78      125.03 o   0.1570E-05
   2   3   5    50437.43    49045.79      295.48 o   0.2123E-06
   3   3   5     1432.20     1600.82       13.27 o   0.1346E-03
  -3   4   5      585.91      614.65        8.29 o   0.5859E-03
  -2   4   5    11012.86    10493.92       64.01 o   0.4549E-05
  -1   4   5     4110.53     4095.30       28.96 o   0.2820E-04
   0   4   5      153.84      115.16        3.86 o   0.3062E-02
   1   4   5     3638.50     3641.82       26.20 o   0.3494E-04
   2   4   5    10970.57    10322.26       65.69 o   0.4650E-05
   3   4   5      555.95      587.12        8.66 o   0.6226E-03
   4   4   5      139.51      115.57        4.50 o   0.2990E-02
  -4   5   5     4175.75     3990.17       31.60 o   0.2754E-04
  -3   5   5     2222.76     2270.01       17.34 o   0.7802E-04
  -2   5   5     4089.10     4101.85       29.31 o   0.2736E-04
  -1   5   5     5670.69     5699.63       35.72 o   0.1547E-04
   0   5   5      140.04      143.44        4.49 o   0.2254E-02
   1   5   5     5709.09     5731.92       34.37 o   0.1532E-04
   2   5   5     4458.12     4395.86       29.39 o   0.2397E-04
   3   5   5     1963.71     1957.57       15.75 o   0.9825E-04
   4   5   5     4288.18     4099.45       31.73 o   0.2620E-04
   5   5   5     2968.52     2611.57       28.12 o   0.5185E-04
  -5   6   5     3965.67     3932.28       21.23 o   0.2941E-04
  -4   6   5     4369.77     4206.87       32.06 o   0.2602E-04
  -3   6   5     3604.86     3600.62       28.90 o   0.3377E-04
  -2   6   5     1329.18     1414.75       15.06 o   0.1565E-03
  -1   6   5     2151.10     1856.90       17.78 o   0.9361E-04
   0   6   5      153.95      141.45        5.59 o   0.3318E-02
   1   6   5     2218.40     1887.84       20.15 o   0.8953E-04
   2   6   5     1375.67     1436.28       14.78 o   0.1526E-03
   3   6   5     3588.23     3636.93       25.94 o   0.3366E-04
   4   6   5     3889.73     3743.20       29.79 o   0.3202E-04
   5   6   5     4034.25     4004.56       21.90 o   0.2844E-04
   6   6   5      249.49      235.22        4.24 o   0.1913E-02
  -6   7   5     1341.45     1271.47       11.10 o   0.1823E-03
  -5   7   5     1686.43     1607.48       11.70 o   0.1294E-03
  -4   7   5     1979.47     1914.05       13.29 o   0.9610E-04
  -3   7   5     1105.41     1097.25        9.82 o   0.2444E-03
  -2   7   5     1374.61     1352.54       15.99 o   0.1659E-03
  -1   7   5      810.04      912.28       12.36 o   0.3197E-03
   0   7   5      694.07      645.62       12.38 o   0.4305E-03
   1   7   5      788.45      902.41       12.43 o   0.3270E-03
   2   7   5     1276.23     1234.71       15.15 o   0.1891E-03
   3   7   5     1129.76     1109.95       10.36 o   0.2385E-03
   4   7   5     2223.48     2137.15       13.35 o   0.8043E-04
   5   7   5     1590.03     1540.43       10.84 o   0.1400E-03
   6   7   5     1519.33     1439.45       11.57 o   0.1511E-03
   7   7   5       64.04       73.08        3.04 o   0.6242E-02
  -7   8   5      933.48      930.12       10.15 o   0.2877E-03
  -6   8   5     1089.39     1065.56       10.11 o   0.2344E-03
  -5   8   5      565.36      507.03        7.16 o   0.6545E-03
  -4   8   5      914.85      912.89        8.72 o   0.3057E-03
  -3   8   5     1271.12     1216.16       10.60 o   0.2061E-03
  -2   8   5      345.11      276.56        5.05 o   0.1335E-02
  -1   8   5     1402.89     1239.29       11.58 o   0.1906E-03
   0   8   5     7390.63     7349.61       36.48 o   0.9423E-05
   1   8   5     1486.24     1331.02       10.51 o   0.1729E-03
   2   8   5      426.03      354.25        5.16 o   0.1003E-02
   3   8   5     1253.62     1218.33        9.13 o   0.2086E-03
   4   8   5      846.14      854.39        7.94 o   0.3386E-03
   5   8   5      626.63      574.68        7.27 o   0.5632E-03
   6   8   5     1216.95     1193.64       10.81 o   0.1986E-03
   7   8   5      800.34      792.47        8.82 o   0.3606E-03
   8   8   5     1441.60     1478.52       13.62 o   0.1450E-03
  -8   9   5       64.70       59.17        3.61 o   0.7507E-02
  -7   9   5       62.16       85.41        3.18 o   0.5908E-02
  -6   9   5       49.94       55.97        3.10 o   0.8739E-02
  -5   9   5       92.02      100.38        3.39 o   0.4704E-02
  -4   9   5      175.17      193.32        4.34 o   0.2155E-02
  -3   9   5     1618.70     1633.49       13.85 o   0.1247E-03
  -2   9   5     3270.11     3257.76       20.62 o   0.3980E-04
  -1   9   5     1350.53     1334.81       10.78 o   0.1723E-03
   0   9   5      140.93      128.15        3.77 o   0.3561E-02
   1   9   5     1203.96     1174.58       10.41 o   0.2072E-03
   2   9   5     3204.45     3185.33       18.91 o   0.4142E-04
   3   9   5     1694.69     1733.83       12.27 o   0.1151E-03
   4   9   5      182.33      201.49        4.14 o   0.2065E-02
   5   9   5      115.19      120.27        3.65 o   0.3756E-02
   6   9   5       17.80       20.23        3.10 o   0.2232E-01
   7   9   5       73.11      101.85        3.31 o   0.4957E-02
   8   9   5       72.50       70.59        3.78 o   0.6349E-02
   9   9   5     1754.69     1602.37       15.52 o   0.1265E-03
  -9  10   5       43.63       44.66        3.09 o   0.1040E-01
  -8  10   5      786.40      818.28        9.09 o   0.3521E-03
  -7  10   5      203.10      188.59        4.45 o   0.2118E-02
  -6  10   5      579.32      556.08        7.68 o   0.6122E-03
  -5  10   5     1077.71     1107.57       10.70 o   0.2294E-03
  -4  10   5     2408.07     2404.40       18.86 o   0.6438E-04
  -3  10   5     3140.28     3199.83       21.12 o   0.4237E-04
  -2  10   5      582.63      570.62        7.50 o   0.5737E-03
  -1  10   5     2783.27     2799.45       17.55 o   0.5187E-04
   0  10   5     2387.17     2403.84       17.85 o   0.6641E-04
   1  10   5     2786.78     2819.90       19.16 o   0.5127E-04
   2  10   5      542.69      526.86        7.75 o   0.6300E-03
   3  10   5     3101.79     3201.61       20.41 o   0.4268E-04
   4  10   5     2254.65     2275.80       17.73 o   0.7098E-04
   5  10   5     1098.68     1111.50       11.65 o   0.2253E-03
   6  10   5      600.61      570.09        8.11 o   0.5874E-03
   7  10   5      164.84      158.64        4.32 o   0.2599E-02
   8  10   5      628.58      660.04        8.42 o   0.4729E-03
   9  10   5       48.22       49.03        3.28 o   0.9369E-02
  10  10   5      134.38      137.41        3.99 o   0.3309E-02
 -10  11   5      472.07      444.42        7.25 o   0.7531E-03
  -9  11   5      667.04      678.66        8.35 o   0.4617E-03
  -8  11   5      140.68      158.22        3.99 o   0.2875E-02
  -7  11   5      100.16      111.40        3.47 o   0.4140E-02
  -6  11   5      254.27      252.50        5.46 o   0.1623E-02
  -5  11   5     1618.00     1624.26       14.71 o   0.1293E-03
  -4  11   5     3349.56     3325.54       24.15 o   0.3806E-04
  -3  11   5       54.88       59.56        3.00 o   0.7069E-02
  -2  11   5      167.87      145.68        4.32 o   0.2794E-02
  -1  11   5      815.72      783.89        9.25 o   0.3674E-03
   0  11   5      267.66      273.39        5.63 o   0.1436E-02
   1  11   5      731.61      710.66        9.27 o   0.4203E-03
   2  11   5      190.23      161.65        5.17 o   0.2431E-02
   3  11   5       65.13       60.29        3.77 o   0.6509E-02
   4  11   5     3289.36     3277.21       26.67 o   0.3890E-04
   5  11   5     1763.19     1763.35       15.36 o   0.1133E-03
   6  11   5      255.29      251.97        5.16 o   0.1636E-02
   7  11   5       96.87      105.78        3.38 o   0.4350E-02
   8  11   5      158.87      176.16        4.25 o   0.2531E-02
   9  11   5      670.47      677.38        9.06 o   0.4599E-03
  10  11   5      493.94      473.59        6.89 o   0.7048E-03
  11  11   5      532.40      532.44        8.68 o   0.6156E-03
 -10  12   5      520.93      507.09        9.04 o   0.6245E-03
  -9  12   5      361.58      354.94        6.84 o   0.1054E-02
  -8  12   5      214.15      228.80        5.41 o   0.1710E-02
  -7  12   5     1085.74     1018.87       10.60 o   0.2542E-03
  -6  12   5      247.74      246.69        4.98 o   0.1606E-02
  -5  12   5      135.53      123.10        3.93 o   0.3474E-02
  -4  12   5      250.17      258.45        5.30 o   0.1571E-02
  -3  12   5     1534.46     1546.24       13.27 o   0.1329E-03
  -2  12   5      145.49      160.18        4.54 o   0.2760E-02
  -1  12   5     5255.34     5245.85       35.76 o   0.1675E-04
   0  12   5        6.70        4.46        2.65 o   0.6555E-01
   1  12   5     5441.90     5456.33       32.58 o   0.1570E-04
   2  12   5      148.41      159.50        4.48 o   0.2750E-02
   3  12   5     1577.57     1558.78       14.47 o   0.1294E-03
   4  12   5      265.89      266.65        6.38 o   0.1472E-02
   5  12   5       93.27       79.24        4.09 o   0.5292E-02
   6  12   5      266.49      260.93        5.65 o   0.1474E-02
   7  12   5     1031.79      985.97       11.04 o   0.2687E-03
   8  12   5      177.66      208.99        4.92 o   0.1964E-02
   9  12   5      362.20      355.78        6.35 o   0.1057E-02
  10  12   5      473.26      452.37        9.95 o   0.7034E-03
  -8  13   5        6.11       12.94        2.19 o   0.4145E-01
  -7  13   5      105.42      112.92        3.58 o   0.3974E-02
  -6  13   5     1926.71     1922.83       15.15 o   0.9768E-04
  -5  13   5       88.68       88.63        3.10 o   0.5111E-02
  -4  13   5      705.86      709.56        8.15 o   0.4324E-03
  -3  13   5      554.18      559.57        7.45 o   0.5848E-03
  -2  13   5     1869.31     1884.01       15.73 o   0.9935E-04
  -1  13   5      978.45      951.55       10.94 o   0.2733E-03
   0  13   5      182.85      172.14        4.91 o   0.2310E-02
   1  13   5      953.32      927.34       10.91 o   0.2833E-03
   2  13   5     1849.76     1862.74       16.04 o   0.1010E-03
   3  13   5      540.88      523.55        8.04 o   0.6216E-03
   4  13   5      617.12      606.34        8.24 o   0.5271E-03
   5  13   5       81.32       81.44        3.33 o   0.5552E-02
   6  13   5     1953.64     1939.15       16.69 o   0.9571E-04
   7  13   5       88.15       94.89        3.80 o   0.4744E-02
   8  13   5        4.77        5.81        2.57 o   0.6127E-01
  -7  14   5      155.99      143.32        7.06 o   0.2548E-02
  -6  14   5      174.81      180.34        4.66 o   0.2399E-02
  -5  14   5      585.44      573.88        8.61 o   0.5623E-03
  -4  14   5     1165.62     1152.21       12.23 o   0.2103E-03
  -3  14   5      269.92      280.48        5.44 o   0.1451E-02
  -2  14   5      666.24      668.38        8.45 o   0.4543E-03
  -1  14   5      452.42      436.01        6.75 o   0.7720E-03
   0  14   5       57.14       71.17        3.18 o   0.7155E-02
   1  14   5      435.02      438.57        6.59 o   0.7841E-03
   2  14   5      719.99      720.07        8.48 o   0.4102E-03
   3  14   5      273.59      278.74        5.64 o   0.1444E-02
   4  14   5     1150.32     1154.68       11.17 o   0.2128E-03
   5  14   5      591.58      572.06        8.02 o   0.5648E-03
   6  14   5      185.32      187.27        4.63 o   0.2282E-02
   7  14   5      148.54      129.77        6.97 o   0.2792E-02
  -4  15   5      122.99      121.61        4.33 o   0.3470E-02
  -3  15   5      259.09      245.02        5.94 o   0.1595E-02
  -2  15   5      603.02      608.75        8.99 o   0.5230E-03
  -1  15   5       29.61       34.69        2.48 o   0.1442E-01
   0  15   5       73.80       88.50        3.17 o   0.5047E-02
   1  15   5       32.51       37.94        2.38 o   0.1324E-01
   2  15   5      534.17      557.23        8.12 o   0.5990E-03
   3  15   5      290.60      265.40        6.32 o   0.1428E-02
   4  15   5      142.57      147.10        5.25 o   0.2815E-02
   0   1   6     3717.18     3757.92       26.92 o   0.2947E-04
   1   1   6     1437.84     1391.72       13.37 o   0.1191E-03
  -1   2   6    12845.97    12805.29       77.48 o   0.3192E-05
   0   2   6     7344.04     7949.94       52.40 o   0.9071E-05
   1   2   6    11796.49    11829.41       77.58 o   0.3728E-05
   2   2   6      607.77      485.72        8.22 o   0.5398E-03
  -2   3   6    17742.63    17730.72       95.02 o   0.1751E-05
  -1   3   6     9711.92     9337.71       67.47 o   0.5541E-05
   0   3   6    11692.57    11872.55       64.76 o   0.3656E-05
   1   3   6     8933.61     8692.55       60.32 o   0.6402E-05
   2   3   6    18330.71    18146.77      106.61 o   0.1657E-05
   3   3   6    13836.90    14084.55       72.46 o   0.2612E-05
  -3   4   6     4105.33     3985.94       30.02 o   0.2938E-04
  -2   4   6     1165.84     1020.86       11.69 o   0.2400E-03
  -1   4   6     4067.09     3950.02       27.78 o   0.2708E-04
   0   4   6     5402.08     5248.78       34.36 o   0.1880E-04
   1   4   6     4211.14     4081.54       29.41 o   0.2550E-04
   2   4   6     1252.18     1104.35       11.81 o   0.2151E-03
   3   4   6     3613.41     3477.00       26.13 o   0.3730E-04
   4   4   6     1065.45     1030.78       11.85 o   0.2472E-03
  -4   5   6     1067.57     1094.63       13.49 o   0.2335E-03
  -3   5   6    12114.11    11950.04       60.23 o   0.3809E-05
  -2   5   6       39.76       26.58        2.80 o   0.1617E-01
  -1   5   6      998.25      913.53       11.92 o   0.2758E-03
   0   5   6      257.24      274.14        5.80 o   0.1320E-02
   1   5   6      784.46      720.54       10.03 o   0.3855E-03
   2   5   6       42.13       28.86        2.72 o   0.1502E-01
   3   5   6    12630.82    12317.11       65.27 o   0.3560E-05
   4   5   6     1256.85     1269.21       13.35 o   0.1877E-03
   5   5   6     4477.08     4349.62       36.41 o   0.2432E-04
  -5   6   6     1110.11     1040.25        9.31 o   0.2618E-03
  -4   6   6     1704.41     1641.93       15.44 o   0.1213E-03
  -3   6   6     1985.99     1810.97       19.17 o   0.9961E-04
  -2   6   6     5620.67     5090.70       37.59 o   0.1690E-04
  -1   6   6     4903.25     4772.77       34.97 o   0.1952E-04
   0   6   6      495.82      575.18        8.82 o   0.5946E-03
   1   6   6     4819.72     4596.33       33.00 o   0.2067E-04
   2   6   6     5526.00     5015.27       33.98 o   0.1746E-04
   3   6   6     1824.56     1665.58       16.89 o   0.1146E-03
   4   6   6     1839.34     1771.24       16.48 o   0.1075E-03
   5   6   6     1073.21     1005.24        9.44 o   0.2751E-03
   6   6   6       26.13       14.98        2.19 o   0.2508E-01
  -6   7   6      619.34      595.71        7.33 o   0.5541E-03
  -5   7   6     1968.18     1893.85       13.00 o   0.1008E-03
  -4   7   6     2461.13     2611.71       15.30 o   0.6213E-04
  -3   7   6      219.99      281.42        4.26 o   0.1530E-02
  -2   7   6     3046.74     3033.29       21.35 o   0.4513E-04
  -1   7   6      108.99      101.76        5.49 o   0.3555E-02
   0   7   6     2427.74     2177.24       23.40 o   0.7166E-04
   1   7   6       95.69       90.15        4.67 o   0.4116E-02
   2   7   6     3102.36     3049.36       21.35 o   0.4434E-04
   3   7   6      297.83      370.87        4.54 o   0.1101E-02
   4   7   6     2353.21     2494.13       14.39 o   0.6704E-04
   5   7   6     2040.06     1950.68       13.41 o   0.9583E-04
   6   7   6      572.80      550.63        7.08 o   0.6147E-03
   7   7   6      211.83      241.68        4.53 o   0.1571E-02
  -7   8   6     1349.38     1353.28       12.79 o   0.1643E-03
  -6   8   6     4709.00     4909.84       26.01 o   0.2038E-04
  -5   8   6     1409.02     1346.93       11.62 o   0.1700E-03
  -4   8   6      121.17      121.73        3.51 o   0.3277E-02
  -3   8   6     1033.54     1061.79        9.47 o   0.2492E-03
  -2   8   6     1072.74     1117.69        9.40 o   0.2244E-03
  -1   8   6     2719.04     2938.22       16.20 o   0.5204E-04
   0   8   6     3010.84     2888.41       17.84 o   0.4802E-04
   1   8   6     2726.09     2888.97       16.34 o   0.5299E-04
   2   8   6     1188.52     1226.49        9.38 o   0.1955E-03
   3   8   6     1108.05     1131.56        9.26 o   0.2269E-03
   4   8   6       93.54       90.15        3.02 o   0.4407E-02
   5   8   6     1384.52     1321.88       11.26 o   0.1756E-03
   6   8   6     4759.44     4919.21       25.90 o   0.2019E-04
   7   8   6     1420.72     1398.72       12.94 o   0.1552E-03
   8   8   6      201.63      187.96        5.38 o   0.2104E-02
  -8   9   6       33.48       25.64        3.17 o   0.1364E-01
  -7   9   6      392.58      400.30        6.35 o   0.9119E-03
  -6   9   6      793.90      846.98        9.65 o   0.3444E-03
  -5   9   6     2228.84     2225.16       16.85 o   0.7601E-04
  -4   9   6      793.20      837.62        9.19 o   0.3347E-03
  -3   9   6     1150.29     1191.42       11.19 o   0.2121E-03
  -2   9   6      245.66      216.19        4.83 o   0.1782E-02
  -1   9   6     1302.30     1336.49       10.84 o   0.1734E-03
   0   9   6        9.03        5.35        2.08 o   0.6544E-01
   1   9   6     1237.75     1241.11       10.50 o   0.1918E-03
   2   9   6      240.92      209.53        4.56 o   0.1887E-02
   3   9   6     1108.21     1148.42       10.32 o   0.2247E-03
   4   9   6      721.00      777.92        8.19 o   0.3757E-03
   5   9   6     2172.63     2159.55       16.88 o   0.7950E-04
   6   9   6      746.17      793.59        9.27 o   0.3774E-03
   7   9   6      345.39      362.33        6.18 o   0.1041E-02
   8   9   6       20.25       18.62        3.14 o   0.1876E-01
   9   9   6      297.23      316.36        6.09 o   0.1232E-02
  -9  10   6      724.00      735.94        9.57 o   0.4241E-03
  -8  10   6       75.78       94.72        3.34 o   0.4908E-02
  -7  10   6        2.21        2.17        2.52 o   0.1085E+00
  -6  10   6      365.47      347.03        6.59 o   0.1028E-02
  -5  10   6      102.27      104.77        3.99 o   0.4055E-02
  -4  10   6       17.36       19.30        3.07 o   0.1945E-01
  -3  10   6      119.55      138.36        4.06 o   0.3094E-02
  -2  10   6     1239.25     1274.00       11.42 o   0.1943E-03
  -1  10   6     3685.17     3662.62       22.10 o   0.3202E-04
   0  10   6     2514.27     2513.43       17.75 o   0.6215E-04
   1  10   6     4001.18     4017.48       23.91 o   0.2738E-04
   2  10   6     1210.45     1261.95       12.19 o   0.1975E-03
   3  10   6      110.46      130.08        3.63 o   0.3339E-02
   4  10   6       26.13       17.39        3.08 o   0.1810E-01
   5  10   6       87.73       92.14        4.07 o   0.4629E-02
   6  10   6      314.70      295.81        6.10 o   0.1237E-02
   7  10   6        9.00       10.23        2.39 o   0.4254E-01
   8  10   6       75.73       94.34        3.58 o   0.4902E-02
   9  10   6      834.98      829.73       10.12 o   0.3557E-03
  10  10   6       43.96       25.93        2.92 o   0.1319E-01
 -10  11   6      198.18      190.28        4.81 o   0.2137E-02
  -9  11   6      186.88      206.51        4.97 o   0.2053E-02
  -8  11   6      595.35      614.49        8.63 o   0.5094E-03
  -7  11   6      423.94      448.42        6.72 o   0.8187E-03
  -6  11   6       54.27       48.25        3.28 o   0.9505E-02
  -5  11   6      372.16      383.25        6.57 o   0.9309E-03
  -4  11   6      758.10      810.34       10.00 o   0.3635E-03
  -3  11   6       58.58       56.09        2.98 o   0.8145E-02
  -2  11   6      250.69      253.90        4.96 o   0.1568E-02
  -1  11   6       34.30       24.93        2.83 o   0.1673E-01
   0  11   6     1525.90     1511.63       13.91 o   0.1395E-03
   1  11   6       36.14       25.81        3.15 o   0.1488E-01
   2  11   6      261.00      259.96        5.91 o   0.1488E-02
   3  11   6       70.02       74.75        3.48 o   0.6292E-02
   4  11   6      674.27      697.58        9.90 o   0.4384E-03
   5  11   6      282.73      295.27        5.94 o   0.1281E-02
   6  11   6       74.74       69.83        3.21 o   0.6639E-02
   7  11   6      444.72      474.78        6.52 o   0.7640E-03
   8  11   6      618.27      620.99        8.15 o   0.4988E-03
   9  11   6      181.36      200.75        4.78 o   0.2124E-02
  10  11   6      200.85      195.50        4.67 o   0.2083E-02
  11  11   6        1.17        2.33        2.62 o   0.1233E+00
 -10  12   6       22.19       30.51        3.02 o   0.1565E-01
  -9  12   6      751.52      692.36        9.20 o   0.4158E-03
  -8  12   6       56.26       42.85        3.14 o   0.9539E-02
  -7  12   6      421.14      404.52        6.27 o   0.8650E-03
  -6  12   6      925.27      940.27        9.64 o   0.2980E-03
  -5  12   6      602.82      589.72        7.60 o   0.5580E-03
  -4  12   6      537.07      587.31        7.40 o   0.5688E-03
  -3  12   6      141.27      139.49        4.25 o   0.3046E-02
  -2  12   6      600.15      612.25        8.37 o   0.5135E-03
  -1  12   6       11.38       14.03        2.71 o   0.3182E-01
   0  12   6      224.27      240.70        5.09 o   0.1683E-02
   1  12   6       15.12       12.80        2.73 o   0.3100E-01
   2  12   6      590.76      613.60        8.32 o   0.5178E-03
   3  12   6      125.08      118.06        4.45 o   0.3535E-02
   4  12   6      568.20      613.21        8.93 o   0.5279E-03
   5  12   6      610.27      600.37        9.39 o   0.5378E-03
   6  12   6     1079.47     1077.43       11.95 o   0.2401E-03
   7  12   6      404.94      384.55        6.82 o   0.9089E-03
   8  12   6       41.04       29.01        3.14 o   0.1338E-01
   9  12   6      772.96      711.18        9.28 o   0.4008E-03
  10  12   6       22.70       26.29        3.84 o   0.1537E-01
  -8  13   6       25.47       40.30        2.77 o   0.1319E-01
  -7  13   6      171.68      182.68        4.56 o   0.2364E-02
  -6  13   6       44.12       39.30        2.74 o   0.1110E-01
  -5  13   6       72.08       70.40        2.94 o   0.6033E-02
  -4  13   6      950.78      971.76        9.58 o   0.2796E-03
  -3  13   6      314.71      299.60        5.62 o   0.1213E-02
  -2  13   6     1176.92     1182.65       11.74 o   0.2081E-03
  -1  13   6      341.62      350.13        6.49 o   0.1050E-02
   0  13   6       44.55       47.96        3.42 o   0.1053E-01
   1  13   6      436.54      440.61        7.44 o   0.7848E-03
   2  13   6     1210.48     1193.56       12.24 o   0.2033E-03
   3  13   6      325.38      297.53        6.20 o   0.1191E-02
   4  13   6      930.71      937.87       10.86 o   0.2897E-03
   5  13   6       78.38       71.54        3.48 o   0.5672E-02
   6  13   6       38.95       34.70        3.10 o   0.1220E-01
   7  13   6      165.28      173.16        4.97 o   0.2468E-02
   8  13   6       46.23       61.96        3.61 o   0.7979E-02
  -6  14   6      174.84      187.78        4.84 o   0.2249E-02
  -5  14   6        5.54        6.68        2.26 o   0.4697E-01
  -4  14   6      313.74      294.92        5.93 o   0.1220E-02
  -3  14   6      119.84      121.58        3.88 o   0.3503E-02
  -2  14   6     1069.82     1048.68       10.98 o   0.2415E-03
  -1  14   6      297.71      296.19        5.82 o   0.1331E-02
   0  14   6      138.84      135.96        4.22 o   0.3181E-02
   1  14   6      250.45      248.22        5.32 o   0.1642E-02
   2  14   6     1072.98     1054.98       10.94 o   0.2397E-03
   3  14   6      150.51      142.19        4.47 o   0.2865E-02
   4  14   6      292.39      295.14        6.07 o   0.1251E-02
   5  14   6       11.78       13.29        2.22 o   0.2815E-01
   6  14   6      181.77      196.87        4.51 o   0.2159E-02
   7  14   6      133.82      126.98        6.51 o   0.3053E-02
  -4  15   6     1163.41     1223.04       14.84 o   0.1967E-03
  -3  15   6      285.33      288.52        6.44 o   0.1329E-02
  -2  15   6      455.00      452.55        7.69 o   0.7483E-03
  -1  15   6      278.09      292.39        5.19 o   0.1304E-02
   0  15   6      120.74      128.90        3.65 o   0.3120E-02
   1  15   6      284.15      303.02        5.28 o   0.1257E-02
   2  15   6      434.69      442.46        7.37 o   0.7788E-03
   3  15   6      262.72      277.22        6.62 o   0.1410E-02
   4  15   6     1120.88     1196.00       21.38 o   0.1954E-03
   0   1   7     7828.02     8139.82       48.05 o   0.7001E-05
   1   1   7     5353.85     5570.66       36.02 o   0.1560E-04
  -1   2   7     2392.27     2540.96       21.74 o   0.5840E-04
   0   2   7     6022.54     6164.59       42.58 o   0.1241E-04
   1   2   7     2316.83     2475.43       19.76 o   0.6136E-04
   2   2   7      359.76      392.07        5.96 o   0.9620E-03
  -2   3   7     2278.07     2350.99       18.25 o   0.7596E-04
  -1   3   7       50.28       41.63        3.39 o   0.1186E-01
   0   3   7     1697.65     1642.10       15.66 o   0.1138E-03
   1   3   7       57.15       51.57        3.51 o   0.9942E-02
   2   3   7     2523.17     2587.83       21.55 o   0.6432E-04
   3   3   7    29321.55    28643.95      140.60 o   0.6849E-06
  -3   4   7     1587.99     1552.60       15.34 o   0.1439E-03
  -2   4   7      788.20      770.96        8.98 o   0.4051E-03
  -1   4   7     1252.32     1403.79       12.84 o   0.1717E-03
   0   4   7      210.34      211.64        4.80 o   0.2215E-02
   1   4   7     1245.02     1408.31       12.95 o   0.1708E-03
   2   4   7      687.20      634.97        8.89 o   0.5124E-03
   3   4   7     1734.62     1683.41       14.96 o   0.1269E-03
   4   4   7     1780.15     1572.00       17.65 o   0.1203E-03
  -4   5   7     9938.53     9632.08       64.48 o   0.5418E-05
  -3   5   7      555.87      620.91        8.74 o   0.5179E-03
  -2   5   7     1674.14     1565.37       14.88 o   0.1380E-03
  -1   5   7     3397.39     3194.53       26.01 o   0.4207E-04
   0   5   7       26.84        6.44        3.01 o   0.2155E-01
   1   5   7     3314.41     3119.43       25.60 o   0.4383E-04
   2   5   7     1972.18     1847.77       17.64 o   0.1054E-03
   3   5   7      710.82      770.24       10.10 o   0.3829E-03
   4   5   7    10155.54     9793.48       57.52 o   0.5261E-05
   5   5   7    11653.70    11289.77       59.49 o   0.4127E-05
  -5   6   7       23.33       17.81        2.08 o   0.2244E-01
  -4   6   7     5521.85     5199.97       29.50 o   0.1678E-04
  -3   6   7     3491.68     3336.29       29.28 o   0.3906E-04
  -2   6   7      180.10      157.60        5.90 o   0.2474E-02
  -1   6   7      591.26      586.16        9.59 o   0.5892E-03
   0   6   7       63.82       58.41        3.87 o   0.6568E-02
   1   6   7      542.22      561.67        8.13 o   0.6449E-03
   2   6   7      174.60      154.64        5.09 o   0.2583E-02
   3   6   7     3428.94     3217.39       28.59 o   0.4119E-04
   4   6   7     6160.34     5811.22       32.56 o   0.1371E-04
   5   6   7       37.83       29.94        2.30 o   0.1372E-01
   6   6   7      904.33      955.56        8.17 o   0.2895E-03
  -6   7   7     1724.46     1941.25       13.09 o   0.1003E-03
  -5   7   7     1052.96     1020.93        9.86 o   0.2631E-03
  -4   7   7      385.86      354.48        5.73 o   0.1063E-02
  -3   7   7     7314.34     7248.23       35.75 o   0.9570E-05
  -2   7   7     3239.06     3003.13       21.92 o   0.4303E-04
  -1   7   7      167.26      166.72        4.64 o   0.2876E-02
   0   7   7     2565.59     2467.81       23.01 o   0.6648E-04
   1   7   7      164.43      172.55        4.40 o   0.2835E-02
   2   7   7     3109.44     2901.24       19.66 o   0.4597E-04
   3   7   7     7325.25     7162.17       35.22 o   0.9705E-05
   4   7   7      438.65      417.31        5.94 o   0.8855E-03
   5   7   7      963.99      924.79        9.43 o   0.3030E-03
   6   7   7     1660.98     1871.16       13.20 o   0.1062E-03
   7   7   7     1562.64     1584.41       13.00 o   0.1326E-03
  -7   8   7      258.02      269.99        5.71 o   0.1445E-02
  -6   8   7     1418.23     1420.99       12.36 o   0.1592E-03
  -5   8   7     3407.54     3419.65       21.24 o   0.3745E-04
  -4   8   7      262.43      258.83        5.10 o   0.1446E-02
  -3   8   7     1317.62     1367.42       11.03 o   0.1709E-03
  -2   8   7      227.64      276.44        4.47 o   0.1569E-02
  -1   8   7      145.60      155.95        3.47 o   0.2787E-02
   0   8   7        5.11        1.02        1.80 o   0.8119E-01
   1   8   7      132.98      146.51        3.53 o   0.3016E-02
   2   8   7      228.11      269.05        4.27 o   0.1610E-02
   3   8   7     1178.80     1220.34        9.89 o   0.2031E-03
   4   8   7      275.77      261.66        4.86 o   0.1413E-02
   5   8   7     3484.76     3480.11       20.55 o   0.3628E-04
   6   8   7     1314.91     1340.06       11.92 o   0.1762E-03
   7   8   7      345.03      339.21        6.71 o   0.1073E-02
   8   8   7      318.98      267.66        6.69 o   0.1448E-02
  -8   9   7      621.14      587.12        8.14 o   0.5297E-03
  -7   9   7     1587.02     1670.41       14.98 o   0.1243E-03
  -6   9   7     2679.26     2647.94       19.79 o   0.5679E-04
  -5   9   7      218.41      206.11        5.50 o   0.1896E-02
  -4   9   7      651.11      645.91        8.76 o   0.4812E-03
  -3   9   7     3695.04     3822.29       22.72 o   0.3057E-04
  -2   9   7      430.86      453.24        6.48 o   0.8148E-03
  -1   9   7      476.42      490.85        6.36 o   0.6944E-03
   0   9   7       15.36        9.52        2.20 o   0.3161E-01
   1   9   7      380.84      400.65        5.83 o   0.8998E-03
   2   9   7      446.75      480.52        6.36 o   0.7625E-03
   3   9   7     3572.01     3697.94       21.25 o   0.3248E-04
   4   9   7      676.47      673.29        8.23 o   0.4574E-03
   5   9   7      223.01      210.98        5.42 o   0.1855E-02
   6   9   7     2436.08     2414.25       17.90 o   0.6649E-04
   7   9   7     1557.80     1634.15       14.78 o   0.1285E-03
   8   9   7      577.03      545.15        7.97 o   0.5831E-03
   9   9   7     1265.67     1321.58       12.93 o   0.1705E-03
  -9  10   7      389.67      407.97        6.35 o   0.8847E-03
  -8  10   7      124.14      117.74        4.03 o   0.3657E-02
  -7  10   7      229.26      233.33        4.96 o   0.1734E-02
  -6  10   7       56.01       62.02        3.45 o   0.7606E-02
  -5  10   7     1091.42     1041.32       11.23 o   0.2464E-03
  -4  10   7      445.71      501.49        8.23 o   0.6954E-03
  -3  10   7      915.08      923.53       10.95 o   0.3022E-03
  -2  10   7      640.52      594.94        7.94 o   0.5234E-03
  -1  10   7      697.42      663.59        8.29 o   0.4646E-03
   0  10   7     3789.98     3824.80       23.03 o   0.3060E-04
   1  10   7      726.03      694.79        8.60 o   0.4373E-03
   2  10   7      665.38      619.80        8.65 o   0.4945E-03
   3  10   7      955.13      973.82       10.42 o   0.2821E-03
   4  10   7      480.91      527.46        7.19 o   0.6534E-03
   5  10   7     1089.25     1038.07       11.04 o   0.2479E-03
   6  10   7       76.01       74.22        3.58 o   0.6074E-02
   7  10   7      215.22      210.70        4.84 o   0.1924E-02
   8  10   7      192.66      175.54        4.80 o   0.2313E-02
   9  10   7      368.93      383.25        6.53 o   0.9464E-03
  10  10   7        4.81        5.82        2.28 o   0.6797E-01
 -10  11   7      521.73      496.48        8.08 o   0.6415E-03
  -9  11   7      295.70      270.96        6.54 o   0.1366E-02
  -8  11   7      389.87      386.32        6.90 o   0.9107E-03
  -7  11   7      123.80      123.49        4.00 o   0.3378E-02
  -6  11   7      414.66      427.94        7.14 o   0.8282E-03
  -5  11   7     1734.44     1734.48       15.35 o   0.1151E-03
  -4  11   7     2791.83     2871.18       20.67 o   0.4936E-04
  -3  11   7     1648.81     1637.12       13.86 o   0.1257E-03
  -2  11   7     1911.70     1953.80       14.45 o   0.9838E-04
  -1  11   7      554.00      581.47        8.08 o   0.5710E-03
   0  11   7      264.18      284.52        5.79 o   0.1428E-02
   1  11   7      642.73      669.93        8.21 o   0.4720E-03
   2  11   7     1963.87     1965.99       16.17 o   0.9589E-04
   3  11   7     1550.31     1540.37       14.81 o   0.1376E-03
   4  11   7     2522.95     2562.18       20.44 o   0.5926E-04
   5  11   7     1740.94     1733.12       15.81 o   0.1148E-03
   6  11   7      436.12      449.50        6.75 o   0.7853E-03
   7  11   7      110.05      103.17        4.09 o   0.3956E-02
   8  11   7      352.17      347.65        6.26 o   0.1039E-02
   9  11   7      311.75      286.42        6.36 o   0.1291E-02
  10  11   7      527.59      484.52        7.39 o   0.6550E-03
  11  11   7       21.20       27.75        4.39 o   0.1345E-01
  -9  12   7      756.53      690.51        9.29 o   0.4215E-03
  -8  12   7      470.70      427.64        7.35 o   0.7764E-03
  -7  12   7       16.50       13.62        2.44 o   0.2557E-01
  -6  12   7      918.67      877.04        9.29 o   0.3105E-03
  -5  12   7      315.05      294.37        5.57 o   0.1313E-02
  -4  12   7      248.71      269.36        5.13 o   0.1557E-02
  -3  12   7      827.49      835.01        9.59 o   0.3406E-03
  -2  12   7      435.73      430.31        7.29 o   0.8157E-03
  -1  12   7      991.57      969.78       11.23 o   0.2751E-03
   0  12   7      663.19      683.30        8.71 o   0.4613E-03
   1  12   7     1124.63     1097.33       12.39 o   0.2288E-03
   2  12   7      464.51      451.11        7.43 o   0.7656E-03
   3  12   7      917.66      918.98       10.78 o   0.2951E-03
   4  12   7      236.54      245.29        5.71 o   0.1685E-02
   5  12   7      277.04      256.68        6.27 o   0.1516E-02
   6  12   7      907.49      850.32       11.10 o   0.3167E-03
   7  12   7       12.56        5.77        2.62 o   0.3936E-01
   8  12   7      444.17      395.41        7.81 o   0.8415E-03
   9  12   7      718.33      649.18        9.38 o   0.4550E-03
  -8  13   7      439.64      428.64        7.99 o   0.7904E-03
  -7  13   7      847.38      812.75        9.39 o   0.3382E-03
  -6  13   7       45.06       49.71        2.68 o   0.9131E-02
  -5  13   7      215.41      206.71        4.46 o   0.1949E-02
  -4  13   7      492.48      519.68        7.05 o   0.6609E-03
  -3  13   7     1877.54     1936.19       16.06 o   0.9786E-04
  -2  13   7       52.98       49.35        3.46 o   0.9034E-02
  -1  13   7     3048.74     3075.61       22.15 o   0.4444E-04
   0  13   7     2099.49     2114.91       18.09 o   0.8338E-04
   1  13   7     3036.50     3002.01       22.99 o   0.4572E-04
   2  13   7       48.80       48.81        2.97 o   0.9622E-02
   3  13   7     2010.06     2014.21       17.15 o   0.9018E-04
   4  13   7      523.15      528.06        7.80 o   0.6309E-03
   5  13   7      234.67      225.27        5.63 o   0.1737E-02
   6  13   7       63.38       64.26        3.42 o   0.6666E-02
   7  13   7      832.92      815.07       11.02 o   0.3363E-03
   8  13   7      457.07      437.73        9.41 o   0.7507E-03
  -6  14   7      546.73      553.56        9.22 o   0.5841E-03
  -5  14   7      169.74      181.20        4.58 o   0.2343E-02
  -4  14   7      225.17      231.99        5.06 o   0.1783E-02
  -3  14   7      997.12      972.43       11.45 o   0.2646E-03
  -2  14   7      100.58      100.30        3.44 o   0.4314E-02
  -1  14   7      693.72      695.13        8.88 o   0.4372E-03
   0  14   7        6.28        5.92        2.21 o   0.7807E-01
   1  14   7      671.94      686.56        8.60 o   0.4500E-03
   2  14   7       90.15       93.54        3.46 o   0.4691E-02
   3  14   7     1053.15     1007.85       12.44 o   0.2474E-03
   4  14   7      312.73      309.97        6.84 o   0.1231E-02
   5  14   7      162.27      168.30        4.75 o   0.2501E-02
   6  14   7      517.15      508.05        8.78 o   0.6451E-03
  -4  15   7       99.23       95.30        4.41 o   0.4240E-02
  -3  15   7      152.55      150.74        4.79 o   0.2867E-02
  -2  15   7      269.23      268.06        5.90 o   0.1474E-02
  -1  15   7      204.53      202.28        4.64 o   0.2046E-02
   0  15   7       29.70       34.32        2.26 o   0.1503E-01
   1  15   7      222.35      216.64        5.22 o   0.1862E-02
   2  15   7      244.53      242.42        5.62 o   0.1659E-02
   3  15   7      124.27      124.73        4.36 o   0.3565E-02
   4  15   7      109.17      102.82        6.05 o   0.3663E-02
   0   0   8    65851.08    64821.55      828.35 o   0.1162E-06
   0   1   8    15993.19    16660.90       89.73 o   0.1931E-05
   1   1   8     5295.12     5106.62       36.63 o   0.1713E-04
  -1   2   8      914.28     1009.13       12.32 o   0.2351E-03
   0   2   8      264.77      295.00        5.94 o   0.1446E-02
   1   2   8      824.06      915.27       10.37 o   0.2716E-03
   2   2   8     6042.60     6004.14       37.55 o   0.1348E-04
  -2   3   8     3091.84     2981.16       21.12 o   0.4694E-04
  -1   3   8     5949.04     6041.18       41.28 o   0.1259E-04
   0   3   8       89.41       77.88        3.30 o   0.6741E-02
   1   3   8     5625.31     5773.56       39.51 o   0.1375E-04
   2   3   8     2938.45     2835.62       21.01 o   0.5123E-04
   3   3   8      345.61      280.69        6.15 o   0.1367E-02
  -3   4   8     5750.09     5841.75       35.60 o   0.1479E-04
  -2   4   8      945.86     1066.55       10.26 o   0.2530E-03
  -1   4   8     5573.80     5279.21       36.22 o   0.1615E-04
   0   4   8       73.54       65.90        3.47 o   0.6063E-02
   1   4   8     5457.21     5228.05       35.27 o   0.1656E-04
   2   4   8      776.09      889.86        9.23 o   0.3279E-03
   3   4   8     5956.31     6007.30       35.13 o   0.1400E-04
   4   4   8     1058.65     1051.73       12.99 o   0.2313E-03
  -4   5   8     1672.09     1533.37       19.03 o   0.1273E-03
  -3   5   8     6552.44     6284.54       43.26 o   0.1213E-04
  -2   5   8     3818.10     3702.63       27.87 o   0.3074E-04
  -1   5   8     5122.43     5003.37       33.48 o   0.1980E-04
   0   5   8     1135.40     1127.26       14.81 o   0.2158E-03
   1   5   8     5172.79     5032.86       36.18 o   0.1946E-04
   2   5   8     3922.66     3747.23       29.22 o   0.2984E-04
   3   5   8     6462.63     6108.29       45.29 o   0.1263E-04
   4   5   8     1765.77     1599.30       18.55 o   0.1191E-03
   5   5   8     9471.74     9323.98       44.63 o   0.6073E-05
  -5   6   8     6077.76     6176.24       29.95 o   0.1345E-04
  -4   6   8      336.77      356.08        5.51 o   0.1098E-02
  -3   6   8     4393.24     4227.72       38.84 o   0.2395E-04
  -2   6   8     3793.41     3547.09       30.28 o   0.3250E-04
  -1   6   8      626.50      609.52       10.37 o   0.4968E-03
   0   6   8     3119.87     2953.49       29.34 o   0.4660E-04
   1   6   8      590.10      558.38        9.48 o   0.5534E-03
   2   6   8     3880.94     3648.42       30.74 o   0.3106E-04
   3   6   8     4853.96     4628.73       36.95 o   0.2044E-04
   4   6   8      403.41      441.50        6.05 o   0.8516E-03
   5   6   8     5660.40     5726.80       28.95 o   0.1542E-04
   6   6   8       37.84       31.12        2.43 o   0.1422E-01
  -6   7   8      304.39      279.75        5.79 o   0.1386E-02
  -5   7   8      784.30      785.67        8.42 o   0.3638E-03
  -4   7   8       18.09       19.75        2.26 o   0.1836E-01
  -3   7   8     1106.33     1132.22       10.47 o   0.2352E-03
  -2   7   8     4782.60     4453.58       25.09 o   0.2245E-04
  -1   7   8      288.48      245.75        5.09 o   0.1546E-02
   0   7   8     2070.42     2115.74       15.16 o   0.8594E-04
   1   7   8      371.73      323.43        5.87 o   0.1118E-02
   2   7   8     5030.20     4649.48       27.69 o   0.2063E-04
   3   7   8     1015.45     1025.49        9.08 o   0.2736E-03
   4   7   8       22.62       24.28        2.28 o   0.1553E-01
   5   7   8      721.94      707.30        8.43 o   0.4144E-03
   6   7   8      235.90      211.06        5.08 o   0.1907E-02
   7   7   8      244.90      259.34        5.34 o   0.1477E-02
  -7   8   8      678.80      664.78        9.77 o   0.4636E-03
  -6   8   8      211.09      215.17        5.13 o   0.1872E-02
  -5   8   8     1327.96     1362.19       11.94 o   0.1700E-03
  -4   8   8      370.32      379.92        6.18 o   0.9552E-03
  -3   8   8      419.74      375.73        6.35 o   0.1005E-02
  -2   8   8     1335.60     1287.72       10.94 o   0.1792E-03
  -1   8   8     3769.53     3737.70       20.80 o   0.3234E-04
   0   8   8     1541.74     1564.93       11.71 o   0.1422E-03
   1   8   8     3636.34     3547.55       21.08 o   0.3508E-04
   2   8   8     1510.99     1465.38       11.96 o   0.1473E-03
   3   8   8      395.04      363.20        5.63 o   0.1070E-02
   4   8   8      316.11      321.72        5.37 o   0.1170E-02
   5   8   8     1402.45     1416.06       12.22 o   0.1589E-03
   6   8   8      210.56      227.34        5.31 o   0.1793E-02
   7   8   8      752.14      727.63       10.04 o   0.4062E-03
   8   8   8      167.32      156.89        5.59 o   0.2646E-02
  -8   9   8      491.06      475.32        7.58 o   0.6885E-03
  -7   9   8     1390.68     1385.91       14.00 o   0.1618E-03
  -6   9   8      305.29      303.14        6.36 o   0.1271E-02
  -5   9   8     1564.10     1610.73       14.58 o   0.1313E-03
  -4   9   8      238.42      255.31        5.67 o   0.1579E-02
  -3   9   8     2683.02     2794.34       19.36 o   0.5454E-04
  -2   9   8      709.71      665.78        8.44 o   0.4516E-03
  -1   9   8      408.85      377.94        6.00 o   0.9599E-03
   0   9   8     1128.76     1111.20       10.22 o   0.2400E-03
   1   9   8      379.34      363.76        5.95 o   0.1023E-02
   2   9   8      669.58      638.06        7.50 o   0.4843E-03
   3   9   8     2571.11     2666.65       16.79 o   0.5924E-04
   4   9   8      271.98      282.74        5.17 o   0.1405E-02
   5   9   8     1703.62     1761.88       14.83 o   0.1145E-03
   6   9   8      263.72      262.76        5.71 o   0.1515E-02
   7   9   8     1441.57     1416.18       14.29 o   0.1553E-03
   8   9   8      540.91      537.02        8.14 o   0.5967E-03
   9   9   8      225.41      201.34        5.36 o   0.1833E-02
  -9  10   8      255.92      232.58        5.51 o   0.1599E-02
  -8  10   8     1015.13     1035.26       10.88 o   0.2520E-03
  -7  10   8      443.38      448.15        6.91 o   0.7844E-03
  -6  10   8      862.53      871.43       10.18 o   0.3242E-03
  -5  10   8     2798.91     2856.11       21.19 o   0.5003E-04
  -4  10   8      902.05      883.35       12.02 o   0.3039E-03
  -3  10   8     1197.30     1168.23       12.81 o   0.2091E-03
  -2  10   8      990.90     1021.41       10.57 o   0.2565E-03
  -1  10   8      730.89      690.06        8.68 o   0.4387E-03
   0  10   8     1325.51     1356.08       12.28 o   0.1766E-03
   1  10   8      743.88      727.30        8.94 o   0.4147E-03
   2  10   8      995.29     1020.18       10.81 o   0.2560E-03
   3  10   8     1131.38     1125.34       11.49 o   0.2245E-03
   4  10   8     1220.12     1204.81       11.71 o   0.1967E-03
   5  10   8     2818.72     2846.62       20.44 o   0.5013E-04
   6  10   8      833.11      827.11        9.40 o   0.3479E-03
   7  10   8      460.24      474.68        7.01 o   0.7363E-03
   8  10   8     1185.21     1165.74       11.86 o   0.2078E-03
   9  10   8      244.41      224.30        5.51 o   0.1669E-02
  10  10   8      330.01      301.61        6.30 o   0.1126E-02
 -10  11   8      250.16      231.38        5.69 o   0.1676E-02
  -9  11   8      107.17      103.19        4.28 o   0.4057E-02
  -8  11   8      235.94      266.87        5.26 o   0.1523E-02
  -7  11   8      991.35      967.02       10.73 o   0.2615E-03
  -6  11   8      120.04      143.93        4.04 o   0.3193E-02
  -5  11   8     1107.62     1089.21       11.44 o   0.2280E-03
  -4  11   8      652.70      627.00        8.86 o   0.4945E-03
  -3  11   8      695.26      701.73        8.16 o   0.4357E-03
  -2  11   8     1354.19     1299.03       12.23 o   0.1753E-03
  -1  11   8     2232.11     2213.97       16.98 o   0.7901E-04
   0  11   8       88.05       99.97        3.71 o   0.4863E-02
   1  11   8     2185.33     2198.27       16.36 o   0.8075E-04
   2  11   8     1342.83     1289.30       12.95 o   0.1766E-03
   3  11   8      668.13      683.89        8.78 o   0.4512E-03
   4  11   8      669.55      650.08        8.62 o   0.4743E-03
   5  11   8     1199.40     1151.42       12.92 o   0.2066E-03
   6  11   8      139.06      159.01        4.16 o   0.2823E-02
   7  11   8     1003.90      984.40       10.90 o   0.2557E-03
   8  11   8      178.69      210.58        4.70 o   0.2021E-02
   9  11   8      125.84      125.55        4.26 o   0.3374E-02
  10  11   8      263.92      255.42        5.31 o   0.1536E-02
  -9  12   8       79.86       64.80        3.64 o   0.6701E-02
  -8  12   8      184.93      186.92        5.01 o   0.2118E-02
  -7  12   8     1179.37     1121.95       12.60 o   0.2102E-03
  -6  12   8      297.30      319.91        5.43 o   0.1245E-02
  -5  12   8     1404.62     1431.28       12.42 o   0.1549E-03
  -4  12   8      398.20      389.39        6.15 o   0.9213E-03
  -3  12   8     1520.80     1496.08       13.94 o   0.1427E-03
  -2  12   8      654.66      665.70        8.71 o   0.4541E-03
  -1  12   8       57.10       42.94        3.63 o   0.8832E-02
   0  12   8       45.66       57.92        3.32 o   0.8126E-02
   1  12   8       52.96       44.59        3.70 o   0.8710E-02
   2  12   8      649.82      663.15        8.59 o   0.4583E-03
   3  12   8     1597.95     1545.65       14.45 o   0.1344E-03
   4  12   8      357.15      345.62        6.82 o   0.1048E-02
   5  12   8     1416.77     1424.40       15.53 o   0.1529E-03
   6  12   8      272.99      299.46        5.90 o   0.1345E-02
   7  12   8     1208.51     1157.75       12.63 o   0.2012E-03
   8  12   8      170.45      172.42        5.31 o   0.2291E-02
   9  12   8       84.70       70.98        3.68 o   0.6208E-02
  -8  13   8      419.67      429.48        8.14 o   0.8094E-03
  -7  13   8      249.75      283.68        5.04 o   0.1454E-02
  -6  13   8     1659.30     1569.78       13.82 o   0.1239E-03
  -5  13   8      365.42      390.97        6.14 o   0.9419E-03
  -4  13   8      223.86      248.39        5.06 o   0.1660E-02
  -3  13   8      573.98      591.47        8.44 o   0.5528E-03
  -2  13   8      251.97      271.94        5.87 o   0.1519E-02
  -1  13   8      872.27      865.55       10.34 o   0.3174E-03
   0  13   8     1010.78     1029.38       12.43 o   0.2455E-03
   1  13   8      870.93      860.08       10.12 o   0.3200E-03
   2  13   8      280.82      293.65        5.41 o   0.1373E-02
   3  13   8      584.89      600.94        8.09 o   0.5420E-03
   4  13   8      214.75      237.35        5.66 o   0.1732E-02
   5  13   8      365.64      371.06        6.78 o   0.9750E-03
   6  13   8     1688.09     1591.53       14.50 o   0.1207E-03
   7  13   8      275.12      293.32        6.60 o   0.1332E-02
   8  13   8      468.13      459.08        9.34 o   0.7233E-03
  -6  14   8       97.79       96.15        4.83 o   0.4260E-02
  -5  14   8      417.64      386.53        6.82 o   0.8857E-03
  -4  14   8      623.56      639.87        8.01 o   0.4962E-03
  -3  14   8      369.21      367.28        6.59 o   0.1005E-02
  -2  14   8      292.75      298.30        5.91 o   0.1336E-02
  -1  14   8      336.93      331.87        6.02 o   0.1129E-02
   0  14   8       91.40       95.46        3.52 o   0.4663E-02
   1  14   8      287.65      292.56        5.46 o   0.1333E-02
   2  14   8      255.02      256.59        5.96 o   0.1580E-02
   3  14   8      438.44      436.37        7.62 o   0.8056E-03
   4  14   8      653.73      654.79        9.18 o   0.4714E-03
   5  14   8      450.54      410.87        7.37 o   0.8137E-03
   6  14   8      101.55      105.57        4.38 o   0.4042E-02
  -3  15   8       17.96       15.14        2.77 o   0.2587E-01
  -2  15   8      239.96      219.09        5.29 o   0.1790E-02
  -1  15   8     1754.66     1756.06       13.60 o   0.1100E-03
   0  15   8        9.21       11.40        1.97 o   0.3667E-01
   1  15   8     1628.77     1626.34       16.25 o   0.1230E-03
   2  15   8      260.46      239.08        6.49 o   0.1591E-02
   3  15   8        3.40        5.96        3.07 o   0.5269E-01
   0   1   9     2814.93     2613.50       20.66 o   0.5156E-04
   1   1   9     5787.00     6140.35       36.51 o   0.1301E-04
  -1   2   9     3015.69     3134.18       24.98 o   0.4318E-04
   0   2   9     1918.73     1957.87       17.16 o   0.1106E-03
   1   2   9     2934.42     3025.80       23.85 o   0.4575E-04
   2   2   9     1510.88     1560.47       13.38 o   0.1664E-03
  -2   3   9      310.36      348.19        6.25 o   0.1080E-02
  -1   3   9      604.10      573.84        8.22 o   0.5451E-03
   0   3   9       39.96       48.85        2.70 o   0.1256E-01
   1   3   9      636.29      604.50        9.04 o   0.5065E-03
   2   3   9      288.88      330.14        5.56 o   0.1168E-02
   3   3   9     1369.42     1260.82       13.89 o   0.1709E-03
  -3   4   9     1597.42     1584.98       14.65 o   0.1312E-03
  -2   4   9     3341.92     3399.97       25.22 o   0.3872E-04
  -1   4   9     1806.54     1799.20       17.20 o   0.1094E-03
   0   4   9     7864.23     7380.81       49.51 o   0.8784E-05
   1   4   9     1532.20     1578.73       14.10 o   0.1378E-03
   2   4   9     3587.54     3599.10       25.71 o   0.3490E-04
   3   4   9     1686.20     1616.29       14.96 o   0.1241E-03
   4   4   9     7795.79     7610.20       47.82 o   0.8458E-05
  -4   5   9     5814.78     5659.65       43.31 o   0.1517E-04
  -3   5   9      479.95      576.96        8.96 o   0.5862E-03
  -2   5   9     3504.72     3374.64       28.83 o   0.3697E-04
  -1   5   9     5807.72     5100.85       39.56 o   0.1644E-04
   0   5   9      184.26      324.93        6.13 o   0.1324E-02
   1   5   9     5536.55     4912.56       38.09 o   0.1772E-04
   2   5   9     3774.19     3652.60       26.72 o   0.3251E-04
   3   5   9      401.19      495.99        9.01 o   0.7102E-03
   4   5   9     5989.86     5744.66       41.86 o   0.1466E-04
   5   5   9    15150.87    14735.25       63.29 o   0.2471E-05
  -5   6   9      521.11      537.42        6.52 o   0.6605E-03
  -4   6   9     3358.51     3328.21       19.88 o   0.3953E-04
  -3   6   9     6741.03     6255.09       38.88 o   0.1196E-04
  -2   6   9     1219.03     1150.22       16.09 o   0.2151E-03
  -1   6   9     2665.25     2401.95       25.14 o   0.6087E-04
   0   6   9       38.24       31.03        3.93 o   0.1478E-01
   1   6   9     3013.37     2703.02       26.87 o   0.4989E-04
   2   6   9     1301.62     1193.95       16.32 o   0.2002E-03
   3   6   9     6587.55     6018.07       34.10 o   0.1276E-04
   4   6   9     2976.19     2934.14       19.85 o   0.4881E-04
   5   6   9      565.36      576.27        6.88 o   0.5992E-03
   6   6   9       27.63       18.31        2.57 o   0.1820E-01
  -6   7   9     1084.73     1085.70       11.17 o   0.2314E-03
  -5   7   9     2450.51     2531.72       17.37 o   0.6488E-04
  -4   7   9      861.60      802.86        9.16 o   0.3442E-03
  -3   7   9      419.25      380.82        5.88 o   0.9343E-03
  -2   7   9      786.21      779.22        7.91 o   0.3868E-03
  -1   7   9      528.77      487.42        6.64 o   0.6788E-03
   0   7   9      452.73      414.44        6.37 o   0.8020E-03
   1   7   9      505.05      442.53        6.67 o   0.7463E-03
   2   7   9      745.62      728.10        7.70 o   0.4220E-03
   3   7   9      411.28      371.44        5.41 o   0.9645E-03
   4   7   9      817.81      759.40        8.41 o   0.3727E-03
   5   7   9     2369.48     2417.84       17.55 o   0.6946E-04
   6   7   9     1012.80     1023.36       10.26 o   0.2539E-03
   7   7   9      667.53      676.31        8.53 o   0.4520E-03
  -7   8   9      170.75      173.64        5.17 o   0.2221E-02
  -6   8   9     2220.81     2188.49       17.55 o   0.7691E-04
  -5   8   9     2460.63     2549.88       18.31 o   0.6354E-04
  -4   8   9      108.88      106.15        3.78 o   0.4115E-02
  -3   8   9      684.90      690.29        8.00 o   0.4518E-03
  -2   8   9     3181.93     3284.53       19.94 o   0.4078E-04
  -1   8   9      403.36      390.80        5.70 o   0.8444E-03
   0   8   9      810.03      822.37        8.38 o   0.3618E-03
   1   8   9      456.92      438.61        6.05 o   0.7297E-03
   2   8   9     3327.50     3359.83       20.28 o   0.3868E-04
   3   8   9      577.38      577.32        6.87 o   0.5715E-03
   4   8   9      102.19      102.21        3.60 o   0.4353E-02
   5   8   9     2543.22     2641.77       17.58 o   0.6012E-04
   6   8   9     2087.06     2087.03       16.61 o   0.8381E-04
   7   8   9      140.37      143.51        4.70 o   0.2717E-02
   8   8   9      317.43      305.64        7.20 o   0.1169E-02
  -8   9   9     1033.08     1021.44       11.88 o   0.2560E-03
  -7   9   9      992.06     1020.29       11.82 o   0.2557E-03
  -6   9   9     1913.50     1946.24       16.37 o   0.9502E-04
  -5   9   9      828.46      802.58       10.40 o   0.3471E-03
  -4   9   9      274.12      297.73        6.10 o   0.1282E-02
  -3   9   9     1347.41     1319.49       12.91 o   0.1693E-03
  -2   9   9      682.75      741.91        8.52 o   0.4325E-03
  -1   9   9     1788.65     1790.84       13.92 o   0.1100E-03
   0   9   9      799.37      731.92        8.52 o   0.3811E-03
   1   9   9     1716.66     1728.23       14.29 o   0.1166E-03
   2   9   9      695.70      763.15        8.10 o   0.4206E-03
   3   9   9     1408.64     1372.64       11.98 o   0.1598E-03
   4   9   9      322.87      350.98        5.73 o   0.1065E-02
   5   9   9      818.31      806.17        9.74 o   0.3493E-03
   6   9   9     1732.71     1746.30       15.05 o   0.1125E-03
   7   9   9     1089.12     1103.48       12.23 o   0.2266E-03
   8   9   9      942.31      939.52       11.29 o   0.2900E-03
   9   9   9      197.89      228.86        5.03 o   0.1737E-02
  -9  10   9      371.41      324.02        6.42 o   0.1106E-02
  -8  10   9     1045.72      959.48       11.05 o   0.2673E-03
  -7  10   9       17.80       16.36        2.66 o   0.2526E-01
  -6  10   9     1512.89     1516.61       14.38 o   0.1378E-03
  -5  10   9      156.76      171.07        5.37 o   0.2414E-02
  -4  10   9      623.13      614.40        9.87 o   0.5166E-03
  -3  10   9      807.45      833.79       10.35 o   0.3554E-03
  -2  10   9     2528.05     2473.58       18.44 o   0.6342E-04
  -1  10   9      177.58      195.61        4.67 o   0.2133E-02
   0  10   9     2244.54     2327.78       17.29 o   0.7042E-04
   1  10   9      186.25      202.81        4.92 o   0.2034E-02
   2  10   9     2561.27     2508.01       18.55 o   0.6197E-04
   3  10   9      784.94      813.30        9.61 o   0.3697E-03
   4  10   9      573.32      562.13        7.97 o   0.5893E-03
   5  10   9      227.94      249.47        5.37 o   0.1604E-02
   6  10   9     1499.52     1507.00       13.49 o   0.1396E-03
   7  10   9       11.62       10.45        2.65 o   0.3599E-01
   8  10   9     1118.81     1024.11       11.14 o   0.2429E-03
   9  10   9      384.73      351.03        6.71 o   0.1021E-02
  10  10   9       92.01       79.78        3.64 o   0.5591E-02
 -10  11   9       67.46       67.64        3.47 o   0.6361E-02
  -9  11   9      529.30      501.65        8.20 o   0.6454E-03
  -8  11   9      548.17      532.00        7.74 o   0.6246E-03
  -7  11   9      438.80      447.53        7.14 o   0.7782E-03
  -6  11   9      446.59      446.35        7.14 o   0.7913E-03
  -5  11   9       14.24       19.92        2.77 o   0.2123E-01
  -4  11   9      174.71      174.20        4.95 o   0.2329E-02
  -3  11   9      176.08      146.57        4.44 o   0.2606E-02
  -2  11   9      467.25      494.33        7.00 o   0.7290E-03
  -1  11   9      677.43      689.52        8.48 o   0.4366E-03
   0  11   9       33.94       34.54        3.09 o   0.1251E-01
   1  11   9      782.02      782.09        9.25 o   0.3644E-03
   2  11   9      514.93      547.06        8.14 o   0.6353E-03
   3  11   9      193.32      163.50        4.82 o   0.2329E-02
   4  11   9      194.43      188.29        4.88 o   0.2131E-02
   5  11   9       17.52       21.71        2.78 o   0.1976E-01
   6  11   9      411.99      404.46        6.15 o   0.8988E-03
   7  11   9      408.74      427.44        6.87 o   0.8346E-03
   8  11   9      644.81      628.20        9.23 o   0.4974E-03
   9  11   9      486.46      460.51        8.07 o   0.7188E-03
  10  11   9       95.85       92.69        3.41 o   0.4611E-02
  -9  12   9      552.15      554.37        9.10 o   0.5791E-03
  -8  12   9      322.94      335.97        6.35 o   0.1132E-02
  -7  12   9       74.43       67.71        3.51 o   0.6475E-02
  -6  12   9      343.13      361.50        5.60 o   0.1053E-02
  -5  12   9      109.08       95.67        3.82 o   0.4618E-02
  -4  12   9      148.13      146.62        4.21 o   0.2848E-02
  -3  12   9      422.19      438.64        7.18 o   0.8107E-03
  -2  12   9      108.38      100.19        4.16 o   0.4070E-02
  -1  12   9      750.85      770.65       10.29 o   0.3751E-03
   0  12   9       51.80       45.89        3.34 o   0.7945E-02
   1  12   9      697.14      709.76        9.40 o   0.4198E-03
   2  12   9      146.66      143.98        4.43 o   0.2841E-02
   3  12   9      383.57      384.88        6.81 o   0.9400E-03
   4  12   9      172.00      163.03        5.53 o   0.2427E-02
   5  12   9      107.37       91.54        4.26 o   0.4709E-02
   6  12   9      361.30      370.91        6.62 o   0.9960E-03
   7  12   9      100.07       97.87        3.86 o   0.4486E-02
   8  12   9      322.46      324.57        6.90 o   0.1156E-02
   9  12   9      543.44      558.36        8.46 o   0.5819E-03
  -8  13   9       63.04       60.18        5.85 o   0.6089E-02
  -7  13   9      766.21      775.14        9.32 o   0.3816E-03
  -6  13   9       90.78       99.80        3.36 o   0.4418E-02
  -5  13   9      203.88      213.59        4.79 o   0.1927E-02
  -4  13   9      113.38      108.05        3.81 o   0.3938E-02
  -3  13   9     1159.00     1154.96       12.45 o   0.2136E-03
  -2  13   9      160.41      152.85        4.82 o   0.2782E-02
  -1  13   9      111.86      117.13        4.51 o   0.3840E-02
   0  13   9      238.33      237.17        5.68 o   0.1695E-02
   1  13   9       85.01       85.58        3.54 o   0.5394E-02
   2  13   9      133.37      126.49        4.20 o   0.3459E-02
   3  13   9     1087.55     1083.77       12.19 o   0.2344E-03
   4  13   9      113.83      103.73        4.58 o   0.3939E-02
   5  13   9      205.39      210.96        5.26 o   0.1932E-02
   6  13   9       78.20       80.01        4.06 o   0.5244E-02
   7  13   9      697.27      681.60       10.73 o   0.4422E-03
   8  13   9       56.33       50.48        3.99 o   0.7901E-02
  -6  14   9      913.54      925.12       25.49 o   0.2579E-03
  -5  14   9      319.56      330.28        5.87 o   0.1150E-02
  -4  14   9      513.71      496.83        7.18 o   0.6795E-03
  -3  14   9      393.93      382.07        6.67 o   0.9486E-03
  -2  14   9      123.15      126.70        4.05 o   0.3456E-02
  -1  14   9      605.77      580.44        8.53 o   0.5234E-03
   0  14   9      297.33      331.69        5.65 o   0.1201E-02
   1  14   9      544.44      529.48        7.71 o   0.5972E-03
   2  14   9      151.94      146.58        4.53 o   0.2864E-02
   3  14   9      378.73      361.64        7.53 o   0.9901E-03
   4  14   9      565.98      542.01        8.77 o   0.5969E-03
   5  14   9      353.13      346.20        7.55 o   0.1041E-02
   6  14   9      942.54      922.72       15.00 o   0.2863E-03
  -3  15   9      150.38      138.83        5.61 o   0.2947E-02
  -2  15   9      137.52      152.44        4.82 o   0.2691E-02
  -1  15   9       96.26      107.70        3.82 o   0.4008E-02
   0  15   9      318.65      311.32        5.81 o   0.1224E-02
   1  15   9      120.08      128.26        4.13 o   0.3279E-02
   2  15   9      139.80      143.22        4.90 o   0.2795E-02
   3  15   9      150.75      135.97        8.02 o   0.2723E-02
   0   1  10     2162.74     1989.76       18.30 o   0.8507E-04
   1   1  10      250.48      238.61        5.75 o   0.1902E-02
  -1   2  10     2791.28     3043.61       22.23 o   0.5219E-04
   0   2  10     1703.11     1490.89       14.70 o   0.1241E-03
   1   2  10     2916.27     3186.07       21.27 o   0.4820E-04
   2   2  10     2778.73     3046.09       20.71 o   0.4740E-04
  -2   3  10      275.29      230.81        5.80 o   0.1822E-02
  -1   3  10     5521.77     5562.36       35.19 o   0.1599E-04
   0   3  10      935.55     1077.07       11.45 o   0.2564E-03
   1   3  10     5499.73     5624.35       37.95 o   0.1578E-04
   2   3  10      307.26      261.26        6.06 o   0.1595E-02
   3   3  10       84.42       89.21        3.89 o   0.5933E-02
  -3   4  10      567.66      567.19        9.03 o   0.5804E-03
  -2   4  10     6860.64     6780.75       42.16 o   0.1100E-04
  -1   4  10     4809.37     4527.72       36.22 o   0.2162E-04
   0   4  10     2967.83     2663.06       26.51 o   0.4635E-04
   1   4  10     4868.45     4671.75       34.23 o   0.2076E-04
   2   4  10     7008.28     6967.72       44.72 o   0.1047E-04
   3   4  10      752.69      729.52       10.05 o   0.4079E-03
   4   4  10      492.67      443.17        8.90 o   0.7657E-03
  -4   5  10     6215.85     6064.50       35.32 o   0.1313E-04
  -3   5  10      594.65      482.00       10.49 o   0.6053E-03
  -2   5  10      847.19      869.07       13.70 o   0.3129E-03
  -1   5  10     7946.29     7597.68       49.55 o   0.8666E-05
   0   5  10     7971.53     6954.59       56.35 o   0.9169E-05
   1   5  10     7736.05     7493.05       48.82 o   0.8971E-05
   2   5  10      827.57      880.05       10.78 o   0.3194E-03
   3   5  10      577.52      478.61       10.16 o   0.6217E-03
   4   5  10     5657.10     5534.32       32.62 o   0.1556E-04
   5   5  10     3916.79     3976.32       20.77 o   0.3003E-04
  -5   6  10     5993.16     5889.72       28.61 o   0.1386E-04
  -4   6  10     1304.56     1327.46       10.96 o   0.1867E-03
  -3   6  10      105.30      132.30        3.68 o   0.4120E-02
  -2   6  10      248.31      251.06        5.21 o   0.1655E-02
  -1   6  10     1608.70     1572.25       20.29 o   0.1267E-03
   0   6  10     1375.64     1588.77       20.87 o   0.1330E-03
   1   6  10     1791.20     1730.13       21.42 o   0.1085E-03
   2   6  10      213.41      213.01        5.10 o   0.1984E-02
   3   6  10       70.65      102.02        2.92 o   0.5908E-02
   4   6  10     1357.03     1399.19       11.04 o   0.1734E-03
   5   6  10     6120.33     6009.71       31.11 o   0.1333E-04
   6   6  10     2419.78     2322.57       16.52 o   0.6899E-04
  -6   7  10     2012.77     2039.31       15.65 o   0.9083E-04
  -5   7  10     1485.34     1583.21       12.74 o   0.1375E-03
  -4   7  10     1134.42     1177.84       11.03 o   0.2157E-03
  -3   7  10     1023.05     1037.10        9.88 o   0.2575E-03
  -2   7  10      831.24      838.24        7.97 o   0.3418E-03
  -1   7  10      352.63      381.06        5.46 o   0.9819E-03
   0   7  10      272.69      223.62        4.87 o   0.1778E-02
   1   7  10      361.21      383.70        5.54 o   0.9676E-03
   2   7  10      755.01      736.75        7.69 o   0.4012E-03
   3   7  10     1129.24     1167.63        9.55 o   0.2198E-03
   4   7  10     1089.97     1129.23        9.79 o   0.2301E-03
   5   7  10     1437.65     1549.06       12.80 o   0.1433E-03
   6   7  10     2076.96     2107.44       15.84 o   0.8618E-04
   7   7  10     4082.70     4205.88       26.03 o   0.2551E-04
  -7   8  10     1234.54     1213.47       12.68 o   0.1983E-03
  -6   8  10     2396.77     2368.44       18.12 o   0.6828E-04
  -5   8  10     3038.82     3009.71       21.03 o   0.4571E-04
  -4   8  10       99.11      107.59        3.80 o   0.3595E-02
  -3   8  10      195.45      230.06        4.67 o   0.1875E-02
  -2   8  10      838.33      893.76        8.72 o   0.3143E-03
  -1   8  10      411.78      431.77        6.19 o   0.8714E-03
   0   8  10      861.34      792.65        9.09 o   0.3560E-03
   1   8  10      375.56      399.93        5.98 o   0.9696E-03
   2   8  10      903.30      939.16        9.38 o   0.2899E-03
   3   8  10      209.80      236.14        4.35 o   0.1806E-02
   4   8  10      123.43      130.54        4.14 o   0.2922E-02
   5   8  10     3217.38     3149.84       21.60 o   0.4200E-04
   6   8  10     2290.45     2287.16       17.50 o   0.7284E-04
   7   8  10     1385.99     1352.96       13.86 o   0.1673E-03
   8   8  10      649.69      646.80        9.96 o   0.4911E-03
  -8   9  10       12.86       12.43        2.99 o   0.2910E-01
  -7   9  10     3509.78     3533.12       24.46 o   0.3461E-04
  -6   9  10      519.95      540.02        8.08 o   0.6182E-03
  -5   9  10     1475.60     1500.34       14.29 o   0.1417E-03
  -4   9  10       72.60       55.39        3.76 o   0.7566E-02
  -3   9  10     2821.13     2908.17       20.36 o   0.5028E-04
  -2   9  10     2206.80     2258.95       16.37 o   0.7480E-04
  -1   9  10      165.61      189.06        4.23 o   0.2362E-02
   0   9  10       10.13       19.15        2.45 o   0.2704E-01
   1   9  10      170.34      196.44        4.49 o   0.2248E-02
   2   9  10     2201.07     2228.35       15.67 o   0.7613E-04
   3   9  10     2885.67     2950.56       18.44 o   0.4901E-04
   4   9  10       83.25       65.09        3.67 o   0.6555E-02
   5   9  10     1579.64     1641.79       14.08 o   0.1250E-03
   6   9  10      532.47      564.34        8.20 o   0.5888E-03
   7   9  10     3624.23     3603.56       27.01 o   0.3306E-04
   8   9  10       15.44       17.95        2.80 o   0.2380E-01
   9   9  10      232.24      228.31        5.57 o   0.1742E-02
  -9  10  10     1289.32     1226.11       12.58 o   0.1910E-03
  -8  10  10     1363.05     1342.95       13.19 o   0.1648E-03
  -7  10  10      872.17      889.09       10.12 o   0.3159E-03
  -6  10  10      532.73      525.07        8.61 o   0.6197E-03
  -5  10  10     1036.99     1045.01       12.09 o   0.2429E-03
  -4  10  10     2072.30     2069.23       18.60 o   0.8604E-04
  -3  10  10      646.08      677.26        9.05 o   0.4617E-03
  -2  10  10     1688.73     1751.00       14.82 o   0.1172E-03
  -1  10  10     2265.31     2264.51       17.65 o   0.7195E-04
   0  10  10      624.15      566.70        9.12 o   0.5362E-03
   1  10  10     2290.56     2278.47       17.81 o   0.7104E-04
   2  10  10     1563.48     1624.21       13.80 o   0.1322E-03
   3  10  10      700.47      759.17        9.25 o   0.4019E-03
   4  10  10     2053.15     2051.79       16.57 o   0.8777E-04
   5  10  10     1017.26     1019.66       11.15 o   0.2522E-03
   6  10  10      568.16      558.76        7.72 o   0.5767E-03
   7  10  10      779.70      796.19        9.96 o   0.3689E-03
   8  10  10     1391.70     1375.04       12.94 o   0.1595E-03
   9  10  10     1192.13     1117.69       12.33 o   0.2183E-03
  10  10  10     1078.15     1030.16       10.63 o   0.2468E-03
 -10  11  10       79.91       71.46        3.85 o   0.5539E-02
  -9  11  10       91.67       76.48        3.84 o   0.5154E-02
  -8  11  10      549.66      506.49        8.69 o   0.6225E-03
  -7  11  10      610.58      564.05        8.79 o   0.5744E-03
  -6  11  10      166.98      186.34        4.58 o   0.2315E-02
  -5  11  10      708.92      729.32        9.70 o   0.4161E-03
  -4  11  10      486.10      486.77        7.72 o   0.6994E-03
  -3  11  10      716.73      700.92        8.76 o   0.4415E-03
  -2  11  10     1331.67     1313.85       13.47 o   0.1743E-03
  -1  11  10     1755.73     1805.31       15.01 o   0.1079E-03
   0  11  10       76.14       72.21        3.59 o   0.5618E-02
   1  11  10     1732.55     1803.42       14.69 o   0.1088E-03
   2  11  10     1401.73     1396.80       13.66 o   0.1597E-03
   3  11  10      650.60      647.06        8.88 o   0.4936E-03
   4  11  10      546.13      556.96        8.08 o   0.5930E-03
   5  11  10      887.41      918.14       11.00 o   0.3021E-03
   6  11  10      152.03      168.07        4.37 o   0.2572E-02
   7  11  10      591.17      555.56        7.90 o   0.5954E-03
   8  11  10      535.02      502.63        8.53 o   0.6351E-03
   9  11  10      110.63       89.98        4.12 o   0.4311E-02
  10  11  10       80.39       68.02        3.40 o   0.5809E-02
  -9  12  10      280.31      296.69        6.23 o   0.1329E-02
  -8  12  10      823.54      821.53        9.83 o   0.3497E-03
  -7  12  10      122.36      117.05        4.03 o   0.3756E-02
  -6  12  10     1291.08     1288.14       11.69 o   0.1825E-03
  -5  12  10      307.02      320.08        5.74 o   0.1220E-02
  -4  12  10      312.40      306.30        5.76 o   0.1195E-02
  -3  12  10      764.16      731.30        9.27 o   0.3937E-03
  -2  12  10      125.93      117.81        4.43 o   0.3230E-02
  -1  12  10      642.81      616.18        9.40 o   0.5010E-03
   0  12  10      485.04      490.54        7.76 o   0.6950E-03
   1  12  10      601.39      600.23        8.67 o   0.5308E-03
   2  12  10       98.52       93.13        4.35 o   0.4096E-02
   3  12  10      731.06      681.84        9.68 o   0.4244E-03
   4  12  10      259.98      254.90        6.61 o   0.1448E-02
   5  12  10      302.48      316.28        6.07 o   0.1227E-02
   6  12  10     1206.85     1202.29       12.88 o   0.2009E-03
   7  12  10      123.02      107.93        4.59 o   0.3870E-02
   8  12  10      785.89      775.26       10.28 o   0.3751E-03
   9  12  10      332.29      341.44        8.40 o   0.1078E-02
  -7  13  10      192.58      200.18        4.82 o   0.1967E-02
  -6  13  10      133.78      139.32        3.97 o   0.3113E-02
  -5  13  10     1545.74     1607.90       13.49 o   0.1305E-03
  -4  13  10      213.68      241.22        4.86 o   0.1792E-02
  -3  13  10      518.67      512.65        7.55 o   0.6380E-03
  -2  13  10       64.91       67.35        3.29 o   0.6698E-02
  -1  13  10     1884.45     1819.30       17.41 o   0.1001E-03
   0  13  10       13.38       12.26        2.59 o   0.2907E-01
   1  13  10     1797.34     1756.80       15.83 o   0.1071E-03
   2  13  10       55.37       57.42        3.26 o   0.7892E-02
   3  13  10      529.96      522.33        8.03 o   0.6185E-03
   4  13  10      248.17      270.57        6.43 o   0.1510E-02
   5  13  10     1670.38     1633.20       18.67 o   0.1208E-03
   6  13  10      154.26      149.10        5.39 o   0.2721E-02
   7  13  10      230.05      223.06        5.85 o   0.1681E-02
  -5  14  10       99.14       94.71        3.92 o   0.4665E-02
  -4  14  10     1648.73     1612.78       14.83 o   0.1262E-03
  -3  14  10      209.39      228.63        5.08 o   0.1821E-02
  -2  14  10      123.06      131.67        4.14 o   0.3238E-02
  -1  14  10      329.51      321.94        6.28 o   0.1155E-02
   0  14  10        4.77        6.18        2.19 o   0.5915E-01
   1  14  10      397.52      370.23        7.22 o   0.9486E-03
   2  14  10      115.44      129.95        4.28 o   0.3324E-02
   3  14  10      211.28      221.63        5.46 o   0.1844E-02
   4  14  10     1687.63     1583.34       17.88 o   0.1254E-03
   5  14  10      118.17      108.71        4.66 o   0.3883E-02
  -2  15  10      194.61      196.20        6.83 o   0.1937E-02
  -1  15  10      347.69      348.15        7.83 o   0.1045E-02
   0  15  10      254.23      279.15        6.78 o   0.1406E-02
   1  15  10      309.70      320.67        6.89 o   0.1182E-02
   2  15  10      194.33      188.71        6.80 o   0.1992E-02
   0   1  11    11459.61    11618.65       62.08 o   0.4187E-05
   1   1  11     3184.24     3258.10       24.31 o   0.4385E-04
  -1   2  11     2779.86     2723.94       22.77 o   0.5601E-04
   0   2  11     2112.55     1869.00       18.68 o   0.8965E-04
   1   2  11     2464.93     2430.05       18.48 o   0.6864E-04
   2   2  11     2471.11     2506.52       21.61 o   0.6666E-04
  -2   3  11     5170.71     5078.57       34.69 o   0.1877E-04
  -1   3  11     3338.55     3222.17       25.56 o   0.4167E-04
   0   3  11      302.82      303.83        6.72 o   0.1247E-02
   1   3  11     3546.88     3465.11       28.81 o   0.3682E-04
   2   3  11     5201.12     5138.66       34.61 o   0.1844E-04
   3   3  11     6231.55     6201.04       41.97 o   0.1338E-04
  -3   4  11     3855.79     3666.69       31.75 o   0.3344E-04
  -2   4  11      708.30      648.52       10.76 o   0.4350E-03
  -1   4  11       75.42       28.87        4.31 o   0.9100E-02
   0   4  11      552.33      580.64       11.09 o   0.5541E-03
   1   4  11       61.57       23.99        3.93 o   0.1149E-01
   2   4  11      781.51      749.17       11.15 o   0.3662E-03
   3   4  11     3776.22     3616.56       27.61 o   0.3469E-04
   4   4  11      346.93      379.79        7.31 o   0.1016E-02
  -4   5  11     1781.34     1861.49       13.27 o   0.1104E-03
  -3   5  11     1718.20     1796.89       14.07 o   0.1101E-03
  -2   5  11     2505.42     2312.12       25.10 o   0.6725E-04
  -1   5  11     1445.55     1372.14       16.63 o   0.1676E-03
   0   5  11       30.52       19.96        3.63 o   0.1910E-01
   1   5  11     1490.67     1448.81       19.26 o   0.1541E-03
   2   5  11     2633.05     2444.33       23.85 o   0.6202E-04
   3   5  11     1559.30     1617.54       13.51 o   0.1292E-03
   4   5  11     1930.98     2026.94       14.25 o   0.9637E-04
   5   5  11      254.99      271.36        4.54 o   0.1495E-02
  -5   6  11     2532.50     2608.30       16.24 o   0.6116E-04
  -4   6  11      966.82      953.38        9.46 o   0.2822E-03
  -3   6  11      150.07      159.19        3.76 o   0.2660E-02
  -2   6  11     2402.46     2553.26       15.98 o   0.6484E-04
  -1   6  11      741.60      738.52        9.23 o   0.4197E-03
   0   6  11      456.35      565.41        7.06 o   0.6873E-03
   1   6  11      894.81      886.86        9.89 o   0.3227E-03
   2   6  11     2281.73     2392.90       15.81 o   0.7160E-04
   3   6  11      133.91      147.87        3.34 o   0.2937E-02
   4   6  11      977.74      969.99        9.21 o   0.2764E-03
   5   6  11     2477.44     2577.44       16.57 o   0.6272E-04
   6   6  11      707.18      653.45        8.18 o   0.4822E-03
  -6   7  11     6419.99     6501.41       34.53 o   0.1154E-04
  -5   7  11      329.28      340.44        6.01 o   0.1131E-02
  -4   7  11      531.51      525.14        7.37 o   0.6412E-03
  -3   7  11      835.63      890.09        9.00 o   0.3288E-03
  -2   7  11     1875.69     1913.77       13.29 o   0.9933E-04
  -1   7  11       59.06       55.24        2.74 o   0.7546E-02
   0   7  11     5358.88     5540.29       26.75 o   0.1564E-04
   1   7  11       53.67       51.18        2.58 o   0.8224E-02
   2   7  11     1734.93     1749.00       13.13 o   0.1140E-03
   3   7  11      825.54      877.28        8.18 o   0.3367E-03
   4   7  11      468.21      467.05        6.54 o   0.7538E-03
   5   7  11      280.19      301.31        5.69 o   0.1329E-02
   6   7  11     6672.72     6728.13       35.40 o   0.1082E-04
   7   7  11     1959.83     1998.79       16.69 o   0.9270E-04
  -7   8  11     1742.27     1697.55       15.95 o   0.1184E-03
  -6   8  11      764.68      712.59        9.83 o   0.4044E-03
  -5   8  11     1546.56     1527.93       13.96 o   0.1450E-03
  -4   8  11      682.75      715.21        9.29 o   0.4416E-03
  -3   8  11      791.33      796.72        9.13 o   0.3608E-03
  -2   8  11      509.94      504.12        7.01 o   0.6768E-03
  -1   8  11     1942.60     1964.20       14.68 o   0.9450E-04
   0   8  11      792.64      707.60        9.04 o   0.4300E-03
   1   8  11     2073.71     2095.57       15.90 o   0.8496E-04
   2   8  11      573.64      577.43        7.64 o   0.5714E-03
   3   8  11      752.35      759.12        8.42 o   0.3874E-03
   4   8  11      613.04      630.47        8.44 o   0.5181E-03
   5   8  11     1585.04     1539.31       14.85 o   0.1414E-03
   6   8  11      707.27      668.86        9.65 o   0.4451E-03
   7   8  11     1903.65     1836.38       17.32 o   0.1035E-03
   8   8  11      311.00      312.60        6.56 o   0.1206E-02
  -8   9  11      249.19      254.73        5.87 o   0.1607E-02
  -7   9  11      324.19      367.22        6.30 o   0.1013E-02
  -6   9  11       21.19       24.02        3.59 o   0.1735E-01
  -5   9  11      968.63      948.18       11.65 o   0.2771E-03
  -4   9  11     2659.42     2632.17       20.56 o   0.5716E-04
  -3   9  11     1606.50     1644.37       14.53 o   0.1235E-03
  -2   9  11      358.47      353.91        6.24 o   0.1032E-02
  -1   9  11     1212.08     1107.03       12.07 o   0.2193E-03
   0   9  11      770.50      785.60        8.92 o   0.3742E-03
   1   9  11     1090.13      996.20       11.75 o   0.2556E-03
   2   9  11      429.42      415.35        6.54 o   0.8416E-03
   3   9  11     1421.68     1465.67       12.60 o   0.1489E-03
   4   9  11     2690.89     2664.55       20.09 o   0.5608E-04
   5   9  11      969.54      942.29       11.45 o   0.2801E-03
   6   9  11       12.72       14.37        3.22 o   0.2439E-01
   7   9  11      296.15      335.73        6.35 o   0.1123E-02
   8   9  11      271.26      267.68        5.95 o   0.1499E-02
   9   9  11      513.81      459.57        8.05 o   0.6912E-03
  -9  10  11      109.51      100.20        3.94 o   0.4083E-02
  -8  10  11      273.01      265.72        5.88 o   0.1508E-02
  -7  10  11     1575.50     1640.75       16.61 o   0.1258E-03
  -6  10  11       45.25       67.39        3.45 o   0.8075E-02
  -5  10  11      140.30      141.25        5.17 o   0.3143E-02
  -4  10  11      909.12      909.29       11.54 o   0.2930E-03
  -3  10  11      198.37      204.81        5.00 o   0.2000E-02
  -2  10  11     1504.93     1475.29       14.15 o   0.1422E-03
  -1  10  11      436.85      427.19        7.67 o   0.8240E-03
   0  10  11     1820.44     1784.13       16.78 o   0.1065E-03
   1  10  11      353.70      349.17        6.71 o   0.1065E-02
   2  10  11     1358.08     1327.74       12.99 o   0.1670E-03
   3  10  11      178.36      189.11        4.66 o   0.2216E-02
   4  10  11      962.53      977.22       11.27 o   0.2674E-03
   5  10  11      161.03      160.32        4.92 o   0.2767E-02
   6  10  11       47.22       65.67        3.28 o   0.8045E-02
   7  10  11     1461.31     1535.45       13.97 o   0.1414E-03
   8  10  11      264.50      271.39        5.41 o   0.1521E-02
   9  10  11      115.35       98.18        4.05 o   0.4053E-02
  10  10  11       96.46      112.80        3.70 o   0.4112E-02
 -10  11  11      493.04      486.25        8.85 o   0.6750E-03
  -9  11  11     1410.09     1361.36       13.21 o   0.1624E-03
  -8  11  11       52.09       63.06        3.20 o   0.7520E-02
  -7  11  11       30.69       36.10        2.84 o   0.1245E-01
  -6  11  11      358.22      370.28        6.37 o   0.9904E-03
  -5  11  11      249.93      223.36        5.90 o   0.1743E-02
  -4  11  11      668.01      633.53        9.07 o   0.4761E-03
  -3  11  11     1605.63     1587.10       13.49 o   0.1303E-03
  -2  11  11      513.68      533.58        7.93 o   0.6483E-03
  -1  11  11     1064.64     1059.88       11.80 o   0.2396E-03
   0  11  11     1602.97     1629.31       15.33 o   0.1242E-03
   1  11  11     1123.13     1116.20       12.36 o   0.2214E-03
   2  11  11      490.25      506.07        8.23 o   0.6901E-03
   3  11  11     1572.41     1582.64       14.57 o   0.1315E-03
   4  11  11      582.72      567.42        8.26 o   0.5590E-03
   5  11  11      295.34      270.18        6.25 o   0.1408E-02
   6  11  11      391.08      405.46        6.52 o   0.8881E-03
   7  11  11       37.55       43.02        2.77 o   0.1052E-01
   8  11  11       52.22       65.28        2.97 o   0.7436E-02
   9  11  11     1471.26     1443.80       14.45 o   0.1491E-03
  10  11  11      546.88      516.25       10.78 o   0.6013E-03
  -9  12  11     1134.13     1107.64       16.57 o   0.2181E-03
  -8  12  11      117.47      121.59        3.99 o   0.3670E-02
  -7  12  11      160.64      167.87        4.51 o   0.2418E-02
  -6  12  11       99.56      108.73        3.48 o   0.4077E-02
  -5  12  11      241.45      260.08        4.74 o   0.1501E-02
  -4  12  11      296.76      288.97        5.78 o   0.1339E-02
  -3  12  11       77.90       68.13        3.58 o   0.6547E-02
  -2  12  11     1034.44     1015.49       11.05 o   0.2497E-03
  -1  12  11     2882.07     2825.39       23.46 o   0.4903E-04
   0  12  11      229.66      215.40        5.74 o   0.1833E-02
   1  12  11     2670.17     2656.44       21.72 o   0.5494E-04
   2  12  11      969.37      969.60       11.25 o   0.2686E-03
   3  12  11       75.20       71.31        3.53 o   0.6494E-02
   4  12  11      312.46      306.37        6.65 o   0.1239E-02
   5  12  11      177.26      193.56        4.72 o   0.2087E-02
   6  12  11      105.84      121.77        3.95 o   0.3640E-02
   7  12  11       98.86       98.91        4.12 o   0.4129E-02
   8  12  11      101.18      104.58        4.04 o   0.4277E-02
   9  12  11     1033.56     1011.25       19.41 o   0.2418E-03
  -7  13  11       95.60       92.94        3.98 o   0.4580E-02
  -6  13  11      825.77      838.61        9.68 o   0.3344E-03
  -5  13  11       35.57       45.87        2.60 o   0.1143E-01
  -4  13  11      486.47      492.07        7.53 o   0.6961E-03
  -3  13  11     1097.53     1135.30       11.36 o   0.2209E-03
  -2  13  11      703.47      708.41        8.86 o   0.4306E-03
  -1  13  11       64.79       58.64        3.15 o   0.7746E-02
   0  13  11       36.40       34.04        2.91 o   0.1291E-01
   1  13  11       60.27       55.53        3.30 o   0.8208E-02
   2  13  11      777.19      767.69        9.61 o   0.3804E-03
   3  13  11     1010.00     1027.82       12.48 o   0.2514E-03
   4  13  11      494.52      476.47        8.48 o   0.7010E-03
   5  13  11       67.41       63.51        4.07 o   0.6948E-02
   6  13  11      914.43      900.03       12.88 o   0.2925E-03
   7  13  11      111.96       97.83        4.76 o   0.4081E-02
  -5  14  11       68.58       80.14        4.00 o   0.5768E-02
  -4  14  11      372.10      349.90        6.74 o   0.1020E-02
  -3  14  11      162.84      170.54        4.79 o   0.2531E-02
  -2  14  11      503.92      521.35        7.71 o   0.6335E-03
  -1  14  11      860.68      837.32       10.17 o   0.3247E-03
   0  14  11      210.22      230.65        5.24 o   0.1903E-02
   1  14  11      938.14      909.58       11.41 o   0.2870E-03
   2  14  11      481.21      488.67        7.82 o   0.6833E-03
   3  14  11      156.57      162.62        5.21 o   0.2625E-02
   4  14  11      331.25      296.41        6.67 o   0.1215E-02
   5  14  11       87.43       90.53        4.10 o   0.4898E-02
  -1  15  11       16.83        9.78        5.00 o   0.2009E-01
   0  15  11      617.10      533.50       14.10 o   0.5456E-03
   1  15  11       15.41       13.17        4.24 o   0.2142E-01
   0   0  12    16442.28    16474.05      178.06 o   0.1949E-05
   0   1  12      179.31      129.62        4.82 o   0.3383E-02
   1   1  12     1043.12     1100.61       11.24 o   0.2442E-03
  -1   2  12     1394.92     1410.57       14.06 o   0.1607E-03
   0   2  12      453.99      492.42        7.13 o   0.7493E-03
   1   2  12     1353.68     1380.19       12.95 o   0.1670E-03
   2   2  12     2525.37     2581.48       21.91 o   0.6001E-04
  -2   3  12     3965.15     3779.52       32.90 o   0.3107E-04
  -1   3  12     6764.74     6529.79       44.51 o   0.1139E-04
   0   3  12     2743.53     2498.08       24.04 o   0.6414E-04
   1   3  12     6433.86     6255.19       43.56 o   0.1235E-04
   2   3  12     4187.66     4060.52       29.79 o   0.2788E-04
   3   3  12     5842.92     5396.31       41.71 o   0.1565E-04
  -3   4  12      504.48      527.47        9.81 o   0.6768E-03
  -2   4  12     1903.95     1903.08       19.89 o   0.9785E-04
  -1   4  12     4225.95     4242.22       34.22 o   0.2557E-04
   0   4  12       75.30       18.26        4.87 o   0.1148E-01
   1   4  12     4450.01     4459.98       38.64 o   0.2327E-04
   2   4  12     1739.99     1714.58       19.17 o   0.1144E-03
   3   4  12      486.30      511.61        8.75 o   0.7115E-03
   4   4  12     1951.26     1817.28       14.49 o   0.1056E-03
  -4   5  12     2665.45     2652.41       15.46 o   0.5768E-04
  -3   5  12      173.05      152.41        3.81 o   0.2739E-02
  -2   5  12     1008.51     1132.20       11.22 o   0.2297E-03
  -1   5  12     6340.05     6038.85       45.02 o   0.1341E-04
   0   5  12     1661.58     1504.01       19.62 o   0.1361E-03
   1   5  12     6029.19     5727.02       49.23 o   0.1465E-04
   2   5  12     1054.25     1172.25       11.91 o   0.2182E-03
   3   5  12      178.81      162.80        4.30 o   0.2550E-02
   4   5  12     2636.56     2602.28       16.52 o   0.5914E-04
   5   5  12       21.50       31.46        2.24 o   0.1520E-01
  -5   6  12      710.72      725.60        7.72 o   0.4364E-03
  -4   6  12     2824.20     2915.87       18.69 o   0.5057E-04
  -3   6  12      491.32      499.61        6.12 o   0.6888E-03
  -2   6  12     1124.68     1173.71       10.05 o   0.2149E-03
  -1   6  12     1220.38     1211.55       11.44 o   0.1953E-03
   0   6  12      154.32      141.41        3.97 o   0.3119E-02
   1   6  12     1202.83     1186.61       10.81 o   0.2013E-03
   2   6  12     1156.54     1218.39       10.71 o   0.2033E-03
   3   6  12      591.51      615.66        7.31 o   0.5273E-03
   4   6  12     2832.61     2918.31       17.67 o   0.5049E-04
   5   6  12      553.55      564.23        7.57 o   0.6094E-03
   6   6  12     4093.05     4182.17       24.43 o   0.2654E-04
  -6   7  12     2266.47     2274.51       17.22 o   0.7333E-04
  -5   7  12     1599.86     1677.00       14.28 o   0.1209E-03
  -4   7  12     1029.72     1008.22       11.13 o   0.2640E-03
  -3   7  12     1321.42     1374.08       12.13 o   0.1605E-03
  -2   7  12     1475.39     1589.51       12.54 o   0.1389E-03
  -1   7  12      433.47      439.55        6.36 o   0.7889E-03
   0   7  12     1221.41     1140.36       10.80 o   0.2106E-03
   1   7  12      441.31      452.74        6.29 o   0.7658E-03
   2   7  12     1503.89     1627.46       12.34 o   0.1346E-03
   3   7  12     1130.48     1169.70       10.22 o   0.2046E-03
   4   7  12     1015.67      997.36       10.41 o   0.2689E-03
   5   7  12     1550.43     1623.64       13.05 o   0.1277E-03
   6   7  12     2444.30     2410.24       18.65 o   0.6586E-04
   7   7  12     5493.91     5402.02       33.94 o   0.1602E-04
  -7   8  12     1335.41     1308.54       14.08 o   0.1691E-03
  -6   8  12      676.51      679.10        9.67 o   0.4570E-03
  -5   8  12      146.51      134.86        4.84 o   0.3080E-02
  -4   8  12     3503.19     3468.33       24.90 o   0.3534E-04
  -3   8  12     1788.19     1806.03       14.90 o   0.1099E-03
  -2   8  12      412.61      423.57        6.73 o   0.8732E-03
  -1   8  12      936.40      997.41       10.42 o   0.2802E-03
   0   8  12     4482.71     4743.33       26.99 o   0.2171E-04
   1   8  12      904.43      974.59       10.12 o   0.2906E-03
   2   8  12      355.40      370.01        6.44 o   0.1038E-02
   3   8  12     1878.76     1897.81       14.54 o   0.1017E-03
   4   8  12     3592.32     3532.27       24.95 o   0.3412E-04
   5   8  12      151.49      143.81        5.01 o   0.2897E-02
   6   8  12      646.53      650.32        9.68 o   0.4838E-03
   7   8  12     1501.15     1473.23       15.05 o   0.1413E-03
   8   8  12      538.38      549.60        8.49 o   0.5907E-03
  -8   9  12      121.08      123.27        4.49 o   0.3689E-02
  -7   9  12     2065.79     2010.34       18.10 o   0.8864E-04
  -6   9  12      371.56      364.11        7.22 o   0.9814E-03
  -5   9  12      169.53      171.94        4.98 o   0.2353E-02
  -4   9  12     2522.43     2561.26       21.06 o   0.6080E-04
  -3   9  12     1097.38     1097.12       12.14 o   0.2341E-03
  -2   9  12      524.81      549.48        7.82 o   0.5823E-03
  -1   9  12      456.64      473.94        7.34 o   0.7608E-03
   0   9  12     2513.98     2591.67       18.85 o   0.5750E-04
   1   9  12      434.33      458.97        7.54 o   0.7959E-03
   2   9  12      517.46      535.56        7.52 o   0.6001E-03
   3   9  12     1015.45     1013.85       11.36 o   0.2633E-03
   4   9  12     2636.94     2691.26       19.90 o   0.5639E-04
   5   9  12      138.41      132.44        4.84 o   0.3039E-02
   6   9  12      358.92      352.95        7.21 o   0.1021E-02
   7   9  12     2018.94     1965.57       17.96 o   0.9187E-04
   8   9  12       85.83       86.12        3.83 o   0.5433E-02
   9   9  12      460.61      430.34        7.78 o   0.7759E-03
  -9  10  12       16.03       16.11        2.59 o   0.2604E-01
  -8  10  12       22.29       21.33        2.68 o   0.1888E-01
  -7  10  12      342.60      315.81        7.17 o   0.1155E-02
  -6  10  12      252.23      250.64        6.02 o   0.1606E-02
  -5  10  12     1085.49     1096.23       12.44 o   0.2248E-03
  -4  10  12      457.87      473.00        8.00 o   0.7418E-03
  -3  10  12     2291.18     2313.35       18.02 o   0.7168E-04
  -2  10  12      566.18      576.25        8.08 o   0.5472E-03
  -1  10  12     1861.71     1826.02       15.98 o   0.1021E-03
   0  10  12      792.88      808.53       11.09 o   0.3670E-03
   1  10  12     1733.18     1702.09       16.28 o   0.1139E-03
   2  10  12      580.29      592.02        7.91 o   0.5300E-03
   3  10  12     2227.31     2286.70       17.89 o   0.7373E-04
   4  10  12      485.12      509.22        8.34 o   0.6770E-03
   5  10  12     1103.39     1093.07       11.87 o   0.2249E-03
   6  10  12      247.23      239.70        5.79 o   0.1681E-02
   7  10  12      381.47      352.55        6.59 o   0.1023E-02
   8  10  12       20.45       20.99        2.54 o   0.2074E-01
   9  10  12       13.22       14.00        2.36 o   0.3111E-01
  10  10  12       54.15       90.18        2.94 o   0.5115E-02
 -10  11  12      440.85      412.08       15.85 o   0.6889E-03
  -9  11  12       48.02       57.12        3.16 o   0.7266E-02
  -8  11  12      583.29      538.44        8.80 o   0.5710E-03
  -7  11  12      760.95      780.97        9.68 o   0.3814E-03
  -6  11  12       11.67        9.21        2.76 o   0.3732E-01
  -5  11  12      907.63      888.89       10.51 o   0.2992E-03
  -4  11  12       11.46       10.72        2.75 o   0.3017E-01
  -3  11  12      313.73      329.13        5.55 o   0.1157E-02
  -2  11  12     1147.58     1153.30       12.21 o   0.2111E-03
  -1  11  12      863.62      827.65       10.32 o   0.3307E-03
   0  11  12     1552.83     1532.40       15.05 o   0.1387E-03
   1  11  12      800.43      772.93       10.24 o   0.3659E-03
   2  11  12     1211.01     1209.20       13.05 o   0.1956E-03
   3  11  12      319.96      336.81        6.89 o   0.1108E-02
   4  11  12       21.19       15.31        2.83 o   0.2125E-01
   5  11  12      957.58      925.64       11.19 o   0.2802E-03
   6  11  12       10.31        9.55        2.42 o   0.4003E-01
   7  11  12      856.66      872.98        9.78 o   0.3273E-03
   8  11  12      573.29      528.44        8.41 o   0.5858E-03
   9  11  12       62.77       79.78        3.03 o   0.5415E-02
  10  11  12      384.23      381.34       21.15 o   0.6631E-03
  -8  12  12      377.66      369.82        6.98 o   0.9458E-03
  -7  12  12      251.69      250.19        5.54 o   0.1554E-02
  -6  12  12      270.76      287.48        5.28 o   0.1396E-02
  -5  12  12      460.90      454.74        6.70 o   0.7636E-03
  -4  12  12      327.85      336.00        5.68 o   0.1140E-02
  -3  12  12      463.47      476.21        6.99 o   0.7215E-03
  -2  12  12     1243.97     1261.56       12.28 o   0.1895E-03
  -1  12  12      551.75      549.29        8.24 o   0.6172E-03
   0  12  12      416.27      461.14        7.28 o   0.7739E-03
   1  12  12      569.52      574.35        9.16 o   0.5802E-03
   2  12  12     1211.83     1227.31       12.70 o   0.1970E-03
   3  12  12      403.21      393.07        7.92 o   0.8808E-03
   4  12  12      312.81      308.93        6.63 o   0.1222E-02
   5  12  12      433.72      426.48        7.27 o   0.8204E-03
   6  12  12      271.07      282.39        6.18 o   0.1393E-02
   7  12  12      259.90      261.24        5.97 o   0.1473E-02
   8  12  12      453.62      440.14        7.72 o   0.7589E-03
  -7  13  12      448.37      409.98       10.47 o   0.7761E-03
  -6  13  12      322.57      285.72        6.25 o   0.1273E-02
  -5  13  12       66.38       68.71        3.29 o   0.5983E-02
  -4  13  12      435.92      443.57        7.50 o   0.7742E-03
  -3  13  12      367.60      370.66        6.81 o   0.9753E-03
  -2  13  12      278.16      273.86        5.40 o   0.1457E-02
  -1  13  12      827.67      823.69        9.95 o   0.3350E-03
   0  13  12       49.87       50.37        3.03 o   0.8933E-02
   1  13  12      815.34      802.61        9.66 o   0.3459E-03
   2  13  12      270.64      256.05        5.67 o   0.1534E-02
   3  13  12      478.04      467.20        8.18 o   0.7168E-03
   4  13  12      431.00      428.09        7.69 o   0.8023E-03
   5  13  12      106.04      102.12        4.60 o   0.3807E-02
   6  13  12      418.73      362.13        8.08 o   0.9308E-03
   7  13  12      476.41      422.91        9.98 o   0.7459E-03
  -5  14  12      138.49      136.14       13.54 o   0.2051E-02
  -4  14  12      202.13      206.54        5.46 o   0.1997E-02
  -3  14  12       26.54       24.74        2.51 o   0.1675E-01
  -2  14  12      416.54      424.00        7.30 o   0.8510E-03
  -1  14  12      142.21      137.18        4.22 o   0.3013E-02
   0  14  12       -0.73        0.03        2.29 o   0.1879E+00
   1  14  12      115.09      115.45        4.14 o   0.3651E-02
   2  14  12      371.64      380.64        7.58 o   0.9691E-03
   3  14  12       26.15       27.63        2.92 o   0.1524E-01
   4  14  12      195.71      183.80        5.38 o   0.2203E-02
   5  14  12      146.37      146.85        6.80 o   0.2672E-02
   0   1  13      405.15      371.29        6.98 o   0.1129E-02
   1   1  13     2275.80     2230.21       18.12 o   0.7315E-04
  -1   2  13     8757.83     8727.43       54.79 o   0.6756E-05
   0   2  13     3099.02     2896.08       22.09 o   0.4750E-04
   1   2  13     8831.85     8799.00       50.30 o   0.6669E-05
   2   2  13      226.48      155.58        5.64 o   0.2447E-02
  -2   3  13     1766.81     1594.91       19.19 o   0.1231E-03
  -1   3  13     5326.57     5050.86       37.60 o   0.1770E-04
   0   3  13     6108.61     5840.59       41.58 o   0.1380E-04
   1   3  13     5379.97     5096.21       36.66 o   0.1744E-04
   2   3  13     2031.55     1822.16       18.72 o   0.1000E-03
   3   3  13     3276.75     2845.05       30.02 o   0.4360E-04
  -3   4  13      936.32      935.46       10.58 o   0.2786E-03
  -2   4  13     2350.97     2222.70       24.99 o   0.6970E-04
  -1   4  13      172.85      128.43        6.19 o   0.2883E-02
   0   4  13     9377.33     9317.46       64.43 o   0.5873E-05
   1   4  13      190.25      147.37        7.05 o   0.2482E-02
   2   4  13     2264.02     2146.33       22.03 o   0.7455E-04
   3   4  13     1090.08     1084.55       10.43 o   0.2257E-03
   4   4  13      520.81      582.73        6.37 o   0.5777E-03
  -4   5  13     4275.32     4462.85       21.74 o   0.2384E-04
  -3   5  13      672.83      724.70        7.06 o   0.4619E-03
  -2   5  13     4056.47     4080.44       22.68 o   0.2784E-04
  -1   5  13       25.48       22.11        2.65 o   0.2175E-01
   0   5  13       32.85       20.93        2.73 o   0.1632E-01
   1   5  13       44.02       55.48        2.87 o   0.1015E-01
   2   5  13     3954.54     3916.90       23.83 o   0.2957E-04
   3   5  13      693.26      717.25        7.99 o   0.4576E-03
   4   5  13     4204.62     4362.49       23.09 o   0.2470E-04
   5   5  13      557.47      608.21        7.58 o   0.5932E-03
  -5   6  13      925.47      970.96        9.62 o   0.2908E-03
  -4   6  13     2885.67     2834.14       18.83 o   0.5105E-04
  -3   6  13     2137.97     2209.28       14.83 o   0.8016E-04
  -2   6  13      937.38      974.94        9.29 o   0.2972E-03
  -1   6  13      116.26       99.57        3.39 o   0.4282E-02
   0   6  13      213.75      276.53        4.61 o   0.1499E-02
   1   6  13      113.80      101.02        3.23 o   0.4275E-02
   2   6  13      890.99      944.95        9.15 o   0.3140E-03
   3   6  13     2265.50     2329.29       16.47 o   0.7308E-04
   4   6  13     3070.54     2998.04       19.51 o   0.4620E-04
   5   6  13      986.87     1029.49       10.63 o   0.2656E-03
   6   6  13     1585.02     1575.27       13.67 o   0.1322E-03
  -6   7  13     3101.10     3132.34       22.09 o   0.4274E-04
  -5   7  13     2979.52     2993.22       21.67 o   0.4648E-04
  -4   7  13      219.44      192.57        5.31 o   0.2088E-02
  -3   7  13      504.79      490.10        7.23 o   0.7006E-03
  -2   7  13      673.19      769.72        8.54 o   0.3995E-03
  -1   7  13      201.58      240.86        4.40 o   0.1798E-02
   0   7  13      782.21      843.33        9.21 o   0.3311E-03
   1   7  13      193.62      233.86        4.46 o   0.1847E-02
   2   7  13      607.01      691.49        7.47 o   0.4624E-03
   3   7  13      471.15      454.02        7.00 o   0.7690E-03
   4   7  13      226.58      199.83        5.20 o   0.2014E-02
   5   7  13     3080.64     3081.41       21.04 o   0.4413E-04
   6   7  13     3071.12     3062.60       21.84 o   0.4410E-04
   7   7  13       14.61       22.42        3.12 o   0.2081E-01
  -7   8  13     3880.47     3897.25       27.64 o   0.2935E-04
  -6   8  13     3423.90     3364.10       25.32 o   0.3763E-04
  -5   8  13     3651.11     3645.07       25.06 o   0.3288E-04
  -4   8  13     2600.16     2654.35       20.77 o   0.5822E-04
  -3   8  13     2037.35     2055.57       16.38 o   0.8815E-04
  -2   8  13     1373.53     1342.93       13.10 o   0.1713E-03
  -1   8  13     1494.62     1519.81       13.67 o   0.1422E-03
   0   8  13      433.43      492.42        7.31 o   0.7324E-03
   1   8  13     1690.82     1686.97       15.10 o   0.1192E-03
   2   8  13     1402.64     1352.46       13.29 o   0.1682E-03
   3   8  13     1946.85     1961.28       15.72 o   0.9527E-04
   4   8  13     2681.31     2726.07       21.39 o   0.5545E-04
   5   8  13     3523.20     3540.19       25.15 o   0.3472E-04
   6   8  13     3332.94     3282.35       24.18 o   0.3938E-04
   7   8  13     3882.79     3852.62       26.93 o   0.2978E-04
   8   8  13       12.22        3.08        2.88 o   0.4916E-01
  -8   9  13      452.20      469.61        8.00 o   0.7380E-03
  -7   9  13     1014.07      966.51       12.14 o   0.2623E-03
  -6   9  13      969.70      922.65       11.59 o   0.2872E-03
  -5   9  13     1745.38     1697.52       15.69 o   0.1144E-03
  -4   9  13      528.76      588.96        8.70 o   0.5689E-03
  -3   9  13      519.93      496.99        8.42 o   0.6673E-03
  -2   9  13      741.10      743.33        9.45 o   0.4139E-03
  -1   9  13      475.00      518.95        7.76 o   0.6648E-03
   0   9  13      212.73      254.74        5.52 o   0.1695E-02
   1   9  13      542.93      576.99        8.34 o   0.5721E-03
   2   9  13      857.14      863.76       10.13 o   0.3358E-03
   3   9  13      557.78      532.03        8.78 o   0.6104E-03
   4   9  13      594.28      625.53        9.25 o   0.5122E-03
   5   9  13     1747.30     1696.73       17.08 o   0.1140E-03
   6   9  13     1041.81     1008.83       12.00 o   0.2551E-03
   7   9  13     1130.97     1080.43       12.07 o   0.2244E-03
   8   9  13      342.63      347.51        6.44 o   0.1069E-02
   9   9  13       16.70       17.83        2.81 o   0.2423E-01
  -9  10  13      255.11      282.27        5.90 o   0.1417E-02
  -8  10  13      562.77      547.26        8.61 o   0.6066E-03
  -7  10  13      415.27      467.06        8.15 o   0.7607E-03
  -6  10  13      490.50      488.16        8.43 o   0.6868E-03
  -5  10  13     3447.34     3406.15       25.66 o   0.3652E-04
  -4  10  13      255.03      293.75        6.09 o   0.1370E-02
  -3  10  13      458.17      433.64        7.29 o   0.8174E-03
  -2  10  13       94.01       97.99        3.79 o   0.4529E-02
  -1  10  13     1183.16     1136.46       12.10 o   0.2153E-03
   0  10  13      287.85      258.25        6.47 o   0.1445E-02
   1  10  13     1178.75     1135.87       12.87 o   0.2151E-03
   2  10  13      108.28      116.41        3.90 o   0.3818E-02
   3  10  13      365.69      334.37        7.08 o   0.1103E-02
   4  10  13      284.51      331.93        6.65 o   0.1180E-02
   5  10  13     3274.07     3200.59       24.45 o   0.4046E-04
   6  10  13      511.66      506.74        8.40 o   0.6544E-03
   7  10  13      397.00      424.88        6.83 o   0.8510E-03
   8  10  13      595.99      591.22        8.56 o   0.5545E-03
   9  10  13      318.49      347.31        6.03 o   0.1107E-02
  10  10  13       68.07       81.65        3.29 o   0.5659E-02
  -9  11  13      436.02      434.61        7.63 o   0.7931E-03
  -8  11  13      803.15      784.80       10.69 o   0.3576E-03
  -7  11  13      506.88      511.55        7.61 o   0.6546E-03
  -6  11  13       46.29       51.47        2.95 o   0.9512E-02
  -5  11  13      835.80      858.71        9.92 o   0.3244E-03
  -4  11  13      230.48      210.66        5.51 o   0.1807E-02
  -3  11  13     1158.01     1172.90       11.84 o   0.2149E-03
  -2  11  13     1248.28     1246.96       13.18 o   0.1947E-03
  -1  11  13      548.27      550.63        8.41 o   0.5901E-03
   0  11  13      624.44      649.80        9.07 o   0.5013E-03
   1  11  13      506.37      509.40        8.10 o   0.6534E-03
   2  11  13     1394.02     1408.25       14.51 o   0.1621E-03
   3  11  13     1189.61     1208.83       14.41 o   0.2030E-03
   4  11  13      281.08      268.20        6.47 o   0.1383E-02
   5  11  13      839.02      844.39       10.12 o   0.3282E-03
   6  11  13       75.15       79.76        3.59 o   0.5871E-02
   7  11  13      438.41      443.90        6.85 o   0.7885E-03
   8  11  13      726.07      732.09        9.70 o   0.4012E-03
   9  11  13      403.54      409.84        6.75 o   0.8670E-03
  -8  12  13      292.26      298.05        6.46 o   0.1257E-02
  -7  12  13      550.34      623.46        7.73 o   0.5327E-03
  -6  12  13     1154.54     1125.71       12.47 o   0.2181E-03
  -5  12  13       93.47       99.20        3.56 o   0.4498E-02
  -4  12  13      127.54      125.78        3.75 o   0.3252E-02
  -3  12  13      233.59      239.37        5.48 o   0.1615E-02
  -2  12  13       41.97       49.72        2.94 o   0.9532E-02
  -1  12  13       13.79       13.07        2.89 o   0.2697E-01
   0  12  13     3055.04     2985.78       23.76 o   0.4676E-04
   1  12  13       23.34       16.56        3.34 o   0.1979E-01
   2  12  13       72.27       76.56        3.44 o   0.5885E-02
   3  12  13      261.02      251.65        6.13 o   0.1479E-02
   4  12  13       72.26       74.26        3.74 o   0.5576E-02
   5  12  13      110.25      104.63        4.04 o   0.4058E-02
   6  12  13     1055.47     1007.71       11.67 o   0.2543E-03
   7  12  13      581.37      640.87        9.65 o   0.5000E-03
   8  12  13      318.56      306.09        7.55 o   0.1170E-02
  -6  13  13      324.50      325.29        7.39 o   0.1144E-02
  -5  13  13       98.06       98.59        3.95 o   0.4429E-02
  -4  13  13     1064.59     1184.72       12.59 o   0.2143E-03
  -3  13  13       96.98      109.39        3.96 o   0.4246E-02
  -2  13  13       25.67       21.97        2.65 o   0.1822E-01
  -1  13  13      339.47      333.90        6.25 o   0.1136E-02
   0  13  13      217.70      230.57        5.00 o   0.1793E-02
   1  13  13      271.43      264.51        6.12 o   0.1484E-02
   2  13  13       12.74       16.09        2.39 o   0.2740E-01
   3  13  13      108.38      111.55        4.41 o   0.3975E-02
   4  13  13     1224.79     1279.42       14.35 o   0.1843E-03
   5  13  13      139.39      133.10        4.95 o   0.3106E-02
   6  13  13      324.43      311.82        7.81 o   0.1173E-02
  -4  14  13       33.92       38.64        3.69 o   0.1057E-01
  -3  14  13      245.03      242.33        6.45 o   0.1623E-02
  -2  14  13      688.82      690.10        9.99 o   0.4258E-03
  -1  14  13       90.91       90.03        3.66 o   0.4712E-02
   0  14  13       86.04       77.72        4.12 o   0.5255E-02
   1  14  13      104.59       99.08        4.36 o   0.4135E-02
   2  14  13      669.41      661.69       10.39 o   0.4459E-03
   3  14  13      271.96      263.59        6.68 o   0.1460E-02
   4  14  13       47.42       54.76        3.82 o   0.7743E-02
   0   1  14      556.18      593.34        8.33 o   0.5872E-03
   1   1  14     1203.73     1197.39       12.48 o   0.2170E-03
  -1   2  14     3407.62     3475.59       27.74 o   0.3699E-04
   0   2  14    10841.87    10815.54       57.93 o   0.4632E-05
   1   2  14     3455.84     3537.97       25.74 o   0.3597E-04
   2   2  14     1258.07     1478.04       15.09 o   0.1656E-03
  -2   3  14      989.80      880.80       13.72 o   0.2982E-03
  -1   3  14     1860.40     1838.28       20.44 o   0.1021E-03
   0   3  14     1965.33     1939.10       18.54 o   0.9663E-04
   1   3  14     1996.97     1937.51       19.88 o   0.9323E-04
   2   3  14      954.13      848.42       12.39 o   0.3183E-03
   3   3  14      452.33      344.21        7.49 o   0.9815E-03
  -3   4  14     1393.97     1362.64       11.77 o   0.1653E-03
  -2   4  14      403.95      430.91        6.52 o   0.8287E-03
  -1   4  14     1907.31     1836.40       18.37 o   0.1033E-03
   0   4  14       29.39       17.83        3.76 o   0.2316E-01
   1   4  14     1916.36     1861.77       17.06 o   0.1022E-03
   2   4  14      392.18      416.19        6.15 o   0.8664E-03
   3   4  14     1454.93     1402.75       12.31 o   0.1573E-03
   4   4  14     2641.92     2613.87       16.41 o   0.5907E-04
  -4   5  14     1151.09     1198.53        9.79 o   0.2085E-03
  -3   5  14      853.71      842.31        8.24 o   0.3399E-03
  -2   5  14      377.65      328.20        5.38 o   0.1151E-02
  -1   5  14     1338.53     1284.25       10.84 o   0.1789E-03
   0   5  14     3803.44     4056.99       23.20 o   0.2860E-04
   1   5  14     1445.14     1401.96       11.56 o   0.1573E-03
   2   5  14      369.61      326.02        5.47 o   0.1167E-02
   3   5  14      755.08      759.61        7.89 o   0.3964E-03
   4   5  14     1189.35     1211.35       10.79 o   0.2019E-03
   5   5  14      119.22      130.63        4.18 o   0.3252E-02
  -5   6  14      589.21      564.80        8.27 o   0.5406E-03
  -4   6  14      767.88      736.49        9.03 o   0.3967E-03
  -3   6  14     1559.60     1598.20       13.05 o   0.1372E-03
  -2   6  14      512.73      464.88        6.82 o   0.7187E-03
  -1   6  14     1570.35     1805.91       12.69 o   0.1201E-03
   0   6  14      608.01      659.33        7.55 o   0.5157E-03
   1   6  14     1439.71     1660.64       11.47 o   0.1375E-03
   2   6  14      476.98      425.42        6.66 o   0.7966E-03
   3   6  14     1435.21     1476.61       11.80 o   0.1560E-03
   4   6  14      768.11      754.70        9.00 o   0.3893E-03
   5   6  14      604.94      581.91        8.35 o   0.5211E-03
   6   6  14        7.31        6.78        2.82 o   0.4799E-01
  -6   7  14      541.74      517.49        8.72 o   0.6257E-03
  -5   7  14      306.44      294.68        6.18 o   0.1310E-02
  -4   7  14     1752.15     1710.62       15.06 o   0.1137E-03
  -3   7  14     1179.74     1179.36       11.75 o   0.2053E-03
  -2   7  14       40.56       36.02        2.89 o   0.1271E-01
  -1   7  14      448.71      460.18        6.44 o   0.7490E-03
   0   7  14       11.18        3.79        2.53 o   0.6035E-01
   1   7  14      455.59      470.14        6.67 o   0.7288E-03
   2   7  14       77.89       68.23        3.34 o   0.6596E-02
   3   7  14     1026.57     1010.99       10.84 o   0.2558E-03
   4   7  14     1822.61     1804.87       15.47 o   0.1052E-03
   5   7  14      390.44      371.30        6.91 o   0.9821E-03
   6   7  14      462.45      436.84        7.64 o   0.7761E-03
   7   7  14     3610.69     3465.36       24.97 o   0.3520E-04
  -7   8  14     1522.28     1502.34       14.96 o   0.1429E-03
  -6   8  14     3414.94     3282.71       26.07 o   0.3728E-04
  -5   8  14     2832.25     2876.14       21.64 o   0.5022E-04
  -4   8  14     1812.19     1867.69       16.49 o   0.1052E-03
  -3   8  14     1035.50     1015.10       11.80 o   0.2552E-03
  -2   8  14      114.51      109.87        3.98 o   0.3752E-02
  -1   8  14      781.03      763.07       10.03 o   0.3709E-03
   0   8  14      426.04      440.09        7.24 o   0.8266E-03
   1   8  14      678.84      671.19        8.96 o   0.4457E-03
   2   8  14      131.80      127.68        4.31 o   0.3206E-02
   3   8  14     1168.12     1161.62       12.75 o   0.2107E-03
   4   8  14     1749.60     1805.23       15.91 o   0.1111E-03
   5   8  14     2486.77     2558.66       20.43 o   0.6163E-04
   6   8  14     3250.50     3132.75       23.91 o   0.4058E-04
   7   8  14     1614.44     1570.89       14.44 o   0.1329E-03
   8   8  14      232.22      220.56        5.96 o   0.1755E-02
  -8   9  14       30.38       27.65        3.28 o   0.1351E-01
  -7   9  14      919.92      889.73       11.41 o   0.2931E-03
  -6   9  14     1453.10     1412.74       15.00 o   0.1509E-03
  -5   9  14     1473.44     1500.73       14.93 o   0.1438E-03
  -4   9  14      326.80      363.75        7.01 o   0.1060E-02
  -3   9  14      791.19      826.34       10.62 o   0.3503E-03
  -2   9  14      460.48      481.45        7.60 o   0.7219E-03
  -1   9  14       58.90       74.27        3.77 o   0.6650E-02
   0   9  14      978.57     1049.75       12.06 o   0.2470E-03
   1   9  14       55.14       65.86        3.61 o   0.7334E-02
   2   9  14      534.91      554.36        8.23 o   0.5994E-03
   3   9  14      711.17      742.59        9.90 o   0.4066E-03
   4   9  14      328.21      353.27        7.07 o   0.1082E-02
   5   9  14     1467.57     1502.51       16.30 o   0.1430E-03
   6   9  14     1469.78     1457.81       14.53 o   0.1456E-03
   7   9  14     1039.29      989.14       11.37 o   0.2511E-03
   8   9  14       42.72       33.87        3.70 o   0.1055E-01
   9   9  14     1475.11     1488.45       14.53 o   0.1447E-03
  -9  10  14      469.06      473.17        7.64 o   0.7180E-03
  -8  10  14      466.80      456.18        8.38 o   0.7384E-03
  -7  10  14      359.88      356.10        7.53 o   0.1032E-02
  -6  10  14      169.40      177.60        5.46 o   0.2328E-02
  -5  10  14     1154.45     1099.30       12.26 o   0.2185E-03
  -4  10  14      483.31      521.51        7.50 o   0.6720E-03
  -3  10  14      250.32      258.69        5.51 o   0.1542E-02
  -2  10  14     1429.33     1368.02       13.59 o   0.1611E-03
  -1  10  14      717.83      734.19        9.40 o   0.3932E-03
   0  10  14      119.07      109.41        4.85 o   0.3360E-02
   1  10  14      687.61      696.12        9.88 o   0.4178E-03
   2  10  14     1643.31     1595.48       14.87 o   0.1277E-03
   3  10  14      243.43      246.82        6.15 o   0.1597E-02
   4  10  14      453.41      498.92        7.61 o   0.7152E-03
   5  10  14     1059.32     1001.05       11.81 o   0.2494E-03
   6  10  14      170.07      168.76        4.76 o   0.2421E-02
   7  10  14      367.92      366.15        6.44 o   0.1020E-02
   8  10  14      490.60      461.20        8.01 o   0.7194E-03
   9  10  14      411.44      424.65        6.77 o   0.8365E-03
  10  10  14     2672.76     2694.35       23.27 o   0.5490E-04
  -9  11  14       87.28       80.31        4.28 o   0.5244E-02
  -8  11  14      192.57      193.68        5.24 o   0.2112E-02
  -7  11  14       57.30       42.28        3.12 o   0.9879E-02
  -6  11  14      732.06      740.59        9.70 o   0.3979E-03
  -5  11  14      120.49      108.26        4.42 o   0.3665E-02
  -4  11  14      340.67      367.28        6.51 o   0.1069E-02
  -3  11  14      488.02      486.28        7.65 o   0.6700E-03
  -2  11  14     2591.38     2555.28       21.23 o   0.6070E-04
  -1  11  14       55.62       51.09        3.68 o   0.8669E-02
   0  11  14       33.95       19.97        3.38 o   0.1627E-01
   1  11  14       65.14       61.88        3.97 o   0.7188E-02
   2  11  14     2491.14     2524.62       20.58 o   0.6294E-04
   3  11  14      472.05      473.85        7.66 o   0.6935E-03
   4  11  14      378.56      405.56        7.40 o   0.9352E-03
   5  11  14      110.62       90.79        4.03 o   0.4305E-02
   6  11  14      871.16      864.56       10.62 o   0.3171E-03
   7  11  14       80.91       62.15        3.48 o   0.6736E-02
   8  11  14      179.53      188.63        4.71 o   0.2231E-02
   9  11  14       81.32       82.90        3.97 o   0.5371E-02
  -8  12  14      260.51      273.11        8.07 o   0.1387E-02
  -7  12  14       45.66       40.28        3.00 o   0.1124E-01
  -6  12  14       13.22        9.88        2.38 o   0.3859E-01
  -5  12  14      532.64      560.03        8.15 o   0.5844E-03
  -4  12  14      762.92      766.34        8.96 o   0.3903E-03
  -3  12  14      248.58      237.17        5.40 o   0.1613E-02
  -2  12  14      316.86      293.29        6.13 o   0.1226E-02
  -1  12  14       21.19       21.03        2.79 o   0.1891E-01
   0  12  14      144.89      133.36        4.83 o   0.2948E-02
   1  12  14       17.96       19.68        2.81 o   0.2041E-01
   2  12  14      322.54      303.93        6.05 o   0.1186E-02
   3  12  14      309.84      284.91        6.52 o   0.1265E-02
   4  12  14      857.47      836.74       11.32 o   0.3364E-03
   5  12  14      555.74      561.11        9.02 o   0.5671E-03
   6  12  14        8.16        9.33        2.04 o   0.4978E-01
   7  12  14       55.86       42.78        3.49 o   0.9751E-02
   8  12  14      285.97      277.03        9.24 o   0.1288E-02
  -6  13  14       50.60       48.87        3.41 o   0.8419E-02
  -5  13  14      136.96      149.27        4.81 o   0.2908E-02
  -4  13  14      134.42      135.02        4.29 o   0.3057E-02
  -3  13  14      111.90      113.27        4.17 o   0.3636E-02
  -2  13  14      409.04      420.22        7.69 o   0.8183E-03
  -1  13  14     1258.83     1277.26       13.27 o   0.1854E-03
   0  13  14     1426.78     1339.96       14.39 o   0.1646E-03
   1  13  14     1281.54     1298.19       13.88 o   0.1804E-03
   2  13  14      426.34      420.58        7.49 o   0.8067E-03
   3  13  14      152.14      149.30        4.88 o   0.2667E-02
   4  13  14      124.98      117.44        4.63 o   0.3408E-02
   5  13  14      130.49      125.30        4.65 o   0.3355E-02
   6  13  14       52.28       50.24        4.02 o   0.7899E-02
  -3  14  14      531.95      511.62       10.70 o   0.6168E-03
  -2  14  14      193.95      203.71        5.77 o   0.1918E-02
  -1  14  14       76.01       66.90        4.05 o   0.5852E-02
   0  14  14      332.86      326.66        7.02 o   0.1112E-02
   1  14  14       81.93       74.78        4.80 o   0.5259E-02
   2  14  14      195.94      203.86        6.60 o   0.1874E-02
   3  14  14      552.41      520.43       12.03 o   0.5891E-03
   0   1  15     8020.86     8123.51       45.55 o   0.8215E-05
   1   1  15     3961.75     4190.34       26.33 o   0.2778E-04
  -1   2  15     1599.19     1477.04       18.29 o   0.1414E-03
   0   2  15     3761.48     3922.15       27.49 o   0.2837E-04
   1   2  15     1392.26     1294.46       14.82 o   0.1758E-03
   2   2  15     4976.02     5033.93       38.42 o   0.1956E-04
  -2   3  15     5011.15     5163.45       30.38 o   0.1844E-04
  -1   3  15      765.18      700.41       12.77 o   0.4202E-03
   0   3  15     3461.45     3383.86       26.91 o   0.3605E-04
   1   3  15      821.15      769.08       10.31 o   0.3844E-03
   2   3  15     4934.96     5087.28       28.77 o   0.1900E-04
   3   3  15     4287.57     4397.47       24.39 o   0.2472E-04
  -3   4  15     3922.68     4003.05       22.21 o   0.2760E-04
  -2   4  15      129.54      127.07        3.41 o   0.3205E-02
  -1   4  15      671.67      690.77        7.74 o   0.4483E-03
   0   4  15    11130.82    10986.04       51.58 o   0.4340E-05
   1   4  15      582.66      602.50        7.34 o   0.5392E-03
   2   4  15      146.01      140.99        3.83 o   0.2832E-02
   3   4  15     4175.82     4235.85       24.53 o   0.2484E-04
   4   4  15       70.27       61.44        3.04 o   0.6924E-02
  -4   5  15      205.80      190.50        4.52 o   0.1999E-02
  -3   5  15     1551.51     1657.77       11.56 o   0.1316E-03
  -2   5  15      710.59      655.57        7.61 o   0.4578E-03
  -1   5  15      105.59       80.80        3.20 o   0.4934E-02
   0   5  15      399.22      390.45        5.55 o   0.8551E-03
   1   5  15      141.01      127.69        3.53 o   0.3257E-02
   2   5  15      643.05      601.80        7.27 o   0.5175E-03
   3   5  15     1470.88     1564.49       11.64 o   0.1438E-03
   4   5  15      142.01      131.20        3.76 o   0.3051E-02
   5   5  15     1505.38     1511.30       13.63 o   0.1423E-03
  -5   6  15      177.83      180.33        5.16 o   0.2310E-02
  -4   6  15      124.17      146.52        4.17 o   0.3135E-02
  -3   6  15      365.66      350.87        6.09 o   0.1068E-02
  -2   6  15     3456.31     3562.20       21.04 o   0.3442E-04
  -1   6  15      433.64      410.07        6.35 o   0.8651E-03
   0   6  15     1117.21     1234.12       10.27 o   0.2161E-03
   1   6  15      483.43      453.94        6.34 o   0.7590E-03
   2   6  15     3630.78     3704.93       21.97 o   0.3189E-04
   3   6  15      462.25      445.68        6.73 o   0.7952E-03
   4   6  15      119.58      137.03        3.94 o   0.3352E-02
   5   6  15      239.04      246.39        5.63 o   0.1641E-02
   6   6  15      406.83      415.33        7.36 o   0.8802E-03
  -6   7  15      465.05      443.28        8.23 o   0.7502E-03
  -5   7  15      649.86      666.17        9.61 o   0.4837E-03
  -4   7  15      685.46      676.60        9.31 o   0.4593E-03
  -3   7  15     1824.44     1851.57       15.71 o   0.1029E-03
  -2   7  15      666.96      672.59        8.62 o   0.4543E-03
  -1   7  15       70.70       46.63        3.12 o   0.7816E-02
   0   7  15     3344.98     3459.07       21.68 o   0.3642E-04
   1   7  15       32.71       16.41        2.67 o   0.1849E-01
   2   7  15      573.47      579.38        8.04 o   0.5557E-03
   3   7  15     1915.54     1953.87       15.06 o   0.9497E-04
   4   7  15      647.83      644.01        9.12 o   0.4920E-03
   5   7  15      678.27      711.21        8.91 o   0.4505E-03
   6   7  15      459.00      450.07        7.27 o   0.7570E-03
   7   7  15      493.84      451.87        8.43 o   0.7154E-03
  -7   8  15     1870.63     1878.67       18.06 o   0.1005E-03
  -6   8  15       16.50       17.16        3.94 o   0.2072E-01
  -5   8  15      982.71      963.34       12.64 o   0.2662E-03
  -4   8  15     5337.66     5323.37       36.19 o   0.1669E-04
  -3   8  15     1155.73     1208.22       13.08 o   0.2012E-03
  -2   8  15     1025.96     1023.72       11.55 o   0.2546E-03
  -1   8  15      614.67      580.57        8.61 o   0.5329E-03
   0   8  15      116.46       98.74        4.13 o   0.4351E-02
   1   8  15      694.46      680.40        8.92 o   0.4400E-03
   2   8  15     1090.63     1090.35       11.62 o   0.2330E-03
   3   8  15     1242.22     1320.86       13.23 o   0.1776E-03
   4   8  15     5396.98     5343.54       33.77 o   0.1654E-04
   5   8  15     1068.92     1014.78       12.79 o   0.2431E-03
   6   8  15       17.98       21.38        3.21 o   0.2025E-01
   7   8  15     1802.48     1795.03       16.22 o   0.1083E-03
   8   8  15      649.21      660.88        9.73 o   0.4652E-03
  -8   9  15     1380.82     1379.72       15.46 o   0.1597E-03
  -7   9  15     1745.07     1676.02       16.97 o   0.1145E-03
  -6   9  15     1854.17     1796.15       17.38 o   0.1046E-03
  -5   9  15     1435.97     1472.36       15.79 o   0.1453E-03
  -4   9  15      116.73      106.96        5.39 o   0.3770E-02
  -3   9  15      230.41      236.37        5.87 o   0.1601E-02
  -2   9  15       50.60       51.04        3.30 o   0.8640E-02
  -1   9  15      315.27      318.23        6.52 o   0.1180E-02
   0   9  15      597.49      641.78        9.24 o   0.5103E-03
   1   9  15      321.46      312.91        6.72 o   0.1182E-02
   2   9  15       33.30       35.66        3.27 o   0.1227E-01
   3   9  15      174.26      176.24        5.16 o   0.2208E-02
   4   9  15       91.15       90.25        4.34 o   0.4758E-02
   5   9  15     1247.43     1277.85       13.90 o   0.1812E-03
   6   9  15     1892.63     1820.52       16.93 o   0.1022E-03
   7   9  15     1834.32     1784.07       16.44 o   0.1048E-03
   8   9  15     1248.40     1268.54       13.43 o   0.1844E-03
   9   9  15      407.93      395.61        7.65 o   0.8501E-03
  -9  10  15     1515.57     1519.39       15.31 o   0.1357E-03
  -8  10  15      415.62      387.38        8.00 o   0.8990E-03
  -7  10  15       74.89       74.34        3.75 o   0.5627E-02
  -6  10  15      335.04      333.97        7.44 o   0.1154E-02
  -5  10  15      302.76      349.05        6.34 o   0.1124E-02
  -4  10  15      357.65      361.21        6.84 o   0.1048E-02
  -3  10  15      638.05      660.56        8.89 o   0.4746E-03
  -2  10  15      688.38      709.21        8.68 o   0.4274E-03
  -1  10  15     1941.45     1925.31       17.43 o   0.9639E-04
   0  10  15     1154.81     1194.83       13.45 o   0.2135E-03
   1  10  15     1819.32     1785.50       16.68 o   0.1081E-03
   2  10  15      662.38      685.28        9.32 o   0.4448E-03
   3  10  15      580.20      592.65        8.75 o   0.5429E-03
   4  10  15      319.81      323.38        6.24 o   0.1205E-02
   5  10  15      319.80      361.31        6.61 o   0.1067E-02
   6  10  15      334.35      327.70        6.27 o   0.1193E-02
   7  10  15      103.03      108.93        3.97 o   0.3913E-02
   8  10  15      417.21      376.60        8.10 o   0.9179E-03
   9  10  15     1484.50     1466.78       15.06 o   0.1423E-03
  10  10  15      929.13     1001.98       14.70 o   0.2612E-03
  -9  11  15       80.27       87.27        4.40 o   0.5009E-02
  -8  11  15      303.86      312.84        6.27 o   0.1193E-02
  -7  11  15     1644.96     1659.13       15.51 o   0.1212E-03
  -6  11  15      187.36      194.28        4.90 o   0.2068E-02
  -5  11  15      615.04      614.12        9.62 o   0.5271E-03
  -4  11  15      364.95      360.30        6.76 o   0.1044E-02
  -3  11  15     1639.93     1560.35       15.36 o   0.1305E-03
  -2  11  15     1392.78     1346.06       14.79 o   0.1605E-03
  -1  11  15       37.09       28.43        3.54 o   0.1323E-01
   0  11  15      559.27      610.96        8.74 o   0.5443E-03
   1  11  15       37.27       33.18        3.34 o   0.1233E-01
   2  11  15     1340.43     1323.06       15.29 o   0.1661E-03
   3  11  15     1699.21     1651.91       15.54 o   0.1206E-03
   4  11  15      360.95      349.18        6.65 o   0.1076E-02
   5  11  15      659.70      661.00        9.23 o   0.4804E-03
   6  11  15      161.24      164.92        4.35 o   0.2477E-02
   7  11  15     1655.58     1635.94       15.98 o   0.1223E-03
   8  11  15      351.98      366.23        6.41 o   0.9955E-03
   9  11  15       96.32       97.15       11.93 o   0.2855E-02
  -7  12  15      124.39      127.48        4.42 o   0.3302E-02
  -6  12  15       51.77       50.11        3.09 o   0.8334E-02
  -5  12  15      212.02      210.35        5.48 o   0.1859E-02
  -4  12  15      614.74      586.84        8.52 o   0.5314E-03
  -3  12  15      570.19      591.68        7.89 o   0.5751E-03
  -2  12  15       61.75       63.55        3.00 o   0.7172E-02
  -1  12  15      207.72      219.05        5.02 o   0.1869E-02
   0  12  15      658.50      646.15        9.32 o   0.4714E-03
   1  12  15      179.32      196.43        4.79 o   0.2138E-02
   2  12  15       58.74       64.39        3.33 o   0.7069E-02
   3  12  15      620.41      623.69        9.47 o   0.5219E-03
   4  12  15      536.13      501.69        8.53 o   0.6429E-03
   5  12  15      176.52      165.73        5.27 o   0.2364E-02
   6  12  15       31.09       37.97        2.45 o   0.1203E-01
   7  12  15      113.07       91.42        5.27 o   0.4126E-02
  -5  13  15      206.23      206.57        5.51 o   0.1923E-02
  -4  13  15      169.91      202.85        4.99 o   0.2151E-02
  -3  13  15       92.97       93.48        4.37 o   0.4618E-02
  -2  13  15      205.07      202.75        6.17 o   0.1863E-02
  -1  13  15      150.55      145.63        4.51 o   0.2751E-02
   0  13  15      172.57      174.21        4.77 o   0.2413E-02
   1  13  15      181.81      169.78        4.92 o   0.2296E-02
   2  13  15      223.71      224.96        5.71 o   0.1694E-02
   3  13  15       85.26       84.69        3.97 o   0.5176E-02
   4  13  15      159.26      170.28        5.44 o   0.2464E-02
   5  13  15      229.61      221.89        7.06 o   0.1699E-02
  -2  14  15      654.92      654.43       13.18 o   0.4413E-03
  -1  14  15      131.19      139.32        5.12 o   0.3092E-02
   0  14  15        2.51        0.68        2.91 o   0.9257E-01
   1  14  15      128.76      131.68        5.40 o   0.3198E-02
   2  14  15      687.89      681.72       12.34 o   0.4222E-03
   0   0  16     6787.90     6777.59       78.42 o   0.1038E-04
   0   1  16      350.20      319.33        6.82 o   0.1249E-02
   1   1  16       20.43        7.20        2.96 o   0.2949E-01
  -1   2  16      935.69      960.73        9.95 o   0.3103E-03
   0   2  16      201.07      179.88        4.61 o   0.2334E-02
   1   2  16      906.04      937.31        9.13 o   0.3242E-03
   2   2  16     1827.34     1942.22       14.50 o   0.9869E-04
  -2   3  16        6.89        7.74        1.89 o   0.5579E-01
  -1   3  16     2521.19     2393.13       16.60 o   0.7001E-04
   0   3  16     1087.64     1121.49        9.84 o   0.2202E-03
   1   3  16     2272.71     2139.66       16.68 o   0.8381E-04
   2   3  16       28.45       17.94        2.32 o   0.2476E-01
   3   3  16      880.38      942.11        8.63 o   0.3212E-03
  -3   4  16     1276.15     1206.99       11.11 o   0.1954E-03
  -2   4  16      321.68      280.40        5.22 o   0.1362E-02
  -1   4  16      844.27      936.65        8.22 o   0.3143E-03
   0   4  16      218.48      177.07        4.66 o   0.2312E-02
   1   4  16      849.62      945.53        8.99 o   0.3109E-03
   2   4  16      292.03      253.10        5.19 o   0.1532E-02
   3   4  16     1362.23     1306.20       12.25 o   0.1742E-03
   4   4  16     3114.38     2959.95       20.33 o   0.4393E-04
  -4   5  16      889.76      954.45        9.71 o   0.2900E-03
  -3   5  16     2985.83     3195.26       17.97 o   0.4365E-04
  -2   5  16     2259.77     2340.53       15.81 o   0.7225E-04
  -1   5  16      136.35      134.31        3.54 o   0.3304E-02
   0   5  16       88.70       83.77        2.98 o   0.5525E-02
   1   5  16      124.71      123.56        3.45 o   0.3578E-02
   2   5  16     2103.90     2171.34       14.76 o   0.8171E-04
   3   5  16     3056.27     3279.70       18.70 o   0.4175E-04
   4   5  16      900.28      951.18        9.49 o   0.2899E-03
   5   5  16     4197.03     4381.33       27.00 o   0.2523E-04
  -5   6  16     1114.18     1110.38       13.30 o   0.2270E-03
  -4   6  16       62.38       59.26        3.64 o   0.7019E-02
  -3   6  16     1553.57     1551.17       13.55 o   0.1390E-03
  -2   6  16     2699.12     2816.80       18.32 o   0.5340E-04
  -1   6  16      540.86      548.47        7.02 o   0.6250E-03
   0   6  16      365.00      391.60        5.60 o   0.1047E-02
   1   6  16      536.26      552.41        6.89 o   0.6249E-03
   2   6  16     2673.30     2790.25       18.17 o   0.5426E-04
   3   6  16     1588.20     1570.28       12.92 o   0.1359E-03
   4   6  16       59.73       54.82        3.41 o   0.7531E-02
   5   6  16     1235.25     1226.05       12.71 o   0.1969E-03
   6   6  16     3504.91     3629.93       24.94 o   0.3370E-04
  -6   7  16     1355.78     1285.96       14.87 o   0.1776E-03
  -5   7  16     3118.55     3089.98       25.76 o   0.4339E-04
  -4   7  16      866.88      903.62       11.41 o   0.3135E-03
  -3   7  16      919.50      953.08       11.05 o   0.2874E-03
  -2   7  16     2470.63     2570.32       18.55 o   0.6212E-04
  -1   7  16      200.97      213.62        4.81 o   0.1957E-02
   0   7  16      459.64      406.31        6.97 o   0.8107E-03
   1   7  16      158.67      172.54        4.47 o   0.2504E-02
   2   7  16     2785.95     2857.30       19.31 o   0.5160E-04
   3   7  16      886.75      913.17       10.05 o   0.3069E-03
   4   7  16      849.93      891.35       10.85 o   0.3207E-03
   5   7  16     3175.31     3127.31       21.22 o   0.4279E-04
   6   7  16     1342.58     1295.26       13.76 o   0.1783E-03
   7   7  16       15.53       10.23        3.11 o   0.3052E-01
  -7   8  16        7.56        8.01        3.22 o   0.3740E-01
  -6   8  16      689.85      667.38       10.65 o   0.4484E-03
  -5   8  16     1400.76     1427.04       16.51 o   0.1539E-03
  -4   8  16     2680.18     2624.66       23.29 o   0.5672E-04
  -3   8  16      572.02      547.69        9.21 o   0.5755E-03
  -2   8  16      297.22      320.74        6.63 o   0.1165E-02
  -1   8  16     3800.18     3892.34       24.53 o   0.2962E-04
   0   8  16      670.57      703.23        9.05 o   0.4379E-03
   1   8  16     3674.16     3738.62       25.12 o   0.3158E-04
   2   8  16      298.39      325.96        6.19 o   0.1155E-02
   3   8  16      555.37      546.59        8.66 o   0.5870E-03
   4   8  16     2733.69     2652.12       20.89 o   0.5578E-04
   5   8  16     1473.05     1465.40       14.76 o   0.1474E-03
   6   8  16      729.70      706.36        9.35 o   0.4210E-03
   7   8  16       15.24       20.48        3.11 o   0.2109E-01
   8   8  16     3871.42     3847.65       29.89 o   0.2938E-04
  -8   9  16     2298.07     2361.40       20.40 o   0.6974E-04
  -7   9  16      305.95      307.24        6.69 o   0.1215E-02
  -6   9  16      223.95      204.27        5.77 o   0.1810E-02
  -5   9  16      339.84      336.31        7.96 o   0.1105E-02
  -4   9  16     1821.89     1903.76       17.63 o   0.1002E-03
  -3   9  16      485.33      508.73        7.93 o   0.6819E-03
  -2   9  16      465.83      488.28        7.47 o   0.7093E-03
  -1   9  16      174.84      190.01        4.88 o   0.2256E-02
   0   9  16       19.77       28.12        2.84 o   0.1822E-01
   1   9  16      135.78      154.06        4.76 o   0.2878E-02
   2   9  16      472.95      483.61        7.82 o   0.7083E-03
   3   9  16      507.59      534.37        8.13 o   0.6411E-03
   4   9  16     1805.52     1875.72       17.28 o   0.1024E-03
   5   9  16      353.79      350.41        6.92 o   0.1071E-02
   6   9  16      250.10      224.51        5.51 o   0.1639E-02
   7   9  16      256.57      269.81        5.98 o   0.1454E-02
   8   9  16     2232.46     2306.70       20.04 o   0.7270E-04
   9   9  16       88.29       94.95        4.01 o   0.4345E-02
  -9  10  16      581.99      664.30        9.04 o   0.4913E-03
  -8  10  16      185.39      172.35        5.58 o   0.2260E-02
  -7  10  16      346.25      315.92        6.67 o   0.1180E-02
  -6  10  16      659.30      681.84       10.24 o   0.4518E-03
  -5  10  16      628.53      626.71        9.71 o   0.4976E-03
  -4  10  16       87.78       99.96        4.02 o   0.4423E-02
  -3  10  16      385.41      377.91        6.70 o   0.9517E-03
  -2  10  16      188.98      198.67        5.09 o   0.2073E-02
  -1  10  16      646.07      635.12        9.55 o   0.4918E-03
   0  10  16        8.83        8.22        3.12 o   0.4184E-01
   1  10  16      713.78      691.01        9.54 o   0.4374E-03
   2  10  16      180.09      199.67        5.32 o   0.2090E-02
   3  10  16      287.76      272.66        6.31 o   0.1375E-02
   4  10  16       82.28       89.17        4.01 o   0.4885E-02
   5  10  16      522.35      501.80        7.94 o   0.6616E-03
   6  10  16      680.51      692.02        9.12 o   0.4435E-03
   7  10  16      362.66      326.42        6.56 o   0.1128E-02
   8  10  16      172.16      155.18        5.36 o   0.2514E-02
   9  10  16      608.29      672.02        9.06 o   0.4777E-03
  -8  11  16      711.28      746.02       10.58 o   0.3900E-03
  -7  11  16      693.16      704.53        9.24 o   0.4353E-03
  -6  11  16      218.06      206.04        5.65 o   0.1904E-02
  -5  11  16      319.41      325.03        6.78 o   0.1143E-02
  -4  11  16      532.73      510.68        8.33 o   0.6457E-03
  -3  11  16      565.49      583.43        8.49 o   0.5417E-03
  -2  11  16      187.89      179.89        5.68 o   0.2160E-02
  -1  11  16      779.34      807.52       10.25 o   0.3524E-03
   0  11  16      240.32      283.19        5.60 o   0.1464E-02
   1  11  16      664.59      689.28        9.78 o   0.4366E-03
   2  11  16      221.73      221.73        6.01 o   0.1745E-02
   3  11  16      590.01      604.52        8.29 o   0.5180E-03
   4  11  16      643.71      600.81        9.09 o   0.5152E-03
   5  11  16      330.54      319.87        6.34 o   0.1150E-02
   6  11  16      241.46      229.20        5.36 o   0.1706E-02
   7  11  16      772.45      783.40        9.78 o   0.3761E-03
   8  11  16      690.85      726.72        9.91 o   0.4066E-03
  -7  12  16      252.09      272.21        7.21 o   0.1396E-02
  -6  12  16      101.83      120.57        3.68 o   0.3645E-02
  -5  12  16      432.42      433.50        7.63 o   0.8055E-03
  -4  12  16      250.74      238.34        6.24 o   0.1653E-02
  -3  12  16      109.15      101.88        3.92 o   0.4280E-02
  -2  12  16      123.90      124.46        4.14 o   0.3410E-02
  -1  12  16      352.37      335.50        6.89 o   0.1080E-02
   0  12  16      136.27      124.55        4.41 o   0.3377E-02
   1  12  16      315.94      289.34        6.02 o   0.1280E-02
   2  12  16      110.16      108.43        4.01 o   0.3893E-02
   3  12  16       71.63       63.59        3.85 o   0.6757E-02
   4  12  16      272.92      241.40        6.78 o   0.1564E-02
   5  12  16      440.44      418.98        8.24 o   0.8153E-03
   6  12  16       85.56      101.32        3.89 o   0.4311E-02
   7  12  16      290.33      278.59       10.89 o   0.1201E-02
  -5  13  16      214.38      219.55        7.42 o   0.1768E-02
  -4  13  16       54.06       69.77        3.84 o   0.6001E-02
  -3  13  16       19.78       25.79        3.08 o   0.1665E-01
  -2  13  16      202.09      205.76        5.88 o   0.1909E-02
  -1  13  16      222.07      202.81        5.35 o   0.1881E-02
   0  13  16      298.12      315.20        6.49 o   0.1210E-02
   1  13  16      210.71      195.43        5.20 o   0.1974E-02
   2  13  16      235.69      240.27        6.27 o   0.1603E-02
   3  13  16        6.16        7.91        2.29 o   0.4758E-01
   4  13  16       39.72       50.05        3.32 o   0.8367E-02
   5  13  16      240.87      223.37        8.56 o   0.1606E-02
  -1  14  16       77.79       89.20        6.17 o   0.4420E-02
   0  14  16      177.39      185.89        6.61 o   0.2074E-02
   1  14  16       74.29       71.61        6.04 o   0.5109E-02
   0   1  17      507.56      510.56        5.55 o   0.6420E-03
   1   1  17      268.11      259.74        4.38 o   0.1718E-02
  -1   2  17     5733.88     5773.99       27.01 o   0.1521E-04
   0   2  17      772.64      776.98        7.82 o   0.4077E-03
   1   2  17     5556.95     5581.44       27.26 o   0.1614E-04
   2   2  17      753.54      697.95        7.42 o   0.4333E-03
  -2   3  17     4042.04     3959.15       22.42 o   0.2815E-04
  -1   3  17      107.43      144.82        3.20 o   0.2999E-02
   0   3  17      207.04      184.40        4.17 o   0.2398E-02
   1   3  17       92.74      126.75        3.19 o   0.3477E-02
   2   3  17     4059.35     4022.82       23.01 o   0.2754E-04
   3   3  17       50.51       30.32        2.83 o   0.1292E-01
  -3   4  17      463.78      499.92        6.92 o   0.6986E-03
  -2   4  17     1921.57     1931.81       14.14 o   0.9839E-04
  -1   4  17     1171.94     1236.22       10.23 o   0.2035E-03
   0   4  17     3908.65     3925.67       22.69 o   0.2863E-04
   1   4  17     1027.38     1082.24        9.85 o   0.2475E-03
   2   4  17     1831.07     1876.28       14.02 o   0.1041E-03
   3   4  17      463.90      481.24        7.17 o   0.7188E-03
   4   4  17      959.75     1003.40       10.24 o   0.2715E-03
  -4   5  17     4354.73     4541.78       26.34 o   0.2313E-04
  -3   5  17      248.23      224.29        4.91 o   0.1852E-02
  -2   5  17      871.94      917.58        9.06 o   0.3228E-03
  -1   5  17     4704.45     4895.26       25.36 o   0.2020E-04
   0   5  17       71.81       97.44        2.94 o   0.4598E-02
   1   5  17     4732.67     4900.89       25.86 o   0.2013E-04
   2   5  17      867.80      916.20        9.01 o   0.3240E-03
   3   5  17      190.99      175.65        4.54 o   0.2493E-02
   4   5  17     4230.83     4427.38       26.06 o   0.2425E-04
   5   5  17     1242.67     1262.80       13.14 o   0.1859E-03
  -5   6  17      197.42      174.05        6.33 o   0.2091E-02
  -4   6  17      195.59      195.58        5.63 o   0.1969E-02
  -3   6  17      308.76      338.20        5.96 o   0.1160E-02
  -2   6  17      188.08      229.53        4.59 o   0.1969E-02
  -1   6  17     1309.94     1303.70       12.32 o   0.1768E-03
   0   6  17     1669.46     1615.20       12.81 o   0.1239E-03
   1   6  17     1441.33     1430.21       12.69 o   0.1536E-03
   2   6  17      240.44      292.98        4.91 o   0.1491E-02
   3   6  17      368.79      396.07        6.25 o   0.9503E-03
   4   6  17      212.23      212.89        5.39 o   0.1812E-02
   5   6  17      140.86      122.80        5.02 o   0.3065E-02
   6   6  17       10.05        0.76        3.33 o   0.5323E-01
  -6   7  17      885.83      907.38       12.45 o   0.3087E-03
  -5   7  17      465.87      472.72        9.41 o   0.6924E-03
  -4   7  17     1629.69     1666.42       15.63 o   0.1206E-03
  -3   7  17      842.72      907.55       11.36 o   0.3163E-03
  -2   7  17     1367.02     1398.01       12.88 o   0.1578E-03
  -1   7  17     2400.43     2499.69       18.14 o   0.6540E-04
   0   7  17     1957.67     1889.29       15.40 o   0.9354E-04
   1   7  17     2390.93     2484.81       17.96 o   0.6599E-04
   2   7  17     1281.32     1311.85       12.40 o   0.1735E-03
   3   7  17      843.59      894.20        9.88 o   0.3239E-03
   4   7  17     1631.85     1632.48       15.92 o   0.1233E-03
   5   7  17      492.93      514.31        7.13 o   0.6476E-03
   6   7  17      759.86      787.28       10.12 o   0.3838E-03
   7   7  17      789.02      772.53       10.18 o   0.3649E-03
  -7   8  17      419.20      465.85        7.97 o   0.7638E-03
  -6   8  17      407.56      395.43        8.08 o   0.9186E-03
  -5   8  17      373.89      353.01        8.92 o   0.9937E-03
  -4   8  17     1409.79     1434.37       17.13 o   0.1524E-03
  -3   8  17     1025.35      972.36       12.73 o   0.2702E-03
  -2   8  17      402.08      382.33        7.48 o   0.9072E-03
  -1   8  17     1142.05     1155.60       11.60 o   0.2165E-03
   0   8  17     2729.54     2740.62       20.11 o   0.5435E-04
   1   8  17     1127.11     1133.70       12.16 o   0.2212E-03
   2   8  17      485.27      449.47        7.41 o   0.7395E-03
   3   8  17     1119.39     1051.95       12.23 o   0.2413E-03
   4   8  17     1588.74     1618.01       14.90 o   0.1282E-03
   5   8  17      391.91      365.67        7.55 o   0.9712E-03
   6   8  17      388.43      373.21        7.14 o   0.9951E-03
   7   8  17      377.08      415.39        7.33 o   0.8807E-03
   8   8  17      958.01      872.13       12.98 o   0.2933E-03
  -8   9  17      516.52      488.12        8.14 o   0.6657E-03
  -7   9  17      245.42      241.86        6.11 o   0.1611E-02
  -6   9  17      999.54      990.65       12.58 o   0.2593E-03
  -5   9  17      373.22      362.26        8.03 o   0.1024E-02
  -4   9  17      679.65      676.04       10.78 o   0.4477E-03
  -3   9  17     1747.84     1785.17       17.58 o   0.1094E-03
  -2   9  17      605.74      591.10        8.85 o   0.5593E-03
  -1   9  17      907.70      889.92       11.43 o   0.3100E-03
   0   9  17     3261.50     3367.86       23.94 o   0.3865E-04
   1   9  17      848.85      859.52       10.43 o   0.3325E-03
   2   9  17      612.57      599.27        9.13 o   0.5481E-03
   3   9  17     1597.38     1656.95       15.40 o   0.1250E-03
   4   9  17      690.15      687.38        9.73 o   0.4427E-03
   5   9  17      505.37      485.21        7.74 o   0.7180E-03
   6   9  17     1043.17     1010.87       12.24 o   0.2497E-03
   7   9  17      215.68      221.10        5.37 o   0.1828E-02
   8   9  17      464.13      435.67        8.09 o   0.7630E-03
   9   9  17      350.92      366.14        7.35 o   0.9664E-03
  -9  10  17      518.90      569.38        9.84 o   0.5680E-03
  -8  10  17      458.07      482.90        8.77 o   0.7113E-03
  -7  10  17      139.90      146.23        4.55 o   0.2823E-02
  -6  10  17      198.39      206.22        5.33 o   0.1986E-02
  -5  10  17       38.06       38.87        3.60 o   0.1079E-01
  -4  10  17      137.38      135.17        5.01 o   0.2910E-02
  -3  10  17      694.41      700.07        9.34 o   0.4514E-03
  -2  10  17      566.18      627.23        8.75 o   0.5287E-03
  -1  10  17      207.61      208.63        5.78 o   0.1958E-02
   0  10  17       93.63       99.83        4.34 o   0.4252E-02
   1  10  17      226.60      228.80        5.49 o   0.1781E-02
   2  10  17      635.26      712.93        9.10 o   0.4486E-03
   3  10  17      653.56      658.00        9.32 o   0.4898E-03
   4  10  17      154.61      148.08        4.58 o   0.2652E-02
   5  10  17       32.43       33.85        2.90 o   0.1299E-01
   6  10  17      127.62      135.92        4.12 o   0.3214E-02
   7  10  17      149.93      149.24        4.81 o   0.2718E-02
   8  10  17      410.19      426.63        7.33 o   0.8380E-03
   9  10  17      487.08      560.36        9.44 o   0.5932E-03
  -8  11  17      557.58      577.72       10.03 o   0.5363E-03
  -7  11  17      390.94      395.72        6.96 o   0.9045E-03
  -6  11  17       80.42       80.92        3.70 o   0.5191E-02
  -5  11  17      151.66      154.39        4.69 o   0.2626E-02
  -4  11  17      354.31      363.97        6.54 o   0.1033E-02
  -3  11  17      183.51      204.88        5.52 o   0.2004E-02
  -2  11  17      158.04      158.85        5.36 o   0.2722E-02
  -1  11  17      156.11      161.54        5.11 o   0.2498E-02
   0  11  17     1899.99     2004.37       17.79 o   0.9384E-04
   1  11  17      156.35      151.84        4.87 o   0.2622E-02
   2  11  17      214.22      211.23        5.25 o   0.1986E-02
   3  11  17      136.69      140.28        4.49 o   0.2956E-02
   4  11  17      366.71      372.51        6.64 o   0.9996E-03
   5  11  17      181.40      178.02        5.05 o   0.2216E-02
   6  11  17       83.05       87.31        3.70 o   0.4924E-02
   7  11  17      388.01      403.52        7.10 o   0.8926E-03
   8  11  17      542.02      562.35       11.56 o   0.5445E-03
  -6  12  17       14.86       16.28        2.65 o   0.2651E-01
  -5  12  17      489.03      498.89        7.75 o   0.6728E-03
  -4  12  17      500.07      476.41        8.96 o   0.6725E-03
  -3  12  17      202.20      229.97        5.55 o   0.1749E-02
  -2  12  17      665.05      662.11        9.94 o   0.4665E-03
  -1  12  17      373.06      387.30        7.80 o   0.9309E-03
   0  12  17      509.77      529.70        8.73 o   0.6604E-03
   1  12  17      403.40      421.94        7.38 o   0.8455E-03
   2  12  17      659.83      656.23        9.88 o   0.4723E-03
   3  12  17      189.45      214.75        5.46 o   0.1885E-02
   4  12  17      521.25      457.23        8.72 o   0.6857E-03
   5  12  17      466.11      459.50        8.19 o   0.7300E-03
   6  12  17       14.81       13.00        2.70 o   0.2970E-01
  -4  13  17      634.06      606.98       12.86 o   0.4793E-03
  -3  13  17        0.79        0.19        2.68 o   0.1343E+00
  -2  13  17       38.72       40.91        3.14 o   0.1064E-01
  -1  13  17      139.45      145.61        4.19 o   0.2942E-02
   0  13  17       43.16       46.30        3.05 o   0.8355E-02
   1  13  17      104.73      107.81        3.81 o   0.4030E-02
   2  13  17       51.83       54.18        3.40 o   0.8024E-02
   3  13  17       -1.35        1.53        2.19 o   0.1366E+00
   4  13  17      652.01      591.44       13.26 o   0.4804E-03
   0   1  18      267.26      250.56        3.99 o   0.1528E-02
   1   1  18       10.53        2.44        1.76 o   0.5096E-01
  -1   2  18      891.76      932.74        8.52 o   0.2975E-03
   0   2  18      221.81      244.77        4.17 o   0.1643E-02
   1   2  18      944.19      972.57        8.55 o   0.2784E-03
   2   2  18     3051.01     3114.57       17.76 o   0.4535E-04
  -2   3  18      933.24      910.09        9.29 o   0.3081E-03
  -1   3  18       16.49        9.00        2.16 o   0.3464E-01
   0   3  18      656.07      730.02        7.57 o   0.4498E-03
   1   3  18       16.49       11.26        2.15 o   0.3437E-01
   2   3  18      981.30      958.42        9.21 o   0.2871E-03
   3   3  18     2693.49     2615.38       17.64 o   0.5636E-04
  -3   4  18      147.13      150.68        4.34 o   0.3057E-02
  -2   4  18      468.29      493.38        6.50 o   0.7148E-03
  -1   4  18      269.40      256.66        5.11 o   0.1478E-02
   0   4  18     5089.35     4817.24       27.84 o   0.2011E-04
   1   4  18      286.33      267.78        5.42 o   0.1392E-02
   2   4  18      483.96      514.90        7.16 o   0.6772E-03
   3   4  18      141.70      146.45        4.43 o   0.3131E-02
   4   4  18     5250.69     5527.34       29.97 o   0.1645E-04
  -4   5  18     2086.40     2110.73       16.54 o   0.8417E-04
  -3   5  18      149.87      150.12        4.32 o   0.2976E-02
  -2   5  18     1621.54     1583.50       12.85 o   0.1339E-03
  -1   5  18     1384.31     1374.10       12.18 o   0.1605E-03
   0   5  18     2991.93     3105.01       18.68 o   0.4451E-04
   1   5  18     1264.00     1239.86       11.92 o   0.1860E-03
   2   5  18     1613.71     1569.44       13.95 o   0.1349E-03
   3   5  18      155.90      167.81        4.57 o   0.2701E-02
   4   5  18     2296.29     2306.26       17.67 o   0.7242E-04
   5   5  18     2595.13     2701.51       20.58 o   0.5510E-04
  -5   6  18     3208.41     3166.34       27.28 o   0.4105E-04
  -4   6  18      235.17      241.22        6.31 o   0.1708E-02
  -3   6  18     1232.77     1325.34       12.23 o   0.1866E-03
  -2   6  18      189.77      199.88        4.85 o   0.2151E-02
  -1   6  18     2804.30     2801.48       20.12 o   0.5296E-04
   0   6  18      720.59      720.25        8.39 o   0.4294E-03
   1   6  18     2637.37     2625.09       19.43 o   0.5903E-04
   2   6  18      192.20      200.36        4.93 o   0.2128E-02
   3   6  18     1127.00     1169.27       11.45 o   0.2217E-03
   4   6  18      244.76      257.34        5.98 o   0.1618E-02
   5   6  18     3298.01     3264.48       25.39 o   0.3921E-04
   6   6  18     4379.24     4295.55       31.86 o   0.2455E-04
  -6   7  18     4611.79     4539.11       35.04 o   0.2183E-04
  -5   7  18      995.58     1004.20       13.79 o   0.2604E-03
  -4   7  18     2158.48     2122.04       19.10 o   0.8101E-04
  -3   7  18     2417.98     2424.59       20.30 o   0.6527E-04
  -2   7  18     1092.24     1113.12       11.51 o   0.2298E-03
  -1   7  18       56.63       57.81        3.60 o   0.7147E-02
   0   7  18     3284.97     3375.25       22.61 o   0.3853E-04
   1   7  18       53.36       58.61        3.65 o   0.7216E-02
   2   7  18     1239.99     1259.90       12.27 o   0.1908E-03
   3   7  18     2137.88     2138.18       17.79 o   0.8042E-04
   4   7  18     2101.53     2053.63       19.29 o   0.8506E-04
   5   7  18     1164.94     1149.82       12.20 o   0.2146E-03
   6   7  18     4480.69     4394.62       30.29 o   0.2321E-04
   7   7  18      192.28      197.37        5.28 o   0.2063E-02
  -7   8  18     1406.41     1456.04       15.76 o   0.1534E-03
  -6   8  18      147.28      161.86        5.16 o   0.2789E-02
  -5   8  18     1408.59     1375.38       17.45 o   0.1616E-03
  -4   8  18     1666.20     1642.77       18.83 o   0.1207E-03
  -3   8  18      564.01      599.39        9.44 o   0.5355E-03
  -2   8  18      751.11      742.89       10.14 o   0.4029E-03
  -1   8  18     1316.79     1346.59       12.51 o   0.1727E-03
   0   8  18     1416.08     1436.99       13.82 o   0.1524E-03
   1   8  18     1298.93     1314.55       13.23 o   0.1774E-03
   2   8  18      668.00      649.65        8.90 o   0.4827E-03
   3   8  18      664.00      688.51        9.24 o   0.4441E-03
   4   8  18     1808.17     1749.18       17.05 o   0.1092E-03
   5   8  18     1554.92     1493.45       15.70 o   0.1428E-03
   6   8  18      136.19      146.65        4.90 o   0.3071E-02
   7   8  18     1463.80     1513.45       15.43 o   0.1449E-03
   8   8  18     1060.06     1132.01       12.52 o   0.2185E-03
  -8   9  18      502.77      546.91        8.84 o   0.6166E-03
  -7   9  18      237.91      236.13        5.73 o   0.1619E-02
  -6   9  18      657.11      674.95        9.48 o   0.4618E-03
  -5   9  18       95.35      101.88        4.94 o   0.4187E-02
  -4   9  18      135.82      136.20        5.43 o   0.3101E-02
  -3   9  18      820.22      771.44       10.97 o   0.3720E-03
  -2   9  18     1355.99     1310.22       13.77 o   0.1731E-03
  -1   9  18     3151.68     3066.40       25.70 o   0.4386E-04
   0   9  18      784.64      879.65       10.41 o   0.3265E-03
   1   9  18     3095.05     3060.86       23.32 o   0.4466E-04
   2   9  18     1384.00     1308.89       14.02 o   0.1712E-03
   3   9  18      803.76      747.35        9.99 o   0.3890E-03
   4   9  18      147.90      148.15        4.69 o   0.2909E-02
   5   9  18      109.17      119.04        4.25 o   0.3706E-02
   6   9  18      723.46      727.78       10.34 o   0.4115E-03
   7   9  18      282.17      262.57        6.11 o   0.1403E-02
   8   9  18      492.01      524.17        8.73 o   0.6453E-03
   9   9  18       45.13       25.58        3.87 o   0.1234E-01
  -9  10  18      192.25      196.35        7.50 o   0.1895E-02
  -8  10  18       23.17       40.70        3.00 o   0.1213E-01
  -7  10  18      248.86      215.72        6.20 o   0.1712E-02
  -6  10  18       21.11       17.51        2.85 o   0.2489E-01
  -5  10  18       26.21       28.31        2.83 o   0.1552E-01
  -4  10  18      229.77      213.37        6.15 o   0.1786E-02
  -3  10  18      209.28      206.45        5.21 o   0.1894E-02
  -2  10  18      818.08      834.86       11.30 o   0.3439E-03
  -1  10  18      461.10      463.69        8.56 o   0.7464E-03
   0  10  18      633.41      625.61        9.67 o   0.4923E-03
   1  10  18      521.64      541.55        8.07 o   0.6263E-03
   2  10  18      867.93      902.45       10.77 o   0.3127E-03
   3  10  18      236.28      237.24        5.89 o   0.1616E-02
   4  10  18      219.81      202.78        5.00 o   0.1928E-02
   5  10  18       40.08       41.25        2.95 o   0.1072E-01
   6  10  18       10.51       12.75        2.63 o   0.3716E-01
   7  10  18      216.61      186.75        5.40 o   0.2028E-02
   8  10  18       18.24       34.60        2.65 o   0.1451E-01
   9  10  18      216.37      222.57        9.05 o   0.1597E-02
  -7  11  18       64.55       64.87        3.72 o   0.6667E-02
  -6  11  18       70.90       79.98        3.55 o   0.5599E-02
  -5  11  18      370.78      388.16        7.45 o   0.9377E-03
  -4  11  18       57.12       70.24        3.19 o   0.6754E-02
  -3  11  18      756.41      758.11       10.97 o   0.3797E-03
  -2  11  18      271.44      255.18        6.15 o   0.1518E-02
  -1  11  18      364.35      332.29        7.14 o   0.1088E-02
   0  11  18       60.76       81.24        3.62 o   0.5755E-02
   1  11  18      360.99      334.16        7.44 o   0.1084E-02
   2  11  18      220.08      224.47        5.41 o   0.1835E-02
   3  11  18      738.42      729.67       10.25 o   0.3999E-03
   4  11  18       48.07       55.15        3.09 o   0.8347E-02
   5  11  18      426.05      428.61        7.41 o   0.8206E-03
   6  11  18       77.39       83.76        3.62 o   0.5275E-02
   7  11  18       39.55       38.77        2.93 o   0.1125E-01
  -6  12  18       91.00      107.80        6.61 o   0.3564E-02
  -5  12  18      493.57      538.48        9.17 o   0.6096E-03
  -4  12  18      330.38      354.95        7.66 o   0.1063E-02
  -3  12  18      134.22      153.23        4.57 o   0.2905E-02
  -2  12  18      566.58      557.60        9.32 o   0.5735E-03
  -1  12  18       86.70       70.86        4.12 o   0.5703E-02
   0  12  18       19.12        9.17        2.75 o   0.2848E-01
   1  12  18       79.42       62.51        3.78 o   0.6459E-02
   2  12  18      592.75      584.44        9.05 o   0.5410E-03
   3  12  18      113.54      121.79        4.50 o   0.3623E-02
   4  12  18      384.86      413.44        7.50 o   0.8928E-03
   5  12  18      599.30      608.90        9.58 o   0.5047E-03
   6  12  18      124.83      128.35       12.66 o   0.2183E-02
  -3  13  18      283.39      278.19        7.78 o   0.1325E-02
  -2  13  18      263.64      238.47        6.55 o   0.1571E-02
  -1  13  18      476.44      467.13        8.08 o   0.7268E-03
   0  13  18      769.46      700.15       10.00 o   0.4111E-03
   1  13  18      548.23      519.85        9.67 o   0.6153E-03
   2  13  18      250.72      230.61        6.28 o   0.1653E-02
   3  13  18      329.84      294.73        9.01 o   0.1168E-02
   0   1  19      525.68      561.52        6.24 o   0.6258E-03
   1   1  19      838.39      849.83        8.10 o   0.3440E-03
  -1   2  19     1149.41     1166.77        9.77 o   0.2177E-03
   0   2  19     1333.30     1296.65       11.03 o   0.1737E-03
   1   2  19     1216.41     1235.84       10.10 o   0.1999E-03
   2   2  19       33.05       19.53        2.53 o   0.2378E-01
  -2   3  19      233.64      250.22        4.88 o   0.1654E-02
  -1   3  19      882.02      901.30        8.76 o   0.3098E-03
   0   3  19       48.51       25.62        2.85 o   0.1524E-01
   1   3  19      851.70      858.71        9.18 o   0.3284E-03
   2   3  19      208.91      227.02        4.30 o   0.1883E-02
   3   3  19      134.98      158.54        4.32 o   0.2838E-02
  -3   4  19     1260.83     1268.99       12.06 o   0.1867E-03
  -2   4  19      783.33      788.06        9.19 o   0.3744E-03
  -1   4  19      308.14      310.31        5.70 o   0.1176E-02
   0   4  19      348.08      338.04        6.08 o   0.1125E-02
   1   4  19      317.27      314.16        5.73 o   0.1151E-02
   2   4  19      785.22      798.72        9.23 o   0.3694E-03
   3   4  19     1400.60     1397.89       13.84 o   0.1596E-03
   4   4  19     1953.01     2080.56       15.95 o   0.8658E-04
  -4   5  19     1018.83     1014.38       11.51 o   0.2523E-03
  -3   5  19      848.87      824.58        9.50 o   0.3335E-03
  -2   5  19     1044.18     1047.13       10.22 o   0.2474E-03
  -1   5  19      237.97      268.07        5.26 o   0.1498E-02
   0   5  19      360.36      364.49        6.33 o   0.1071E-02
   1   5  19      283.90      314.14        5.83 o   0.1226E-02
   2   5  19     1118.46     1105.18       11.60 o   0.2261E-03
   3   5  19      847.39      819.49       10.21 o   0.3340E-03
   4   5  19      872.97      873.00       10.44 o   0.3139E-03
   5   5  19      888.19      918.10       11.28 o   0.3108E-03
  -5   6  19      295.29      312.87        7.57 o   0.1211E-02
  -4   6  19      140.15      158.32        5.30 o   0.2634E-02
  -3   6  19      312.67      307.25        6.53 o   0.1285E-02
  -2   6  19     1120.06     1126.77       11.63 o   0.2212E-03
  -1   6  19      152.22      147.70        4.47 o   0.2788E-02
   0   6  19      476.25      450.27        6.93 o   0.6967E-03
   1   6  19      176.63      167.11        5.17 o   0.2382E-02
   2   6  19     1183.31     1157.37       12.10 o   0.2094E-03
   3   6  19      288.46      287.90        6.31 o   0.1400E-02
   4   6  19      179.42      198.84        5.50 o   0.2038E-02
   5   6  19      304.90      329.41        7.07 o   0.1163E-02
   6   6  19      664.58      616.27       10.28 o   0.4900E-03
  -6   7  19       63.66       61.81        4.21 o   0.6770E-02
  -5   7  19      375.13      396.14        8.06 o   0.8854E-03
  -4   7  19      297.25      300.05        6.50 o   0.1344E-02
  -3   7  19      509.94      496.35        8.15 o   0.6946E-03
  -2   7  19      123.66      121.53        4.24 o   0.3387E-02
  -1   7  19     5160.46     5147.38       31.24 o   0.1761E-04
   0   7  19     1155.68     1242.75       12.38 o   0.2012E-03
   1   7  19     5235.03     5164.01       34.55 o   0.1734E-04
   2   7  19      118.78      129.82        4.18 o   0.3291E-02
   3   7  19      507.17      487.29        8.23 o   0.7068E-03
   4   7  19      308.03      312.16        6.89 o   0.1277E-02
   5   7  19      304.76      313.35        6.80 o   0.1169E-02
   6   7  19       50.99       50.82        3.61 o   0.8486E-02
   7   7  19      601.48      645.65        9.55 o   0.5048E-03
  -7   8  19       36.81       38.25        3.87 o   0.9713E-02
  -6   8  19      192.90      187.93        5.93 o   0.2019E-02
  -5   8  19      406.20      371.66        8.68 o   0.9218E-03
  -4   8  19       21.79        8.55        3.64 o   0.2687E-01
  -3   8  19      796.93      801.74       10.80 o   0.3719E-03
  -2   8  19       90.10      103.81        4.17 o   0.4487E-02
  -1   8  19      260.23      297.42        5.54 o   0.1352E-02
   0   8  19     3170.73     3356.83       23.63 o   0.3998E-04
   1   8  19      315.29      360.02        6.39 o   0.1070E-02
   2   8  19       71.30       78.56        3.84 o   0.5899E-02
   3   8  19      735.67      722.93        9.94 o   0.4270E-03
   4   8  19       22.45       12.26        3.17 o   0.2436E-01
   5   8  19      373.14      330.49        7.72 o   0.1055E-02
   6   8  19      205.84      215.43        5.70 o   0.1800E-02
   7   8  19       33.75       33.63        2.85 o   0.1168E-01
   8   8  19       28.97       32.46        3.11 o   0.1355E-01
  -8   9  19      652.42      594.44       10.77 o   0.4996E-03
  -7   9  19      352.85      329.25        7.24 o   0.1072E-02
  -6   9  19       52.39       46.73        3.32 o   0.8544E-02
  -5   9  19        0.89        0.75        3.81 o   0.6426E-01
  -4   9  19      147.68      167.65        5.25 o   0.2624E-02
  -3   9  19       21.93       16.28        2.93 o   0.2298E-01
  -2   9  19      814.88      770.62       11.00 o   0.3672E-03
  -1   9  19     1216.43     1146.51       13.81 o   0.2057E-03
   0   9  19     2461.26     2643.41       20.32 o   0.6027E-04
   1   9  19     1258.82     1179.93       13.45 o   0.1972E-03
   2   9  19      925.68      877.05       10.95 o   0.3081E-03
   3   9  19       26.16       19.23        2.80 o   0.2021E-01
   4   9  19      173.10      193.39        5.33 o   0.2228E-02
   5   9  19       10.81        6.37        2.99 o   0.4392E-01
   6   9  19       60.75       45.49        3.45 o   0.8267E-02
   7   9  19      314.88      289.71        6.59 o   0.1249E-02
   8   9  19      672.52      629.02       10.96 o   0.4691E-03
   9   9  19      522.97      479.53       10.77 o   0.6611E-03
  -8  10  19      250.03      241.57        6.72 o   0.1556E-02
  -7  10  19      144.04      149.74        4.99 o   0.2721E-02
  -6  10  19       34.50       27.69        2.99 o   0.1529E-01
  -5  10  19       21.53       21.47        2.61 o   0.2231E-01
  -4  10  19      226.04      219.18        5.23 o   0.1800E-02
  -3  10  19     1068.13     1145.53       12.23 o   0.2230E-03
  -2  10  19      278.17      285.76        6.60 o   0.1373E-02
  -1  10  19     1047.39     1018.71       13.54 o   0.2493E-03
   0  10  19      167.42      173.94        5.15 o   0.2590E-02
   1  10  19     1055.21     1034.04       11.22 o   0.2482E-03
   2  10  19      243.87      251.72        5.43 o   0.1618E-02
   3  10  19      937.35     1006.14       10.63 o   0.2712E-03
   4  10  19      217.32      218.02        5.16 o   0.1835E-02
   5  10  19       21.31       21.21        2.69 o   0.2174E-01
   6  10  19       28.61       22.60        2.72 o   0.1879E-01
   7  10  19      158.96      156.42        4.70 o   0.2571E-02
   8  10  19      273.03      273.67        6.96 o   0.1370E-02
  -7  11  19      171.51      181.95        7.33 o   0.2214E-02
  -6  11  19       27.30       28.15        2.64 o   0.1505E-01
  -5  11  19      326.31      341.05        6.68 o   0.1113E-02
  -4  11  19      146.03      144.48        5.07 o   0.2907E-02
  -3  11  19     1299.40     1312.41       15.49 o   0.1701E-03
  -2  11  19      717.83      694.15        9.71 o   0.4315E-03
  -1  11  19       95.92       79.40        3.86 o   0.5343E-02
   0  11  19       10.23        9.02        2.55 o   0.3974E-01
   1  11  19       79.31       68.28        3.92 o   0.6307E-02
   2  11  19      708.28      670.69       10.07 o   0.4446E-03
   3  11  19     1347.05     1356.37       12.86 o   0.1638E-03
   4  11  19      157.82      148.15        4.81 o   0.2790E-02
   5  11  19      328.79      347.76        6.39 o   0.1097E-02
   6  11  19       11.68       14.62        2.22 o   0.2928E-01
   7  11  19      129.42      147.25        6.50 o   0.2876E-02
  -5  12  19       79.52       74.01        4.54 o   0.5654E-02
  -4  12  19      625.34      646.69        9.96 o   0.4877E-03
  -3  12  19      428.83      466.49        8.03 o   0.7702E-03
  -2  12  19      143.14      142.58        5.09 o   0.2920E-02
  -1  12  19       99.80      107.63        4.10 o   0.4225E-02
   0  12  19      284.27      318.00        6.08 o   0.1239E-02
   1  12  19      118.42      116.51        4.36 o   0.3747E-02
   2  12  19      109.83      111.82        4.23 o   0.3881E-02
   3  12  19      486.09      502.40        8.91 o   0.6810E-03
   4  12  19      630.76      620.14       10.47 o   0.5012E-03
   5  12  19      107.49       89.81        6.27 o   0.4151E-02
  -2  13  19      175.45      175.92        8.65 o   0.2077E-02
  -1  13  19      175.67      157.80        6.69 o   0.2360E-02
   0  13  19       12.00       17.77        3.21 o   0.2288E-01
   1  13  19      147.05      133.42        6.90 o   0.2784E-02
   2  13  19      191.05      198.58        8.69 o   0.1865E-02
   0   0  20       89.12       38.82        6.65 o   0.5738E-02
   0   1  20       13.00       10.85        2.11 o   0.3879E-01
   1   1  20        5.50        2.72        1.93 o   0.7796E-01
  -1   2  20      582.90      527.00        7.71 o   0.5738E-03
   0   2  20      404.85      424.75        6.00 o   0.8945E-03
   1   2  20      582.22      511.24        7.08 o   0.5917E-03
   2   2  20     7644.56     8162.86       37.34 o   0.8125E-05
  -2   3  20     1686.87     1749.57       14.66 o   0.1182E-03
  -1   3  20      148.12      145.66        4.05 o   0.3049E-02
   0   3  20     1778.01     1752.83       14.55 o   0.1114E-03
   1   3  20      140.18      139.28        3.98 o   0.3215E-02
   2   3  20     1703.38     1762.20       13.19 o   0.1173E-03
   3   3  20      626.21      582.76        8.69 o   0.5261E-03
  -3   4  20     2238.52     2209.93       16.86 o   0.7524E-04
  -2   4  20      449.67      464.96        7.21 o   0.7714E-03
  -1   4  20       40.20       38.90        2.98 o   0.1163E-01
   0   4  20      318.91      276.02        5.92 o   0.1349E-02
   1   4  20       26.35       25.89        2.62 o   0.1781E-01
   2   4  20      561.54      571.62        8.12 o   0.5812E-03
   3   4  20     2117.98     2080.21       17.66 o   0.8250E-04
   4   4  20     5119.62     5175.86       29.53 o   0.1738E-04
  -4   5  20     1074.24     1093.74       12.34 o   0.2341E-03
  -3   5  20     1388.82     1405.93       12.67 o   0.1609E-03
  -2   5  20     2902.38     2966.27       19.88 o   0.4760E-04
  -1   5  20       60.66       54.07        3.45 o   0.7510E-02
   0   5  20     2497.42     2636.44       18.49 o   0.5981E-04
   1   5  20       90.01       87.48        3.75 o   0.4811E-02
   2   5  20     2906.07     2984.01       20.77 o   0.4716E-04
   3   5  20     1413.69     1444.08       14.39 o   0.1540E-03
   4   5  20     1030.28     1056.30       11.00 o   0.2488E-03
   5   5  20      935.36      902.56       11.50 o   0.3058E-03
  -5   6  20     1603.65     1614.68       17.14 o   0.1274E-03
  -4   6  20      550.79      546.04        8.92 o   0.6015E-03
  -3   6  20     3055.48     3145.67       22.26 o   0.4353E-04
  -2   6  20      269.12      303.04        6.04 o   0.1322E-02
  -1   6  20      570.20      593.67        8.40 o   0.5812E-03
   0   6  20      751.89      762.30        9.51 o   0.3802E-03
   1   6  20      583.62      630.47        8.66 o   0.5447E-03
   2   6  20      317.09      360.62        6.85 o   0.1072E-02
   3   6  20     3185.44     3230.23       23.72 o   0.4115E-04
   4   6  20      570.66      560.14        8.84 o   0.5817E-03
   5   6  20     1434.19     1475.21       16.01 o   0.1483E-03
   6   6  20     2988.51     3023.33       24.94 o   0.4550E-04
  -6   7  20      605.15      637.78        9.50 o   0.4965E-03
  -5   7  20      299.34      303.62        7.01 o   0.1244E-02
  -4   7  20      379.66      381.98        7.79 o   0.9028E-03
  -3   7  20      115.31      119.71        4.75 o   0.3662E-02
  -2   7  20      507.88      512.27        7.57 o   0.6734E-03
  -1   7  20      151.62      158.35        4.61 o   0.2759E-02
   0   7  20      437.30      493.03        7.36 o   0.7017E-03
   1   7  20      181.95      179.57        5.20 o   0.2318E-02
   2   7  20      434.83      444.93        7.35 o   0.8065E-03
   3   7  20       69.24       72.66        3.75 o   0.6271E-02
   4   7  20      394.02      402.16        7.76 o   0.8541E-03
   5   7  20      351.61      348.49        7.31 o   0.1047E-02
   6   7  20      586.31      610.83        9.41 o   0.5226E-03
   7   7  20      117.39      108.82        4.96 o   0.3864E-02
  -7   8  20       49.35       36.51        3.25 o   0.1024E-01
  -6   8  20     1245.59     1228.84       13.92 o   0.1883E-03
  -5   8  20      200.47      188.34        6.50 o   0.1977E-02
  -4   8  20     1099.43     1119.67       14.10 o   0.2241E-03
  -3   8  20      257.80      269.58        6.31 o   0.1478E-02
  -2   8  20     1234.00     1283.87       12.84 o   0.1842E-03
  -1   8  20     5210.07     5388.79       31.77 o   0.1662E-04
   0   8  20     1556.97     1591.91       14.95 o   0.1344E-03
   1   8  20     5134.98     5275.64       32.44 o   0.1718E-04
   2   8  20     1181.63     1216.61       12.31 o   0.1987E-03
   3   8  20      294.18      297.83        6.33 o   0.1303E-02
   4   8  20     1144.86     1113.03       12.97 o   0.2223E-03
   5   8  20      187.04      179.40        5.77 o   0.2135E-02
   6   8  20     1244.57     1183.17       15.17 o   0.1938E-03
   7   8  20       41.42       29.47        3.38 o   0.1251E-01
   8   8  20      238.28      175.93        7.08 o   0.2076E-02
  -8   9  20      311.75      321.68        7.83 o   0.1144E-02
  -7   9  20      100.59      104.13        4.44 o   0.4189E-02
  -6   9  20      367.74      380.21        6.90 o   0.9303E-03
  -5   9  20      749.05      741.64       10.31 o   0.3870E-03
  -4   9  20       46.59       54.73        4.00 o   0.7908E-02
  -3   9  20     1493.61     1527.01       14.65 o   0.1409E-03
  -2   9  20      357.48      387.94        7.01 o   0.9842E-03
  -1   9  20      303.42      303.27        6.68 o   0.1264E-02
   0   9  20      562.77      451.09        7.94 o   0.6902E-03
   1   9  20      334.74      337.75        6.50 o   0.1124E-02
   2   9  20      346.82      374.90        6.68 o   0.1028E-02
   3   9  20     1628.49     1627.58       16.25 o   0.1255E-03
   4   9  20       24.10       29.27        3.02 o   0.1495E-01
   5   9  20      814.47      780.11       10.02 o   0.3568E-03
   6   9  20      395.84      400.50        6.72 o   0.8695E-03
   7   9  20       98.86      100.63        4.40 o   0.4340E-02
   8   9  20      331.55      347.91        7.72 o   0.1051E-02
   9   9  20       11.08       18.91        2.71 o   0.2436E-01
  -8  10  20        0.26        4.81        3.00 o   0.6769E-01
  -7  10  20      175.92      170.52        5.13 o   0.2378E-02
  -6  10  20      103.38      110.52        3.93 o   0.4336E-02
  -5  10  20      815.33      804.12       10.11 o   0.3559E-03
  -4  10  20      337.63      381.97        6.37 o   0.1020E-02
  -3  10  20      310.68      324.31        6.41 o   0.1148E-02
  -2  10  20      322.46      343.93        7.14 o   0.1086E-02
  -1  10  20      944.14      929.44       11.90 o   0.2904E-03
   0  10  20       55.76       54.17        3.58 o   0.7396E-02
   1  10  20      872.29      862.13       10.30 o   0.3265E-03
   2  10  20      328.92      345.38        6.08 o   0.1092E-02
   3  10  20      350.02      373.05        6.15 o   0.9859E-03
   4  10  20      238.87      258.31        5.59 o   0.1600E-02
   5  10  20      893.97      857.10       11.11 o   0.3191E-03
   6  10  20       92.89       96.50        3.75 o   0.4968E-02
   7  10  20      188.55      166.93        5.41 o   0.2312E-02
   8  10  20        5.99        7.47        3.08 o   0.4361E-01
  -6  11  20        6.81        3.35        2.40 o   0.7601E-01
  -5  11  20      217.24      236.80        5.81 o   0.1757E-02
  -4  11  20      201.74      190.36        5.95 o   0.2047E-02
  -3  11  20      569.64      569.22        9.67 o   0.5530E-03
  -2  11  20      271.51      267.34        6.20 o   0.1444E-02
  -1  11  20      623.30      608.62        8.83 o   0.4991E-03
   0  11  20     2020.65     2030.43       15.90 o   0.8740E-04
   1  11  20      641.12      619.09        9.80 o   0.4821E-03
   2  11  20      246.66      242.14        5.87 o   0.1622E-02
   3  11  20      581.79      576.09        8.78 o   0.5478E-03
   4  11  20      196.08      179.63        5.26 o   0.2196E-02
   5  11  20      230.56      235.01        5.36 o   0.1744E-02
   6  11  20        1.32        0.73        2.47 o   0.1382E+00
  -4  12  20      178.43      163.20        5.78 o   0.2390E-02
  -3  12  20      366.53      419.14        7.66 o   0.8736E-03
  -2  12  20      366.30      375.72        7.30 o   0.9524E-03
  -1  12  20       76.41       82.64        3.67 o   0.5449E-02
   0  12  20     1537.95     1550.19       16.14 o   0.1338E-03
   1  12  20      106.47      114.48        3.98 o   0.3870E-02
   2  12  20      365.95      379.03        7.33 o   0.9492E-03
   3  12  20      381.67      427.77        7.97 o   0.8401E-03
   4  12  20      207.10      176.38        6.58 o   0.2091E-02
   0   1  21       19.75        7.79        2.55 o   0.3834E-01
   1   1  21        7.35        1.11        2.07 o   0.9229E-01
  -1   2  21      878.10      918.25        9.98 o   0.3134E-03
   0   2  21       13.51       21.18        2.35 o   0.2584E-01
   1   2  21      842.26      899.04        9.51 o   0.3264E-03
   2   2  21     2636.79     2847.26       17.56 o   0.5355E-04
  -2   3  21     1843.87     1801.73       15.14 o   0.1041E-03
  -1   3  21     1192.90     1243.01       11.37 o   0.1969E-03
   0   3  21       19.06        6.96        2.58 o   0.4377E-01
   1   3  21     1173.48     1234.69       11.06 o   0.2003E-03
   2   3  21     1766.30     1722.03       13.37 o   0.1122E-03
   3   3  21      312.96      306.73        6.80 o   0.1161E-02
  -3   4  21     1376.57     1450.61       13.17 o   0.1556E-03
  -2   4  21     2220.03     2272.74       17.30 o   0.7596E-04
  -1   4  21     2671.85     2715.70       19.77 o   0.5647E-04
   0   4  21       64.42       68.24        3.29 o   0.6245E-02
   1   4  21     2471.36     2511.98       17.82 o   0.6452E-04
   2   4  21     2284.72     2341.02       18.45 o   0.7211E-04
   3   4  21     1439.47     1494.69       14.70 o   0.1467E-03
   4   4  21     1275.47     1205.26       12.09 o   0.1988E-03
  -4   5  21      491.16      479.76        8.06 o   0.6923E-03
  -3   5  21     1641.71     1649.36       13.94 o   0.1259E-03
  -2   5  21     1453.83     1450.73       13.82 o   0.1518E-03
  -1   5  21     2262.00     2316.80       18.16 o   0.7352E-04
   0   5  21       13.73        9.71        3.01 o   0.3013E-01
   1   5  21     2306.32     2340.62       17.85 o   0.7204E-04
   2   5  21     1319.33     1333.21       13.45 o   0.1739E-03
   3   5  21     1628.41     1601.01       15.86 o   0.1296E-03
   4   5  21      571.37      543.38        8.01 o   0.5863E-03
   5   5  21     6872.79     6843.77       43.95 o   0.1034E-04
  -5   6  21     1560.60     1454.41       15.84 o   0.1423E-03
  -4   6  21      252.92      242.26        6.43 o   0.1604E-02
  -3   6  21     1436.19     1370.38       14.37 o   0.1597E-03
  -2   6  21      271.13      322.07        5.77 o   0.1219E-02
  -1   6  21     1030.29      988.39       11.93 o   0.2605E-03
   0   6  21      277.42      297.17        6.41 o   0.1322E-02
   1   6  21      953.23      917.31       11.85 o   0.2900E-03
   2   6  21      284.01      325.93        6.50 o   0.1177E-02
   3   6  21     1405.56     1339.93       14.64 o   0.1648E-03
   4   6  21      320.96      309.94        7.00 o   0.1201E-02
   5   6  21     1524.55     1414.61       16.08 o   0.1478E-03
   6   6  21     1553.62     1694.83       15.69 o   0.1229E-03
  -6   7  21      832.16      857.44       10.74 o   0.3396E-03
  -5   7  21      138.89      138.79        5.20 o   0.3031E-02
  -4   7  21     1155.50     1124.38       13.75 o   0.2121E-03
  -3   7  21      160.44      205.98        4.71 o   0.2106E-02
  -2   7  21     1759.18     1782.32       15.77 o   0.1084E-03
  -1   7  21      759.34      782.25        9.11 o   0.3806E-03
   0   7  21      608.94      578.27        9.87 o   0.5476E-03
   1   7  21      807.30      833.19       10.17 o   0.3475E-03
   2   7  21     1871.48     1903.18       16.57 o   0.9784E-04
   3   7  21      156.54      187.47        4.96 o   0.2271E-02
   4   7  21     1100.38     1047.72       13.16 o   0.2334E-03
   5   7  21      159.70      153.84        5.18 o   0.2695E-02
   6   7  21      775.18      792.20       11.12 o   0.3765E-03
   7   7  21        3.96        1.08        2.41 o   0.1017E+00
  -7   8  21      315.06      293.44        6.23 o   0.1248E-02
  -6   8  21       42.62       39.93        2.95 o   0.1129E-01
  -5   8  21      494.67      493.42        9.87 o   0.6762E-03
  -4   8  21      295.81      298.95        7.17 o   0.1272E-02
  -3   8  21     1270.51     1322.06       13.26 o   0.1749E-03
  -2   8  21     1118.03     1159.89       12.28 o   0.2114E-03
  -1   8  21      492.35      583.19        7.42 o   0.5984E-03
   0   8  21      133.71      138.39        4.44 o   0.3079E-02
   1   8  21      474.92      557.33        7.69 o   0.6296E-03
   2   8  21     1036.07     1054.69       11.69 o   0.2407E-03
   3   8  21     1379.38     1402.38       13.81 o   0.1581E-03
   4   8  21      280.50      262.31        6.67 o   0.1443E-02
   5   8  21      564.63      548.56        9.79 o   0.5865E-03
   6   8  21       23.86       26.89        3.09 o   0.1734E-01
   7   8  21      340.91      317.56        6.68 o   0.1133E-02
   8   8  21       61.04       66.75        4.13 o   0.6614E-02
  -8   9  21       29.79       34.39        3.18 o   0.1372E-01
  -7   9  21      119.25      119.60        4.48 o   0.3504E-02
  -6   9  21       81.83       85.01        3.67 o   0.5384E-02
  -5   9  21       52.62       53.97        3.15 o   0.8199E-02
  -4   9  21      144.69      153.54        4.52 o   0.2695E-02
  -3   9  21     1160.23     1153.18       12.48 o   0.2121E-03
  -2   9  21      179.82      168.85        5.51 o   0.2323E-02
  -1   9  21      306.03      303.78        7.03 o   0.1222E-02
   0   9  21       40.67       29.71        2.90 o   0.1339E-01
   1   9  21      329.89      330.83        6.36 o   0.1127E-02
   2   9  21      174.39      168.30        5.18 o   0.2360E-02
   3   9  21     1141.85     1108.47       12.56 o   0.2223E-03
   4   9  21      145.40      142.32        4.56 o   0.2839E-02
   5   9  21       79.87       75.46        3.71 o   0.5678E-02
   6   9  21      112.75      111.73        4.13 o   0.3947E-02
   7   9  21      126.63      122.98        4.87 o   0.3338E-02
   8   9  21       35.84       35.47        3.19 o   0.1269E-01
  -7  10  21       11.83       11.60        2.83 o   0.3261E-01
  -6  10  21      138.23      119.07        4.51 o   0.3373E-02
  -5  10  21     1156.08     1135.78       13.57 o   0.2095E-03
  -4  10  21       11.94        8.36        2.43 o   0.4008E-01
  -3  10  21       62.04       60.18        3.44 o   0.7146E-02
  -2  10  21       88.15       90.40        3.98 o   0.4628E-02
  -1  10  21       68.21       76.83        3.32 o   0.5881E-02
   0  10  21       11.08       13.73        2.56 o   0.3207E-01
   1  10  21       73.86       75.30        3.23 o   0.5823E-02
   2  10  21       93.92       96.86        3.77 o   0.4388E-02
   3  10  21       57.88       54.78        2.98 o   0.7957E-02
   4  10  21        3.68        3.41        2.22 o   0.8498E-01
   5  10  21     1135.38     1081.14       11.79 o   0.2239E-03
   6  10  21      147.38      116.42        4.49 o   0.3336E-02
   7  10  21       25.66       22.84        3.02 o   0.1800E-01
  -5  11  21       91.13       86.80        4.48 o   0.4622E-02
  -4  11  21      203.14      208.40        6.09 o   0.1906E-02
  -3  11  21      305.60      321.23        6.78 o   0.1202E-02
  -2  11  21        3.83        2.17        2.34 o   0.8183E-01
  -1  11  21      727.21      758.84       10.03 o   0.3871E-03
   0  11  21       52.52       46.28        3.50 o   0.8225E-02
   1  11  21      696.15      709.98       10.46 o   0.4170E-03
   2  11  21        1.22        0.63        2.04 o   0.1614E+00
   3  11  21      290.84      299.61        6.54 o   0.1295E-02
   4  11  21      229.28      230.27        5.57 o   0.1712E-02
   5  11  21       82.61       70.52        4.00 o   0.5559E-02
  -3  12  21      465.16      439.52       12.06 o   0.7092E-03
  -2  12  21      119.55      133.19        5.33 o   0.3092E-02
  -1  12  21      451.91      471.54        8.30 o   0.7331E-03
   0  12  21       76.65       84.10        3.81 o   0.5315E-02
   1  12  21      405.38      419.11        7.27 o   0.8512E-03
   2  12  21      109.12      117.54        5.18 o   0.3479E-02
   3  12  21      513.41      476.39       11.30 o   0.6491E-03
   0   1  22     1444.56     1456.18       12.72 o   0.1489E-03
   1   1  22       10.92       12.22        2.74 o   0.3028E-01
  -1   2  22       94.08       92.20        3.74 o   0.4442E-02
   0   2  22      557.40      550.83        7.76 o   0.6300E-03
   1   2  22       42.78       39.08        2.98 o   0.1004E-01
   2   2  22     1322.20     1408.73       12.67 o   0.1625E-03
  -2   3  22     1827.14     1859.47       15.14 o   0.1029E-03
  -1   3  22      636.73      633.69        9.04 o   0.4997E-03
   0   3  22       12.39        9.01        2.85 o   0.4194E-01
   1   3  22      736.63      726.30        9.01 o   0.4160E-03
   2   3  22     1824.97     1852.84       14.26 o   0.1036E-03
   3   3  22      300.66      294.15        6.64 o   0.1292E-02
  -3   4  22      832.48      802.25        9.87 o   0.3606E-03
  -2   4  22        8.29        6.81        3.19 o   0.4388E-01
  -1   4  22      310.53      306.79        6.37 o   0.1259E-02
   0   4  22      142.37      142.25        4.26 o   0.3035E-02
   1   4  22      291.61      295.54        6.10 o   0.1330E-02
   2   4  22       10.90        3.25        3.38 o   0.4553E-01
   3   4  22      690.92      656.53        9.55 o   0.4695E-03
   4   4  22      592.38      649.21        8.28 o   0.5013E-03
  -4   5  22      195.16      183.37        5.53 o   0.2195E-02
  -3   5  22      132.37      128.60        4.43 o   0.3452E-02
  -2   5  22       13.25       12.15        2.78 o   0.2953E-01
  -1   5  22     1785.19     1755.96       15.57 o   0.1096E-03
   0   5  22      220.44      197.94        5.29 o   0.1891E-02
   1   5  22     1695.24     1632.86       14.97 o   0.1218E-03
   2   5  22       19.45       12.18        2.91 o   0.2579E-01
   3   5  22      173.77      172.61        5.22 o   0.2491E-02
   4   5  22      169.11      164.15        4.95 o   0.2547E-02
   5   5  22       30.03       30.24        3.20 o   0.1489E-01
  -5   6  22       48.39       43.40        3.83 o   0.9194E-02
  -4   6  22      463.22      433.55        8.55 o   0.7778E-03
  -3   6  22     1107.15     1178.47       12.04 o   0.2163E-03
  -2   6  22      592.67      535.83        9.04 o   0.5781E-03
  -1   6  22      543.22      644.14        9.12 o   0.5277E-03
   0   6  22      270.75      279.32        6.35 o   0.1412E-02
   1   6  22      619.92      718.44        9.30 o   0.4526E-03
   2   6  22      589.91      550.45        8.57 o   0.5701E-03
   3   6  22     1067.29     1127.12       12.68 o   0.2289E-03
   4   6  22      511.90      469.46        8.10 o   0.7039E-03
   5   6  22       46.44       47.12        3.28 o   0.9166E-02
   6   6  22      506.72      515.38        8.17 o   0.6632E-03
  -6   7  22      252.31      218.46        6.37 o   0.1755E-02
  -5   7  22      560.61      544.86        9.07 o   0.5915E-03
  -4   7  22      157.37      157.78        4.90 o   0.2619E-02
  -3   7  22       86.33      106.75        3.71 o   0.4532E-02
  -2   7  22      486.19      483.95        7.71 o   0.7012E-03
  -1   7  22     1639.19     1706.74       14.50 o   0.1190E-03
   0   7  22      994.12      992.49       11.24 o   0.2582E-03
   1   7  22     1667.24     1711.58       15.70 o   0.1173E-03
   2   7  22      521.58      507.21        8.59 o   0.6476E-03
   3   7  22      111.50      130.29        4.38 o   0.3556E-02
   4   7  22      196.71      186.47        5.59 o   0.2119E-02
   5   7  22      538.05      504.64        9.15 o   0.6417E-03
   6   7  22      251.28      222.17        6.20 o   0.1741E-02
   7   7  22      179.94      155.10        4.75 o   0.2542E-02
  -7   8  22       51.57       58.98        3.11 o   0.8022E-02
  -6   8  22     1564.59     1519.57       15.48 o   0.1401E-03
  -5   8  22      382.91      410.06        6.88 o   0.9150E-03
  -4   8  22      429.82      427.14        8.36 o   0.8218E-03
  -3   8  22      494.58      496.19        8.31 o   0.6859E-03
  -2   8  22      461.50      470.99        7.59 o   0.7268E-03
  -1   8  22      284.95      299.07        5.86 o   0.1304E-02
   0   8  22     1282.23     1253.07       12.79 o   0.1878E-03
   1   8  22      245.21      261.46        5.60 o   0.1532E-02
   2   8  22      582.30      584.33        8.59 o   0.5452E-03
   3   8  22      441.25      446.69        7.85 o   0.7880E-03
   4   8  22      484.64      464.26        8.90 o   0.7264E-03
   5   8  22      374.09      384.83        7.44 o   0.9681E-03
   6   8  22     1462.00     1384.59       14.81 o   0.1592E-03
   7   8  22       76.98       80.02        3.63 o   0.5696E-02
   8   8  22        0.33        4.80        2.67 o   0.8333E-01
  -8   9  22      167.75      171.46        6.92 o   0.2325E-02
  -7   9  22       38.59       37.55        3.03 o   0.1024E-01
  -6   9  22       13.27       11.68        2.38 o   0.3993E-01
  -5   9  22      476.46      535.38        7.50 o   0.6455E-03
  -4   9  22      216.13      225.39        5.33 o   0.1848E-02
  -3   9  22      292.37      286.22        5.60 o   0.1327E-02
  -2   9  22      238.00      240.83        5.53 o   0.1694E-02
  -1   9  22      520.18      590.33        8.62 o   0.5874E-03
   0   9  22     1384.61     1316.54       13.07 o   0.1662E-03
   1   9  22      513.71      572.12        8.01 o   0.6105E-03
   2   9  22      264.04      259.29        5.51 o   0.1548E-02
   3   9  22      284.47      266.10        6.05 o   0.1408E-02
   4   9  22      235.64      234.03        5.82 o   0.1724E-02
   5   9  22      498.67      555.97        8.06 o   0.6112E-03
   6   9  22       24.19       25.96        2.56 o   0.1986E-01
   7   9  22       50.99       41.27        3.21 o   0.8977E-02
   8   9  22      158.28      159.51        5.67 o   0.2592E-02
  -6  10  22      356.93      358.43        7.42 o   0.1013E-02
  -5  10  22      323.27      312.10        6.53 o   0.1175E-02
  -4  10  22       81.43      103.61        3.90 o   0.4315E-02
  -3  10  22      829.53      824.96       12.69 o   0.3357E-03
  -2  10  22      517.29      529.72        7.67 o   0.6394E-03
  -1  10  22      608.71      613.81        8.46 o   0.5323E-03
   0  10  22      803.62      879.26       10.49 o   0.3234E-03
   1  10  22      708.89      703.57        9.38 o   0.4377E-03
   2  10  22      503.80      523.36        7.27 o   0.6548E-03
   3  10  22      883.82      853.15        9.97 o   0.3229E-03
   4  10  22       94.43      111.87        4.05 o   0.3898E-02
   5  10  22      338.93      323.42        6.63 o   0.1120E-02
   6  10  22      385.63      363.69        7.68 o   0.9684E-03
  -5  11  22      905.58      883.32       24.91 o   0.2636E-03
  -4  11  22      104.89      103.06        4.09 o   0.4230E-02
  -3  11  22       18.15       11.56        2.53 o   0.2695E-01
  -2  11  22      317.82      314.81        6.53 o   0.1162E-02
  -1  11  22      404.50      378.36        7.66 o   0.9025E-03
   0  11  22       99.42       94.69        4.25 o   0.4529E-02
   1  11  22      437.46      411.06        7.67 o   0.8189E-03
   2  11  22      318.83      311.26        7.30 o   0.1157E-02
   3  11  22        7.18        3.80        2.31 o   0.5834E-01
   4  11  22       83.94       78.13        4.32 o   0.5402E-02
   5  11  22     1024.93      927.47       22.04 o   0.2491E-03
  -1  12  22      627.00      650.27       16.48 o   0.4361E-03
   0  12  22       42.10       40.07        5.14 o   0.9093E-02
   1  12  22      646.46      634.99       16.31 o   0.4403E-03
   0   1  23      284.94      269.47        6.15 o   0.1475E-02
   1   1  23      220.73      227.30        5.92 o   0.1688E-02
  -1   2  23     2021.83     2021.07       16.55 o   0.8826E-04
   0   2  23     4326.18     4338.37       28.08 o   0.2443E-04
   1   2  23     2049.83     2055.80       16.24 o   0.8615E-04
   2   2  23       66.63       63.85        3.66 o   0.6488E-02
  -2   3  23     1327.55     1419.70       13.74 o   0.1644E-03
  -1   3  23      156.48      169.38        4.66 o   0.2535E-02
   0   3  23     1062.35     1074.92       10.65 o   0.2336E-03
   1   3  23      160.83      168.70        4.51 o   0.2530E-02
   2   3  23     1488.85     1583.14       13.48 o   0.1390E-03
   3   3  23     3887.72     3683.24       25.36 o   0.3177E-04
  -3   4  23     1966.31     2018.64       16.85 o   0.9180E-04
  -2   4  23     3004.23     3053.54       22.41 o   0.4446E-04
  -1   4  23     1218.18     1255.66       12.46 o   0.1935E-03
   0   4  23      658.54      696.21        8.32 o   0.4598E-03
   1   4  23     1072.68     1144.24       10.92 o   0.2267E-03
   2   4  23     3145.49     3212.62       23.63 o   0.4085E-04
   3   4  23     1850.50     1882.41       15.92 o   0.1024E-03
   4   4  23      883.76      881.45       10.74 o   0.3047E-03
  -4   5  23     1995.10     2077.05       17.24 o   0.8778E-04
  -3   5  23     1970.13     2022.86       16.95 o   0.8954E-04
  -2   5  23     1596.45     1623.52       14.81 o   0.1287E-03
  -1   5  23      194.17      191.12        5.14 o   0.2232E-02
   0   5  23      600.42      527.62        8.61 o   0.6116E-03
   1   5  23      177.26      167.53        4.95 o   0.2543E-02
   2   5  23     1855.53     1853.28       16.33 o   0.1032E-03
   3   5  23     1871.72     1923.12       16.11 o   0.9733E-04
   4   5  23     2005.31     2040.02       16.91 o   0.8935E-04
   5   5  23     2680.96     2708.28       22.09 o   0.5663E-04
  -5   6  23      459.44      426.97        7.74 o   0.8051E-03
  -4   6  23      290.24      317.92        6.15 o   0.1241E-02
  -3   6  23      350.36      368.54        6.43 o   0.1080E-02
  -2   6  23      589.55      615.10        8.68 o   0.5292E-03
  -1   6  23      695.24      710.06        9.81 o   0.4252E-03
   0   6  23      419.35      414.95        7.46 o   0.8421E-03
   1   6  23      823.76      833.14       10.97 o   0.3388E-03
   2   6  23      579.16      588.99        7.99 o   0.5570E-03
   3   6  23      349.32      349.78        6.57 o   0.1125E-02
   4   6  23      438.16      454.49        7.61 o   0.7789E-03
   5   6  23      459.99      419.68        8.43 o   0.8070E-03
   6   6  23      265.60      286.10        5.65 o   0.1422E-02
  -6   7  23      384.77      411.81        6.77 o   0.9028E-03
  -5   7  23      233.50      210.96        5.78 o   0.1811E-02
  -4   7  23      158.23      157.59        5.57 o   0.2660E-02
  -3   7  23      230.46      239.62        5.95 o   0.1716E-02
  -2   7  23      374.07      393.01        7.46 o   0.9176E-03
  -1   7  23      888.87      912.74       10.93 o   0.3068E-03
   0   7  23      876.63      797.33       11.07 o   0.3396E-03
   1   7  23      854.66      848.90       10.71 o   0.3347E-03
   2   7  23      329.31      343.80        6.74 o   0.1082E-02
   3   7  23      256.75      255.33        5.81 o   0.1577E-02
   4   7  23      182.32      181.52        5.37 o   0.2314E-02
   5   7  23      205.72      181.92        6.00 o   0.2101E-02
   6   7  23      378.52      377.01        7.53 o   0.9655E-03
   7   7  23      965.75      913.34       11.53 o   0.2902E-03
  -7   8  23      419.76      447.12        8.35 o   0.8017E-03
  -6   8  23      160.92      196.54        4.74 o   0.2272E-02
  -5   8  23      933.70      912.99       10.43 o   0.2857E-03
  -4   8  23      177.64      175.25        5.00 o   0.2407E-02
  -3   8  23       37.78       34.06        2.81 o   0.1229E-01
  -2   8  23       82.19       75.02        3.59 o   0.5583E-02
  -1   8  23      122.13      131.43        4.59 o   0.3220E-02
   0   8  23       35.95       47.77        3.28 o   0.1038E-01
   1   8  23      157.67      158.23        5.59 o   0.2529E-02
   2   8  23      118.24      121.50        4.33 o   0.3503E-02
   3   8  23       16.60       15.62        2.84 o   0.2391E-01
   4   8  23      185.17      174.81        4.99 o   0.2376E-02
   5   8  23     1008.13      948.72       11.82 o   0.2637E-03
   6   8  23      127.09      154.67        4.26 o   0.2968E-02
   7   8  23      471.49      483.87        7.63 o   0.7237E-03
   8   8  23       41.53       47.01        3.26 o   0.9518E-02
  -7   9  23      254.81      258.38        7.27 o   0.1472E-02
  -6   9  23      584.80      597.17        8.22 o   0.5444E-03
  -5   9  23      272.78      328.67        5.54 o   0.1209E-02
  -4   9  23      433.91      441.71        8.03 o   0.7948E-03
  -3   9  23       19.58       19.11        2.57 o   0.2299E-01
  -2   9  23      654.30      726.75        8.93 o   0.4380E-03
  -1   9  23        6.63        7.31        2.60 o   0.4472E-01
   0   9  23      250.86      281.77        5.23 o   0.1491E-02
   1   9  23       19.77       22.74        2.68 o   0.1913E-01
   2   9  23      605.50      659.10        8.65 o   0.4965E-03
   3   9  23        8.93        7.32        2.72 o   0.4567E-01
   4   9  23      445.80      456.87        7.61 o   0.7684E-03
   5   9  23      294.09      344.63        6.13 o   0.1124E-02
   6   9  23      653.70      620.32        9.81 o   0.4956E-03
   7   9  23      221.29      222.72        6.29 o   0.1763E-02
  -6  10  23       88.09       85.55        7.65 o   0.4118E-02
  -5  10  23      166.11      181.84        4.84 o   0.2283E-02
  -4  10  23      174.06      183.84        4.78 o   0.2251E-02
  -3  10  23      458.28      472.21        7.91 o   0.7283E-03
  -2  10  23      242.52      242.80        5.59 o   0.1696E-02
  -1  10  23      372.76      353.22        7.24 o   0.9868E-03
   0  10  23      310.85      368.92        6.83 o   0.1053E-02
   1  10  23      373.69      339.99        8.42 o   0.9957E-03
   2  10  23      219.54      228.50        5.14 o   0.1855E-02
   3  10  23      533.90      535.58        8.26 o   0.6137E-03
   4  10  23      188.68      192.07        5.00 o   0.2115E-02
   5  10  23      267.52      247.41        5.87 o   0.1505E-02
   6  10  23       96.19       86.26        6.45 o   0.4287E-02
  -3  11  23      298.04      245.72        7.86 o   0.1432E-02
  -2  11  23      533.73      543.83       10.32 o   0.5788E-03
  -1  11  23       39.87       47.06        2.89 o   0.1006E-01
   0  11  23      602.52      603.60        9.79 o   0.5225E-03
   1  11  23       69.06       78.24        3.42 o   0.5910E-02
   2  11  23      563.68      513.65       11.43 o   0.5844E-03
   3  11  23      287.72      223.69        8.53 o   0.1520E-02
   4  11  23       55.42       44.32        9.30 o   0.5440E-02
   0   0  24      153.33      128.09        8.55 o   0.2592E-02
   0   1  24      758.84      798.86        9.66 o   0.3737E-03
   1   1  24      314.74      291.28        6.29 o   0.1306E-02
  -1   2  24      368.46      365.86        7.22 o   0.9800E-03
   0   2  24      192.75      178.38        4.92 o   0.2219E-02
   1   2  24      338.99      328.26        6.49 o   0.1113E-02
   2   2  24        4.29        0.44        2.72 o   0.7702E-01
  -2   3  24      773.97      732.31        9.70 o   0.3940E-03
  -1   3  24      548.15      550.27        8.00 o   0.6038E-03
   0   3  24       47.27       44.18        3.15 o   0.9996E-02
   1   3  24      655.52      644.50        8.01 o   0.4887E-03
   2   3  24      691.58      663.60        9.52 o   0.4530E-03
   3   3  24      160.68      181.64        5.18 o   0.2373E-02
  -3   4  24      298.10      311.67        6.27 o   0.1245E-02
  -2   4  24      127.09      121.53        5.16 o   0.3241E-02
  -1   4  24       30.40       46.81        3.17 o   0.1049E-01
   0   4  24       15.19       15.70        2.46 o   0.2807E-01
   1   4  24       37.88       54.27        3.21 o   0.9043E-02
   2   4  24      243.34      233.00        6.19 o   0.1613E-02
   3   4  24      271.17      277.31        5.97 o   0.1418E-02
   4   4  24      632.41      600.41        8.18 o   0.5369E-03
  -4   5  24     1345.57     1369.38       13.73 o   0.1632E-03
  -3   5  24     1368.60     1445.24       12.83 o   0.1552E-03
  -2   5  24      426.80      425.55        6.86 o   0.8431E-03
  -1   5  24      527.87      523.41        7.87 o   0.6543E-03
   0   5  24      535.18      546.59        7.93 o   0.6102E-03
   1   5  24      560.60      551.59        8.10 o   0.6082E-03
   2   5  24      522.14      524.54        7.62 o   0.6453E-03
   3   5  24     1357.66     1401.19       12.64 o   0.1610E-03
   4   5  24     1391.41     1415.50       12.92 o   0.1558E-03
   5   5  24       58.13       54.55        3.53 o   0.7820E-02
  -5   6  24      955.45     1007.26       11.29 o   0.2673E-03
  -4   6  24     1026.86     1050.85       11.86 o   0.2477E-03
  -3   6  24     1590.56     1592.16       14.23 o   0.1300E-03
  -2   6  24      170.94      201.55        4.76 o   0.2135E-02
  -1   6  24      135.60      124.10        4.43 o   0.3107E-02
   0   6  24      141.63      144.35        4.36 o   0.2907E-02
   1   6  24      111.07      105.42        4.39 o   0.3699E-02
   2   6  24      179.01      206.91        4.77 o   0.2066E-02
   3   6  24     1573.14     1547.76       14.68 o   0.1343E-03
   4   6  24     1065.46     1048.33       12.06 o   0.2440E-03
   5   6  24     1084.62     1095.80       13.06 o   0.2294E-03
   6   6  24       89.21       75.60        3.97 o   0.5796E-02
  -6   7  24       11.25       12.07        2.38 o   0.2970E-01
  -5   7  24      838.88      838.72        9.93 o   0.3333E-03
  -4   7  24      369.24      387.25        7.61 o   0.9530E-03
  -3   7  24      157.58      149.72        4.83 o   0.2824E-02
  -2   7  24      232.94      236.43        5.67 o   0.1706E-02
  -1   7  24      193.87      207.83        5.22 o   0.2048E-02
   0   7  24       56.82       52.90        3.72 o   0.7337E-02
   1   7  24      232.35      236.10        5.77 o   0.1723E-02
   2   7  24      275.33      265.60        6.26 o   0.1452E-02
   3   7  24      127.82      120.76        4.38 o   0.3578E-02
   4   7  24      368.36      375.91        7.02 o   0.9849E-03
   5   7  24      874.75      849.21       10.64 o   0.3220E-03
   6   7  24       20.47       21.43        2.88 o   0.1779E-01
   7   7  24        6.62        5.62        2.35 o   0.5876E-01
  -7   8  24      141.52      132.37        5.01 o   0.2920E-02
  -6   8  24      264.94      261.06        6.10 o   0.1482E-02
  -5   8  24      240.61      223.83        5.98 o   0.1704E-02
  -4   8  24      306.57      301.47        6.21 o   0.1241E-02
  -3   8  24       82.02       91.32        3.46 o   0.5286E-02
  -2   8  24      660.64      658.53        8.49 o   0.4819E-03
  -1   8  24      882.03      866.08       11.79 o   0.3206E-03
   0   8  24      112.75      109.81        4.01 o   0.3772E-02
   1   8  24      893.57      872.10       10.68 o   0.3196E-03
   2   8  24      625.73      615.22        8.67 o   0.5222E-03
   3   8  24       67.76       78.28        3.26 o   0.6297E-02
   4   8  24      316.49      290.23        6.34 o   0.1258E-02
   5   8  24      252.97      235.92        5.49 o   0.1625E-02
   6   8  24      256.81      259.36        5.89 o   0.1507E-02
   7   8  24      105.39      105.15        4.18 o   0.3866E-02
  -6   9  24      493.86      498.08       10.10 o   0.6703E-03
  -5   9  24      208.51      205.18        4.93 o   0.1940E-02
  -4   9  24      302.92      318.89        6.65 o   0.1213E-02
  -3   9  24      790.52      785.99       10.81 o   0.3686E-03
  -2   9  24      174.99      179.13        4.89 o   0.2354E-02
  -1   9  24      630.68      629.03        9.34 o   0.4863E-03
   0   9  24      669.12      708.99        9.64 o   0.4327E-03
   1   9  24      570.92      577.91        8.45 o   0.5503E-03
   2   9  24      187.53      183.98        5.12 o   0.2236E-02
   3   9  24      760.41      749.93       10.08 o   0.3939E-03
   4   9  24      311.47      321.75        6.62 o   0.1191E-02
   5   9  24      270.57      248.67        5.57 o   0.1510E-02
   6   9  24      467.82      466.47        8.73 o   0.7355E-03
  -5  10  24       55.57       42.82        5.37 o   0.7832E-02
  -4  10  24       -1.90        0.29        2.40 o   0.1411E+00
  -3  10  24      104.98       85.89        4.55 o   0.4568E-02
  -2  10  24       17.67       22.98        2.55 o   0.2042E-01
  -1  10  24      349.42      336.02        7.44 o   0.1074E-02
   0  10  24       65.71       82.27        3.90 o   0.5918E-02
   1  10  24      361.19      354.74        7.62 o   0.1013E-02
   2  10  24       20.12       21.72        2.60 o   0.2031E-01
   3  10  24      111.22       97.04        3.78 o   0.4254E-02
   4  10  24       10.03       11.92        2.16 o   0.3324E-01
   5  10  24       56.01       43.54        5.55 o   0.7650E-02
  -2  11  24       11.81        7.46        3.57 o   0.2991E-01
  -1  11  24       34.69       32.61        4.02 o   0.1155E-01
   0  11  24     1661.63     1642.39       24.05 o   0.1164E-03
   1  11  24       55.23       45.76        4.51 o   0.7944E-02
   2  11  24       13.23        7.18        3.57 o   0.2961E-01
   0   1  25     1957.75     2008.44       18.35 o   0.8939E-04
   1   1  25     6974.16     6972.88       43.71 o   0.1010E-04
  -1   2  25     2932.98     2901.67       24.09 o   0.4785E-04
   0   2  25       10.34        3.14        2.84 o   0.4986E-01
   1   2  25     2856.05     2843.20       22.29 o   0.4988E-04
   2   2  25      677.87      723.65        9.96 o   0.4389E-03
  -2   3  25      151.19      151.35        5.06 o   0.2680E-02
  -1   3  25     1672.70     1664.07       16.34 o   0.1198E-03
   0   3  25      398.22      384.96        6.73 o   0.9300E-03
   1   3  25     1695.59     1688.90       15.27 o   0.1176E-03
   2   3  25      200.14      198.06        5.93 o   0.1980E-02
   3   3  25      441.99      432.35        7.46 o   0.8051E-03
  -3   4  25      985.18      990.98       10.41 o   0.2675E-03
  -2   4  25      733.32      719.05        9.31 o   0.4154E-03
  -1   4  25      187.55      194.98        4.66 o   0.2237E-02
   0   4  25      293.08      310.37        5.65 o   0.1252E-02
   1   4  25      193.67      202.34        4.57 o   0.2156E-02
   2   4  25      828.61      806.85        9.68 o   0.3533E-03
   3   4  25     1017.41     1009.73       10.87 o   0.2580E-03
   4   4  25        7.66        3.50        2.63 o   0.6841E-01
  -4   5  25      833.46      828.49       10.57 o   0.3414E-03
  -3   5  25       51.31       41.71        3.16 o   0.9845E-02
  -2   5  25      161.64      155.96        4.46 o   0.2782E-02
  -1   5  25     1567.81     1579.58       13.35 o   0.1329E-03
   0   5  25      355.77      370.12        6.09 o   0.9766E-03
   1   5  25     1683.69     1686.04       14.73 o   0.1192E-03
   2   5  25      134.12      115.68        4.20 o   0.3692E-02
   3   5  25       56.82       47.71        3.26 o   0.8832E-02
   4   5  25      884.60      872.37       10.99 o   0.3160E-03
   5   5  25      172.74      192.25        5.26 o   0.2145E-02
  -5   6  25       28.15       32.89        2.64 o   0.1446E-01
  -4   6  25      767.75      730.68        9.98 o   0.3941E-03
  -3   6  25      136.13      128.13        4.40 o   0.3222E-02
  -2   6  25       36.65       37.11        3.11 o   0.1228E-01
  -1   6  25      202.92      222.20        5.06 o   0.1911E-02
   0   6  25      378.99      369.96        7.11 o   0.9718E-03
   1   6  25      178.50      195.14        4.81 o   0.2219E-02
   2   6  25       34.37       33.77        3.17 o   0.1319E-01
   3   6  25      146.30      136.63        4.51 o   0.2999E-02
   4   6  25      703.50      655.76        9.26 o   0.4520E-03
   5   6  25       36.09       40.12        2.95 o   0.1153E-01
   6   6  25        2.40        4.33        2.51 o   0.7087E-01
  -6   7  25      430.52      392.44        7.78 o   0.8603E-03
  -5   7  25       23.57       20.51        2.80 o   0.1897E-01
  -4   7  25      582.66      567.48        9.03 o   0.5613E-03
  -3   7  25      494.93      479.78        6.87 o   0.7131E-03
  -2   7  25       63.87       77.12        3.24 o   0.6494E-02
  -1   7  25     1145.50     1132.51       12.03 o   0.2183E-03
   0   7  25      869.33      798.66       11.05 o   0.3489E-03
   1   7  25     1176.68     1157.81       13.16 o   0.2099E-03
   2   7  25       65.86       79.02        3.71 o   0.6208E-02
   3   7  25      508.24      468.50        7.83 o   0.7110E-03
   4   7  25      616.03      578.98        8.90 o   0.5395E-03
   5   7  25       18.83       14.43        2.83 o   0.2593E-01
   6   7  25      416.46      393.96        7.65 o   0.8714E-03
   7   7  25      497.83      441.36        8.31 o   0.7237E-03
  -7   8  25      272.46      287.54        8.94 o   0.1242E-02
  -6   8  25      701.62      697.73       10.33 o   0.4328E-03
  -5   8  25      271.79      279.03        6.04 o   0.1371E-02
  -4   8  25       18.02       22.17        2.88 o   0.1969E-01
  -3   8  25      379.98      348.71        6.74 o   0.9903E-03
  -2   8  25      805.61      771.46        9.84 o   0.3623E-03
  -1   8  25       93.34       82.25        3.93 o   0.4911E-02
   0   8  25       32.49       24.04        2.85 o   0.1461E-01
   1   8  25       94.62       89.13        3.93 o   0.4616E-02
   2   8  25      889.86      826.00       10.66 o   0.3234E-03
   3   8  25      442.99      398.07        7.23 o   0.8337E-03
   4   8  25       16.27       14.74        2.56 o   0.2659E-01
   5   8  25      309.15      303.59        6.50 o   0.1214E-02
   6   8  25      613.32      628.34        8.76 o   0.5101E-03
   7   8  25      256.42      260.21        7.88 o   0.1399E-02
  -5   9  25      381.65      394.11        6.83 o   0.9574E-03
  -4   9  25       14.50       22.17        2.38 o   0.1890E-01
  -3   9  25       92.22       92.92        4.55 o   0.4735E-02
  -2   9  25      390.05      400.28        8.18 o   0.8776E-03
  -1   9  25      880.00      888.76       13.06 o   0.3047E-03
   0   9  25       31.20       44.46        3.04 o   0.1138E-01
   1   9  25      888.57      897.24       11.23 o   0.3049E-03
   2   9  25      390.95      402.74        7.27 o   0.8823E-03
   3   9  25       84.55       91.29        3.79 o   0.5093E-02
   4   9  25       20.89       25.02        2.50 o   0.1616E-01
   5   9  25      384.61      376.10        7.41 o   0.9828E-03
  -4  10  25      158.94      136.33       13.60 o   0.1962E-02
  -3  10  25       92.85       91.92        4.77 o   0.4586E-02
  -2  10  25     1012.01      972.32       16.18 o   0.2537E-03
  -1  10  25      119.48      145.24        4.44 o   0.3115E-02
   0  10  25     2451.78     2346.79       19.22 o   0.6506E-04
   1  10  25      128.99      143.47        4.90 o   0.3025E-02
   2  10  25     1073.44     1014.78       15.53 o   0.2387E-03
   3  10  25      114.89      113.71        5.22 o   0.3646E-02
   0   1  26     1980.32     2046.27       18.48 o   0.8936E-04
   1   1  26      101.60       80.88        4.25 o   0.4615E-02
  -1   2  26      192.05      180.88        5.70 o   0.2226E-02
   0   2  26      591.06      606.38        9.21 o   0.5113E-03
   1   2  26      255.24      233.46        5.53 o   0.1669E-02
   2   2  26      188.99      163.32        5.06 o   0.2378E-02
  -2   3  26       45.16       56.31        3.58 o   0.8120E-02
  -1   3  26      174.83      190.95        4.88 o   0.2210E-02
   0   3  26     2433.48     2369.53       19.82 o   0.6728E-04
   1   3  26      186.86      206.77        5.22 o   0.2036E-02
   2   3  26       34.52       37.56        3.10 o   0.1170E-01
   3   3  26      786.90      736.34       10.26 o   0.4041E-03
  -3   4  26      515.87      522.70        7.46 o   0.6592E-03
  -2   4  26      185.61      193.50        4.82 o   0.2231E-02
  -1   4  26     1164.34     1153.33       12.02 o   0.2077E-03
   0   4  26      294.41      318.98        5.27 o   0.1145E-02
   1   4  26     1187.37     1164.65       11.77 o   0.2039E-03
   2   4  26      181.98      187.97        4.67 o   0.2302E-02
   3   4  26      469.04      463.00        7.55 o   0.7595E-03
   4   4  26     1037.64     1050.26       12.10 o   0.2413E-03
  -4   5  26      629.36      686.43        8.95 o   0.4656E-03
  -3   5  26     1084.58     1129.72       12.25 o   0.2220E-03
  -2   5  26      690.07      709.48        8.51 o   0.4396E-03
  -1   5  26      273.16      263.47        5.73 o   0.1453E-02
   0   5  26      258.63      209.30        5.18 o   0.1832E-02
   1   5  26      329.83      327.39        6.29 o   0.1137E-02
   2   5  26      681.66      701.72        8.13 o   0.4476E-03
   3   5  26     1088.07     1143.45       10.96 o   0.2207E-03
   4   5  26      692.57      726.45        9.88 o   0.4217E-03
   5   5  26      574.97      590.76        8.46 o   0.5648E-03
  -5   6  26       89.83       92.11        4.28 o   0.4681E-02
  -4   6  26      278.29      289.73        5.33 o   0.1385E-02
  -3   6  26     1038.06     1046.21       12.02 o   0.2477E-03
  -2   6  26       54.33       49.25        3.13 o   0.8443E-02
  -1   6  26     1226.18     1218.86       12.30 o   0.1966E-03
   0   6  26     2188.67     2336.34       18.42 o   0.7305E-04
   1   6  26     1164.93     1134.19       12.74 o   0.2155E-03
   2   6  26       45.41       43.11        3.02 o   0.9808E-02
   3   6  26      983.96      967.84       10.64 o   0.2757E-03
   4   6  26      323.58      324.54        6.31 o   0.1180E-02
   5   6  26       79.61       81.11        3.65 o   0.5441E-02
   6   6  26        0.21        1.54        2.32 o   0.1518E+00
  -6   7  26      276.91      260.81        6.81 o   0.1428E-02
  -5   7  26      683.46      680.20        9.88 o   0.4547E-03
  -4   7  26      794.91      775.94       10.30 o   0.3624E-03
  -3   7  26      171.20      193.56        4.33 o   0.2262E-02
  -2   7  26      700.13      716.78        8.67 o   0.4140E-03
  -1   7  26      195.28      185.14        5.03 o   0.2180E-02
   0   7  26      420.50      443.09        7.07 o   0.8061E-03
   1   7  26      187.14      187.39        5.01 o   0.2200E-02
   2   7  26      730.93      712.58        9.69 o   0.4057E-03
   3   7  26      145.60      157.36        4.55 o   0.2784E-02
   4   7  26      786.13      744.85        9.40 o   0.3802E-03
   5   7  26      756.95      744.06       10.63 o   0.3995E-03
   6   7  26      303.66      297.92        6.43 o   0.1256E-02
   7   7  26       15.95       22.70        3.11 o   0.2199E-01
  -6   8  26      302.21      279.66        9.34 o   0.1276E-02
  -5   8  26      148.18      155.33        4.49 o   0.2648E-02
  -4   8  26       95.98       97.60        3.68 o   0.4402E-02
  -3   8  26       20.75       15.49        2.74 o   0.2221E-01
  -2   8  26      123.66      144.18        4.48 o   0.2991E-02
  -1   8  26      219.12      239.63        5.81 o   0.1686E-02
   0   8  26       41.58       47.40        3.35 o   0.9297E-02
   1   8  26      204.39      220.87        5.18 o   0.1855E-02
   2   8  26      178.77      194.19        4.88 o   0.2119E-02
   3   8  26       27.00       22.84        2.55 o   0.1671E-01
   4   8  26      103.65       94.34        4.03 o   0.4330E-02
   5   8  26      107.17      106.21        4.26 o   0.3854E-02
   6   8  26      257.32      232.15        7.96 o   0.1603E-02
  -4   9  26      158.49      177.48        5.45 o   0.2336E-02
  -3   9  26      261.60      246.67        7.13 o   0.1457E-02
  -2   9  26     1282.95     1256.06       14.19 o   0.1812E-03
  -1   9  26      154.32      170.57        5.15 o   0.2486E-02
   0   9  26      167.13      186.92        5.35 o   0.2191E-02
   1   9  26      141.51      169.00        4.49 o   0.2619E-02
   2   9  26     1234.00     1163.70       13.78 o   0.1992E-03
   3   9  26      277.51      257.95        6.11 o   0.1407E-02
   4   9  26      158.05      172.43        4.57 o   0.2442E-02
  -2  10  26      897.35      900.74       24.05 o   0.2630E-03
  -1  10  26      121.46      116.95        6.44 o   0.3301E-02
   0  10  26      322.73      354.90        8.13 o   0.1057E-02
   1  10  26       96.09       88.01        4.78 o   0.4625E-02
   2  10  26      944.01      942.27       25.62 o   0.2436E-03
   0   1  27       20.53       17.99        3.07 o   0.2048E-01
   1   1  27     1372.91     1483.58       14.62 o   0.1460E-03
  -1   2  27     1736.76     1727.02       16.35 o   0.1146E-03
   0   2  27      379.14      374.83        7.08 o   0.9814E-03
   1   2  27     1726.51     1736.30       15.80 o   0.1144E-03
   2   2  27      123.64      136.02        4.33 o   0.3264E-02
  -2   3  27      485.99      472.47        8.17 o   0.7162E-03
  -1   3  27      237.47      255.29        5.35 o   0.1580E-02
   0   3  27       65.69       82.80        3.70 o   0.5978E-02
   1   3  27      201.10      209.73        5.22 o   0.1948E-02
   2   3  27      512.24      487.90        8.15 o   0.6823E-03
   3   3  27      120.14       91.26        4.50 o   0.4463E-02
  -3   4  27      174.34      212.82        4.67 o   0.2025E-02
  -2   4  27     1553.19     1604.78       13.80 o   0.1308E-03
  -1   4  27       50.07       48.97        3.22 o   0.8968E-02
   0   4  27     1295.91     1328.16       13.41 o   0.1750E-03
   1   4  27       48.07       41.17        3.16 o   0.9963E-02
   2   4  27     1497.70     1538.81       14.64 o   0.1387E-03
   3   4  27      169.10      212.06        4.84 o   0.2043E-02
   4   4  27       35.84       42.32        3.15 o   0.1143E-01
  -4   5  27       85.91       87.69        3.88 o   0.4858E-02
  -3   5  27       14.51       14.05        2.77 o   0.2928E-01
  -2   5  27       97.72       87.60        3.94 o   0.4718E-02
  -1   5  27      499.29      449.66        7.51 o   0.7365E-03
   0   5  27      290.33      268.39        6.40 o   0.1384E-02
   1   5  27      482.11      420.09        7.62 o   0.7877E-03
   2   5  27       85.68       81.45        3.91 o   0.5149E-02
   3   5  27        1.41        2.67        2.51 o   0.9990E-01
   4   5  27      124.63      118.98        4.44 o   0.3432E-02
   5   5  27      506.34      505.95        8.18 o   0.6675E-03
  -5   6  27       79.41       72.89        4.03 o   0.5828E-02
  -4   6  27      381.06      380.96        6.57 o   0.9869E-03
  -3   6  27      446.66      453.89        7.24 o   0.7546E-03
  -2   6  27      134.96      138.76        4.52 o   0.2962E-02
  -1   6  27      420.37      408.10        6.60 o   0.8747E-03
   0   6  27       10.47        2.86        2.81 o   0.5134E-01
   1   6  27      451.50      422.60        7.16 o   0.8219E-03
   2   6  27      137.66      125.59        4.38 o   0.3181E-02
   3   6  27      467.61      467.87        7.92 o   0.7168E-03
   4   6  27      381.14      395.49        7.24 o   0.9462E-03
   5   6  27       38.20       50.14        2.72 o   0.1003E-01
   6   6  27       19.61       18.48        2.52 o   0.2285E-01
  -6   7  27      282.49      244.84        7.05 o   0.1477E-02
  -5   7  27      129.00      135.97        4.40 o   0.3240E-02
  -4   7  27      255.35      265.97        6.20 o   0.1463E-02
  -3   7  27       80.09       88.51        3.69 o   0.5026E-02
  -2   7  27     1019.56     1097.09       11.86 o   0.2409E-03
  -1   7  27      204.47      192.47        5.33 o   0.2138E-02
   0   7  27      298.93      296.10        6.62 o   0.1231E-02
   1   7  27      201.67      182.28        5.33 o   0.2234E-02
   2   7  27     1083.03     1138.52       12.59 o   0.2250E-03
   3   7  27       90.31       85.59        3.75 o   0.4929E-02
   4   7  27      225.01      220.50        5.93 o   0.1768E-02
   5   7  27      129.31      125.65        4.67 o   0.3397E-02
   6   7  27      331.81      278.15        8.22 o   0.1235E-02
  -5   8  27       29.91       33.10        5.59 o   0.9741E-02
  -4   8  27       60.10       62.51        3.58 o   0.6587E-02
  -3   8  27       37.28       38.23        3.16 o   0.1090E-01
  -2   8  27      142.12      148.13        5.69 o   0.2839E-02
  -1   8  27      487.34      467.46        8.66 o   0.6998E-03
   0   8  27      588.43      617.61        9.25 o   0.5043E-03
   1   8  27      479.56      458.42        8.27 o   0.7195E-03
   2   8  27      137.70      141.19        4.30 o   0.3094E-02
   3   8  27       49.69       34.43        3.48 o   0.1032E-01
   4   8  27       63.66       57.49        3.81 o   0.6646E-02
   5   8  27       42.38       41.33        4.30 o   0.9014E-02
  -3   9  27      629.02      567.13       14.07 o   0.5021E-03
  -2   9  27      102.51       89.47        5.00 o   0.4275E-02
  -1   9  27       64.92       77.48        3.73 o   0.5705E-02
   0   9  27      158.58      169.59        4.92 o   0.2461E-02
   1   9  27       59.00       70.80        3.70 o   0.6239E-02
   2   9  27      111.34      107.61        4.52 o   0.3764E-02
   3   9  27      587.24      555.45       16.09 o   0.5088E-03
   0   0  28     3404.44     3355.15       53.22 o   0.3470E-04
   0   1  28      562.91      531.77        9.13 o   0.6045E-03
   1   1  28      539.97      584.10        8.32 o   0.5751E-03
  -1   2  28     1071.26     1092.10       11.34 o   0.2332E-03
   0   2  28       44.91       36.72        3.13 o   0.1183E-01
   1   2  28     1102.02     1109.07       12.98 o   0.2246E-03
   2   2  28     2569.92     2636.64       20.84 o   0.5841E-04
  -2   3  28     1005.69      976.38       11.17 o   0.2707E-03
  -1   3  28      333.28      320.51        6.48 o   0.1131E-02
   0   3  28     2241.06     2254.41       18.51 o   0.7262E-04
   1   3  28      260.73      246.48        5.79 o   0.1527E-02
   2   3  28      942.05      898.76       11.40 o   0.3014E-03
   3   3  28      115.04      121.27        4.15 o   0.3651E-02
  -3   4  28       94.94       94.65        4.12 o   0.4693E-02
  -2   4  28      697.95      753.17        8.93 o   0.4064E-03
  -1   4  28      219.20      196.03        5.32 o   0.1880E-02
   0   4  28        3.57        0.44        2.54 o   0.1071E+00
   1   4  28      212.08      196.35        5.30 o   0.1921E-02
   2   4  28      674.00      724.69        9.01 o   0.4264E-03
   3   4  28       89.26       80.48        4.08 o   0.5311E-02
   4   4  28       67.43       77.13        4.34 o   0.6094E-02
  -4   5  28      131.42      134.27        4.88 o   0.3114E-02
  -3   5  28      473.39      443.22        8.39 o   0.7563E-03
  -2   5  28      380.56      383.45        7.65 o   0.9335E-03
  -1   5  28       50.97       52.33        3.65 o   0.7749E-02
   0   5  28      850.53      802.30       12.08 o   0.3537E-03
   1   5  28       68.09       74.03        3.84 o   0.5653E-02
   2   5  28      487.82      475.68        7.81 o   0.7090E-03
   3   5  28      488.60      457.15        8.92 o   0.7247E-03
   4   5  28      135.71      129.67        4.69 o   0.3174E-02
   5   5  28      441.36      435.07        7.81 o   0.7726E-03
  -5   6  28      495.32      467.87        8.97 o   0.7099E-03
  -4   6  28       33.06       35.12        2.99 o   0.1222E-01
  -3   6  28      464.86      467.44        8.35 o   0.7263E-03
  -2   6  28     1957.40     1893.41       19.84 o   0.9366E-04
  -1   6  28       15.05        9.81        2.90 o   0.3013E-01
   0   6  28       42.72       47.37        3.59 o   0.9745E-02
   1   6  28       13.57        8.17        2.89 o   0.3376E-01
   2   6  28     1952.89     1878.16       20.08 o   0.9447E-04
   3   6  28      461.60      448.41        8.05 o   0.7553E-03
   4   6  28       33.06       30.93        2.89 o   0.1330E-01
   5   6  28      553.93      528.27        8.96 o   0.6123E-03
   6   6  28      230.86      252.27        6.96 o   0.1668E-02
  -5   7  28      180.11      170.91        6.67 o   0.2224E-02
  -4   7  28       49.27       52.87        3.75 o   0.8511E-02
  -3   7  28      279.29      297.13        6.46 o   0.1325E-02
  -2   7  28      725.74      702.13       11.08 o   0.4100E-03
  -1   7  28      126.89      128.43        4.74 o   0.3230E-02
   0   7  28      135.62      122.75        4.94 o   0.3310E-02
   1   7  28      166.34      154.40        5.33 o   0.2549E-02
   2   7  28      713.53      686.32       10.22 o   0.4252E-03
   3   7  28      337.77      343.72        6.55 o   0.1102E-02
   4   7  28       42.21       45.39        3.51 o   0.9973E-02
   5   7  28      175.91      174.76        5.69 o   0.2270E-02
  -4   8  28      118.49      138.80        8.47 o   0.2686E-02
  -3   8  28      978.13      890.62       18.85 o   0.2707E-03
  -2   8  28      149.69      135.96        5.97 o   0.2849E-02
  -1   8  28      749.31      718.95       11.23 o   0.4037E-03
   0   8  28       55.92       53.20        3.52 o   0.8123E-02
   1   8  28      849.68      796.79       10.38 o   0.3500E-03
   2   8  28      182.85      156.13        5.28 o   0.2469E-02
   3   8  28     1018.36      910.62       13.76 o   0.2725E-03
   4   8  28      152.86      166.03       14.22 o   0.1731E-02
   0   1  29      796.14      806.44        9.74 o   0.3395E-03
   1   1  29     1884.93     1874.51       16.88 o   0.1005E-03
  -1   2  29      285.59      276.66        5.56 o   0.1374E-02
   0   2  29       97.06       95.43        3.94 o   0.4652E-02
   1   2  29      340.98      325.55        6.69 o   0.1114E-02
   2   2  29     2532.37     2501.64       18.68 o   0.6122E-04
  -2   3  29      863.87      867.23        9.73 o   0.3221E-03
  -1   3  29      606.18      591.91        8.19 o   0.5471E-03
   0   3  29     1519.81     1472.74       14.47 o   0.1419E-03
   1   3  29      589.60      576.95        8.11 o   0.5669E-03
   2   3  29      934.96      914.25       12.40 o   0.2906E-03
   3   3  29      515.48      540.15        9.96 o   0.6276E-03
  -3   4  29      501.51      524.54        9.00 o   0.6321E-03
  -2   4  29      154.10      153.73        5.38 o   0.2664E-02
  -1   4  29      371.83      386.17        7.37 o   0.9331E-03
   0   4  29     1317.04     1246.90       13.89 o   0.1822E-03
   1   4  29      343.42      370.74        6.68 o   0.1002E-02
   2   4  29      168.31      170.39        5.94 o   0.2370E-02
   3   4  29      558.58      575.90       10.02 o   0.5523E-03
   4   4  29     1139.61     1139.17       13.96 o   0.2095E-03
  -4   5  29     1118.10     1086.52       13.72 o   0.2272E-03
  -3   5  29      657.95      641.62       10.29 o   0.4746E-03
  -2   5  29      314.56      317.09        7.81 o   0.1144E-02
  -1   5  29      436.96      434.45        8.77 o   0.7724E-03
   0   5  29        7.26        6.60        2.94 o   0.4766E-01
   1   5  29      349.88      370.84        7.60 o   0.9693E-03
   2   5  29      246.89      262.45        6.56 o   0.1472E-02
   3   5  29      687.45      668.68       10.32 o   0.4491E-03
   4   5  29     1148.42     1140.48       14.18 o   0.2141E-03
   5   5  29      193.65      213.62        5.45 o   0.2062E-02
  -5   6  29      101.55       99.82        4.92 o   0.4058E-02
  -4   6  29       53.18       48.58        3.67 o   0.8214E-02
  -3   6  29      527.45      499.25        8.88 o   0.6521E-03
  -2   6  29     1671.67     1662.78       19.16 o   0.1167E-03
  -1   6  29       63.11       62.58        4.06 o   0.6768E-02
   0   6  29       20.81       18.87        3.15 o   0.2033E-01
   1   6  29       61.96       65.39        4.28 o   0.6504E-02
   2   6  29     1633.64     1609.39       18.87 o   0.1222E-03
   3   6  29      536.52      498.71       10.05 o   0.6377E-03
   4   6  29       61.44       70.60        3.23 o   0.6332E-02
   5   6  29      108.46      105.76        5.13 o   0.3786E-02
  -4   7  29      369.62      334.30       12.15 o   0.9337E-03
  -3   7  29      478.67      440.04       11.19 o   0.7251E-03
  -2   7  29      152.97      155.64        6.01 o   0.2687E-02
  -1   7  29       57.18       54.48        3.57 o   0.8429E-02
   0   7  29       88.71       87.72        3.91 o   0.4588E-02
   1   7  29       35.95       36.39        2.98 o   0.1298E-01
   2   7  29      161.93      155.99        4.76 o   0.2730E-02
   3   7  29      457.92      415.76        9.38 o   0.7930E-03
   4   7  29      354.43      324.25        7.85 o   0.1055E-02
  -2   8  29      101.67      103.47        8.14 o   0.3392E-02
  -1   8  29       76.68       82.87        4.87 o   0.5337E-02
   0   8  29      222.94      229.28        7.54 o   0.1690E-02
   1   8  29       48.85       59.61        4.78 o   0.7539E-02
   2   8  29      105.36      111.75        6.93 o   0.3414E-02
   0   1  30      766.84      730.73       10.08 o   0.3890E-03
   1   1  30      100.06       96.56        3.98 o   0.4364E-02
  -1   2  30     1248.18     1271.11       14.68 o   0.1813E-03
   0   2  30      309.39      301.92        5.91 o   0.1262E-02
   1   2  30     1364.03     1362.32       13.95 o   0.1626E-03
   2   2  30       86.72       75.85        4.77 o   0.5124E-02
  -2   3  30       40.84       41.92        3.53 o   0.9674E-02
  -1   3  30      852.51      887.59       11.58 o   0.3134E-03
   0   3  30      234.55      228.67        6.21 o   0.1721E-02
   1   3  30      781.96      802.17       11.33 o   0.3581E-03
   2   3  30       29.88       33.11        3.70 o   0.1198E-01
   3   3  30       13.32       15.58        2.98 o   0.2457E-01
  -3   4  30      234.41      269.08        5.87 o   0.1515E-02
  -2   4  30       97.49       99.01        4.77 o   0.4205E-02
  -1   4  30       12.49        7.18        3.05 o   0.3523E-01
   0   4  30      802.53      776.12       11.46 o   0.3667E-03
   1   4  30        8.67        8.13        2.71 o   0.4001E-01
   2   4  30       93.92       93.00        4.49 o   0.4487E-02
   3   4  30      275.45      300.98        6.72 o   0.1293E-02
   4   4  30     2323.17     2241.85       22.74 o   0.7225E-04
  -4   5  30      144.31      128.27        5.09 o   0.3064E-02
  -3   5  30       52.03       47.32        3.37 o   0.8913E-02
  -2   5  30      446.80      442.34        8.01 o   0.7537E-03
  -1   5  30      254.05      254.83        6.09 o   0.1522E-02
   0   5  30      860.83      842.37       11.99 o   0.3270E-03
   1   5  30      257.80      249.39        6.75 o   0.1517E-02
   2   5  30      430.25      446.83        9.68 o   0.7419E-03
   3   5  30       34.97       36.32        3.29 o   0.1216E-01
   4   5  30      134.28      125.58        4.71 o   0.3231E-02
   5   5  30       42.74       30.66        4.75 o   0.1018E-01
  -4   6  30       19.08       20.49        4.58 o   0.1656E-01
  -3   6  30      768.21      744.64       14.83 o   0.3837E-03
  -2   6  30       78.95       93.50        3.60 o   0.4971E-02
  -1   6  30      736.29      695.03       10.55 o   0.4121E-03
   0   6  30        7.79       11.81        2.86 o   0.3610E-01
   1   6  30      708.52      667.16       11.56 o   0.4300E-03
   2   6  30       95.49       90.79        4.52 o   0.4615E-02
   3   6  30      769.53      754.38       11.12 o   0.3931E-03
   4   6  30       29.87       26.35        3.80 o   0.1450E-01
  -2   7  30       18.88       13.56        3.93 o   0.2072E-01
  -1   7  30       58.58       55.21        4.06 o   0.7646E-02
   0   7  30      116.68       99.71        4.53 o   0.3985E-02
   1   7  30       53.29       48.73        3.69 o   0.8708E-02
   2   7  30        4.79        7.30        2.70 o   0.4861E-01
   0   1  31       27.72       20.72        3.20 o   0.1844E-01
   1   1  31       14.05        6.34        2.64 o   0.3989E-01
  -1   2  31      150.91      151.68        5.18 o   0.2686E-02
   0   2  31     2243.36     2235.71       18.16 o   0.7552E-04
   1   2  31      204.07      195.96        5.79 o   0.1991E-02
   2   2  31       91.45       91.86        4.70 o   0.4657E-02
  -2   3  31      237.32      225.28        6.97 o   0.1708E-02
  -1   3  31      173.02      161.59        5.44 o   0.2427E-02
   0   3  31        1.54        0.38        2.32 o   0.1447E+00
   1   3  31      125.05      127.12        4.80 o   0.3249E-02
   2   3  31      250.13      248.97        6.13 o   0.1593E-02
   3   3  31        2.13        4.33        2.60 o   0.6972E-01
  -3   4  31       38.86       39.94        3.64 o   0.1009E-01
  -2   4  31      154.92      148.00        4.96 o   0.2888E-02
  -1   4  31      186.01      190.60        5.41 o   0.2128E-02
   0   4  31     1730.21     1711.61       18.62 o   0.1112E-03
   1   4  31      186.45      201.12        5.87 o   0.2027E-02
   2   4  31      144.22      141.00        5.08 o   0.3060E-02
   3   4  31       63.23       60.16        3.56 o   0.6791E-02
   4   4  31       20.60       19.70        2.91 o   0.2147E-01
  -4   5  31      436.71      420.08       16.27 o   0.7172E-03
  -3   5  31      332.20      316.99        8.37 o   0.1127E-02
  -2   5  31       71.96       73.47        3.72 o   0.6344E-02
  -1   5  31     1177.34     1109.55       14.15 o   0.2140E-03
   0   5  31      452.28      433.99        8.46 o   0.7704E-03
   1   5  31     1220.75     1126.78       17.29 o   0.2029E-03
   2   5  31       56.89       62.21        4.00 o   0.7532E-02
   3   5  31      382.72      364.00        8.38 o   0.9612E-03
   4   5  31      377.61      369.62       15.16 o   0.8482E-03
  -2   6  31     1024.74      934.46       22.23 o   0.2425E-03
  -1   6  31      471.00      436.39        9.93 o   0.7392E-03
   0   6  31        1.43        0.68        2.54 o   0.1054E+00
   1   6  31      449.93      402.81        8.44 o   0.8188E-03
   2   6  31      984.30      917.84       16.84 o   0.2643E-03
   0   0  32      366.09      333.36       13.64 o   0.9521E-03
   0   1  32       45.98       39.29        3.04 o   0.1109E-01
   1   1  32       98.39       91.58        3.78 o   0.4693E-02
  -1   2  32       46.30       54.31        3.28 o   0.8325E-02
   0   2  32      952.29     1003.94       11.96 o   0.2601E-03
   1   2  32       62.85       66.85        3.45 o   0.6579E-02
   2   2  32      105.13      112.81        4.26 o   0.3738E-02
  -2   3  32      697.63      713.00       10.66 o   0.4198E-03
  -1   3  32      954.17      958.31       12.90 o   0.2764E-03
   0   3  32       -2.53        1.01        2.74 o   0.9364E-01
   1   3  32      919.60      944.74       12.65 o   0.2851E-03
   2   3  32      607.74      624.91        9.87 o   0.5029E-03
   3   3  32       39.29       39.51        3.13 o   0.1120E-01
  -3   4  32      377.74      399.44       10.71 o   0.8609E-03
  -2   4  32      491.86      459.03        8.94 o   0.6948E-03
  -1   4  32      757.62      712.77       13.56 o   0.3925E-03
   0   4  32       94.49      105.79        4.66 o   0.4030E-02
   1   4  32      745.09      725.86       12.31 o   0.3953E-03
   2   4  32      510.97      488.16        9.85 o   0.6442E-03
   3   4  32      417.96      426.06       10.04 o   0.7964E-03
  -1   5  32      549.48      521.62       15.09 o   0.5631E-03
   0   5  32       48.03       44.43        4.72 o   0.8451E-02
   1   5  32      475.57      520.39       16.99 o   0.5737E-03
   0   1  33      502.54      549.10        7.74 o   0.6151E-03
   1   1  33        8.70        3.40        2.68 o   0.5288E-01
  -1   2  33      215.82      203.52        6.05 o   0.1820E-02
   0   2  33      123.56       99.61        5.72 o   0.3762E-02
   1   2  33      257.14      246.79        6.60 o   0.1473E-02
   2   2  33      677.19      629.17       11.52 o   0.4713E-03
  -2   3  33       97.19       97.75        6.60 o   0.3922E-02
  -1   3  33       77.81       78.12        4.50 o   0.5310E-02
   0   3  33       37.35       40.73        3.96 o   0.1063E-01
   1   3  33       82.55       80.62        5.28 o   0.4961E-02
   2   3  33      117.68      107.23        8.87 o   0.3117E-02
