# Supplementary material for: Structure–property relations of a unique and systematic dataset of 19 isostructural multicomponent apremilast forms
Source: IUCrJ. 2022 Jun 15;9(Pt 4):508–15. doi: 10.1107/S2052252522005577 (PMC9252161; doi:10.1107/S2052252522005577)
Supplement: Supplementary file 13 [file m-09-00508-sup13.hkl]

data_apremilastmetaxylene
#  xcalibur in  C:\Users\E0338268\D  At  9:
_audit_creation_date        "19-01-18"
_audit_creation_method      CRYSTALS 

_cell_length_a                    12.96960(10)
_cell_angle_alpha                 90
_cell_length_b                    12.96960(10)
_cell_angle_beta                  90
_cell_length_c                    29.24990(10)
_cell_angle_gamma                 90
loop_
 _symmetry_equiv_pos_as_xyz
 'x,y,z'
 '-y+1/2,x+1/2,z+1/4'
 '-x,-y,z+1/2'
 'y+1/2,-x+1/2,z+3/4'
 '-x+1/2,y+1/2,-z+1/4'
 'y,x,-z'
 'x+1/2,-y+1/2,-z+3/4'
 '-y,-x,-z+1/2'

# NOTE FO on scale of Fc,      0.31066
# Status flags: 
#    o - used in refinement 
#    < - excluded by I/sigmaI cutoff 
#    l - excluded at low resolution  
#    h - excluded at high resolution  
#    x - excluded for another reason  

loop_
_refln_index_h
_refln_index_k
_refln_index_l
_refln_F_squared_meas
_refln_F_squared_calc
_refln_F_squared_sigma
_refln_observed_status
_refln_refinement_weight
   1   1   0    10020.22    11167.69       72.16 o   0.8339E-05
   0   2   0      457.22      446.16       10.42 o   0.3389E-03
   1   2   0    22719.58    25336.67       88.34 o   0.2454E-05
   2   2   0    15901.17    17695.80       98.08 o   0.4228E-05
   1   3   0      340.31      346.32        6.15 o   0.4537E-03
   2   3   0    13400.54    14265.04       56.14 o   0.5864E-05
   3   3   0       23.95       36.71        3.86 o   0.4627E-02
   0   4   0     5916.13     5911.57       47.51 o   0.1879E-04
   1   4   0      549.97      614.63        8.80 o   0.2593E-03
   2   4   0      588.74      551.02        9.43 o   0.2714E-03
   3   4   0     8215.79     8449.20       43.19 o   0.1212E-04
   4   4   0    16906.09    16272.89       87.83 o   0.4490E-05
   1   5   0      522.04      523.82        9.15 o   0.2934E-03
   2   5   0       70.71       50.44        3.54 o   0.2736E-02
   3   5   0       26.86       18.81        2.59 o   0.7201E-02
   4   5   0     3575.85     3478.68       23.82 o   0.3664E-04
   5   5   0     3263.06     3130.71       40.76 o   0.3943E-04
   0   6   0       26.04        0.71        3.81 o   0.1416E-01
   1   6   0     2996.47     2816.93       22.71 o   0.4618E-04
   2   6   0     8848.61     8405.20       44.97 o   0.1175E-04
   3   6   0       41.97       46.62        3.58 o   0.3467E-02
   4   6   0      211.25      211.18        8.14 o   0.7242E-03
   5   6   0      891.56      776.47       11.02 o   0.1853E-03
   6   6   0     8225.75     7613.30       44.45 o   0.1324E-04
   1   7   0     1050.42      845.57       13.41 o   0.1629E-03
   2   7   0     3047.09     3029.17       26.33 o   0.4314E-04
   3   7   0       31.54       10.86        2.91 o   0.8528E-02
   4   7   0     1167.95     1182.78       12.75 o   0.1254E-03
   5   7   0      380.28      444.41        6.60 o   0.3677E-03
   6   7   0     2236.56     2259.98       16.48 o   0.6163E-04
   7   7   0      528.68      547.28       11.86 o   0.2788E-03
   0   8   0    13271.02    12744.72       64.57 o   0.6517E-05
   1   8   0       41.98       18.44        2.67 o   0.5921E-02
   2   8   0      253.70      199.02        4.73 o   0.7268E-03
   3   8   0      159.71      141.49        3.89 o   0.1075E-02
   4   8   0      481.60      454.20        7.47 o   0.3350E-03
   5   8   0     2100.29     1939.64       17.50 o   0.7036E-04
   6   8   0      202.21      206.71        5.46 o   0.7642E-03
   7   8   0     1048.43     1023.15       12.16 o   0.1444E-03
   8   8   0     4973.16     5154.23       39.86 o   0.2285E-04
   1   9   0      197.23      169.86        4.85 o   0.8799E-03
   2   9   0      138.68      189.70        4.03 o   0.9174E-03
   3   9   0       55.86       57.08        2.92 o   0.2791E-02
   4   9   0      554.32      554.94        8.45 o   0.2769E-03
   5   9   0     1607.19     1671.08       15.60 o   0.8682E-04
   6   9   0       11.11        0.04        2.95 o   0.3160E-01
   7   9   0      139.98       20.02        5.49 o   0.2505E-02
   8   9   0      395.52      376.06        8.25 o   0.4033E-03
   9   9   0     4716.42     5056.35       40.90 o   0.2368E-04
   0  10   0      345.78      284.63       11.48 o   0.4892E-03
   1  10   0      216.26      178.65        5.36 o   0.8213E-03
   2  10   0      752.84      702.46        9.51 o   0.2118E-03
   3  10   0      601.42      486.62        9.23 o   0.2917E-03
   4  10   0      221.83      193.89        5.95 o   0.7672E-03
   5  10   0       71.67       68.05        4.17 o   0.2244E-02
   6  10   0      165.96       92.48        6.04 o   0.1314E-02
   7  10   0     1036.58      966.71       14.93 o   0.1490E-03
   8  10   0      944.70      999.45       13.49 o   0.1511E-03
   9  10   0        2.85        1.50        2.68 o   0.5215E-01
  10  10   0     2630.48     2443.96       38.85 o   0.5111E-04
   1  11   0      650.59      661.38       10.44 o   0.2307E-03
   2  11   0       99.42       90.15        4.39 o   0.1677E-02
   3  11   0     6797.76     6745.34       32.65 o   0.1618E-04
   4  11   0       77.98       51.20        4.08 o   0.2581E-02
   5  11   0     2719.14     2877.23       21.70 o   0.4723E-04
   6  11   0       19.44        0.36        3.00 o   0.1985E-01
   7  11   0      770.89      815.73       11.87 o   0.1876E-03
   8  11   0      546.61      601.39        9.29 o   0.2619E-03
   9  11   0       21.74       33.63        2.91 o   0.5226E-02
  10  11   0      550.54      538.24       11.56 o   0.2782E-03
   0  12   0     1297.70     1153.24       19.00 o   0.1198E-03
   1  12   0       14.44       11.19        2.64 o   0.1216E-01
   2  12   0     1117.35     1126.50       13.44 o   0.1313E-03
   3  12   0      621.77      620.54        9.74 o   0.2455E-03
   4  12   0     1241.95     1351.82       13.05 o   0.1114E-03
   5  12   0       32.98       19.72        3.11 o   0.6272E-02
   6  12   0       84.15       92.28        4.11 o   0.1751E-02
   7  12   0      321.19      344.87        7.02 o   0.4609E-03
   8  12   0       15.87       38.51        2.48 o   0.5080E-02
   9  12   0       15.87        4.01        2.70 o   0.1763E-01
   1  13   0      123.24      101.48        4.50 o   0.1438E-02
   2  13   0      148.79      159.15        4.94 o   0.1006E-02
   3  13   0       30.96       15.10        2.90 o   0.7505E-02
   4  13   0     7002.78     6959.70       36.77 o   0.1547E-04
   5  13   0       39.41       12.68        3.15 o   0.6993E-02
   6  13   0       67.37       80.96        3.75 o   0.2057E-02
   7  13   0       48.87       50.98        3.12 o   0.3135E-02
   8  13   0      703.05      708.17       11.86 o   0.2130E-03
   0  14   0      756.15      782.60       15.83 o   0.1900E-03
   1  14   0       23.07       22.42        2.81 o   0.6812E-02
   2  14   0     1791.53     1839.14       16.43 o   0.7772E-04
   3  14   0      641.30      739.45       10.18 o   0.2148E-03
   4  14   0      234.03      232.09        7.62 o   0.6611E-03
   5  14   0     1322.27     1393.85       16.57 o   0.1053E-03
   6  14   0      126.68      120.25        5.47 o   0.1265E-02
   1  15   0      413.68      485.39        8.20 o   0.3341E-03
   2  15   0      199.74      242.00        6.73 o   0.6815E-03
   3  15   0      280.79      295.16        8.15 o   0.5300E-03
   4  15   0       91.39       54.57        5.51 o   0.2254E-02
   0   1   1    19025.28    20394.89       68.22 o   0.3412E-05
   1   1   1       56.12       51.88        2.37 o   0.3004E-02
  -1   2   1      267.29      219.63        5.49 o   0.6668E-03
   0   2   1     6373.31     6721.83       37.08 o   0.1664E-04
   1   2   1      335.63      284.16        6.69 o   0.5174E-03
   2   2   1     2134.91     1955.41       17.81 o   0.6953E-04
  -2   3   1     3975.55     4261.90       24.64 o   0.2992E-04
  -1   3   1     2229.18     2426.30       16.07 o   0.5857E-04
   0   3   1    12212.74    12556.11       53.40 o   0.6949E-05
   1   3   1     2408.94     2595.27       18.18 o   0.5388E-04
   2   3   1     4199.02     4413.36       26.97 o   0.2837E-04
   3   3   1     1292.01     1435.26       13.74 o   0.1052E-03
  -3   4   1     7986.42     7960.11       40.03 o   0.1298E-04
  -2   4   1      441.39      463.85        8.30 o   0.3388E-03
  -1   4   1     2983.48     3215.34       20.62 o   0.4203E-04
   0   4   1     9453.50    10008.93       44.44 o   0.9751E-05
   1   4   1     3016.23     3276.92       22.57 o   0.4110E-04
   2   4   1      436.98      456.29        7.63 o   0.3450E-03
   3   4   1     7745.66     7772.36       38.76 o   0.1345E-04
   4   4   1     9489.15     9055.91       43.99 o   0.1067E-04
  -4   5   1     6810.67     6577.49       33.56 o   0.1653E-04
  -3   5   1      375.85      351.37        7.96 o   0.4309E-03
  -2   5   1      753.39      753.66       10.23 o   0.2014E-03
  -1   5   1      369.12      360.21        7.49 o   0.4280E-03
   0   5   1      257.36      338.51        7.05 o   0.5002E-03
   1   5   1      408.28      395.95        9.00 o   0.3847E-03
   2   5   1      673.33      689.23       10.00 o   0.2227E-03
   3   5   1      441.38      420.51        6.98 o   0.3642E-03
   4   5   1     6544.65     6351.87       36.07 o   0.1727E-04
   5   5   1     2395.38     2424.09       20.11 o   0.5665E-04
  -5   6   1     3789.23     3832.50       22.55 o   0.3328E-04
  -4   6   1      304.17      267.21        8.31 o   0.5503E-03
  -3   6   1     1396.71     1249.65       17.60 o   0.1112E-03
  -2   6   1     2808.59     2828.69       21.37 o   0.4736E-04
  -1   6   1     1818.33     1626.51       16.92 o   0.8437E-04
   0   6   1       59.45        0.76        3.75 o   0.7182E-02
   1   6   1     1924.06     1684.90       18.93 o   0.8008E-04
   2   6   1     2943.62     2947.53       21.75 o   0.4505E-04
   3   6   1     1236.64     1121.55       16.46 o   0.1257E-03
   4   6   1      270.08      244.39        8.76 o   0.6040E-03
   5   6   1     4123.88     4142.51       23.96 o   0.3018E-04
   6   6   1     1554.12     1620.43       12.34 o   0.9056E-04
  -6   7   1     1921.14     1972.22       15.21 o   0.7226E-04
  -5   7   1      569.51      551.34        8.20 o   0.2761E-03
  -4   7   1      870.40      945.44        9.71 o   0.1639E-03
  -3   7   1     2239.04     2214.95       19.60 o   0.6216E-04
  -2   7   1     1231.25     1128.79       17.13 o   0.1251E-03
  -1   7   1      371.03      408.43        9.14 o   0.3876E-03
   0   7   1     1149.53     1105.50       14.51 o   0.1314E-03
   1   7   1      309.55      332.16        6.93 o   0.4797E-03
   2   7   1     1263.17     1133.45       16.97 o   0.1236E-03
   3   7   1     2381.15     2373.33       20.53 o   0.5760E-04
   4   7   1      765.44      842.30        9.46 o   0.1857E-03
   5   7   1      575.54      555.05        7.57 o   0.2746E-03
   6   7   1     1992.74     1986.39       15.59 o   0.7088E-04
   7   7   1      215.43       86.02        5.51 o   0.1208E-02
  -7   8   1     1103.03     1079.44       13.03 o   0.1361E-03
  -6   8   1      138.72      130.28        4.73 o   0.1182E-02
  -5   8   1     2549.08     2452.91       18.93 o   0.5487E-04
  -4   8   1      993.65     1009.70       10.33 o   0.1493E-03
  -3   8   1      997.13     1024.84        9.57 o   0.1479E-03
  -2   8   1     1019.09     1002.34        9.69 o   0.1491E-03
  -1   8   1      493.36      415.07        7.08 o   0.3522E-03
   0   8   1      310.80      248.47        5.88 o   0.5812E-03
   1   8   1      542.32      449.09        7.71 o   0.3223E-03
   2   8   1     1140.00     1096.73        9.95 o   0.1345E-03
   3   8   1     1014.50     1024.49        9.94 o   0.1469E-03
   4   8   1     1143.78     1125.66       11.96 o   0.1310E-03
   5   8   1     2371.43     2281.35       17.55 o   0.5967E-04
   6   8   1      165.42      152.65        4.86 o   0.1004E-02
   7   8   1     1000.25      985.27       11.57 o   0.1508E-03
   8   8   1      217.03       44.37        6.14 o   0.1501E-02
  -8   9   1      538.94      582.43        9.61 o   0.2689E-03
  -7   9   1     1942.65     1907.55       19.78 o   0.7285E-04
  -6   9   1       82.81       80.85        4.17 o   0.1926E-02
  -5   9   1      242.21      193.34        6.26 o   0.7438E-03
  -4   9   1     2207.44     2338.25       16.90 o   0.6028E-04
  -3   9   1      742.45      748.44        8.81 o   0.2043E-03
  -2   9   1      103.51      109.81        3.40 o   0.1475E-02
  -1   9   1     1032.44     1137.34       10.64 o   0.1353E-03
   0   9   1       54.69       41.49        2.97 o   0.3438E-02
   1   9   1      928.16     1022.57        9.69 o   0.1517E-03
   2   9   1       87.66       98.00        3.18 o   0.1682E-02
   3   9   1      743.59      762.37        9.39 o   0.2012E-03
   4   9   1     2239.43     2406.41       17.42 o   0.5861E-04
   5   9   1      230.99      183.41        6.20 o   0.7824E-03
   6   9   1      109.47      105.68        4.55 o   0.1469E-02
   7   9   1     1820.12     1834.56       17.92 o   0.7713E-04
   8   9   1      645.23      688.97       10.19 o   0.2252E-03
   9   9   1     1082.46      965.35       13.18 o   0.1477E-03
  -9  10   1      114.11      105.78        4.99 o   0.1435E-02
  -8  10   1      128.30      119.86        5.15 o   0.1273E-02
  -7  10   1     2055.32     2107.34       21.03 o   0.6615E-04
  -6  10   1     1598.18     1641.88       17.39 o   0.8759E-04
  -5  10   1      108.90      105.41        4.78 o   0.1463E-02
  -4  10   1      251.27      265.86        6.27 o   0.5981E-03
  -3  10   1      801.39      799.09       10.03 o   0.1892E-03
  -2  10   1     2622.30     2651.13       17.61 o   0.5137E-04
  -1  10   1     1110.97     1195.64       12.20 o   0.1267E-03
   0  10   1       44.41       31.47        3.49 o   0.4326E-02
   1  10   1     1133.45     1229.14       12.33 o   0.1233E-03
   2  10   1     2662.02     2693.29       18.45 o   0.5040E-04
   3  10   1      797.34      805.72       10.37 o   0.1882E-03
   4  10   1      266.12      280.23        6.32 o   0.5665E-03
   5  10   1       62.23       65.99        3.87 o   0.2408E-02
   6  10   1     1464.84     1528.03       17.10 o   0.9517E-04
   7  10   1     2224.61     2289.79       21.03 o   0.6047E-04
   8  10   1      120.17      118.67        5.05 o   0.1311E-02
   9  10   1      128.17      111.96        5.00 o   0.1330E-02
  10  10   1      168.20       72.30        6.56 o   0.1456E-02
 -10  11   1      149.68       78.15        6.46 o   0.1485E-02
  -9  11   1       66.35       61.63        3.80 o   0.2470E-02
  -8  11   1      182.89      189.26        5.56 o   0.8378E-03
  -7  11   1       13.56        6.45        2.91 o   0.1590E-01
  -6  11   1      325.06      314.60        7.84 o   0.4857E-03
  -5  11   1      182.24      118.10        5.77 o   0.1113E-02
  -4  11   1       92.90      109.13        4.23 o   0.1515E-02
  -3  11   1      655.15      552.50        9.29 o   0.2606E-03
  -2  11   1      247.53      243.53        6.23 o   0.6380E-03
  -1  11   1      507.76      530.16        9.32 o   0.2932E-03
   0  11   1      308.23      266.35        7.62 o   0.5523E-03
   1  11   1      512.76      539.87        8.70 o   0.2896E-03
   2  11   1      242.07      229.84        5.70 o   0.6706E-03
   3  11   1      684.97      568.02        9.69 o   0.2512E-03
   4  11   1      124.84      138.17        5.03 o   0.1170E-02
   5  11   1      170.84      105.50        6.01 o   0.1213E-02
   6  11   1      389.12      367.49        8.38 o   0.4111E-03
   7  11   1       37.29       23.78        3.57 o   0.5341E-02
   8  11   1      162.96      177.84        5.34 o   0.9080E-03
   9  11   1       58.55       63.93        3.83 o   0.2510E-02
  10  11   1      178.09      118.09        6.52 o   0.1111E-02
  -9  12   1       59.85       67.43        3.50 o   0.2423E-02
  -8  12   1      238.29      249.49        6.21 o   0.6358E-03
  -7  12   1      124.14      112.03        4.61 o   0.1353E-02
  -6  12   1       29.42       36.11        2.87 o   0.4600E-02
  -5  12   1      173.43      213.89        5.40 o   0.7824E-03
  -4  12   1     1343.29     1380.15       14.24 o   0.1065E-03
  -3  12   1      553.17      485.08        9.42 o   0.3014E-03
  -2  12   1      648.83      591.33       10.84 o   0.2484E-03
  -1  12   1      167.22      143.86        5.24 o   0.1035E-02
   0  12   1     4013.70     4105.55       24.77 o   0.3066E-04
   1  12   1      192.56      156.78        5.70 o   0.9271E-03
   2  12   1      657.98      592.99        9.79 o   0.2480E-03
   3  12   1      519.24      442.41        8.58 o   0.3288E-03
   4  12   1     1372.61     1428.31       14.25 o   0.1031E-03
   5  12   1      146.55      194.93        5.04 o   0.8788E-03
   6  12   1       33.77       40.92        3.12 o   0.4038E-02
   7  12   1      129.63      116.64        4.72 o   0.1297E-02
   8  12   1      265.65      276.15        6.80 o   0.5708E-03
   9  12   1       76.25       74.14        4.35 o   0.2079E-02
  -8  13   1       52.07       56.96        3.37 o   0.2831E-02
  -7  13   1       21.27       18.45        2.50 o   0.7996E-02
  -6  13   1      320.16      340.15        7.51 o   0.4648E-03
  -5  13   1      556.16      555.15        9.81 o   0.2748E-03
  -4  13   1      834.57      773.99       11.43 o   0.1894E-03
  -3  13   1      280.31      261.73        6.73 o   0.5797E-03
  -2  13   1       53.59       50.70        3.32 o   0.3036E-02
  -1  13   1       85.43       34.03        4.01 o   0.3010E-02
   0  13   1       32.36       34.47        2.86 o   0.4645E-02
   1  13   1       79.09       31.89        3.88 o   0.3234E-02
   2  13   1       67.33       65.32        3.69 o   0.2376E-02
   3  13   1      275.17      262.03        6.46 o   0.5842E-03
   4  13   1      740.55      696.57       10.80 o   0.2127E-03
   5  13   1      631.16      630.84        9.82 o   0.2415E-03
   6  13   1      325.74      341.18        7.33 o   0.4619E-03
   7  13   1       22.42       14.14        2.55 o   0.9097E-02
   8  13   1       50.55       59.88        3.79 o   0.2738E-02
  -6  14   1      448.86      534.69        9.81 o   0.3012E-03
  -5  14   1       49.28       32.96        3.64 o   0.4017E-02
  -4  14   1      138.54      150.20        6.10 o   0.1058E-02
  -3  14   1      227.56      247.34        6.73 o   0.6452E-03
  -2  14   1      113.34       83.95        4.33 o   0.1674E-02
  -1  14   1      507.21      543.53        8.78 o   0.2889E-03
   0  14   1     1087.31     1207.91       12.94 o   0.1263E-03
   1  14   1      498.81      533.15        8.72 o   0.2945E-03
   2  14   1      131.40      113.31        4.72 o   0.1315E-02
   3  14   1      279.59      297.32        7.16 o   0.5322E-03
   4  14   1      106.26      127.17        5.53 o   0.1290E-02
   5  14   1       51.52       36.36        3.82 o   0.3720E-02
   6  14   1      404.98      471.91        9.85 o   0.3390E-03
  -4  15   1      818.97      923.71       15.17 o   0.1659E-03
  -3  15   1       81.91       94.34        4.84 o   0.1721E-02
  -2  15   1      110.67      139.62        4.72 o   0.1206E-02
  -1  15   1       38.53       39.59        2.74 o   0.4005E-02
   0  15   1      141.37      156.10        4.50 o   0.1042E-02
   1  15   1       51.22       48.14        3.02 o   0.3197E-02
   2  15   1       83.52       97.03        4.54 o   0.1684E-02
   3  15   1      124.27      139.12        5.35 o   0.1162E-02
   4  15   1      834.95      937.37       16.75 o   0.1618E-03
   0   1   2     2919.93     3097.03       17.13 o   0.4387E-04
   1   1   2     3910.89     4452.69       22.23 o   0.2913E-04
  -1   2   2    18353.35    19959.88       68.82 o   0.3554E-05
   0   2   2       21.59        6.06        1.95 o   0.1377E-01
   1   2   2    18009.75    19692.50       73.24 o   0.3630E-05
   2   2   2    21308.44    22581.01       77.98 o   0.2882E-05
  -2   3   2    14607.69    14770.53       58.64 o   0.5426E-05
  -1   3   2    24634.12    26443.86       84.61 o   0.2250E-05
   0   3   2     6627.72     7209.51       32.45 o   0.1548E-04
   1   3   2    23669.87    25606.92       89.14 o   0.2374E-05
   2   3   2    14780.28    14862.87       64.76 o   0.5340E-05
   3   3   2    15810.04    16020.57       62.59 o   0.4802E-05
  -3   4   2      728.84      745.00       10.08 o   0.2054E-03
  -2   4   2      453.12      386.02        8.10 o   0.3783E-03
  -1   4   2      746.93      771.34        9.89 o   0.1990E-03
   0   4   2       12.81        0.08        2.38 o   0.3102E-01
   1   4   2      720.39      769.98       10.77 o   0.2010E-03
   2   4   2      481.56      416.67        7.89 o   0.3529E-03
   3   4   2      720.83      719.65       10.56 o   0.2107E-03
   4   4   2      188.75      286.77        5.30 o   0.6183E-03
  -4   5   2     3440.95     3484.03       23.25 o   0.3723E-04
  -3   5   2    14231.03    13746.49       55.01 o   0.5906E-05
  -2   5   2     3291.83     3332.06       22.46 o   0.3926E-04
  -1   5   2     3875.93     3654.55       25.01 o   0.3408E-04
   0   5   2     1550.01     1644.19       14.68 o   0.8935E-04
   1   5   2     3896.05     3714.25       25.29 o   0.3357E-04
   2   5   2     3426.82     3476.91       22.71 o   0.3738E-04
   3   5   2    13510.20    13078.43       50.40 o   0.6376E-05
   4   5   2     3353.65     3394.35       23.30 o   0.3837E-04
   5   5   2      112.32       75.56        4.55 o   0.1774E-02
  -5   6   2     1813.52     1843.29       12.88 o   0.7793E-04
  -4   6   2      125.23      120.81        5.23 o   0.1277E-02
  -3   6   2     3144.67     3112.22       25.14 o   0.4186E-04
  -2   6   2     1729.36     1498.62       18.27 o   0.9051E-04
  -1   6   2     1789.51     1843.57       16.92 o   0.7756E-04
   0   6   2      103.95      111.00        4.68 o   0.1437E-02
   1   6   2     1504.49     1589.78       14.24 o   0.9250E-04
   2   6   2     1730.79     1502.17       15.95 o   0.9098E-04
   3   6   2     2867.47     2902.10       22.65 o   0.4597E-04
   4   6   2       97.71      103.19        5.22 o   0.1533E-02
   5   6   2     1823.35     1844.36       15.76 o   0.7724E-04
   6   6   2      508.08      538.15        6.74 o   0.2932E-03
  -6   7   2      961.82      979.01       10.70 o   0.1540E-03
  -5   7   2     1385.95     1389.34       12.31 o   0.1054E-03
  -4   7   2     1074.99     1030.83       10.24 o   0.1433E-03
  -3   7   2      762.80      785.22        9.75 o   0.1952E-03
  -2   7   2      463.92      380.02       10.73 o   0.3719E-03
  -1   7   2      464.64      393.06       10.20 o   0.3655E-03
   0   7   2      200.15      198.73        6.69 o   0.7794E-03
   1   7   2      444.75      359.90        8.37 o   0.3975E-03
   2   7   2      491.53      403.86        9.63 o   0.3534E-03
   3   7   2      774.76      798.77        9.99 o   0.1917E-03
   4   7   2     1009.03      968.85       10.70 o   0.1528E-03
   5   7   2     1565.77     1552.83       12.00 o   0.9321E-04
   6   7   2      923.22      943.82       10.35 o   0.1604E-03
   7   7   2     5002.33     4909.75       27.52 o   0.2421E-04
  -7   8   2     2650.74     2673.08       21.60 o   0.5047E-04
  -6   8   2      867.87      875.38       12.08 o   0.1716E-03
  -5   8   2       61.46       47.31        3.14 o   0.3030E-02
  -4   8   2     3247.90     3296.47       18.81 o   0.4000E-04
  -3   8   2      198.12      162.81        4.39 o   0.9060E-03
  -2   8   2     1176.04     1093.13       10.20 o   0.1330E-03
  -1   8   2     1009.77      967.52       10.79 o   0.1526E-03
   0   8   2      589.85      564.58        8.00 o   0.2685E-03
   1   8   2      979.45      944.91        9.72 o   0.1574E-03
   2   8   2     1140.11     1064.90        9.64 o   0.1372E-03
   3   8   2      219.60      176.35        4.92 o   0.8261E-03
   4   8   2     3162.63     3210.16       19.86 o   0.4119E-04
   5   8   2       89.25       79.02        3.48 o   0.1920E-02
   6   8   2      920.31      913.94       10.82 o   0.1640E-03
   7   8   2     2750.11     2799.94       20.47 o   0.4817E-04
   8   8   2     2421.84     2287.53       19.42 o   0.5889E-04
  -8   9   2      197.02      195.38        6.15 o   0.7947E-03
  -7   9   2      822.05      876.32       12.73 o   0.1740E-03
  -6   9   2      194.04      156.28        6.07 o   0.9209E-03
  -5   9   2      219.77      217.97        5.89 o   0.7146E-03
  -4   9   2      850.43      865.91       10.39 o   0.1751E-03
  -3   9   2      476.89      478.40        7.25 o   0.3243E-03
  -2   9   2      699.67      731.53        8.06 o   0.2124E-03
  -1   9   2      478.92      365.05        7.00 o   0.3857E-03
   0   9   2      371.42      313.29        6.32 o   0.4701E-03
   1   9   2      473.41      358.55        7.13 o   0.3914E-03
   2   9   2      730.62      761.55        8.64 o   0.2031E-03
   3   9   2      461.96      478.39        7.81 o   0.3269E-03
   4   9   2      759.36      771.00       10.47 o   0.1972E-03
   5   9   2      167.41      165.02        5.28 o   0.9437E-03
   6   9   2      185.21      143.20        5.79 o   0.9907E-03
   7   9   2      870.85      925.20       11.51 o   0.1652E-03
   8   9   2      214.16      205.83        5.95 o   0.7484E-03
   9   9   2      442.56      379.10        8.78 o   0.3836E-03
  -9  10   2      697.13      709.31       10.83 o   0.2144E-03
  -8  10   2      366.51      328.21        8.33 o   0.4514E-03
  -7  10   2      698.85      671.82       12.35 o   0.2207E-03
  -6  10   2      591.50      567.01       11.02 o   0.2636E-03
  -5  10   2      129.23      111.99        4.83 o   0.1330E-02
  -4  10   2      205.99      151.95        5.41 o   0.9218E-03
  -3  10   2     2124.71     2131.39       16.06 o   0.6564E-04
  -2  10   2      506.49      533.97        7.95 o   0.2939E-03
  -1  10   2       78.51       82.72        3.74 o   0.1938E-02
   0  10   2      202.68      213.32        5.21 o   0.7488E-03
   1  10   2       83.65       87.70        3.55 o   0.1832E-02
   2  10   2      383.25      387.34        7.08 o   0.4027E-03
   3  10   2     2212.87     2202.38       18.06 o   0.6284E-04
   4  10   2      180.63      138.43        5.66 o   0.1023E-02
   5  10   2      129.83      108.40        5.13 o   0.1349E-02
   6  10   2      587.33      552.47       10.67 o   0.2693E-03
   7  10   2      674.50      651.26       11.65 o   0.2290E-03
   8  10   2      392.09      361.04        7.79 o   0.4162E-03
   9  10   2      673.55      691.77       11.00 o   0.2205E-03
  10  10   2      511.50      596.30       10.51 o   0.2676E-03
 -10  11   2      426.49      415.18        9.60 o   0.3651E-03
  -9  11   2        8.27       14.57        2.31 o   0.1209E-01
  -8  11   2      212.28      208.59        5.97 o   0.7439E-03
  -7  11   2      292.35      299.26        7.23 o   0.5223E-03
  -6  11   2      872.55      831.02       12.77 o   0.1768E-03
  -5  11   2     1115.21     1088.56       13.03 o   0.1348E-03
  -4  11   2      587.84      589.05        9.16 o   0.2598E-03
  -3  11   2      410.05      414.40        7.54 o   0.3751E-03
  -2  11   2     1404.04     1424.24       14.29 o   0.1025E-03
  -1  11   2      476.98      497.01        8.77 o   0.3132E-03
   0  11   2       18.01        2.94        2.75 o   0.1763E-01
   1  11   2      463.11      476.19        8.35 o   0.3263E-03
   2  11   2     1353.16     1382.41       13.18 o   0.1064E-03
   3  11   2      372.91      390.67        7.34 o   0.4032E-03
   4  11   2      576.37      591.33        9.64 o   0.2603E-03
   5  11   2     1141.26     1131.13       14.19 o   0.1296E-03
   6  11   2      900.06      844.70       12.62 o   0.1730E-03
   7  11   2      319.76      332.29        7.84 o   0.4709E-03
   8  11   2      259.33      251.27        6.52 o   0.6129E-03
   9  11   2       17.19       20.98        3.28 o   0.7533E-02
  10  11   2      436.31      415.13        9.81 o   0.3618E-03
  -9  12   2      395.99      413.23        8.39 o   0.3780E-03
  -8  12   2       47.92       34.10        3.17 o   0.4027E-02
  -7  12   2      403.62      375.49        8.02 o   0.4011E-03
  -6  12   2      413.33      430.00        7.72 o   0.3643E-03
  -5  12   2      291.07      292.28        7.28 o   0.5312E-03
  -4  12   2      253.70      128.79        6.32 o   0.9092E-03
  -3  12   2      390.88      363.37        8.03 o   0.4147E-03
  -2  12   2      219.49      198.75        6.61 o   0.7534E-03
  -1  12   2     1947.14     2004.25       17.93 o   0.7054E-04
   0  12   2      177.16       94.82        5.48 o   0.1270E-02
   1  12   2     1954.80     1992.39       16.78 o   0.7095E-04
   2  12   2      177.63      163.85        5.59 o   0.9260E-03
   3  12   2      408.27      392.10        7.58 o   0.3897E-03
   4  12   2      225.16      105.61        6.42 o   0.1059E-02
   5  12   2      275.05      285.75        6.46 o   0.5529E-03
   6  12   2      399.40      409.29        8.38 o   0.3794E-03
   7  12   2      367.78      347.36        7.22 o   0.4380E-03
   8  12   2       53.33       41.11        3.37 o   0.3451E-02
   9  12   2      364.94      381.35        9.27 o   0.4072E-03
  -8  13   2      550.91      566.70       11.09 o   0.2693E-03
  -7  13   2      723.62      749.33       10.72 o   0.2041E-03
  -6  13   2      261.44      288.50        6.34 o   0.5581E-03
  -5  13   2      263.39      287.27        7.51 o   0.5544E-03
  -4  13   2       40.61       23.98        3.35 o   0.5185E-02
  -3  13   2      971.16      999.91       11.31 o   0.1509E-03
  -2  13   2      129.73       96.52        4.43 o   0.1457E-02
  -1  13   2     2104.92     2055.83       16.88 o   0.6746E-04
   0  13   2      437.47      390.70        8.03 o   0.3795E-03
   1  13   2     1921.68     1887.31       16.86 o   0.7426E-04
   2  13   2      107.16       78.38        4.05 o   0.1782E-02
   3  13   2      929.73      994.19       10.98 o   0.1539E-03
   4  13   2       43.51       25.63        2.93 o   0.4926E-02
   5  13   2      286.54      327.31        6.51 o   0.4975E-03
   6  13   2      283.54      285.85        6.83 o   0.5453E-03
   7  13   2      707.80      750.53       10.30 o   0.2058E-03
   8  13   2      542.62      578.60       11.18 o   0.2666E-03
  -6  14   2      412.95      451.14        9.37 o   0.3490E-03
  -5  14   2      216.11      207.77        6.61 o   0.7358E-03
  -4  14   2      291.52      332.61        7.60 o   0.4847E-03
  -3  14   2      259.16      258.45        7.08 o   0.5995E-03
  -2  14   2      293.60      277.51        6.46 o   0.5511E-03
  -1  14   2      321.94      347.57        6.87 o   0.4591E-03
   0  14   2     2103.60     2242.88       17.77 o   0.6310E-04
   1  14   2      306.83      330.92        6.75 o   0.4825E-03
   2  14   2      324.18      307.37        7.24 o   0.4956E-03
   3  14   2      239.52      240.31        6.69 o   0.6476E-03
   4  14   2      339.40      354.14        8.46 o   0.4401E-03
   5  14   2      221.73      223.82        7.02 o   0.6922E-03
   6  14   2      462.05      477.98       10.37 o   0.3217E-03
  -4  15   2       58.99       17.73        7.93 o   0.3885E-02
  -3  15   2       47.97       63.58        3.97 o   0.2655E-02
  -2  15   2      107.52      113.94        4.38 o   0.1405E-02
  -1  15   2      422.42      500.95        7.31 o   0.3258E-03
   0  15   2      156.45      182.89        4.84 o   0.9050E-03
   1  15   2      459.16      540.54        7.44 o   0.3007E-03
   2  15   2      145.51      150.99        5.23 o   0.1048E-02
   3  15   2       39.26       56.27        3.65 o   0.3068E-02
   4  15   2       51.90       14.67        6.33 o   0.4824E-02
   0   1   3    18252.46    18914.26       71.68 o   0.3763E-05
   1   1   3     3139.95     3091.95       19.17 o   0.4263E-04
  -1   2   3    19601.71    20945.98       73.93 o   0.3261E-05
   0   2   3    12128.34    12199.90       48.98 o   0.7190E-05
   1   2   3    19309.21    20701.66       78.83 o   0.3318E-05
   2   2   3     2394.77     2690.59       17.56 o   0.5258E-04
  -2   3   3    90956.60    97158.30      255.49 o   0.2259E-06
  -1   3   3    13462.86    13651.27       53.84 o   0.6120E-05
   0   3   3      873.35      905.16        9.23 o   0.1691E-03
   1   3   3    13695.24    13802.08       60.27 o   0.5979E-05
   2   3   3    93874.20    99438.06      294.83 o   0.2144E-06
   3   3   3    15306.64    15606.00       59.63 o   0.5021E-05
  -3   4   3      223.44       50.38        5.48 o   0.1430E-02
  -2   4   3      994.07     1024.12       11.25 o   0.1477E-03
  -1   4   3     3513.78     3704.61       23.43 o   0.3516E-04
   0   4   3      365.02      304.32        7.30 o   0.4791E-03
   1   4   3     3331.99     3558.63       23.46 o   0.3704E-04
   2   4   3     1088.23     1126.05       13.44 o   0.1329E-03
   3   4   3      206.23       40.84        5.49 o   0.1601E-02
   4   4   3     8912.87     9246.95       38.44 o   0.1083E-04
  -4   5   3      635.99      633.56        9.56 o   0.2408E-03
  -3   5   3      424.99      280.12        8.05 o   0.4709E-03
  -2   5   3     2534.79     2520.77       19.38 o   0.5392E-04
  -1   5   3     1226.54     1247.15       14.07 o   0.1183E-03
   0   5   3      180.62       30.47        5.09 o   0.1916E-02
   1   5   3     1523.27     1536.75       15.94 o   0.9394E-04
   2   5   3     2389.29     2372.90       18.62 o   0.5777E-04
   3   5   3      346.64      261.82        7.72 o   0.5340E-03
   4   5   3      774.95      701.81       10.40 o   0.2090E-03
   5   5   3       68.75       20.85        3.67 o   0.4175E-02
  -5   6   3      516.57      414.65        6.82 o   0.3469E-03
  -4   6   3      911.86      825.78       12.99 o   0.1749E-03
  -3   6   3     1574.35     1777.95       17.23 o   0.8320E-04
  -2   6   3     8036.92     7888.13       40.38 o   0.1304E-04
  -1   6   3      921.31     1030.70       12.32 o   0.1500E-03
   0   6   3     4540.77     4737.31       31.67 o   0.2578E-04
   1   6   3      994.52     1078.54       11.89 o   0.1418E-03
   2   6   3     7640.03     7537.89       37.12 o   0.1392E-04
   3   6   3     1731.42     1881.51       16.92 o   0.7731E-04
   4   6   3     1047.78      960.35       14.53 o   0.1494E-03
   5   6   3      571.63      448.18        7.92 o   0.3159E-03
   6   6   3      353.71      321.05        5.46 o   0.4730E-03
  -6   7   3     1499.42     1418.07       13.31 o   0.1006E-03
  -5   7   3     1032.82     1009.51       10.10 o   0.1476E-03
  -4   7   3     1511.26     1519.77       11.25 o   0.9612E-04
  -3   7   3      141.69       90.02        4.42 o   0.1468E-02
  -2   7   3      517.51      463.61        9.33 o   0.3182E-03
  -1   7   3     7567.33     7763.95       44.77 o   0.1350E-04
   0   7   3     1871.41     1768.46       20.14 o   0.7785E-04
   1   7   3     7469.39     7759.30       40.86 o   0.1365E-04
   2   7   3      462.19      401.22        9.13 o   0.3640E-03
   3   7   3      162.79      108.81        4.18 o   0.1248E-02
   4   7   3     1605.62     1603.78       12.34 o   0.9024E-04
   5   7   3     1238.23     1203.90       10.37 o   0.1222E-03
   6   7   3     1683.21     1595.61       13.09 o   0.8874E-04
   7   7   3     2483.66     2591.01       18.25 o   0.5329E-04
  -7   8   3     1210.04     1182.26       14.91 o   0.1229E-03
  -6   8   3     1492.78     1473.45       15.10 o   0.9761E-04
  -5   8   3      339.63      332.51        6.32 o   0.4661E-03
  -4   8   3     1602.28     1508.02       12.52 o   0.9428E-04
  -3   8   3     1881.59     1916.80       12.73 o   0.7474E-04
  -2   8   3     3424.91     3482.44       17.59 o   0.3759E-04
  -1   8   3     3724.99     3562.75       20.90 o   0.3554E-04
   0   8   3      309.23      309.08        5.51 o   0.5089E-03
   1   8   3     3852.68     3713.25       18.58 o   0.3405E-04
   2   8   3     3330.63     3391.94       16.72 o   0.3884E-04
   3   8   3     2185.68     2190.50       14.42 o   0.6387E-04
   4   8   3     1476.02     1391.14       12.79 o   0.1028E-03
   5   8   3      264.13      266.69        5.49 o   0.5905E-03
   6   8   3     1627.23     1583.84       14.51 o   0.9002E-04
   7   8   3     1233.79     1230.19       13.36 o   0.1194E-03
   8   8   3     3134.39     2968.03       23.45 o   0.4356E-04
  -8   9   3      183.55      140.96        6.09 o   0.9998E-03
  -7   9   3      864.46      898.64       13.53 o   0.1676E-03
  -6   9   3     1326.12     1399.58       15.25 o   0.1056E-03
  -5   9   3      756.77      658.00       10.06 o   0.2198E-03
  -4   9   3      752.61      805.56        9.58 o   0.1925E-03
  -3   9   3      450.82      441.15        6.97 o   0.3493E-03
  -2   9   3      751.31      774.87        8.94 o   0.1984E-03
  -1   9   3     1736.13     1808.31       13.92 o   0.8004E-04
   0   9   3     3318.08     3471.88       19.22 o   0.3805E-04
   1   9   3     1794.35     1873.09       13.64 o   0.7713E-04
   2   9   3      887.10      907.86        9.81 o   0.1674E-03
   3   9   3      435.37      425.84        7.29 o   0.3613E-03
   4   9   3      671.65      720.01        9.84 o   0.2159E-03
   5   9   3      688.96      611.02       10.09 o   0.2388E-03
   6   9   3     1456.05     1519.29       14.87 o   0.9653E-04
   7   9   3      888.68      928.90       11.57 o   0.1636E-03
   8   9   3      196.38      143.00        5.94 o   0.9675E-03
   9   9   3       81.54       74.82        4.33 o   0.2017E-02
  -9  10   3      305.02      304.52        7.30 o   0.5091E-03
  -8  10   3       81.58       91.24        4.27 o   0.1774E-02
  -7  10   3      866.89     1011.05       12.95 o   0.1546E-03
  -6  10   3     1640.99     1688.09       17.61 o   0.8505E-04
  -5  10   3      744.60      730.28        9.98 o   0.2064E-03
  -4  10   3      375.18      387.12        7.17 o   0.4051E-03
  -3  10   3     1153.16     1188.62       11.62 o   0.1258E-03
  -2  10   3     2132.39     2231.01       16.84 o   0.6322E-04
  -1  10   3      363.31      310.54        7.31 o   0.4737E-03
   0  10   3     3005.41     3131.23       19.64 o   0.4282E-04
   1  10   3      337.92      283.23        6.51 o   0.5183E-03
   2  10   3     2304.30     2400.88       17.20 o   0.5812E-04
   3  10   3     1163.38     1198.60       13.37 o   0.1240E-03
   4  10   3      296.67      319.29        7.28 o   0.4975E-03
   5  10   3      749.57      730.73       10.97 o   0.2050E-03
   6  10   3     1634.18     1646.69       16.68 o   0.8695E-04
   7  10   3      802.47      942.44       11.57 o   0.1676E-03
   8  10   3      112.70      121.38        4.50 o   0.1323E-02
   9  10   3      272.41      289.36        7.12 o   0.5473E-03
  10  10   3      481.24      390.13       10.24 o   0.3616E-03
 -10  11   3      203.16      218.77        6.80 o   0.7258E-03
  -9  11   3       44.58       46.97        3.27 o   0.3389E-02
  -8  11   3       99.00       82.90        4.41 o   0.1774E-02
  -7  11   3      482.49      482.01        9.43 o   0.3174E-03
  -6  11   3      681.47      700.32       10.90 o   0.2180E-03
  -5  11   3      876.82      825.73       11.86 o   0.1781E-03
  -4  11   3     5053.18     5113.98       26.43 o   0.2333E-04
  -3  11   3      215.78      194.83        5.73 o   0.7756E-03
  -2  11   3      250.26      280.58        6.52 o   0.5761E-03
  -1  11   3      177.91      154.33        5.60 o   0.9620E-03
   0  11   3      199.79      223.66        5.27 o   0.7284E-03
   1  11   3      147.66      130.23        4.38 o   0.1158E-02
   2  11   3      323.77      351.25        6.38 o   0.4560E-03
   3  11   3      209.03      187.77        5.57 o   0.8042E-03
   4  11   3     5083.18     5141.81       29.96 o   0.2306E-04
   5  11   3      923.99      878.12       12.79 o   0.1671E-03
   6  11   3      726.15      739.70       11.26 o   0.2052E-03
   7  11   3      588.51      583.69       10.37 o   0.2597E-03
   8  11   3       97.17       81.16        4.29 o   0.1813E-02
   9  11   3       48.03       37.67        4.27 o   0.3685E-02
  10  11   3      214.78      234.82        7.00 o   0.6788E-03
  -9  12   3       27.72       25.40        2.61 o   0.5970E-02
  -8  12   3      208.90      209.32        5.82 o   0.7464E-03
  -7  12   3      329.17      368.09        7.46 o   0.4367E-03
  -6  12   3       11.67       13.43        2.72 o   0.1158E-01
  -5  12   3      348.45      337.85        7.70 o   0.4529E-03
  -4  12   3      670.39      661.56       10.33 o   0.2287E-03
  -3  12   3     1803.68     1729.03       18.10 o   0.8069E-04
  -2  12   3      968.40      986.86       12.50 o   0.1519E-03
  -1  12   3      589.73      664.42        9.53 o   0.2384E-03
   0  12   3      108.56      126.85        4.38 o   0.1302E-02
   1  12   3      713.56      763.21        9.90 o   0.2031E-03
   2  12   3      870.45      922.95       10.79 o   0.1661E-03
   3  12   3     1754.68     1713.02       15.63 o   0.8261E-04
   4  12   3      705.22      707.59       10.18 o   0.2149E-03
   5  12   3      326.74      318.56        6.75 o   0.4843E-03
   6  12   3       13.12       11.86        2.60 o   0.1215E-01
   7  12   3      262.46      312.38        6.52 o   0.5277E-03
   8  12   3      219.52      224.24        6.74 o   0.6960E-03
   9  12   3       24.80       28.39        3.32 o   0.5611E-02
  -8  13   3      368.53      369.47        9.76 o   0.4127E-03
  -7  13   3      242.71      242.54        6.39 o   0.6417E-03
  -6  13   3      506.98      576.24        8.86 o   0.2770E-03
  -5  13   3      194.59      173.68        6.07 o   0.8616E-03
  -4  13   3      338.64      327.89        7.83 o   0.4658E-03
  -3  13   3       45.85       27.43        3.19 o   0.4598E-02
  -2  13   3     1222.97     1258.90       13.17 o   0.1178E-03
  -1  13   3       60.47       62.27        3.37 o   0.2550E-02
   0  13   3     1816.46     1893.35       15.93 o   0.7578E-04
   1  13   3       54.48       44.09        3.42 o   0.3277E-02
   2  13   3     1304.79     1329.57       13.21 o   0.1108E-03
   3  13   3       32.54       27.35        2.98 o   0.5306E-02
   4  13   3      340.48      341.32        6.92 o   0.4555E-03
   5  13   3      177.44      146.88        5.16 o   0.9978E-03
   6  13   3      457.87      527.47        8.58 o   0.3046E-03
   7  13   3      221.20      237.64        5.68 o   0.6740E-03
   8  13   3      346.74      359.25        8.94 o   0.4317E-03
  -6  14   3      159.37      124.50        5.99 o   0.1134E-02
  -5  14   3      265.81      305.62        7.23 o   0.5300E-03
  -4  14   3      262.81      272.46        7.53 o   0.5732E-03
  -3  14   3       52.56       31.54        3.88 o   0.3966E-02
  -2  14   3       31.20        0.41        2.90 o   0.1352E-01
  -1  14   3      986.43     1059.00       11.84 o   0.1439E-03
   0  14   3      120.35      117.74        4.51 o   0.1324E-02
   1  14   3      905.61      977.13       11.50 o   0.1569E-03
   2  14   3       33.69        2.14        3.07 o   0.1147E-01
   3  14   3       78.14       66.18        4.54 o   0.2203E-02
   4  14   3      274.49      292.27        6.96 o   0.5418E-03
   5  14   3      281.83      331.44        7.40 o   0.4916E-03
   6  14   3      167.10      127.97        6.37 o   0.1090E-02
  -3  15   3      364.30      463.71        9.11 o   0.3555E-03
  -2  15   3      130.32      148.65        4.72 o   0.1102E-02
  -1  15   3      531.01      624.25        8.13 o   0.2592E-03
   0  15   3       39.05       40.48        2.70 o   0.3957E-02
   1  15   3      587.11      673.75       10.15 o   0.2359E-03
   2  15   3      117.93      122.13        4.81 o   0.1296E-02
   3  15   3      354.34      446.85       10.53 o   0.3642E-03
   0   0   4    24977.45    27538.79      329.75 o   0.1756E-05
   0   1   4     1829.63     2033.18       15.23 o   0.7191E-04
   1   1   4      328.52      308.36        5.97 o   0.4966E-03
  -1   2   4     3904.11     4589.55       23.07 o   0.2840E-04
   0   2   4     3795.77     4259.46       21.85 o   0.3059E-04
   1   2   4     3771.57     4468.26       22.00 o   0.2946E-04
   2   2   4     9426.48     8936.17       43.05 o   0.1083E-04
  -2   3   4    38853.46    40682.50      137.41 o   0.1069E-05
  -1   3   4    31466.35    33288.69      108.67 o   0.1519E-05
   0   3   4     9509.51     9864.03       40.72 o   0.9889E-05
   1   3   4    31705.73    33352.93      113.68 o   0.1507E-05
   2   3   4    39328.13    41094.65      129.68 o   0.1052E-05
   3   3   4      425.11      451.76        7.34 o   0.3505E-03
  -3   4   4     1943.64     1947.03       15.35 o   0.7270E-04
  -2   4   4      820.35      895.00       10.44 o   0.1734E-03
  -1   4   4      825.02      710.62       10.63 o   0.2024E-03
   0   4   4       93.94       12.21        3.87 o   0.3865E-02
   1   4   4      943.09      815.66       12.17 o   0.1748E-03
   2   4   4      896.22     1008.23       12.31 o   0.1537E-03
   3   4   4     1949.52     1932.72       16.31 o   0.7285E-04
   4   4   4     3435.85     3454.20       21.59 o   0.3757E-04
  -4   5   4     2062.65     1955.91       17.45 o   0.7047E-04
  -3   5   4     2709.80     2484.65       18.92 o   0.5315E-04
  -2   5   4     3618.31     3543.43       23.68 o   0.3597E-04
  -1   5   4      370.75      234.22        7.37 o   0.5552E-03
   0   5   4     3694.05     3921.96       23.88 o   0.3298E-04
   1   5   4      401.60      271.99        7.56 o   0.4924E-03
   2   5   4     3298.36     3236.86       22.68 o   0.4007E-04
   3   5   4     2756.04     2516.38       20.59 o   0.5213E-04
   4   5   4     1989.57     1888.79       16.58 o   0.7341E-04
   5   5   4     2923.14     2776.08       23.97 o   0.4707E-04
  -5   6   4     1128.69     1173.41       10.21 o   0.1285E-03
  -4   6   4      702.30      499.51       11.49 o   0.2668E-03
  -3   6   4     3953.35     3928.76       26.25 o   0.3190E-04
  -2   6   4      422.90      336.95        8.84 o   0.4206E-03
  -1   6   4     1830.99     1787.68       16.50 o   0.7874E-04
   0   6   4     3005.21     2686.29       22.49 o   0.4779E-04
   1   6   4     1736.87     1698.63       17.45 o   0.8305E-04
   2   6   4      385.06      315.21        7.39 o   0.4588E-03
   3   6   4     4006.74     4031.27       26.07 o   0.3110E-04
   4   6   4      751.57      543.87       11.43 o   0.2468E-03
   5   6   4     1145.43     1207.31       10.57 o   0.1251E-03
   6   6   4      954.86      912.36        9.10 o   0.1631E-03
  -6   7   4      561.25      481.73        8.53 o   0.3027E-03
  -5   7   4      266.86      202.12        5.14 o   0.7038E-03
  -4   7   4      303.68      220.63        5.09 o   0.6342E-03
  -3   7   4     4286.27     4290.98       22.19 o   0.2895E-04
  -2   7   4       15.21        2.53        2.78 o   0.2036E-01
  -1   7   4     3211.91     3279.22       23.51 o   0.4004E-04
   0   7   4      151.56      155.62        6.06 o   0.1008E-02
   1   7   4     3376.58     3424.47       26.64 o   0.3775E-04
   2   7   4       11.53       11.56        2.50 o   0.1302E-01
   3   7   4     4264.03     4243.95       20.61 o   0.2933E-04
   4   7   4      298.42      216.35        5.18 o   0.6458E-03
   5   7   4      327.81      255.00        5.64 o   0.5619E-03
   6   7   4      680.69      590.19        8.28 o   0.2474E-03
   7   7   4      962.71     1040.39       11.34 o   0.1471E-03
  -7   8   4      119.39       83.66        5.22 o   0.1615E-02
  -6   8   4     1089.98      996.39       12.37 o   0.1449E-03
  -5   8   4     1504.82     1458.08       12.74 o   0.9878E-04
  -4   8   4     2460.59     2508.45       15.97 o   0.5502E-04
  -3   8   4      151.24      108.66        3.66 o   0.1293E-02
  -2   8   4      632.07      659.24        7.78 o   0.2366E-03
  -1   8   4     3256.66     2934.04       17.85 o   0.4371E-04
   0   8   4      448.10      436.52        6.66 o   0.3531E-03
   1   8   4     3343.96     3037.94       17.03 o   0.4218E-04
   2   8   4      852.41      867.16        8.48 o   0.1762E-03
   3   8   4      112.95       78.25        3.59 o   0.1764E-02
   4   8   4     2534.11     2600.84       16.28 o   0.5291E-04
   5   8   4     1434.84     1379.89       12.84 o   0.1045E-03
   6   8   4     1143.56     1048.31       11.49 o   0.1379E-03
   7   8   4       83.63       69.50        3.86 o   0.2110E-02
   8   8   4      193.09       84.99        6.65 o   0.1260E-02
  -8   9   4      104.52      124.82        4.97 o   0.1324E-02
  -7   9   4      122.00      131.83        5.40 o   0.1212E-02
  -6   9   4      976.52     1025.23       12.72 o   0.1474E-03
  -5   9   4      160.10      164.40        4.84 o   0.9659E-03
  -4   9   4      127.62      135.51        4.25 o   0.1188E-02
  -3   9   4      195.72      164.73        4.66 o   0.9006E-03
  -2   9   4      163.13      126.71        4.54 o   0.1135E-02
  -1   9   4      275.93      268.39        5.71 o   0.5790E-03
   0   9   4     1495.94     1461.26       12.25 o   0.9883E-04
   1   9   4      237.72      240.32        4.96 o   0.6583E-03
   2   9   4      125.39      100.66        3.98 o   0.1451E-02
   3   9   4      177.69      149.40        4.75 o   0.9910E-03
   4   9   4      111.21      123.69        4.15 o   0.1320E-02
   5   9   4      157.74      162.86        4.72 o   0.9770E-03
   6   9   4     1042.20     1107.42       11.94 o   0.1369E-03
   7   9   4      159.53      158.50        5.26 o   0.9863E-03
   8   9   4      101.40      125.99        4.68 o   0.1332E-02
   9   9   4      660.65      617.42       11.07 o   0.2398E-03
  -9  10   4      260.92      230.91        6.57 o   0.6467E-03
  -8  10   4      124.09      109.65        5.06 o   0.1362E-02
  -7  10   4      416.79      352.53        9.38 o   0.4092E-03
  -6  10   4     2958.71     2996.43       22.75 o   0.4428E-04
  -5  10   4      458.05      461.03        8.02 o   0.3355E-03
  -4  10   4     3116.84     3231.62       20.82 o   0.4114E-04
  -3  10   4     2665.80     2637.89       18.06 o   0.5120E-04
  -2  10   4     1068.14     1048.58       11.87 o   0.1410E-03
  -1  10   4      179.15      137.34        4.81 o   0.1040E-02
   0  10   4      317.44      271.28        6.09 o   0.5459E-03
   1  10   4      186.61      135.81        4.70 o   0.1032E-02
   2  10   4     1127.88     1097.96       11.30 o   0.1342E-03
   3  10   4     2739.29     2674.27       19.61 o   0.5001E-04
   4  10   4     3142.14     3221.07       22.84 o   0.4097E-04
   5  10   4      410.23      430.02        7.81 o   0.3652E-03
   6  10   4     2938.09     2973.89       22.09 o   0.4471E-04
   7  10   4      344.71      301.24        7.89 o   0.4894E-03
   8  10   4       73.10       61.65        3.92 o   0.2387E-02
   9  10   4      248.14      215.44        6.87 o   0.6861E-03
  10  10   4        9.59       14.30        2.49 o   0.1192E-01
 -10  11   4       23.07       14.99        2.93 o   0.8542E-02
  -9  11   4       86.16       77.46        4.18 o   0.1944E-02
  -8  11   4      225.68      249.96        6.26 o   0.6443E-03
  -7  11   4       13.92        8.00        2.92 o   0.1433E-01
  -6  11   4      642.98      613.84       10.10 o   0.2439E-03
  -5  11   4      589.54      563.47        9.51 o   0.2672E-03
  -4  11   4      248.24      175.44        5.81 o   0.7843E-03
  -3  11   4     1401.83     1452.88       14.45 o   0.1009E-03
  -2  11   4      818.98      823.75       10.87 o   0.1833E-03
  -1  11   4      209.15      142.31        5.84 o   0.9468E-03
   0  11   4      612.66      552.44        9.10 o   0.2674E-03
   1  11   4      164.64      113.98        4.43 o   0.1204E-02
   2  11   4      848.21      844.90        9.76 o   0.1787E-03
   3  11   4     1228.36     1278.17       13.72 o   0.1161E-03
   4  11   4      272.57      192.47        6.99 o   0.7077E-03
   5  11   4      587.13      558.01       10.07 o   0.2686E-03
   6  11   4      672.56      642.77       10.86 o   0.2320E-03
   7  11   4        5.22        4.21        2.99 o   0.2716E-01
   8  11   4      179.85      210.37        5.67 o   0.7808E-03
   9  11   4       80.08       63.95        5.18 o   0.2198E-02
  10  11   4       21.47       10.27        3.13 o   0.1045E-01
  -9  12   4       22.65       23.78        2.51 o   0.6663E-02
  -8  12   4      148.48      168.75        4.94 o   0.9690E-03
  -7  12   4      694.50      715.02       10.66 o   0.2141E-03
  -6  12   4       64.89       53.24        3.84 o   0.2712E-02
  -5  12   4      123.87      120.61        4.84 o   0.1288E-02
  -4  12   4      270.71      268.95        7.01 o   0.5760E-03
  -3  12   4     1706.89     1743.69       17.20 o   0.8202E-04
  -2  12   4       24.07       19.48        2.87 o   0.7281E-02
  -1  12   4      252.12      212.59        6.51 o   0.6898E-03
   0  12   4     1063.20     1084.39       12.38 o   0.1378E-03
   1  12   4      240.31      198.43        5.65 o   0.7383E-03
   2  12   4       24.05       15.32        2.58 o   0.8433E-02
   3  12   4     1783.38     1841.71       15.78 o   0.7788E-04
   4  12   4      272.90      276.54        6.54 o   0.5660E-03
   5  12   4       97.83       97.60        4.13 o   0.1612E-02
   6  12   4       64.18       50.09        3.76 o   0.2828E-02
   7  12   4      674.87      701.43       10.20 o   0.2194E-03
   8  12   4      159.56      185.86        5.90 o   0.8790E-03
   9  12   4       27.64       28.69        3.27 o   0.5405E-02
  -8  13   4      853.23      828.35       16.05 o   0.1754E-03
  -7  13   4      634.32      622.51       10.91 o   0.2420E-03
  -6  13   4      239.32      206.58        7.06 o   0.7108E-03
  -5  13   4      699.71      738.44       11.49 o   0.2077E-03
  -4  13   4       49.11       38.89        3.57 o   0.3652E-02
  -3  13   4      139.99      128.97        4.89 o   0.1181E-02
  -2  13   4       64.75       21.07        3.51 o   0.4323E-02
  -1  13   4       20.92       27.57        2.63 o   0.6124E-02
   0  13   4      726.47      679.96       10.09 o   0.2185E-03
   1  13   4       28.12       31.41        2.75 o   0.5139E-02
   2  13   4       47.67       19.91        3.12 o   0.5297E-02
   3  13   4      143.28      143.70        4.64 o   0.1096E-02
   4  13   4       38.95       31.55        2.99 o   0.4568E-02
   5  13   4      627.96      675.82        9.76 o   0.2307E-03
   6  13   4      221.48      190.31        5.85 o   0.7782E-03
   7  13   4      580.55      586.37        9.13 o   0.2620E-03
   8  13   4      778.24      743.71       13.30 o   0.1974E-03
  -6  14   4        7.15        7.89        2.83 o   0.1814E-01
  -5  14   4      380.78      382.85        8.89 o   0.4012E-03
  -4  14   4      221.21      216.01        6.70 o   0.7134E-03
  -3  14   4      258.18      285.83        6.80 o   0.5628E-03
  -2  14   4      297.27      320.14        6.63 o   0.4986E-03
  -1  14   4       75.10       72.18        3.90 o   0.2143E-02
   0  14   4       55.62       52.76        3.33 o   0.2924E-02
   1  14   4       71.69       64.14        3.65 o   0.2357E-02
   2  14   4      297.31      315.52        7.76 o   0.4994E-03
   3  14   4      262.26      279.37        6.78 o   0.5690E-03
   4  14   4      233.05      234.36        5.92 o   0.6690E-03
   5  14   4      388.07      403.39        8.50 o   0.3861E-03
   6  14   4        8.23        5.15        3.17 o   0.2080E-01
  -3  15   4       83.72      108.51        4.64 o   0.1558E-02
  -2  15   4       20.70       16.77        2.56 o   0.8490E-02
  -1  15   4       68.03       53.38        3.22 o   0.2701E-02
   0  15   4      413.78      490.52        7.52 o   0.3326E-03
   1  15   4       90.09       60.97        4.41 o   0.2190E-02
   2  15   4       27.07       17.89        2.94 o   0.7271E-02
   3  15   4       70.61       83.81        5.08 o   0.1937E-02
   0   1   5     4332.79     5068.81       31.47 o   0.2479E-04
   1   1   5    23094.45    24349.74       90.41 o   0.2537E-05
  -1   2   5    13686.97    14949.96       60.02 o   0.5531E-05
   0   2   5      242.34      197.93        5.57 o   0.7378E-03
   1   2   5    14039.92    15129.83       55.24 o   0.5416E-05
   2   2   5     1980.38     1795.42       16.79 o   0.7625E-04
  -2   3   5    39631.89    40693.28      134.81 o   0.1058E-05
  -1   3   5    19450.61    20408.54       72.73 o   0.3366E-05
   0   3   5      502.94      224.97        8.11 o   0.4866E-03
   1   3   5    18626.87    19573.10       69.35 o   0.3599E-05
   2   3   5    39226.09    40348.34      143.70 o   0.1071E-05
   3   3   5     1597.16     1648.33       14.83 o   0.8808E-04
  -3   4   5      666.55      720.49        9.01 o   0.2176E-03
  -2   4   5    11550.67    11125.81       46.26 o   0.8033E-05
  -1   4   5     5322.17     5509.93       31.66 o   0.2135E-04
   0   4   5      305.89      284.02        6.28 o   0.5374E-03
   1   4   5     4942.98     5125.66       30.46 o   0.2341E-04
   2   4   5    11192.87    10646.44       50.77 o   0.8463E-05
   3   4   5      594.11      642.93        8.66 o   0.2450E-03
   4   4   5       41.61       20.72        2.98 o   0.5582E-02
  -4   5   5     6971.02     6786.64       37.35 o   0.1586E-04
  -3   5   5     2936.48     2650.62       19.21 o   0.4908E-04
  -2   5   5     4412.65     4730.08       24.18 o   0.2639E-04
  -1   5   5     3083.64     3159.46       19.90 o   0.4213E-04
   0   5   5     1012.67     1100.63       11.17 o   0.1392E-03
   1   5   5     3087.87     3177.76       19.98 o   0.4192E-04
   2   5   5     4764.60     5048.02       28.36 o   0.2412E-04
   3   5   5     2783.50     2492.98       20.07 o   0.5235E-04
   4   5   5     7043.69     6795.59       35.09 o   0.1581E-04
   5   5   5     2948.49     2635.00       23.62 o   0.4874E-04
  -5   6   5     1206.93     1053.93        9.76 o   0.1352E-03
  -4   6   5     2688.56     2633.75       22.45 o   0.5071E-04
  -3   6   5     4013.35     3673.96       27.62 o   0.3329E-04
  -2   6   5     2512.66     2477.33       21.71 o   0.5455E-04
  -1   6   5      961.90      865.81       12.78 o   0.1665E-03
   0   6   5      451.90      446.45        8.36 o   0.3440E-03
   1   6   5     1156.62     1040.07       14.79 o   0.1365E-03
   2   6   5     2484.10     2487.52       20.12 o   0.5482E-04
   3   6   5     3891.40     3551.07       25.85 o   0.3472E-04
   4   6   5     2362.52     2319.12       17.56 o   0.5916E-04
   5   6   5     1176.34     1066.59       10.36 o   0.1352E-03
   6   6   5       33.88       11.55        2.09 o   0.8273E-02
  -6   7   5     1075.20     1059.55       11.54 o   0.1397E-03
  -5   7   5     2120.29     2188.83       14.05 o   0.6471E-04
  -4   7   5     1008.20      976.54        9.13 o   0.1525E-03
  -3   7   5      702.70      777.42        8.48 o   0.2030E-03
  -2   7   5      856.03      844.29       10.41 o   0.1782E-03
  -1   7   5      328.35      312.52        7.50 o   0.4875E-03
   0   7   5      948.89      974.38       14.32 o   0.1533E-03
   1   7   5      302.33      300.71        7.94 o   0.5123E-03
   2   7   5      820.91      804.39       10.10 o   0.1872E-03
   3   7   5      777.20      844.21        8.19 o   0.1854E-03
   4   7   5     1186.55     1135.71        9.80 o   0.1292E-03
   5   7   5     2042.83     2109.53       13.69 o   0.6748E-04
   6   7   5     1129.89     1100.16       10.61 o   0.1341E-03
   7   7   5      478.52      464.27        8.29 o   0.3283E-03
  -7   8   5     1140.71     1176.73       13.80 o   0.1263E-03
  -6   8   5     1728.27     1667.26       15.77 o   0.8470E-04
  -5   8   5      762.26      684.12        9.31 o   0.2144E-03
  -4   8   5     2016.10     1977.28       13.83 o   0.7108E-04
  -3   8   5      687.61      613.37        7.35 o   0.2413E-03
  -2   8   5      337.81      320.33        5.36 o   0.4809E-03
  -1   8   5     2162.01     2156.99       14.54 o   0.6486E-04
   0   8   5     7762.09     7772.79       28.55 o   0.1355E-04
   1   8   5     1926.64     1934.07       12.74 o   0.7362E-04
   2   8   5      307.24      284.19        5.29 o   0.5380E-03
   3   8   5      616.83      541.74        7.80 o   0.2720E-03
   4   8   5     2009.10     1968.42       14.21 o   0.7135E-04
   5   8   5      658.36      604.16        8.31 o   0.2466E-03
   6   8   5     1806.41     1768.08       14.90 o   0.8008E-04
   7   8   5     1143.71     1173.33       13.16 o   0.1267E-03
   8   8   5      445.60      471.64        9.50 o   0.3304E-03
  -8   9   5       51.25       34.02        3.99 o   0.3838E-02
  -7   9   5      155.24      138.48        5.66 o   0.1079E-02
  -6   9   5      421.47      328.31        8.48 o   0.4281E-03
  -5   9   5      347.37      341.00        6.98 o   0.4533E-03
  -4   9   5      167.29      160.74        4.72 o   0.9674E-03
  -3   9   5     2592.36     2617.55       16.48 o   0.5221E-04
  -2   9   5     1915.06     1944.28       14.63 o   0.7318E-04
  -1   9   5      666.79      685.77        8.57 o   0.2253E-03
   0   9   5     1548.74     1572.85       12.32 o   0.9272E-04
   1   9   5      609.08      626.56        7.36 o   0.2484E-03
   2   9   5     1746.14     1771.33       12.93 o   0.8131E-04
   3   9   5     2666.33     2701.36       18.18 o   0.5029E-04
   4   9   5      150.80      152.08        4.37 o   0.1042E-02
   5   9   5      400.08      394.02        6.88 o   0.3927E-03
   6   9   5      408.32      324.24        7.33 o   0.4402E-03
   7   9   5      217.03      190.60        6.03 o   0.7815E-03
   8   9   5       52.91       30.57        4.21 o   0.3974E-02
   9   9   5     1114.26     1059.58       13.53 o   0.1369E-03
  -9  10   5      216.89      230.46        5.83 o   0.6933E-03
  -8  10   5     1245.86     1276.08       15.16 o   0.1152E-03
  -7  10   5      376.07      331.63        8.59 o   0.4441E-03
  -6  10   5       84.30       69.94        4.09 o   0.2096E-02
  -5  10   5      503.48      524.01        8.85 o   0.2970E-03
  -4  10   5      740.36      720.64       10.03 o   0.2087E-03
  -3  10   5     2452.18     2578.25       18.10 o   0.5372E-04
  -2  10   5       51.44       52.17        3.19 o   0.3033E-02
  -1  10   5     3122.47     3142.39       19.60 o   0.4207E-04
   0  10   5     2448.48     2452.02       16.07 o   0.5608E-04
   1  10   5     3025.85     3055.98       19.06 o   0.4355E-04
   2  10   5       56.68       57.45        2.97 o   0.2770E-02
   3  10   5     2458.35     2563.82       19.02 o   0.5381E-04
   4  10   5      833.76      815.38       11.40 o   0.1831E-03
   5  10   5      460.24      482.66        8.24 o   0.3246E-03
   6  10   5       94.77       75.56        4.56 o   0.1901E-02
   7  10   5      321.05      280.22        7.18 o   0.5286E-03
   8  10   5     1151.31     1211.06       12.79 o   0.1239E-03
   9  10   5      243.51      253.78        6.54 o   0.6226E-03
  10  10   5        8.70        0.77        2.33 o   0.3777E-01
 -10  11   5      861.40      861.39       12.95 o   0.1732E-03
  -9  11   5      127.87      123.86        4.81 o   0.1253E-02
  -8  11   5      372.52      362.95        7.62 o   0.4226E-03
  -7  11   5      125.01      109.37        4.85 o   0.1364E-02
  -6  11   5      192.34      190.84        5.83 o   0.8171E-03
  -5  11   5      823.26      811.04       11.38 o   0.1845E-03
  -4  11   5     2595.91     2554.47       19.12 o   0.5290E-04
  -3  11   5      419.61      390.84        8.20 o   0.3852E-03
  -2  11   5       65.01       53.74        3.70 o   0.2709E-02
  -1  11   5     2151.01     2121.17       16.98 o   0.6542E-04
   0  11   5       29.86       18.03        2.79 o   0.7030E-02
   1  11   5     2016.64     2010.61       15.28 o   0.6995E-04
   2  11   5       94.29       82.77        3.68 o   0.1818E-02
   3  11   5      347.35      331.17        7.15 o   0.4614E-03
   4  11   5     2706.45     2623.90       20.89 o   0.5084E-04
   5  11   5      745.83      762.37       11.26 o   0.1992E-03
   6  11   5      226.88      231.23        6.53 o   0.6777E-03
   7  11   5      112.61       99.34        4.94 o   0.1500E-02
   8  11   5      382.79      382.89        7.63 o   0.4041E-03
   9  11   5      134.84      129.47        5.88 o   0.1180E-02
  10  11   5      871.54      850.20       14.01 o   0.1732E-03
  -9  12   5       44.93       39.16        3.16 o   0.3794E-02
  -8  12   5       20.80       14.49        2.52 o   0.9188E-02
  -7  12   5      519.47      541.34        9.17 o   0.2870E-03
  -6  12   5      567.64      572.44        9.11 o   0.2682E-03
  -5  12   5      230.57      216.03        5.84 o   0.7089E-03
  -4  12   5       77.43      104.94        4.08 o   0.1641E-02
  -3  12   5     1844.42     1799.26       17.70 o   0.7785E-04
  -2  12   5      575.33      612.85        9.41 o   0.2547E-03
  -1  12   5     2442.88     2535.25       19.30 o   0.5437E-04
   0  12   5      638.66      662.06        9.14 o   0.2336E-03
   1  12   5     2571.71     2662.85       17.85 o   0.5154E-04
   2  12   5      568.15      602.35        8.44 o   0.2600E-03
   3  12   5     1858.56     1818.96       15.82 o   0.7740E-04
   4  12   5      103.04      131.91        4.32 o   0.1287E-02
   5  12   5      219.03      204.01        5.98 o   0.7478E-03
   6  12   5      584.99      577.21        9.66 o   0.2633E-03
   7  12   5      512.97      540.35        8.80 o   0.2891E-03
   8  12   5        4.90        4.04        2.40 o   0.3079E-01
   9  12   5       66.87       46.05        4.35 o   0.2887E-02
  -8  13   5      220.23      197.70       10.03 o   0.7255E-03
  -7  13   5       68.06       59.62        4.22 o   0.2476E-02
  -6  13   5     1362.96     1382.40       16.03 o   0.1052E-03
  -5  13   5      169.00      164.11        5.90 o   0.9379E-03
  -4  13   5      433.99      466.80        8.39 o   0.3377E-03
  -3  13   5       69.93       46.43        3.86 o   0.2864E-02
  -2  13   5      410.10      406.80        7.86 o   0.3792E-03
  -1  13   5     1492.82     1460.65       13.95 o   0.9859E-04
   0  13   5       82.26       91.41        3.75 o   0.1786E-02
   1  13   5     1494.17     1476.84       13.87 o   0.9780E-04
   2  13   5      369.54      377.83        7.32 o   0.4139E-03
   3  13   5       36.21       27.30        2.86 o   0.5146E-02
   4  13   5      372.07      403.42        7.32 o   0.3945E-03
   5  13   5      168.37      173.13        5.12 o   0.9138E-03
   6  13   5     1433.71     1454.84       14.59 o   0.1001E-03
   7  13   5       63.41       62.82        3.43 o   0.2491E-02
   8  13   5      232.37      218.06        7.28 o   0.6934E-03
  -6  14   5      226.34      231.13        7.36 o   0.6721E-03
  -5  14   5       88.05       87.77        4.64 o   0.1769E-02
  -4  14   5      142.56      171.15        4.94 o   0.9704E-03
  -3  14   5      183.45      220.24        5.34 o   0.7537E-03
  -2  14   5      397.08      386.48        7.61 o   0.3971E-03
  -1  14   5      229.47      240.31        5.76 o   0.6611E-03
   0  14   5       23.89       16.74        2.61 o   0.8030E-02
   1  14   5      181.71      202.26        5.38 o   0.8021E-03
   2  14   5      434.69      415.97        8.92 o   0.3638E-03
   3  14   5      160.90      200.69        5.41 o   0.8349E-03
   4  14   5      129.97      163.54        4.96 o   0.1028E-02
   5  14   5       63.12       69.56        3.92 o   0.2315E-02
   6  14   5      217.15      223.94       10.26 o   0.6716E-03
  -3  15   5      100.94      115.54        6.34 o   0.1375E-02
  -2  15   5      515.78      632.40        9.19 o   0.2575E-03
  -1  15   5      132.79      147.46        4.55 o   0.1105E-02
   0  15   5      407.89      486.88        7.71 o   0.3348E-03
   1  15   5      159.92      165.05        5.52 o   0.9568E-03
   2  15   5      571.51      665.87        9.80 o   0.2399E-03
   3  15   5       96.21      111.69        5.30 o   0.1451E-02
   0   1   6     2374.24     2367.61       23.28 o   0.5737E-04
   1   1   6      542.19      336.06        8.65 o   0.3809E-03
  -1   2   6     8417.68     8530.11       44.68 o   0.1187E-04
   0   2   6     4326.66     4858.67       26.31 o   0.2593E-04
   1   2   6     7587.69     7720.29       37.07 o   0.1368E-04
   2   2   6      198.46        9.13        6.20 o   0.2065E-02
  -2   3   6     6949.90     6959.41       33.70 o   0.1561E-04
  -1   3   6     8108.81     8136.48       41.13 o   0.1262E-04
   0   3   6    13201.51    13578.44       51.12 o   0.6218E-05
   1   3   6     7576.32     7644.59       36.82 o   0.1380E-04
   2   3   6     7431.56     7416.74       41.09 o   0.1423E-04
   3   3   6    16912.35    16912.57       61.58 o   0.4402E-05
  -3   4   6     7942.80     7566.68       35.01 o   0.1365E-04
  -2   4   6     2707.85     2598.88       17.89 o   0.5154E-04
  -1   4   6     3665.75     3698.39       22.16 o   0.3471E-04
   0   4   6     7444.08     7353.85       37.38 o   0.1439E-04
   1   4   6     3720.03     3730.19       25.50 o   0.3409E-04
   2   4   6     2913.24     2770.25       22.51 o   0.4733E-04
   3   4   6     7479.19     7108.90       35.48 o   0.1480E-04
   4   4   6     3938.78     3952.68       25.73 o   0.3181E-04
  -4   5   6      602.03      509.38        9.95 o   0.2827E-03
  -3   5   6     7679.02     7780.70       34.85 o   0.1354E-04
  -2   5   6      588.30      541.52        8.26 o   0.2764E-03
  -1   5   6      465.42      396.63        7.34 o   0.3695E-03
   0   5   6      106.13       81.49        4.28 o   0.1744E-02
   1   5   6      344.23      290.94        6.86 o   0.5039E-03
   2   5   6      563.68      544.92       10.04 o   0.2768E-03
   3   5   6     8148.70     8149.11       38.70 o   0.1261E-04
   4   5   6      697.08      608.80       10.55 o   0.2381E-03
   5   5   6     7562.91     6611.40       38.51 o   0.1559E-04
  -5   6   6     3184.02     3010.21       16.66 o   0.4338E-04
  -4   6   6     5858.51     5923.72       27.16 o   0.1941E-04
  -3   6   6     1250.86     1065.90       13.95 o   0.1308E-03
  -2   6   6      415.33      371.05        8.19 o   0.4001E-03
  -1   6   6     4194.18     3842.43       28.38 o   0.3154E-04
   0   6   6     1346.20     1603.22       15.26 o   0.9521E-04
   1   6   6     4081.53     3710.13       28.34 o   0.3276E-04
   2   6   6      437.09      369.90        8.30 o   0.3932E-03
   3   6   6     1197.98     1027.30       15.26 o   0.1355E-03
   4   6   6     6372.39     6373.94       29.16 o   0.1756E-04
   5   6   6     3042.48     2907.49       16.16 o   0.4539E-04
   6   6   6      179.72      124.10        3.97 o   0.1112E-02
  -6   7   6      427.69      386.82        6.93 o   0.3882E-03
  -5   7   6      686.03      521.41        7.70 o   0.2678E-03
  -4   7   6     2270.85     2405.15       13.01 o   0.5881E-04
  -3   7   6      286.18      370.92        5.16 o   0.4589E-03
  -2   7   6     1434.46     1264.43       12.10 o   0.1112E-03
  -1   7   6      385.58      332.06        7.42 o   0.4432E-03
   0   7   6     5540.39     5152.98       34.21 o   0.2208E-04
   1   7   6      380.33      328.89        8.45 o   0.4449E-03
   2   7   6     1418.58     1270.10       11.10 o   0.1116E-03
   3   7   6      338.58      436.13        5.35 o   0.3884E-03
   4   7   6     2208.38     2356.51       13.90 o   0.6026E-04
   5   7   6      674.05      503.52        7.73 o   0.2756E-03
   6   7   6      391.26      350.18        6.21 o   0.4292E-03
   7   7   6       82.08       70.62        3.79 o   0.2115E-02
  -7   8   6     1843.07     1785.53       17.64 o   0.7835E-04
  -6   8   6     2335.17     2344.03       17.42 o   0.5888E-04
  -5   8   6     2519.07     2546.30       17.51 o   0.5382E-04
  -4   8   6      531.78      508.54        6.92 o   0.3001E-03
  -3   8   6     1349.41     1437.50       10.31 o   0.1044E-03
  -2   8   6      775.21      775.78        7.82 o   0.1970E-03
  -1   8   6     2582.06     2605.11       15.32 o   0.5258E-04
   0   8   6      271.57      237.56        5.16 o   0.6316E-03
   1   8   6     2504.22     2524.29       13.97 o   0.5459E-04
   2   8   6      825.03      806.15        8.35 o   0.1874E-03
   3   8   6     1553.26     1629.21       11.57 o   0.9043E-04
   4   8   6      479.44      464.75        6.65 o   0.3309E-03
   5   8   6     2455.91     2500.45       16.37 o   0.5520E-04
   6   8   6     2399.65     2414.90       16.43 o   0.5712E-04
   7   8   6     1844.80     1793.76       16.49 o   0.7830E-04
   8   8   6      202.63      190.23        6.47 o   0.7977E-03
  -8   9   6      139.96      129.68        5.68 o   0.1166E-02
  -7   9   6      232.71      267.38        6.66 o   0.6094E-03
  -6   9   6      330.16      335.50        6.94 o   0.4652E-03
  -5   9   6     1712.90     1707.29       15.18 o   0.8370E-04
  -4   9   6     1393.87     1379.25       12.25 o   0.1057E-03
  -3   9   6      193.46      178.76        4.44 o   0.8593E-03
  -2   9   6      135.35       99.65        4.10 o   0.1411E-02
  -1   9   6     1632.94     1550.50       13.06 o   0.9169E-04
   0   9   6      151.32      129.55        3.94 o   0.1157E-02
   1   9   6     1440.59     1368.26       11.84 o   0.1052E-03
   2   9   6       95.17       62.08        3.38 o   0.2156E-02
   3   9   6      154.42      145.39        4.65 o   0.1060E-02
   4   9   6     1314.14     1304.09       12.61 o   0.1122E-03
   5   9   6     1554.63     1571.02       14.01 o   0.9231E-04
   6   9   6      346.76      343.16        6.79 o   0.4513E-03
   7   9   6      210.94      247.56        5.74 o   0.6669E-03
   8   9   6      127.48      118.10        5.41 o   0.1281E-02
   9   9   6      192.45      114.54        5.98 o   0.1100E-02
  -9  10   6      306.12      337.59        7.02 o   0.4749E-03
  -8  10   6       98.36      103.04        4.75 o   0.1534E-02
  -7  10   6      166.06      161.99        5.69 o   0.9549E-03
  -6  10   6      471.08      481.10        8.00 o   0.3231E-03
  -5  10   6       21.59       11.73        3.00 o   0.9886E-02
  -4  10   6      119.00      124.63        4.35 o   0.1284E-02
  -3  10   6      566.59      555.79        8.66 o   0.2748E-03
  -2  10   6       68.49       37.64        3.50 o   0.3253E-02
  -1  10   6     3892.72     3996.13       22.22 o   0.3187E-04
   0  10   6     1097.87     1111.88       10.35 o   0.1347E-03
   1  10   6     4076.71     4184.67       21.87 o   0.3017E-04
   2  10   6       56.18       26.28        3.30 o   0.4275E-02
   3  10   6      626.53      609.30        9.88 o   0.2480E-03
   4  10   6      158.68      164.88        5.12 o   0.9643E-03
   5  10   6       23.28       13.43        2.80 o   0.9057E-02
   6  10   6      427.42      433.11        8.45 o   0.3573E-03
   7  10   6      159.31      158.21        5.15 o   0.9887E-03
   8  10   6      124.12      135.82        4.79 o   0.1187E-02
   9  10   6      368.50      389.35        7.61 o   0.4047E-03
  10  10   6       85.31       76.47        4.30 o   0.1964E-02
 -10  11   6       89.02       81.69        4.33 o   0.1858E-02
  -9  11   6      937.93      940.71       12.11 o   0.1587E-03
  -8  11   6       30.84       11.07        2.95 o   0.8495E-02
  -7  11   6      159.87      155.36        5.63 o   0.9939E-03
  -6  11   6      641.91      628.87       10.02 o   0.2401E-03
  -5  11   6      766.33      762.83       10.36 o   0.1982E-03
  -4  11   6     3280.15     3418.26       23.89 o   0.3837E-04
  -3  11   6      226.87      236.42        6.03 o   0.6695E-03
  -2  11   6       34.55        8.73        2.81 o   0.8745E-02
  -1  11   6      109.47       96.52        4.14 o   0.1557E-02
   0  11   6     1318.06     1282.06       12.58 o   0.1135E-03
   1  11   6      105.59       92.22        3.65 o   0.1633E-02
   2  11   6       26.48        2.70        2.61 o   0.1388E-01
   3  11   6      279.09      282.45        6.49 o   0.5539E-03
   4  11   6     3296.39     3426.47       23.23 o   0.3827E-04
   5  11   6      714.12      725.17       11.36 o   0.2093E-03
   6  11   6      700.73      679.42       10.70 o   0.2205E-03
   7  11   6      172.21      164.39        5.37 o   0.9372E-03
   8  11   6       47.94       22.24        3.41 o   0.4954E-02
   9  11   6     1017.62      993.91       14.73 o   0.1469E-03
  10  11   6       85.69       88.05        4.80 o   0.1779E-02
  -9  12   6      308.81      281.49        6.87 o   0.5344E-03
  -8  12   6       28.12       31.42        2.68 o   0.5153E-02
  -7  12   6       55.87       28.90        3.44 o   0.4078E-02
  -6  12   6     1201.67     1234.40       13.24 o   0.1202E-03
  -5  12   6      211.40      211.34        5.96 o   0.7389E-03
  -4  12   6      256.33      270.62        6.71 o   0.5857E-03
  -3  12   6     1127.36     1110.91       14.01 o   0.1318E-03
  -2  12   6      697.80      701.39        9.93 o   0.2170E-03
  -1  12   6      681.62      622.76       10.03 o   0.2368E-03
   0  12   6       29.55        0.56        2.87 o   0.1410E-01
   1  12   6      707.11      654.78        9.32 o   0.2268E-03
   2  12   6      736.77      736.01        9.44 o   0.2065E-03
   3  12   6     1170.86     1128.63       12.46 o   0.1293E-03
   4  12   6      264.28      279.22        6.25 o   0.5699E-03
   5  12   6      180.34      177.48        5.49 o   0.8770E-03
   6  12   6     1363.06     1393.32       14.26 o   0.1052E-03
   7  12   6       58.49       41.65        3.51 o   0.3292E-02
   8  12   6       23.31       29.66        3.34 o   0.5532E-02
   9  12   6      333.35      296.49        8.56 o   0.4966E-03
  -8  13   6       26.83       14.59        6.26 o   0.6493E-02
  -7  13   6      368.77      393.54        8.74 o   0.3990E-03
  -6  13   6      673.05      654.41       12.04 o   0.2277E-03
  -5  13   6      133.53      127.82        5.58 o   0.1195E-02
  -4  13   6      343.86      354.19        7.50 o   0.4418E-03
  -3  13   6      183.11      187.35        5.42 o   0.8415E-03
  -2  13   6     3177.68     3304.61       23.59 o   0.3990E-04
  -1  13   6     1420.07     1363.59       14.22 o   0.1051E-03
   0  13   6       11.03        2.06        2.32 o   0.2762E-01
   1  13   6     1274.09     1282.70       12.18 o   0.1148E-03
   2  13   6     3359.28     3463.89       22.85 o   0.3771E-04
   3  13   6      156.70      164.51        4.94 o   0.9690E-03
   4  13   6      333.63      348.40        6.75 o   0.4533E-03
   5  13   6      156.58      151.74        4.99 o   0.1021E-02
   6  13   6      664.41      664.64       10.42 o   0.2282E-03
   7  13   6      355.53      397.36        8.04 o   0.4028E-03
   8  13   6       24.31       18.75        4.41 o   0.6839E-02
  -6  14   6      745.11      868.63       14.73 o   0.1788E-03
  -5  14   6      109.77      128.69        5.00 o   0.1279E-02
  -4  14   6      354.02      353.48        7.41 o   0.4384E-03
  -3  14   6      229.26      241.81        5.82 o   0.6579E-03
  -2  14   6     1664.59     1752.05       15.49 o   0.8278E-04
  -1  14   6      227.56      243.55        5.72 o   0.6579E-03
   0  14   6       83.61      100.13        3.63 o   0.1666E-02
   1  14   6      164.98      187.70        5.54 o   0.8695E-03
   2  14   6     1664.98     1757.36       18.16 o   0.8198E-04
   3  14   6      186.74      202.86        5.69 o   0.7910E-03
   4  14   6      365.92      357.21        8.10 o   0.4286E-03
   5  14   6       91.25      117.61        4.36 o   0.1447E-02
   6  14   6      835.37      932.93       28.70 o   0.1492E-03
  -3  15   6      121.06      133.10       15.85 o   0.9501E-03
  -2  15   6      123.34      138.31        6.51 o   0.1149E-02
  -1  15   6       64.32       66.99        3.67 o   0.2372E-02
   0  15   6       11.73       18.08        2.42 o   0.9551E-02
   1  15   6       79.02       80.91        4.48 o   0.1937E-02
   2  15   6      138.70      161.67        5.54 o   0.1012E-02
   3  15   6      118.79      129.87        7.35 o   0.1195E-02
   0   1   7     6905.92     7401.34       51.41 o   0.1452E-04
   1   1   7     7536.18     7815.11       45.79 o   0.1345E-04
  -1   2   7     1735.31     1909.83       16.71 o   0.7644E-04
   0   2   7     7170.90     7334.64       36.39 o   0.1467E-04
   1   2   7     1764.09     1956.34       15.83 o   0.7481E-04
   2   2   7       24.88       17.10        2.81 o   0.7779E-02
  -2   3   7     2314.89     2206.93       19.98 o   0.6149E-04
  -1   3   7      652.80      630.87       10.41 o   0.2384E-03
   0   3   7      491.45      337.90        8.20 o   0.3981E-03
   1   3   7      595.12      565.59        9.83 o   0.2656E-03
   2   3   7     2439.65     2334.77       20.53 o   0.5778E-04
   3   3   7    27829.35    28191.00       90.88 o   0.1962E-05
  -3   4   7     1429.00     1413.63       13.66 o   0.1027E-03
  -2   4   7      246.06      207.95        5.45 o   0.7120E-03
  -1   4   7     1903.30     1999.37       15.63 o   0.7176E-04
   0   4   7       41.31       11.13        2.55 o   0.7339E-02
   1   4   7     1852.56     1948.81       16.09 o   0.7377E-04
   2   4   7      280.95      252.79        7.26 o   0.5911E-03
   3   4   7     1470.26     1392.84       15.21 o   0.1022E-03
   4   4   7      149.24      114.76        5.11 o   0.1241E-02
  -4   5   7    12587.36    12547.05       51.75 o   0.6862E-05
  -3   5   7      430.30      239.82        7.53 o   0.5109E-03
  -2   5   7     1180.19     1019.22       12.46 o   0.1384E-03
  -1   5   7     2973.12     2749.85       19.18 o   0.4750E-04
   0   5   7      703.52      717.04        9.68 o   0.2135E-03
   1   5   7     2886.20     2666.53       22.68 o   0.4882E-04
   2   5   7     1471.34     1247.09       15.21 o   0.1101E-03
   3   5   7      463.01      260.99        9.09 o   0.4666E-03
   4   5   7    12873.15    12888.43       54.95 o   0.6601E-05
   5   5   7    16962.43    16323.37       47.84 o   0.4581E-05
  -5   6   7      788.52      773.84        7.79 o   0.1959E-03
  -4   6   7     6678.77     6273.50       26.31 o   0.1747E-04
  -3   6   7     5842.57     5686.88       32.50 o   0.1998E-04
  -2   6   7      186.79      157.89        5.97 o   0.9288E-03
  -1   6   7     2209.66     2220.17       19.66 o   0.6229E-04
   0   6   7       16.51        5.69        2.99 o   0.1511E-01
   1   6   7     2129.71     2141.29       20.58 o   0.6468E-04
   2   6   7      187.80      152.65        7.08 o   0.9334E-03
   3   6   7     5777.91     5662.52       34.95 o   0.2008E-04
   4   6   7     7079.88     6654.33       30.04 o   0.1613E-04
   5   6   7      727.21      723.79        7.96 o   0.2109E-03
   6   6   7       56.72       78.30        2.64 o   0.2230E-02
  -6   7   7      635.70      659.58        8.18 o   0.2352E-03
  -5   7   7      885.50      879.04        8.85 o   0.1721E-03
  -4   7   7     1358.81     1336.83       10.25 o   0.1097E-03
  -3   7   7     2806.67     2696.24       15.07 o   0.4967E-04
  -2   7   7     2906.20     2812.26       17.25 o   0.4731E-04
  -1   7   7      594.60      486.63        8.20 o   0.2950E-03
   0   7   7      142.16      111.57        4.49 o   0.1293E-02
   1   7   7      644.00      524.79        8.83 o   0.2719E-03
   2   7   7     2697.18     2626.42       16.52 o   0.5134E-04
   3   7   7     2762.68     2625.70       15.11 o   0.5098E-04
   4   7   7     1451.32     1402.58       11.18 o   0.1033E-03
   5   7   7      814.56      788.21        8.45 o   0.1913E-03
   6   7   7      639.71      676.92        7.93 o   0.2307E-03
   7   7   7     2684.33     2692.63       19.02 o   0.5022E-04
  -7   8   7      831.66      820.01       11.11 o   0.1827E-03
  -6   8   7     3892.53     3938.29       22.45 o   0.3222E-04
  -5   8   7      636.35      612.72        8.72 o   0.2470E-03
  -4   8   7      561.30      576.36        7.32 o   0.2701E-03
  -3   8   7       89.25       76.33        2.95 o   0.1974E-02
  -2   8   7      433.62      473.99        5.90 o   0.3385E-03
  -1   8   7       43.56       19.16        2.26 o   0.5793E-02
   0   8   7      979.56      914.92        9.26 o   0.1611E-03
   1   8   7       34.17       11.08        2.33 o   0.8321E-02
   2   8   7      434.17      467.05        6.47 o   0.3411E-03
   3   8   7       52.69       37.63        2.60 o   0.3714E-02
   4   8   7      599.51      601.40        7.61 o   0.2562E-03
   5   8   7      627.60      595.02        8.23 o   0.2537E-03
   6   8   7     3784.87     3869.20       20.97 o   0.3311E-04
   7   8   7      890.75      882.52       11.05 o   0.1697E-03
   8   8   7       44.21       21.92        3.66 o   0.5186E-02
  -8   9   7      227.70      172.44        6.79 o   0.8113E-03
  -7   9   7      745.83      751.84       11.19 o   0.2013E-03
  -6   9   7     1049.25      937.31       11.95 o   0.1531E-03
  -5   9   7      260.72      197.49        6.35 o   0.7123E-03
  -4   9   7      389.38      345.60        6.50 o   0.4334E-03
  -3   9   7     6370.32     6677.32       25.92 o   0.1691E-04
  -2   9   7      158.08      146.18        4.32 o   0.1051E-02
  -1   9   7     1029.31     1010.00       10.38 o   0.1475E-03
   0   9   7      950.80      762.21        9.69 o   0.1836E-03
   1   9   7      980.50      948.23        9.71 o   0.1570E-03
   2   9   7      108.83      100.76        3.51 o   0.1532E-02
   3   9   7     6238.32     6547.86       28.98 o   0.1730E-04
   4   9   7      360.82      327.50        6.61 o   0.4608E-03
   5   9   7      240.22      181.90        5.70 o   0.7770E-03
   6   9   7     1006.63      910.42       11.01 o   0.1591E-03
   7   9   7      612.09      632.43        9.44 o   0.2441E-03
   8   9   7      215.41      167.50        6.38 o   0.8473E-03
   9   9   7     1058.59     1080.62       13.17 o   0.1378E-03
  -9  10   7       51.98       23.79        3.48 o   0.4625E-02
  -8  10   7      438.79      438.67        8.74 o   0.3506E-03
  -7  10   7      193.61      204.53        5.80 o   0.7776E-03
  -6  10   7      141.43      158.65        4.92 o   0.1026E-02
  -5  10   7     1817.62     1766.85       15.83 o   0.7973E-04
  -4  10   7      270.10      228.68        6.14 o   0.6440E-03
  -3  10   7      791.53      818.77       10.56 o   0.1865E-03
  -2  10   7      744.83      707.76        9.92 o   0.2111E-03
  -1  10   7      920.16      925.75       10.31 o   0.1628E-03
   0  10   7     1839.69     1985.75       14.23 o   0.7315E-04
   1  10   7     1048.80     1019.11       10.45 o   0.1454E-03
   2  10   7      742.49      689.85        9.81 o   0.2151E-03
   3  10   7      837.64      869.70       10.47 o   0.1755E-03
   4  10   7      268.16      234.80        5.98 o   0.6358E-03
   5  10   7     1745.62     1741.14       15.46 o   0.8186E-04
   6  10   7      140.05      160.52        5.00 o   0.1020E-02
   7  10   7      172.96      185.56        5.24 o   0.8646E-03
   8  10   7      513.99      512.52        9.07 o   0.2990E-03
   9  10   7       46.40       11.88        3.36 o   0.6446E-02
  10  10   7       50.59       42.59        3.50 o   0.3442E-02
 -10  11   7       26.24       15.49        2.89 o   0.7974E-02
  -9  11   7      115.90      152.05        4.36 o   0.1127E-02
  -8  11   7      314.86      310.70        7.14 o   0.4980E-03
  -7  11   7       38.51       16.78        3.18 o   0.6336E-02
  -6  11   7      387.68      378.90        7.23 o   0.4066E-03
  -5  11   7       84.19       16.83        3.93 o   0.3886E-02
  -4  11   7      860.75      901.32       12.27 o   0.1685E-03
  -3  11   7      295.42      236.33        7.01 o   0.6066E-03
  -2  11   7      746.52      764.21        9.90 o   0.2000E-03
  -1  11   7     1822.59     1825.01       15.24 o   0.7792E-04
   0  11   7      259.32      240.01        5.53 o   0.6381E-03
   1  11   7     1886.59     1885.25       14.29 o   0.7531E-04
   2  11   7      765.33      783.01        9.62 o   0.1952E-03
   3  11   7      275.81      209.02        6.21 o   0.6754E-03
   4  11   7      711.21      758.07       10.35 o   0.2042E-03
   5  11   7       78.08        6.34        3.99 o   0.4949E-02
   6  11   7      371.36      359.69        7.50 o   0.4264E-03
   7  11   7       34.96        9.57        3.06 o   0.8330E-02
   8  11   7      313.36      296.58        7.92 o   0.5112E-03
   9  11   7       99.71      129.67        5.09 o   0.1303E-02
  10  11   7       19.18       11.64        2.98 o   0.1048E-01
  -9  12   7      980.06      999.58       15.93 o   0.1476E-03
  -8  12   7       39.68       43.59        2.89 o   0.3716E-02
  -7  12   7      603.88      590.37        9.63 o   0.2564E-03
  -6  12   7      217.49      233.55        5.62 o   0.6862E-03
  -5  12   7      676.27      652.52       10.57 o   0.2296E-03
  -4  12   7       88.97       80.27        4.22 o   0.1879E-02
  -3  12   7      716.50      700.54       10.84 o   0.2143E-03
  -2  12   7      415.32      405.04        8.64 o   0.3766E-03
  -1  12   7     1081.52     1064.09       11.93 o   0.1390E-03
   0  12   7     1042.06     1114.09       11.73 o   0.1363E-03
   1  12   7     1040.08     1044.13       10.85 o   0.1433E-03
   2  12   7      417.28      405.92        7.03 o   0.3791E-03
   3  12   7      791.01      777.59       10.21 o   0.1934E-03
   4  12   7       78.32       68.71        3.80 o   0.2179E-02
   5  12   7      626.15      593.06        9.66 o   0.2525E-03
   6  12   7      240.83      248.75        6.13 o   0.6341E-03
   7  12   7      546.85      529.19       10.39 o   0.2842E-03
   8  12   7       45.28       34.31        3.92 o   0.4010E-02
   9  12   7     1117.57     1078.67       16.37 o   0.1337E-03
  -7  13   7        5.22        5.26        2.61 o   0.2563E-01
  -6  13   7      576.07      582.85       11.55 o   0.2602E-03
  -5  13   7       38.96       51.49        3.38 o   0.3289E-02
  -4  13   7      667.82      725.93       10.14 o   0.2148E-03
  -3  13   7       22.78       14.21        2.79 o   0.8843E-02
  -2  13   7      421.51      363.23        7.86 o   0.4038E-03
  -1  13   7     2321.05     2381.42       18.79 o   0.5812E-04
   0  13   7      462.40      535.46        7.72 o   0.3020E-03
   1  13   7     2389.16     2485.34       17.23 o   0.5586E-04
   2  13   7      371.26      307.78        7.20 o   0.4717E-03
   3  13   7       52.62       33.78        3.25 o   0.3875E-02
   4  13   7      639.21      712.15        8.91 o   0.2219E-03
   5  13   7       37.99       47.32        2.90 o   0.3550E-02
   6  13   7      634.36      661.05       10.01 o   0.2332E-03
   7  13   7        5.54        6.59        2.25 o   0.2305E-01
  -6  14   7      190.58      195.88        9.10 o   0.7737E-03
  -5  14   7      284.25      294.72        7.94 o   0.5296E-03
  -4  14   7      289.56      264.22        6.69 o   0.5710E-03
  -3  14   7      897.90      942.41       11.01 o   0.1617E-03
  -2  14   7      406.55      400.58        7.74 o   0.3843E-03
  -1  14   7       79.29       81.98        3.67 o   0.1940E-02
   0  14   7      262.53      268.95        6.44 o   0.5846E-03
   1  14   7       80.57       83.65        4.09 o   0.1892E-02
   2  14   7      432.79      433.79        8.84 o   0.3544E-03
   3  14   7      919.45      985.32       12.10 o   0.1548E-03
   4  14   7      241.80      224.32        6.65 o   0.6756E-03
   5  14   7      264.19      286.22        7.11 o   0.5564E-03
   6  14   7      192.01      189.39       19.56 o   0.6378E-03
  -2  15   7       84.71       72.15        7.74 o   0.1882E-02
  -1  15   7      329.03      382.19       10.05 o   0.4170E-03
   0  15   7        9.05        0.71        2.49 o   0.3611E-01
   1  15   7      261.65      315.05        7.40 o   0.5209E-03
   2  15   7       65.85       59.75        4.24 o   0.2506E-02
   0   0   8    80485.82    83122.16     1005.51 o   0.2303E-06
   0   1   8    12928.78    13713.30       82.41 o   0.6063E-05
   1   1   8     3648.60     3603.09       28.54 o   0.3509E-04
  -1   2   8      464.91      489.47        7.79 o   0.3213E-03
   0   2   8      920.56      944.06       11.73 o   0.1600E-03
   1   2   8      429.80      458.72        8.68 o   0.3428E-03
   2   2   8     9038.83     9231.61       50.74 o   0.1064E-04
  -2   3   8     2668.38     2389.54       19.98 o   0.5489E-04
  -1   3   8     5180.28     5319.99       31.37 o   0.2224E-04
   0   3   8      109.74       68.03        4.09 o   0.1923E-02
   1   3   8     5111.61     5230.72       32.97 o   0.2263E-04
   2   3   8     2650.55     2357.48       20.60 o   0.5550E-04
   3   3   8      208.82      148.99        6.20 o   0.9191E-03
  -3   4   8    11010.17    11180.93       48.67 o   0.8172E-05
  -2   4   8     1433.53     1501.88       13.23 o   0.9827E-04
  -1   4   8     2929.30     2685.38       19.58 o   0.4861E-04
   0   4   8      765.10      700.33        9.84 o   0.2108E-03
   1   4   8     2752.11     2521.94       18.88 o   0.5226E-04
   2   4   8     1267.76     1351.11       14.97 o   0.1101E-03
   3   4   8    11697.33    11628.48       56.80 o   0.7605E-05
   4   4   8     1341.50     1312.15       14.88 o   0.1105E-03
  -4   5   8     1840.48     1545.04       17.16 o   0.8690E-04
  -3   5   8     5133.56     4817.42       28.52 o   0.2428E-04
  -2   5   8     4443.60     4388.96       25.40 o   0.2791E-04
  -1   5   8     5399.50     5384.71       28.25 o   0.2173E-04
   0   5   8       95.91       73.74        3.82 o   0.1943E-02
   1   5   8     5515.34     5457.92       31.51 o   0.2120E-04
   2   5   8     4319.72     4252.35       29.12 o   0.2879E-04
   3   5   8     4877.15     4502.87       30.76 o   0.2609E-04
   4   5   8     1842.35     1533.14       18.85 o   0.8685E-04
   5   5   8     7362.71     7168.06       26.56 o   0.1493E-04
  -5   6   8     5528.77     5482.04       21.92 o   0.2133E-04
  -4   6   8      677.03      622.58        7.13 o   0.2407E-03
  -3   6   8     4541.68     4573.68       23.13 o   0.2685E-04
  -2   6   8     2843.67     2713.61       21.32 o   0.4866E-04
  -1   6   8      337.62      279.04        7.94 o   0.5183E-03
   0   6   8     2752.18     2540.10       23.01 o   0.5151E-04
   1   6   8      296.14      249.50        7.56 o   0.5849E-03
   2   6   8     2952.46     2808.58       28.88 o   0.4592E-04
   3   6   8     4878.43     4892.66       27.72 o   0.2453E-04
   4   6   8      627.85      606.46        7.79 o   0.2510E-03
   5   6   8     5317.64     5372.73       22.87 o   0.2203E-04
   6   6   8      178.72      169.86        4.22 o   0.9177E-03
  -6   7   8     2880.91     2876.86       17.36 o   0.4661E-04
  -5   7   8     1242.87     1209.59       10.69 o   0.1215E-03
  -4   7   8       71.51       68.14        2.78 o   0.2296E-02
  -3   7   8     4486.57     4530.02       19.23 o   0.2732E-04
  -2   7   8     1040.15      896.82        9.47 o   0.1598E-03
  -1   7   8     2288.11     2249.78       14.77 o   0.6150E-04
   0   7   8     1436.24     1273.43       11.65 o   0.1108E-03
   1   7   8     2647.38     2613.59       17.11 o   0.5180E-04
   2   7   8     1127.57      988.83       10.67 o   0.1447E-03
   3   7   8     4340.21     4389.28       19.31 o   0.2841E-04
   4   7   8       72.72       69.05        2.69 o   0.2266E-02
   5   7   8     1366.77     1302.76       11.22 o   0.1113E-03
   6   7   8     2598.36     2606.82       16.63 o   0.5232E-04
   7   7   8       64.97       52.90        3.28 o   0.2757E-02
  -7   8   8      245.67      246.98        6.04 o   0.6345E-03
  -6   8   8      183.73      110.43        5.10 o   0.1159E-02
  -5   8   8      676.06      695.05        8.36 o   0.2222E-03
  -4   8   8     1025.71     1094.54       10.22 o   0.1394E-03
  -3   8   8      534.89      521.19        6.53 o   0.2953E-03
  -2   8   8     1609.79     1504.33       11.91 o   0.9444E-04
  -1   8   8      862.43      865.03        8.56 o   0.1759E-03
   0   8   8     1611.04     1631.15       12.00 o   0.8905E-04
   1   8   8      784.62      787.44        8.11 o   0.1943E-03
   2   8   8     1955.36     1792.35       13.80 o   0.7716E-04
   3   8   8      547.79      532.74        7.20 o   0.2878E-03
   4   8   8      993.36     1050.57        9.76 o   0.1453E-03
   5   8   8      779.18      780.37        8.69 o   0.1952E-03
   6   8   8      172.49      102.76        4.54 o   0.1247E-02
   7   8   8      247.52      252.73        6.07 o   0.6232E-03
   8   8   8      328.88      332.13        7.14 o   0.4694E-03
  -8   9   8      726.40      718.82       10.84 o   0.2097E-03
  -7   9   8     1269.99     1321.64       13.87 o   0.1121E-03
  -6   9   8     1624.39     1651.04       14.04 o   0.8763E-04
  -5   9   8     1883.38     1942.70       15.20 o   0.7353E-04
  -4   9   8     1070.09     1180.31       10.66 o   0.1300E-03
  -3   9   8      401.01      397.87        6.44 o   0.3908E-03
  -2   9   8      781.44      760.80        9.14 o   0.1981E-03
  -1   9   8     1740.50     1731.19       13.03 o   0.8275E-04
   0   9   8     1816.13     1523.87       14.17 o   0.8877E-04
   1   9   8     1855.58     1832.82       13.42 o   0.7748E-04
   2   9   8      676.71      669.15        8.07 o   0.2282E-03
   3   9   8      406.47      386.96        7.06 o   0.3949E-03
   4   9   8     1110.51     1219.77       11.39 o   0.1251E-03
   5   9   8     1951.41     2036.49       15.40 o   0.7008E-04
   6   9   8     1471.70     1517.17       13.33 o   0.9665E-04
   7   9   8     1305.35     1355.01       13.84 o   0.1091E-03
   8   9   8      672.13      682.90       10.17 o   0.2236E-03
   9   9   8       53.52        6.19        3.59 o   0.6793E-02
  -9  10   8      697.49      699.28       10.22 o   0.2172E-03
  -8  10   8     1051.14     1000.94       12.90 o   0.1459E-03
  -7  10   8      259.76      234.18        6.29 o   0.6435E-03
  -6  10   8     1246.93     1241.12       13.46 o   0.1181E-03
  -5  10   8      938.05      967.14       11.15 o   0.1565E-03
  -4  10   8      599.87      603.00        8.95 o   0.2544E-03
  -3  10   8      133.46       98.20        5.11 o   0.1414E-02
  -2  10   8      702.93      647.99        9.55 o   0.2287E-03
  -1  10   8      455.68      456.03        7.28 o   0.3399E-03
   0  10   8     2157.00     2081.26       15.65 o   0.6642E-04
   1  10   8      463.00      455.72        6.78 o   0.3390E-03
   2  10   8      798.66      715.62        9.85 o   0.2042E-03
   3  10   8       78.88       57.36        3.66 o   0.2429E-02
   4  10   8      751.83      751.10        9.67 o   0.2021E-03
   5  10   8     1078.43     1087.29       11.86 o   0.1371E-03
   6  10   8     1218.48     1218.73       12.71 o   0.1209E-03
   7  10   8      223.55      200.82        6.00 o   0.7501E-03
   8  10   8     1142.23     1110.24       14.27 o   0.1312E-03
   9  10   8      674.44      676.84       10.69 o   0.2242E-03
  10  10   8      142.34      136.28        5.25 o   0.1133E-02
 -10  11   8      150.36      121.81        5.37 o   0.1184E-02
  -9  11   8      304.15      313.51        6.74 o   0.5008E-03
  -8  11   8      234.93      257.08        6.18 o   0.6248E-03
  -7  11   8      638.10      605.68        9.31 o   0.2478E-03
  -6  11   8      187.67      139.64        5.06 o   0.1008E-02
  -5  11   8      922.45      930.60       11.47 o   0.1614E-03
  -4  11   8     1857.90     1869.64       17.47 o   0.7559E-04
  -3  11   8      684.45      763.04       10.16 o   0.2058E-03
  -2  11   8      922.61      901.99       11.05 o   0.1654E-03
  -1  11   8      532.40      520.37        7.67 o   0.2945E-03
   0  11   8       28.13       12.32        2.51 o   0.8693E-02
   1  11   8      628.10      595.10        8.19 o   0.2535E-03
   2  11   8      977.14      952.53       11.07 o   0.1561E-03
   3  11   8      572.30      657.48        8.66 o   0.2435E-03
   4  11   8     1809.81     1834.94       15.79 o   0.7769E-04
   5  11   8      924.09      950.06       11.38 o   0.1590E-03
   6  11   8      190.08      139.99        5.47 o   0.9968E-03
   7  11   8      628.31      607.00        9.71 o   0.2483E-03
   8  11   8      247.62      252.55        6.73 o   0.6191E-03
   9  11   8      292.76      288.32        8.37 o   0.5292E-03
  10  11   8      162.65      131.03        6.43 o   0.1085E-02
  -9  12   8      167.34      146.61        8.96 o   0.9652E-03
  -8  12   8      160.43      151.48        5.13 o   0.1015E-02
  -7  12   8      109.53      100.87        4.89 o   0.1503E-02
  -6  12   8      620.39      642.27       10.31 o   0.2393E-03
  -5  12   8       26.69       30.88        2.96 o   0.5266E-02
  -4  12   8      149.49      153.71        5.12 o   0.1028E-02
  -3  12   8     1260.76     1148.22       13.92 o   0.1238E-03
  -2  12   8     1421.61     1443.07       14.22 o   0.1011E-03
  -1  12   8      106.39      123.01        4.14 o   0.1343E-02
   0  12   8      141.88      108.86        4.48 o   0.1313E-02
   1  12   8      134.13      154.09        4.02 o   0.1074E-02
   2  12   8     1385.67     1425.34       13.27 o   0.1032E-03
   3  12   8     1344.41     1236.77       13.66 o   0.1150E-03
   4  12   8      135.40      132.75        4.34 o   0.1179E-02
   5  12   8       31.97       36.36        2.99 o   0.4475E-02
   6  12   8      621.25      653.07        9.42 o   0.2375E-03
   7  12   8      130.26      109.25        5.37 o   0.1336E-02
   8  12   8      177.60      142.36        6.57 o   0.1001E-02
   9  12   8      159.87      132.67        6.23 o   0.1086E-02
  -7  13   8      468.72      434.17       10.14 o   0.3418E-03
  -6  13   8       95.80       52.45        5.13 o   0.2275E-02
  -5  13   8      214.78      205.28        6.77 o   0.7441E-03
  -4  13   8      431.54      453.57        8.16 o   0.3460E-03
  -3  13   8      443.87      462.32        8.10 o   0.3387E-03
  -2  13   8      193.93      229.18        5.59 o   0.7205E-03
  -1  13   8      111.85       48.49        4.52 o   0.2218E-02
   0  13   8     1993.18     2192.62       15.45 o   0.6576E-04
   1  13   8      115.85       57.41        4.37 o   0.2021E-02
   2  13   8      192.30      228.32        5.19 o   0.7265E-03
   3  13   8      460.74      482.01        7.95 o   0.3254E-03
   4  13   8      432.39      470.98        7.71 o   0.3377E-03
   5  13   8      191.47      192.02        5.23 o   0.8193E-03
   6  13   8       78.20       51.30        3.94 o   0.2580E-02
   7  13   8      416.14      387.13        9.57 o   0.3851E-03
  -5  14   8       64.45       65.06        4.44 o   0.2380E-02
  -4  14   8     1576.42     1758.82       14.78 o   0.8431E-04
  -3  14   8      437.24      476.21        7.96 o   0.3329E-03
  -2  14   8       95.85      103.89        4.02 o   0.1556E-02
  -1  14   8      331.19      387.16        6.80 o   0.4221E-03
   0  14   8       26.88       32.07        2.71 o   0.5134E-02
   1  14   8      305.36      354.54        7.65 o   0.4575E-03
   2  14   8       92.01       98.94        4.25 o   0.1623E-02
   3  14   8      430.65      474.81        8.20 o   0.3347E-03
   4  14   8     1651.58     1827.53       16.33 o   0.8033E-04
   5  14   8       63.42       60.04        4.29 o   0.2526E-02
  -2  15   8      498.13      546.43       28.49 o   0.2388E-03
  -1  15   8      906.20     1108.38       17.86 o   0.1395E-03
   0  15   8      543.27      555.11       11.75 o   0.2736E-03
   1  15   8      888.32     1123.07       14.07 o   0.1414E-03
   2  15   8      464.88      545.23       13.89 o   0.2865E-03
   0   1   9     5088.04     4985.68       43.30 o   0.2313E-04
   1   1   9     3608.83     3694.28       29.81 o   0.3449E-04
  -1   2   9     3085.98     3207.69       22.28 o   0.4147E-04
   0   2   9     3544.87     3767.35       26.72 o   0.3437E-04
   1   2   9     3024.03     3179.54       23.05 o   0.4201E-04
   2   2   9     2245.75     2392.41       22.05 o   0.5835E-04
  -2   3   9     2302.00     2501.39       20.33 o   0.5609E-04
  -1   3   9     1504.89     1515.71       14.79 o   0.9566E-04
   0   3   9       46.15        9.61        3.16 o   0.6964E-02
   1   3   9     1616.74     1623.06       16.40 o   0.8837E-04
   2   3   9     2107.49     2313.92       20.94 o   0.6129E-04
   3   3   9      801.26      405.68       12.67 o   0.2794E-03
  -3   4   9     1570.84     1470.88       15.99 o   0.9577E-04
  -2   4   9     2277.44     2269.04       17.81 o   0.6095E-04
  -1   4   9     1890.73     1883.58       15.40 o   0.7515E-04
   0   4   9     2670.03     2497.49       18.61 o   0.5325E-04
   1   4   9     1680.21     1709.04       15.41 o   0.8417E-04
   2   4   9     2590.60     2534.03       19.66 o   0.5327E-04
   3   4   9     1618.98     1533.35       19.04 o   0.9110E-04
   4   4   9     4683.26     4406.38       30.83 o   0.2698E-04
  -4   5   9     5565.34     5459.02       29.65 o   0.2117E-04
  -3   5   9      354.10      269.50        7.84 o   0.5188E-03
  -2   5   9     5490.17     5042.14       30.50 o   0.2267E-04
  -1   5   9     1672.60     1359.70       15.78 o   0.9863E-04
   0   5   9      648.87      779.38        8.86 o   0.2072E-03
   1   5   9     1427.99     1167.60       15.19 o   0.1164E-03
   2   5   9     5783.75     5320.68       32.62 o   0.2116E-04
   3   5   9      339.09      260.71        8.70 o   0.5341E-03
   4   5   9     5441.93     5342.47       33.82 o   0.2163E-04
   5   5   9    12658.66    12946.68       37.06 o   0.6699E-05
  -5   6   9     3048.05     2961.46       16.68 o   0.4464E-04
  -4   6   9     2135.20     2133.53       13.27 o   0.6585E-04
  -3   6   9     4746.05     4425.13       22.48 o   0.2707E-04
  -2   6   9      839.87      763.60       11.52 o   0.1908E-03
  -1   6   9     3293.08     3022.33       24.22 o   0.4209E-04
   0   6   9       30.14       24.01        3.35 o   0.5855E-02
   1   6   9     3690.97     3352.33       28.41 o   0.3688E-04
   2   6   9      825.85      758.70       13.78 o   0.1907E-03
   3   6   9     4272.26     4028.28       24.16 o   0.3040E-04
   4   6   9     1872.39     1875.79       12.87 o   0.7607E-04
   5   6   9     2995.51     2924.23       16.12 o   0.4542E-04
   6   6   9      826.79      802.63        8.90 o   0.1875E-03
  -6   7   9      814.22      814.46        9.25 o   0.1866E-03
  -5   7   9     5019.16     5158.44       22.96 o   0.2333E-04
  -4   7   9      689.26      668.33        7.63 o   0.2274E-03
  -3   7   9      543.37      533.35        6.73 o   0.2891E-03
  -2   7   9      429.40      312.54        6.09 o   0.4448E-03
  -1   7   9     1342.62     1219.90       10.74 o   0.1174E-03
   0   7   9      543.33      566.55        6.80 o   0.2775E-03
   1   7   9     1290.21     1173.20       10.77 o   0.1223E-03
   2   7   9      438.38      305.61        6.25 o   0.4465E-03
   3   7   9      518.23      510.86        6.22 o   0.3032E-03
   4   7   9      723.90      687.40        7.69 o   0.2192E-03
   5   7   9     4871.61     5006.26       22.56 o   0.2423E-04
   6   7   9      896.02      869.91        9.79 o   0.1721E-03
   7   7   9       92.84       55.76        3.75 o   0.2297E-02
  -7   8   9     1015.38      925.66       11.40 o   0.1567E-03
  -6   8   9     1504.63     1509.91       13.65 o   0.9609E-04
  -5   8   9     1142.14     1200.62       11.18 o   0.1255E-03
  -4   8   9       22.23        1.57        2.29 o   0.1747E-01
  -3   8   9     2012.52     2051.96       14.24 o   0.6915E-04
  -2   8   9     2874.97     2926.58       16.40 o   0.4613E-04
  -1   8   9      643.23      654.76        7.34 o   0.2366E-03
   0   8   9      282.47      269.09        5.15 o   0.5750E-03
   1   8   9      694.51      688.94        7.71 o   0.2222E-03
   2   8   9     2991.92     3015.20       17.24 o   0.4434E-04
   3   8   9     1890.83     1901.03       13.36 o   0.7498E-04
   4   8   9       24.13        4.47        2.29 o   0.1369E-01
   5   8   9     1147.45     1189.86       10.96 o   0.1262E-03
   6   8   9     1283.92     1295.24       11.70 o   0.1140E-03
   7   8   9      959.41      860.99       10.59 o   0.1684E-03
   8   8   9      256.96      244.70        6.51 o   0.6261E-03
  -8   9   9      544.95      587.74        9.12 o   0.2671E-03
  -7   9   9      166.52      177.07        5.01 o   0.9063E-03
  -6   9   9     1221.73     1200.26       12.18 o   0.1222E-03
  -5   9   9      716.94      699.26        8.94 o   0.2167E-03
  -4   9   9      515.95      590.33        7.65 o   0.2725E-03
  -3   9   9     2531.54     2559.26       17.97 o   0.5346E-04
  -2   9   9     2582.18     2724.67       16.61 o   0.5070E-04
  -1   9   9      683.44      594.00        8.46 o   0.2457E-03
   0   9   9       88.70       76.18        3.38 o   0.1964E-02
   1   9   9      634.14      560.59        7.82 o   0.2630E-03
   2   9   9     2614.74     2783.50       16.87 o   0.4962E-04
   3   9   9     2534.21     2558.36       16.93 o   0.5356E-04
   4   9   9      611.85      662.02        8.46 o   0.2373E-03
   5   9   9      797.99      769.95        9.67 o   0.1949E-03
   6   9   9     1064.20     1040.59       10.95 o   0.1423E-03
   7   9   9      214.94      214.61        6.34 o   0.7257E-03
   8   9   9      556.46      610.29        9.53 o   0.2580E-03
   9   9   9       10.82        4.20        2.55 o   0.2172E-01
  -9  10   9      130.33       66.44        4.68 o   0.1772E-02
  -8  10   9      105.63       89.46        4.37 o   0.1654E-02
  -7  10   9       90.22       80.93        3.98 o   0.1865E-02
  -6  10   9     2060.88     2055.09       17.42 o   0.6792E-04
  -5  10   9       79.43       52.70        3.95 o   0.2521E-02
  -4  10   9      372.82      328.82        7.34 o   0.4518E-03
  -3  10   9      788.59      771.36       10.94 o   0.1944E-03
  -2  10   9     3055.70     3135.22       20.53 o   0.4242E-04
  -1  10   9      383.88      323.64        7.01 o   0.4518E-03
   0  10   9     2595.20     2710.67       16.82 o   0.5075E-04
   1  10   9      350.07      300.27        6.35 o   0.4922E-03
   2  10   9     3126.55     3174.04       20.42 o   0.4166E-04
   3  10   9      741.41      726.46        9.64 o   0.2079E-03
   4  10   9      271.43      231.23        5.99 o   0.6398E-03
   5  10   9      110.01       75.99        4.28 o   0.1787E-02
   6  10   9     1998.89     2011.04       16.49 o   0.6994E-04
   7  10   9      102.11       98.87        4.30 o   0.1567E-02
   8  10   9       89.40       67.58        4.55 o   0.2076E-02
   9  10   9      141.56       82.93        4.95 o   0.1518E-02
  10  10   9      388.89      359.78        8.21 o   0.4176E-03
 -10  11   9      371.34      362.49       11.66 o   0.4096E-03
  -9  11   9       38.51       27.07        2.88 o   0.5044E-02
  -8  11   9     1065.21      973.38       12.99 o   0.1479E-03
  -7  11   9      510.99      465.65        7.86 o   0.3207E-03
  -6  11   9      165.93      167.84        5.01 o   0.9405E-03
  -5  11   9      755.35      729.32       10.86 o   0.2048E-03
  -4  11   9      113.77      102.77        4.70 o   0.1472E-02
  -3  11   9       78.40       15.33        3.95 o   0.4179E-02
  -2  11   9      326.68      338.13        6.90 o   0.4653E-03
  -1  11   9     1642.05     1635.32       13.73 o   0.8790E-04
   0  11   9      338.91      362.64        6.15 o   0.4404E-03
   1  11   9     1780.24     1731.36       14.49 o   0.8175E-04
   2  11   9      333.73      336.76        6.93 o   0.4632E-03
   3  11   9       72.71       18.10        3.84 o   0.4201E-02
   4  11   9      144.83      126.71        4.63 o   0.1186E-02
   5  11   9      823.05      786.39       10.23 o   0.1893E-03
   6  11   9      171.51      159.09        4.97 o   0.9636E-03
   7  11   9      486.73      432.35        8.50 o   0.3413E-03
   8  11   9     1105.46      993.62       13.87 o   0.1433E-03
   9  11   9       46.95       37.75        3.42 o   0.3804E-02
  10  11   9      350.05      345.86        8.95 o   0.4409E-03
  -9  12   9       34.22       57.07       10.36 o   0.2424E-02
  -8  12   9      320.74      306.55        7.78 o   0.4963E-03
  -7  12   9      616.60      628.91       10.94 o   0.2425E-03
  -6  12   9      215.87      219.93        6.27 o   0.7117E-03
  -5  12   9      159.56      153.22        5.02 o   0.1008E-02
  -4  12   9      176.50      148.42        5.64 o   0.9893E-03
  -3  12   9     2006.37     2034.15       17.15 o   0.6917E-04
  -2  12   9      213.67      193.02        5.60 o   0.7821E-03
  -1  12   9      756.75      779.29        9.44 o   0.1967E-03
   0  12   9      230.30      236.36        5.24 o   0.6694E-03
   1  12   9      757.03      792.22        9.07 o   0.1946E-03
   2  12   9      176.80      163.65        4.88 o   0.9344E-03
   3  12   9     1875.86     1920.72       15.75 o   0.7418E-04
   4  12   9      176.08      145.49        5.09 o   0.1008E-02
   5  12   9      195.90      187.64        5.35 o   0.8223E-03
   6  12   9      201.26      214.71        5.48 o   0.7446E-03
   7  12   9      725.23      714.03       12.06 o   0.2095E-03
   8  12   9      316.48      311.15        8.34 o   0.4915E-03
   9  12   9       28.52       33.34        3.52 o   0.4811E-02
  -7  13   9      141.18      117.18        6.13 o   0.1228E-02
  -6  13   9      808.22      875.27       13.76 o   0.1742E-03
  -5  13   9      796.54      850.65       12.55 o   0.1795E-03
  -4  13   9      534.86      499.62        8.76 o   0.3002E-03
  -3  13   9       69.39       54.04        3.69 o   0.2642E-02
  -2  13   9      420.15      429.58        7.54 o   0.3630E-03
  -1  13   9      505.87      481.98        8.26 o   0.3145E-03
   0  13   9       73.96       71.84        3.37 o   0.2180E-02
   1  13   9      447.78      438.64        7.37 o   0.3509E-03
   2  13   9      439.54      457.41        7.66 o   0.3425E-03
   3  13   9       68.92       56.76        3.33 o   0.2589E-02
   4  13   9      526.87      502.19        8.41 o   0.3013E-03
   5  13   9      726.48      809.36        9.67 o   0.1938E-03
   6  13   9      692.98      786.75       10.89 o   0.1998E-03
   7  13   9      124.25      103.76        5.48 o   0.1398E-02
  -5  14   9      198.25      193.64        7.31 o   0.7876E-03
  -4  14   9      593.18      599.56        9.36 o   0.2557E-03
  -3  14   9       30.91        6.48        2.58 o   0.1034E-01
  -2  14   9      104.19       95.16        4.03 o   0.1603E-02
  -1  14   9      263.88      302.19        6.46 o   0.5389E-03
   0  14   9       27.43       41.51        2.86 o   0.4254E-02
   1  14   9      271.06      292.29        7.42 o   0.5429E-03
   2  14   9      101.44       83.56        4.20 o   0.1750E-02
   3  14   9       21.98        0.35        2.56 o   0.1887E-01
   4  14   9      588.66      624.96        9.65 o   0.2488E-03
   5  14   9      191.96      208.48        8.68 o   0.7457E-03
  -1  15   9      367.65      353.72       27.00 o   0.3345E-03
   0  15   9      194.19      218.10        9.44 o   0.7155E-03
   1  15   9      333.15      302.56       23.27 o   0.3988E-03
   0   1  10      890.04      851.12       17.42 o   0.1687E-03
   1   1  10     1508.24     1575.40       19.40 o   0.9161E-04
  -1   2  10     2019.12     2079.62       18.49 o   0.6778E-04
   0   2  10     1124.86      953.35       14.99 o   0.1459E-03
   1   2  10     2072.40     2098.11       20.26 o   0.6641E-04
   2   2  10     1808.24     1930.66       18.87 o   0.7436E-04
  -2   3  10     1130.76     1070.55       14.06 o   0.1353E-03
  -1   3  10     5485.16     5518.00       31.25 o   0.2108E-04
   0   3  10     2602.91     2893.69       22.09 o   0.4784E-04
   1   3  10     5424.78     5472.92       32.94 o   0.2127E-04
   2   3  10     1194.79     1140.69       14.28 o   0.1269E-03
   3   3  10      499.62      505.57        9.19 o   0.3041E-03
  -3   4  10      190.19      172.70        6.02 o   0.8714E-03
  -2   4  10     5472.56     5393.97       29.70 o   0.2153E-04
  -1   4  10     4030.24     3875.29       23.94 o   0.3212E-04
   0   4  10       72.88       45.14        3.76 o   0.2855E-02
   1   4  10     4024.14     3906.75       23.95 o   0.3194E-04
   2   4  10     5774.29     5639.90       32.91 o   0.2020E-04
   3   4  10      238.24      207.55        6.84 o   0.7113E-03
   4   4  10      706.50      596.00       10.84 o   0.2398E-03
  -4   5  10     2470.05     2328.66       15.53 o   0.5816E-04
  -3   5  10      162.48      114.58        6.06 o   0.1185E-02
  -2   5  10     1281.04     1155.35       13.72 o   0.1229E-03
  -1   5  10     6455.80     6086.02       32.73 o   0.1806E-04
   0   5  10     4232.80     3968.91       25.39 o   0.3086E-04
   1   5  10     6174.66     5872.03       32.78 o   0.1897E-04
   2   5  10     1300.64     1207.35       15.57 o   0.1178E-03
   3   5  10      117.31       65.63        5.66 o   0.1845E-02
   4   5  10     2297.67     2145.65       14.40 o   0.6364E-04
   5   5  10      382.18      275.70        5.54 o   0.5059E-03
  -5   6  10     6445.81     6319.80       25.46 o   0.1765E-04
  -4   6  10      265.24      249.61        4.86 o   0.6193E-03
  -3   6  10     1130.81      981.24       10.15 o   0.1452E-03
  -2   6  10      353.94      247.93        5.60 o   0.5549E-03
  -1   6  10      951.76      897.30       12.65 o   0.1631E-03
   0   6  10     2103.72     2262.56       19.28 o   0.6262E-04
   1   6  10     1101.84     1026.69       13.81 o   0.1406E-03
   2   6  10      333.59      232.68        6.80 o   0.5851E-03
   3   6  10     1094.94      965.76       10.15 o   0.1486E-03
   4   6  10      267.52      263.53        4.82 o   0.5960E-03
   5   6  10     6639.84     6445.92       26.05 o   0.1712E-04
   6   6  10     1230.50     1140.65       11.53 o   0.1266E-03
  -6   7  10      485.61      360.27        7.26 o   0.3859E-03
  -5   7  10      621.06      696.60        7.84 o   0.2283E-03
  -4   7  10      688.75      675.09        7.71 o   0.2263E-03
  -3   7  10      895.57      835.27        8.87 o   0.1776E-03
  -2   7  10      634.64      585.28        7.56 o   0.2563E-03
  -1   7  10      933.23      917.58        8.67 o   0.1640E-03
   0   7  10      167.96      220.58        3.91 o   0.7795E-03
   1   7  10      902.09      878.90        8.93 o   0.1708E-03
   2   7  10      620.39      566.51        7.41 o   0.2642E-03
   3   7  10      955.91      913.58        8.72 o   0.1632E-03
   4   7  10      645.26      630.46        7.24 o   0.2430E-03
   5   7  10      649.86      724.57        7.99 o   0.2187E-03
   6   7  10      458.59      338.54        7.20 o   0.4102E-03
   7   7  10     3423.01     3627.78       20.67 o   0.3626E-04
  -7   8  10     3158.66     3067.76       21.12 o   0.4254E-04
  -6   8  10     1668.31     1628.77       14.32 o   0.8744E-04
  -5   8  10     3552.59     3579.46       21.25 o   0.3608E-04
  -4   8  10      234.86      247.04        4.87 o   0.6484E-03
  -3   8  10      371.35      300.54        6.71 o   0.4801E-03
  -2   8  10      182.31      195.57        4.45 o   0.8270E-03
  -1   8  10      350.00      298.69        5.53 o   0.4972E-03
   0   8  10     1152.81     1029.96       10.24 o   0.1394E-03
   1   8  10      305.26      263.93        5.51 o   0.5658E-03
   2   8  10      183.69      188.32        4.51 o   0.8460E-03
   3   8  10      369.96      300.28        6.20 o   0.4825E-03
   4   8  10      289.70      295.92        5.39 o   0.5343E-03
   5   8  10     3865.90     3881.07       20.26 o   0.3278E-04
   6   8  10     1719.74     1658.83       13.48 o   0.8551E-04
   7   8  10     3531.71     3423.52       20.92 o   0.3743E-04
   8   8  10       96.50       80.06        3.91 o   0.1837E-02
  -8   9  10      162.45      147.53        5.13 o   0.1026E-02
  -7   9  10     2487.09     2516.15       19.20 o   0.5436E-04
  -6   9  10      189.74      115.98        4.98 o   0.1115E-02
  -5   9  10      494.40      489.87        7.49 o   0.3145E-03
  -4   9  10     1033.37     1041.44       10.67 o   0.1439E-03
  -3   9  10      224.94      218.52        5.43 o   0.7120E-03
  -2   9  10      820.61      773.49        9.62 o   0.1922E-03
  -1   9  10     1134.30     1141.40       10.96 o   0.1306E-03
   0   9  10      271.37      185.76        5.51 o   0.7329E-03
   1   9  10     1081.01     1085.61       10.56 o   0.1377E-03
   2   9  10      840.53      793.60        9.36 o   0.1874E-03
   3   9  10      284.73      264.77        5.83 o   0.5776E-03
   4   9  10     1198.17     1179.89       11.81 o   0.1247E-03
   5   9  10      590.83      568.84        8.62 o   0.2662E-03
   6   9  10      187.13      120.81        4.94 o   0.1097E-02
   7   9  10     2506.45     2540.20       19.17 o   0.5382E-04
   8   9  10      146.85      124.09        5.24 o   0.1183E-02
   9   9  10      275.94      286.22        6.70 o   0.5494E-03
  -9  10  10       89.28       72.23        3.72 o   0.2021E-02
  -8  10  10     1970.49     1988.17       16.99 o   0.7080E-04
  -7  10  10      222.04      165.79        5.80 o   0.8467E-03
  -6  10  10      436.63      412.37        7.52 o   0.3688E-03
  -5  10  10      321.09      286.77        6.80 o   0.5222E-03
  -4  10  10     2549.19     2488.12       18.91 o   0.5431E-04
  -3  10  10     2631.36     2727.59       19.01 o   0.5007E-04
  -2  10  10      890.76      878.81       10.68 o   0.1707E-03
  -1  10  10      866.58      892.98       10.49 o   0.1703E-03
   0  10  10      659.24      706.34        8.66 o   0.2211E-03
   1  10  10      921.98      941.29       10.52 o   0.1607E-03
   2  10  10      874.56      851.52       10.24 o   0.1758E-03
   3  10  10     2802.59     2898.45       20.33 o   0.4657E-04
   4  10  10     2608.72     2553.45       17.60 o   0.5294E-04
   5  10  10      332.13      290.10        6.70 o   0.5125E-03
   6  10  10      453.61      434.46        7.71 o   0.3513E-03
   7  10  10      237.57      174.04        6.31 o   0.7971E-03
   8  10  10     1975.80     1981.05       17.62 o   0.7081E-04
   9  10  10       94.76       77.06        4.46 o   0.1880E-02
  10  10  10      407.78      399.62        8.21 o   0.3833E-03
 -10  11  10       31.89       54.87        7.03 o   0.2935E-02
  -9  11  10     1807.35     1793.69       15.96 o   0.7891E-04
  -8  11  10       58.31       52.14        3.48 o   0.2867E-02
  -7  11  10      303.28      272.94        6.20 o   0.5526E-03
  -6  11  10     1014.91     1028.79       11.70 o   0.1455E-03
  -5  11  10      572.15      639.98        9.87 o   0.2467E-03
  -4  11  10     1086.46     1072.92       13.83 o   0.1370E-03
  -3  11  10      684.42      638.56       10.13 o   0.2326E-03
  -2  11  10     1538.42     1600.59       13.50 o   0.9144E-04
  -1  11  10      384.68      379.80        6.72 o   0.4082E-03
   0  11  10      242.06      262.66        5.22 o   0.6136E-03
   1  11  10      370.72      361.74        6.80 o   0.4268E-03
   2  11  10     1677.55     1690.69       15.08 o   0.8487E-04
   3  11  10      598.20      573.95        9.08 o   0.2631E-03
   4  11  10      980.96      986.03       11.59 o   0.1518E-03
   5  11  10      696.49      764.35        9.60 o   0.2047E-03
   6  11  10      994.88     1014.07       11.53 o   0.1481E-03
   7  11  10      276.02      246.88        6.49 o   0.6081E-03
   8  11  10       79.14       73.51        4.30 o   0.2052E-02
   9  11  10     1932.56     1862.61       18.88 o   0.7435E-04
  10  11  10       35.79       40.89        6.99 o   0.3443E-02
  -8  12  10      731.83      814.90       11.48 o   0.1910E-03
  -7  12  10      226.03      246.34        6.71 o   0.6489E-03
  -6  12  10      653.41      667.98       10.69 o   0.2284E-03
  -5  12  10      242.60      204.21        6.18 o   0.7184E-03
  -4  12  10      929.42      928.49       12.47 o   0.1605E-03
  -3  12  10      156.19      137.58        5.28 o   0.1088E-02
  -2  12  10      116.54       82.75        4.52 o   0.1663E-02
  -1  12  10     1125.36     1102.34       12.03 o   0.1337E-03
   0  12  10      245.20      260.98        5.30 o   0.6148E-03
   1  12  10     1014.81     1037.81       10.87 o   0.1451E-03
   2  12  10      141.85      114.80        4.63 o   0.1268E-02
   3  12  10      147.05      124.37        4.88 o   0.1189E-02
   4  12  10      921.36      926.80       11.49 o   0.1618E-03
   5  12  10      240.55      194.95        5.96 o   0.7430E-03
   6  12  10      619.97      637.76       10.36 o   0.2403E-03
   7  12  10      230.92      245.36        7.74 o   0.6401E-03
   8  12  10      755.47      821.82       12.47 o   0.1871E-03
  -7  13  10     1169.35     1192.11       16.45 o   0.1227E-03
  -6  13  10      670.71      697.42       12.35 o   0.2181E-03
  -5  13  10      457.70      491.23        8.98 o   0.3194E-03
  -4  13  10      102.78      115.50        4.43 o   0.1408E-02
  -3  13  10      108.07      109.04        4.51 o   0.1441E-02
  -2  13  10     1116.96     1134.07       13.10 o   0.1308E-03
  -1  13  10      564.44      584.40        8.59 o   0.2654E-03
   0  13  10      357.51      319.26        6.77 o   0.4678E-03
   1  13  10      485.08      501.02        8.26 o   0.3105E-03
   2  13  10     1042.12     1073.24       11.59 o   0.1400E-03
   3  13  10      122.61      112.11        4.06 o   0.1364E-02
   4  13  10       96.28      117.41        4.01 o   0.1427E-02
   5  13  10      490.16      530.58        8.28 o   0.2974E-03
   6  13  10      659.98      711.12       10.62 o   0.2182E-03
   7  13  10     1141.62     1165.69       17.25 o   0.1253E-03
  -5  14  10      221.24      259.13       10.12 o   0.6079E-03
  -4  14  10      313.65      294.64        7.02 o   0.5166E-03
  -3  14  10      470.62      530.18        7.62 o   0.3023E-03
  -2  14  10      614.88      661.58        9.13 o   0.2365E-03
  -1  14  10      195.36      209.00        5.51 o   0.7677E-03
   0  14  10       34.74       15.18        3.07 o   0.7017E-02
   1  14  10      227.51      230.99        6.17 o   0.6798E-03
   2  14  10      593.71      616.55        9.57 o   0.2507E-03
   3  14  10      506.71      564.51        8.87 o   0.2809E-03
   4  14  10      296.72      293.44        7.18 o   0.5272E-03
   5  14  10      243.31      273.19       15.59 o   0.5286E-03
   0   1  11     8908.07     9033.15       71.90 o   0.1062E-04
   1   1  11     4083.25     4050.91       33.35 o   0.3039E-04
  -1   2  11     1191.18     1154.13       14.67 o   0.1258E-03
   0   2  11     2798.68     2470.75       25.49 o   0.5180E-04
   1   2  11      993.42      979.94       13.52 o   0.1507E-03
   2   2  11     1964.54     1985.82       18.88 o   0.7070E-04
  -2   3  11     3042.81     3029.55       25.25 o   0.4329E-04
  -1   3  11     3489.20     3366.10       24.93 o   0.3787E-04
   0   3  11     1835.21     1783.72       18.66 o   0.7838E-04
   1   3  11     3860.02     3663.96       27.12 o   0.3394E-04
   2   3  11     3018.47     2988.28       23.59 o   0.4403E-04
   3   3  11     1739.84     1755.98       18.99 o   0.8072E-04
  -3   4  11     3814.86     3766.14       26.71 o   0.3343E-04
  -2   4  11      821.25      723.34       11.61 o   0.1994E-03
  -1   4  11      156.56      133.07        5.22 o   0.1112E-02
   0   4  11       70.57      104.45        3.85 o   0.1697E-02
   1   4  11      183.20      183.43        5.34 o   0.8568E-03
   2   4  11      846.75      746.97       11.62 o   0.1930E-03
   3   4  11     3858.45     3801.71       29.88 o   0.3284E-04
   4   4  11       49.24       12.29        3.55 o   0.6104E-02
  -4   5  11     1110.71     1163.34        9.63 o   0.1302E-03
  -3   5  11     1463.42     1450.47       13.57 o   0.9990E-04
  -2   5  11     2728.31     2583.44       21.82 o   0.5120E-04
  -1   5  11     3313.54     3322.39       23.12 o   0.3919E-04
   0   5  11      205.02      135.93        5.66 o   0.9829E-03
   1   5  11     3391.50     3425.70       23.58 o   0.3790E-04
   2   5  11     2957.84     2776.41       24.88 o   0.4672E-04
   3   5  11     1416.50     1432.43       14.38 o   0.1017E-03
   4   5  11     1183.34     1230.38        9.95 o   0.1222E-03
   5   5  11      208.00      241.98        4.16 o   0.6869E-03
  -5   6  11      690.66      715.39        8.21 o   0.2163E-03
  -4   6  11     1543.18     1592.64       12.06 o   0.9208E-04
  -3   6  11      132.84       90.84        3.76 o   0.1512E-02
  -2   6  11     4000.92     3928.97       18.70 o   0.3210E-04
  -1   6  11      418.23      390.60        6.20 o   0.3909E-03
   0   6  11     1784.67     1853.66       13.15 o   0.7806E-04
   1   6  11      466.38      449.27        6.48 o   0.3424E-03
   2   6  11     3800.77     3782.78       19.26 o   0.3374E-04
   3   6  11      129.26       94.69        3.45 o   0.1497E-02
   4   6  11     1648.57     1702.56       12.34 o   0.8561E-04
   5   6  11      691.09      692.99        8.51 o   0.2208E-03
   6   6  11      190.15      171.10        4.80 o   0.8874E-03
  -6   7  11     7248.32     7471.04       30.83 o   0.1443E-04
  -5   7  11     2141.06     2095.76       14.43 o   0.6647E-04
  -4   7  11      631.73      671.22        7.56 o   0.2339E-03
  -3   7  11     2309.07     2463.91       14.77 o   0.5727E-04
  -2   7  11      984.54      901.30        9.39 o   0.1625E-03
  -1   7  11     1244.72     1351.64       10.46 o   0.1122E-03
   0   7  11     5670.44     5634.71       23.57 o   0.2059E-04
   1   7  11     1226.43     1341.13       10.26 o   0.1135E-03
   2   7  11      885.45      802.38        8.85 o   0.1831E-03
   3   7  11     2221.56     2367.66       13.95 o   0.5996E-04
   4   7  11      635.72      669.16        7.43 o   0.2340E-03
   5   7  11     2040.19     1981.56       14.33 o   0.7053E-04
   6   7  11     7431.71     7670.97       32.33 o   0.1393E-04
   7   7  11     5417.84     5604.81       27.55 o   0.2097E-04
  -7   8  11     1069.81     1058.24       11.73 o   0.1402E-03
  -6   8  11      651.45      576.67        9.13 o   0.2545E-03
  -5   8  11      659.69      565.94        8.91 o   0.2567E-03
  -4   8  11      328.23      321.00        6.13 o   0.4838E-03
  -3   8  11       50.40        8.20        2.90 o   0.6890E-02
  -2   8  11      422.51      397.70        6.69 o   0.3836E-03
  -1   8  11     2476.22     2495.19       14.82 o   0.5524E-04
   0   8  11      303.44      285.49        5.57 o   0.5396E-03
   1   8  11     2486.71     2508.28       16.12 o   0.5482E-04
   2   8  11      482.58      463.12        7.19 o   0.3302E-03
   3   8  11       48.28        7.75        2.74 o   0.7246E-02
   4   8  11      297.91      289.86        5.72 o   0.5363E-03
   5   8  11      560.46      472.94        7.92 o   0.3077E-03
   6   8  11      670.31      598.84        8.51 o   0.2465E-03
   7   8  11     1177.68     1153.03       11.57 o   0.1277E-03
   8   8  11      534.75      509.94        8.53 o   0.2967E-03
  -8   9  11       95.04       89.97        3.74 o   0.1720E-02
  -7   9  11      484.97      425.82        8.15 o   0.3462E-03
  -6   9  11      595.99      577.05        8.47 o   0.2631E-03
  -5   9  11      701.83      679.14        8.92 o   0.2222E-03
  -4   9  11      921.29      879.24       10.59 o   0.1686E-03
  -3   9  11     4099.23     4136.57       22.87 o   0.3031E-04
  -2   9  11     1039.81     1090.91       10.56 o   0.1390E-03
  -1   9  11      796.73      818.73        9.62 o   0.1870E-03
   0   9  11      314.86      337.59        5.70 o   0.4754E-03
   1   9  11      690.69      707.87        9.03 o   0.2176E-03
   2   9  11      942.03     1008.09       10.18 o   0.1522E-03
   3   9  11     3878.70     3916.02       21.07 o   0.3245E-04
   4   9  11     1023.64      956.41       10.53 o   0.1533E-03
   5   9  11      732.89      712.56        8.97 o   0.2118E-03
   6   9  11      594.60      589.33        8.53 o   0.2595E-03
   7   9  11      540.18      485.92        8.74 o   0.3047E-03
   8   9  11      114.12      105.72        4.26 o   0.1448E-02
   9   9  11       95.29       75.87        4.36 o   0.1891E-02
  -9  10  11      466.10      440.03        8.48 o   0.3434E-03
  -8  10  11      600.76      557.26        9.15 o   0.2677E-03
  -7  10  11      490.07      531.44        8.25 o   0.2976E-03
  -6  10  11       77.02       65.08        3.58 o   0.2283E-02
  -5  10  11      866.35      747.89       10.49 o   0.1922E-03
  -4  10  11     1498.46     1418.59       14.70 o   0.1003E-03
  -3  10  11      188.37      145.77        5.20 o   0.9807E-03
  -2  10  11      763.40      799.97        9.68 o   0.1924E-03
  -1  10  11     1585.65     1523.36       13.41 o   0.9375E-04
   0  10  11      417.17      336.99        6.67 o   0.4286E-03
   1  10  11     1498.30     1424.89       13.01 o   0.1005E-03
   2  10  11      793.71      806.39        9.89 o   0.1887E-03
   3  10  11      172.66      138.05        4.81 o   0.1052E-02
   4  10  11     1432.09     1370.12       13.54 o   0.1048E-03
   5  10  11      869.21      756.69       10.42 o   0.1905E-03
   6  10  11       68.61       56.46        3.47 o   0.2602E-02
   7  10  11      387.09      439.17        7.60 o   0.3673E-03
   8  10  11      629.71      589.76        9.71 o   0.2529E-03
   9  10  11      455.79      412.21        8.42 o   0.3613E-03
  10  10  11      105.42      107.77        4.39 o   0.1467E-02
  -9  11  11      171.38      208.25        5.09 o   0.8021E-03
  -8  11  11      396.34      412.69        7.62 o   0.3799E-03
  -7  11  11      234.55      209.84        5.56 o   0.7193E-03
  -6  11  11      464.57      465.84        8.31 o   0.3313E-03
  -5  11  11      285.42      271.66        7.15 o   0.5614E-03
  -4  11  11       34.71       37.86        3.22 o   0.4221E-02
  -3  11  11      628.52      615.93        9.81 o   0.2458E-03
  -2  11  11       71.15       75.73        3.40 o   0.2126E-02
  -1  11  11      942.73      912.75       10.37 o   0.1630E-03
   0  11  11     2856.64     2851.36       17.85 o   0.4703E-04
   1  11  11      969.33      960.01       10.78 o   0.1557E-03
   2  11  11      123.45      122.71        4.42 o   0.1278E-02
   3  11  11      575.88      570.71        9.18 o   0.2675E-03
   4  11  11       27.55       33.37        2.99 o   0.4933E-02
   5  11  11      269.12      265.05        6.27 o   0.5859E-03
   6  11  11      365.75      390.50        7.41 o   0.4060E-03
   7  11  11      247.17      220.53        6.68 o   0.6777E-03
   8  11  11      379.81      391.87        8.46 o   0.3968E-03
   9  11  11      212.59      237.94        6.45 o   0.6780E-03
  -8  12  11      498.21      449.39       10.36 o   0.3269E-03
  -7  12  11       13.44       27.35        2.61 o   0.6816E-02
  -6  12  11      150.34      178.42        5.48 o   0.9233E-03
  -5  12  11       61.52       56.99        3.47 o   0.2675E-02
  -4  12  11      189.45      165.75        5.73 o   0.8987E-03
  -3  12  11      106.11       99.04        4.33 o   0.1545E-02
  -2  12  11     1482.34     1431.62       14.00 o   0.1001E-03
  -1  12  11      645.62      565.01        8.90 o   0.2589E-03
   0  12  11     2051.75     2185.45       15.47 o   0.6528E-04
   1  12  11      574.43      505.22        8.99 o   0.2904E-03
   2  12  11     1308.22     1300.04       13.34 o   0.1123E-03
   3  12  11      118.09      102.92        4.29 o   0.1454E-02
   4  12  11      193.89      177.18        5.29 o   0.8582E-03
   5  12  11       61.38       54.03        3.36 o   0.2772E-02
   6  12  11      144.06      172.03        5.19 o   0.9615E-03
   7  12  11       13.33       14.82        2.95 o   0.1034E-01
   8  12  11      478.31      410.09       10.23 o   0.3518E-03
  -7  13  11      518.06      485.10       17.09 o   0.2901E-03
  -6  13  11      115.21      119.97        5.36 o   0.1311E-02
  -5  13  11      345.67      340.67        7.44 o   0.4531E-03
  -4  13  11       56.34       60.32        3.46 o   0.2655E-02
  -3  13  11     1323.31     1360.91       15.19 o   0.1077E-03
  -2  13  11      408.43      405.50        8.06 o   0.3804E-03
  -1  13  11      504.65      522.32        8.33 o   0.2977E-03
   0  13  11      244.60      259.12        6.26 o   0.6136E-03
   1  13  11      519.49      535.09        8.16 o   0.2903E-03
   2  13  11      427.50      431.52        7.43 o   0.3606E-03
   3  13  11     1359.95     1421.29       12.90 o   0.1041E-03
   4  13  11       44.47       47.19        2.91 o   0.3396E-02
   5  13  11      342.34      363.76        7.05 o   0.4360E-03
   6  13  11      101.51      110.94        4.84 o   0.1447E-02
   7  13  11      420.67      477.44       18.48 o   0.3076E-03
  -4  14  11      655.68      719.01       12.14 o   0.2154E-03
  -3  14  11      126.13      111.78        4.21 o   0.1352E-02
  -2  14  11      514.07      565.27        8.59 o   0.2799E-03
  -1  14  11      122.18      156.99        4.75 o   0.1079E-02
   0  14  11       95.97       98.59        4.55 o   0.1601E-02
   1  14  11      155.36      159.86        5.12 o   0.9885E-03
   2  14  11      471.27      522.43        8.72 o   0.3037E-03
   3  14  11      131.73      117.28        4.72 o   0.1284E-02
   4  14  11      640.60      696.93       11.32 o   0.2227E-03
   0   0  12    23072.69    23451.93      398.43 o   0.1890E-05
   0   1  12     1942.62     1706.68       29.03 o   0.7611E-04
   1   1  12     1088.22     1091.74       17.16 o   0.1334E-03
  -1   2  12      487.94      485.98        9.84 o   0.3145E-03
   0   2  12     1392.93     1557.44       19.55 o   0.9493E-04
   1   2  12      507.38      476.12       10.55 o   0.3131E-03
   2   2  12     2757.10     2548.60       24.62 o   0.5113E-04
  -2   3  12     6122.22     6099.04       38.71 o   0.1832E-04
  -1   3  12     6685.92     6673.92       46.02 o   0.1619E-04
   0   3  12     2813.76     2540.44       24.34 o   0.5093E-04
   1   3  12     6652.38     6601.84       37.05 o   0.1657E-04
   2   3  12     6401.46     6382.60       37.24 o   0.1734E-04
   3   3  12     8629.77     8348.52       46.26 o   0.1194E-04
  -3   4  12      998.49     1008.85       13.35 o   0.1477E-03
  -2   4  12      739.42      745.95       12.26 o   0.2021E-03
  -1   4  12     5220.32     5100.05       34.04 o   0.2286E-04
   0   4  12      413.27      461.83        8.94 o   0.3449E-03
   1   4  12     5372.48     5270.08       29.90 o   0.2212E-04
   2   4  12      665.22      665.76       11.20 o   0.2274E-03
   3   4  12      980.66      997.95       14.55 o   0.1490E-03
   4   4  12       65.70        1.36        2.87 o   0.6716E-02
  -4   5  12     3959.22     4037.62       18.28 o   0.3155E-04
  -3   5  12      673.42      672.71        8.19 o   0.2278E-03
  -2   5  12     1625.03     1794.06       13.76 o   0.8251E-04
  -1   5  12     6992.79     6669.29       35.72 o   0.1611E-04
   0   5  12     2714.52     2438.72       21.43 o   0.5361E-04
   1   5  12     6808.82     6559.87       36.67 o   0.1651E-04
   2   5  12     1474.88     1640.85       14.47 o   0.9096E-04
   3   5  12      620.72      624.62        8.11 o   0.2465E-03
   4   5  12     3968.77     4066.76       19.28 o   0.3130E-04
   5   5  12      232.65      200.76        4.42 o   0.7487E-03
  -5   6  12     1102.55     1107.59       10.22 o   0.1350E-03
  -4   6  12      513.26      544.46        6.90 o   0.2901E-03
  -3   6  12     1174.37     1181.64       10.73 o   0.1259E-03
  -2   6  12     1127.23     1073.18        9.53 o   0.1371E-03
  -1   6  12      416.46      346.03        5.86 o   0.4237E-03
   0   6  12      225.06       76.71        4.73 o   0.1245E-02
   1   6  12      377.05      310.78        5.94 o   0.4705E-03
   2   6  12     1154.80     1106.64        9.56 o   0.1331E-03
   3   6  12     1236.12     1256.29       10.06 o   0.1186E-03
   4   6  12      472.05      514.14        6.81 o   0.3104E-03
   5   6  12      992.74     1002.00       10.34 o   0.1502E-03
   6   6  12     6302.19     6460.94       28.06 o   0.1745E-04
  -6   7  12      141.20      100.19        4.44 o   0.1380E-02
  -5   7  12      132.56      101.35        4.00 o   0.1411E-02
  -4   7  12      166.46      153.76        4.10 o   0.1001E-02
  -3   7  12      771.00      735.43        8.72 o   0.2038E-03
  -2   7  12     2135.06     2225.43       14.65 o   0.6363E-04
  -1   7  12      375.15      360.60        5.67 o   0.4284E-03
   0   7  12      101.07       63.75        3.35 o   0.2075E-02
   1   7  12      422.09      412.75        6.30 o   0.3748E-03
   2   7  12     2105.70     2190.79       13.95 o   0.6480E-04
   3   7  12      680.33      645.17        7.92 o   0.2335E-03
   4   7  12      165.73      151.45        4.13 o   0.1012E-02
   5   7  12       93.10       65.09        3.57 o   0.2114E-02
   6   7  12      183.48      132.86        5.18 o   0.1045E-02
   7   7  12     3712.03     3713.49       22.12 o   0.3435E-04
  -7   8  12      945.91      947.05       11.22 o   0.1582E-03
  -6   8  12      677.06      619.53        9.46 o   0.2386E-03
  -5   8  12      687.92      659.81        9.15 o   0.2282E-03
  -4   8  12     1776.59     1733.88       14.28 o   0.8185E-04
  -3   8  12      430.04      360.97        7.26 o   0.4037E-03
  -2   8  12      869.07      875.20        9.90 o   0.1730E-03
  -1   8  12      659.64      697.82        7.83 o   0.2238E-03
   0   8  12     3218.05     3171.07       18.09 o   0.4142E-04
   1   8  12      788.92      841.77        9.38 o   0.1838E-03
   2   8  12      740.68      766.19        8.65 o   0.2012E-03
   3   8  12      495.16      422.33        7.12 o   0.3469E-03
   4   8  12     1777.43     1732.82       13.85 o   0.8195E-04
   5   8  12      650.10      625.07        9.08 o   0.2415E-03
   6   8  12      615.29      568.90        8.48 o   0.2624E-03
   7   8  12      931.56      936.34       10.48 o   0.1607E-03
   8   8  12      390.92      358.95        7.17 o   0.4193E-03
  -8   9  12     1080.58     1108.78       11.24 o   0.1352E-03
  -7   9  12     1525.03     1592.16       13.78 o   0.9200E-04
  -6   9  12      375.83      324.04        6.81 o   0.4557E-03
  -5   9  12      703.05      553.70        9.27 o   0.2535E-03
  -4   9  12     2734.38     2695.72       19.55 o   0.4974E-04
  -3   9  12      121.33      117.20        4.30 o   0.1328E-02
  -2   9  12      512.42      472.07        7.73 o   0.3181E-03
  -1   9  12      281.59      265.47        5.72 o   0.5779E-03
   0   9  12     1563.27     1568.80       13.01 o   0.9234E-04
   1   9  12      287.86      274.01        6.10 o   0.5603E-03
   2   9  12      427.57      397.10        7.28 o   0.3808E-03
   3   9  12      124.39      110.50        4.18 o   0.1370E-02
   4   9  12     2796.10     2749.19       17.92 o   0.4874E-04
   5   9  12      675.87      560.22        8.48 o   0.2564E-03
   6   9  12      376.43      338.29        6.62 o   0.4435E-03
   7   9  12     1615.67     1653.00       14.42 o   0.8758E-04
   8   9  12      936.77     1003.87       11.13 o   0.1523E-03
   9   9  12     1860.51     1792.93       17.25 o   0.7790E-04
  -9  10  12      192.31      172.14        5.49 o   0.8732E-03
  -8  10  12      113.11      113.22        4.02 o   0.1394E-02
  -7  10  12      618.90      593.30        9.12 o   0.2542E-03
  -6  10  12      426.74      434.95        7.72 o   0.3582E-03
  -5  10  12      184.52      200.07        5.38 o   0.8054E-03
  -4  10  12      130.68      120.41        4.80 o   0.1266E-02
  -3  10  12     1485.83     1491.68       14.56 o   0.9714E-04
  -2  10  12     1445.12     1458.53       13.12 o   0.1000E-03
  -1  10  12      610.47      629.18        8.54 o   0.2463E-03
   0  10  12     1108.30     1153.53       10.58 o   0.1307E-03
   1  10  12      611.00      625.01        8.67 o   0.2472E-03
   2  10  12     1336.90     1363.39       12.88 o   0.1080E-03
   3  10  12     1365.80     1381.18       13.00 o   0.1062E-03
   4  10  12      135.14      119.49        4.29 o   0.1264E-02
   5  10  12      215.88      226.38        5.50 o   0.7042E-03
   6  10  12      527.39      518.78        8.27 o   0.2952E-03
   7  10  12      685.68      645.07       10.51 o   0.2304E-03
   8  10  12      111.02      109.10        4.35 o   0.1432E-02
   9  10  12      133.46      124.67        4.86 o   0.1225E-02
  10  10  12      716.33      824.64       10.24 o   0.1918E-03
  -9  11  12      551.74      542.30       10.25 o   0.2792E-03
  -8  11  12      229.80      194.22        6.21 o   0.7572E-03
  -7  11  12      123.82      160.50        4.35 o   0.1063E-02
  -6  11  12       65.83       57.16        4.17 o   0.2584E-02
  -5  11  12      358.89      339.38        7.78 o   0.4469E-03
  -4  11  12      152.26      151.08        5.29 o   0.1030E-02
  -3  11  12       82.27       81.98        4.12 o   0.1908E-02
  -2  11  12       57.87       45.22        3.26 o   0.3175E-02
  -1  11  12     1273.99     1220.04       12.27 o   0.1191E-03
   0  11  12      132.35      111.93        4.40 o   0.1327E-02
   1  11  12     1159.61     1116.71       12.04 o   0.1311E-03
   2  11  12       75.35       53.86        3.93 o   0.2553E-02
   3  11  12      107.92      101.07        4.29 o   0.1520E-02
   4  11  12      169.23      159.89        5.38 o   0.9572E-03
   5  11  12      346.70      339.41        6.89 o   0.4549E-03
   6  11  12       58.03       50.81        3.33 o   0.2955E-02
   7  11  12      121.19      168.59        4.61 o   0.1029E-02
   8  11  12      212.00      173.72        6.60 o   0.8319E-03
   9  11  12      491.21      484.69       10.26 o   0.3128E-03
  -8  12  12      559.67      555.97       12.19 o   0.2699E-03
  -7  12  12      358.17      346.90        8.37 o   0.4390E-03
  -6  12  12       84.92       64.02        4.33 o   0.2182E-02
  -5  12  12      284.99      289.05        6.64 o   0.5414E-03
  -4  12  12      187.88      172.03        5.44 o   0.8817E-03
  -3  12  12      441.82      446.60        7.58 o   0.3478E-03
  -2  12  12      507.54      528.22        8.61 o   0.2951E-03
  -1  12  12     2638.77     2610.96       18.17 o   0.5176E-04
   0  12  12     1385.97     1327.37       13.16 o   0.1086E-03
   1  12  12     2522.47     2490.70       18.85 o   0.5448E-04
   2  12  12      520.33      534.21        8.20 o   0.2910E-03
   3  12  12      394.21      401.54        6.98 o   0.3895E-03
   4  12  12      137.39      124.84        4.42 o   0.1218E-02
   5  12  12      273.41      286.94        6.09 o   0.5536E-03
   6  12  12       69.93       59.72        3.67 o   0.2475E-02
   7  12  12      307.22      299.96        8.34 o   0.5084E-03
   8  12  12      612.98      594.95       12.67 o   0.2495E-03
  -6  13  12      399.06      433.79        9.18 o   0.3627E-03
  -5  13  12      679.42      733.00       11.04 o   0.2113E-03
  -4  13  12      733.30      758.90       10.63 o   0.2014E-03
  -3  13  12      190.69      165.43        5.87 o   0.8954E-03
  -2  13  12      307.84      335.48        6.86 o   0.4765E-03
  -1  13  12      247.86      225.11        6.03 o   0.6715E-03
   0  13  12      165.58      168.79        5.20 o   0.9365E-03
   1  13  12      265.68      250.46        5.88 o   0.6125E-03
   2  13  12      312.31      329.66        6.24 o   0.4820E-03
   3  13  12      216.09      188.13        5.64 o   0.7916E-03
   4  13  12      710.60      767.05        9.70 o   0.2028E-03
   5  13  12      737.65      786.57       10.74 o   0.1961E-03
   6  13  12      402.32      445.75        8.78 o   0.3559E-03
  -4  14  12      284.69      321.02       15.81 o   0.4566E-03
  -3  14  12       98.41       88.40        4.51 o   0.1703E-02
  -2  14  12      263.06      290.42        6.91 o   0.5524E-03
  -1  14  12      170.07      174.12        6.10 o   0.8981E-03
   0  14  12       90.64      116.91        4.18 o   0.1451E-02
   1  14  12      204.02      204.91        5.84 o   0.7625E-03
   2  14  12      253.18      286.33        6.86 o   0.5646E-03
   3  14  12      104.04       86.72        4.71 o   0.1685E-02
   4  14  12      219.17      265.30       11.92 o   0.5865E-03
   0   1  13      293.71      227.07       11.92 o   0.5890E-03
   1   1  13      306.49      340.85       10.32 o   0.4594E-03
  -1   2  13     6384.18     6172.81       41.71 o   0.1774E-04
   0   2  13     3456.82     3341.88       31.73 o   0.3771E-04
   1   2  13     6531.51     6361.83       45.28 o   0.1704E-04
   2   2  13      273.23      202.57        8.30 o   0.6756E-03
  -2   3  13      982.44      907.72       14.92 o   0.1585E-03
  -1   3  13     6341.77     5984.93       45.44 o   0.1814E-04
   0   3  13     6173.80     6103.50       39.24 o   0.1823E-04
   1   3  13     6353.91     6004.08       41.90 o   0.1818E-04
   2   3  13      920.71      858.13       14.03 o   0.1691E-03
   3   3  13     1354.64     1129.24       16.37 o   0.1208E-03
  -3   4  13      100.25       46.99        3.53 o   0.2427E-02
  -2   4  13     2626.26     2482.27       23.91 o   0.5320E-04
  -1   4  13     1435.62     1373.90       16.46 o   0.1037E-03
   0   4  13     5197.15     5328.96       35.35 o   0.2206E-04
   1   4  13     1561.56     1496.79       17.42 o   0.9446E-04
   2   4  13     2579.59     2425.26       24.72 o   0.5437E-04
   3   4  13      132.20       78.65        4.38 o   0.1623E-02
   4   4  13      855.96      951.41        8.34 o   0.1649E-03
  -4   5  13     1793.57     1932.93       12.51 o   0.7559E-04
  -3   5  13      488.55      464.53        6.73 o   0.3291E-03
  -2   5  13     1777.13     1778.96       13.42 o   0.8047E-04
  -1   5  13       78.41      101.64        3.33 o   0.1683E-02
   0   5  13      125.02      102.49        3.85 o   0.1439E-02
   1   5  13      157.83      194.73        4.04 o   0.8657E-03
   2   5  13     1747.56     1762.07       13.21 o   0.8156E-04
   3   5  13      428.52      426.17        6.51 o   0.3651E-03
   4   5  13     1732.38     1863.19       12.58 o   0.7865E-04
   5   5  13     1512.88     1520.91       11.30 o   0.9611E-04
  -5   6  13      786.68      783.17        8.81 o   0.1940E-03
  -4   6  13     1406.90     1333.31       11.26 o   0.1083E-03
  -3   6  13     3716.52     3842.06       19.76 o   0.3358E-04
  -2   6  13     1993.13     1971.65       14.00 o   0.7154E-04
  -1   6  13      206.94      208.93        4.39 o   0.7597E-03
   0   6  13      342.47      319.34        5.65 o   0.4792E-03
   1   6  13      199.61      207.04        4.64 o   0.7722E-03
   2   6  13     1844.34     1835.21       12.79 o   0.7777E-04
   3   6  13     3756.95     3888.84       19.75 o   0.3311E-04
   4   6  13     1446.16     1369.30       12.21 o   0.1049E-03
   5   6  13      867.46      861.55        9.59 o   0.1751E-03
   6   6  13      386.52      332.82        7.18 o   0.4432E-03
  -6   7  13     1474.02     1378.33       13.51 o   0.1033E-03
  -5   7  13     5186.02     5107.84       24.26 o   0.2317E-04
  -4   7  13      215.06      227.60        4.86 o   0.7034E-03
  -3   7  13      502.33      481.28        7.58 o   0.3171E-03
  -2   7  13      753.88      810.60        8.93 o   0.1920E-03
  -1   7  13      165.74      190.95        3.99 o   0.8691E-03
   0   7  13     1025.43     1039.21       10.24 o   0.1448E-03
   1   7  13      196.56      215.24        4.63 o   0.7559E-03
   2   7  13      710.59      757.23        8.34 o   0.2058E-03
   3   7  13      513.40      501.26        7.08 o   0.3070E-03
   4   7  13      241.42      259.90        5.07 o   0.6186E-03
   5   7  13     5242.96     5203.52       24.28 o   0.2271E-04
   6   7  13     1435.98     1360.41       13.32 o   0.1054E-03
   7   7  13      275.83      330.51        6.09 o   0.5009E-03
  -7   8  13     2743.27     2797.19       19.32 o   0.4836E-04
  -6   8  13     2474.55     2509.64       17.95 o   0.5475E-04
  -5   8  13     2945.63     2957.82       18.88 o   0.4511E-04
  -4   8  13     1250.04     1260.56       12.18 o   0.1172E-03
  -3   8  13     2980.82     2915.70       20.29 o   0.4532E-04
  -2   8  13      374.03      353.63        6.83 o   0.4321E-03
  -1   8  13      643.46      527.34        8.10 o   0.2718E-03
   0   8  13     4089.82     4187.08       21.38 o   0.3012E-04
   1   8  13      695.16      578.28        9.49 o   0.2473E-03
   2   8  13      382.17      365.04        6.56 o   0.4207E-03
   3   8  13     2960.95     2886.47       17.68 o   0.4599E-04
   4   8  13     1356.93     1340.40       12.22 o   0.1090E-03
   5   8  13     2752.71     2780.00       18.68 o   0.4855E-04
   6   8  13     2400.73     2433.21       17.18 o   0.5676E-04
   7   8  13     2880.36     2924.31       18.01 o   0.4599E-04
   8   8  13      211.38      160.92        5.19 o   0.8836E-03
  -8   9  13      481.47      487.11        7.59 o   0.3183E-03
  -7   9  13     1101.65     1061.38       11.58 o   0.1384E-03
  -6   9  13     1091.65     1081.82       11.80 o   0.1369E-03
  -5   9  13     1826.87     1796.48       15.17 o   0.7874E-04
  -4   9  13      453.25      416.27        8.17 o   0.3596E-03
  -3   9  13      495.00      476.62        7.93 o   0.3203E-03
  -2   9  13      547.35      487.35        8.20 o   0.3040E-03
  -1   9  13     1479.11     1581.68       13.57 o   0.9358E-04
   0   9  13       34.01       26.94        2.86 o   0.5307E-02
   1   9  13     1544.83     1633.28       14.69 o   0.8978E-04
   2   9  13      638.85      580.84        9.29 o   0.2550E-03
   3   9  13      569.98      541.05        8.02 o   0.2800E-03
   4   9  13      544.53      521.99        7.83 o   0.2909E-03
   5   9  13     1731.51     1723.37       14.16 o   0.8295E-04
   6   9  13     1086.78     1103.15       11.19 o   0.1355E-03
   7   9  13     1117.70     1088.31       11.62 o   0.1353E-03
   8   9  13      410.74      411.88        7.33 o   0.3765E-03
   9   9  13       29.60        1.34        2.84 o   0.1344E-01
  -9  10  13      307.66      292.30        6.62 o   0.5243E-03
  -8  10  13      126.32      123.17        4.21 o   0.1269E-02
  -7  10  13      964.37      972.62       11.59 o   0.1539E-03
  -6  10  13      490.97      486.41        8.17 o   0.3160E-03
  -5  10  13     2547.57     2568.19       19.99 o   0.5294E-04
  -4  10  13       70.36       69.81        4.08 o   0.2224E-02
  -3  10  13      470.77      487.84        8.39 o   0.3195E-03
  -2  10  13      936.95      901.22       10.51 o   0.1647E-03
  -1  10  13     1389.71     1322.06       12.88 o   0.1089E-03
   0  10  13       45.39        1.89        2.86 o   0.9156E-02
   1  10  13     1389.55     1309.06       13.36 o   0.1095E-03
   2  10  13     1081.85     1051.47       11.81 o   0.1401E-03
   3  10  13      539.28      549.75        8.34 o   0.2816E-03
   4  10  13       54.29       66.25        3.20 o   0.2532E-02
   5  10  13     2603.19     2630.48       17.69 o   0.5181E-04
   6  10  13      465.96      468.92        7.95 o   0.3301E-03
   7  10  13      959.28      985.66       12.25 o   0.1524E-03
   8  10  13      117.77      104.16        4.79 o   0.1436E-02
   9  10  13      273.26      266.64        6.52 o   0.5802E-03
  10  10  13     1449.92     1420.12       16.61 o   0.1006E-03
  -9  11  13       98.34       87.23        5.53 o   0.1688E-02
  -8  11  13      168.54      193.60        5.80 o   0.8415E-03
  -7  11  13      176.10      160.25        5.51 o   0.9445E-03
  -6  11  13      314.69      265.36        7.62 o   0.5486E-03
  -5  11  13      774.25      787.81       11.40 o   0.1922E-03
  -4  11  13      221.56      198.98        6.12 o   0.7555E-03
  -3  11  13      575.39      546.38        9.08 o   0.2755E-03
  -2  11  13      278.43      290.77        6.06 o   0.5463E-03
  -1  11  13     1074.53     1067.77       11.35 o   0.1391E-03
   0  11  13       76.64       75.76        3.25 o   0.2079E-02
   1  11  13     1055.39     1043.62       11.73 o   0.1420E-03
   2  11  13      335.43      344.12        7.03 o   0.4560E-03
   3  11  13      624.39      581.22        9.27 o   0.2567E-03
   4  11  13      241.26      213.02        6.05 o   0.7025E-03
   5  11  13      803.36      827.63       10.43 o   0.1842E-03
   6  11  13      303.78      257.85        6.81 o   0.5694E-03
   7  11  13      110.77      106.08        4.55 o   0.1457E-02
   8  11  13      144.36      183.12        5.20 o   0.9200E-03
   9  11  13      102.50       94.35        5.23 o   0.1594E-02
  -8  12  13      173.29      120.60       10.08 o   0.1043E-02
  -7  12  13       60.47       81.17        3.60 o   0.2116E-02
  -6  12  13      735.93      677.91       11.44 o   0.2165E-03
  -5  12  13      563.74      561.49        9.88 o   0.2712E-03
  -4  12  13       81.13       81.31        3.60 o   0.1935E-02
  -3  12  13       91.60       86.42        3.80 o   0.1793E-02
  -2  12  13       60.40       50.93        3.25 o   0.2895E-02
  -1  12  13      107.42       95.64        4.01 o   0.1582E-02
   0  12  13      387.38      389.20        7.74 o   0.3984E-03
   1  12  13      174.01      139.63        5.20 o   0.1036E-02
   2  12  13       64.06       47.42        3.55 o   0.2938E-02
   3  12  13      107.91       91.77        3.99 o   0.1625E-02
   4  12  13       46.12       46.75        2.88 o   0.3375E-02
   5  12  13      558.58      559.80        9.10 o   0.2737E-03
   6  12  13      662.78      637.64       10.89 o   0.2346E-03
   7  12  13       63.33       70.19        4.10 o   0.2290E-02
   8  12  13      112.16       83.50        6.76 o   0.1610E-02
  -6  13  13      384.18      373.41        9.94 o   0.4032E-03
  -5  13  13      326.31      299.82        7.87 o   0.5002E-03
  -4  13  13      872.11      944.11       11.71 o   0.1626E-03
  -3  13  13      366.28      364.41        7.61 o   0.4239E-03
  -2  13  13       26.42       39.54        2.63 o   0.4466E-02
  -1  13  13      238.95      237.07        6.17 o   0.6559E-03
   0  13  13      639.44      661.29       10.11 o   0.2324E-03
   1  13  13      244.85      230.61        6.19 o   0.6622E-03
   2  13  13       37.13       53.04        2.67 o   0.3312E-02
   3  13  13      376.81      378.77        6.89 o   0.4110E-03
   4  13  13      811.94      909.60       10.42 o   0.1717E-03
   5  13  13      405.69      383.27        8.23 o   0.3946E-03
   6  13  13      425.05      406.96       11.26 o   0.3647E-03
  -3  14  13      318.81      336.96        9.73 o   0.4596E-03
  -2  14  13      296.98      322.84        7.55 o   0.4918E-03
  -1  14  13      189.86      175.51        5.95 o   0.8648E-03
   0  14  13        3.46        1.09        2.23 o   0.6049E-01
   1  14  13      181.70      170.77        5.62 o   0.8963E-03
   2  14  13      289.38      306.82        7.52 o   0.5134E-03
   3  14  13      353.14      363.86       11.53 o   0.4161E-03
   0   1  14      155.35       44.27       10.58 o   0.1631E-02
   1   1  14     1090.50      926.97       20.19 o   0.1463E-03
  -1   2  14     1720.74     1594.20       22.15 o   0.8573E-04
   0   2  14    13029.38    12571.20       69.79 o   0.6631E-05
   1   2  14     1690.65     1555.72       23.61 o   0.8723E-04
   2   2  14      911.26     1105.12       17.29 o   0.1399E-03
  -2   3  14     1655.36     1455.98       22.02 o   0.9264E-04
  -1   3  14     3270.63     3248.54       36.78 o   0.3881E-04
   0   3  14     3114.75     2883.89       32.84 o   0.4367E-04
   1   3  14     3228.16     3223.43       29.64 o   0.3997E-04
   2   3  14     1737.34     1560.76       22.42 o   0.8668E-04
   3   3  14     1016.61      923.81       15.83 o   0.1541E-03
  -3   4  14     2339.75     2285.19       15.61 o   0.6020E-04
  -2   4  14      442.05      422.72        7.78 o   0.3613E-03
  -1   4  14     3623.30     3542.56       29.99 o   0.3554E-04
   0   4  14       20.63        7.06        3.25 o   0.1223E-01
   1   4  14     3608.31     3537.80       30.26 o   0.3561E-04
   2   4  14      417.24      405.55        7.38 o   0.3797E-03
   3   4  14     2455.88     2404.44       16.19 o   0.5685E-04
   4   4  14     1553.77     1594.89       11.43 o   0.9195E-04
  -4   5  14      886.05      897.67        9.12 o   0.1694E-03
  -3   5  14     1776.46     1785.81       12.77 o   0.8040E-04
  -2   5  14       88.77       78.61        3.22 o   0.1939E-02
  -1   5  14     1570.04     1494.44       12.30 o   0.9562E-04
   0   5  14     3118.88     3350.49       17.76 o   0.4020E-04
   1   5  14     1575.79     1501.30       12.71 o   0.9509E-04
   2   5  14       80.79       74.31        2.95 o   0.2084E-02
   3   5  14     1623.04     1663.03       12.74 o   0.8750E-04
   4   5  14     1010.59     1022.72        9.77 o   0.1475E-03
   5   5  14       59.66       45.36        2.80 o   0.3155E-02
  -5   6  14       98.16       78.02        3.54 o   0.1864E-02
  -4   6  14      905.78      798.93        9.18 o   0.1817E-03
  -3   6  14     1508.88     1523.38       12.83 o   0.9565E-04
  -2   6  14      574.40      613.01        7.97 o   0.2564E-03
  -1   6  14     1768.81     1824.19       12.85 o   0.7920E-04
   0   6  14     3476.16     3795.93       18.53 o   0.3487E-04
   1   6  14     1697.30     1743.60       14.09 o   0.8286E-04
   2   6  14      600.40      640.81        7.67 o   0.2453E-03
   3   6  14     1350.26     1373.08       11.82 o   0.1075E-03
   4   6  14      876.42      788.66        9.64 o   0.1852E-03
   5   6  14       75.83       60.51        3.31 o   0.2403E-02
   6   6  14     1625.10     1635.80       14.81 o   0.8805E-04
  -6   7  14      798.34      742.69       10.14 o   0.1990E-03
  -5   7  14      397.25      399.18        6.56 o   0.3908E-03
  -4   7  14     3057.58     3160.17       18.70 o   0.4231E-04
  -3   7  14     1036.53      980.29       11.21 o   0.1497E-03
  -2   7  14      327.81      347.47        6.22 o   0.4581E-03
  -1   7  14      218.94      209.50        4.86 o   0.7398E-03
   0   7  14      133.34      113.66        4.10 o   0.1315E-02
   1   7  14      206.79      194.80        4.99 o   0.7903E-03
   2   7  14      346.29      363.94        6.30 o   0.4359E-03
   3   7  14      882.69      827.13        9.47 o   0.1791E-03
   4   7  14     3147.85     3258.65       18.53 o   0.4086E-04
   5   7  14      387.19      371.41        7.06 o   0.4125E-03
   6   7  14      794.29      727.69        9.99 o   0.2022E-03
   7   7  14     1239.08     1192.39       12.75 o   0.1223E-03
  -7   8  14      211.94      193.61        5.72 o   0.7849E-03
  -6   8  14      565.80      548.55        8.72 o   0.2771E-03
  -5   8  14     1593.57     1522.01       14.35 o   0.9340E-04
  -4   8  14     2608.47     2567.98       18.51 o   0.5269E-04
  -3   8  14     1098.50     1086.72       12.35 o   0.1360E-03
  -2   8  14      370.89      375.23        7.09 o   0.4162E-03
  -1   8  14     1920.73     1858.96       14.23 o   0.7553E-04
   0   8  14      426.98      464.82        6.99 o   0.3432E-03
   1   8  14     1801.43     1753.19       15.15 o   0.8052E-04
   2   8  14      362.76      370.15        6.86 o   0.4237E-03
   3   8  14     1059.37     1071.98       10.64 o   0.1398E-03
   4   8  14     2569.01     2570.86       17.39 o   0.5306E-04
   5   8  14     1493.66     1435.38       13.68 o   0.9987E-04
   6   8  14      517.12      527.19        7.92 o   0.2946E-03
   7   8  14      191.67      164.93        5.05 o   0.9059E-03
   8   8  14     2005.63     2059.57       15.88 o   0.6868E-04
  -8   9  14       86.66       47.01        3.63 o   0.2610E-02
  -7   9  14      114.18       67.43        4.02 o   0.1892E-02
  -6   9  14      504.87      531.49        8.32 o   0.2942E-03
  -5   9  14      805.34      814.91       10.20 o   0.1862E-03
  -4   9  14      547.55      510.39        8.55 o   0.2939E-03
  -3   9  14     1255.93     1271.20       12.68 o   0.1160E-03
  -2   9  14      894.37      889.26       10.67 o   0.1688E-03
  -1   9  14      438.92      419.16        7.21 o   0.3644E-03
   0   9  14     1553.62     1668.57       13.76 o   0.8840E-04
   1   9  14      409.22      382.95        7.46 o   0.3957E-03
   2   9  14      911.03      909.30       10.84 o   0.1650E-03
   3   9  14     1221.25     1237.93       12.10 o   0.1196E-03
   4   9  14      428.97      413.06        7.26 o   0.3706E-03
   5   9  14      685.70      703.59        9.16 o   0.2186E-03
   6   9  14      538.39      579.63        8.01 o   0.2717E-03
   7   9  14      138.51       88.69        4.29 o   0.1493E-02
   8   9  14       99.70       59.77        3.84 o   0.2154E-02
   9   9  14       58.86       58.28        3.50 o   0.2680E-02
  -9  10  14     1285.30     1434.72       13.23 o   0.1053E-03
  -8  10  14      155.29      140.83        4.74 o   0.1082E-02
  -7  10  14       95.29       62.09        3.85 o   0.2145E-02
  -6  10  14      737.85      760.74       10.39 o   0.2010E-03
  -5  10  14     2994.55     2913.58       21.34 o   0.4513E-04
  -4  10  14      443.53      431.76        8.34 o   0.3538E-03
  -3  10  14      115.22      113.87        4.44 o   0.1375E-02
  -2  10  14     1531.91     1516.98       14.47 o   0.9492E-04
  -1  10  14     1236.08     1262.11       12.91 o   0.1173E-03
   0  10  14      168.26      175.77        4.83 o   0.9086E-03
   1  10  14     1285.28     1298.48       12.88 o   0.1134E-03
   2  10  14     1732.27     1681.22       14.57 o   0.8431E-04
   3  10  14      180.38      173.04        5.11 o   0.8949E-03
   4  10  14      439.45      450.11        7.52 o   0.3467E-03
   5  10  14     2876.41     2861.09       19.10 o   0.4666E-04
   6  10  14      747.88      787.10        9.90 o   0.1958E-03
   7  10  14       95.23       66.73        4.28 o   0.2046E-02
   8  10  14      189.80      167.60        5.93 o   0.8917E-03
   9  10  14     1300.07     1417.54       14.24 o   0.1055E-03
  10  10  14     1700.20     1859.92       33.21 o   0.7363E-04
  -9  11  14       76.96       60.60        7.40 o   0.2160E-02
  -8  11  14      359.52      344.94        8.80 o   0.4386E-03
  -7  11  14      268.38      245.01        6.77 o   0.6146E-03
  -6  11  14      448.63      451.35        8.85 o   0.3413E-03
  -5  11  14       48.70       56.79        3.38 o   0.2896E-02
  -4  11  14      265.94      238.15        6.68 o   0.6289E-03
  -3  11  14      873.27      870.82       11.06 o   0.1725E-03
  -2  11  14     1715.27     1747.66       14.85 o   0.8226E-04
  -1  11  14       17.51       13.24        2.54 o   0.1039E-01
   0  11  14      201.61      196.47        5.22 o   0.7929E-03
   1  11  14       22.93       19.85        2.78 o   0.7367E-02
   2  11  14     1725.18     1733.83       15.70 o   0.8239E-04
   3  11  14      967.02      947.27       11.11 o   0.1571E-03
   4  11  14      256.46      239.46        6.02 o   0.6381E-03
   5  11  14       51.19       56.70        3.39 o   0.2857E-02
   6  11  14      549.93      536.78        9.85 o   0.2821E-03
   7  11  14      224.73      237.81        6.44 o   0.6668E-03
   8  11  14      402.07      393.69        8.74 o   0.3875E-03
   9  11  14       93.36       81.87       10.33 o   0.1570E-02
  -7  12  14      373.71      316.40        8.53 o   0.4582E-03
  -6  12  14       60.28       33.01        3.55 o   0.3679E-02
  -5  12  14      358.60      364.90        8.07 o   0.4255E-03
  -4  12  14       74.71       54.58        3.47 o   0.2560E-02
  -3  12  14      331.60      324.38        6.60 o   0.4766E-03
  -2  12  14      227.42      218.19        5.17 o   0.7116E-03
  -1  12  14      468.86      461.30        7.68 o   0.3332E-03
   0  12  14       73.08       78.36        4.10 o   0.2034E-02
   1  12  14      450.53      443.71        8.31 o   0.3455E-03
   2  12  14      269.69      263.43        6.30 o   0.5884E-03
   3  12  14      378.01      373.93        7.36 o   0.4129E-03
   4  12  14       56.91       40.42        3.15 o   0.3411E-02
   5  12  14      315.19      321.80        6.66 o   0.4875E-03
   6  12  14       47.17       30.82        3.42 o   0.4257E-02
   7  12  14      396.96      352.94        8.89 o   0.4174E-03
  -5  13  14       44.51       20.22        3.40 o   0.5366E-02
  -4  13  14       68.17       48.65        3.70 o   0.2825E-02
  -3  13  14      162.88      177.23        5.30 o   0.9075E-03
  -2  13  14      383.91      425.44        7.82 o   0.3755E-03
  -1  13  14     1750.74     1869.20       17.63 o   0.7719E-04
   0  13  14      332.34      325.10        7.52 o   0.4733E-03
   1  13  14     1693.05     1854.19       16.16 o   0.7886E-04
   2  13  14      392.88      432.47        7.72 o   0.3688E-03
   3  13  14      213.04      223.96        5.46 o   0.7110E-03
   4  13  14       68.38       48.01        3.70 o   0.2842E-02
   5  13  14       41.84       23.54        3.65 o   0.5095E-02
  -2  14  14      750.09      849.87       13.77 o   0.1820E-03
  -1  14  14      175.38      193.62        6.56 o   0.8241E-03
   0  14  14       29.89       38.08        2.99 o   0.4397E-02
   1  14  14      156.88      177.64        5.66 o   0.9121E-03
   2  14  14      775.96      880.66       15.42 o   0.1742E-03
   0   1  15     8028.76     8040.79       73.74 o   0.1223E-04
   1   1  15     1867.93     2004.69       25.21 o   0.7010E-04
  -1   2  15      537.44      474.66       13.40 o   0.3010E-03
   0   2  15     8468.05     8614.28       55.15 o   0.1159E-04
   1   2  15      440.61      366.65       13.30 o   0.3787E-03
   2   2  15     5604.36     5680.29       45.81 o   0.1993E-04
  -2   3  15     6735.65     6958.70       46.68 o   0.1556E-04
  -1   3  15     2686.64     2547.56       34.78 o   0.5013E-04
   0   3  15     3444.04     3527.86       35.87 o   0.3586E-04
   1   3  15     2822.53     2660.30       31.13 o   0.4828E-04
   2   3  15     6471.30     6766.56       41.46 o   0.1633E-04
   3   3  15     1171.89     1272.61       11.74 o   0.1193E-03
  -3   4  15     3388.81     3517.45       18.60 o   0.3740E-04
  -2   4  15       34.39        4.95        2.28 o   0.1043E-01
  -1   4  15      540.58      474.96        8.63 o   0.3096E-03
   0   4  15     6712.81     6566.67       34.03 o   0.1664E-04
   1   4  15      447.62      395.49        7.22 o   0.3760E-03
   2   4  15       35.14        6.71        2.51 o   0.9452E-02
   3   4  15     3482.44     3621.65       20.17 o   0.3608E-04
   4   4  15      185.78      159.37        4.31 o   0.9426E-03
  -4   5  15      654.62      622.52        8.10 o   0.2425E-03
  -3   5  15     2343.30     2408.48       15.16 o   0.5793E-04
  -2   5  15      313.31      307.55        5.85 o   0.5063E-03
  -1   5  15      227.84      130.74        4.87 o   0.9646E-03
   0   5  15     1073.62     1146.19       10.50 o   0.1328E-03
   1   5  15      165.08       68.19        4.27 o   0.1564E-02
   2   5  15      279.24      274.20        5.43 o   0.5696E-03
   3   5  15     2245.17     2325.35       15.49 o   0.6039E-04
   4   5  15      623.54      589.72        7.98 o   0.2560E-03
   5   5  15       34.23        4.86        2.55 o   0.1044E-01
  -5   6  15       64.87       62.52        3.12 o   0.2500E-02
  -4   6  15       48.85       26.61        2.75 o   0.4582E-02
  -3   6  15      225.18      167.60        5.07 o   0.8425E-03
  -2   6  15     3072.75     2994.76       19.71 o   0.4391E-04
  -1   6  15      428.42      437.88        6.58 o   0.3584E-03
   0   6  15     1997.43     2101.06       14.99 o   0.6800E-04
   1   6  15      425.50      435.12        7.35 o   0.3594E-03
   2   6  15     3175.51     3072.67       18.70 o   0.4258E-04
   3   6  15      268.87      213.62        5.74 o   0.6756E-03
   4   6  15       51.27       27.81        2.78 o   0.4380E-02
   5   6  15       98.75      100.82        3.63 o   0.1582E-02
   6   6  15       80.06        5.23        3.93 o   0.4961E-02
  -6   7  15     1223.72     1208.00       12.87 o   0.1214E-03
  -5   7  15     1266.38     1317.25       11.52 o   0.1133E-03
  -4   7  15      890.35      852.95       10.07 o   0.1742E-03
  -3   7  15     1774.60     1850.81       15.04 o   0.7796E-04
  -2   7  15      138.81       78.89        4.35 o   0.1588E-02
  -1   7  15      408.51      448.23        6.66 o   0.3574E-03
   0   7  15     2090.53     1944.42       15.97 o   0.7056E-04
   1   7  15      486.18      514.86        7.88 o   0.3053E-03
   2   7  15      149.27       79.46        4.46 o   0.1526E-02
   3   7  15     1854.26     1910.96       14.20 o   0.7510E-04
   4   7  15      799.09      776.33        9.66 o   0.1933E-03
   5   7  15     1239.30     1313.28       12.45 o   0.1141E-03
   6   7  15     1223.69     1187.98       12.51 o   0.1230E-03
   7   7  15     1194.13     1173.78       12.29 o   0.1251E-03
  -7   8  15     2441.36     2412.24       18.76 o   0.5650E-04
  -6   8  15      348.70      389.56        6.91 o   0.4133E-03
  -5   8  15      812.98      813.55       10.33 o   0.1859E-03
  -4   8  15     2037.03     1980.05       17.12 o   0.7020E-04
  -3   8  15      937.59      998.35       11.78 o   0.1528E-03
  -2   8  15      341.97      266.43        7.15 o   0.5314E-03
  -1   8  15      488.55      492.65        7.62 o   0.3147E-03
   0   8  15      165.30      148.47        4.82 o   0.1021E-02
   1   8  15      532.68      522.52        8.46 o   0.2925E-03
   2   8  15      368.51      294.58        6.98 o   0.4862E-03
   3   8  15     1052.39     1124.08       10.61 o   0.1356E-03
   4   8  15     1954.55     1924.04       15.53 o   0.7305E-04
   5   8  15      752.74      747.80        9.61 o   0.2029E-03
   6   8  15      338.10      376.05        6.74 o   0.4280E-03
   7   8  15     2522.73     2485.60       18.48 o   0.5460E-04
   8   8  15      333.61      281.04        6.29 o   0.5218E-03
  -8   9  15      164.37      122.87        4.72 o   0.1149E-02
  -7   9  15     1325.97     1348.66       12.25 o   0.1094E-03
  -6   9  15     2042.37     1950.99       17.05 o   0.7088E-04
  -5   9  15     1607.40     1567.38       16.08 o   0.9070E-04
  -4   9  15      587.95      616.77        8.73 o   0.2526E-03
  -3   9  15      983.14      922.44       11.31 o   0.1589E-03
  -2   9  15      251.58      207.12        5.94 o   0.7044E-03
  -1   9  15     1561.14     1490.42       14.06 o   0.9554E-04
   0   9  15       31.24       16.79        2.92 o   0.7048E-02
   1   9  15     1492.30     1435.82       14.50 o   0.9959E-04
   2   9  15      281.93      244.10        6.18 o   0.6085E-03
   3   9  15      874.33      817.61       10.30 o   0.1806E-03
   4   9  15      561.53      605.19        8.52 o   0.2601E-03
   5   9  15     1485.67     1487.76       13.93 o   0.9743E-04
   6   9  15     1894.07     1835.82       15.10 o   0.7653E-04
   7   9  15     1390.82     1405.95       12.75 o   0.1042E-03
   8   9  15      108.91       82.75        3.93 o   0.1721E-02
   9   9  15     2202.69     2337.62       18.24 o   0.6014E-04
  -9  10  15      860.83      948.45       11.83 o   0.1626E-03
  -8  10  15      424.81      405.13        7.77 o   0.3759E-03
  -7  10  15       76.65       67.41        3.66 o   0.2230E-02
  -6  10  15      602.38      547.56        9.56 o   0.2700E-03
  -5  10  15      551.79      614.06        9.07 o   0.2581E-03
  -4  10  15      113.67      106.54        4.46 o   0.1444E-02
  -3  10  15      891.43      883.46       10.82 o   0.1699E-03
  -2  10  15      476.90      461.07        8.19 o   0.3310E-03
  -1  10  15     1054.21     1007.04       12.18 o   0.1455E-03
   0  10  15     1178.57     1164.11       13.15 o   0.1262E-03
   1  10  15      958.88      919.84       11.38 o   0.1606E-03
   2  10  15      525.07      504.48        8.06 o   0.3017E-03
   3  10  15      889.96      873.90       10.96 o   0.1711E-03
   4  10  15       80.96       87.31        3.66 o   0.1856E-02
   5  10  15      460.28      531.99        7.41 o   0.3045E-03
   6  10  15      577.53      539.85        8.99 o   0.2774E-03
   7  10  15       93.71       81.59        4.26 o   0.1826E-02
   8  10  15      405.87      376.05        7.90 o   0.4007E-03
   9  10  15      872.93      933.93       11.62 o   0.1637E-03
  -8  11  15      691.24      763.39       11.84 o   0.2033E-03
  -7  11  15     1134.71     1139.89       13.85 o   0.1293E-03
  -6  11  15      663.23      638.08       11.18 o   0.2340E-03
  -5  11  15      547.98      577.02        9.63 o   0.2690E-03
  -4  11  15      938.30      881.94       12.00 o   0.1660E-03
  -3  11  15      295.15      276.00        6.57 o   0.5520E-03
  -2  11  15     1222.49     1142.72       12.37 o   0.1264E-03
  -1  11  15      654.92      628.59        8.91 o   0.2399E-03
   0  11  15      614.84      554.37        8.89 o   0.2667E-03
   1  11  15      626.24      600.03        9.21 o   0.2511E-03
   2  11  15     1228.24     1149.58       13.33 o   0.1253E-03
   3  11  15      258.18      250.76        6.11 o   0.6173E-03
   4  11  15      966.40      919.24       11.19 o   0.1602E-03
   5  11  15      618.15      662.59        9.63 o   0.2351E-03
   6  11  15      645.53      627.50       10.38 o   0.2398E-03
   7  11  15     1192.64     1175.77       15.67 o   0.1236E-03
   8  11  15      677.45      757.72       10.96 o   0.2065E-03
  -7  12  15      327.09      340.32        9.31 o   0.4541E-03
  -6  12  15      243.11      264.56        6.15 o   0.6061E-03
  -5  12  15      299.35      284.55        7.21 o   0.5353E-03
  -4  12  15      203.71      186.39        5.54 o   0.8160E-03
  -3  12  15      336.19      353.30        6.62 o   0.4479E-03
  -2  12  15      191.70      182.87        4.62 o   0.8509E-03
  -1  12  15      650.73      669.21        8.85 o   0.2305E-03
   0  12  15       49.32        8.37        3.57 o   0.6772E-02
   1  12  15      610.85      624.30       10.02 o   0.2456E-03
   2  12  15      194.27      180.77        5.21 o   0.8493E-03
   3  12  15      301.10      314.05        6.35 o   0.5036E-03
   4  12  15      187.18      183.06        5.35 o   0.8514E-03
   5  12  15      297.31      295.62        6.97 o   0.5242E-03
   6  12  15      211.71      252.79        5.96 o   0.6531E-03
   7  12  15      327.91      354.71        9.28 o   0.4415E-03
  -5  13  15      351.96      418.48        8.99 o   0.3870E-03
  -4  13  15        8.86        6.54        2.38 o   0.1975E-01
  -3  13  15      177.18      175.13        5.78 o   0.8873E-03
  -2  13  15      218.81      230.60        6.35 o   0.6865E-03
  -1  13  15       64.16       38.36        3.49 o   0.3301E-02
   0  13  15      987.00     1024.57       12.20 o   0.1471E-03
   1  13  15       57.65       34.34        3.29 o   0.3683E-02
   2  13  15      245.04      259.06        5.99 o   0.6141E-03
   3  13  15      209.63      198.99        5.40 o   0.7743E-03
   4  13  15       16.44       17.16        2.50 o   0.9052E-02
   5  13  15      327.02      387.71        9.21 o   0.4166E-03
  -1  14  15       40.59       44.03        4.13 o   0.3558E-02
   0  14  15      161.93      176.99        7.03 o   0.8933E-03
   1  14  15       68.24       68.29        6.88 o   0.2134E-02
   0   0  16    15132.76    15102.22      341.73 o   0.3277E-05
   0   1  16      507.06      372.05       16.79 o   0.3431E-03
   1   1  16       25.21       10.59        4.15 o   0.8871E-02
  -1   2  16      961.66      871.05       19.58 o   0.1598E-03
   0   2  16      665.77      574.88       14.92 o   0.2445E-03
   1   2  16      948.89      864.60       19.37 o   0.1616E-03
   2   2  16     1095.09     1059.16       17.22 o   0.1360E-03
  -2   3  16      244.07      203.15        6.14 o   0.7213E-03
  -1   3  16     2789.70     2630.46       22.53 o   0.5002E-04
   0   3  16      174.52       52.94        7.07 o   0.1597E-02
   1   3  16     2523.82     2395.97       24.25 o   0.5543E-04
   2   3  16      337.80      289.52        7.08 o   0.5093E-03
   3   3  16      428.03      419.46        7.71 o   0.3666E-03
  -3   4  16     1542.13     1509.72       12.76 o   0.9558E-04
  -2   4  16      371.24      295.38        6.32 o   0.4876E-03
  -1   4  16      470.02      507.83        7.55 o   0.3125E-03
   0   4  16      147.90      137.33        4.35 o   0.1118E-02
   1   4  16      403.97      462.50        6.64 o   0.3515E-03
   2   4  16      313.81      247.35        6.18 o   0.5807E-03
   3   4  16     1667.42     1637.30       14.33 o   0.8732E-04
   4   4  16     4834.79     4714.06       25.00 o   0.2545E-04
  -4   5  16      133.86      110.86        4.11 o   0.1331E-02
  -3   5  16     1887.71     1918.27       13.82 o   0.7445E-04
  -2   5  16     1800.64     1794.64       13.97 o   0.7952E-04
  -1   5  16      214.44      162.11        5.04 o   0.8773E-03
   0   5  16       15.38       25.67        2.13 o   0.7112E-02
   1   5  16      193.05      146.47        4.73 o   0.9742E-03
   2   5  16     1678.12     1683.36       13.94 o   0.8547E-04
   3   5  16     1921.92     1934.21       14.62 o   0.7339E-04
   4   5  16      155.92      137.91        4.48 o   0.1095E-02
   5   5  16     3373.50     3573.98       20.79 o   0.3689E-04
  -5   6  16     2330.63     2290.72       17.01 o   0.6001E-04
  -4   6  16       62.36       39.16        3.13 o   0.3351E-02
  -3   6  16     1323.50     1354.61       12.83 o   0.1091E-03
  -2   6  16     1136.08     1184.87       11.68 o   0.1269E-03
  -1   6  16      514.76      527.60        7.63 o   0.2951E-03
   0   6  16      291.34      169.81        6.09 o   0.7426E-03
   1   6  16      528.11      522.97        8.45 o   0.2932E-03
   2   6  16     1084.34     1136.52       11.55 o   0.1329E-03
   3   6  16     1391.06     1414.81       12.83 o   0.1039E-03
   4   6  16       76.35       45.56        3.44 o   0.2811E-02
   5   6  16     2333.12     2292.94       17.51 o   0.5988E-04
   6   6  16     3647.49     3803.30       23.27 o   0.3392E-04
  -6   7  16      508.02      491.25        8.43 o   0.3099E-03
  -5   7  16     2995.81     2967.68       19.19 o   0.4469E-04
  -4   7  16       26.17       11.26        2.79 o   0.9270E-02
  -3   7  16      873.02      960.46       10.70 o   0.1614E-03
  -2   7  16     2325.58     2305.80       17.10 o   0.5976E-04
  -1   7  16      144.83      188.06        4.41 o   0.9105E-03
   0   7  16       15.48        1.40        2.43 o   0.2301E-01
   1   7  16      174.84      218.14        5.36 o   0.7710E-03
   2   7  16     2677.42     2622.70       18.64 o   0.5130E-04
   3   7  16      830.17      905.10       10.19 o   0.1714E-03
   4   7  16       25.96       11.48        2.54 o   0.9348E-02
   5   7  16     3070.36     3073.52       19.65 o   0.4306E-04
   6   7  16      457.40      458.11        8.06 o   0.3372E-03
   7   7  16       36.07       10.94        3.08 o   0.7801E-02
  -7   8  16      301.04      228.65        6.50 o   0.6162E-03
  -6   8  16      229.29      183.15        5.88 o   0.7878E-03
  -5   8  16      659.21      655.85        9.36 o   0.2322E-03
  -4   8  16     1485.26     1463.71       14.73 o   0.9840E-04
  -3   8  16     1611.30     1566.23       15.22 o   0.9097E-04
  -2   8  16     1051.31     1117.09       12.52 o   0.1353E-03
  -1   8  16     2611.01     2658.76       18.36 o   0.5132E-04
   0   8  16      381.11      350.05        7.20 o   0.4304E-03
   1   8  16     2434.99     2489.05       19.00 o   0.5529E-04
   2   8  16     1101.58     1154.04       12.23 o   0.1303E-03
   3   8  16     1577.99     1547.21       13.86 o   0.9279E-04
   4   8  16     1498.11     1482.65       14.04 o   0.9739E-04
   5   8  16      722.08      722.72        9.86 o   0.2102E-03
   6   8  16      247.08      202.42        5.78 o   0.7211E-03
   7   8  16      284.07      209.29        6.27 o   0.6658E-03
   8   8  16      287.80      306.50        6.06 o   0.5211E-03
  -8   9  16     3638.27     3645.70       22.14 o   0.3514E-04
  -7   9  16      895.81      901.95       10.57 o   0.1671E-03
  -6   9  16       90.45       54.24        4.16 o   0.2340E-02
  -5   9  16       98.76       24.48        4.82 o   0.3059E-02
  -4   9  16      711.75      684.52        9.69 o   0.2194E-03
  -3   9  16      212.59      173.56        5.44 o   0.8388E-03
  -2   9  16     1179.10     1157.66       12.61 o   0.1268E-03
  -1   9  16      153.54      165.97        5.12 o   0.9710E-03
   0   9  16       58.21       50.77        3.77 o   0.2907E-02
   1   9  16      122.19      129.94        4.71 o   0.1235E-02
   2   9  16     1093.62     1092.19       11.73 o   0.1360E-03
   3   9  16      183.22      152.50        5.08 o   0.9632E-03
   4   9  16      743.24      716.98       10.24 o   0.2089E-03
   5   9  16       80.04        7.78        3.81 o   0.4747E-02
   6   9  16       81.55       56.63        3.61 o   0.2413E-02
   7   9  16      962.70      965.72       10.78 o   0.1554E-03
   8   9  16     3518.80     3551.82       21.24 o   0.3640E-04
   9   9  16      185.37      147.16        5.15 o   0.9816E-03
  -9  10  16       50.56       66.94        3.85 o   0.2538E-02
  -8  10  16      331.47      298.97        6.93 o   0.5013E-03
  -7  10  16      155.57      153.89        5.22 o   0.1014E-02
  -6  10  16      414.58      400.70        7.89 o   0.3811E-03
  -5  10  16      234.60      236.91        6.38 o   0.6600E-03
  -4  10  16      155.64      142.45        5.09 o   0.1064E-02
  -3  10  16      928.37      935.20       10.86 o   0.1608E-03
  -2  10  16      745.19      735.08       10.27 o   0.2053E-03
  -1  10  16     1190.77     1221.20       13.95 o   0.1211E-03
   0  10  16      107.97       45.53        4.77 o   0.2323E-02
   1  10  16     1146.56     1203.13       12.49 o   0.1246E-03
   2  10  16      746.65      749.14        9.62 o   0.2031E-03
   3  10  16      771.93      805.91       10.01 o   0.1905E-03
   4  10  16      154.50      154.41        4.60 o   0.1018E-02
   5  10  16      201.15      213.17        5.36 o   0.7506E-03
   6  10  16      298.79      306.01        6.33 o   0.5140E-03
   7  10  16      162.25      146.15        5.68 o   0.1028E-02
   8  10  16      308.54      272.93        6.90 o   0.5452E-03
   9  10  16       73.14       95.19        3.92 o   0.1791E-02
  -8  11  16      926.76     1010.92       13.94 o   0.1504E-03
  -7  11  16       42.41       47.69        3.08 o   0.3413E-02
  -6  11  16      309.08      269.39        7.35 o   0.5482E-03
  -5  11  16       65.19       29.38        3.94 o   0.3692E-02
  -4  11  16      139.82      114.31        4.72 o   0.1275E-02
  -3  11  16      240.24      206.30        6.26 o   0.7164E-03
  -2  11  16     1124.15     1088.25       11.60 o   0.1351E-03
  -1  11  16      404.88      410.44        7.04 o   0.3801E-03
   0  11  16      240.13      242.78        6.09 o   0.6463E-03
   1  11  16      326.55      332.23        6.95 o   0.4707E-03
   2  11  16     1051.27     1028.20       11.69 o   0.1438E-03
   3  11  16      264.00      240.30        6.05 o   0.6298E-03
   4  11  16      146.00      131.88        4.82 o   0.1147E-02
   5  11  16       58.57       30.48        3.45 o   0.3873E-02
   6  11  16      321.51      283.65        7.44 o   0.5228E-03
   7  11  16       34.13       46.06        2.82 o   0.3739E-02
   8  11  16      901.50      993.38       13.56 o   0.1539E-03
  -6  12  16       74.61       34.40        3.76 o   0.3235E-02
  -5  12  16      146.79      132.67        5.07 o   0.1136E-02
  -4  12  16      495.29      427.51        9.27 o   0.3405E-03
  -3  12  16      103.00      125.34        3.74 o   0.1343E-02
  -2  12  16       68.69       83.55        3.12 o   0.2016E-02
  -1  12  16       95.04      116.00        3.80 o   0.1452E-02
   0  12  16      454.44      444.78        8.29 o   0.3442E-03
   1  12  16      112.47      126.08        4.63 o   0.1292E-02
   2  12  16       82.37       85.05        3.89 o   0.1866E-02
   3  12  16      107.36      110.78        4.13 o   0.1437E-02
   4  12  16      460.59      399.59        8.11 o   0.3677E-03
   5  12  16      137.19      128.88        4.87 o   0.1187E-02
   6  12  16       78.68       38.97        4.11 o   0.2949E-02
  -4  13  16      307.60      328.88        9.23 o   0.4744E-03
  -3  13  16       20.44       38.46        2.74 o   0.4825E-02
  -2  13  16      299.02      336.57        7.11 o   0.4788E-03
  -1  13  16      290.34      292.99        7.14 o   0.5315E-03
   0  13  16      194.30      228.98        5.37 o   0.7205E-03
   1  13  16      326.13      329.20        6.75 o   0.4745E-03
   2  13  16      286.81      335.29        6.05 o   0.4895E-03
   3  13  16       20.09       40.20        2.33 o   0.4724E-02
   4  13  16      233.84      256.98        7.52 o   0.6190E-03
   0   1  17      677.78      689.15       16.58 o   0.2135E-03
   1   1  17     1834.20     1700.75       24.91 o   0.7928E-04
  -1   2  17     4199.99     4083.79       33.36 o   0.2980E-04
   0   2  17     2234.06     2220.27       23.89 o   0.6136E-04
   1   2  17     3967.63     3846.65       32.27 o   0.3201E-04
   2   2  17     1043.70      957.25       13.13 o   0.1507E-03
  -2   3  17     2813.41     2768.57       20.98 o   0.4812E-04
  -1   3  17      137.30      136.86        5.03 o   0.1144E-02
   0   3  17       82.94       31.71        3.72 o   0.3172E-02
   1   3  17      127.67      124.03        4.36 o   0.1259E-02
   2   3  17     2944.14     2867.84       20.87 o   0.4605E-04
   3   3  17      118.28      162.96        4.23 o   0.1069E-02
  -3   4  17      770.68      849.48        9.75 o   0.1840E-03
  -2   4  17     3173.16     3155.47       19.31 o   0.4172E-04
  -1   4  17     1235.73     1357.61       11.65 o   0.1118E-03
   0   4  17     3659.45     3495.98       21.52 o   0.3630E-04
   1   4  17     1194.40     1304.60       11.16 o   0.1165E-03
   2   4  17     3219.56     3186.21       21.52 o   0.4102E-04
   3   4  17      776.22      857.54       10.27 o   0.1820E-03
   4   4  17      943.59      887.69       11.11 o   0.1658E-03
  -4   5  17     3895.01     3944.32       22.94 o   0.3214E-04
  -3   5  17      294.53      244.99        6.03 o   0.5980E-03
  -2   5  17      935.75     1004.27       10.86 o   0.1528E-03
  -1   5  17     1874.34     1827.75       15.43 o   0.7697E-04
   0   5  17      276.04      325.16        5.82 o   0.5068E-03
   1   5  17     1944.22     1897.05       15.14 o   0.7396E-04
   2   5  17      977.47     1058.84       11.01 o   0.1449E-03
   3   5  17      228.07      197.73        5.41 o   0.7549E-03
   4   5  17     3696.03     3761.51       21.93 o   0.3412E-04
   5   5  17       28.55       11.91        2.87 o   0.8693E-02
  -5   6  17      253.41      248.98        5.76 o   0.6257E-03
  -4   6  17     1821.89     1850.40       15.28 o   0.7712E-04
  -3   6  17      847.15      795.04       10.25 o   0.1860E-03
  -2   6  17      358.32      393.53        6.70 o   0.4086E-03
  -1   6  17     1514.68     1603.54       14.24 o   0.9171E-04
   0   6  17      338.56      325.63        6.90 o   0.4713E-03
   1   6  17     1611.95     1692.60       15.32 o   0.8602E-04
   2   6  17      369.47      412.07        7.31 o   0.3907E-03
   3   6  17      885.30      841.81       11.28 o   0.1755E-03
   4   6  17     1921.82     1957.11       16.77 o   0.7235E-04
   5   6  17      276.40      278.89        6.25 o   0.5618E-03
   6   6  17      119.12       40.90        4.62 o   0.2300E-02
  -6   7  17      139.42      128.88        4.71 o   0.1185E-02
  -5   7  17     1370.13     1426.87       13.79 o   0.1035E-03
  -4   7  17     2072.12     2134.10       16.49 o   0.6610E-04
  -3   7  17      939.25     1050.65       11.37 o   0.1473E-03
  -2   7  17      917.28      925.81       10.41 o   0.1630E-03
  -1   7  17      927.78      959.96       11.20 o   0.1578E-03
   0   7  17     3397.32     3056.13       23.23 o   0.4124E-04
   1   7  17      966.73      977.63       12.39 o   0.1530E-03
   2   7  17      863.97      844.39       11.06 o   0.1769E-03
   3   7  17     1038.03     1153.57       12.28 o   0.1329E-03
   4   7  17     2109.64     2164.57       16.81 o   0.6494E-04
   5   7  17     1379.92     1425.11       13.20 o   0.1035E-03
   6   7  17      144.53      129.77        4.84 o   0.1164E-02
   7   7  17     1047.49      951.14       11.98 o   0.1517E-03
  -7   8  17      140.94      114.34        4.73 o   0.1273E-02
  -6   8  17      210.43      202.14        6.04 o   0.7620E-03
  -5   8  17      953.73      868.99       12.80 o   0.1663E-03
  -4   8  17      158.95      129.50        5.20 o   0.1122E-02
  -3   8  17     2171.46     2201.28       17.93 o   0.6332E-04
  -2   8  17      416.28      372.94        7.88 o   0.3991E-03
  -1   8  17      213.11      172.38        5.63 o   0.8418E-03
   0   8  17     3305.03     3300.09       21.93 o   0.3950E-04
   1   8  17      211.51      172.14        5.86 o   0.8428E-03
   2   8  17      471.25      438.95        8.08 o   0.3431E-03
   3   8  17     2202.37     2251.29       17.33 o   0.6203E-04
   4   8  17      209.95      174.24        5.69 o   0.8398E-03
   5   8  17      924.71      852.74       11.40 o   0.1713E-03
   6   8  17      166.08      151.41        5.01 o   0.1005E-02
   7   8  17      181.75      147.31        4.99 o   0.9893E-03
   8   8  17     2229.22     2140.79       16.83 o   0.6411E-04
  -8   9  17      286.21      264.92        6.58 o   0.5728E-03
  -7   9  17      453.18      420.59        7.79 o   0.3584E-03
  -6   9  17      477.02      440.57        8.46 o   0.3396E-03
  -5   9  17      364.27      379.18        8.28 o   0.4128E-03
  -4   9  17      869.40      879.50       10.76 o   0.1717E-03
  -3   9  17     1548.26     1660.40       13.91 o   0.8875E-04
  -2   9  17      186.59      131.02        5.16 o   0.1047E-02
  -1   9  17      681.95      597.79       10.25 o   0.2431E-03
   0   9  17      192.69      197.72        5.92 o   0.7970E-03
   1   9  17      588.49      505.10        9.41 o   0.2874E-03
   2   9  17      169.07      124.66        4.97 o   0.1123E-02
   3   9  17     1393.66     1524.75       13.62 o   0.9803E-04
   4   9  17      774.10      797.07       10.48 o   0.1914E-03
   5   9  17      415.15      429.73        8.03 o   0.3640E-03
   6   9  17      502.85      452.72        7.71 o   0.3288E-03
   7   9  17      393.37      380.45        6.82 o   0.4043E-03
   8   9  17      295.37      265.27        6.20 o   0.5676E-03
   9   9  17       58.18       47.87        2.94 o   0.3068E-02
  -9  10  17      576.17      626.68       14.63 o   0.2426E-03
  -8  10  17      221.50      230.48        6.02 o   0.6877E-03
  -7  10  17      332.05      303.00        7.12 o   0.4959E-03
  -6  10  17      101.77      122.14        4.27 o   0.1366E-02
  -5  10  17        5.24        2.21        2.81 o   0.3587E-01
  -4  10  17      383.65      360.68        7.61 o   0.4206E-03
  -3  10  17      460.98      397.49        7.80 o   0.3697E-03
  -2  10  17      756.56      720.72        9.78 o   0.2073E-03
  -1  10  17      129.92       72.04        4.88 o   0.1703E-02
   0  10  17      108.09       70.07        4.70 o   0.1875E-02
   1  10  17      175.70      117.59        5.27 o   0.1142E-02
   2  10  17      765.10      737.99        9.76 o   0.2032E-03
   3  10  17      430.90      374.16        7.60 o   0.3943E-03
   4  10  17      354.43      347.45        6.66 o   0.4456E-03
   5  10  17       17.57       16.73        2.34 o   0.9022E-02
   6  10  17       77.86       93.81        3.68 o   0.1786E-02
   7  10  17      381.70      332.32        8.10 o   0.4417E-03
   8  10  17      208.31      234.49        5.96 o   0.6932E-03
   9  10  17      575.51      652.86       18.94 o   0.2282E-03
  -8  11  17      201.01      204.78       19.15 o   0.6112E-03
  -7  11  17      143.72      130.01        5.06 o   0.1162E-02
  -6  11  17      142.91      140.45        4.81 o   0.1111E-02
  -5  11  17       50.40       34.44        3.50 o   0.3885E-02
  -4  11  17      195.30      165.18        5.73 o   0.8927E-03
  -3  11  17     1000.67      970.53       11.25 o   0.1524E-03
  -2  11  17      268.42      263.01        5.78 o   0.5914E-03
  -1  11  17       58.01       59.21        3.31 o   0.2676E-02
   0  11  17     1494.40     1494.72       14.25 o   0.9686E-04
   1  11  17       49.13       52.35        3.58 o   0.3041E-02
   2  11  17      329.26      335.63        7.13 o   0.4655E-03
   3  11  17      877.31      885.08       10.86 o   0.1703E-03
   4  11  17      233.16      203.86        5.71 o   0.7340E-03
   5  11  17       57.56       42.32        3.56 o   0.3278E-02
   6  11  17      109.52      107.17        4.60 o   0.1450E-02
   7  11  17       96.52      105.55        4.19 o   0.1533E-02
   8  11  17      288.51      232.00       22.43 o   0.4825E-03
  -6  12  17       19.63       16.81        2.73 o   0.8562E-02
  -5  12  17      611.60      642.62        9.89 o   0.2406E-03
  -4  12  17      331.33      354.01        6.86 o   0.4491E-03
  -3  12  17       56.01       87.07        2.97 o   0.2069E-02
  -2  12  17       52.83       65.36        3.06 o   0.2592E-02
  -1  12  17       70.15       73.86        3.32 o   0.2177E-02
   0  12  17       25.24       37.59        2.88 o   0.4627E-02
   1  12  17       65.68       63.87        3.48 o   0.2440E-02
   2  12  17       95.30      101.75        4.11 o   0.1583E-02
   3  12  17       66.43       90.98        3.32 o   0.1911E-02
   4  12  17      313.74      323.29        6.74 o   0.4864E-03
   5  12  17      629.11      662.40       10.79 o   0.2324E-03
   6  12  17       26.35       31.86        3.27 o   0.5107E-02
  -4  13  17      130.56      139.78       15.14 o   0.9263E-03
  -3  13  17      179.78      200.74        7.26 o   0.7932E-03
  -2  13  17      177.99      197.83        5.72 o   0.8161E-03
  -1  13  17      103.40      121.39        4.06 o   0.1365E-02
   0  13  17       46.36       31.49        2.95 o   0.4287E-02
   1  13  17      115.14      128.26        3.94 o   0.1274E-02
   2  13  17      185.72      216.13        4.91 o   0.7631E-03
   3  13  17      221.70      249.95        5.80 o   0.6501E-03
   4  13  17      129.05      117.34       15.28 o   0.1013E-02
   0   1  18      542.00      529.50       11.07 o   0.2841E-03
   1   1  18      141.50       80.64        5.80 o   0.1522E-02
  -1   2  18     1890.04     2040.57       19.06 o   0.7027E-04
   0   2  18      325.50      363.06        8.75 o   0.4381E-03
   1   2  18     1870.83     2028.32       18.43 o   0.7096E-04
   2   2  18     1621.01     1548.43       16.50 o   0.9119E-04
  -2   3  18     1156.72     1120.82       13.62 o   0.1303E-03
  -1   3  18      548.07      477.94        9.13 o   0.3057E-03
   0   3  18      644.89      646.26        9.36 o   0.2368E-03
   1   3  18      473.00      403.86        8.23 o   0.3612E-03
   2   3  18     1235.35     1216.02       13.29 o   0.1204E-03
   3   3  18     2150.62     2121.88       17.76 o   0.6538E-04
  -3   4  18       28.69       13.85        2.82 o   0.8104E-02
  -2   4  18      377.22      286.35        7.00 o   0.4911E-03
  -1   4  18      988.47      922.67       11.16 o   0.1588E-03
   0   4  18     2582.08     2255.28       19.28 o   0.5800E-04
   1   4  18      985.48      925.81       10.79 o   0.1588E-03
   2   4  18      424.18      334.83        8.48 o   0.4224E-03
   3   4  18       14.72        2.47        2.46 o   0.2161E-01
   4   4  18     4314.10     4288.95       26.16 o   0.2870E-04
  -4   5  18     1675.77     1799.63       15.88 o   0.8101E-04
  -3   5  18      556.17      616.10        8.50 o   0.2578E-03
  -2   5  18     4437.96     4524.65       25.13 o   0.2725E-04
  -1   5  18     2904.13     3043.67       19.34 o   0.4435E-04
   0   5  18     2312.55     2329.59       17.52 o   0.5941E-04
   1   5  18     2715.64     2857.31       18.93 o   0.4778E-04
   2   5  18     4458.50     4509.65       26.47 o   0.2722E-04
   3   5  18      494.74      560.81        8.24 o   0.2862E-03
   4   5  18     1832.14     1939.79       15.99 o   0.7426E-04
   5   5  18      528.33      564.62        8.70 o   0.2777E-03
  -5   6  18     1890.13     1856.29       16.43 o   0.7570E-04
  -4   6  18      699.88      664.35       10.49 o   0.2248E-03
  -3   6  18     1658.73     1739.69       15.90 o   0.8333E-04
  -2   6  18      783.73      759.66       10.14 o   0.1972E-03
  -1   6  18     1313.75     1225.88       13.80 o   0.1168E-03
   0   6  18     1481.75     1482.28       14.32 o   0.9781E-04
   1   6  18     1154.77     1094.42       13.44 o   0.1325E-03
   2   6  18      814.83      780.60       11.19 o   0.1901E-03
   3   6  18     1518.73     1577.19       15.10 o   0.9250E-04
   4   6  18      747.53      695.45       10.33 o   0.2132E-03
   5   6  18     1821.88     1813.42       16.46 o   0.7803E-04
   6   6  18      536.05      495.85        9.06 o   0.3010E-03
  -6   7  18     3217.32     3267.04       21.92 o   0.4019E-04
  -5   7  18     2315.26     2364.38       18.57 o   0.5856E-04
  -4   7  18     3271.07     3214.21       22.37 o   0.4042E-04
  -3   7  18     1716.50     1741.86       16.04 o   0.8218E-04
  -2   7  18     1087.21     1101.14       12.01 o   0.1354E-03
  -1   7  18      800.64      801.97       10.55 o   0.1885E-03
   0   7  18     2630.39     2623.80       21.51 o   0.5134E-04
   1   7  18      721.34      724.69       10.58 o   0.2094E-03
   2   7  18     1116.89     1132.09       12.80 o   0.1312E-03
   3   7  18     1517.58     1544.58       15.22 o   0.9385E-04
   4   7  18     3179.92     3144.20       21.61 o   0.4162E-04
   5   7  18     2471.68     2518.19       18.25 o   0.5456E-04
   6   7  18     3145.14     3196.31       22.17 o   0.4121E-04
   7   7  18      140.77       91.10        4.89 o   0.1449E-02
  -7   8  18     1402.59     1462.84       15.03 o   0.1004E-03
  -6   8  18      816.73      867.11       11.85 o   0.1764E-03
  -5   8  18     1270.14     1253.77       15.53 o   0.1157E-03
  -4   8  18     1354.13     1338.26       14.26 o   0.1086E-03
  -3   8  18     2039.67     2103.91       17.75 o   0.6694E-04
  -2   8  18     1428.75     1422.81       14.69 o   0.1018E-03
  -1   8  18     1069.07     1071.77       12.14 o   0.1388E-03
   0   8  18     1048.27     1067.49       12.45 o   0.1399E-03
   1   8  18     1032.50     1033.37       12.46 o   0.1440E-03
   2   8  18     1368.59     1387.04       13.88 o   0.1055E-03
   3   8  18     2165.95     2234.43       17.97 o   0.6261E-04
   4   8  18     1440.27     1427.64       14.41 o   0.1015E-03
   5   8  18     1379.31     1382.72       14.25 o   0.1054E-03
   6   8  18      815.06      870.41       10.67 o   0.1769E-03
   7   8  18     1330.26     1411.15       12.96 o   0.1056E-03
   8   8  18       34.77       34.86        2.61 o   0.4524E-02
  -8   9  18      168.40      148.09        4.88 o   0.1016E-02
  -7   9  18      267.84      223.31        5.81 o   0.6568E-03
  -6   9  18      489.66      447.30        8.73 o   0.3334E-03
  -5   9  18      224.74      232.27        6.61 o   0.6768E-03
  -4   9  18      278.45      260.67        6.23 o   0.5860E-03
  -3   9  18      271.90      240.99        6.25 o   0.6213E-03
  -2   9  18      837.76      778.27       10.60 o   0.1892E-03
  -1   9  18      936.51      873.69       11.70 o   0.1675E-03
   0   9  18     1014.62     1093.19       13.26 o   0.1386E-03
   1   9  18      964.49      908.05       11.69 o   0.1615E-03
   2   9  18      861.46      811.61       10.69 o   0.1820E-03
   3   9  18      233.98      213.51        5.99 o   0.7094E-03
   4   9  18      309.50      295.31        6.91 o   0.5185E-03
   5   9  18      275.44      278.33        6.46 o   0.5622E-03
   6   9  18      501.92      466.45        7.88 o   0.3230E-03
   7   9  18      297.15      256.83        6.13 o   0.5777E-03
   8   9  18      191.45      173.03        5.09 o   0.8777E-03
   9   9  18      109.66      109.36        4.46 o   0.1432E-02
  -8  10  18       78.03       80.86        3.83 o   0.1966E-02
  -7  10  18        3.98        3.14        2.20 o   0.3866E-01
  -6  10  18       29.87       16.97        2.85 o   0.7169E-02
  -5  10  18       10.62        4.36        2.56 o   0.2166E-01
  -4  10  18       29.20       19.29        3.30 o   0.6674E-02
  -3  10  18      269.60      233.78        6.08 o   0.6364E-03
  -2  10  18      173.07      174.45        4.97 o   0.9041E-03
  -1  10  18      759.62      811.92       10.65 o   0.1901E-03
   0  10  18     4103.22     4254.31       24.76 o   0.2955E-04
   1  10  18      839.80      883.11       10.69 o   0.1733E-03
   2  10  18      213.24      215.60        5.32 o   0.7313E-03
   3  10  18      338.92      310.86        6.88 o   0.4860E-03
   4  10  18       40.23       30.62        2.91 o   0.4614E-02
   5  10  18        8.76        4.86        2.17 o   0.2348E-01
   6  10  18       24.13       13.43        2.57 o   0.8950E-02
   7  10  18       10.62        5.23        2.30 o   0.2060E-01
   8  10  18       61.44       61.17        3.50 o   0.2562E-02
  -7  11  18      234.86      213.28        5.96 o   0.7081E-03
  -6  11  18      209.36      227.52        5.48 o   0.7076E-03
  -5  11  18      359.06      338.14        7.52 o   0.4482E-03
  -4  11  18      293.16      307.42        7.10 o   0.5128E-03
  -3  11  18     1114.72     1086.56       11.67 o   0.1355E-03
  -2  11  18       68.19       65.52        3.25 o   0.2377E-02
  -1  11  18      175.33      158.72        4.77 o   0.9553E-03
   0  11  18      353.35      352.26        6.63 o   0.4424E-03
   1  11  18      166.37      147.84        4.92 o   0.1016E-02
   2  11  18       46.65       46.39        3.15 o   0.3374E-02
   3  11  18     1234.14     1218.17       13.14 o   0.1201E-03
   4  11  18      276.30      283.30        6.35 o   0.5552E-03
   5  11  18      371.92      362.01        7.99 o   0.4222E-03
   6  11  18      260.59      286.33        6.74 o   0.5597E-03
   7  11  18      201.89      184.77        6.29 o   0.8156E-03
  -5  12  18       54.33       68.20        3.26 o   0.2483E-02
  -4  12  18      178.40      188.94        5.17 o   0.8479E-03
  -3  12  18      145.88      186.04        5.14 o   0.9087E-03
  -2  12  18      735.49      775.11        9.73 o   0.1992E-03
  -1  12  18       15.62       14.64        2.23 o   0.1040E-01
   0  12  18      198.53      183.77        5.51 o   0.8273E-03
   1  12  18       19.08       18.52        2.45 o   0.8304E-02
   2  12  18      682.72      730.65        9.86 o   0.2126E-03
   3  12  18      144.45      181.21        4.79 o   0.9314E-03
   4  12  18      151.87      171.74        5.29 o   0.9500E-03
   5  12  18       70.46       92.25        4.13 o   0.1844E-02
  -3  13  18      175.65      198.19        9.29 o   0.7852E-03
  -2  13  18      388.55      402.13       11.17 o   0.3794E-03
  -1  13  18       41.46       38.03        3.35 o   0.3939E-02
   0  13  18      417.73      439.29        7.85 o   0.3569E-03
   1  13  18       80.26       68.15        3.74 o   0.2166E-02
   2  13  18      408.73      418.83        9.23 o   0.3686E-03
   3  13  18      208.95      224.10       14.01 o   0.6398E-03
   0   1  19      333.27      387.46        8.62 o   0.4167E-03
   1   1  19     1003.52      989.72       14.45 o   0.1487E-03
  -1   2  19      706.43      627.51       11.48 o   0.2311E-03
   0   2  19     5328.36     5346.68       32.88 o   0.2185E-04
   1   2  19      753.73      676.92       11.79 o   0.2145E-03
   2   2  19      108.92       92.55        4.85 o   0.1595E-02
  -2   3  19      242.62      255.80        6.55 o   0.6206E-03
  -1   3  19      297.22      271.36        6.93 o   0.5563E-03
   0   3  19      138.88      127.79        5.11 o   0.1186E-02
   1   3  19      265.43      246.24        6.97 o   0.6156E-03
   2   3  19      230.77      234.96        6.72 o   0.6664E-03
   3   3  19      113.54       80.54        4.54 o   0.1703E-02
  -3   4  19     1528.74     1531.90       16.06 o   0.9397E-04
  -2   4  19     1143.81     1085.60       13.20 o   0.1339E-03
  -1   4  19      464.21      428.46        8.24 o   0.3503E-03
   0   4  19       27.05        7.68        2.73 o   0.1065E-01
   1   4  19      420.79      389.18        7.53 o   0.3878E-03
   2   4  19     1134.47     1077.18       13.77 o   0.1347E-03
   3   4  19     1703.79     1691.03       16.93 o   0.8401E-04
   4   4  19     2877.26     3043.28       21.35 o   0.4433E-04
  -4   5  19      331.15      116.08        7.15 o   0.8197E-03
  -3   5  19      488.03      448.30        9.02 o   0.3327E-03
  -2   5  19      624.66      603.56        9.66 o   0.2502E-03
  -1   5  19      550.15      551.85        8.90 o   0.2783E-03
   0   5  19      344.02      301.10        6.98 o   0.4925E-03
   1   5  19      503.01      498.08        8.23 o   0.3084E-03
   2   5  19      678.67      633.92       10.75 o   0.2340E-03
   3   5  19      496.17      455.26        9.34 o   0.3269E-03
   4   5  19      328.26      112.66        7.15 o   0.8337E-03
   5   5  19     1118.42     1181.96       12.74 o   0.1273E-03
  -5   6  19      679.56      699.24       10.51 o   0.2191E-03
  -4   6  19      126.99       67.88        5.07 o   0.1765E-02
  -3   6  19      921.66      842.17       12.10 o   0.1724E-03
  -2   6  19      269.00      263.76        6.36 o   0.5871E-03
  -1   6  19     2346.95     2466.47       18.23 o   0.5650E-04
   0   6  19      606.20      565.63        9.65 o   0.2635E-03
   1   6  19     2509.58     2599.94       19.96 o   0.5278E-04
   2   6  19      247.49      231.77        6.61 o   0.6559E-03
   3   6  19      807.48      745.37       11.70 o   0.1965E-03
   4   6  19       86.96       32.11        4.02 o   0.3064E-02
   5   6  19      665.77      693.63       10.25 o   0.2221E-03
   6   6  19      314.17      221.61        7.09 o   0.6141E-03
  -6   7  19      610.79      660.30        9.66 o   0.2368E-03
  -5   7  19      882.09      920.97       11.44 o   0.1652E-03
  -4   7  19     1421.45     1355.91       15.52 o   0.1053E-03
  -3   7  19      433.77      395.20        8.24 o   0.3781E-03
  -2   7  19      606.27      546.10        9.33 o   0.2702E-03
  -1   7  19     1593.20     1608.91       15.17 o   0.8958E-04
   0   7  19     1157.29     1216.74       13.59 o   0.1228E-03
   1   7  19     1575.89     1593.05       15.58 o   0.9047E-04
   2   7  19      637.28      579.34       10.24 o   0.2541E-03
   3   7  19      419.70      389.50        8.26 o   0.3861E-03
   4   7  19     1441.60     1380.04       14.63 o   0.1037E-03
   5   7  19      733.40      774.93       10.10 o   0.1992E-03
   6   7  19      551.09      583.77        9.08 o   0.2674E-03
   7   7  19      314.93      354.38        6.52 o   0.4575E-03
  -7   8  19       68.07       48.38        3.77 o   0.2837E-02
  -6   8  19      162.06      143.57        5.52 o   0.1046E-02
  -5   8  19       88.86       64.65        4.99 o   0.2113E-02
  -4   8  19      599.67      651.34       10.23 o   0.2396E-03
  -3   8  19      408.15      346.61        7.91 o   0.4210E-03
  -2   8  19       26.14       18.97        2.97 o   0.7144E-02
  -1   8  19       88.42        5.72        4.17 o   0.4512E-02
   0   8  19     3167.91     3473.63       21.32 o   0.3858E-04
   1   8  19       90.81       15.16        4.31 o   0.3754E-02
   2   8  19       34.86       29.21        2.95 o   0.5003E-02
   3   8  19      353.99      285.79        7.16 o   0.5033E-03
   4   8  19      627.74      698.54        9.50 o   0.2256E-03
   5   8  19       81.29       63.85        4.15 o   0.2239E-02
   6   8  19      169.26      154.04        5.29 o   0.9874E-03
   7   8  19       63.20       48.35        3.30 o   0.2949E-02
   8   8  19       28.22       39.18        2.61 o   0.4407E-02
  -8   9  19      847.91      857.28       10.90 o   0.1761E-03
  -7   9  19      119.78      112.18        4.55 o   0.1366E-02
  -6   9  19      199.40      195.58        5.38 o   0.7984E-03
  -5   9  19      182.66      157.13        5.81 o   0.9424E-03
  -4   9  19      104.50      140.19        4.16 o   0.1232E-02
  -3   9  19      329.21      320.18        6.94 o   0.4812E-03
  -2   9  19      139.66      138.94        4.88 o   0.1128E-02
  -1   9  19      795.30      760.03       11.24 o   0.1956E-03
   0   9  19     1999.47     1976.39       17.46 o   0.7067E-04
   1   9  19      831.35      798.74       11.39 o   0.1861E-03
   2   9  19      208.15      205.00        5.51 o   0.7609E-03
   3   9  19      346.53      342.63        7.00 o   0.4520E-03
   4   9  19      103.47      141.24        4.28 o   0.1227E-02
   5   9  19      171.38      147.60        5.22 o   0.1009E-02
   6   9  19      148.14      155.25        4.46 o   0.1034E-02
   7   9  19      138.65      129.58        4.65 o   0.1183E-02
   8   9  19      756.34      765.43       10.59 o   0.1983E-03
   9   9  19       17.55       12.75        3.38 o   0.1011E-01
  -8  10  19      292.22      264.45        8.42 o   0.5599E-03
  -7  10  19      336.22      343.03        7.41 o   0.4548E-03
  -6  10  19       15.39        8.50        2.48 o   0.1373E-01
  -5  10  19       52.21       42.54        3.34 o   0.3407E-02
  -4  10  19      378.28      392.59        8.06 o   0.3979E-03
  -3  10  19     1331.61     1401.42       12.74 o   0.1061E-03
  -2  10  19      151.75      174.86        4.87 o   0.9414E-03
  -1  10  19      109.76       69.75        4.42 o   0.1879E-02
   0  10  19       58.55       13.97        3.22 o   0.5330E-02
   1  10  19       90.38       58.28        4.00 o   0.2267E-02
   2  10  19      174.29      201.66        5.05 o   0.8170E-03
   3  10  19     1214.15     1305.07       11.84 o   0.1156E-03
   4  10  19      264.25      294.38        6.01 o   0.5499E-03
   5  10  19       42.61       32.72        3.16 o   0.4310E-02
   6  10  19       10.93        4.86        2.41 o   0.2078E-01
   7  10  19      339.89      335.14        7.35 o   0.4604E-03
   8  10  19      289.19      274.15        7.81 o   0.5521E-03
  -7  11  19       14.21       10.90        5.65 o   0.9492E-02
  -6  11  19       47.90       18.95        3.10 o   0.5382E-02
  -5  11  19      776.28      737.80       10.73 o   0.2014E-03
  -4  11  19       79.08       81.43        3.89 o   0.1947E-02
  -3  11  19      607.88      605.43        9.02 o   0.2521E-03
  -2  11  19      189.95      199.62        4.86 o   0.8018E-03
  -1  11  19      552.25      545.04        8.01 o   0.2815E-03
   0  11  19       68.10       70.22        3.28 o   0.2274E-02
   1  11  19      527.03      528.80        8.19 o   0.2916E-03
   2  11  19      156.15      174.03        4.89 o   0.9355E-03
   3  11  19      590.35      606.23        9.34 o   0.2540E-03
   4  11  19      101.06      107.38        4.09 o   0.1495E-02
   5  11  19      744.66      724.30       10.82 o   0.2069E-03
   6  11  19       40.22       19.75        3.07 o   0.5775E-02
   7  11  19       11.11       11.58        4.89 o   0.1066E-01
  -5  12  19      220.05      197.21        7.70 o   0.7484E-03
  -4  12  19      264.58      239.02        6.78 o   0.6270E-03
  -3  12  19     1050.81     1144.97       12.85 o   0.1328E-03
  -2  12  19      133.26      133.02        4.91 o   0.1174E-02
  -1  12  19       84.16      105.67        3.45 o   0.1606E-02
   0  12  19      191.80      214.59        5.42 o   0.7570E-03
   1  12  19      103.10      119.97        4.20 o   0.1375E-02
   2  12  19       85.41       94.36        3.70 o   0.1724E-02
   3  12  19     1043.95     1132.88       11.92 o   0.1345E-03
   4  12  19      257.07      243.25        7.00 o   0.6249E-03
   5  12  19      221.08      192.15        9.94 o   0.7371E-03
  -1  13  19      195.40      208.08       19.17 o   0.6102E-03
   0  13  19       34.60       40.46        4.78 o   0.3866E-02
   1  13  19      221.98      201.62       21.22 o   0.5713E-03
   0   0  20      189.28      120.51       12.84 o   0.9487E-03
   0   1  20       20.48       16.50        2.82 o   0.8442E-02
   1   1  20       13.80        9.75        2.73 o   0.1325E-01
  -1   2  20      730.91      718.65       12.69 o   0.2074E-03
   0   2  20      255.23      265.87        7.06 o   0.5910E-03
   1   2  20      700.56      685.57       12.13 o   0.2179E-03
   2   2  20     3475.79     3670.13       29.22 o   0.3517E-04
  -2   3  20     1992.31     2136.03       20.40 o   0.6638E-04
  -1   3  20      279.67      199.32        7.69 o   0.6820E-03
   0   3  20     1411.90     1423.19       17.56 o   0.1013E-03
   1   3  20      256.17      181.49        7.20 o   0.7493E-03
   2   3  20     1999.52     2162.01       20.80 o   0.6562E-04
   3   3  20      588.42      633.47       10.91 o   0.2451E-03
  -3   4  20      475.73      401.72        9.03 o   0.3595E-03
  -2   4  20      982.71      941.92       12.88 o   0.1559E-03
  -1   4  20     1300.60     1272.99       14.55 o   0.1139E-03
   0   4  20      379.80      280.14        8.14 o   0.4928E-03
   1   4  20     1140.69     1124.29       13.64 o   0.1305E-03
   2   4  20     1113.10     1063.22       14.29 o   0.1366E-03
   3   4  20      389.17      318.67        8.66 o   0.4485E-03
   4   4  20     6739.64     6895.43       36.26 o   0.1588E-04
  -4   5  20      656.71      618.67       10.60 o   0.2406E-03
  -3   5  20     1620.59     1599.85       17.36 o   0.8885E-04
  -2   5  20     2788.15     2882.26       21.62 o   0.4675E-04
  -1   5  20      120.34       53.40        4.76 o   0.2047E-02
   0   5  20     3632.79     3844.55       23.26 o   0.3368E-04
   1   5  20      168.22       76.37        5.77 o   0.1442E-02
   2   5  20     2843.91     2923.59       23.85 o   0.4569E-04
   3   5  20     1618.24     1554.74       17.08 o   0.9078E-04
   4   5  20      648.25      624.82       10.48 o   0.2403E-03
   5   5  20     1717.81     1707.18       16.59 o   0.8325E-04
  -5   6  20     1840.35     1909.10       17.74 o   0.7464E-04
  -4   6  20       43.52       23.14        3.72 o   0.5049E-02
  -3   6  20     2533.56     2440.88       21.37 o   0.5491E-04
  -2   6  20       64.80       49.46        3.70 o   0.2856E-02
  -1   6  20      447.57      476.68        8.42 o   0.3297E-03
   0   6  20      162.20      150.43        5.35 o   0.1014E-02
   1   6  20      464.44      475.75        9.01 o   0.3250E-03
   2   6  20       69.83       60.79        4.11 o   0.2436E-02
   3   6  20     2626.93     2517.52       21.48 o   0.5292E-04
   4   6  20       44.75       30.09        3.56 o   0.4386E-02
   5   6  20     1651.89     1719.73       16.26 o   0.8402E-04
   6   6  20     2774.55     2889.46       21.63 o   0.4674E-04
  -6   7  20       73.30       69.56        3.97 o   0.2209E-02
  -5   7  20      419.39      416.27        8.49 o   0.3687E-03
  -4   7  20      167.07      163.92        5.71 o   0.9456E-03
  -3   7  20      480.23      458.52        8.82 o   0.3299E-03
  -2   7  20      344.46      365.60        7.47 o   0.4329E-03
  -1   7  20     2044.20     2078.61       18.01 o   0.6749E-04
   0   7  20     2528.96     2563.35       19.83 o   0.5318E-04
   1   7  20     2197.24     2221.10       18.33 o   0.6254E-04
   2   7  20      316.66      330.88        7.68 o   0.4752E-03
   3   7  20      381.09      385.51        8.28 o   0.4015E-03
   4   7  20      184.83      167.96        5.94 o   0.8974E-03
   5   7  20      373.16      377.32        7.83 o   0.4110E-03
   6   7  20      123.66      111.30        4.53 o   0.1360E-02
   7   7  20      632.10      652.22        9.14 o   0.2364E-03
  -7   8  20       74.39       63.66        3.83 o   0.2326E-02
  -6   8  20      524.87      500.12        9.44 o   0.3007E-03
  -5   8  20      498.60      526.62        9.87 o   0.2952E-03
  -4   8  20      424.06      405.84        8.52 o   0.3741E-03
  -3   8  20      209.45      179.78        6.00 o   0.8216E-03
  -2   8  20     2847.23     2894.15       21.39 o   0.4627E-04
  -1   8  20     2783.02     2792.79       20.39 o   0.4804E-04
   0   8  20     3583.33     3848.72       23.33 o   0.3380E-04
   1   8  20     2689.48     2714.98       21.34 o   0.4962E-04
   2   8  20     2788.82     2825.90       20.61 o   0.4756E-04
   3   8  20      229.50      203.88        6.11 o   0.7340E-03
   4   8  20      421.73      408.35        8.34 o   0.3737E-03
   5   8  20      477.74      519.07        8.50 o   0.3046E-03
   6   8  20      499.32      475.60        8.43 o   0.3180E-03
   7   8  20       76.74       71.32        3.60 o   0.2151E-02
   8   8  20      282.25      220.96        6.89 o   0.6431E-03
  -8   9  20      279.93      259.75        6.38 o   0.5848E-03
  -7   9  20      180.68      143.96        5.76 o   0.9964E-03
  -6   9  20      140.40      113.52        4.81 o   0.1280E-02
  -5   9  20      491.76      495.71        8.63 o   0.3111E-03
  -4   9  20      211.12      206.44        5.73 o   0.7512E-03
  -3   9  20      820.50      790.97       10.55 o   0.1885E-03
  -2   9  20      483.21      463.93        8.61 o   0.3272E-03
  -1   9  20      407.70      394.72        8.00 o   0.3871E-03
   0   9  20      248.87      128.00        6.27 o   0.9211E-03
   1   9  20      442.49      428.15        7.92 o   0.3569E-03
   2   9  20      482.02      466.15        7.96 o   0.3276E-03
   3   9  20      813.77      794.02       10.60 o   0.1886E-03
   4   9  20      218.17      206.42        5.72 o   0.7430E-03
   5   9  20      536.65      559.60        8.66 o   0.2782E-03
   6   9  20      184.76      164.30        5.08 o   0.9181E-03
   7   9  20      140.69      118.79        4.79 o   0.1242E-02
   8   9  20      267.17      262.82        6.16 o   0.5906E-03
   9   9  20       31.47       24.57        5.51 o   0.5093E-02
  -7  10  20      152.65      154.77        5.36 o   0.1014E-02
  -6  10  20       66.02       65.12        3.53 o   0.2399E-02
  -5  10  20      518.63      519.85        8.58 o   0.2958E-03
  -4  10  20      179.93      190.55        5.43 o   0.8379E-03
  -3  10  20      116.38      106.56        4.28 o   0.1429E-02
  -2  10  20      660.97      653.25        9.23 o   0.2328E-03
  -1  10  20      647.33      654.13        9.69 o   0.2340E-03
   0  10  20      183.59      196.25        5.07 o   0.8182E-03
   1  10  20      655.81      655.39        8.98 o   0.2333E-03
   2  10  20      702.84      692.61        9.13 o   0.2191E-03
   3  10  20       96.20       87.05        3.85 o   0.1744E-02
   4  10  20      126.41      136.77        4.49 o   0.1181E-02
   5  10  20      488.99      506.08        8.32 o   0.3076E-03
   6  10  20       75.36       82.78        3.61 o   0.1961E-02
   7  10  20      152.63      147.28        5.03 o   0.1051E-02
  -6  11  20      138.76      143.93        5.44 o   0.1098E-02
  -5  11  20       24.66       15.38        2.50 o   0.8371E-02
  -4  11  20      106.17      102.21        4.54 o   0.1510E-02
  -3  11  20      434.06      390.81        8.90 o   0.3785E-03
  -2  11  20      318.45      329.39        6.58 o   0.4783E-03
  -1  11  20      193.80      160.26        5.08 o   0.9164E-03
   0  11  20     1664.65     1661.29       14.66 o   0.8627E-04
   1  11  20      168.24      145.03        5.03 o   0.1028E-02
   2  11  20      348.11      360.48        6.78 o   0.4365E-03
   3  11  20      414.51      364.04        7.61 o   0.4061E-03
   4  11  20      124.81      118.65        5.03 o   0.1291E-02
   5  11  20       24.56       17.89        2.72 o   0.7652E-02
   6  11  20      144.87      147.72        6.50 o   0.1050E-02
  -4  12  20      122.42      113.31        5.60 o   0.1326E-02
  -3  12  20      590.32      654.11       10.31 o   0.2400E-03
  -2  12  20       18.48       19.46        2.54 o   0.8015E-02
  -1  12  20      105.90      120.06        4.37 o   0.1364E-02
   0  12  20     1008.04     1126.75       11.84 o   0.1365E-03
   1  12  20      114.50      120.11        4.17 o   0.1335E-02
   2  12  20       23.88       24.66        2.54 o   0.6354E-02
   3  12  20      565.28      686.21       10.26 o   0.2351E-03
   4  12  20      148.84      135.79        6.63 o   0.1092E-02
   0   1  21      187.30      143.37        6.78 o   0.9749E-03
   1   1  21       10.84        2.67        3.16 o   0.2319E-01
  -1   2  21     2007.73     2102.03       21.98 o   0.6669E-04
   0   2  21       14.64        3.99        3.08 o   0.1790E-01
   1   2  21     2014.68     2099.22       21.50 o   0.6677E-04
   2   2  21     2124.15     2386.63       24.09 o   0.5912E-04
  -2   3  21      441.56      429.42       10.21 o   0.3515E-03
  -1   3  21     2177.91     2297.93       22.53 o   0.6059E-04
   0   3  21       63.41       48.80        4.21 o   0.2885E-02
   1   3  21     2161.87     2264.28       21.93 o   0.6152E-04
   2   3  21      369.96      369.58        9.95 o   0.4121E-03
   3   3  21      178.62      174.12        6.01 o   0.8875E-03
  -3   4  21      693.11      711.56       11.64 o   0.2136E-03
  -2   4  21     2068.68     2195.59       19.61 o   0.6428E-04
  -1   4  21     2301.43     2253.50       22.36 o   0.6020E-04
   0   4  21       83.20       86.06        4.42 o   0.1837E-02
   1   4  21     2114.60     2099.27       20.98 o   0.6565E-04
   2   4  21     2152.88     2273.11       22.24 o   0.6133E-04
   3   4  21      766.55      791.85       12.32 o   0.1913E-03
   4   4  21     1420.82     1431.42       16.26 o   0.1012E-03
  -4   5  21      281.99      270.89        7.62 o   0.5626E-03
  -3   5  21     1186.09     1159.61       14.55 o   0.1255E-03
  -2   5  21     2072.65     2122.08       19.36 o   0.6591E-04
  -1   5  21      646.88      581.73       10.80 o   0.2515E-03
   0   5  21       17.19        6.29        3.16 o   0.1407E-01
   1   5  21      633.15      563.47       11.20 o   0.2582E-03
   2   5  21     1961.12     2004.78       20.30 o   0.6993E-04
   3   5  21     1097.66     1098.12       14.09 o   0.1342E-03
   4   5  21      353.37      327.66        7.61 o   0.4604E-03
   5   5  21     3421.37     3430.98       25.92 o   0.3753E-04
  -5   6  21     1263.82     1230.27       15.26 o   0.1175E-03
  -4   6  21     1438.68     1423.43       16.71 o   0.1010E-03
  -3   6  21      343.03      292.37        7.98 o   0.4988E-03
  -2   6  21      130.54      150.22        4.79 o   0.1091E-02
  -1   6  21      621.65      641.11       10.17 o   0.2399E-03
   0   6  21     1321.78     1569.24       15.15 o   0.9724E-04
   1   6  21      626.86      639.31       10.53 o   0.2393E-03
   2   6  21      150.04      159.70        5.69 o   0.9935E-03
   3   6  21      308.66      254.21        7.88 o   0.5659E-03
   4   6  21     1516.36     1493.31       16.01 o   0.9600E-04
   5   6  21     1183.77     1143.47       14.47 o   0.1269E-03
   6   6  21     2734.04     2918.73       22.52 o   0.4656E-04
  -6   7  21      203.43      188.46        5.71 o   0.8086E-03
  -5   7  21      329.94      235.88        7.54 o   0.5789E-03
  -4   7  21      982.12      904.97       12.79 o   0.1601E-03
  -3   7  21      210.15      241.14        6.36 o   0.6751E-03
  -2   7  21     1598.10     1572.07       17.13 o   0.9054E-04
  -1   7  21      557.84      529.42        9.45 o   0.2839E-03
   0   7  21      439.25      358.14        8.65 o   0.4006E-03
   1   7  21      594.03      550.26        9.50 o   0.2706E-03
   2   7  21     1575.25     1566.21       17.61 o   0.9111E-04
   3   7  21      142.17      186.07        5.26 o   0.9148E-03
   4   7  21     1003.93      935.78       13.03 o   0.1551E-03
   5   7  21      291.25      222.49        6.86 o   0.6335E-03
   6   7  21      185.01      177.00        5.15 o   0.8744E-03
   7   7  21      159.37      143.48        5.23 o   0.1051E-02
  -7   8  21      237.60      217.14        6.21 o   0.6958E-03
  -6   8  21      529.19      499.56        9.60 o   0.3003E-03
  -5   8  21      178.85      207.55        5.80 o   0.7890E-03
  -4   8  21      727.25      700.97       10.54 o   0.2135E-03
  -3   8  21      377.36      326.45        8.23 o   0.4494E-03
  -2   8  21      780.45      828.10       11.28 o   0.1854E-03
  -1   8  21     1324.22     1441.03       14.27 o   0.1037E-03
   0   8  21      321.48      209.45        7.25 o   0.6284E-03
   1   8  21     1319.65     1433.10       14.58 o   0.1041E-03
   2   8  21      701.07      744.09       10.73 o   0.2074E-03
   3   8  21      415.58      364.96        8.13 o   0.4046E-03
   4   8  21      685.30      670.99        9.99 o   0.2250E-03
   5   8  21      166.60      201.76        5.33 o   0.8250E-03
   6   8  21      554.66      528.60        8.68 o   0.2860E-03
   7   8  21      236.15      221.42        5.80 o   0.6910E-03
   8   8  21       37.15       38.44        2.87 o   0.4120E-02
  -8   9  21       56.86       48.39        3.48 o   0.3048E-02
  -7   9  21      294.33      281.56        7.35 o   0.5413E-03
  -6   9  21       44.45       37.57        3.48 o   0.3867E-02
  -5   9  21      112.83       63.45        4.16 o   0.1960E-02
  -4   9  21      315.43      311.17        6.95 o   0.4966E-03
  -3   9  21      595.98      575.48        9.18 o   0.2629E-03
  -2   9  21     1303.44     1224.82       13.47 o   0.1173E-03
  -1   9  21       55.39       36.35        3.53 o   0.3637E-02
   0   9  21      606.46      565.58        9.38 o   0.2642E-03
   1   9  21       56.46       33.12        3.25 o   0.3816E-02
   2   9  21     1269.89     1211.78       13.15 o   0.1195E-03
   3   9  21      483.91      471.34        8.57 o   0.3238E-03
   4   9  21      327.00      320.16        7.06 o   0.4811E-03
   5   9  21      107.53       63.84        3.97 o   0.2002E-02
   6   9  21       53.15       46.89        3.23 o   0.3191E-02
   7   9  21      269.58      257.00        6.96 o   0.5936E-03
   8   9  21       66.68       57.49        3.77 o   0.2576E-02
  -7  10  21       34.65       27.96        3.11 o   0.5116E-02
  -6  10  21        9.48        3.95        2.38 o   0.2416E-01
  -5  10  21      357.91      373.22        7.53 o   0.4211E-03
  -4  10  21      112.64      107.86        4.41 o   0.1437E-02
  -3  10  21       32.75       25.59        2.85 o   0.5535E-02
  -2  10  21      158.53      142.00        5.07 o   0.1063E-02
  -1  10  21      151.06      154.79        4.67 o   0.1023E-02
   0  10  21      182.09      120.65        4.82 o   0.1112E-02
   1  10  21      190.77      178.31        4.88 o   0.8605E-03
   2  10  21      153.71      134.16        4.60 o   0.1120E-02
   3  10  21       27.27       20.91        2.76 o   0.6686E-02
   4  10  21      104.60      114.81        4.40 o   0.1413E-02
   5  10  21      350.60      388.75        7.32 o   0.4128E-03
   6  10  21        9.99        3.69        2.39 o   0.2418E-01
   7  10  21       45.40       46.97        3.83 o   0.3322E-02
  -5  11  21      379.89      367.74        7.61 o   0.4165E-03
  -4  11  21      370.18      396.20        7.82 o   0.3988E-03
  -3  11  21      181.56      185.32        5.70 o   0.8486E-03
  -2  11  21      137.00      129.20        4.91 o   0.1188E-02
  -1  11  21      808.85      824.86       10.72 o   0.1838E-03
   0  11  21      185.38      161.61        5.10 o   0.9269E-03
   1  11  21      781.27      790.23       10.43 o   0.1918E-03
   2  11  21      168.05      155.08        5.78 o   0.9760E-03
   3  11  21      169.67      179.55        5.42 o   0.8881E-03
   4  11  21      281.71      324.37        6.52 o   0.5025E-03
   5  11  21      388.26      377.61        8.37 o   0.4042E-03
  -3  12  21       56.11       48.26        5.21 o   0.2925E-02
  -2  12  21      228.49      231.06        7.18 o   0.6721E-03
  -1  12  21       66.45       58.58        3.93 o   0.2542E-02
   0  12  21       53.89       30.57        3.36 o   0.4041E-02
   1  12  21       61.98       61.69        3.60 o   0.2534E-02
   2  12  21      158.25      170.31        6.12 o   0.9345E-03
   3  12  21       58.28       49.65        4.23 o   0.2915E-02
   0   1  22      373.74      373.48        9.88 o   0.4074E-03
   1   1  22       35.58        1.58        3.40 o   0.1099E-01
  -1   2  22      764.83      755.69       14.10 o   0.1961E-03
   0   2  22      401.82      353.35        9.83 o   0.4134E-03
   1   2  22      606.04      601.75       12.37 o   0.2495E-03
   2   2  22     1177.84     1217.05       18.42 o   0.1199E-03
  -2   3  22     1791.25     1759.39       20.86 o   0.7922E-04
  -1   3  22     1274.86     1238.93       17.29 o   0.1157E-03
   0   3  22       41.06       25.40        4.20 o   0.4878E-02
   1   3  22     1278.45     1236.51       17.97 o   0.1154E-03
   2   3  22     1817.40     1788.29       21.12 o   0.7783E-04
   3   3  22      706.54      681.05       12.62 o   0.2177E-03
  -3   4  22     1796.62     1634.26       19.65 o   0.8363E-04
  -2   4  22      335.93      340.41        9.40 o   0.4508E-03
  -1   4  22      822.81      880.23       14.79 o   0.1716E-03
   0   4  22       12.21       20.93        2.98 o   0.8293E-02
   1   4  22      872.03      892.62       14.86 o   0.1667E-03
   2   4  22      349.55      357.45        9.80 o   0.4294E-03
   3   4  22     1639.70     1470.63       19.59 o   0.9306E-04
   4   4  22      932.85     1000.55       13.25 o   0.1518E-03
  -4   5  22      793.98      744.41       12.25 o   0.1974E-03
  -3   5  22      106.28       83.42        5.32 o   0.1696E-02
  -2   5  22      518.20      537.50       10.13 o   0.2875E-03
  -1   5  22     2572.62     2626.30       22.58 o   0.5160E-04
   0   5  22       21.30       21.42        3.85 o   0.6861E-02
   1   5  22     2440.06     2494.49       24.62 o   0.5440E-04
   2   5  22      558.59      569.60       11.68 o   0.2672E-03
   3   5  22      103.07       76.69        5.08 o   0.1810E-02
   4   5  22      797.29      756.16       12.34 o   0.1949E-03
   5   5  22      218.40      169.01        6.39 o   0.8343E-03
  -5   6  22      143.49       94.91        5.25 o   0.1398E-02
  -4   6  22     1407.40     1433.59       16.98 o   0.1010E-03
  -3   6  22     1087.53     1111.25       14.35 o   0.1334E-03
  -2   6  22      695.48      612.29       11.32 o   0.2365E-03
  -1   6  22      598.02      593.08       10.23 o   0.2556E-03
   0   6  22       45.15       18.74        4.06 o   0.5387E-02
   1   6  22      587.07      567.28       11.04 o   0.2638E-03
   2   6  22      707.57      612.90       12.79 o   0.2329E-03
   3   6  22     1036.81     1088.64       14.77 o   0.1374E-03
   4   6  22     1498.02     1538.80       16.97 o   0.9401E-04
   5   6  22      126.62       83.85        5.17 o   0.1579E-02
   6   6  22     1766.37     1804.26       17.39 o   0.7901E-04
  -6   7  22      457.02      404.20        8.57 o   0.3649E-03
  -5   7  22       50.53       60.01        3.89 o   0.2737E-02
  -4   7  22      200.19      188.49        6.17 o   0.8084E-03
  -3   7  22      401.32      331.74        8.79 o   0.4327E-03
  -2   7  22       85.63       94.79        4.69 o   0.1700E-02
  -1   7  22     2129.12     2245.73       19.51 o   0.6259E-04
   0   7  22     3328.72     3490.95       25.27 o   0.3746E-04
   1   7  22     2122.08     2265.07       18.96 o   0.6235E-04
   2   7  22       80.61      101.98        4.83 o   0.1642E-02
   3   7  22      419.63      369.75        8.72 o   0.3980E-03
   4   7  22      258.24      233.46        6.94 o   0.6412E-03
   5   7  22       56.65       65.08        3.46 o   0.2526E-02
   6   7  22      413.06      380.79        7.47 o   0.3958E-03
   7   7  22       48.43       13.11        3.09 o   0.6148E-02
  -7   8  22      622.14      627.42       10.70 o   0.2427E-03
  -6   8  22      405.90      361.11        9.00 o   0.4078E-03
  -5   8  22     1447.25     1450.43       15.46 o   0.9976E-04
  -4   8  22      109.81      103.53        4.32 o   0.1488E-02
  -3   8  22      625.38      632.22        9.91 o   0.2420E-03
  -2   8  22      645.41      626.45       10.63 o   0.2398E-03
  -1   8  22      374.23      362.42        7.90 o   0.4222E-03
   0   8  22     2335.52     2428.64       20.38 o   0.5696E-04
   1   8  22      346.03      327.76        7.30 o   0.4651E-03
   2   8  22      651.30      642.93       10.76 o   0.2348E-03
   3   8  22      557.93      582.87        9.42 o   0.2664E-03
   4   8  22       89.37       86.63        3.97 o   0.1797E-02
   5   8  22     1428.23     1462.44       14.88 o   0.9981E-04
   6   8  22      350.37      316.40        7.14 o   0.4738E-03
   7   8  22      641.54      659.89       10.14 o   0.2328E-03
   8   8  22        2.80        0.57        2.25 o   0.7574E-01
  -8   9  22       27.88       28.94        5.47 o   0.4858E-02
  -7   9  22       28.30       12.67        2.93 o   0.8424E-02
  -6   9  22      183.34      134.63        5.93 o   0.1027E-02
  -5   9  22      704.60      708.53        9.89 o   0.2149E-03
  -4   9  22      238.11      239.49        6.27 o   0.6525E-03
  -3   9  22       79.07       61.12        3.69 o   0.2336E-02
  -2   9  22      110.56       68.43        4.98 o   0.1877E-02
  -1   9  22      805.77      882.93       11.46 o   0.1754E-03
   0   9  22       77.87       81.78        3.91 o   0.1945E-02
   1   9  22      777.72      848.98       10.18 o   0.1834E-03
   2   9  22      120.90       84.64        4.43 o   0.1622E-02
   3   9  22      105.40       86.21        4.08 o   0.1696E-02
   4   9  22      260.64      260.29        6.46 o   0.5984E-03
   5   9  22      715.79      727.49       10.12 o   0.2097E-03
   6   9  22      166.77      134.29        5.24 o   0.1076E-02
   7   9  22       26.11       14.97        2.59 o   0.8218E-02
   8   9  22       49.15       41.58        4.98 o   0.3371E-02
  -6  10  22      150.58      130.11        5.16 o   0.1143E-02
  -5  10  22      339.27      338.02        8.05 o   0.4558E-03
  -4  10  22       99.60      103.23        4.20 o   0.1543E-02
  -3  10  22      586.87      580.62       10.28 o   0.2610E-03
  -2  10  22      236.07      226.33        6.34 o   0.6788E-03
  -1  10  22      372.91      400.92        7.51 o   0.3959E-03
   0  10  22       53.57       44.21        3.25 o   0.3305E-02
   1  10  22      451.99      474.21        7.59 o   0.3315E-03
   2  10  22      216.32      212.17        5.94 o   0.7316E-03
   3  10  22      590.17      593.97        9.92 o   0.2570E-03
   4  10  22       93.16      105.45        4.08 o   0.1555E-02
   5  10  22      349.67      347.93        6.86 o   0.4462E-03
   6  10  22      161.92      141.25        5.35 o   0.1056E-02
  -5  11  22      621.15      636.71       15.22 o   0.2336E-03
  -4  11  22      550.45      558.79       10.52 o   0.2735E-03
  -3  11  22       74.73       74.65        4.20 o   0.2089E-02
  -2  11  22      222.33      202.72        6.10 o   0.7447E-03
  -1  11  22      195.10      159.95        5.62 o   0.9091E-03
   0  11  22      197.57      238.93        5.28 o   0.6978E-03
   1  11  22      188.21      154.28        5.94 o   0.9387E-03
   2  11  22      209.22      185.93        6.42 o   0.8010E-03
   3  11  22       95.89       95.89        4.54 o   0.1628E-02
   4  11  22      574.86      588.25       10.31 o   0.2607E-03
   5  11  22      665.79      676.24       17.47 o   0.2160E-03
  -1  12  22      535.74      550.28       18.15 o   0.2624E-03
   0  12  22       52.20       75.45        4.31 o   0.2283E-02
   1  12  22      511.66      514.41       12.50 o   0.2918E-03
   0   1  23       20.75       10.10        4.18 o   0.9893E-02
   1   1  23        8.32        5.45        3.39 o   0.1965E-01
  -1   2  23     1379.46     1377.40       19.28 o   0.1037E-03
   0   2  23     1631.14     1764.61       20.86 o   0.8168E-04
   1   2  23     1470.35     1475.46       20.29 o   0.9633E-04
   2   2  23        6.92        0.39        3.78 o   0.3333E-01
  -2   3  23     1280.64     1296.66       18.76 o   0.1113E-03
  -1   3  23      168.62      111.42        7.52 o   0.1159E-02
   0   3  23     1036.77     1020.64       17.63 o   0.1417E-03
   1   3  23      173.49      118.99        7.66 o   0.1103E-02
   2   3  23     1364.78     1366.33       19.53 o   0.1046E-03
   3   3  23     6758.21     6692.92       44.27 o   0.1611E-04
  -3   4  23     1388.99     1384.19       18.27 o   0.1036E-03
  -2   4  23     1966.71     2129.46       22.59 o   0.6641E-04
  -1   4  23     1945.83     1953.60       24.37 o   0.7051E-04
   0   4  23      913.93      916.39       15.76 o   0.1605E-03
   1   4  23     1817.76     1785.26       22.84 o   0.7743E-04
   2   4  23     2013.68     2162.16       22.82 o   0.6508E-04
   3   4  23     1297.63     1292.32       18.31 o   0.1112E-03
   4   4  23     1567.86     1663.13       18.52 o   0.8712E-04
  -4   5  23      666.60      687.87       12.14 o   0.2210E-03
  -3   5  23     2274.91     2333.38       23.07 o   0.5884E-04
  -2   5  23      520.77      505.71       11.80 o   0.2952E-03
  -1   5  23      512.28      484.23       10.76 o   0.3077E-03
   0   5  23      715.74      700.86       14.36 o   0.2108E-03
   1   5  23      468.48      449.07       11.72 o   0.3309E-03
   2   5  23      668.44      644.89       13.95 o   0.2280E-03
   3   5  23     2192.18     2293.87       20.82 o   0.6075E-04
   4   5  23      536.53      587.53       10.76 o   0.2661E-03
   5   5  23     2739.34     2590.00       22.31 o   0.5094E-04
  -5   6  23     1383.93     1325.95       15.47 o   0.1079E-03
  -4   6  23      170.84       93.47        6.44 o   0.1284E-02
  -3   6  23      219.74      206.00        7.06 o   0.7357E-03
  -2   6  23      197.65      202.88        6.57 o   0.7715E-03
  -1   6  23      591.03      638.88       11.31 o   0.2428E-03
   0   6  23     1288.40     1216.49       16.45 o   0.1171E-03
   1   6  23      697.46      752.36       14.32 o   0.2023E-03
   2   6  23      172.81      184.63        7.27 o   0.8497E-03
   3   6  23      212.50      194.60        6.98 o   0.7724E-03
   4   6  23      217.48      150.10        6.95 o   0.8930E-03
   5   6  23     1444.87     1398.82       16.57 o   0.1020E-03
   6   6  23      402.66      413.05        7.63 o   0.3782E-03
  -6   7  23      305.86      298.89        6.85 o   0.5159E-03
  -5   7  23      732.35      673.03       11.94 o   0.2173E-03
  -4   7  23      339.64      348.36        7.52 o   0.4484E-03
  -3   7  23      396.81      452.99        8.84 o   0.3538E-03
  -2   7  23      615.64      695.53       11.32 o   0.2260E-03
  -1   7  23      371.59      364.53        8.60 o   0.4193E-03
   0   7  23      435.55      366.80        8.86 o   0.3941E-03
   1   7  23      368.11      369.47        9.44 o   0.4143E-03
   2   7  23      520.01      614.09       10.90 o   0.2604E-03
   3   7  23      475.61      521.32        9.69 o   0.3019E-03
   4   7  23      390.34      392.20        8.09 o   0.3941E-03
   5   7  23      641.65      604.31        9.78 o   0.2472E-03
   6   7  23      278.68      275.17        6.04 o   0.5653E-03
   7   7  23      683.96      684.89       11.14 o   0.2208E-03
  -7   8  23      252.41      254.72        7.21 o   0.6098E-03
  -6   8  23      955.64      962.64       13.16 o   0.1546E-03
  -5   8  23      687.97      675.09       10.86 o   0.2228E-03
  -4   8  23      473.23      488.52        8.85 o   0.3176E-03
  -3   8  23       92.66       80.94        4.27 o   0.1840E-02
  -2   8  23      178.22      223.17        5.44 o   0.7539E-03
  -1   8  23      821.52      813.58       11.74 o   0.1839E-03
   0   8  23       13.59       30.08        2.64 o   0.6328E-02
   1   8  23      867.28      872.51       11.95 o   0.1719E-03
   2   8  23      211.38      261.99        6.81 o   0.6340E-03
   3   8  23      118.29      106.50        4.80 o   0.1413E-02
   4   8  23      481.27      497.09        8.24 o   0.3131E-03
   5   8  23      638.41      637.60        9.67 o   0.2389E-03
   6   8  23      877.04      890.89       11.99 o   0.1688E-03
   7   8  23      259.29      261.50        7.12 o   0.5945E-03
   8   8  23       -1.19        0.87        2.36 o   0.8723E-01
  -7   9  23      181.01      176.39        5.57 o   0.8772E-03
  -6   9  23      360.05      354.60        7.98 o   0.4332E-03
  -5   9  23      100.23       89.72        4.36 o   0.1677E-02
  -4   9  23       21.96       16.78        2.60 o   0.8282E-02
  -3   9  23      320.80      327.13        6.95 o   0.4786E-03
  -2   9  23     1019.72     1102.52       12.72 o   0.1379E-03
  -1   9  23      219.79      186.91        6.05 o   0.7873E-03
   0   9  23      175.12      208.26        5.14 o   0.7974E-03
   1   9  23      236.36      205.65        6.11 o   0.7221E-03
   2   9  23      926.91     1027.58       12.18 o   0.1500E-03
   3   9  23      242.82      252.17        6.49 o   0.6260E-03
   4   9  23       17.84       15.57        2.54 o   0.9347E-02
   5   9  23      126.62      110.82        4.72 o   0.1347E-02
   6   9  23      382.48      368.62        7.86 o   0.4141E-03
   7   9  23      214.83      207.62        7.02 o   0.7348E-03
  -6  10  23       71.47       72.46        5.16 o   0.2118E-02
  -5  10  23      204.70      204.27        6.69 o   0.7575E-03
  -4  10  23      390.11      385.95        8.65 o   0.3968E-03
  -3  10  23       53.24       39.74        3.99 o   0.3467E-02
  -2  10  23       36.10       25.96        3.18 o   0.5252E-02
  -1  10  23      690.55      695.53       10.32 o   0.2186E-03
   0  10  23      152.27      168.22        5.38 o   0.9610E-03
   1  10  23      616.84      639.79       10.02 o   0.2407E-03
   2  10  23       37.18       26.11        3.45 o   0.5129E-02
   3  10  23       42.01       35.06        4.04 o   0.4058E-02
   4  10  23      431.71      439.79        8.14 o   0.3527E-03
   5  10  23      234.39      234.52        6.51 o   0.6629E-03
   6  10  23       60.30       73.80        6.82 o   0.2107E-02
  -4  11  23      167.29      178.35        9.24 o   0.8514E-03
  -3  11  23      168.45      149.69        5.94 o   0.9972E-03
  -2  11  23       83.45       75.44        4.20 o   0.1995E-02
  -1  11  23       70.03       36.67        3.58 o   0.3250E-02
   0  11  23     2352.27     2476.53       19.84 o   0.5602E-04
   1  11  23       93.95       57.65        4.66 o   0.2208E-02
   2  11  23       79.91       72.59        4.27 o   0.2072E-02
   3  11  23      138.32      128.57        5.26 o   0.1185E-02
   4  11  23      231.19      227.30       12.28 o   0.6323E-03
   0   0  24      253.26      297.27       15.79 o   0.4950E-03
   0   1  24     1705.09     1883.75       23.59 o   0.7610E-04
   1   1  24      250.53      161.48        9.33 o   0.7846E-03
  -1   2  24      815.33      846.81       16.32 o   0.1755E-03
   0   2  24       62.23       46.27        5.50 o   0.2874E-02
   1   2  24      785.40      814.20       15.57 o   0.1833E-03
   2   2  24        5.35        7.04        4.12 o   0.1759E-01
  -2   3  24      984.51      963.81       15.66 o   0.1515E-03
  -1   3  24      172.53      161.33        8.19 o   0.9158E-03
   0   3  24      235.87      186.01        9.36 o   0.7414E-03
   1   3  24      133.94      111.49        7.09 o   0.1272E-02
   2   3  24     1067.35     1029.83       18.38 o   0.1390E-03
   3   3  24       37.09       43.01        4.22 o   0.3678E-02
  -3   4  24      324.84      260.04        9.36 o   0.5403E-03
  -2   4  24      483.44      453.50       12.38 o   0.3236E-03
  -1   4  24      665.17      670.85       13.76 o   0.2228E-03
   0   4  24       51.26       46.27        4.80 o   0.3139E-02
   1   4  24      594.46      626.03       12.72 o   0.2437E-03
   2   4  24      587.88      559.26       12.76 o   0.2636E-03
   3   4  24      297.92      209.17        8.62 o   0.6391E-03
   4   4  24      141.67       84.53        6.66 o   0.1456E-02
  -4   5  24      873.78      904.82       14.85 o   0.1651E-03
  -3   5  24     1521.30     1692.85       19.36 o   0.8657E-04
  -2   5  24      895.01      945.26       14.72 o   0.1592E-03
  -1   5  24      459.64      470.01       10.90 o   0.3253E-03
   0   5  24       30.63       37.74        3.98 o   0.4269E-02
   1   5  24      513.98      519.15       12.76 o   0.2897E-03
   2   5  24      932.49      999.13       15.75 o   0.1504E-03
   3   5  24     1409.58     1579.98       19.00 o   0.9349E-04
   4   5  24      849.33      887.65       13.93 o   0.1696E-03
   5   5  24       70.93       24.46        4.68 o   0.3718E-02
  -5   6  24     1100.94     1112.04       14.80 o   0.1326E-03
  -4   6  24       91.89       87.62        5.05 o   0.1738E-02
  -3   6  24      533.68      544.97       10.96 o   0.2802E-03
  -2   6  24      113.07      110.85        5.57 o   0.1386E-02
  -1   6  24      617.59      632.70       11.69 o   0.2404E-03
   0   6  24      113.23        0.53        5.62 o   0.3757E-02
   1   6  24      557.10      589.98       12.75 o   0.2589E-03
   2   6  24      122.20      127.26        6.04 o   0.1228E-02
   3   6  24      526.22      522.90       10.91 o   0.2895E-03
   4   6  24       78.39       83.96        4.88 o   0.1885E-02
   5   6  24     1173.04     1180.33       14.10 o   0.1248E-03
   6   6  24      409.97      374.24        8.00 o   0.3998E-03
  -6   7  24      300.57      290.22        7.43 o   0.5270E-03
  -5   7  24      599.78      619.47       10.39 o   0.2481E-03
  -4   7  24      456.58      499.58        8.80 o   0.3164E-03
  -3   7  24      351.41      340.91        8.06 o   0.4481E-03
  -2   7  24       61.09       55.28        4.15 o   0.2702E-02
  -1   7  24      500.68      559.38       10.69 o   0.2816E-03
   0   7  24      471.41      461.87        9.24 o   0.3292E-03
   1   7  24      553.49      600.10       12.16 o   0.2576E-03
   2   7  24       43.17       38.22        4.16 o   0.3804E-02
   3   7  24      287.01      276.43        7.19 o   0.5539E-03
   4   7  24      438.75      494.41        8.39 o   0.3235E-03
   5   7  24      551.04      584.51        9.68 o   0.2664E-03
   6   7  24      294.00      281.18        6.50 o   0.5458E-03
   7   7  24       93.47       30.32        5.17 o   0.2915E-02
  -7   8  24       71.29       60.94        3.95 o   0.2413E-02
  -6   8  24      108.50       76.41        5.11 o   0.1768E-02
  -5   8  24      930.22      894.45       11.82 o   0.1650E-03
  -4   8  24      191.06      173.47        5.58 o   0.8718E-03
  -3   8  24      552.98      568.02        8.87 o   0.2724E-03
  -2   8  24     1078.84     1092.77       13.10 o   0.1360E-03
  -1   8  24       57.17       51.82        3.80 o   0.2899E-02
   0   8  24      223.44      216.41        6.65 o   0.7097E-03
   1   8  24       76.77       63.75        4.70 o   0.2260E-02
   2   8  24     1028.43     1039.81       12.74 o   0.1433E-03
   3   8  24      503.51      521.03        9.09 o   0.2977E-03
   4   8  24      181.49      175.88        5.46 o   0.8803E-03
   5   8  24      902.89      897.41       11.31 o   0.1666E-03
   6   8  24      114.09       81.51        4.94 o   0.1676E-02
   7   8  24       60.63       54.79        3.78 o   0.2736E-02
   8   8  24       26.77       14.08        5.51 o   0.7010E-02
  -6   9  24      355.77      337.45        7.82 o   0.4498E-03
  -5   9  24      477.34      447.29        8.93 o   0.3354E-03
  -4   9  24      361.18      406.67        8.26 o   0.3939E-03
  -3   9  24       47.45       36.11        3.33 o   0.3888E-02
  -2   9  24      849.97      866.09       12.26 o   0.1740E-03
  -1   9  24      768.56      816.10       11.24 o   0.1882E-03
   0   9  24      480.46      482.38        8.98 o   0.3183E-03
   1   9  24      728.60      768.24       11.28 o   0.1998E-03
   2   9  24      811.23      840.40       11.54 o   0.1810E-03
   3   9  24       42.29       33.64        3.19 o   0.4246E-02
   4   9  24      356.96      413.42        7.93 o   0.3916E-03
   5   9  24      496.73      473.97        8.38 o   0.3194E-03
   6   9  24      267.35      263.28        6.20 o   0.5901E-03
  -5  10  24       51.98       45.49        4.05 o   0.3229E-02
  -4  10  24      146.73      149.81        6.14 o   0.1038E-02
  -3  10  24       68.89       69.14        4.43 o   0.2241E-02
  -2  10  24      223.82      218.60        6.60 o   0.7053E-03
  -1  10  24      425.77      432.45        8.35 o   0.3578E-03
   0  10  24      133.64       32.14        4.85 o   0.2324E-02
   1  10  24      413.58      431.96        8.97 o   0.3601E-03
   2  10  24      237.60      233.45        7.03 o   0.6597E-03
   3  10  24       94.65      101.61        4.77 o   0.1569E-02
   4  10  24      127.19      149.29        4.95 o   0.1102E-02
   5  10  24       34.44       30.11        3.59 o   0.4838E-02
  -2  11  24      268.40      255.96        8.48 o   0.5880E-03
  -1  11  24       98.01       89.34        4.64 o   0.1690E-02
   0  11  24     1019.98     1049.43       14.36 o   0.1418E-03
   1  11  24       75.94       71.34        4.60 o   0.2124E-02
   2  11  24      271.97      274.01        8.17 o   0.5619E-03
   0   1  25      549.96      442.81       13.49 o   0.3106E-03
   1   1  25     8566.62     8664.47       58.35 o   0.1140E-04
  -1   2  25     2386.01     2359.62       29.04 o   0.5635E-04
   0   2  25      165.58        5.84        7.92 o   0.2343E-02
   1   2  25     2404.88     2400.42       30.21 o   0.5529E-04
   2   2  25      729.56      693.14       14.55 o   0.2104E-03
  -2   3  25      593.85      636.75       13.39 o   0.2400E-03
  -1   3  25     2036.97     2107.07       27.28 o   0.6506E-04
   0   3  25       20.75        2.11        4.00 o   0.1488E-01
   1   3  25     2120.25     2158.97       27.33 o   0.6302E-04
   2   3  25      746.07      788.48       15.84 o   0.1900E-03
   3   3  25       34.58       36.96        4.03 o   0.4180E-02
  -3   4  25     1840.66     1859.07       21.64 o   0.7525E-04
  -2   4  25      782.66      783.31       14.98 o   0.1890E-03
  -1   4  25       19.40       10.79        3.94 o   0.1004E-01
   0   4  25       73.42       80.62        5.79 o   0.1940E-02
   1   4  25        8.77        5.42        4.12 o   0.1750E-01
   2   4  25      906.30      890.51       15.24 o   0.1647E-03
   3   4  25     1918.37     1920.59       21.59 o   0.7244E-04
   4   4  25      121.34      111.28        6.27 o   0.1335E-02
  -4   5  25      859.84      826.02       14.29 o   0.1773E-03
  -3   5  25      864.56      902.61       14.22 o   0.1666E-03
  -2   5  25      359.77      311.64        9.59 o   0.4651E-03
  -1   5  25     1020.78     1117.50       17.57 o   0.1339E-03
   0   5  25       42.86       55.77        4.40 o   0.2965E-02
   1   5  25     1127.49     1234.38       19.56 o   0.1198E-03
   2   5  25      319.00      281.50        9.40 o   0.5179E-03
   3   5  25      867.41      928.05       13.86 o   0.1635E-03
   4   5  25      872.16      840.62       13.91 o   0.1747E-03
   5   5  25     1218.14     1261.64       15.35 o   0.1170E-03
  -5   6  25       63.99       42.21        4.07 o   0.3110E-02
  -4   6  25     1125.26     1081.95       14.37 o   0.1342E-03
  -3   6  25      651.34      694.39       11.68 o   0.2217E-03
  -2   6  25       57.94       37.36        4.53 o   0.3425E-02
  -1   6  25       90.97       82.58        5.21 o   0.1806E-02
   0   6  25      101.68       76.92        5.36 o   0.1801E-02
   1   6  25       89.07       73.62        5.82 o   0.1925E-02
   2   6  25       53.67       39.88        4.47 o   0.3411E-02
   3   6  25      666.12      726.16       11.28 o   0.2138E-03
   4   6  25     1035.17     1001.05       13.97 o   0.1460E-03
   5   6  25       53.46       33.57        3.78 o   0.3817E-02
   6   6  25        7.01        6.62        2.52 o   0.2090E-01
  -6   7  25       28.55       16.08        3.14 o   0.7441E-02
  -5   7  25      392.50      397.88        8.37 o   0.3887E-03
  -4   7  25       95.49       98.73        4.41 o   0.1604E-02
  -3   7  25      120.87      108.89        5.13 o   0.1379E-02
  -2   7  25       63.67       56.45        3.66 o   0.2660E-02
  -1   7  25      250.04      246.22        7.51 o   0.6229E-03
   0   7  25      490.13      490.19        9.04 o   0.3128E-03
   1   7  25      278.82      265.76        8.15 o   0.5683E-03
   2   7  25       88.31       80.60        4.43 o   0.1876E-02
   3   7  25      128.45      113.13        4.99 o   0.1321E-02
   4   7  25       89.49      101.91        4.03 o   0.1610E-02
   5   7  25      386.92      400.37        7.72 o   0.3905E-03
   6   7  25       38.78       29.73        3.15 o   0.4721E-02
   7   7  25      533.62      508.01       11.57 o   0.2925E-03
  -7   8  25      513.24      535.84       10.50 o   0.2875E-03
  -6   8  25       88.87       95.35        4.41 o   0.1677E-02
  -5   8  25      178.41      166.02        5.87 o   0.9142E-03
  -4   8  25      108.03       91.00        4.76 o   0.1610E-02
  -3   8  25      342.20      307.99        6.92 o   0.4867E-03
  -2   8  25      201.67      190.89        5.80 o   0.8030E-03
  -1   8  25      330.96      263.90        7.49 o   0.5404E-03
   0   8  25      636.13      618.40       10.30 o   0.2433E-03
   1   8  25      361.31      290.43        8.15 o   0.4905E-03
   2   8  25      229.47      214.73        5.85 o   0.7117E-03
   3   8  25      377.93      345.12        7.99 o   0.4335E-03
   4   8  25       95.25       84.61        4.64 o   0.1764E-02
   5   8  25      175.81      170.81        5.54 o   0.9050E-03
   6   8  25       59.11       64.16        3.75 o   0.2502E-02
   7   8  25      530.39      551.03       10.51 o   0.2791E-03
  -6   9  25       61.91       65.07        4.85 o   0.2393E-02
  -5   9  25       72.25       64.68        3.94 o   0.2321E-02
  -4   9  25       99.66       95.27        4.57 o   0.1613E-02
  -3   9  25       67.24       45.53        4.17 o   0.2921E-02
  -2   9  25      912.66      918.52       12.49 o   0.1628E-03
  -1   9  25      219.03      178.01        6.30 o   0.8103E-03
   0   9  25       54.24       75.82        3.78 o   0.2281E-02
   1   9  25      202.16      159.05        6.39 o   0.8929E-03
   2   9  25      884.26      902.44       11.96 o   0.1669E-03
   3   9  25       72.14       49.09        4.12 o   0.2728E-02
   4   9  25       64.71       65.09        3.46 o   0.2419E-02
   5   9  25       59.15       52.91        3.24 o   0.2857E-02
   6   9  25       55.30       55.71        4.71 o   0.2746E-02
  -4  10  25       72.30       69.24        5.28 o   0.2163E-02
  -3  10  25       52.87       45.60        3.54 o   0.3243E-02
  -2  10  25     2027.63     2082.84       19.20 o   0.6735E-04
  -1  10  25       17.46        4.52        2.29 o   0.1695E-01
   0  10  25      904.96      895.43       12.14 o   0.1664E-03
   1  10  25       23.46        6.47        3.00 o   0.1204E-01
   2  10  25     2110.84     2205.55       21.99 o   0.6316E-04
   3  10  25       46.43       44.07        3.31 o   0.3486E-02
   4  10  25       99.04       94.69        5.54 o   0.1596E-02
   0   1  26     1030.26     1049.07       17.26 o   0.1397E-03
   1   1  26       43.76       16.96        6.38 o   0.4998E-02
  -1   2  26      512.39      456.57       14.54 o   0.3100E-03
   0   2  26       69.85       10.65        5.68 o   0.4575E-02
   1   2  26      460.94      395.90       13.23 o   0.3555E-03
   2   2  26      411.11      289.78       10.41 o   0.4588E-03
  -2   3  26      246.31      200.77        8.88 o   0.7010E-03
  -1   3  26      141.13      154.96        7.17 o   0.1013E-02
   0   3  26     2224.78     2318.61       29.77 o   0.5836E-04
   1   3  26      158.43      183.25        8.34 o   0.8620E-03
   2   3  26      287.84      231.66       10.04 o   0.5998E-03
   3   3  26     1086.36     1170.23       17.14 o   0.1274E-03
  -3   4  26      302.42      374.09       10.14 o   0.4334E-03
  -2   4  26      454.54      480.28       11.19 o   0.3206E-03
  -1   4  26     1125.35     1148.07       18.76 o   0.1265E-03
   0   4  26      237.04      286.83       10.52 o   0.5547E-03
   1   4  26     1120.72     1141.41       20.11 o   0.1263E-03
   2   4  26      498.47      522.37       12.90 o   0.2906E-03
   3   4  26      245.44      310.98        8.25 o   0.5318E-03
   4   4  26     2825.54     2991.38       25.29 o   0.4486E-04
  -4   5  26      577.11      617.24       11.18 o   0.2507E-03
  -3   5  26     1349.66     1353.01       17.39 o   0.1066E-03
  -2   5  26     1012.38     1020.33       15.46 o   0.1444E-03
  -1   5  26      550.26      526.88       13.22 o   0.2794E-03
   0   5  26      282.43      255.27        9.82 o   0.5716E-03
   1   5  26      612.40      583.20       14.63 o   0.2498E-03
   2   5  26      975.21      993.64       16.42 o   0.1483E-03
   3   5  26     1372.51     1376.62       17.26 o   0.1047E-03
   4   5  26      583.81      615.72       11.27 o   0.2500E-03
   5   5  26      357.44      422.33        8.80 o   0.3833E-03
  -5   6  26       42.50       46.16        3.34 o   0.3462E-02
  -4   6  26      187.73      178.63        6.17 o   0.8553E-03
  -3   6  26     1067.46     1124.27       14.65 o   0.1329E-03
  -2   6  26       53.01       63.04        3.89 o   0.2605E-02
  -1   6  26     1410.22     1437.59       18.85 o   0.1002E-03
   0   6  26     1482.64     1601.17       18.31 o   0.9130E-04
   1   6  26     1367.68     1392.81       17.69 o   0.1040E-03
   2   6  26       59.23       58.60        4.54 o   0.2605E-02
   3   6  26      939.09     1003.67       13.50 o   0.1509E-03
   4   6  26      237.71      211.86        6.54 o   0.7045E-03
   5   6  26       36.17       44.37        3.16 o   0.3741E-02
   6   6  26      272.28      273.91        7.31 o   0.5652E-03
  -6   7  26       28.61        8.83        3.08 o   0.9584E-02
  -5   7  26       86.04       98.22        4.60 o   0.1657E-02
  -4   7  26      473.85      449.91        9.45 o   0.3340E-03
  -3   7  26      346.42      323.41        7.57 o   0.4681E-03
  -2   7  26      210.40      227.09        6.40 o   0.7026E-03
  -1   7  26      535.75      540.36       10.40 o   0.2822E-03
   0   7  26     1376.11     1474.07       15.13 o   0.1003E-03
   1   7  26      521.23      537.31        9.79 o   0.2869E-03
   2   7  26      202.34      220.30        6.07 o   0.7281E-03
   3   7  26      354.32      356.70        7.88 o   0.4346E-03
   4   7  26      399.18      381.90        8.56 o   0.3967E-03
   5   7  26      108.14      122.43        4.27 o   0.1338E-02
   6   7  26       25.84        8.70        3.30 o   0.1007E-01
   7   7  26      305.50      302.19        7.90 o   0.5083E-03
  -6   8  26      150.48      120.40        5.66 o   0.1189E-02
  -5   8  26       11.19        7.77        2.57 o   0.1620E-01
  -4   8  26       34.75       33.60        3.13 o   0.4568E-02
  -3   8  26       88.14       66.22        4.05 o   0.2127E-02
  -2   8  26      191.21      201.32        5.70 o   0.7888E-03
  -1   8  26      173.98      175.19        5.47 o   0.8944E-03
   0   8  26      197.66      228.49        6.49 o   0.7137E-03
   1   8  26      167.89      163.95        6.42 o   0.9350E-03
   2   8  26      206.24      210.99        6.25 o   0.7424E-03
   3   8  26       75.15       57.68        3.90 o   0.2459E-02
   4   8  26       29.82       19.43        3.20 o   0.6626E-02
   5   8  26        4.30        1.53        2.15 o   0.5027E-01
   6   8  26      123.21      105.54        5.45 o   0.1389E-02
  -5   9  26      553.84      561.88       12.14 o   0.2693E-03
  -4   9  26      343.87      353.49        8.06 o   0.4407E-03
  -3   9  26      146.94      133.37        5.67 o   0.1127E-02
  -2   9  26      512.38      526.98        9.94 o   0.2918E-03
  -1   9  26       97.12       97.75        4.40 o   0.1603E-02
   0   9  26      716.77      758.39       11.36 o   0.2022E-03
   1   9  26      103.83      107.39        4.88 o   0.1466E-02
   2   9  26      475.63      506.48        9.58 o   0.3077E-03
   3   9  26      155.66      143.20        5.49 o   0.1058E-02
   4   9  26      336.14      349.16        6.77 o   0.4515E-03
   5   9  26      509.02      523.93       11.64 o   0.2911E-03
  -3  10  26       72.50       89.71       13.23 o   0.1438E-02
  -2  10  26      583.81      635.36       13.73 o   0.2411E-03
  -1  10  26      390.99      435.73        9.39 o   0.3635E-03
   0  10  26      146.35      138.57        5.47 o   0.1101E-02
   1  10  26      381.64      419.05        9.28 o   0.3764E-03
   2  10  26      612.48      667.11       12.12 o   0.2319E-03
   3  10  26       66.08       76.90       12.66 o   0.1628E-02
   0   1  27      144.14      110.85        6.67 o   0.1252E-02
   1   1  27      833.42      906.54       17.58 o   0.1650E-03
  -1   2  27     1080.81     1127.93       22.15 o   0.1275E-03
   0   2  27     2386.41     2434.97       32.31 o   0.5447E-04
   1   2  27     1204.47     1226.82       18.27 o   0.1184E-03
   2   2  27       15.11        3.66        3.88 o   0.1639E-01
  -2   3  27      899.40      861.95       17.47 o   0.1666E-03
  -1   3  27      182.87       97.68        7.98 o   0.1187E-02
   0   3  27       77.77       49.00        6.90 o   0.2445E-02
   1   3  27      184.59       82.80        8.46 o   0.1262E-02
   2   3  27      847.02      815.44       16.59 o   0.1773E-03
   3   3  27      491.31      415.36       12.48 o   0.3402E-03
  -3   4  27      231.26      246.03        7.79 o   0.6391E-03
  -2   4  27      522.27      578.45       11.95 o   0.2692E-03
  -1   4  27      402.57      363.68       11.87 o   0.3972E-03
   0   4  27     2643.39     2791.84       31.66 o   0.4760E-04
   1   4  27      513.01      454.32       13.28 o   0.3139E-03
   2   4  27      492.53      544.09       12.27 o   0.2853E-03
   3   4  27      239.88      261.88        7.89 o   0.6055E-03
   4   4  27      157.77      184.06        5.82 o   0.8889E-03
  -4   5  27      206.50      148.60        6.55 o   0.9214E-03
  -3   5  27       67.59       87.63        4.65 o   0.1914E-02
  -2   5  27       45.14       20.62        4.28 o   0.5094E-02
  -1   5  27       46.86       10.60        4.56 o   0.6246E-02
   0   5  27     1551.83     1585.41       23.44 o   0.8874E-04
   1   5  27       30.87        3.60        3.71 o   0.1090E-01
   2   5  27       29.57        8.31        4.02 o   0.8987E-02
   3   5  27       54.89       63.27        4.00 o   0.2567E-02
   4   5  27      214.85      173.71        6.85 o   0.8248E-03
   5   5  27        9.31        6.74        2.97 o   0.1809E-01
  -5   6  27      270.74      282.24        7.23 o   0.5572E-03
  -4   6  27      270.93      265.68        7.28 o   0.5790E-03
  -3   6  27      620.28      616.79       10.34 o   0.2459E-03
  -2   6  27      909.31      961.79       14.07 o   0.1567E-03
  -1   6  27      310.69      328.28        8.21 o   0.4778E-03
   0   6  27       46.95       46.25        4.80 o   0.3248E-02
   1   6  27      314.18      322.61        8.12 o   0.4820E-03
   2   6  27      826.19      865.74       12.50 o   0.1753E-03
   3   6  27      638.70      649.95       11.22 o   0.2339E-03
   4   6  27      265.23      280.11        7.68 o   0.5610E-03
   5   6  27      276.32      282.35        7.55 o   0.5519E-03
   6   6  27       36.41       22.06        3.35 o   0.5649E-02
  -6   7  27      398.86      346.85        7.87 o   0.4249E-03
  -5   7  27      429.61      453.85        9.96 o   0.3419E-03
  -4   7  27      189.68      185.38        6.42 o   0.8297E-03
  -3   7  27      295.16      298.81        7.32 o   0.5209E-03
  -2   7  27      545.22      582.02       10.36 o   0.2672E-03
  -1   7  27      708.74      680.95       10.50 o   0.2196E-03
   0   7  27      298.02      283.54        8.66 o   0.5318E-03
   1   7  27      697.41      685.38       10.81 o   0.2196E-03
   2   7  27      534.72      579.63        9.82 o   0.2704E-03
   3   7  27      292.57      291.46        7.33 o   0.5311E-03
   4   7  27      151.71      156.08        5.63 o   0.1007E-02
   5   7  27      403.59      432.74        9.08 o   0.3624E-03
   6   7  27      384.25      339.93        8.90 o   0.4330E-03
   7   7  27       49.31       13.88        5.45 o   0.5312E-02
  -5   8  27      193.07      186.40        6.09 o   0.8249E-03
  -4   8  27       62.77       71.11        3.54 o   0.2295E-02
  -3   8  27        5.27        7.52        2.30 o   0.2125E-01
  -2   8  27       77.38       47.97        4.12 o   0.2673E-02
  -1   8  27      117.47      106.70        5.31 o   0.1406E-02
   0   8  27      718.96      783.50       13.52 o   0.1957E-03
   1   8  27      109.00      102.35        5.15 o   0.1484E-02
   2   8  27       59.25       36.43        3.82 o   0.3489E-02
   3   8  27        3.52        8.95        2.49 o   0.1992E-01
   4   8  27       95.54      102.76        4.21 o   0.1561E-02
   5   8  27      149.57      142.19        5.64 o   0.1075E-02
  -4   9  27      126.12      116.38        9.18 o   0.1210E-02
  -3   9  27      646.45      645.65       11.83 o   0.2333E-03
  -2   9  27      133.76      129.31        5.28 o   0.1191E-02
  -1   9  27       25.77        8.79        3.05 o   0.1018E-01
   0   9  27      112.48      144.54        5.03 o   0.1167E-02
   1   9  27       29.11        3.20        3.06 o   0.1218E-01
   2   9  27      121.37      124.30        4.78 o   0.1269E-02
   3   9  27      616.85      622.95       11.46 o   0.2433E-03
   4   9  27      116.54      119.21        7.08 o   0.1275E-02
   0   0  28      375.50      428.05       23.97 o   0.3156E-03
   0   1  28      293.93      287.92       10.00 o   0.5216E-03
   1   1  28       57.43        1.91        5.91 o   0.6232E-02
  -1   2  28     1764.30     1825.37       29.59 o   0.7495E-04
   0   2  28      525.92      170.39       15.37 o   0.4891E-03
   1   2  28     1724.97     1795.40       24.13 o   0.7816E-04
   2   2  28      977.70     1070.77       19.90 o   0.1382E-03
  -2   3  28      837.02      843.95       14.56 o   0.1760E-03
  -1   3  28      257.31      164.12       10.96 o   0.7481E-03
   0   3  28      631.09      669.62       15.79 o   0.2241E-03
   1   3  28      255.22      153.00       10.15 o   0.7886E-03
   2   3  28      775.46      781.96       14.74 o   0.1900E-03
   3   3  28      129.91      128.75        6.35 o   0.1191E-02
  -3   4  28      128.24      147.61        6.02 o   0.1097E-02
  -2   4  28      165.12      134.22        7.29 o   0.1054E-02
  -1   4  28      596.07      623.98       15.38 o   0.2398E-03
   0   4  28      438.80      468.28       13.14 o   0.3250E-03
   1   4  28      638.19      666.86       15.96 o   0.2235E-03
   2   4  28      155.02      131.22        6.12 o   0.1111E-02
   3   4  28      105.33      123.27        5.88 o   0.1314E-02
   4   4  28        2.67        0.60        3.03 o   0.5841E-01
  -4   5  28      288.73      322.98        8.07 o   0.4945E-03
  -3   5  28      190.65      139.47        6.52 o   0.9852E-03
  -2   5  28      617.98      640.38       11.81 o   0.2381E-03
  -1   5  28       85.65       70.54        5.04 o   0.2035E-02
   0   5  28      608.40      570.64       12.92 o   0.2568E-03
   1   5  28       86.37       66.79        5.13 o   0.2091E-02
   2   5  28      745.23      762.53       12.62 o   0.1979E-03
   3   5  28      170.76      121.51        7.44 o   0.1098E-02
   4   5  28      314.96      350.73        9.08 o   0.4515E-03
   5   5  28      539.06      584.08       10.77 o   0.2667E-03
  -5   6  28      153.71      162.67        6.67 o   0.9661E-03
  -4   6  28       21.67       13.67        3.24 o   0.9009E-02
  -3   6  28       34.37       26.97        3.48 o   0.5187E-02
  -2   6  28     2520.72     2565.82       23.70 o   0.5270E-04
  -1   6  28      358.77      316.20        8.86 o   0.4641E-03
   0   6  28      136.98      177.26        5.88 o   0.9480E-03
   1   6  28      311.28      281.65        8.21 o   0.5278E-03
   2   6  28     2536.78     2557.46       27.21 o   0.5222E-04
   3   6  28       30.92       26.79        3.37 o   0.5429E-02
   4   6  28       13.90       17.25        2.84 o   0.9318E-02
   5   6  28      187.38      185.04        6.72 o   0.8332E-03
   6   6  28      729.49      777.85       12.23 o   0.1972E-03
  -6   7  28       42.44       37.96        4.31 o   0.3816E-02
  -5   7  28      145.59      155.81        5.38 o   0.1026E-02
  -4   7  28       12.86        9.52        2.61 o   0.1379E-01
  -3   7  28      306.25      273.23        8.28 o   0.5406E-03
  -2   7  28      994.43     1012.14       13.43 o   0.1472E-03
  -1   7  28       60.48       49.30        4.42 o   0.2892E-02
   0   7  28      103.03       88.37        5.94 o   0.1631E-02
   1   7  28       54.54       43.24        4.65 o   0.3218E-02
   2   7  28     1006.60      997.91       14.83 o   0.1472E-03
   3   7  28      300.83      287.09        8.10 o   0.5279E-03
   4   7  28       10.31        9.15        2.47 o   0.1537E-01
   5   7  28      137.98      159.11        5.32 o   0.1029E-02
   6   7  28       44.75       43.94        4.33 o   0.3427E-02
  -4   8  28       32.70       34.54        3.32 o   0.4540E-02
  -3   8  28      338.84      319.18        8.35 o   0.4722E-03
  -2   8  28      118.53      111.64        4.88 o   0.1367E-02
  -1   8  28     1217.15     1257.67       17.05 o   0.1165E-03
   0   8  28       26.99       15.65        3.68 o   0.7552E-02
   1   8  28     1271.35     1302.97       16.66 o   0.1121E-03
   2   8  28      144.33      125.03        5.85 o   0.1174E-02
   3   8  28      405.77      380.31        9.05 o   0.3942E-03
   4   8  28       31.12       30.44        3.14 o   0.5028E-02
  -2   9  28      253.65      262.49       11.05 o   0.5717E-03
  -1   9  28       89.53       85.53        4.86 o   0.1779E-02
   0   9  28        6.87        6.59        2.78 o   0.2045E-01
   1   9  28       83.05       88.41        4.85 o   0.1784E-02
   2   9  28      209.12      230.69       12.06 o   0.6481E-03
   0   1  29      625.59      603.22       15.04 o   0.2418E-03
   1   1  29     2213.39     2240.57       27.04 o   0.6050E-04
  -1   2  29      261.49      200.85       10.64 o   0.6705E-03
   0   2  29       17.63       22.36        4.60 o   0.6747E-02
   1   2  29      253.13      197.19       10.49 o   0.6870E-03
   2   2  29     2268.25     2370.45       28.09 o   0.5736E-04
  -2   3  29      642.12      666.41       12.94 o   0.2274E-03
  -1   3  29      886.77      815.39       19.12 o   0.1718E-03
   0   3  29      221.71      227.21        8.72 o   0.6737E-03
   1   3  29      857.66      799.75       17.91 o   0.1774E-03
   2   3  29      693.03      710.38       15.20 o   0.2096E-03
   3   3  29       21.52       21.68        3.47 o   0.6897E-02
  -3   4  29      192.49      178.86        7.20 o   0.8378E-03
  -2   4  29      184.27      178.33        6.99 o   0.8541E-03
  -1   4  29      819.61      823.16       16.29 o   0.1785E-03
   0   4  29     2069.84     2124.00       26.61 o   0.6443E-04
   1   4  29      738.65      750.78       16.71 o   0.1959E-03
   2   4  29      195.54      173.28        8.36 o   0.8373E-03
   3   4  29      214.77      205.79        7.67 o   0.7348E-03
   4   4  29      684.28      777.09       14.60 o   0.1985E-03
  -4   5  29      798.63      805.70       14.98 o   0.1840E-03
  -3   5  29      647.50      688.36       11.98 o   0.2230E-03
  -2   5  29      527.15      529.56       11.41 o   0.2857E-03
  -1   5  29      434.95      424.85       11.71 o   0.3509E-03
   0   5  29      350.50      275.61        9.53 o   0.5063E-03
   1   5  29      442.61      437.37       12.02 o   0.3415E-03
   2   5  29      513.38      514.77       13.37 o   0.2895E-03
   3   5  29      652.43      706.70       13.40 o   0.2168E-03
   4   5  29      771.15      794.06       14.61 o   0.1883E-03
   5   5  29       12.35        6.52        3.32 o   0.1591E-01
  -5   6  29      239.33      249.85        7.58 o   0.6264E-03
  -4   6  29      175.80      193.26        6.84 o   0.8243E-03
  -3   6  29      404.65      396.09        9.92 o   0.3817E-03
  -2   6  29      988.20     1123.75       15.67 o   0.1357E-03
  -1   6  29      277.91      275.10        8.68 o   0.5544E-03
   0   6  29      197.73      189.17        7.43 o   0.7986E-03
   1   6  29      282.34      268.09        9.76 o   0.5545E-03
   2   6  29      976.68     1077.73       17.29 o   0.1393E-03
   3   6  29      412.28      400.19       10.32 o   0.3756E-03
   4   6  29      174.49      186.89        6.76 o   0.8456E-03
   5   6  29      180.57      215.34        6.01 o   0.7663E-03
   6   6  29      153.23      137.73        7.75 o   0.1055E-02
  -5   7  29      336.81      325.78       12.57 o   0.4480E-03
  -4   7  29      317.48      279.74        8.45 o   0.5241E-03
  -3   7  29      396.89      355.05        8.77 o   0.4159E-03
  -2   7  29      125.21      127.60        5.56 o   0.1228E-02
  -1   7  29      359.14      366.52       11.04 o   0.4143E-03
   0   7  29       92.93       70.86        5.69 o   0.1938E-02
   1   7  29      339.41      348.71        9.41 o   0.4422E-03
   2   7  29       99.80      120.81        5.40 o   0.1366E-02
   3   7  29      392.46      348.50       11.09 o   0.4144E-03
   4   7  29      286.38      258.43        7.96 o   0.5737E-03
   5   7  29      344.95      338.63       11.35 o   0.4394E-03
  -3   8  29      139.83      103.65        8.40 o   0.1271E-02
  -2   8  29      524.54      538.36       14.48 o   0.2768E-03
  -1   8  29      170.84      162.07        6.72 o   0.9343E-03
   0   8  29      319.35      360.88        8.16 o   0.4450E-03
   1   8  29      158.47      150.15        6.52 o   0.1008E-02
   2   8  29      498.27      513.30       12.86 o   0.2940E-03
   3   8  29      172.21      120.32       13.01 o   0.9778E-03
   0   1  30     1500.57     1445.13       24.22 o   0.9544E-04
   1   1  30       77.09       74.34        5.27 o   0.2033E-02
  -1   2  30     1326.74     1338.22       22.87 o   0.1055E-03
   0   2  30      819.80      863.31       19.58 o   0.1696E-03
   1   2  30     1315.45     1346.88       21.66 o   0.1060E-03
   2   2  30      428.10      448.44       12.20 o   0.3395E-03
  -2   3  30      105.40       95.41        6.91 o   0.1521E-02
  -1   3  30      709.02      730.85       14.62 o   0.2047E-03
   0   3  30      166.10        2.59        7.95 o   0.2407E-02
   1   3  30      608.07      623.44       15.95 o   0.2371E-03
   2   3  30       91.35       78.97        6.04 o   0.1822E-02
   3   3  30       34.49       31.19        4.36 o   0.4584E-02
  -3   4  30      121.00      154.09        6.11 o   0.1082E-02
  -2   4  30      124.77      127.98        5.64 o   0.1222E-02
  -1   4  30       68.89       35.13        5.02 o   0.3212E-02
   0   4  30      373.92      366.49       11.34 o   0.4074E-03
   1   4  30       71.18       34.02        6.41 o   0.3056E-02
   2   4  30      144.14      119.70        8.45 o   0.1157E-02
   3   4  30       99.36      175.68        5.54 o   0.1038E-02
   4   4  30     1355.67     1388.46       20.36 o   0.1033E-03
  -4   5  30      316.81      320.94        8.95 o   0.4788E-03
  -3   5  30      111.40      119.61        5.79 o   0.1319E-02
  -2   5  30      525.95      523.16       12.63 o   0.2857E-03
  -1   5  30      446.47      451.09       11.82 o   0.3345E-03
   0   5  30      554.49      550.52       15.57 o   0.2659E-03
   1   5  30      439.60      440.61       12.79 o   0.3387E-03
   2   5  30      494.55      492.15       14.65 o   0.2985E-03
   3   5  30      116.07      123.08        7.19 o   0.1249E-02
   4   5  30      317.63      317.77       10.04 o   0.4768E-03
   5   5  30      273.33      241.55        7.96 o   0.6093E-03
  -5   6  30       38.58       34.16        5.59 o   0.3987E-02
  -4   6  30      402.37      402.66        9.93 o   0.3783E-03
  -3   6  30      897.94      970.76       15.42 o   0.1554E-03
  -2   6  30      170.28      133.88        6.81 o   0.1049E-02
  -1   6  30      623.45      604.97       14.36 o   0.2426E-03
   0   6  30      440.16      403.63       14.91 o   0.3507E-03
   1   6  30      628.11      606.03       14.40 o   0.2416E-03
   2   6  30      169.34      140.57        7.84 o   0.1006E-02
   3   6  30      892.04      970.56       16.47 o   0.1550E-03
   4   6  30      408.53      405.12       10.13 o   0.3743E-03
   5   6  30       41.61       43.50        4.54 o   0.3508E-02
  -3   7  30      638.48      639.46       15.57 o   0.2302E-03
  -2   7  30       24.64       27.84        3.56 o   0.5625E-02
  -1   7  30       87.85       91.03        5.56 o   0.1704E-02
   0   7  30      250.68      239.78        7.71 o   0.6314E-03
   1   7  30      115.93      105.08        6.26 o   0.1404E-02
   2   7  30       21.79       24.65        3.64 o   0.6274E-02
   3   7  30      536.74      544.26       14.32 o   0.2733E-03
   0   8  30      133.43      158.49       12.04 o   0.9261E-03
   0   1  31      196.04      169.89       10.11 o   0.8243E-03
   1   1  31      519.75      404.98       16.13 o   0.3255E-03
  -1   2  31      370.70      305.63       12.52 o   0.4518E-03
   0   2  31     1002.95     1119.26       20.66 o   0.1323E-03
   1   2  31      403.31      348.27       14.54 o   0.3966E-03
   2   2  31        7.38        5.80        3.59 o   0.1923E-01
  -2   3  31      463.74      495.09       13.81 o   0.3059E-03
  -1   3  31       29.43       27.31        4.47 o   0.5201E-02
   0   3  31      393.71      280.67       14.35 o   0.4537E-03
   1   3  31       35.94       27.38        5.51 o   0.4623E-02
   2   3  31      388.39      408.89       14.08 o   0.3653E-03
   3   3  31      203.49      132.36       10.15 o   0.9335E-03
  -3   4  31      597.48      634.11       14.92 o   0.2375E-03
  -2   4  31      227.45      223.64        9.62 o   0.6678E-03
  -1   4  31       91.24       84.73        6.67 o   0.1716E-02
   0   4  31      839.05      876.03       18.74 o   0.1675E-03
   1   4  31       98.90       85.06        6.88 o   0.1658E-02
   2   4  31      252.30      242.78       10.24 o   0.6085E-03
   3   4  31      687.35      701.82       17.95 o   0.2077E-03
   4   4  31      116.76      131.50        5.59 o   0.1228E-02
  -4   5  31      101.92      113.01        5.81 o   0.1409E-02
  -3   5  31      470.56      492.06       12.68 o   0.3085E-03
  -2   5  31      201.23      225.77        8.77 o   0.6983E-03
  -1   5  31     1049.70     1027.15       22.06 o   0.1370E-03
   0   5  31      510.91      508.09       14.25 o   0.2904E-03
   1   5  31      952.02      967.70       19.38 o   0.1496E-03
   2   5  31      179.78      208.92        7.95 o   0.7681E-03
   3   5  31      488.87      515.33       14.40 o   0.2915E-03
   4   5  31      104.86      111.19        5.72 o   0.1414E-02
   5   5  31      565.79      541.52       15.65 o   0.2664E-03
  -3   6  31        3.04        5.83        3.41 o   0.2387E-01
  -2   6  31      719.49      726.79       16.87 o   0.2016E-03
  -1   6  31      432.96      402.16       12.32 o   0.3624E-03
   0   6  31       33.83        9.55        4.27 o   0.7865E-02
   1   6  31      410.39      403.09       12.21 o   0.3687E-03
   2   6  31      665.17      691.41       13.95 o   0.2179E-03
   3   6  31        4.08        4.80        3.11 o   0.2629E-01
   4   6  31      286.82      277.56       12.50 o   0.5223E-03
  -1   7  31      158.16      100.63       10.51 o   0.1170E-02
   0   7  31       55.39       61.53        4.83 o   0.2570E-02
   1   7  31      159.85      107.61        7.94 o   0.1190E-02
   0   0  32      210.65      176.46       21.50 o   0.6136E-03
   0   1  32      362.78      354.79       12.82 o   0.4140E-03
   1   1  32      115.59       71.89       10.02 o   0.1578E-02
  -1   2  32      116.08       83.64        7.77 o   0.1552E-02
   0   2  32      365.27      442.28       12.85 o   0.3571E-03
   1   2  32      112.48       81.72        8.39 o   0.1565E-02
   2   2  32        9.53       11.45        3.20 o   0.1304E-01
  -2   3  32      779.87      783.89       18.33 o   0.1850E-03
  -1   3  32      284.77      258.21       11.41 o   0.5546E-03
   0   3  32      166.88      157.69        8.93 o   0.9271E-03
   1   3  32      264.51      251.23       11.08 o   0.5805E-03
   2   3  32      659.65      696.37       19.21 o   0.2096E-03
   3   3  32       99.83       99.98        7.11 o   0.1491E-02
  -3   4  32      505.14      559.49       15.69 o   0.2705E-03
  -2   4  32      804.53      824.80       18.15 o   0.1773E-03
  -1   4  32      717.01      723.34       19.82 o   0.1980E-03
   0   4  32      463.10      475.56       14.37 o   0.3127E-03
   1   4  32      654.71      679.80       16.69 o   0.2174E-03
   2   4  32      866.84      870.67       21.09 o   0.1637E-03
   3   4  32      547.41      578.67       16.44 o   0.2565E-03
   4   4  32      680.22      670.86       17.75 o   0.2151E-03
  -3   5  32       18.31       10.11        4.74 o   0.9881E-02
  -2   5  32      598.71      536.16       17.12 o   0.2599E-03
  -1   5  32      413.59      405.35       14.64 o   0.3579E-03
   0   5  32       10.26        0.26        3.67 o   0.2815E-01
   1   5  32      387.87      371.51       12.49 o   0.3946E-03
   2   5  32      626.96      596.53       15.75 o   0.2419E-03
   3   5  32       26.87       12.93        4.37 o   0.7854E-02
  -2   6  32      193.54      191.19       19.93 o   0.6269E-03
  -1   6  32      158.43      193.52        8.85 o   0.8247E-03
   0   6  32       93.63       72.31        7.09 o   0.1852E-02
   1   6  32      190.59      212.31       11.01 o   0.7131E-03
   2   6  32      175.62      181.07       12.85 o   0.7798E-03
   0   1  33       13.40      481.30        4.79 x   0.0000E+00
   1   1  33      155.90      174.83       10.50 o   0.8621E-03
  -1   2  33       48.33       79.28        5.73 o   0.2174E-02
   0   2  33      197.77      256.99        9.11 o   0.6392E-03
   1   2  33      127.95      101.80        9.79 o   0.1279E-02
   2   2  33      104.96      109.35        8.86 o   0.1338E-02
  -2   3  33       52.60       26.31        6.64 o   0.3844E-02
  -1   3  33      165.91      172.22        9.27 o   0.8752E-03
   0   3  33      212.63      232.23       10.52 o   0.6583E-03
   1   3  33      201.81      199.37       11.72 o   0.7228E-03
   2   3  33       52.32       23.88        6.63 o   0.4008E-02
   3   3  33     1305.97     1472.78       29.21 o   0.9607E-04
  -3   4  33       73.46       56.88        9.03 o   0.2144E-02
  -2   4  33      307.32      268.75       17.43 o   0.4830E-03
  -1   4  33     1198.63     1230.39       24.35 o   0.1148E-03
   0   4  33       77.79       68.95        5.98 o   0.2083E-02
   1   4  33     1177.95     1225.03       23.70 o   0.1162E-03
   2   4  33      309.15      287.67       11.93 o   0.5016E-03
   3   4  33       62.39       51.72        6.66 o   0.2597E-02
  -1   5  33      688.57      635.40       33.64 o   0.1877E-03
   0   5  33       49.96       23.22        7.73 o   0.3892E-02
   1   5  33      637.47      606.55       24.09 o   0.2206E-03
   0   1  34       -3.25        2.94        4.45 o   0.2605E-01
   1   1  34      526.44      540.61       29.92 o   0.2319E-03
  -1   2  34      574.04      626.50       31.19 o   0.2052E-03
   0   2  34       37.35       21.54        9.71 o   0.3867E-02
   1   2  34      626.24      667.28       18.84 o   0.2196E-03
   2   2  34      227.15      277.60       14.43 o   0.5427E-03
  -1   3  34      280.28      280.29       21.43 o   0.4516E-03
   0   3  34      327.60      384.69       23.45 o   0.3506E-03
   1   3  34      298.47      277.15       22.10 o   0.4408E-03
