# Supplementary material for: Structure–property relations of a unique and systematic dataset of 19 isostructural multicomponent apremilast forms
Source: IUCrJ. 2022 Jun 15;9(Pt 4):508–15. doi: 10.1107/S2052252522005577 (PMC9252161; doi:10.1107/S2052252522005577)
Supplement: Supplementary file 14 [file m-09-00508-sup14.hkl]

data_apremilastniacin
#  xcalibur in  C:\Users\E0338268\D  At  7:
_audit_creation_date        "18-01-26"
_audit_creation_method      CRYSTALS 

_cell_length_a                    12.92680(10)
_cell_angle_alpha                 90
_cell_length_b                    12.92680(10)
_cell_angle_beta                  90
_cell_length_c                    29.3204(2)
_cell_angle_gamma                 90
loop_
 _symmetry_equiv_pos_as_xyz
 'x,y,z'
 '-y+1/2,x+1/2,z+1/4'
 '-x,-y,z+1/2'
 'y+1/2,-x+1/2,z+3/4'
 '-x+1/2,y+1/2,-z+1/4'
 'y,x,-z'
 'x+1/2,-y+1/2,-z+3/4'
 '-y,-x,-z+1/2'

# NOTE FO on scale of Fc,      0.31660
# Status flags: 
#    o - used in refinement 
#    < - excluded by I/sigmaI cutoff 
#    l - excluded at low resolution  
#    h - excluded at high resolution  
#    x - excluded for another reason  

loop_
_refln_index_h
_refln_index_k
_refln_index_l
_refln_F_squared_meas
_refln_F_squared_calc
_refln_F_squared_sigma
_refln_observed_status
_refln_refinement_weight
   1   1   0     7565.69     9283.05       57.18 o   0.5883E-05
   0   2   0      317.52       57.64       12.27 o   0.1238E-02
   1   2   0    15596.74    15147.63       67.48 o   0.2131E-05
   2   2   0    29033.72    28781.57      150.21 o   0.6383E-06
   1   3   0       14.85       43.15        4.32 o   0.6088E-02
   2   3   0    11072.78    11516.94       63.54 o   0.3665E-05
   3   3   0       23.66       32.52        8.21 o   0.5005E-02
   0   4   0     2806.63     2972.98       48.38 o   0.3398E-04
   1   4   0      560.17      469.51       15.36 o   0.3546E-03
   2   4   0      272.81      107.39       12.45 o   0.1100E-02
   3   4   0     5797.36     5949.32       59.37 o   0.1131E-04
   4   4   0    23092.40    21341.81      137.74 o   0.1075E-05
   1   5   0       18.64       22.31        5.19 o   0.8438E-02
   2   5   0       76.92      172.90        7.69 o   0.1433E-02
   3   5   0      257.66      342.25       11.34 o   0.6073E-03
   4   5   0     4968.27     4565.77       52.25 o   0.1653E-04
   5   5   0     6286.53     5901.89       87.10 o   0.1046E-04
   0   6   0       10.44       48.54       10.77 o   0.3677E-02
   1   6   0     3319.65     2953.60       42.24 o   0.3207E-04
   2   6   0     8160.59     7607.69       66.76 o   0.7067E-05
   3   6   0       35.99       27.63        7.40 o   0.5288E-02
   4   6   0       52.48       73.39        8.23 o   0.2780E-02
   5   6   0      851.90     1033.15       16.40 o   0.1643E-03
   6   6   0     3843.11     3609.11       44.40 o   0.2436E-04
   1   7   0      704.44      477.45       24.69 o   0.2841E-03
   2   7   0     3731.40     3803.45       56.04 o   0.2285E-04
   3   7   0      318.90      286.42       13.00 o   0.6242E-03
   4   7   0     1267.19     1311.06       19.50 o   0.1133E-03
   5   7   0      571.15      674.87       12.46 o   0.2773E-03
   6   7   0     3045.35     2600.43       33.06 o   0.3870E-04
   7   7   0       -2.83       12.23        9.48 o   0.8037E-02
   0   8   0     9211.75     9579.88       77.24 o   0.5033E-05
   1   8   0       38.19       43.69        5.27 o   0.4733E-02
   2   8   0       23.14       32.70        5.03 o   0.6530E-02
   3   8   0       37.04       21.89        5.32 o   0.6929E-02
   4   8   0      831.21      855.82       15.27 o   0.1956E-03
   5   8   0      875.79      782.79       16.95 o   0.2024E-03
   6   8   0       57.28       69.66        7.15 o   0.2935E-02
   7   8   0     1585.66     1743.95       24.55 o   0.7827E-04
   8   8   0     4777.83     4509.99       58.34 o   0.1685E-04
   1   9   0       46.80       35.73        5.37 o   0.4999E-02
   2   9   0      308.35      405.91        9.63 o   0.5128E-03
   3   9   0       12.27        1.97        5.50 o   0.1864E-01
   4   9   0       66.14        0.33        9.58 o   0.5296E-02
   5   9   0      644.21      602.35       17.00 o   0.2776E-03
   6   9   0        7.28       15.09        7.54 o   0.9122E-02
   7   9   0      413.70      352.61       15.27 o   0.4809E-03
   8   9   0      707.99      733.45       18.11 o   0.2294E-03
   9   9   0     5351.53     5302.83       72.88 o   0.1308E-04
   0  10   0      225.48      237.20       12.18 o   0.7960E-03
   1  10   0      185.43       93.96        8.08 o   0.1595E-02
   2  10   0     1088.47     1159.78       20.73 o   0.1332E-03
   3  10   0       64.55       29.77        7.45 o   0.4172E-02
   4  10   0      101.71      123.09        8.62 o   0.1676E-02
   5  10   0        6.92       26.02        9.38 o   0.5855E-02
   6  10   0     1018.53      876.86       21.56 o   0.1695E-03
   7  10   0      745.55      872.34       21.29 o   0.1921E-03
   8  10   0      687.63      698.54       19.67 o   0.2373E-03
   9  10   0        4.91        0.73        5.17 o   0.2790E-01
  10  10   0     1288.89     1230.41       32.15 o   0.1099E-03
   1  11   0      378.14      392.65       14.76 o   0.4683E-03
   2  11   0       81.05       62.19        8.64 o   0.2635E-02
   3  11   0     5565.65     5395.14       49.22 o   0.1304E-04
   4  11   0       49.50       53.32        9.23 o   0.3194E-02
   5  11   0     1893.79     1898.53       31.36 o   0.6521E-04
   6  11   0       68.17       22.14        9.76 o   0.3825E-02
   7  11   0      679.44      636.04       23.63 o   0.2442E-03
   8  11   0      119.03       93.22        8.78 o   0.1868E-02
   9  11   0       23.21       16.55        6.23 o   0.8244E-02
  10  11   0      415.72      414.55       15.39 o   0.4305E-03
   0  12   0       23.18        3.99       19.91 o   0.2262E-02
   1  12   0      123.04      121.20        9.39 o   0.1571E-02
   2  12   0     1088.74     1028.19       20.97 o   0.1453E-03
   3  12   0      744.83      695.16       17.92 o   0.2348E-03
   4  12   0      381.38      414.15       17.22 o   0.4311E-03
   5  12   0       40.87       33.94        6.50 o   0.4959E-02
   6  12   0       11.04       12.44        6.99 o   0.9764E-02
   7  12   0      341.18      291.88       13.38 o   0.5964E-03
   8  12   0       51.75       56.29        7.11 o   0.3467E-02
   9  12   0       17.02       14.73        4.73 o   0.1119E-01
   1  13   0       13.65       12.82        8.29 o   0.8171E-02
   2  13   0       20.38       27.70        9.87 o   0.4861E-02
   3  13   0        9.32        1.37       10.50 o   0.7869E-02
   4  13   0     5754.95     5470.70       48.99 o   0.1265E-04
   5  13   0      108.45      109.09        8.65 o   0.1780E-02
   6  13   0       15.88       31.03        7.36 o   0.5941E-02
   7  13   0       92.47      125.70        7.09 o   0.1768E-02
   8  13   0      322.39      230.87       14.59 o   0.6848E-03
   0  14   0       58.19       55.65       10.76 o   0.2701E-02
   1  14   0       14.54        2.46        6.28 o   0.1492E-01
   2  14   0      906.06      880.47       19.85 o   0.1796E-03
   3  14   0      193.12      158.49       10.69 o   0.1100E-02
   4  14   0      323.05      327.24       14.47 o   0.5569E-03
   5  14   0      344.50      418.08       15.77 o   0.4483E-03
   6  14   0       12.28        6.96        6.21 o   0.1294E-01
   1  15   0       82.99       88.82        7.32 o   0.2265E-02
   2  15   0      115.33      105.31        9.99 o   0.1713E-02
   3  15   0      460.53      390.74       17.27 o   0.4214E-03
   0   1   1    14891.14    13961.99       69.17 o   0.2421E-05
   1   1   1      725.46      763.63       11.35 o   0.2306E-03
  -1   2   1      281.07      300.79        7.97 o   0.6753E-03
   0   2   1     9597.33     9762.18       54.14 o   0.4870E-05
   1   2   1      376.99      401.96       10.08 o   0.4843E-03
   2   2   1      824.61      370.96       14.56 o   0.3405E-03
  -2   3   1     2663.16     2639.64       32.94 o   0.4085E-04
  -1   3   1      673.16      575.71       16.60 o   0.2830E-03
   0   3   1    17640.48    18126.18       87.44 o   0.1577E-05
   1   3   1      772.47      663.35       16.43 o   0.2423E-03
   2   3   1     2811.00     2721.24       34.03 o   0.3853E-04
   3   3   1     1119.51      931.29       21.08 o   0.1557E-03
  -3   4   1    10538.45    10098.40       74.12 o   0.4380E-05
  -2   4   1      692.07      410.30       21.13 o   0.3266E-03
  -1   4   1     3223.65     3870.09       40.04 o   0.2497E-04
   0   4   1    10377.01     9674.87       70.80 o   0.4647E-05
   1   4   1     3364.00     4062.79       37.78 o   0.2334E-04
   2   4   1      667.72      393.99       18.96 o   0.3495E-03
   3   4   1    10258.23     9892.14       67.48 o   0.4578E-05
   4   4   1     7908.86     7854.50       54.69 o   0.7021E-05
  -4   5   1     6185.28     6515.67       54.91 o   0.9949E-05
  -3   5   1      399.91      562.45       14.16 o   0.3527E-03
  -2   5   1     1124.35     1114.64       23.60 o   0.1329E-03
  -1   5   1      329.89      385.24       13.42 o   0.5026E-03
   0   5   1      296.92      350.05       10.78 o   0.5734E-03
   1   5   1      380.29      416.62       14.21 o   0.4498E-03
   2   5   1     1021.05     1017.51       23.39 o   0.1487E-03
   3   5   1      448.01      622.46       16.21 o   0.3085E-03
   4   5   1     6040.83     6324.89       58.30 o   0.1038E-04
   5   5   1     1144.64     1282.54       30.31 o   0.1125E-03
  -5   6   1     3133.90     3119.11       29.71 o   0.3226E-04
  -4   6   1      293.89      368.54       14.11 o   0.5321E-03
  -3   6   1      729.30      597.71       20.97 o   0.2557E-03
  -2   6   1     1237.66     1401.16       26.05 o   0.1043E-03
  -1   6   1     1278.69     1129.03       25.62 o   0.1232E-03
   0   6   1      183.09      126.36       13.01 o   0.1201E-02
   1   6   1     1405.63     1191.03       29.02 o   0.1110E-03
   2   6   1     1266.64     1467.36       26.78 o   0.9896E-04
   3   6   1      673.80      513.73       20.44 o   0.2929E-03
   4   6   1      278.89      334.44       13.54 o   0.5838E-03
   5   6   1     3513.45     3377.19       31.81 o   0.2797E-04
   6   6   1     1528.37     1516.44       21.42 o   0.9129E-04
  -6   7   1     1738.30     1589.30       22.58 o   0.8225E-04
  -5   7   1      684.49      701.63       13.46 o   0.2491E-03
  -4   7   1      482.12      529.29       12.54 o   0.3542E-03
  -3   7   1     2092.23     2026.24       32.91 o   0.5857E-04
  -2   7   1      590.89      517.41       24.17 o   0.2921E-03
  -1   7   1      639.80      688.70       22.98 o   0.2382E-03
   0   7   1      974.16     1117.21       27.71 o   0.1364E-03
   1   7   1      531.18      588.00       21.42 o   0.2886E-03
   2   7   1      649.93      553.85       21.84 o   0.2785E-03
   3   7   1     2297.33     2217.20       29.37 o   0.5228E-04
   4   7   1      415.69      444.76       11.42 o   0.4291E-03
   5   7   1      723.21      702.75       14.18 o   0.2424E-03
   6   7   1     1621.15     1527.85       23.16 o   0.8768E-04
   7   7   1      189.74       56.61        9.61 o   0.1836E-02
  -7   8   1      782.38      822.62       19.63 o   0.2001E-03
  -6   8   1      357.74      355.04       12.31 o   0.5253E-03
  -5   8   1     1889.40     1831.99       24.44 o   0.6925E-04
  -4   8   1      832.60      822.95       16.42 o   0.2001E-03
  -3   8   1      757.53      852.98       14.93 o   0.2032E-03
  -2   8   1      919.59      867.53       16.02 o   0.1846E-03
  -1   8   1      579.93      554.08       13.49 o   0.3181E-03
   0   8   1      827.89      836.19       16.22 o   0.1979E-03
   1   8   1      625.42      606.55       12.57 o   0.2910E-03
   2   8   1      955.60      929.96       17.03 o   0.1710E-03
   3   8   1      746.47      839.40       14.12 o   0.2080E-03
   4   8   1     1023.44      954.70       16.02 o   0.1638E-03
   5   8   1     1741.82     1690.68       24.16 o   0.7729E-04
   6   8   1      336.86      338.29       10.43 o   0.5676E-03
   7   8   1      628.60      722.69       16.93 o   0.2447E-03
   8   8   1       34.73       28.34        8.22 o   0.4993E-02
  -8   9   1      413.36      488.41       13.97 o   0.3903E-03
  -7   9   1     1623.63     1576.80       25.78 o   0.8443E-04
  -6   9   1       61.03       45.21        9.55 o   0.3192E-02
  -5   9   1      317.71      310.86       11.21 o   0.6075E-03
  -4   9   1     2673.64     3043.25       30.35 o   0.3569E-04
  -3   9   1      412.33      431.45       11.46 o   0.4394E-03
  -2   9   1      254.85      283.99        9.03 o   0.7172E-03
  -1   9   1      739.22      799.08       14.86 o   0.2168E-03
   0   9   1       20.96       29.72        5.82 o   0.6604E-02
   1   9   1      626.04      668.72       13.05 o   0.2688E-03
   2   9   1      259.47      268.90        9.18 o   0.7394E-03
   3   9   1      444.36      432.56       12.89 o   0.4208E-03
   4   9   1     2751.49     3099.92       32.47 o   0.3440E-04
   5   9   1      324.29      333.10       11.47 o   0.5733E-03
   6   9   1       69.02       65.69        8.08 o   0.2770E-02
   7   9   1     1515.85     1517.20       25.75 o   0.8996E-04
   8   9   1      523.01      608.27       15.42 o   0.3017E-03
   9   9   1       25.64       10.57       11.34 o   0.5089E-02
  -9  10   1      276.79      239.56       10.07 o   0.7697E-03
  -8  10   1       32.97       50.79        8.93 o   0.3616E-02
  -7  10   1     1217.91     1225.03       24.63 o   0.1187E-03
  -6  10   1      937.71      855.14       21.51 o   0.1784E-03
  -5  10   1       78.24       84.55        8.88 o   0.2235E-02
  -4  10   1       77.17       59.60        7.75 o   0.2865E-02
  -3  10   1      396.47      310.62       12.13 o   0.5526E-03
  -2  10   1     2482.23     2548.49       29.72 o   0.4408E-04
  -1  10   1      623.63      679.08       14.06 o   0.2635E-03
   0  10   1       25.38        1.39        6.99 o   0.1114E-01
   1  10   1      649.34      704.56       15.69 o   0.2492E-03
   2  10   1     2501.52     2529.82       29.62 o   0.4424E-04
   3  10   1      406.31      286.79       12.13 o   0.5745E-03
   4  10   1       63.25       65.83        9.83 o   0.2608E-02
   5  10   1       54.79       75.21        7.52 o   0.2773E-02
   6  10   1      886.06      786.20       20.25 o   0.1962E-03
   7  10   1     1331.00     1382.33       26.77 o   0.1023E-03
   8  10   1       48.01       53.88        8.32 o   0.3358E-02
   9  10   1      296.58      257.41       10.73 o   0.7095E-03
  10  10   1      197.99      120.84       10.86 o   0.1265E-02
 -10  11   1       68.55       72.75        8.84 o   0.2537E-02
  -9  11   1       67.63       81.14        6.95 o   0.2570E-02
  -8  11   1      255.64      280.37       10.42 o   0.7080E-03
  -7  11   1       38.58       21.93       12.17 o   0.3718E-02
  -6  11   1      584.18      568.16       15.28 o   0.3050E-03
  -5  11   1      104.08       88.07       14.61 o   0.1584E-02
  -4  11   1      160.48      140.15       13.17 o   0.1181E-02
  -3  11   1      601.31      425.04       18.01 o   0.3550E-03
  -2  11   1      410.55      384.72       12.44 o   0.4728E-03
  -1  11   1      853.93      845.42       18.56 o   0.1913E-03
   0  11   1      305.77      265.37       11.45 o   0.6829E-03
   1  11   1      855.81      834.37       19.68 o   0.1915E-03
   2  11   1      378.07      363.50       13.31 o   0.5008E-03
   3  11   1      491.02      429.38       18.10 o   0.3817E-03
   4  11   1      157.11      170.99       11.70 o   0.1105E-02
   5  11   1      207.75      115.02       14.74 o   0.1132E-02
   6  11   1      661.07      646.94       18.23 o   0.2578E-03
   7  11   1        2.68       21.04        7.91 o   0.8045E-02
   8  11   1      250.04      270.33       10.87 o   0.7260E-03
   9  11   1       65.45       75.00        6.39 o   0.2780E-02
  10  11   1       81.85       95.45        8.01 o   0.2127E-02
  -9  12   1       90.10       78.92        6.60 o   0.2430E-02
  -8  12   1      201.98      199.82       10.52 o   0.9560E-03
  -7  12   1      316.53      386.43       12.41 o   0.5136E-03
  -6  12   1      131.21       98.14        8.59 o   0.1767E-02
  -5  12   1      150.15      156.81       10.57 o   0.1214E-02
  -4  12   1     1118.44     1115.82       22.54 o   0.1344E-03
  -3  12   1      432.56      424.48       16.08 o   0.4139E-03
  -2  12   1      270.78      225.07       12.08 o   0.7812E-03
  -1  12   1      111.72      164.80       13.31 o   0.1171E-02
   0  12   1     2352.53     2477.74       34.89 o   0.4581E-04
   1  12   1      233.62      134.98       10.76 o   0.1121E-02
   2  12   1      208.63      229.57       12.63 o   0.8310E-03
   3  12   1      351.98      374.50       14.95 o   0.4902E-03
   4  12   1     1156.48     1200.57       22.73 o   0.1247E-03
   5  12   1      129.83      124.47        9.05 o   0.1522E-02
   6  12   1      138.76      121.65        9.04 o   0.1516E-02
   7  12   1      305.63      375.25       12.11 o   0.5325E-03
   8  12   1      216.98      209.53       12.03 o   0.8792E-03
   9  12   1       79.36       73.64        5.64 o   0.2722E-02
  -8  13   1      435.89      360.65       16.04 o   0.4597E-03
  -7  13   1       71.65       70.36        8.14 o   0.2635E-02
  -6  13   1      178.90      181.70       10.69 o   0.1048E-02
  -5  13   1      225.21      188.89       11.13 o   0.9441E-03
  -4  13   1      403.62      368.82       16.91 o   0.4594E-03
  -3  13   1      514.86      467.12       19.24 o   0.3503E-03
  -2  13   1      183.12      190.61       11.27 o   0.9991E-03
  -1  13   1      196.65      169.93       16.15 o   0.9224E-03
   0  13   1       33.62       33.20        9.35 o   0.4340E-02
   1  13   1      162.19      146.97       12.65 o   0.1172E-02
   2  13   1      211.83      218.62       10.88 o   0.8820E-03
   3  13   1      550.65      503.04       18.34 o   0.3293E-03
   4  13   1      376.00      347.63       17.38 o   0.4850E-03
   5  13   1      235.45      212.37       11.89 o   0.8530E-03
   6  13   1      206.32      195.01       10.54 o   0.9613E-03
   7  13   1       58.61       62.69        8.20 o   0.2964E-02
   8  13   1      407.33      337.29       17.74 o   0.4779E-03
  -6  14   1      665.77      702.90       17.98 o   0.2430E-03
  -5  14   1      432.36      359.35       16.09 o   0.4612E-03
  -4  14   1       58.43       41.34        8.03 o   0.3662E-02
  -3  14   1      317.97      301.22       12.31 o   0.6104E-03
  -2  14   1      377.02      415.03       13.45 o   0.4540E-03
  -1  14   1      448.85      475.38       14.08 o   0.3884E-03
   0  14   1      303.32      335.11       12.89 o   0.5754E-03
   1  14   1      470.34      461.08       13.38 o   0.3933E-03
   2  14   1      452.33      431.52       14.80 o   0.4084E-03
   3  14   1      373.52      346.16       13.06 o   0.5204E-03
   4  14   1       68.71       45.04        7.79 o   0.3378E-02
   5  14   1      493.03      382.64       16.89 o   0.4169E-03
   6  14   1      585.80      625.61       18.11 o   0.2771E-03
  -3  15   1       77.24       51.31        7.99 o   0.3048E-02
  -2  15   1      208.49      200.79       11.72 o   0.9184E-03
  -1  15   1       44.95       60.77        6.34 o   0.3529E-02
   0  15   1      192.68      185.92        9.91 o   0.1024E-02
   1  15   1       40.64       60.37        6.09 o   0.3670E-02
   2  15   1      140.27      145.20        9.07 o   0.1352E-02
   3  15   1       88.30       69.27        8.70 o   0.2434E-02
   0   1   2     3113.10     2151.66       20.99 o   0.4645E-04
   1   1   2     1630.59     1745.92       17.73 o   0.7887E-04
  -1   2   2    11948.28    13222.27       57.15 o   0.2966E-05
   0   2   2       45.26      164.72        3.91 o   0.1718E-02
   1   2   2    11956.53    12989.49       54.61 o   0.3034E-05
   2   2   2    21414.73    21508.04      100.20 o   0.1126E-05
  -2   3   2    22597.47    23216.82      115.27 o   0.9876E-06
  -1   3   2    28734.64    30603.79      104.01 o   0.5990E-06
   0   3   2    11625.09    10284.21       78.86 o   0.4021E-05
   1   3   2    28214.36    29695.73      105.88 o   0.6297E-06
   2   3   2    22943.82    23548.22       99.29 o   0.9643E-06
   3   3   2    19726.78    18479.05       99.93 o   0.1432E-05
  -3   4   2      813.81      937.18       18.65 o   0.1795E-03
  -2   4   2      398.77      480.48       16.69 o   0.3876E-03
  -1   4   2     1147.34     1498.46       22.86 o   0.1028E-03
   0   4   2      142.17      213.49        9.03 o   0.1036E-02
   1   4   2     1208.37     1506.03       25.69 o   0.9902E-04
   2   4   2      432.62      518.65       14.65 o   0.3659E-03
   3   4   2      685.54      831.39       19.37 o   0.2089E-03
   4   4   2      144.27      103.37        9.76 o   0.1589E-02
  -4   5   2     2723.31     2715.88       38.88 o   0.3869E-04
  -3   5   2    13782.88    13250.67       81.77 o   0.2693E-05
  -2   5   2     1641.72     1496.61       27.23 o   0.8701E-04
  -1   5   2     5239.08     5257.69       49.97 o   0.1386E-04
   0   5   2     2358.54     2149.94       33.25 o   0.5236E-04
   1   5   2     5261.29     5228.69       57.05 o   0.1377E-04
   2   5   2     1749.78     1625.15       28.34 o   0.7845E-04
   3   5   2    13119.52    12530.53       84.84 o   0.2962E-05
   4   5   2     2766.08     2709.33       38.89 o   0.3849E-04
   5   5   2        1.95        0.38        9.64 o   0.1064E-01
  -5   6   2     2472.42     2597.65       28.13 o   0.4358E-04
  -4   6   2       31.69       49.73        8.25 o   0.3846E-02
  -3   6   2     4693.65     4863.15       50.97 o   0.1597E-04
  -2   6   2     3854.77     3625.91       53.08 o   0.2375E-04
  -1   6   2     1578.87     1683.10       31.36 o   0.7867E-04
   0   6   2      104.10      196.37        8.49 o   0.1194E-02
   1   6   2     1315.93     1402.10       29.28 o   0.1001E-03
   2   6   2     3818.08     3617.24       46.98 o   0.2428E-04
   3   6   2     4455.30     4678.72       50.59 o   0.1710E-04
   4   6   2       59.46       79.08        8.05 o   0.2585E-02
   5   6   2     2630.09     2653.57       27.31 o   0.4152E-04
   6   6   2     1342.11     1538.29       19.47 o   0.9575E-04
  -6   7   2      859.70      911.03       16.97 o   0.1817E-03
  -5   7   2     1261.98     1294.91       18.79 o   0.1149E-03
  -4   7   2      974.57      879.34       17.29 o   0.1770E-03
  -3   7   2      549.56      566.59       16.59 o   0.3099E-03
  -2   7   2     1166.79     1050.78       32.37 o   0.1286E-03
  -1   7   2      807.66      798.43       27.64 o   0.1878E-03
   0   7   2      190.30      132.75       12.69 o   0.1167E-02
   1   7   2      773.13      747.39       25.34 o   0.2047E-03
   2   7   2     1185.69     1051.42       29.70 o   0.1305E-03
   3   7   2      496.57      529.53       14.17 o   0.3458E-03
   4   7   2      882.60      810.33       15.95 o   0.1982E-03
   5   7   2     1440.52     1453.38       20.43 o   0.9759E-04
   6   7   2      946.07      935.44       15.91 o   0.1723E-03
   7   7   2     3676.01     4000.33       36.03 o   0.2278E-04
  -7   8   2     2619.76     2623.29       34.00 o   0.4135E-04
  -6   8   2      831.06      787.54       17.45 o   0.2056E-03
  -5   8   2      241.19      274.82       10.06 o   0.7390E-03
  -4   8   2     3629.82     3789.10       33.82 o   0.2431E-04
  -3   8   2      258.10      214.92        9.33 o   0.8589E-03
  -2   8   2      883.96      866.32       16.15 o   0.1880E-03
  -1   8   2     1252.95     1449.99       20.58 o   0.1036E-03
   0   8   2      310.53      307.20        9.47 o   0.6307E-03
   1   8   2     1263.89     1425.06       17.80 o   0.1060E-03
   2   8   2      931.57      862.59       16.90 o   0.1837E-03
   3   8   2      301.77      246.73        9.55 o   0.7390E-03
   4   8   2     3550.40     3706.78       32.03 o   0.2523E-04
   5   8   2      253.07      275.99       10.03 o   0.7260E-03
   6   8   2      828.68      820.58       16.39 o   0.2009E-03
   7   8   2     2638.06     2712.21       32.90 o   0.4003E-04
   8   8   2      790.13      736.14       19.44 o   0.2173E-03
  -8   9   2        1.22        7.00        7.79 o   0.1243E-01
  -7   9   2      260.39      260.62       11.65 o   0.7267E-03
  -6   9   2      403.36      379.20       15.24 o   0.4632E-03
  -5   9   2      158.72      174.67        8.86 o   0.1157E-02
  -4   9   2      935.81      942.35       17.79 o   0.1704E-03
  -3   9   2      668.84      709.60       15.70 o   0.2449E-03
  -2   9   2      261.68      285.87        9.68 o   0.7009E-03
  -1   9   2      107.42      100.26        6.53 o   0.1984E-02
   0   9   2      747.52      869.88       15.13 o   0.2011E-03
   1   9   2      102.38       83.32        6.15 o   0.2276E-02
   2   9   2      326.27      297.82       10.88 o   0.6218E-03
   3   9   2      625.19      689.09       14.18 o   0.2598E-03
   4   9   2      764.54      832.53       18.18 o   0.2028E-03
   5   9   2      126.44      122.44        8.26 o   0.1578E-02
   6   9   2      380.56      364.43       12.52 o   0.5037E-03
   7   9   2      281.05      291.84       12.84 o   0.6450E-03
   8   9   2        5.98       13.75        6.99 o   0.1035E-01
   9   9   2      714.57      758.00       20.04 o   0.2194E-03
  -9  10   2      497.62      497.98       12.56 o   0.3664E-03
  -8  10   2      103.63       78.34        8.35 o   0.2188E-02
  -7  10   2      168.24      158.30       11.90 o   0.1134E-02
  -6  10   2     1126.96      952.05       22.75 o   0.1505E-03
  -5  10   2      155.95      178.71       10.21 o   0.1120E-02
  -4  10   2      299.00      320.25       11.89 o   0.6046E-03
  -3  10   2     2299.81     2371.97       30.19 o   0.4898E-04
  -2  10   2      363.78      369.60       13.08 o   0.5011E-03
  -1  10   2      415.19      458.84       12.29 o   0.4138E-03
   0  10   2      585.29      626.24       15.88 o   0.2823E-03
   1  10   2      484.51      496.65       13.74 o   0.3648E-03
   2  10   2      274.81      275.90       12.56 o   0.6746E-03
   3  10   2     2459.20     2455.21       29.55 o   0.4601E-04
   4  10   2      258.31      278.78       10.33 o   0.7138E-03
   5  10   2      125.56      165.79       10.15 o   0.1249E-02
   6  10   2     1115.12      944.51       24.46 o   0.1503E-03
   7  10   2      167.54      150.69       15.79 o   0.1037E-02
   8  10   2      112.08       94.93        9.18 o   0.1866E-02
   9  10   2      447.03      476.43       14.09 o   0.3870E-03
  10  10   2      281.79      353.92       11.79 o   0.5708E-03
 -10  11   2      398.80      404.71       13.93 o   0.4538E-03
  -9  11   2       24.26       33.53        5.99 o   0.5930E-02
  -8  11   2       41.44       48.42        5.88 o   0.4216E-02
  -7  11   2      290.02      364.35       12.31 o   0.5514E-03
  -6  11   2      382.68      268.59       14.34 o   0.5889E-03
  -5  11   2      814.74      758.11       21.96 o   0.2050E-03
  -4  11   2     1022.75      960.75       21.96 o   0.1570E-03
  -3  11   2      894.06      807.97       20.15 o   0.1915E-03
  -2  11   2      788.47      749.95       17.40 o   0.2167E-03
  -1  11   2      169.45      190.54       11.00 o   0.1032E-02
   0  11   2      179.71      174.34        9.68 o   0.1117E-02
   1  11   2      199.63      190.25       11.32 o   0.9750E-03
   2  11   2      763.08      719.95       17.31 o   0.2265E-03
   3  11   2      839.59      761.06       17.67 o   0.2092E-03
   4  11   2     1035.18     1012.38       20.22 o   0.1517E-03
   5  11   2      831.74      765.94       20.11 o   0.2051E-03
   6  11   2      203.54      213.84       13.27 o   0.8571E-03
   7  11   2      364.79      438.05       13.54 o   0.4423E-03
   8  11   2       59.44       68.80        6.49 o   0.3003E-02
   9  11   2       28.04       41.47        5.88 o   0.5087E-02
  10  11   2      375.76      391.00       14.56 o   0.4701E-03
  -9  12   2      168.48      134.83        8.66 o   0.1338E-02
  -8  12   2      186.44      148.73        9.52 o   0.1201E-02
  -7  12   2      387.52      369.96       13.89 o   0.4884E-03
  -6  12   2      307.45      335.07       12.24 o   0.5764E-03
  -5  12   2       49.31       42.63        9.86 o   0.3415E-02
  -4  12   2      323.27      268.41       12.70 o   0.6491E-03
  -3  12   2      540.54      442.92       17.34 o   0.3653E-03
  -2  12   2      306.89      272.77       14.80 o   0.6333E-03
  -1  12   2     1639.81     1534.93       28.62 o   0.8514E-04
   0  12   2      646.93      497.01       22.74 o   0.2956E-03
   1  12   2     1573.94     1502.71       26.12 o   0.8935E-04
   2  12   2      203.41      236.69       10.18 o   0.8616E-03
   3  12   2      403.57      461.87       13.05 o   0.4144E-03
   4  12   2      272.98      265.13       14.95 o   0.6653E-03
   5  12   2       25.11       38.97        7.06 o   0.5033E-02
   6  12   2      275.91      319.46       11.25 o   0.6254E-03
   7  12   2      366.02      356.70       12.88 o   0.5176E-03
   8  12   2      204.17      162.63       11.31 o   0.1059E-02
   9  12   2      163.13      131.60        8.44 o   0.1380E-02
  -8  13   2      203.72      188.30       14.51 o   0.8976E-03
  -7  13   2      620.87      644.97       16.67 o   0.2686E-03
  -6  13   2      144.64      138.74        9.90 o   0.1346E-02
  -5  13   2      158.56      148.91        9.94 o   0.1262E-02
  -4  13   2      135.26      129.57        8.50 o   0.1499E-02
  -3  13   2      729.12      652.52       19.44 o   0.2434E-03
  -2  13   2      249.25      238.68       13.12 o   0.7641E-03
  -1  13   2     1905.64     1791.88       27.38 o   0.6952E-04
   0  13   2      304.22      305.30       15.94 o   0.5703E-03
   1  13   2     1742.22     1689.31       29.70 o   0.7550E-04
   2  13   2      187.19      197.48       11.07 o   0.9834E-03
   3  13   2      727.34      636.31       18.29 o   0.2506E-03
   4  13   2      146.10      130.94       12.05 o   0.1312E-02
   5  13   2      222.92      182.71       11.12 o   0.9678E-03
   6  13   2      149.89      136.12       10.66 o   0.1318E-02
   7  13   2      642.07      636.43       19.74 o   0.2602E-03
   8  13   2      242.81      186.31       12.93 o   0.8855E-03
  -6  14   2       93.45      103.92        8.90 o   0.1883E-02
  -5  14   2       60.01       57.52        8.00 o   0.3090E-02
  -4  14   2      109.49      108.65        9.03 o   0.1742E-02
  -3  14   2      157.17      151.35        9.61 o   0.1259E-02
  -2  14   2      144.47      153.17        9.14 o   0.1308E-02
  -1  14   2      335.85      303.79       12.49 o   0.5917E-03
   0  14   2     1937.09     1875.91       26.51 o   0.6668E-04
   1  14   2      307.11      280.35       11.27 o   0.6556E-03
   2  14   2      180.24      179.32        9.41 o   0.1094E-02
   3  14   2      206.18      148.86       11.78 o   0.1096E-02
   4  14   2      123.76      107.39       10.02 o   0.1636E-02
   5  14   2       99.95       75.80       10.23 o   0.2080E-02
   6  14   2      127.42      127.27        9.60 o   0.1492E-02
  -3  15   2       26.47       31.98        6.17 o   0.5926E-02
  -2  15   2      144.27      125.34        9.42 o   0.1453E-02
  -1  15   2      309.05      306.64       12.80 o   0.6054E-03
   0  15   2       42.10       63.99        6.53 o   0.3433E-02
   1  15   2      333.00      334.76       14.40 o   0.5435E-03
   2  15   2      171.05      158.59        9.83 o   0.1181E-02
   3  15   2       45.96       43.52        6.97 o   0.4132E-02
   0   1   3    21937.08    21493.57       74.16 o   0.1116E-05
   1   1   3     4442.47     4787.36       33.18 o   0.1712E-04
  -1   2   3    21516.49    20053.66       83.32 o   0.1228E-05
   0   2   3    15429.28    14654.38       61.22 o   0.2240E-05
   1   2   3    21468.77    19811.70       76.89 o   0.1250E-05
   2   2   3     4244.10     4029.56       38.54 o   0.2089E-04
  -2   3   3    93201.72    96769.84      235.88 o   0.6247E-07
  -1   3   3    15855.18    14274.34       68.77 o   0.2264E-05
   0   3   3      102.62      118.80        7.71 o   0.1759E-02
   1   3   3    15909.20    14415.32       75.19 o   0.2228E-05
   2   3   3    95924.38    99063.59      259.09 o   0.5941E-07
   3   3   3    13191.13    13768.24       74.49 o   0.2649E-05
  -3   4   3      229.34      128.32       11.32 o   0.1142E-02
  -2   4   3     1037.43     1188.02       23.44 o   0.1307E-03
  -1   4   3     3470.65     3654.94       38.71 o   0.2565E-04
   0   4   3       69.88       27.67        6.76 o   0.4313E-02
   1   4   3     3409.64     3532.66       37.67 o   0.2685E-04
   2   4   3     1181.46     1311.45       27.16 o   0.1119E-03
   3   4   3      314.05      213.83       12.86 o   0.7455E-03
   4   4   3     5641.10     5330.34       51.34 o   0.1309E-04
  -4   5   3      911.00      620.71       22.54 o   0.2228E-03
  -3   5   3      896.76      719.14       22.47 o   0.2039E-03
  -2   5   3     2579.38     2808.88       34.12 o   0.3897E-04
  -1   5   3     2007.77     2063.35       29.13 o   0.5946E-04
   0   5   3      273.85      197.58       11.90 o   0.8403E-03
   1   5   3     2414.34     2468.58       34.95 o   0.4534E-04
   2   5   3     2497.15     2697.85       33.10 o   0.4128E-04
   3   5   3      828.19      674.33       23.04 o   0.2190E-03
   4   5   3      972.44      667.00       23.42 o   0.2049E-03
   5   5   3       20.96        9.37       10.47 o   0.5991E-02
  -5   6   3      281.88      287.71       10.10 o   0.6800E-03
  -4   6   3      499.02      531.89       17.65 o   0.3306E-03
  -3   6   3     1949.82     2026.46       36.01 o   0.5965E-04
  -2   6   3     6371.59     6536.69       66.15 o   0.9624E-05
  -1   6   3      648.70      724.92       19.66 o   0.2355E-03
   0   6   3     3692.08     3712.98       44.25 o   0.2421E-04
   1   6   3      675.69      773.29       19.02 o   0.2222E-03
   2   6   3     6133.18     6186.74       57.35 o   0.1056E-04
   3   6   3     2101.41     2158.53       36.60 o   0.5440E-04
   4   6   3      592.53      608.07       20.50 o   0.2744E-03
   5   6   3      313.95      312.48        9.92 o   0.6203E-03
   6   6   3      706.98      617.12       14.11 o   0.2695E-03
  -6   7   3      972.01      906.27       17.65 o   0.1731E-03
  -5   7   3      692.34      728.37       15.48 o   0.2375E-03
  -4   7   3      938.71     1070.56       17.22 o   0.1533E-03
  -3   7   3      136.40      134.42        9.99 o   0.1399E-02
  -2   7   3      113.32       96.47        9.94 o   0.1790E-02
  -1   7   3     5431.75     5967.67       77.36 o   0.1135E-04
   0   7   3     1376.39     1334.48       32.27 o   0.1006E-03
   1   7   3     5652.50     5993.84       68.32 o   0.1124E-04
   2   7   3       62.62       71.17        9.56 o   0.2530E-02
   3   7   3      174.81      163.13        8.57 o   0.1187E-02
   4   7   3     1023.88     1137.64       17.50 o   0.1406E-03
   5   7   3      865.32      876.79       14.29 o   0.1896E-03
   6   7   3     1132.67     1077.83       16.97 o   0.1418E-03
   7   7   3     1756.79     1842.17       25.04 o   0.7125E-04
  -7   8   3     1702.26     1712.16       26.60 o   0.7650E-04
  -6   8   3     1003.94      907.51       19.56 o   0.1682E-03
  -5   8   3      198.17      232.97        9.65 o   0.8822E-03
  -4   8   3      803.88      834.04       18.14 o   0.1987E-03
  -3   8   3     1589.95     1637.67       21.22 o   0.8380E-04
  -2   8   3     2726.63     2825.53       27.46 o   0.3833E-04
  -1   8   3     1728.68     1687.82       22.54 o   0.7831E-04
   0   8   3      312.90      243.88        9.34 o   0.7337E-03
   1   8   3     1772.72     1768.52       21.63 o   0.7447E-04
   2   8   3     2671.37     2718.75       27.88 o   0.4018E-04
   3   8   3     1823.52     1846.10       21.44 o   0.7064E-04
   4   8   3      790.40      728.52       14.89 o   0.2271E-03
   5   8   3      169.94      198.55        7.36 o   0.1073E-02
   6   8   3     1080.36     1005.14       19.00 o   0.1511E-03
   7   8   3     1721.91     1767.51       27.61 o   0.7368E-04
   8   8   3     2961.18     3013.79       34.60 o   0.3399E-04
  -8   9   3      129.24      127.57        9.30 o   0.1492E-02
  -7   9   3      456.86      494.28       13.73 o   0.3746E-03
  -6   9   3      543.72      540.71       15.25 o   0.3258E-03
  -5   9   3      678.91      663.80       16.94 o   0.2535E-03
  -4   9   3      568.13      594.34       14.57 o   0.3010E-03
  -3   9   3      327.35      329.94       10.47 o   0.5834E-03
  -2   9   3      761.93      840.51       16.02 o   0.2042E-03
  -1   9   3      945.01      938.65       17.24 o   0.1704E-03
   0   9   3     3777.92     3991.63       33.48 o   0.2261E-04
   1   9   3     1024.30     1028.78       17.09 o   0.1532E-03
   2   9   3      884.99      976.67       17.34 o   0.1694E-03
   3   9   3      304.14      310.52        9.38 o   0.6326E-03
   4   9   3      527.60      569.65       14.07 o   0.3204E-03
   5   9   3      621.47      591.59       15.94 o   0.2878E-03
   6   9   3      606.45      651.42       15.69 o   0.2716E-03
   7   9   3      470.10      510.03       15.33 o   0.3565E-03
   8   9   3      110.04       86.22        9.74 o   0.1928E-02
   9   9   3      439.71      417.79       15.34 o   0.4198E-03
  -9  10   3      222.27      205.07        9.43 o   0.9303E-03
  -8  10   3       45.82       45.44        6.77 o   0.4065E-02
  -7  10   3      861.21      976.17       17.78 o   0.1709E-03
  -6  10   3      602.80      539.22       19.20 o   0.3005E-03
  -5  10   3      783.30      696.78       18.59 o   0.2281E-03
  -4  10   3      245.32      253.58       12.70 o   0.7399E-03
  -3  10   3     1055.69      988.40       22.98 o   0.1509E-03
  -2  10   3     1155.93     1192.02       20.05 o   0.1273E-03
  -1  10   3      226.70      250.89        9.37 o   0.8106E-03
   0  10   3     3075.41     3345.08       34.77 o   0.3003E-04
   1  10   3      227.74      221.41        9.87 o   0.8736E-03
   2  10   3     1318.18     1334.30       21.22 o   0.1089E-03
   3  10   3     1050.79      972.04       22.14 o   0.1540E-03
   4  10   3      228.50      222.52       10.61 o   0.8561E-03
   5  10   3      745.80      680.96       18.30 o   0.2371E-03
   6  10   3      805.91      522.97       22.70 o   0.2608E-03
   7  10   3      730.16      867.15       21.18 o   0.1948E-03
   8  10   3       67.64       71.57        8.55 o   0.2600E-02
   9  10   3      195.87      191.69       10.17 o   0.9989E-03
  10  10   3      416.96      387.74       13.28 o   0.4615E-03
 -10  11   3       43.32       25.93        5.82 o   0.5793E-02
  -9  11   3       95.88      106.94        8.07 o   0.1890E-02
  -8  11   3      -11.22        0.33        5.49 o   0.2120E-01
  -7  11   3      308.73      276.00       12.43 o   0.6527E-03
  -6  11   3      901.64      781.85       21.46 o   0.1937E-03
  -5  11   3     2056.72     1783.26       34.88 o   0.6534E-04
  -4  11   3     2117.37     2055.30       32.46 o   0.5762E-04
  -3  11   3      378.25      270.26       14.16 o   0.5930E-03
  -2  11   3      146.96      129.94        8.69 o   0.1440E-02
  -1  11   3      130.68      149.49        8.94 o   0.1365E-02
   0  11   3      223.60      266.39       10.66 o   0.7632E-03
   1  11   3      107.50      122.43        9.58 o   0.1609E-02
   2  11   3      246.36      156.34       11.16 o   0.1009E-02
   3  11   3      237.17      250.56       11.50 o   0.7685E-03
   4  11   3     2112.25     2048.52       28.60 o   0.5866E-04
   5  11   3     2005.71     1813.16       28.92 o   0.6688E-04
   6  11   3      891.13      840.28       21.70 o   0.1842E-03
   7  11   3      384.44      334.55       13.16 o   0.5267E-03
   8  11   3        3.40        1.45        5.52 o   0.2529E-01
   9  11   3       78.20       88.12        6.85 o   0.2351E-02
  10  11   3       44.46       26.23        6.59 o   0.5411E-02
  -9  12   3       23.90       25.22        5.80 o   0.7074E-02
  -8  12   3      135.33      133.89        8.41 o   0.1463E-02
  -7  12   3      452.88      459.47       15.21 o   0.3899E-03
  -6  12   3      131.65      104.74        9.21 o   0.1670E-02
  -5  12   3      296.55      301.19       12.56 o   0.6226E-03
  -4  12   3      356.26      368.23       13.14 o   0.5097E-03
  -3  12   3     1264.53     1256.98       25.20 o   0.1139E-03
  -2  12   3      643.25      644.80       19.46 o   0.2576E-03
  -1  12   3      851.79      820.76       22.63 o   0.1892E-03
   0  12   3      140.84       24.61       10.01 o   0.2618E-02
   1  12   3      922.49      927.68       21.99 o   0.1681E-03
   2  12   3      589.48      601.46       16.67 o   0.2875E-03
   3  12   3     1245.30     1314.83       26.23 o   0.1098E-03
   4  12   3      370.00      383.46       12.98 o   0.4901E-03
   5  12   3      295.46      299.86       11.62 o   0.6342E-03
   6  12   3      133.75      109.49        9.16 o   0.1622E-02
   7  12   3      388.98      383.83       13.46 o   0.4758E-03
   8  12   3      136.76      134.75        9.27 o   0.1421E-02
   9  12   3       26.77       23.63        5.79 o   0.7109E-02
  -8  13   3      465.14      450.64       23.18 o   0.3494E-03
  -7  13   3       43.19       36.76        6.48 o   0.4691E-02
  -6  13   3      570.58      580.10       16.54 o   0.3003E-03
  -5  13   3       74.24       98.55        7.23 o   0.2199E-02
  -4  13   3      168.38      168.33        9.50 o   0.1155E-02
  -3  13   3      139.35      109.54       10.25 o   0.1546E-02
  -2  13   3      464.57      420.81       15.74 o   0.4084E-03
  -1  13   3      287.57      290.74       14.18 o   0.6259E-03
   0  13   3     1862.68     1768.61       29.78 o   0.7038E-04
   1  13   3      309.26      269.01       13.36 o   0.6507E-03
   2  13   3      559.46      498.73       15.83 o   0.3393E-03
   3  13   3      141.39      111.88       10.67 o   0.1501E-02
   4  13   3      192.95      183.82       10.30 o   0.1028E-02
   5  13   3       62.33       73.83        7.24 o   0.2767E-02
   6  13   3      579.01      538.60       17.72 o   0.3110E-03
   7  13   3       47.25       39.54        8.38 o   0.3905E-02
   8  13   3      477.48      435.07       18.58 o   0.3798E-03
  -6  14   3      407.10      365.67       16.97 o   0.4599E-03
  -5  14   3      418.27      386.58       14.95 o   0.4527E-03
  -4  14   3      437.13      434.83       14.88 o   0.4115E-03
  -3  14   3       15.53       17.68        6.13 o   0.9034E-02
  -2  14   3      107.48      131.92        7.63 o   0.1613E-02
  -1  14   3      415.74      427.96       13.18 o   0.4321E-03
   0  14   3      239.35      206.96       10.78 o   0.8819E-03
   1  14   3      372.66      387.00       11.44 o   0.4917E-03
   2  14   3      119.64      130.93        8.35 o   0.1543E-02
   3  14   3       13.33       18.14        6.48 o   0.8873E-02
   4  14   3      507.08      455.21       17.07 o   0.3681E-03
   5  14   3      429.30      397.85       15.08 o   0.4393E-03
   6  14   3      419.95      375.46       15.30 o   0.4586E-03
  -3  15   3      304.67      256.75       16.10 o   0.6397E-03
  -2  15   3       98.30      107.69        7.95 o   0.1894E-02
  -1  15   3      454.33      485.23       16.70 o   0.3697E-03
   0  15   3      117.10      106.58        8.84 o   0.1723E-02
   1  15   3      489.69      519.08       17.13 o   0.3419E-03
   2  15   3       67.00       74.43        7.64 o   0.2676E-02
   3  15   3      307.72      253.92       16.10 o   0.6415E-03
   0   0   4    37984.72    38964.46      270.57 o   0.3597E-06
   0   1   4     2153.20     2075.45       25.44 o   0.5803E-04
   1   1   4       60.56       41.50        4.70 o   0.4262E-02
  -1   2   4     3377.52     3399.14       27.41 o   0.2858E-04
   0   2   4     3101.36     2895.02       28.27 o   0.3498E-04
   1   2   4     3294.86     3295.63       29.07 o   0.2979E-04
   2   2   4    13892.17    14135.75       74.28 o   0.2488E-05
  -2   3   4    32184.53    31734.68      129.15 o   0.5311E-06
  -1   3   4    32494.80    34367.68      107.48 o   0.4774E-06
   0   3   4     5084.36     5410.73       40.48 o   0.1379E-04
   1   3   4    32464.12    34364.02      124.18 o   0.4769E-06
   2   3   4    32791.84    32064.44      142.83 o   0.5169E-06
   3   3   4      866.33      820.85       20.90 o   0.1904E-03
  -3   4   4     2938.88     2688.44       37.84 o   0.3768E-04
  -2   4   4      289.11      219.58       12.20 o   0.7679E-03
  -1   4   4      452.80      388.35       14.44 o   0.4419E-03
   0   4   4       33.43       47.25        5.23 o   0.4674E-02
   1   4   4      495.75      394.72       16.17 o   0.4128E-03
   2   4   4      415.40      344.39       17.59 o   0.4681E-03
   3   4   4     2712.70     2627.68       35.88 o   0.4029E-04
   4   4   4     3219.34     2720.51       41.34 o   0.3534E-04
  -4   5   4     1256.38     1128.75       27.38 o   0.1227E-03
  -3   5   4     3405.67     3209.55       40.16 o   0.2936E-04
  -2   5   4     3662.09     3759.89       41.91 o   0.2413E-04
  -1   5   4      301.95      191.49       11.62 o   0.8264E-03
   0   5   4     1432.41     1182.14       26.05 o   0.1127E-03
   1   5   4      342.81      241.98       12.45 o   0.6779E-03
   2   5   4     3380.17     3461.58       40.67 o   0.2739E-04
   3   5   4     3339.35     3141.06       43.43 o   0.3004E-04
   4   5   4     1206.09     1080.83       31.24 o   0.1254E-03
   5   5   4     2630.81     2674.59       43.90 o   0.3935E-04
  -5   6   4     1316.64     1397.31       19.25 o   0.1052E-03
  -4   6   4      134.40       68.00       10.55 o   0.1950E-02
  -3   6   4     3344.97     3429.94       45.24 o   0.2746E-04
  -2   6   4     1641.38     1629.56       33.78 o   0.7850E-04
  -1   6   4     1729.29     1578.65       32.43 o   0.7938E-04
   0   6   4     1226.05     1395.48       25.28 o   0.1056E-03
   1   6   4     1637.73     1476.60       31.82 o   0.8618E-04
   2   6   4     1633.59     1605.99       31.28 o   0.8068E-04
   3   6   4     3618.43     3558.33       52.04 o   0.2504E-04
   4   6   4      170.62       73.44       14.67 o   0.1449E-02
   5   6   4     1443.83     1509.33       19.52 o   0.9443E-04
   6   6   4      649.66      723.62       13.44 o   0.2480E-03
  -6   7   4      690.22      658.30       16.81 o   0.2546E-03
  -5   7   4       91.19       94.08        7.20 o   0.2124E-02
  -4   7   4      757.68      770.45       15.05 o   0.2209E-03
  -3   7   4     2916.11     2911.92       34.47 o   0.3535E-04
  -2   7   4       84.41      100.94       10.42 o   0.1861E-02
  -1   7   4     4415.28     4659.31       67.26 o   0.1669E-04
   0   7   4       10.30        0.87        7.19 o   0.1452E-01
   1   7   4     4648.08     4783.59       61.30 o   0.1603E-04
   2   7   4       61.66       73.33        9.88 o   0.2458E-02
   3   7   4     2964.87     2912.98       30.07 o   0.3540E-04
   4   7   4      785.84      771.82       14.55 o   0.2182E-03
   5   7   4      138.33      137.51        6.53 o   0.1487E-02
   6   7   4      840.27      779.90       15.68 o   0.2090E-03
   7   7   4      235.95      275.34        9.96 o   0.7451E-03
  -7   8   4      406.07      346.43       13.61 o   0.5021E-03
  -6   8   4     1461.53     1371.18       24.96 o   0.9964E-04
  -5   8   4      767.73      729.91       18.51 o   0.2224E-03
  -4   8   4     1605.70     1707.27       24.98 o   0.7905E-04
  -3   8   4      136.14       93.77        6.40 o   0.1906E-02
  -2   8   4      600.75      644.59       13.47 o   0.2795E-03
  -1   8   4     2767.72     2659.30       28.29 o   0.4029E-04
   0   8   4       53.35       25.67        5.55 o   0.5422E-02
   1   8   4     2982.80     2874.07       28.00 o   0.3599E-04
   2   8   4      846.70      884.69       15.67 o   0.1885E-03
   3   8   4      100.42       67.87        6.18 o   0.2587E-02
   4   8   4     1727.85     1748.21       22.47 o   0.7563E-04
   5   8   4      715.30      668.81       14.20 o   0.2524E-03
   6   8   4     1510.00     1436.50       23.43 o   0.9514E-04
   7   8   4      344.02      340.96       11.60 o   0.5535E-03
   8   8   4       13.57        0.50        7.95 o   0.1182E-01
  -8   9   4       62.51       69.04        7.05 o   0.2881E-02
  -7   9   4       72.62       53.38        8.09 o   0.3038E-02
  -6   9   4     1224.96     1165.46       23.44 o   0.1239E-03
  -5   9   4      199.14      236.89       10.23 o   0.8657E-03
  -4   9   4        4.56        7.72        7.86 o   0.1096E-01
  -3   9   4      113.49       38.47        6.79 o   0.3096E-02
  -2   9   4      290.26      345.07       10.51 o   0.5852E-03
  -1   9   4      327.31      297.17       10.50 o   0.6237E-03
   0   9   4      281.78      278.69       10.86 o   0.6822E-03
   1   9   4      268.95      245.92        9.54 o   0.7687E-03
   2   9   4      336.19      357.96       11.08 o   0.5401E-03
   3   9   4       34.61       28.53        6.00 o   0.6020E-02
   4   9   4       16.79       12.24        7.11 o   0.8972E-02
   5   9   4      249.19      289.78       10.01 o   0.7052E-03
   6   9   4     1174.64     1200.06       21.66 o   0.1243E-03
   7   9   4       88.22       71.12        8.69 o   0.2401E-02
   8   9   4       69.48       80.92        7.69 o   0.2481E-02
   9   9   4      594.62      457.64       18.22 o   0.3400E-03
  -9  10   4      206.49      193.55        9.19 o   0.9919E-03
  -8  10   4      145.86      120.17        9.26 o   0.1491E-02
  -7  10   4      390.60      358.10       12.07 o   0.5094E-03
  -6  10   4     3601.42     3702.13       41.23 o   0.2476E-04
  -5  10   4      630.77      597.29       17.05 o   0.2819E-03
  -4  10   4     2463.73     2573.37       31.76 o   0.4354E-04
  -3  10   4     2446.79     2423.23       31.82 o   0.4638E-04
  -2  10   4     1367.10     1386.67       23.05 o   0.1028E-03
  -1  10   4      343.94      340.68       11.13 o   0.5572E-03
   0  10   4       71.26       64.99        7.77 o   0.2774E-02
   1  10   4      388.95      346.35       12.40 o   0.5185E-03
   2  10   4     1503.68     1459.82       22.77 o   0.9456E-04
   3  10   4     2433.08     2408.17       29.77 o   0.4704E-04
   4  10   4     2513.15     2561.69       30.25 o   0.4350E-04
   5  10   4      559.50      565.65       15.52 o   0.3112E-03
   6  10   4     3443.46     3617.43       41.15 o   0.2593E-04
   7  10   4      327.41      332.12       14.27 o   0.5524E-03
   8  10   4       62.99       81.46        9.74 o   0.2323E-02
   9  10   4      179.56      181.36       10.32 o   0.1058E-02
  10  10   4       68.74       56.92        6.61 o   0.3190E-02
 -10  11   4       68.19       66.15        6.60 o   0.2954E-02
  -9  11   4       35.56       45.31        5.15 o   0.4738E-02
  -8  11   4      261.47      250.33        9.50 o   0.7664E-03
  -7  11   4       66.26       90.04        7.76 o   0.2366E-02
  -6  11   4      355.74      289.83       12.39 o   0.5977E-03
  -5  11   4      453.59      360.96       16.70 o   0.4489E-03
  -4  11   4      384.07      354.97       15.92 o   0.4879E-03
  -3  11   4     1438.11     1474.90       25.38 o   0.9448E-04
  -2  11   4      689.76      684.98       15.93 o   0.2487E-03
  -1  11   4      567.12      492.59       16.44 o   0.3399E-03
   0  11   4      166.17      157.87        9.37 o   0.1223E-02
   1  11   4      462.11      456.21       14.21 o   0.3966E-03
   2  11   4      773.25      728.24       19.03 o   0.2217E-03
   3  11   4     1235.40     1312.30       22.51 o   0.1128E-03
   4  11   4      346.86      387.30       13.13 o   0.4954E-03
   5  11   4      346.24      364.60       13.47 o   0.5146E-03
   6  11   4      384.73      339.01       16.49 o   0.4942E-03
   7  11   4       66.57       89.07        7.08 o   0.2439E-02
   8  11   4      220.38      222.17        9.80 o   0.8746E-03
   9  11   4       33.16       44.07        5.89 o   0.4710E-02
  10  11   4       69.70       66.69        6.61 o   0.2917E-02
  -9  12   4        5.66        1.81        5.28 o   0.2438E-01
  -8  12   4       64.85       64.87        6.75 o   0.2995E-02
  -7  12   4      363.88      355.84       12.44 o   0.5193E-03
  -6  12   4       12.77       17.68        5.83 o   0.9637E-02
  -5  12   4      243.01      247.93       11.61 o   0.7686E-03
  -4  12   4      274.06      222.79       11.74 o   0.7859E-03
  -3  12   4     1117.02      924.55       21.45 o   0.1566E-03
  -2  12   4      239.21      148.51       14.37 o   0.9648E-03
  -1  12   4      759.65      724.67       18.03 o   0.2251E-03
   0  12   4      718.81      755.11       18.19 o   0.2214E-03
   1  12   4      785.50      736.48       21.16 o   0.2137E-03
   2  12   4      152.29      127.83        9.87 o   0.1393E-02
   3  12   4      995.49      949.90       23.99 o   0.1582E-03
   4  12   4      248.83      217.58       10.91 o   0.8383E-03
   5  12   4      211.26      206.96       11.06 o   0.9126E-03
   6  12   4       14.39       21.66        6.35 o   0.8063E-02
   7  12   4      363.87      350.42       12.27 o   0.5261E-03
   8  12   4       76.88       71.68        7.67 o   0.2588E-02
   9  12   4       -2.06        1.30        5.19 o   0.3275E-01
  -8  13   4      222.67      188.54       16.63 o   0.8303E-03
  -7  13   4      265.40      250.59       11.48 o   0.7415E-03
  -6  13   4      394.88      434.42       13.71 o   0.4338E-03
  -5  13   4      586.37      593.14       15.30 o   0.2968E-03
  -4  13   4       92.23       90.78        8.04 o   0.2124E-02
  -3  13   4       88.35       82.94        6.79 o   0.2350E-02
  -2  13   4      267.77      273.73       11.74 o   0.6980E-03
  -1  13   4      101.35       75.47        8.90 o   0.2160E-02
   0  13   4      231.97      251.09       12.14 o   0.7684E-03
   1  13   4      132.90       86.58       10.27 o   0.1745E-02
   2  13   4      263.50      274.42       11.69 o   0.7012E-03
   3  13   4      109.93       93.89        8.51 o   0.1928E-02
   4  13   4       82.61       67.65        7.64 o   0.2638E-02
   5  13   4      583.54      570.84       15.49 o   0.3053E-03
   6  13   4      398.24      422.25       15.14 o   0.4335E-03
   7  13   4      287.32      236.63       13.70 o   0.7180E-03
   8  13   4      215.56      163.99       13.20 o   0.9903E-03
  -6  14   4       50.29       41.78       10.72 o   0.3196E-02
  -5  14   4      101.35      126.09        7.34 o   0.1690E-02
  -4  14   4      117.63       97.41        7.84 o   0.1873E-02
  -3  14   4       74.44       68.29        7.07 o   0.2712E-02
  -2  14   4       66.60       70.69        6.12 o   0.2921E-02
  -1  14   4      114.01      125.21        7.73 o   0.1627E-02
   0  14   4       96.23      109.16        7.04 o   0.1948E-02
   1  14   4      120.23      116.52        7.95 o   0.1666E-02
   2  14   4       54.61       72.79        5.82 o   0.3057E-02
   3  14   4      108.33       88.82        7.83 o   0.2017E-02
   4  14   4      147.15      113.24       10.76 o   0.1461E-02
   5  14   4      124.86      134.36        9.64 o   0.1441E-02
   6  14   4       56.46       46.88        6.29 o   0.3813E-02
  -3  15   4      262.13      304.00       20.07 o   0.5574E-03
  -2  15   4       16.78       13.93        5.61 o   0.1054E-01
  -1  15   4      115.35      155.17        8.73 o   0.1388E-02
   0  15   4      183.48      136.21       10.33 o   0.1246E-02
   1  15   4      168.19      197.14       10.12 o   0.1032E-02
   2  15   4       23.14       15.05        6.39 o   0.8576E-02
   3  15   4      228.74      266.38       13.86 o   0.7174E-03
   0   1   5     2909.04     3274.97       33.21 o   0.3161E-04
   1   1   5    21370.78    23309.83       85.74 o   0.1022E-05
  -1   2   5    14167.22    14355.20       66.82 o   0.2415E-05
   0   2   5      416.53      301.51       11.23 o   0.5562E-03
   1   2   5    14069.63    14482.98       66.07 o   0.2399E-05
   2   2   5     1130.11     1497.70       21.61 o   0.1044E-03
  -2   3   5    38871.84    38824.54      147.01 o   0.3629E-06
  -1   3   5    15603.88    16241.36       72.28 o   0.1956E-05
   0   3   5     1792.70     2099.99       24.42 o   0.6260E-04
   1   3   5    14995.79    15432.12       69.30 o   0.2136E-05
   2   3   5    38399.50    38448.75      139.68 o   0.3706E-06
   3   3   5     2811.61     2790.54       34.90 o   0.3744E-04
  -3   4   5      768.73      550.12       20.42 o   0.2649E-03
  -2   4   5    11934.87    10706.68       68.38 o   0.3798E-05
  -1   4   5     4815.71     4789.10       40.54 o   0.1628E-04
   0   4   5       70.07       97.32        6.37 o   0.2299E-02
   1   4   5     4596.03     4534.76       47.74 o   0.1750E-04
   2   4   5    11377.30    10124.19       85.43 o   0.4128E-05
   3   4   5      745.02      517.19       18.47 o   0.2851E-03
   4   4   5      265.27      199.74       12.00 o   0.8381E-03
  -4   5   5     6773.36     6397.65       63.45 o   0.9562E-05
  -3   5   5     5478.06     5177.59       56.56 o   0.1362E-04
  -2   5   5     4979.94     5152.69       52.60 o   0.1447E-04
  -1   5   5     1582.95     1730.17       26.03 o   0.7835E-04
   0   5   5      441.36      441.20       14.86 o   0.4045E-03
   1   5   5     1558.10     1719.11       25.87 o   0.7938E-04
   2   5   5     5296.81     5492.88       54.42 o   0.1304E-04
   3   5   5     5355.75     5073.26       54.89 o   0.1412E-04
   4   5   5     6857.80     6450.83       66.15 o   0.9378E-05
   5   5   5     3852.05     3962.30       49.25 o   0.2196E-04
  -5   6   5      781.53      770.51       14.87 o   0.2182E-03
  -4   6   5     3011.81     3154.89       44.44 o   0.3141E-04
  -3   6   5     3287.22     3166.64       46.55 o   0.2984E-04
  -2   6   5     2647.70     2691.52       39.78 o   0.3949E-04
  -1   6   5      696.47      776.24       21.56 o   0.2151E-03
   0   6   5     1853.00     2049.90       30.47 o   0.6161E-04
   1   6   5      905.12      964.56       22.05 o   0.1647E-03
   2   6   5     2694.70     2687.33       38.38 o   0.3939E-04
   3   6   5     3273.33     3012.66       50.18 o   0.3101E-04
   4   6   5     2669.19     2846.84       51.17 o   0.3585E-04
   5   6   5      851.17      833.54       14.86 o   0.1983E-03
   6   6   5       14.87        6.84        5.17 o   0.1465E-01
  -6   7   5      994.63      978.62       18.96 o   0.1598E-03
  -5   7   5      933.39     1046.15       18.01 o   0.1560E-03
  -4   7   5      533.77      505.62       13.77 o   0.3482E-03
  -3   7   5      569.67      667.08       13.89 o   0.2759E-03
  -2   7   5     1110.23     1080.81       23.96 o   0.1371E-03
  -1   7   5       36.25       55.09        8.51 o   0.3503E-02
   0   7   5     1418.63     1395.75       36.07 o   0.9339E-04
   1   7   5       36.59       46.71        7.69 o   0.4031E-02
   2   7   5     1116.46     1058.57       25.34 o   0.1377E-03
   3   7   5      654.29      744.17       13.84 o   0.2410E-03
   4   7   5      652.79      618.73       12.70 o   0.2804E-03
   5   7   5      926.24     1001.22       14.28 o   0.1656E-03
   6   7   5      981.73      966.04       16.04 o   0.1651E-03
   7   7   5      506.55      610.97       12.75 o   0.3101E-03
  -7   8   5     1139.65     1129.08       19.42 o   0.1342E-03
  -6   8   5     1482.08     1522.21       24.78 o   0.9073E-04
  -5   8   5     1000.85      938.59       20.70 o   0.1623E-03
  -4   8   5     2058.97     2213.92       27.19 o   0.5546E-04
  -3   8   5      489.11      466.86       11.42 o   0.3894E-03
  -2   8   5      536.93      633.78       12.24 o   0.2976E-03
  -1   8   5     2561.06     2624.37       26.85 o   0.4259E-04
   0   8   5     8175.24     8204.35       47.13 o   0.6579E-05
   1   8   5     2339.65     2362.33       24.02 o   0.4959E-04
   2   8   5      530.77      601.54       12.24 o   0.3114E-03
   3   8   5      431.42      406.91       11.04 o   0.4518E-03
   4   8   5     2135.76     2247.77       24.21 o   0.5421E-04
   5   8   5      879.43      809.23       15.44 o   0.1986E-03
   6   8   5     1557.37     1612.75       23.90 o   0.8475E-04
   7   8   5     1141.92     1170.95       21.30 o   0.1288E-03
   8   8   5       34.03       53.78        7.32 o   0.3864E-02
  -8   9   5       31.25       30.80        6.71 o   0.5537E-02
  -7   9   5      148.16      151.70        8.31 o   0.1316E-02
  -6   9   5      625.44      581.54       17.75 o   0.2866E-03
  -5   9   5      409.39      422.00       13.24 o   0.4396E-03
  -4   9   5      354.79      369.57       12.28 o   0.5141E-03
  -3   9   5     2210.98     2466.08       25.91 o   0.4853E-04
  -2   9   5     1539.98     1594.59       22.40 o   0.8677E-04
  -1   9   5      617.09      618.46       14.23 o   0.2842E-03
   0   9   5     1315.15     1231.73       20.58 o   0.1167E-03
   1   9   5      544.93      568.87       13.10 o   0.3198E-03
   2   9   5     1390.99     1401.19       20.40 o   0.1024E-03
   3   9   5     2310.14     2491.06       27.70 o   0.4690E-04
   4   9   5      348.76      349.15       11.04 o   0.5466E-03
   5   9   5      433.33      467.54       13.24 o   0.4004E-03
   6   9   5      614.57      601.78       15.70 o   0.2871E-03
   7   9   5      223.54      231.92       10.48 o   0.8388E-03
   8   9   5       24.48       33.32        7.17 o   0.5423E-02
   9   9   5      598.34      645.53       18.81 o   0.2657E-03
  -9  10   5      238.45      236.64        9.62 o   0.8251E-03
  -8  10   5      710.27      710.08       16.30 o   0.2381E-03
  -7  10   5      178.83      159.18        8.54 o   0.1198E-02
  -6  10   5      579.58      387.45       16.81 o   0.3862E-03
  -5  10   5      303.32      281.27       11.67 o   0.6576E-03
  -4  10   5     1679.68     1741.40       29.01 o   0.7515E-04
  -3  10   5      831.44      896.28       19.96 o   0.1825E-03
  -2  10   5      324.60      380.89       11.72 o   0.5209E-03
  -1  10   5     1981.46     1935.03       26.34 o   0.6408E-04
   0  10   5     2041.66     2229.91       28.33 o   0.5525E-04
   1  10   5     1943.24     1907.29       26.51 o   0.6548E-04
   2  10   5      369.57      410.94       12.51 o   0.4684E-03
   3  10   5      855.27      861.12       19.23 o   0.1873E-03
   4  10   5     1864.61     1888.68       26.48 o   0.6741E-04
   5  10   5      224.79      215.56       10.48 o   0.8830E-03
   6  10   5      417.85      384.71       17.50 o   0.4364E-03
   7  10   5      135.13      129.20        9.94 o   0.1441E-02
   8  10   5      643.02      677.84       18.33 o   0.2515E-03
   9  10   5      260.14      259.01       11.81 o   0.7283E-03
  10  10   5       12.90       23.01        5.23 o   0.9002E-02
 -10  11   5      538.18      483.94       16.44 o   0.3491E-03
  -9  11   5      122.57      146.46        7.25 o   0.1466E-02
  -8  11   5      262.57      276.02        9.20 o   0.7227E-03
  -7  11   5      127.88      131.76        7.43 o   0.1548E-02
  -6  11   5      592.87      569.49       14.05 o   0.3067E-03
  -5  11   5      938.89      998.25       20.81 o   0.1590E-03
  -4  11   5     1491.47     1291.96       26.49 o   0.1028E-03
  -3  11   5      210.95      172.45       10.98 o   0.1019E-02
  -2  11   5       35.83       35.02        6.66 o   0.5057E-02
  -1  11   5     1400.14     1311.54       24.63 o   0.1054E-03
   0  11   5      192.03      201.71        9.79 o   0.9812E-03
   1  11   5     1311.23     1258.35       23.97 o   0.1126E-03
   2  11   5       38.83       39.67        7.39 o   0.4425E-02
   3  11   5      191.49      149.09       13.09 o   0.1083E-02
   4  11   5     1421.52     1343.69       27.08 o   0.1014E-03
   5  11   5      864.45      927.94       19.39 o   0.1756E-03
   6  11   5      654.29      646.73       16.46 o   0.2635E-03
   7  11   5      111.55      119.68        8.11 o   0.1687E-02
   8  11   5      282.03      279.28       12.44 o   0.6668E-03
   9  11   5      150.71      145.36        8.84 o   0.1335E-02
  10  11   5      535.55      465.53       16.48 o   0.3588E-03
  -9  12   5      102.14      103.17        9.66 o   0.1808E-02
  -8  12   5       37.04       33.45        5.84 o   0.5413E-02
  -7  12   5      261.25      287.47       10.32 o   0.6898E-03
  -6  12   5      971.50      911.71       18.52 o   0.1715E-03
  -5  12   5       27.01       32.43        8.70 o   0.4832E-02
  -4  12   5       82.47       94.82        8.27 o   0.2104E-02
  -3  12   5     1404.56     1235.08       24.28 o   0.1113E-03
  -2  12   5      432.59      398.09       16.56 o   0.4302E-03
  -1  12   5      962.69      910.88       19.51 o   0.1703E-03
   0  12   5      626.79      615.31       16.85 o   0.2763E-03
   1  12   5     1022.33      975.68       24.31 o   0.1524E-03
   2  12   5      410.87      391.44       14.39 o   0.4562E-03
   3  12   5     1331.14     1246.02       26.72 o   0.1116E-03
   4  12   5       91.57      104.21        7.03 o   0.2001E-02
   5  12   5       37.84       43.62        7.34 o   0.4269E-02
   6  12   5      978.06      941.98       21.55 o   0.1634E-03
   7  12   5      300.77      298.98       12.23 o   0.6237E-03
   8  12   5       32.20       23.83        6.70 o   0.6241E-02
   9  12   5      102.61      116.32        7.56 o   0.1790E-02
  -8  13   5      380.74      335.34       23.32 o   0.4402E-03
  -7  13   5      324.47      326.01       13.25 o   0.5669E-03
  -6  13   5      564.76      575.43       15.84 o   0.3057E-03
  -5  13   5      323.00      313.97       11.75 o   0.5947E-03
  -4  13   5      374.03      352.42       12.05 o   0.5176E-03
  -3  13   5       10.68       18.84        6.36 o   0.9070E-02
  -2  13   5       67.29       32.83       11.98 o   0.2973E-02
  -1  13   5      682.36      669.06       22.77 o   0.2379E-03
   0  13   5       20.66        9.63        7.48 o   0.8736E-02
   1  13   5      680.45      669.86       17.39 o   0.2508E-03
   2  13   5       66.93       29.48        9.89 o   0.3565E-02
   3  13   5       -0.22        3.31        6.46 o   0.1950E-01
   4  13   5      331.65      316.52       11.61 o   0.5842E-03
   5  13   5      331.90      306.83       11.81 o   0.5977E-03
   6  13   5      670.84      633.44       18.68 o   0.2604E-03
   7  13   5      363.48      318.68       14.38 o   0.5436E-03
   8  13   5      415.46      349.41       17.74 o   0.4632E-03
  -6  14   5      169.06      161.54       31.18 o   0.5784E-03
  -5  14   5      150.51      138.57        8.43 o   0.1385E-02
  -4  14   5      212.80      184.50        9.45 o   0.1009E-02
  -3  14   5      158.98      165.12        9.56 o   0.1189E-02
  -2  14   5      122.98       78.99        9.32 o   0.1967E-02
  -1  14   5      197.82      185.36        9.90 o   0.1018E-02
   0  14   5       99.46      106.41        7.81 o   0.1867E-02
   1  14   5      166.19      140.75        9.44 o   0.1290E-02
   2  14   5      114.02       81.46        8.32 o   0.2062E-02
   3  14   5      185.93      161.31       10.55 o   0.1120E-02
   4  14   5      240.43      181.35       11.39 o   0.9375E-03
   5  14   5      154.96      132.58        9.61 o   0.1366E-02
   6  14   5      169.23      147.40        9.60 o   0.1245E-02
  -3  15   5       43.85       34.59       14.31 o   0.2719E-02
  -2  15   5      543.89      519.15       20.07 o   0.3173E-03
  -1  15   5       70.78      101.54        7.31 o   0.2154E-02
   0  15   5      655.99      714.22       19.21 o   0.2382E-03
   1  15   5       72.97      104.03        7.72 o   0.2082E-02
   2  15   5      586.07      559.38       16.87 o   0.3042E-03
   0   1   6     7045.07     6496.99       54.74 o   0.9288E-05
   1   1   6      965.21      812.30       18.31 o   0.1875E-03
  -1   2   6     8454.18     8240.12       54.00 o   0.6401E-05
   0   2   6     4663.03     5327.26       39.34 o   0.1471E-04
   1   2   6     7464.07     7335.13       49.02 o   0.7888E-05
   2   2   6       12.76        7.27        5.80 o   0.1352E-01
  -2   3   6     4648.93     4935.19       44.90 o   0.1596E-04
  -1   3   6     4126.71     4039.49       34.49 o   0.2132E-04
   0   3   6    14437.77    13540.81       69.47 o   0.2560E-05
   1   3   6     3847.10     3699.53       36.27 o   0.2416E-04
   2   3   6     5069.97     5419.71       47.98 o   0.1371E-04
   3   3   6    21019.15    19482.04       98.72 o   0.1287E-05
  -3   4   6     7678.10     7405.06       59.36 o   0.7591E-05
  -2   4   6     2488.96     2456.46       31.77 o   0.4546E-04
  -1   4   6     5847.50     5731.41       46.03 o   0.1194E-04
   0   4   6     6877.28     6885.08       54.06 o   0.8830E-05
   1   4   6     5993.78     5753.33       55.45 o   0.1160E-04
   2   4   6     2573.70     2600.06       32.06 o   0.4234E-04
   3   4   6     7152.43     6995.02       55.96 o   0.8455E-05
   4   4   6     3293.28     3937.49       43.27 o   0.2413E-04
  -4   5   6     1219.52     1121.53       30.42 o   0.1220E-03
  -3   5   6     6293.69     5944.05       58.25 o   0.1086E-04
  -2   5   6     1462.78     1412.80       28.72 o   0.9542E-04
  -1   5   6      778.50      688.35       18.53 o   0.2306E-03
   0   5   6       15.71       56.53        5.68 o   0.4548E-02
   1   5   6      615.57      543.60       16.72 o   0.3041E-03
   2   5   6     1505.80     1478.65       30.47 o   0.8989E-04
   3   5   6     6563.53     6227.70       59.95 o   0.1006E-04
   4   5   6     1382.55     1285.99       30.16 o   0.1043E-03
   5   5   6     5415.11     5196.91       58.75 o   0.1363E-04
  -5   6   6     2863.07     2966.18       26.97 o   0.3567E-04
  -4   6   6     6070.58     6370.77       44.61 o   0.1042E-04
  -3   6   6      914.76      930.91       25.02 o   0.1645E-03
  -2   6   6      299.32      264.94       14.42 o   0.6513E-03
  -1   6   6     4076.43     3720.25       55.37 o   0.2235E-04
   0   6   6      717.09      873.78       19.46 o   0.1964E-03
   1   6   6     4043.77     3608.46       48.10 o   0.2352E-04
   2   6   6      330.27      274.08       14.72 o   0.6130E-03
   3   6   6      936.22      906.21       24.50 o   0.1671E-03
   4   6   6     6551.32     6893.07       50.27 o   0.9093E-05
   5   6   6     2756.34     2840.07       27.33 o   0.3793E-04
   6   6   6       60.55       55.54        5.71 o   0.3509E-02
  -6   7   6      151.14      130.34        9.26 o   0.1399E-02
  -5   7   6      889.48      815.30       17.06 o   0.1951E-03
  -4   7   6     2078.63     2188.58       25.22 o   0.5632E-04
  -3   7   6      571.31      642.49       13.15 o   0.2854E-03
  -2   7   6     1009.31      983.79       21.56 o   0.1558E-03
  -1   7   6      272.22      265.99       15.70 o   0.6562E-03
   0   7   6     3782.83     3820.90       61.98 o   0.2224E-04
   1   7   6      254.74      240.20       14.86 o   0.7252E-03
   2   7   6     1062.17      990.73       19.21 o   0.1540E-03
   3   7   6      675.22      734.23       12.60 o   0.2426E-03
   4   7   6     2090.87     2183.10       23.25 o   0.5661E-04
   5   7   6      818.20      740.88       14.03 o   0.2216E-03
   6   7   6      131.67      115.94        7.06 o   0.1662E-02
   7   7   6      336.84      362.70       11.33 o   0.5361E-03
  -7   8   6      845.60      836.57       17.37 o   0.1954E-03
  -6   8   6      758.64      747.54       20.52 o   0.2159E-03
  -5   8   6     1753.45     1826.36       27.63 o   0.7080E-04
  -4   8   6      735.16      742.00       15.05 o   0.2295E-03
  -3   8   6     1203.18     1279.63       19.18 o   0.1180E-03
  -2   8   6      470.44      478.29       11.46 o   0.3899E-03
  -1   8   6     1304.84     1431.27       18.78 o   0.1039E-03
   0   8   6        9.90        0.56        5.19 o   0.2337E-01
   1   8   6     1261.55     1377.98       18.37 o   0.1091E-03
   2   8   6      495.44      487.67       11.25 o   0.3778E-03
   3   8   6     1427.78     1468.89       20.77 o   0.9675E-04
   4   8   6      693.56      698.45       13.92 o   0.2478E-03
   5   8   6     1738.63     1842.20       22.91 o   0.7172E-04
   6   8   6      784.92      764.97       17.29 o   0.2151E-03
   7   8   6      764.49      786.01       17.66 o   0.2128E-03
   8   8   6       85.33       86.68        6.63 o   0.2310E-02
  -8   9   6      492.34      469.84       15.95 o   0.3687E-03
  -7   9   6      107.13      122.50        7.12 o   0.1728E-02
  -6   9   6      146.91      111.14        9.52 o   0.1531E-02
  -5   9   6      993.09     1014.60       21.18 o   0.1533E-03
  -4   9   6     1775.54     1947.17       26.71 o   0.6710E-04
  -3   9   6      389.31      430.44       13.65 o   0.4373E-03
  -2   9   6       57.06       46.06        6.80 o   0.3801E-02
  -1   9   6     2421.62     2381.92       27.44 o   0.4801E-04
   0   9   6        3.13        0.36        5.43 o   0.2848E-01
   1   9   6     2212.03     2107.29       25.54 o   0.5654E-04
   2   9   6       76.91       52.58        5.96 o   0.3313E-02
   3   9   6      363.43      397.77       12.66 o   0.4793E-03
   4   9   6     1722.34     1864.41       24.44 o   0.7136E-04
   5   9   6      890.35      938.01       17.66 o   0.1743E-03
   6   9   6      118.40      116.86        7.70 o   0.1680E-02
   7   9   6       89.05      124.59        8.17 o   0.1746E-02
   8   9   6      481.39      446.10       15.57 o   0.3870E-03
   9   9   6      134.39      142.49        9.23 o   0.1381E-02
  -9  10   6       76.07      103.63        6.40 o   0.2157E-02
  -8  10   6      168.71      206.96        8.75 o   0.1027E-02
  -7  10   6       85.50       86.60        6.64 o   0.2313E-02
  -6  10   6      295.80      287.83       11.73 o   0.6475E-03
  -5  10   6      115.40       82.66        9.44 o   0.1987E-02
  -4  10   6      204.92      170.50       11.41 o   0.1022E-02
  -3  10   6      785.16      821.61       17.54 o   0.2038E-03
  -2  10   6      122.63      112.98        7.49 o   0.1716E-02
  -1  10   6     2718.71     2658.28       30.65 o   0.4041E-04
   0  10   6     2545.50     2794.83       30.72 o   0.3959E-04
   1  10   6     2848.93     2752.62       32.56 o   0.3800E-04
   2  10   6      111.51      100.59        8.61 o   0.1836E-02
   3  10   6      842.64      876.42       17.81 o   0.1881E-03
   4  10   6      252.61      240.56       10.16 o   0.7879E-03
   5  10   6       88.73       77.64        8.06 o   0.2365E-02
   6  10   6      241.26      263.39       10.32 o   0.7511E-03
   7  10   6       76.02       80.75        8.98 o   0.2290E-02
   8  10   6      171.51      218.72       10.43 o   0.9528E-03
   9  10   6       74.85      105.40        6.76 o   0.2119E-02
  10  10   6       45.89       48.46        6.33 o   0.4035E-02
 -10  11   6       58.70       53.24        6.54 o   0.3492E-02
  -9  11   6      610.21      582.53       15.90 o   0.2946E-03
  -8  11   6      111.83      123.69        6.68 o   0.1714E-02
  -7  11   6      129.59      126.41        6.98 o   0.1579E-02
  -6  11   6      267.33      279.10       10.54 o   0.7013E-03
  -5  11   6      421.88      412.95       14.76 o   0.4330E-03
  -4  11   6     3694.57     3729.33       41.35 o   0.2418E-04
  -3  11   6      132.81      167.76        9.65 o   0.1236E-02
  -2  11   6      138.59      147.29        7.75 o   0.1382E-02
  -1  11   6      457.10      484.39       13.95 o   0.3818E-03
   0  11   6      645.50      642.39       15.53 o   0.2701E-03
   1  11   6      433.92      487.46       15.14 o   0.3816E-03
   2  11   6      125.53      124.14        8.53 o   0.1559E-02
   3  11   6      170.75      227.99        9.19 o   0.9430E-03
   4  11   6     3695.63     3707.33       42.12 o   0.2428E-04
   5  11   6      353.53      391.54       12.86 o   0.4883E-03
   6  11   6      295.23      295.71       11.33 o   0.6451E-03
   7  11   6      145.34      138.26        8.53 o   0.1387E-02
   8  11   6      101.43      119.33        7.86 o   0.1754E-02
   9  11   6      690.58      645.36       17.52 o   0.2570E-03
  10  11   6       61.46       51.35        5.84 o   0.3619E-02
  -9  12   6      236.40      191.79       15.16 o   0.8371E-03
  -8  12   6       10.32       13.80        5.43 o   0.1213E-01
  -7  12   6      163.44      146.72        8.13 o   0.1307E-02
  -6  12   6      598.52      590.01       15.07 o   0.2968E-03
  -5  12   6      430.96      414.71       12.97 o   0.4378E-03
  -4  12   6       85.42      130.38        6.70 o   0.1773E-02
  -3  12   6     1345.70     1322.34       24.67 o   0.1066E-03
  -2  12   6      749.08      746.39       17.96 o   0.2233E-03
  -1  12   6     1223.27     1256.16       21.74 o   0.1181E-03
   0  12   6      497.23      521.84       13.73 o   0.3530E-03
   1  12   6     1311.40     1313.22       24.86 o   0.1087E-03
   2  12   6      810.28      776.66       19.23 o   0.2080E-03
   3  12   6     1322.72     1350.22       25.90 o   0.1049E-03
   4  12   6      109.01      146.03        8.59 o   0.1472E-02
   5  12   6      387.36      373.05       13.14 o   0.4885E-03
   6  12   6      696.61      680.61       17.68 o   0.2464E-03
   7  12   6      164.75      151.51        9.75 o   0.1231E-02
   8  12   6        4.00       15.61        5.11 o   0.1332E-01
   9  12   6      278.60      217.41       12.04 o   0.7888E-03
  -7  13   6      257.34      249.85       11.61 o   0.7469E-03
  -6  13   6      624.64      576.50       16.13 o   0.2924E-03
  -5  13   6       52.41       52.37        5.72 o   0.3802E-02
  -4  13   6       50.33       45.16        7.06 o   0.3876E-02
  -3  13   6       37.07       60.50        6.06 o   0.3700E-02
  -2  13   6     2302.38     2291.80       33.36 o   0.4988E-04
  -1  13   6     1758.90     1646.15       30.97 o   0.7629E-04
   0  13   6       12.30       25.09        5.08 o   0.8804E-02
   1  13   6     1627.40     1539.16       26.94 o   0.8520E-04
   2  13   6     2586.75     2424.46       32.29 o   0.4491E-04
   3  13   6       42.37       56.91        5.76 o   0.3791E-02
   4  13   6       48.56       39.59        6.18 o   0.4405E-02
   5  13   6       65.45       53.69        7.06 o   0.3292E-02
   6  13   6      711.25      600.79       18.52 o   0.2636E-03
   7  13   6      295.17      261.94       13.53 o   0.6689E-03
  -6  14   6      458.21      511.51       43.44 o   0.2255E-03
  -5  14   6       94.21       79.87        7.23 o   0.2301E-02
  -4  14   6      171.17      149.61        8.95 o   0.1255E-02
  -3  14   6      549.20      527.58       16.00 o   0.3282E-03
  -2  14   6     1060.72     1096.67       23.06 o   0.1387E-03
  -1  14   6      253.10      240.93       10.60 o   0.7843E-03
   0  14   6      147.64      197.43        9.32 o   0.1088E-02
   1  14   6      225.69      211.14       11.30 o   0.8770E-03
   2  14   6     1087.74     1104.09       20.76 o   0.1385E-03
   3  14   6      493.87      464.07       15.52 o   0.3755E-03
   4  14   6      183.82      147.96       10.09 o   0.1200E-02
   5  14   6      102.07       67.61        7.81 o   0.2393E-02
   6  14   6      579.49      551.21       30.32 o   0.2581E-03
  -2  15   6       81.10       57.53       12.09 o   0.2285E-02
  -1  15   6       47.26       63.59        7.72 o   0.3186E-02
   0  15   6       -5.18        6.78        5.96 o   0.1628E-01
   1  15   6       53.32       73.41        6.98 o   0.2928E-02
   2  15   6       79.13       52.42        9.53 o   0.2744E-02
   0   1   7     4981.30     5338.03       49.30 o   0.1404E-04
   1   1   7    11537.43    11245.20       77.39 o   0.3648E-05
  -1   2   7     1013.69      999.84       19.57 o   0.1551E-03
   0   2   7     7652.50     8433.26       56.52 o   0.6583E-05
   1   2   7     1054.42     1041.21       19.72 o   0.1476E-03
   2   2   7       77.46       98.80        6.74 o   0.2202E-02
  -2   3   7     2506.69     2242.93       33.85 o   0.4894E-04
  -1   3   7     1500.58     1530.44       23.62 o   0.9030E-04
   0   3   7     1092.33     1133.38       19.98 o   0.1359E-03
   1   3   7     1344.31     1386.28       21.40 o   0.1041E-03
   2   3   7     2481.46     2310.41       31.09 o   0.4831E-04
   3   3   7    17479.07    15601.31       88.49 o   0.1899E-05
  -3   4   7     1005.22      988.28       22.97 o   0.1541E-03
  -2   4   7       33.81       11.82        5.68 o   0.8717E-02
  -1   4   7     1729.06     1582.03       25.44 o   0.8178E-04
   0   4   7       68.23       70.54        5.77 o   0.2878E-02
   1   4   7     1689.40     1506.20       27.94 o   0.8519E-04
   2   4   7       63.67       47.43        6.89 o   0.3590E-02
   3   4   7      921.58      954.02       21.69 o   0.1653E-03
   4   4   7       23.29       71.96        7.09 o   0.3398E-02
  -4   5   7    12540.83    12318.13       87.25 o   0.3102E-05
  -3   5   7      313.41      286.12       13.72 o   0.6200E-03
  -2   5   7     1853.04     1617.44       32.10 o   0.7551E-04
  -1   5   7     2042.85     1907.44       31.23 o   0.6281E-04
   0   5   7      556.78      329.55       16.75 o   0.4335E-03
   1   5   7     2037.30     1872.57       32.19 o   0.6365E-04
   2   5   7     2185.85     1902.63       36.50 o   0.5975E-04
   3   5   7      330.43      290.97       15.16 o   0.5875E-03
   4   5   7    12941.05    12710.09       91.97 o   0.2925E-05
   5   5   7    14611.75    13969.86       72.90 o   0.2450E-05
  -5   6   7     1243.59     1335.29       17.97 o   0.1128E-03
  -4   6   7     4577.88     4427.02       38.68 o   0.1821E-04
  -3   6   7     5710.93     5568.80       62.37 o   0.1222E-04
  -2   6   7      224.65      214.53       13.18 o   0.8347E-03
  -1   6   7     2501.06     2396.32       44.58 o   0.4435E-04
   0   6   7        8.62        0.44        5.87 o   0.2076E-01
   1   6   7     2467.34     2299.64       38.04 o   0.4746E-04
   2   6   7      232.36      215.18       11.91 o   0.8465E-03
   3   6   7     5790.91     5579.39       62.77 o   0.1210E-04
   4   6   7     4765.82     4561.07       36.49 o   0.1731E-04
   5   6   7     1205.39     1291.32       18.59 o   0.1174E-03
   6   6   7       69.88       37.75        5.75 o   0.4043E-02
  -6   7   7      454.67      496.53       13.08 o   0.3756E-03
  -5   7   7      387.42      419.58       11.66 o   0.4557E-03
  -4   7   7     2037.27     2128.61       25.44 o   0.5802E-04
  -3   7   7     1148.63     1140.04       17.93 o   0.1337E-03
  -2   7   7     2844.02     3019.08       31.65 o   0.3479E-04
  -1   7   7      522.80      482.27       15.52 o   0.3562E-03
   0   7   7      227.73      158.90       10.80 o   0.1037E-02
   1   7   7      526.33      494.95       14.61 o   0.3523E-03
   2   7   7     2720.38     2831.81       27.56 o   0.3824E-04
   3   7   7     1126.90     1103.19       16.54 o   0.1394E-03
   4   7   7     2201.93     2234.68       24.27 o   0.5364E-04
   5   7   7      331.28      350.70        9.93 o   0.5571E-03
   6   7   7      481.76      520.53       12.20 o   0.3584E-03
   7   7   7     2919.44     3094.10       28.74 o   0.3380E-04
  -7   8   7     1454.71     1452.62       22.06 o   0.9628E-04
  -6   8   7     3615.61     3818.67       39.19 o   0.2406E-04
  -5   8   7      239.82      222.06       11.17 o   0.8358E-03
  -4   8   7      218.63      249.97        9.24 o   0.8153E-03
  -3   8   7      118.36      148.37        6.67 o   0.1479E-02
  -2   8   7      289.38      348.24        9.61 o   0.5867E-03
  -1   8   7      126.21      132.57        6.68 o   0.1566E-02
   0   8   7     1579.46     1493.07       20.52 o   0.9133E-04
   1   8   7      114.37      130.27        5.96 o   0.1658E-02
   2   8   7      267.29      328.29        8.98 o   0.6329E-03
   3   8   7       99.99      106.36        6.24 o   0.1964E-02
   4   8   7      220.35      263.78        9.08 o   0.7844E-03
   5   8   7      196.24      188.32        8.31 o   0.1048E-02
   6   8   7     3482.59     3738.19       34.45 o   0.2527E-04
   7   8   7     1435.43     1487.91       22.97 o   0.9446E-04
   8   8   7      123.40      103.61        8.36 o   0.1767E-02
  -8   9   7      122.34      154.80        9.15 o   0.1349E-02
  -7   9   7      362.72      320.66       10.70 o   0.5689E-03
  -6   9   7      220.50      205.40       10.28 o   0.9195E-03
  -5   9   7      276.18      231.16       14.10 o   0.7270E-03
  -4   9   7      153.99      180.05       10.00 o   0.1123E-02
  -3   9   7     4959.80     5312.44       42.74 o   0.1427E-04
  -2   9   7       63.57       95.28        6.51 o   0.2371E-02
  -1   9   7     1190.61     1158.89       19.39 o   0.1287E-03
   0   9   7     1717.29     1677.76       22.82 o   0.7867E-04
   1   9   7     1211.73     1131.25       19.96 o   0.1299E-03
   2   9   7       37.70       48.83        5.96 o   0.4267E-02
   3   9   7     4981.30     5191.93       41.38 o   0.1463E-04
   4   9   7      170.64      179.33        8.74 o   0.1120E-02
   5   9   7      251.37      202.59       10.78 o   0.8681E-03
   6   9   7      202.20      210.93       10.10 o   0.9339E-03
   7   9   7      267.97      256.10       11.45 o   0.7265E-03
   8   9   7      133.25      170.09        9.55 o   0.1227E-02
   9   9   7      421.79      419.94       14.11 o   0.4301E-03
  -9  10   7       77.81       64.59        6.09 o   0.2876E-02
  -8  10   7      604.89      606.96       15.90 o   0.2866E-03
  -7  10   7      114.94      105.28        7.05 o   0.1851E-02
  -6  10   7      160.22      174.94        9.77 o   0.1135E-02
  -5  10   7     1707.09     1792.40       27.62 o   0.7315E-04
  -4  10   7      210.05      219.03       10.35 o   0.8890E-03
  -3  10   7      718.95      710.60       17.71 o   0.2346E-03
  -2  10   7      596.64      620.34       14.65 o   0.2860E-03
  -1  10   7     1373.00     1392.31       21.84 o   0.1024E-03
   0  10   7      714.14      799.77       16.90 o   0.2159E-03
   1  10   7     1525.53     1534.79       24.31 o   0.8895E-04
   2  10   7      584.02      600.17       16.29 o   0.2912E-03
   3  10   7      775.62      756.35       17.17 o   0.2183E-03
   4  10   7      265.29      263.98        9.71 o   0.7344E-03
   5  10   7     1707.58     1804.61       27.02 o   0.7285E-04
   6  10   7      130.75      184.72       10.37 o   0.1141E-02
   7  10   7       91.74       92.19        8.42 o   0.2062E-02
   8  10   7      743.39      697.16       19.21 o   0.2325E-03
   9  10   7       92.69       71.84        7.45 o   0.2431E-02
  10  10   7      194.35      160.63        9.81 o   0.1115E-02
 -10  11   7       43.16       37.38        5.87 o   0.4791E-02
  -9  11   7      369.06      358.21       14.47 o   0.5004E-03
  -8  11   7       96.13      111.17        6.26 o   0.1952E-02
  -7  11   7        3.34        1.87        4.85 o   0.2979E-01
  -6  11   7      123.10      117.66        7.82 o   0.1662E-02
  -5  11   7      179.75      151.47       10.25 o   0.1188E-02
  -4  11   7       92.42       97.46       12.57 o   0.1705E-02
  -3  11   7       60.25       51.94        8.02 o   0.3265E-02
  -2  11   7      250.59      281.65       10.20 o   0.7189E-03
  -1  11   7     1120.28     1144.60       20.63 o   0.1329E-03
   0  11   7      362.54      393.87       12.35 o   0.4898E-03
   1  11   7     1099.44     1122.82       21.00 o   0.1357E-03
   2  11   7      319.55      310.89       11.99 o   0.6040E-03
   3  11   7       53.13       45.40        8.12 o   0.3600E-02
   4  11   7       53.00       61.53        8.92 o   0.2956E-02
   5  11   7      168.98      163.84        9.12 o   0.1189E-02
   6  11   7      108.49      108.90        7.88 o   0.1813E-02
   7  11   7        2.84        3.76        5.75 o   0.2267E-01
   8  11   7       94.68      109.19        7.89 o   0.1894E-02
   9  11   7      336.77      341.77       12.39 o   0.5489E-03
  10  11   7       37.50       38.15        4.86 o   0.5228E-02
  -9  12   7      870.23      706.64       26.66 o   0.2001E-03
  -8  12   7       23.03       26.73        5.62 o   0.6998E-02
  -7  12   7      431.41      413.16       12.73 o   0.4377E-03
  -6  12   7      465.92      481.51       11.88 o   0.3861E-03
  -5  12   7      273.04      263.10       12.70 o   0.6985E-03
  -4  12   7      141.00      130.99        9.55 o   0.1412E-02
  -3  12   7      734.31      716.09       18.85 o   0.2299E-03
  -2  12   7      360.13      345.54       13.09 o   0.5251E-03
  -1  12   7      713.55      684.40       16.77 o   0.2438E-03
   0  12   7      360.35      349.28       11.64 o   0.5365E-03
   1  12   7      658.01      624.57       16.24 o   0.2703E-03
   2  12   7      398.54      379.00       14.47 o   0.4677E-03
   3  12   7      853.71      811.30       21.31 o   0.1936E-03
   4  12   7      130.37      120.46        8.21 o   0.1578E-02
   5  12   7      263.21      234.33       10.61 o   0.7898E-03
   6  12   7      521.56      525.13       14.91 o   0.3379E-03
   7  12   7      372.05      363.39       13.72 o   0.4974E-03
   8  12   7       34.29       28.96        5.56 o   0.6037E-02
   9  12   7      923.64      747.73       21.63 o   0.1972E-03
  -7  13   7      177.26      159.81       11.46 o   0.1118E-02
  -6  13   7      308.17      319.03       11.89 o   0.5988E-03
  -5  13   7       28.04       43.91        5.04 o   0.5230E-02
  -4  13   7      497.33      443.64       13.90 o   0.3925E-03
  -3  13   7       35.02       43.83        6.02 o   0.4716E-02
  -2  13   7      840.61      711.06       19.97 o   0.2165E-03
  -1  13   7     1926.04     1902.62       29.37 o   0.6527E-04
   0  13   7        9.66       12.41        9.11 o   0.7514E-02
   1  13   7     2041.72     2005.72       28.61 o   0.6077E-04
   2  13   7      777.73      660.03       19.12 o   0.2373E-03
   3  13   7       25.53       24.59        5.63 o   0.7288E-02
   4  13   7      482.26      426.74       13.10 o   0.4114E-03
   5  13   7       31.36       40.32        5.40 o   0.5274E-02
   6  13   7      354.35      356.00       12.86 o   0.5226E-03
   7  13   7      172.92      161.15       11.11 o   0.1131E-02
  -5  14   7      274.28      284.16       13.75 o   0.6496E-03
  -4  14   7      795.43      776.16       18.51 o   0.2090E-03
  -3  14   7      244.61      221.14       10.56 o   0.8425E-03
  -2  14   7      257.03      285.20       11.77 o   0.6897E-03
  -1  14   7       57.40       69.76        8.17 o   0.2776E-02
   0  14   7       27.54       46.15        6.12 o   0.4754E-02
   1  14   7       77.30       81.09        8.04 o   0.2364E-02
   2  14   7      279.28      305.87       11.05 o   0.6472E-03
   3  14   7      266.30      238.23       10.61 o   0.7793E-03
   4  14   7      792.78      726.13       18.63 o   0.2197E-03
   5  14   7      318.12      284.86       11.78 o   0.6371E-03
  -2  15   7       48.38       55.20       13.41 o   0.2437E-02
  -1  15   7      201.08      219.45       16.57 o   0.7875E-03
   0  15   7       47.36       44.15        8.13 o   0.3834E-02
   1  15   7      118.25      167.94       16.93 o   0.1024E-02
   2  15   7       49.33       53.94       13.02 o   0.2512E-02
   0   0   8    68782.38    69484.96      413.89 o   0.1158E-06
   0   1   8     8972.34     9174.32       68.07 o   0.5402E-05
   1   1   8     5268.91     4648.47       52.31 o   0.1568E-04
  -1   2   8      324.85      332.53       13.44 o   0.5587E-03
   0   2   8     1497.79     1750.81       24.94 o   0.7952E-04
   1   2   8      299.75      306.98       11.22 o   0.6258E-03
   2   2   8     7037.50     6835.75       59.76 o   0.8720E-05
  -2   3   8     4474.15     4104.51       46.99 o   0.1963E-04
  -1   3   8     5091.32     5075.78       48.56 o   0.1464E-04
   0   3   8      200.67      111.30        9.96 o   0.1341E-02
   1   3   8     4934.41     4939.01       45.49 o   0.1540E-04
   2   3   8     4483.77     4092.71       45.83 o   0.1971E-04
   3   3   8       50.15       61.11        7.36 o   0.3261E-02
  -3   4   8    12053.96    12184.26       82.38 o   0.3228E-05
  -2   4   8     1600.29     1726.00       28.65 o   0.7747E-04
  -1   4   8     3367.01     3198.51       39.29 o   0.2975E-04
   0   4   8     1027.86      890.64       19.69 o   0.1688E-03
   1   4   8     3181.06     2936.00       37.64 o   0.3340E-04
   2   4   8     1426.42     1578.58       27.70 o   0.8827E-04
   3   4   8    12479.81    12677.52       86.04 o   0.3010E-05
   4   4   8      385.49      288.93       16.53 o   0.5450E-03
  -4   5   8     1312.74     1393.64       27.97 o   0.1015E-03
  -3   5   8     5560.76     5306.23       56.82 o   0.1315E-04
  -2   5   8     2277.29     2161.31       36.37 o   0.5248E-04
  -1   5   8     4429.11     3950.46       49.02 o   0.2044E-04
   0   5   8        2.39        4.26        5.35 o   0.2453E-01
   1   5   8     4573.88     4056.01       47.37 o   0.1963E-04
   2   5   8     2210.29     2033.37       36.64 o   0.5611E-04
   3   5   8     5223.40     4924.15       54.83 o   0.1477E-04
   4   5   8     1291.86     1318.77       30.32 o   0.1054E-03
   5   5   8     5033.77     5194.61       36.42 o   0.1460E-04
  -5   6   8     4069.73     4121.00       32.15 o   0.2108E-04
  -4   6   8      184.17      192.60        8.11 o   0.1052E-02
  -3   6   8     3310.54     3363.51       44.68 o   0.2818E-04
  -2   6   8     2369.96     2265.92       43.75 o   0.4792E-04
  -1   6   8      846.73      761.65       28.72 o   0.1885E-03
   0   6   8     2083.31     2031.73       37.83 o   0.5743E-04
   1   6   8      788.20      706.38       22.19 o   0.2183E-03
   2   6   8     2524.98     2331.70       37.78 o   0.4639E-04
   3   6   8     3549.14     3594.08       49.39 o   0.2520E-04
   4   6   8      206.32      198.92        7.59 o   0.1000E-02
   5   6   8     4094.72     4169.19       31.95 o   0.2076E-04
   6   6   8      662.49      782.81       13.53 o   0.2312E-03
  -6   7   8     3510.22     3629.27       33.81 o   0.2593E-04
  -5   7   8     1092.81      982.98       19.25 o   0.1530E-03
  -4   7   8      279.26      279.96       10.18 o   0.6923E-03
  -3   7   8     4375.00     4444.01       34.71 o   0.1865E-04
  -2   7   8      615.59      538.66       15.17 o   0.3107E-03
  -1   7   8     2671.05     2848.73       31.08 o   0.3811E-04
   0   7   8      907.82      854.15       18.28 o   0.1855E-03
   1   7   8     3156.72     3283.67       33.29 o   0.3033E-04
   2   7   8      698.90      615.69       14.13 o   0.2707E-03
   3   7   8     4264.52     4300.52       33.44 o   0.1960E-04
   4   7   8      304.40      286.08       10.02 o   0.6636E-03
   5   7   8     1112.39     1026.27       17.96 o   0.1478E-03
   6   7   8     3195.87     3347.10       29.89 o   0.2975E-04
   7   7   8        1.82        0.12        7.05 o   0.1993E-01
  -7   8   8      542.19      621.30       16.11 o   0.2920E-03
  -6   8   8        9.52        6.97        9.66 o   0.7937E-02
  -5   8   8      842.10      903.40       18.21 o   0.1830E-03
  -4   8   8      590.03      643.63       13.97 o   0.2813E-03
  -3   8   8      273.40      319.53        9.82 o   0.6380E-03
  -2   8   8     1710.24     1762.46       22.25 o   0.7576E-04
  -1   8   8      561.28      568.13       12.80 o   0.3173E-03
   0   8   8     1555.88     1607.85       20.54 o   0.8620E-04
   1   8   8      530.11      525.84       12.19 o   0.3451E-03
   2   8   8     2021.94     2051.26       23.74 o   0.6077E-04
   3   8   8      306.27      338.37       10.45 o   0.5859E-03
   4   8   8      567.58      627.45       13.59 o   0.2918E-03
   5   8   8      913.07      966.74       17.56 o   0.1686E-03
   6   8   8        8.37       15.04        7.12 o   0.9560E-02
   7   8   8      549.92      622.52       14.75 o   0.2937E-03
   8   8   8      140.63      117.80        9.68 o   0.1501E-02
  -8   9   8      493.65      536.65       15.04 o   0.3411E-03
  -7   9   8      841.25      811.56       16.79 o   0.1999E-03
  -6   9   8     2395.77     2451.25       28.60 o   0.4665E-04
  -5   9   8     1562.71     1633.61       26.34 o   0.8332E-04
  -4   9   8      838.67      909.81       18.59 o   0.1808E-03
  -3   9   8     1721.72     1797.96       26.03 o   0.7275E-04
  -2   9   8       57.70       75.19        6.48 o   0.2863E-02
  -1   9   8     1308.31     1401.66       19.89 o   0.1051E-03
   0   9   8      859.32      820.35       16.68 o   0.1972E-03
   1   9   8     1444.54     1508.07       22.37 o   0.9353E-04
   2   9   8       45.68       61.80        6.25 o   0.3484E-02
   3   9   8     1766.23     1798.07       25.17 o   0.7217E-04
   4   9   8      891.06      925.36       18.85 o   0.1740E-03
   5   9   8     1595.19     1650.28       24.80 o   0.8237E-04
   6   9   8     2175.82     2237.17       31.54 o   0.5272E-04
   7   9   8      835.21      832.68       19.85 o   0.1923E-03
   8   9   8      457.06      489.74       16.75 o   0.3670E-03
   9   9   8       32.57       57.66        5.35 o   0.4102E-02
  -9  10   8      454.45      440.69       13.17 o   0.4102E-03
  -8  10   8      406.72      426.12       12.40 o   0.4433E-03
  -7  10   8      187.20      197.34        9.41 o   0.1016E-02
  -6  10   8     1457.84     1499.76       23.45 o   0.9333E-04
  -5  10   8      368.29      383.79       14.49 o   0.4789E-03
  -4  10   8      464.20      493.24       15.22 o   0.3671E-03
  -3  10   8      176.67      154.46        8.82 o   0.1220E-02
  -2  10   8     1070.85      989.57       20.92 o   0.1514E-03
  -1  10   8        6.43        5.54        7.36 o   0.1242E-01
   0  10   8     1427.59     1403.42       22.68 o   0.1002E-03
   1  10   8       12.50        6.72        6.06 o   0.1329E-01
   2  10   8     1166.49     1059.08       21.74 o   0.1377E-03
   3  10   8      195.57      166.41        9.32 o   0.1112E-02
   4  10   8      553.04      571.49       14.07 o   0.3135E-03
   5  10   8      451.33      475.02       13.67 o   0.3886E-03
   6  10   8     1457.42     1489.53       24.86 o   0.9332E-04
   7  10   8      140.80      157.83        9.44 o   0.1283E-02
   8  10   8      477.56      484.93       14.70 o   0.3723E-03
   9  10   8      473.43      437.72       13.71 o   0.4040E-03
  10  10   8      116.20      108.80        8.06 o   0.1756E-02
 -10  11   8      268.95      240.15       11.87 o   0.7579E-03
  -9  11   8      173.63      170.98       10.01 o   0.1116E-02
  -8  11   8      450.99      408.28       12.10 o   0.4369E-03
  -7  11   8      366.84      327.67       12.20 o   0.5471E-03
  -6  11   8      268.60      236.28        9.65 o   0.7862E-03
  -5  11   8      615.03      595.13       15.77 o   0.2900E-03
  -4  11   8     1549.59     1555.77       29.25 o   0.8553E-04
  -3  11   8      761.62      809.40       18.86 o   0.2057E-03
  -2  11   8      755.28      722.35       18.66 o   0.2260E-03
  -1  11   8      522.17      507.57       14.27 o   0.3480E-03
   0  11   8      161.11      137.29        7.36 o   0.1375E-02
   1  11   8      627.35      590.84       16.30 o   0.2856E-03
   2  11   8      786.60      775.95       18.35 o   0.2114E-03
   3  11   8      663.60      688.34       16.90 o   0.2490E-03
   4  11   8     1518.96     1513.89       24.93 o   0.9016E-04
   5  11   8      586.14      583.94       15.52 o   0.3001E-03
   6  11   8      255.06      219.69       10.14 o   0.8317E-03
   7  11   8      374.81      336.46       12.63 o   0.5303E-03
   8  11   8      480.09      417.35       13.78 o   0.4126E-03
   9  11   8      155.51      148.41        9.15 o   0.1287E-02
  10  11   8      246.27      224.47       10.81 o   0.8310E-03
  -9  12   8      258.92      244.23       15.20 o   0.7088E-03
  -8  12   8        3.70        7.30        4.74 o   0.2081E-01
  -7  12   8       34.83       36.40        4.87 o   0.5661E-02
  -6  12   8      227.54      247.52        8.70 o   0.8216E-03
  -5  12   8       47.71       43.40        5.31 o   0.4438E-02
  -4  12   8       56.91       65.52        7.60 o   0.2983E-02
  -3  12   8      240.96      211.54       13.25 o   0.8255E-03
  -2  12   8     1504.56     1531.79       24.61 o   0.8995E-04
  -1  12   8       61.09       66.97        7.37 o   0.2907E-02
   0  12   8      341.36      300.33       11.48 o   0.5999E-03
   1  12   8      121.04      114.16        7.79 o   0.1702E-02
   2  12   8     1511.40     1489.32       23.21 o   0.9257E-04
   3  12   8      291.07      251.96       12.59 o   0.7046E-03
   4  12   8       65.19       58.35        6.52 o   0.3218E-02
   5  12   8       34.51       29.38        5.78 o   0.5880E-02
   6  12   8      236.17      249.43       10.42 o   0.7866E-03
   7  12   8       38.13       34.33        6.15 o   0.5275E-02
   8  12   8        2.44        5.18        4.77 o   0.2474E-01
   9  12   8      296.47      250.93       14.84 o   0.6719E-03
  -7  13   8      314.56      269.29       14.24 o   0.6359E-03
  -6  13   8      106.87      109.52        7.69 o   0.1828E-02
  -5  13   8      141.64      133.43        8.28 o   0.1463E-02
  -4  13   8      287.96      280.27       11.08 o   0.6742E-03
  -3  13   8      241.14      276.62        9.31 o   0.7451E-03
  -2  13   8      543.85      590.11       15.22 o   0.3070E-03
  -1  13   8       71.60       53.17        8.88 o   0.2899E-02
   0  13   8     2736.33     2763.94       35.45 o   0.3848E-04
   1  13   8       68.20       57.69        7.12 o   0.3069E-02
   2  13   8      548.87      572.58       15.04 o   0.3135E-03
   3  13   8      248.11      284.54        9.83 o   0.7186E-03
   4  13   8      321.66      300.15       11.02 o   0.6204E-03
   5  13   8      149.07      129.92        7.96 o   0.1471E-02
   6  13   8       88.81      103.36        7.24 o   0.2029E-02
   7  13   8      309.38      254.71       12.53 o   0.6830E-03
  -5  14   8       10.50       19.84        7.06 o   0.8211E-02
  -4  14   8      742.43      642.13       17.70 o   0.2479E-03
  -3  14   8      147.93      176.23        8.46 o   0.1187E-02
  -2  14   8      114.18      100.33        7.73 o   0.1861E-02
  -1  14   8      482.27      482.47       14.76 o   0.3710E-03
   0  14   8       18.01       28.26        5.68 o   0.7265E-02
   1  14   8      460.11      459.34       13.67 o   0.3954E-03
   2  14   8      116.06      104.25        6.89 o   0.1850E-02
   3  14   8      187.83      179.56        8.43 o   0.1089E-02
   4  14   8      832.62      705.98       17.17 o   0.2219E-03
   5  14   8       17.43       19.81        5.58 o   0.8842E-02
  -1  15   8      592.10      557.04       34.70 o   0.2366E-03
   0  15   8      418.94      392.34       28.78 o   0.3532E-03
   1  15   8      632.98      575.29       35.53 o   0.2249E-03
   0   1   9     9335.62     8761.29       78.03 o   0.5515E-05
   1   1   9     4806.43     4819.40       53.02 o   0.1589E-04
  -1   2   9     2607.02     2698.20       39.03 o   0.3976E-04
   0   2   9     2702.50     3040.14       40.48 o   0.3455E-04
   1   2   9     2562.13     2726.86       36.29 o   0.4000E-04
   2   2   9     4328.97     4258.26       46.64 o   0.1932E-04
  -2   3   9     3020.67     2989.94       38.22 o   0.3365E-04
  -1   3   9      833.22      740.93       21.50 o   0.2072E-03
   0   3   9        8.61        4.93        5.61 o   0.1740E-01
   1   3   9      936.17      844.93       22.41 o   0.1783E-03
   2   3   9     2753.58     2791.64       35.02 o   0.3795E-04
   3   3   9      475.34      379.41       15.30 o   0.4370E-03
  -3   4   9     1087.25     1080.85       24.70 o   0.1374E-03
  -2   4   9     2321.05     2374.04       34.18 o   0.4815E-04
  -1   4   9     1163.30     1136.14       22.30 o   0.1303E-03
   0   4   9     2196.39     2317.01       30.10 o   0.5114E-04
   1   4   9     1063.03     1013.08       22.34 o   0.1481E-03
   2   4   9     2664.60     2705.57       37.23 o   0.3950E-04
   3   4   9     1291.80     1218.00       27.12 o   0.1146E-03
   4   4   9     3227.37     3076.36       44.81 o   0.3115E-04
  -4   5   9     5648.89     5566.37       67.29 o   0.1222E-04
  -3   5   9      182.47      161.60       11.77 o   0.1092E-02
  -2   5   9     5416.05     4559.31       60.98 o   0.1547E-04
  -1   5   9     1734.04     1593.08       34.68 o   0.7765E-04
   0   5   9     2060.80     2451.19       32.77 o   0.4921E-04
   1   5   9     1488.28     1340.62       25.72 o   0.1004E-03
   2   5   9     5626.87     4817.79       54.76 o   0.1448E-04
   3   5   9      200.80      171.34       11.16 o   0.1037E-02
   4   5   9     5434.05     5395.48       61.31 o   0.1302E-04
   5   5   9     8728.53     9475.96       45.02 o   0.5358E-05
  -5   6   9     3922.17     3890.36       33.08 o   0.2278E-04
  -4   6   9     1633.04     1689.84       23.56 o   0.7970E-04
  -3   6   9     2393.56     2171.89       31.60 o   0.5185E-04
  -2   6   9      212.12      266.45       13.68 o   0.7352E-03
  -1   6   9     3166.97     3112.22       57.35 o   0.2992E-04
   0   6   9      251.02      272.52       14.82 o   0.6693E-03
   1   6   9     3493.46     3434.85       43.98 o   0.2696E-04
   2   6   9      196.04      230.42       12.17 o   0.8536E-03
   3   6   9     2139.87     1864.90       25.20 o   0.6409E-04
   4   6   9     1391.95     1489.13       18.43 o   0.9744E-04
   5   6   9     3831.24     3797.71       30.56 o   0.2373E-04
   6   6   9     2061.65     2220.84       24.31 o   0.5570E-04
  -6   7   9     1055.00     1152.38       21.79 o   0.1342E-03
  -5   7   9     3905.53     4006.69       38.00 o   0.2203E-04
  -4   7   9      422.21      450.80       12.12 o   0.4223E-03
  -3   7   9      645.94      636.54       14.79 o   0.2719E-03
  -2   7   9       59.58       53.98        5.93 o   0.3529E-02
  -1   7   9     1005.01      892.52       18.32 o   0.1719E-03
   0   7   9      872.94      948.20       17.33 o   0.1745E-03
   1   7   9      953.78      850.43       15.57 o   0.1855E-03
   2   7   9       47.76       40.49        4.49 o   0.4750E-02
   3   7   9      604.25      607.20       12.18 o   0.2948E-03
   4   7   9      415.58      439.39       10.95 o   0.4378E-03
   5   7   9     3731.26     3839.93       32.93 o   0.2377E-04
   6   7   9     1104.90     1232.56       18.44 o   0.1266E-03
   7   7   9       40.76       55.60        7.44 o   0.3560E-02
  -7   8   9      934.25      941.07       18.12 o   0.1701E-03
  -6   8   9     1286.20     1350.80       23.69 o   0.1074E-03
  -5   8   9      456.15      536.93       15.64 o   0.3482E-03
  -4   8   9      114.93      107.09        7.68 o   0.1803E-02
  -3   8   9     1656.15     1755.52       23.55 o   0.7641E-04
  -2   8   9     1717.96     1740.20       22.76 o   0.7626E-04
  -1   8   9      425.28      438.90       11.46 o   0.4306E-03
   0   8   9     1089.43     1115.48       17.68 o   0.1394E-03
   1   8   9      437.17      443.38       10.59 o   0.4265E-03
   2   8   9     1808.57     1814.83       22.51 o   0.7178E-04
   3   8   9     1639.93     1672.75       23.50 o   0.8020E-04
   4   8   9      144.56      140.23        6.97 o   0.1436E-02
   5   8   9      460.81      531.74       12.41 o   0.3610E-03
   6   8   9     1074.90     1129.35       19.81 o   0.1371E-03
   7   8   9      904.55      911.10       19.64 o   0.1750E-03
   8   8   9       87.97      119.01        6.83 o   0.1875E-02
  -8   9   9      385.76      422.80       13.55 o   0.4464E-03
  -7   9   9      578.21      556.42       16.09 o   0.3097E-03
  -6   9   9      760.09      668.76       19.82 o   0.2340E-03
  -5   9   9      438.09      489.66       14.95 o   0.3807E-03
  -4   9   9      378.25      436.67       13.83 o   0.4342E-03
  -3   9   9     1980.87     2044.29       28.80 o   0.6040E-04
  -2   9   9     3140.09     3181.42       32.78 o   0.3135E-04
  -1   9   9      190.17      206.07        8.45 o   0.9885E-03
   0   9   9       83.88      105.62        6.96 o   0.2030E-02
   1   9   9      184.55      181.86        8.96 o   0.1075E-02
   2   9   9     3214.19     3167.26       30.42 o   0.3127E-04
   3   9   9     2020.95     2030.29       25.80 o   0.6084E-04
   4   9   9      451.19      503.47       12.68 o   0.3734E-03
   5   9   9      524.38      573.14       15.71 o   0.3164E-03
   6   9   9      639.59      568.60       17.73 o   0.2862E-03
   7   9   9      614.69      619.34       18.11 o   0.2746E-03
   8   9   9      432.12      473.63       15.12 o   0.3889E-03
   9   9   9      106.49       84.49        7.10 o   0.2144E-02
  -9  10   9       46.58       40.66        5.76 o   0.4564E-02
  -8  10   9      445.47      420.79       14.41 o   0.4180E-03
  -7  10   9      336.37      285.17       11.62 o   0.6218E-03
  -6  10   9      767.65      787.11       18.41 o   0.2111E-03
  -5  10   9        4.62        7.96        8.61 o   0.9495E-02
  -4  10   9      393.99      362.82       15.12 o   0.4799E-03
  -3  10   9      358.36      348.78       12.29 o   0.5304E-03
  -2  10   9     2054.01     2128.65       28.80 o   0.5734E-04
  -1  10   9      183.57      237.61        9.16 o   0.8995E-03
   0  10   9     2476.45     2703.38       29.63 o   0.4190E-04
   1  10   9      206.50      244.00        7.94 o   0.8685E-03
   2  10   9     2096.13     2120.46       29.02 o   0.5697E-04
   3  10   9      309.40      284.61       11.89 o   0.6430E-03
   4  10   9      299.64      264.71       11.36 o   0.6859E-03
   5  10   9       15.28       12.53        6.33 o   0.9961E-02
   6  10   9      713.89      757.12       18.17 o   0.2239E-03
   7  10   9      353.74      312.52       12.65 o   0.5669E-03
   8  10   9      406.36      365.95       13.18 o   0.4824E-03
   9  10   9       56.69       57.18        5.85 o   0.3522E-02
  10  10   9      258.80      205.70       11.49 o   0.8410E-03
 -10  11   9      204.57      158.88       11.44 o   0.1072E-02
  -9  11   9      451.86      456.45       14.32 o   0.3994E-03
  -8  11   9      593.97      520.78       15.39 o   0.3215E-03
  -7  11   9      396.50      385.05       13.45 o   0.4744E-03
  -6  11   9       42.74       35.93        6.01 o   0.4937E-02
  -5  11   9     1026.44     1006.57       19.34 o   0.1532E-03
  -4  11   9        0.21        6.35        8.73 o   0.1061E-01
  -3  11   9       51.71       42.67        7.59 o   0.3916E-02
  -2  11   9      645.31      650.33       16.87 o   0.2627E-03
  -1  11   9     1459.97     1503.75       23.58 o   0.9267E-04
   0  11   9      137.51      183.94        7.08 o   0.1204E-02
   1  11   9     1606.93     1585.06       24.40 o   0.8466E-04
   2  11   9      647.46      669.50       15.01 o   0.2607E-03
   3  11   9       51.43       47.71        6.39 o   0.3952E-02
   4  11   9        5.14        1.49        6.51 o   0.1852E-01
   5  11   9     1158.14     1133.30       21.69 o   0.1307E-03
   6  11   9       33.07       33.49        5.83 o   0.5580E-02
   7  11   9      361.53      363.91       11.24 o   0.5232E-03
   8  11   9      601.46      503.24       16.90 o   0.3223E-03
   9  11   9      498.08      476.13       14.96 o   0.3716E-03
  10  11   9      195.98      156.17       10.60 o   0.1121E-02
  -8  12   9       97.11      129.99        6.89 o   0.1729E-02
  -7  12   9      213.70      232.25        9.29 o   0.8725E-03
  -6  12   9      538.30      502.31       13.62 o   0.3514E-03
  -5  12   9      186.97      170.18        8.38 o   0.1124E-02
  -4  12   9       65.33       84.03        7.82 o   0.2460E-02
  -3  12   9     2062.93     2099.53       28.16 o   0.5806E-04
  -2  12   9      304.13      345.35       12.22 o   0.5654E-03
  -1  12   9      773.82      727.01       16.37 o   0.2260E-03
   0  12   9      103.19      134.26        7.44 o   0.1637E-02
   1  12   9      806.63      761.46       17.12 o   0.2135E-03
   2  12   9      260.48      297.24       10.34 o   0.6771E-03
   3  12   9     2015.60     1971.94       26.67 o   0.6249E-04
   4  12   9       61.78       79.57        5.80 o   0.2779E-02
   5  12   9      210.65      194.24        9.23 o   0.9764E-03
   6  12   9      541.80      503.22       13.79 o   0.3496E-03
   7  12   9      262.23      282.35       10.47 o   0.7019E-03
   8  12   9      100.06      128.52        7.09 o   0.1720E-02
  -7  13   9      225.14      197.04       12.97 o   0.8767E-03
  -6  13   9      400.31      387.51       14.11 o   0.4650E-03
  -5  13   9      608.44      579.76       15.57 o   0.2952E-03
  -4  13   9     1221.49     1184.58       23.01 o   0.1221E-03
  -3  13   9       31.27       34.84        5.53 o   0.5630E-02
  -2  13   9      681.18      639.97       16.13 o   0.2616E-03
  -1  13   9      349.28      334.44       11.88 o   0.5546E-03
   0  13   9      147.63      104.44        8.95 o   0.1599E-02
   1  13   9      326.93      294.20       10.84 o   0.6276E-03
   2  13   9      721.17      674.09       16.56 o   0.2453E-03
   3  13   9       40.62       43.69        5.38 o   0.4621E-02
   4  13   9     1272.60     1211.05       20.83 o   0.1192E-03
   5  13   9      568.92      541.31       14.59 o   0.3210E-03
   6  13   9      364.64      353.86       11.17 o   0.5311E-03
   7  13   9      253.52      188.11       11.71 o   0.8871E-03
  -5  14   9       60.86       40.90        9.83 o   0.3254E-02
  -4  14   9      982.13      928.99       21.61 o   0.1649E-03
  -3  14   9       39.22       61.49        6.15 o   0.3685E-02
  -2  14   9      327.97      394.70       12.25 o   0.5012E-03
  -1  14   9       45.32       71.72        6.05 o   0.3208E-02
   0  14   9       15.52       19.12        5.58 o   0.8990E-02
   1  14   9       55.08       74.62        6.11 o   0.2976E-02
   2  14   9      339.86      365.97       10.89 o   0.5319E-03
   3  14   9       54.62       71.51        5.36 o   0.3173E-02
   4  14   9     1039.31      958.30       18.35 o   0.1606E-03
   5  14   9       57.68       46.67       11.11 o   0.2876E-02
   0   1  10      381.23      258.65       16.97 o   0.5768E-03
   1   1  10      791.54      806.48       21.95 o   0.1986E-03
  -1   2  10     1806.32     1911.13       34.28 o   0.6544E-04
   0   2  10      739.75      588.78       19.90 o   0.2603E-03
   1   2  10     1838.12     1977.30       35.01 o   0.6279E-04
   2   2  10     2414.84     2645.84       38.91 o   0.4199E-04
  -2   3  10     1212.36     1050.57       28.14 o   0.1309E-03
  -1   3  10     4758.93     4493.95       52.41 o   0.1717E-04
   0   3  10     2769.80     2608.27       36.95 o   0.4020E-04
   1   3  10     4710.73     4433.56       53.01 o   0.1748E-04
   2   3  10     1252.94     1097.33       24.80 o   0.1277E-03
   3   3  10     1803.66     1765.53       29.91 o   0.7143E-04
  -3   4  10      128.64      144.38       10.43 o   0.1342E-02
  -2   4  10     4834.56     4768.39       54.00 o   0.1596E-04
  -1   4  10     3567.59     3372.68       40.01 o   0.2733E-04
   0   4  10      160.12      197.93        9.85 o   0.1047E-02
   1   4  10     3626.92     3392.26       39.89 o   0.2695E-04
   2   4  10     5041.70     4983.35       50.11 o   0.1499E-04
   3   4  10      114.59      123.47        9.96 o   0.1547E-02
   4   4  10       35.49       30.73        9.66 o   0.4284E-02
  -4   5  10     1185.18     1107.29       22.95 o   0.1315E-03
  -3   5  10      343.85      431.56       15.67 o   0.4431E-03
  -2   5  10     2360.27     2274.09       42.94 o   0.4806E-04
  -1   5  10     6653.98     6005.54       70.03 o   0.1023E-04
   0   5  10     3116.07     2538.07       40.00 o   0.3831E-04
   1   5  10     6258.45     5787.97       51.50 o   0.1129E-04
   2   5  10     2470.27     2419.39       35.71 o   0.4568E-04
   3   5  10      253.84      305.26       12.72 o   0.6469E-03
   4   5  10     1088.58      999.76       18.49 o   0.1517E-03
   5   5  10       29.63       21.15        5.39 o   0.7410E-02
  -5   6  10     4418.46     4445.84       35.50 o   0.1856E-04
  -4   6  10       24.98       16.15        6.00 o   0.8376E-02
  -3   6  10     1859.54     1859.85       26.79 o   0.6832E-04
  -2   6  10      452.61      483.69       14.49 o   0.3790E-03
  -1   6  10      750.42      677.53       29.25 o   0.2116E-03
   0   6  10      954.59      916.49       27.88 o   0.1596E-03
   1   6  10      931.25      832.38       23.12 o   0.1803E-03
   2   6  10      434.75      440.60       11.14 o   0.4258E-03
   3   6  10     1863.37     1844.75       21.45 o   0.7000E-04
   4   6  10        7.02        3.56        4.82 o   0.2283E-01
   5   6  10     4483.04     4561.88       33.23 o   0.1797E-04
   6   6  10      266.71      259.15        9.50 o   0.7463E-03
  -6   7  10      997.93     1047.68       21.18 o   0.1486E-03
  -5   7  10      244.83      232.46       11.50 o   0.7994E-03
  -4   7  10      434.33      452.67       13.34 o   0.4091E-03
  -3   7  10      488.60      467.63       13.48 o   0.3811E-03
  -2   7  10      545.91      596.95       14.35 o   0.3045E-03
  -1   7  10      510.54      586.85       13.64 o   0.3182E-03
   0   7  10      205.91      298.12        7.86 o   0.7487E-03
   1   7  10      458.45      523.26        9.96 o   0.3718E-03
   2   7  10      552.95      601.06       11.59 o   0.3082E-03
   3   7  10      518.37      507.02       11.26 o   0.3589E-03
   4   7  10      370.31      402.35       10.21 o   0.4866E-03
   5   7  10      245.88      252.20        9.85 o   0.7786E-03
   6   7  10      984.16     1052.05       18.28 o   0.1515E-03
   7   7  10     2819.60     2909.00       34.05 o   0.3602E-04
  -7   8  10     1744.56     1714.37       27.15 o   0.7534E-04
  -6   8  10     1066.42     1165.06       23.45 o   0.1315E-03
  -5   8  10     5191.57     5217.39       53.36 o   0.1397E-04
  -4   8  10      279.61      351.69       10.89 o   0.5835E-03
  -3   8  10      204.08      235.47       10.36 o   0.8546E-03
  -2   8  10      199.72      228.01        8.50 o   0.9073E-03
  -1   8  10      108.01      100.61        7.04 o   0.1947E-02
   0   8  10      341.39      320.22       10.35 o   0.5887E-03
   1   8  10      100.68       84.21        5.99 o   0.2285E-02
   2   8  10      202.83      224.71        7.99 o   0.9191E-03
   3   8  10      207.91      227.45        8.00 o   0.9041E-03
   4   8  10      320.28      393.47       10.49 o   0.5171E-03
   5   8  10     5373.14     5537.42       42.12 o   0.1304E-04
   6   8  10     1084.27     1191.66       19.41 o   0.1311E-03
   7   8  10     2014.69     1988.57       28.43 o   0.6151E-04
   8   8  10       -4.06        2.00        6.63 o   0.1802E-01
  -8   9  10      222.30      227.22        9.77 o   0.8618E-03
  -7   9  10     1310.09     1356.39       23.13 o   0.1065E-03
  -6   9  10      160.25      165.55       10.35 o   0.1166E-02
  -5   9  10      313.89      352.08       15.08 o   0.5308E-03
  -4   9  10     1230.87     1342.50       26.28 o   0.1088E-03
  -3   9  10       42.89       36.02        7.75 o   0.4432E-02
  -2   9  10      320.72      288.27       11.31 o   0.6328E-03
  -1   9  10     1476.15     1555.76       23.61 o   0.8976E-04
   0   9  10      248.59      228.46        9.52 o   0.8320E-03
   1   9  10     1397.66     1489.39       20.92 o   0.9653E-04
   2   9  10      349.90      313.63       10.46 o   0.5863E-03
   3   9  10       75.91       64.13        8.51 o   0.2696E-02
   4   9  10     1383.82     1512.30       23.46 o   0.9500E-04
   5   9  10      388.49      424.53       12.95 o   0.4478E-03
   6   9  10      172.39      176.96       10.54 o   0.1088E-02
   7   9  10     1233.86     1324.73       23.36 o   0.1112E-03
   8   9  10      216.56      228.23       11.30 o   0.8437E-03
   9   9  10      275.10      240.58       10.70 o   0.7552E-03
  -9  10  10       46.17       46.06        5.30 o   0.4359E-02
  -8  10  10      690.83      712.85       17.57 o   0.2362E-03
  -7  10  10       25.65       25.37        6.01 o   0.6743E-02
  -6  10  10      748.00      674.01       18.64 o   0.2385E-03
  -5  10  10       18.86       26.65        9.20 o   0.5204E-02
  -4  10  10     1476.83     1399.05       28.89 o   0.9539E-04
  -3  10  10     2949.39     3097.23       35.72 o   0.3313E-04
  -2  10  10      115.93      115.41        8.44 o   0.1684E-02
  -1  10  10      561.45      601.60       16.45 o   0.2946E-03
   0  10  10     1189.96     1249.12       20.62 o   0.1201E-03
   1  10  10      624.82      645.73       14.54 o   0.2734E-03
   2  10  10       99.89       98.92        6.73 o   0.2034E-02
   3  10  10     3141.71     3222.84       32.78 o   0.3106E-04
   4  10  10     1548.41     1455.41       22.36 o   0.9326E-04
   5  10  10       28.30       33.18        7.42 o   0.5105E-02
   6  10  10      742.81      701.18       17.25 o   0.2351E-03
   7  10  10       40.33       35.94        6.77 o   0.4750E-02
   8  10  10      709.97      719.06       16.56 o   0.2342E-03
   9  10  10       44.23       57.35        5.61 o   0.3794E-02
  10  10  10       71.17       64.64        5.89 o   0.2975E-02
  -9  11  10     1028.28     1012.94       20.67 o   0.1526E-03
  -8  11  10      311.76      310.94       11.58 o   0.6120E-03
  -7  11  10      250.63      238.64       10.72 o   0.7863E-03
  -6  11  10      526.47      497.68       14.63 o   0.3538E-03
  -5  11  10      310.69      370.41       11.28 o   0.5388E-03
  -4  11  10      647.48      690.38       17.99 o   0.2492E-03
  -3  11  10      471.86      511.03       14.45 o   0.3595E-03
  -2  11  10      726.36      800.19       18.72 o   0.2116E-03
  -1  11  10       10.70        8.13        6.19 o   0.1318E-01
   0  11  10      367.92      438.07       11.21 o   0.4511E-03
   1  11  10        8.91       11.12        5.83 o   0.1289E-01
   2  11  10      780.99      853.77       16.35 o   0.1991E-03
   3  11  10      463.11      498.97       12.83 o   0.3744E-03
   4  11  10      560.91      593.51       13.44 o   0.3060E-03
   5  11  10      352.17      405.86       12.32 o   0.4784E-03
   6  11  10      506.66      499.03       13.51 o   0.3622E-03
   7  11  10      255.22      242.01        9.98 o   0.7847E-03
   8  11  10      303.47      313.80       10.86 o   0.6202E-03
   9  11  10     1111.20     1067.88       22.79 o   0.1398E-03
  -8  12  10      742.50      673.86       16.82 o   0.2412E-03
  -7  12  10      281.83      267.30        9.60 o   0.7123E-03
  -6  12  10      362.85      369.23       11.84 o   0.5137E-03
  -5  12  10       98.08       95.65        6.96 o   0.2059E-02
  -4  12  10      656.09      681.13       18.35 o   0.2482E-03
  -3  12  10       68.61       56.14        8.27 o   0.2972E-02
  -2  12  10      397.00      403.48       13.93 o   0.4550E-03
  -1  12  10      724.50      743.87       16.93 o   0.2266E-03
   0  12  10       19.64        7.99        7.55 o   0.8985E-02
   1  12  10      700.32      714.53       15.20 o   0.2398E-03
   2  12  10      459.13      449.28       13.13 o   0.4046E-03
   3  12  10       69.08       50.64        6.98 o   0.3324E-02
   4  12  10      671.81      684.55       15.36 o   0.2514E-03
   5  12  10       96.03       88.38        6.72 o   0.2196E-02
   6  12  10      350.41      347.46       12.87 o   0.5355E-03
   7  12  10      271.36      266.72       10.63 o   0.7119E-03
   8  12  10      814.80      718.43       18.70 o   0.2184E-03
  -7  13  10      488.45      443.46       22.68 o   0.3494E-03
  -6  13  10      483.88      524.45       15.74 o   0.3468E-03
  -5  13  10      268.65      268.35       12.06 o   0.7014E-03
  -4  13  10       10.81       18.66        5.12 o   0.1024E-01
  -3  13  10       71.29       80.09        6.85 o   0.2562E-02
  -2  13  10      656.59      675.83       15.25 o   0.2570E-03
  -1  13  10      412.27      416.36       12.92 o   0.4480E-03
   0  13  10      453.22      458.98       12.48 o   0.4057E-03
   1  13  10      352.39      341.60       11.55 o   0.5527E-03
   2  13  10      645.30      626.41       15.46 o   0.2732E-03
   3  13  10       80.61       77.92        6.88 o   0.2507E-02
   4  13  10       20.64       13.55        4.95 o   0.1049E-01
   5  13  10      291.11      294.10       10.38 o   0.6586E-03
   6  13  10      525.21      521.42       13.33 o   0.3466E-03
   7  13  10      487.72      425.26       22.87 o   0.3574E-03
  -4  14  10       21.35        5.45        7.08 o   0.1040E-01
  -3  14  10      278.42      332.72       12.53 o   0.6003E-03
  -2  14  10      469.03      466.82       14.73 o   0.3818E-03
  -1  14  10      263.91      283.34       11.84 o   0.6867E-03
   0  14  10       23.75       30.32        5.88 o   0.6271E-02
   1  14  10      310.37      322.93       11.90 o   0.5956E-03
   2  14  10      432.82      432.37       13.19 o   0.4220E-03
   3  14  10      297.24      352.27        9.49 o   0.5869E-03
   4  14  10        6.74        5.32        5.69 o   0.1759E-01
   0   1  11     9175.42     9095.31       80.75 o   0.5327E-05
   1   1  11     3765.87     3254.05       48.16 o   0.2699E-04
  -1   2  11     2723.46     2462.84       42.51 o   0.4192E-04
   0   2  11     2833.08     2592.50       40.74 o   0.3938E-04
   1   2  11     2411.35     2192.12       39.99 o   0.4978E-04
   2   2  11     1265.98     1323.34       30.07 o   0.1060E-03
  -2   3  11     1928.11     1965.61       33.81 o   0.6220E-04
  -1   3  11     2871.81     2636.07       44.55 o   0.3807E-04
   0   3  11     2549.48     2682.12       34.65 o   0.4089E-04
   1   3  11     3232.92     2919.61       44.58 o   0.3265E-04
   2   3  11     1897.68     1895.80       29.12 o   0.6593E-04
   3   3  11      427.91      445.21       16.09 o   0.4014E-03
  -3   4  11     4087.26     3831.27       53.37 o   0.2178E-04
  -2   4  11      893.46      777.05       25.25 o   0.1890E-03
  -1   4  11       16.26        8.29        7.45 o   0.9726E-02
   0   4  11       11.46       24.66        5.67 o   0.8411E-02
   1   4  11       34.26       37.76        6.93 o   0.4810E-02
   2   4  11      908.73      810.74       22.95 o   0.1860E-03
   3   4  11     4243.51     3896.40       53.29 o   0.2101E-04
   4   4  11       62.67      109.94        8.53 o   0.2030E-02
  -4   5  11      492.60      534.23       12.85 o   0.3482E-03
  -3   5  11     1297.13     1402.50       26.29 o   0.1021E-03
  -2   5  11     2805.35     2670.55       48.71 o   0.3749E-04
  -1   5  11     4454.95     4330.42       60.06 o   0.1820E-04
   0   5  11       77.69       29.03        7.97 o   0.3847E-02
   1   5  11     4491.65     4442.32       48.26 o   0.1807E-04
   2   5  11     3016.49     2879.71       40.46 o   0.3466E-04
   3   5  11     1346.42     1423.70       23.07 o   0.1009E-03
   4   5  11      462.50      530.78       11.92 o   0.3607E-03
   5   5  11      319.70      382.63        9.69 o   0.5308E-03
  -5   6  11      683.96      747.17       14.55 o   0.2351E-03
  -4   6  11     2194.96     2212.24       28.63 o   0.5380E-04
  -3   6  11      125.78      121.71        6.93 o   0.1661E-02
  -2   6  11     3523.10     3613.41       35.26 o   0.2594E-04
  -1   6  11      332.23      387.12       11.81 o   0.5097E-03
   0   6  11     2510.46     2543.19       30.54 o   0.4380E-04
   1   6  11      334.74      376.54        9.45 o   0.5323E-03
   2   6  11     3403.49     3444.87       28.20 o   0.2807E-04
   3   6  11      135.85      121.06        5.97 o   0.1657E-02
   4   6  11     2330.29     2358.59       24.12 o   0.4983E-04
   5   6  11      622.27      685.29       13.52 o   0.2625E-03
   6   6  11      606.83      625.54       14.06 o   0.2839E-03
  -6   7  11     4911.33     5042.04       44.29 o   0.1511E-04
  -5   7  11     2083.99     2262.56       29.06 o   0.5358E-04
  -4   7  11      516.23      538.14       14.11 o   0.3357E-03
  -3   7  11     3293.18     3308.23       35.83 o   0.2937E-04
  -2   7  11      265.73      269.95       10.11 o   0.7210E-03
  -1   7  11     1340.12     1580.35       21.31 o   0.9277E-04
   0   7  11     4884.66     5194.66       38.98 o   0.1482E-04
   1   7  11     1329.27     1573.93       17.65 o   0.9468E-04
   2   7  11      225.96      224.59        7.35 o   0.8977E-03
   3   7  11     3070.75     3157.77       27.79 o   0.3237E-04
   4   7  11      506.80      543.74       12.22 o   0.3409E-03
   5   7  11     2021.33     2170.75       24.66 o   0.5725E-04
   6   7  11     5052.80     5228.03       43.51 o   0.1432E-04
   7   7  11     3861.06     4019.31       36.73 o   0.2210E-04
  -7   8  11      417.33      400.57       13.57 o   0.4483E-03
  -6   8  11      104.87       80.32        8.69 o   0.2129E-02
  -5   8  11       86.41       95.33       10.04 o   0.1950E-02
  -4   8  11      236.54      202.59       11.66 o   0.8682E-03
  -3   8  11       14.16       20.25        8.77 o   0.6442E-02
  -2   8  11      273.32      292.80       10.91 o   0.6664E-03
  -1   8  11     1789.82     1808.01       25.50 o   0.7159E-04
   0   8  11       48.54       53.02        5.57 o   0.3877E-02
   1   8  11     1748.01     1776.61       21.17 o   0.7461E-04
   2   8  11      327.57      331.27        9.34 o   0.5871E-03
   3   8  11       15.66       22.81        5.53 o   0.8440E-02
   4   8  11      179.52      167.42        7.70 o   0.1159E-02
   5   8  11       53.10       58.22        7.73 o   0.3257E-02
   6   8  11      147.46      117.22        8.51 o   0.1539E-02
   7   8  11      450.79      449.13       13.19 o   0.4045E-03
   8   8  11      129.38       93.47        8.81 o   0.1789E-02
  -8   9  11       41.78       38.09        7.52 o   0.4411E-02
  -7   9  11      999.34      935.25       21.49 o   0.1617E-03
  -6   9  11      813.93      819.68       20.91 o   0.1943E-03
  -5   9  11      265.19      292.42       13.40 o   0.6551E-03
  -4   9  11      401.74      379.86       15.30 o   0.4640E-03
  -3   9  11     3593.40     3765.59       42.35 o   0.2433E-04
  -2   9  11     1001.19     1084.59       20.70 o   0.1447E-03
  -1   9  11      393.29      380.87       12.73 o   0.4809E-03
   0   9  11      206.47      246.18        8.62 o   0.8591E-03
   1   9  11      314.92      300.84       10.15 o   0.6315E-03
   2   9  11      910.44      984.51       15.92 o   0.1672E-03
   3   9  11     3391.18     3564.10       33.19 o   0.2699E-04
   4   9  11      502.92      457.26       14.50 o   0.3811E-03
   5   9  11      274.45      302.47       10.19 o   0.6658E-03
   6   9  11      792.69      836.68       18.74 o   0.1964E-03
   7   9  11     1042.08     1020.52       20.16 o   0.1498E-03
   8   9  11       44.06       26.93        7.30 o   0.5136E-02
   9   9  11       13.08       36.55        5.84 o   0.6420E-02
  -9  10  11      454.78      468.55       13.16 o   0.3951E-03
  -8  10  11      892.52      910.58       18.82 o   0.1778E-03
  -7  10  11      324.77      342.38       12.34 o   0.5497E-03
  -6  10  11      278.98      299.61       11.27 o   0.6525E-03
  -5  10  11      891.61      922.53       23.03 o   0.1701E-03
  -4  10  11     1477.67     1500.27       30.27 o   0.8999E-04
  -3  10  11      740.69      772.49       18.75 o   0.2158E-03
  -2  10  11      744.78      740.84       19.59 o   0.2208E-03
  -1  10  11     1757.32     1784.60       27.49 o   0.7238E-04
   0  10  11       71.23       57.03        7.09 o   0.3086E-02
   1  10  11     1685.03     1707.26       22.07 o   0.7826E-04
   2  10  11      778.89      776.78       15.45 o   0.2160E-03
   3  10  11      743.75      754.29       16.49 o   0.2233E-03
   4  10  11     1421.69     1418.90       21.19 o   0.1003E-03
   5  10  11      930.49      963.44       16.72 o   0.1685E-03
   6  10  11      247.15      272.09        9.44 o   0.7452E-03
   7  10  11      259.08      286.91        9.84 o   0.6918E-03
   8  10  11      932.34      928.09       18.46 o   0.1725E-03
   9  10  11      461.08      453.28       13.81 o   0.3999E-03
  10  10  11       53.62       54.47        5.24 o   0.3812E-02
  -9  11  11       50.66       25.17        5.47 o   0.5543E-02
  -8  11  11      359.00      389.01       11.75 o   0.5006E-03
  -7  11  11      162.23      176.44        8.74 o   0.1157E-02
  -6  11  11      685.76      613.59       16.35 o   0.2672E-03
  -5  11  11       78.23       83.48        6.98 o   0.2448E-02
  -4  11  11       86.64       88.76        9.17 o   0.2084E-02
  -3  11  11      347.85      338.13       15.86 o   0.5213E-03
  -2  11  11       85.52      105.14        8.36 o   0.1976E-02
  -1  11  11      397.07      354.04       14.27 o   0.4950E-03
   0  11  11     1630.82     1766.95       24.12 o   0.7708E-04
   1  11  11      398.09      354.46       11.72 o   0.5109E-03
   2  11  11      138.74      148.24        7.84 o   0.1397E-02
   3  11  11      341.81      303.51       11.01 o   0.6054E-03
   4  11  11      113.49      115.38        6.75 o   0.1768E-02
   5  11  11       79.00       80.04        6.31 o   0.2561E-02
   6  11  11      564.15      512.75       14.10 o   0.3344E-03
   7  11  11      159.32      170.85        7.65 o   0.1216E-02
   8  11  11      359.12      364.16       12.20 o   0.5212E-03
   9  11  11       23.88       18.45        4.47 o   0.9024E-02
  -8  12  11      311.54      335.57       14.43 o   0.5553E-03
  -7  12  11       80.41       92.14        6.07 o   0.2336E-02
  -6  12  11      203.02      219.70        9.69 o   0.9072E-03
  -5  12  11      194.75      194.46        9.17 o   0.1007E-02
  -4  12  11       80.87       70.43        6.61 o   0.2665E-02
  -3  12  11       43.73       52.91        5.58 o   0.3968E-02
  -2  12  11     1096.79     1066.79       21.50 o   0.1409E-03
  -1  12  11       33.31       15.24        6.33 o   0.7604E-02
   0  12  11     1943.84     1838.33       26.71 o   0.6795E-04
   1  12  11       34.40        9.83        5.93 o   0.8830E-02
   2  12  11     1013.23      964.20       18.04 o   0.1610E-03
   3  12  11       57.62       60.00        5.76 o   0.3374E-02
   4  12  11       86.40       74.29        6.02 o   0.2583E-02
   5  12  11      228.17      231.03        9.40 o   0.8495E-03
   6  12  11      193.33      208.66        8.65 o   0.9701E-03
   7  12  11       58.26       75.98        6.54 o   0.2848E-02
   8  12  11      301.53      306.85       12.13 o   0.6170E-03
  -6  13  11       17.54       21.91        5.44 o   0.8519E-02
  -5  13  11      112.85      147.19        8.34 o   0.1471E-02
  -4  13  11      117.67      133.01        8.13 o   0.1555E-02
  -3  13  11      826.46      856.59       20.99 o   0.1887E-03
  -2  13  11      119.16      152.09        7.84 o   0.1410E-02
  -1  13  11      983.84     1009.81       20.99 o   0.1542E-03
   0  13  11      144.88      177.67        7.83 o   0.1198E-02
   1  13  11      980.75      997.14       18.73 o   0.1582E-03
   2  13  11      147.03      157.69        8.13 o   0.1287E-02
   3  13  11      913.55      938.47       17.48 o   0.1730E-03
   4  13  11       91.22      115.56        6.28 o   0.1924E-02
   5  13  11      132.56      160.37        6.96 o   0.1366E-02
   6  13  11       20.33       15.67        4.95 o   0.1013E-01
  -4  14  11      351.18      325.86       15.48 o   0.5332E-03
  -3  14  11      173.81      147.62       11.20 o   0.1181E-02
  -2  14  11      241.57      213.79       13.27 o   0.8088E-03
  -1  14  11        1.44        0.08        6.44 o   0.2402E-01
   0  14  11      147.28      134.81        9.31 o   0.1373E-02
   1  14  11       15.22        4.28        5.60 o   0.1536E-01
   2  14  11      217.24      200.80        9.85 o   0.9329E-03
   3  14  11      180.21      153.93        8.82 o   0.1205E-02
   4  14  11      364.01      333.70       20.87 o   0.4713E-03
   0   0  12    26665.95    26801.26      252.98 o   0.7154E-06
   0   1  12     2616.86     2415.90       44.84 o   0.4306E-04
   1   1  12      382.95      358.23       16.89 o   0.4777E-03
  -1   2  12      432.54      427.69       16.38 o   0.4105E-03
   0   2  12      458.47      452.05       17.18 o   0.3841E-03
   1   2  12      412.16      409.31       15.92 o   0.4326E-03
   2   2  12     3087.01     3208.52       43.57 o   0.3057E-04
  -2   3  12     8273.60     7888.38       72.63 o   0.6695E-05
  -1   3  12    10599.68    10397.43       86.54 o   0.4179E-05
   0   3  12     2081.91     1927.71       32.83 o   0.6152E-04
   1   3  12    10650.19    10456.82       84.34 o   0.4146E-05
   2   3  12     8744.58     8223.47       72.62 o   0.6187E-05
   3   3  12     9573.58     8730.66       82.45 o   0.5440E-05
  -3   4  12     1752.38     1765.29       38.69 o   0.6953E-04
  -2   4  12      311.38      290.83       15.11 o   0.6015E-03
  -1   4  12     4767.52     4454.28       59.25 o   0.1709E-04
   0   4  12      885.16     1084.28       20.94 o   0.1516E-03
   1   4  12     4817.41     4518.70       60.97 o   0.1669E-04
   2   4  12      247.12      220.97       12.40 o   0.8107E-03
   3   4  12     1778.86     1737.36       35.39 o   0.7125E-04
   4   4  12       94.32      147.55        7.42 o   0.1550E-02
  -4   5  12     3645.70     3729.34       32.98 o   0.2473E-04
  -3   5  12      298.92      299.18        9.83 o   0.6481E-03
  -2   5  12     1565.06     1646.23       39.12 o   0.7710E-04
  -1   5  12     5202.76     4698.22       70.87 o   0.1505E-04
   0   5  12     2747.94     2321.12       40.55 o   0.4422E-04
   1   5  12     5125.86     4700.34       55.54 o   0.1563E-04
   2   5  12     1422.71     1467.04       28.66 o   0.9371E-04
   3   5  12      253.07      251.58        8.40 o   0.7879E-03
   4   5  12     3696.65     3784.02       30.40 o   0.2428E-04
   5   5  12      313.88      353.72        8.93 o   0.5709E-03
  -5   6  12      975.45     1046.55       16.83 o   0.1543E-03
  -4   6  12      383.42      424.57       12.69 o   0.4501E-03
  -3   6  12     1281.10     1398.31       20.71 o   0.1059E-03
  -2   6  12      349.83      347.90       10.70 o   0.5484E-03
  -1   6  12      249.70      207.75       10.02 o   0.8767E-03
   0   6  12      347.39      361.89       10.73 o   0.5334E-03
   1   6  12      229.05      193.61        8.14 o   0.9761E-03
   2   6  12      364.17      357.64        9.48 o   0.5372E-03
   3   6  12     1337.99     1459.27       17.56 o   0.1014E-03
   4   6  12      363.52      407.10       10.11 o   0.4858E-03
   5   6  12      884.44      975.64       15.96 o   0.1707E-03
   6   6  12     4765.35     4679.43       37.93 o   0.1677E-04
  -6   7  12      319.14      329.69       12.59 o   0.5731E-03
  -5   7  12      235.46      239.26       10.30 o   0.8169E-03
  -4   7  12       82.93       65.40        8.00 o   0.2630E-02
  -3   7  12      399.36      422.72       13.98 o   0.4378E-03
  -2   7  12     1952.29     2035.31       25.86 o   0.6179E-04
  -1   7  12      146.48      136.66        7.28 o   0.1447E-02
   0   7  12      115.15      145.28        6.83 o   0.1510E-02
   1   7  12      178.11      177.25        7.04 o   0.1149E-02
   2   7  12     1893.58     1974.45       21.33 o   0.6533E-04
   3   7  12      356.08      362.81        9.76 o   0.5327E-03
   4   7  12       81.41       70.14        6.57 o   0.2694E-02
   5   7  12      245.07      239.15        9.36 o   0.8183E-03
   6   7  12      370.03      391.45       12.52 o   0.4844E-03
   7   7  12     1147.09      953.99       20.77 o   0.1508E-03
  -7   8  12     1395.57     1422.92       23.63 o   0.9906E-04
  -6   8  12      383.52      381.17       13.21 o   0.4803E-03
  -5   8  12     1079.68     1126.29       20.88 o   0.1367E-03
  -4   8  12     1365.01     1362.81       25.45 o   0.1031E-03
  -3   8  12      108.21      123.18        8.22 o   0.1671E-02
  -2   8  12     1097.78     1244.27       21.63 o   0.1240E-03
  -1   8  12      802.56      846.20       18.43 o   0.1958E-03
   0   8  12     1735.04     1699.35       24.19 o   0.7712E-04
   1   8  12     1018.30     1058.12       16.54 o   0.1506E-03
   2   8  12     1008.53     1143.32       16.67 o   0.1414E-03
   3   8  12      186.96      186.00        7.96 o   0.1083E-02
   4   8  12     1329.44     1370.04       22.02 o   0.1056E-03
   5   8  12      983.99     1053.73       19.59 o   0.1509E-03
   6   8  12      343.15      339.82       10.95 o   0.5558E-03
   7   8  12     1389.11     1431.44       23.18 o   0.9895E-04
   8   8  12      427.69      520.58       13.49 o   0.3714E-03
  -8   9  12     1422.70     1445.37       23.86 o   0.9755E-04
  -7   9  12      670.61      643.18       15.97 o   0.2619E-03
  -6   9  12      566.88      540.13       16.55 o   0.3155E-03
  -5   9  12      167.21      163.67        9.37 o   0.1187E-02
  -4   9  12     1813.91     1824.70       30.90 o   0.6895E-04
  -3   9  12      292.35      312.83       12.49 o   0.6092E-03
  -2   9  12      214.14      218.65       11.94 o   0.8641E-03
  -1   9  12        6.94        9.77        7.18 o   0.1112E-01
   0   9  12     1035.13      989.67       18.74 o   0.1559E-03
   1   9  12       12.42       21.74        5.63 o   0.8858E-02
   2   9  12      180.42      190.61        7.67 o   0.1083E-02
   3   9  12      259.57      280.71        9.37 o   0.7136E-03
   4   9  12     1853.27     1845.93       25.29 o   0.6907E-04
   5   9  12      140.93      146.09        7.79 o   0.1393E-02
   6   9  12      602.30      576.06       15.87 o   0.2968E-03
   7   9  12      715.99      715.53       17.68 o   0.2326E-03
   8   9  12     1327.56     1361.90       21.71 o   0.1068E-03
   9   9  12     2140.14     2165.18       28.51 o   0.5565E-04
  -9  10  12       87.97       55.67        6.61 o   0.2899E-02
  -8  10  12        8.73        8.34        5.73 o   0.1461E-01
  -7  10  12      388.18      348.80       12.77 o   0.5163E-03
  -6  10  12      821.02      802.40       16.96 o   0.2045E-03
  -5  10  12       17.72       21.76        8.35 o   0.6394E-02
  -4  10  12        9.71       24.93        9.32 o   0.5708E-02
  -3  10  12      893.04      908.02       21.95 o   0.1739E-03
  -2  10  12     1120.31     1156.65       24.38 o   0.1290E-03
  -1  10  12      237.36      268.97       10.95 o   0.7409E-03
   0  10  12      410.81      445.97       11.76 o   0.4289E-03
   1  10  12      274.24      280.93        9.43 o   0.7019E-03
   2  10  12     1051.04     1070.54       18.18 o   0.1462E-03
   3  10  12      856.92      852.11       17.63 o   0.1916E-03
   4  10  12       19.63       30.27        5.67 o   0.6633E-02
   5  10  12       17.77       20.66        5.09 o   0.9157E-02
   6  10  12      886.30      889.38       17.14 o   0.1830E-03
   7  10  12      394.75      348.44       11.86 o   0.5198E-03
   8  10  12        8.47        9.47        4.63 o   0.1649E-01
   9  10  12       61.07       31.94        5.95 o   0.4480E-02
  10  10  12      962.79     1004.59       20.58 o   0.1561E-03
  -9  11  12      453.86      404.38       13.04 o   0.4340E-03
  -8  11  12      113.43      114.06        6.75 o   0.1799E-02
  -7  11  12      101.04      140.91        7.67 o   0.1571E-02
  -6  11  12      241.93      229.71       10.39 o   0.8298E-03
  -5  11  12      185.56      185.17        9.16 o   0.1070E-02
  -4  11  12        8.77       17.33        7.40 o   0.8571E-02
  -3  11  12      417.52      455.12       14.27 o   0.4072E-03
  -2  11  12       87.60       86.61        9.78 o   0.2083E-02
  -1  11  12     1365.59     1237.96       25.92 o   0.1111E-03
   0  11  12       31.95       22.01        7.85 o   0.5879E-02
   1  11  12     1247.97     1169.47       21.10 o   0.1242E-03
   2  11  12       95.81       94.89        6.92 o   0.2120E-02
   3  11  12      413.00      456.26       11.98 o   0.4183E-03
   4  11  12       17.58       28.79        5.30 o   0.7362E-02
   5  11  12      178.31      177.25        8.33 o   0.1133E-02
   6  11  12      208.92      205.88        8.94 o   0.9600E-03
   7  11  12       82.06      134.20        6.26 o   0.1764E-02
   8  11  12      102.48       98.86        6.65 o   0.2036E-02
   9  11  12      416.53      359.92       13.80 o   0.4798E-03
  -8  12  12      222.79      215.15       16.50 o   0.7656E-03
  -7  12  12      228.42      253.23        9.35 o   0.8111E-03
  -6  12  12      121.33      123.39        7.87 o   0.1632E-02
  -5  12  12      201.45      193.09        9.14 o   0.9955E-03
  -4  12  12      158.91      181.48        8.10 o   0.1150E-02
  -3  12  12      803.84      806.49       19.32 o   0.2026E-03
  -2  12  12      203.02      205.93       11.74 o   0.9095E-03
  -1  12  12     1806.02     1694.04       26.62 o   0.7486E-04
   0  12  12     1065.70     1103.94       19.50 o   0.1407E-03
   1  12  12     1665.30     1544.09       23.69 o   0.8517E-04
   2  12  12      210.22      212.31        9.47 o   0.9217E-03
   3  12  12      796.45      793.48       15.20 o   0.2121E-03
   4  12  12      113.96      129.99        6.85 o   0.1634E-02
   5  12  12      198.49      187.41        8.74 o   0.1027E-02
   6  12  12      105.31      111.49        6.15 o   0.1901E-02
   7  12  12      208.68      229.87        8.75 o   0.9011E-03
   8  12  12      249.25      213.75       13.24 o   0.8005E-03
  -6  13  12      169.57      153.04       10.01 o   0.1202E-02
  -5  13  12      921.27      873.62       20.27 o   0.1777E-03
  -4  13  12      617.66      632.59       17.41 o   0.2727E-03
  -3  13  12       87.02       93.03        7.17 o   0.2160E-02
  -2  13  12      207.51      234.97       10.08 o   0.8539E-03
  -1  13  12       77.98       75.11        7.56 o   0.2535E-02
   0  13  12       29.48       40.89        5.98 o   0.4936E-02
   1  13  12       83.36       97.24        7.10 o   0.2157E-02
   2  13  12      262.95      247.62       10.02 o   0.7642E-03
   3  13  12       88.96       93.02        6.11 o   0.2213E-02
   4  13  12      677.40      664.53       14.80 o   0.2597E-03
   5  13  12      933.23      930.80       17.35 o   0.1714E-03
   6  13  12      143.48      148.38       10.71 o   0.1268E-02
  -3  14  12       75.04       89.38        8.28 o   0.2249E-02
  -2  14  12      246.59      204.68       12.66 o   0.8405E-03
  -1  14  12      194.64      181.48       12.63 o   0.9850E-03
   0  14  12       29.88       43.18        7.69 o   0.4290E-02
   1  14  12      199.50      195.19       11.77 o   0.9547E-03
   2  14  12      227.88      207.41       11.96 o   0.8693E-03
   3  14  12       51.59       69.14        6.71 o   0.3084E-02
   0   1  13      530.76      454.58       19.36 o   0.3520E-03
   1   1  13      836.18      830.03       23.52 o   0.1878E-03
  -1   2  13     6499.11     5714.04       59.39 o   0.1110E-04
   0   2  13     3324.65     2910.43       49.20 o   0.3186E-04
   1   2  13     6531.28     5898.95       63.59 o   0.1064E-04
   2   2  13     1622.66     1472.02       32.69 o   0.8624E-04
  -2   3  13      372.41      352.29       16.83 o   0.4869E-03
  -1   3  13     5436.91     4937.21       56.78 o   0.1437E-04
   0   3  13     2608.16     2451.19       39.26 o   0.4342E-04
   1   3  13     5481.24     4949.56       57.68 o   0.1424E-04
   2   3  13      283.64      253.06       15.53 o   0.6681E-03
   3   3  13      384.83      411.37       18.32 o   0.4261E-03
  -3   4  13       25.66       36.62        7.95 o   0.4812E-02
  -2   4  13     2307.51     1993.77       40.75 o   0.5494E-04
  -1   4  13     1228.81     1139.19       30.92 o   0.1200E-03
   0   4  13     4322.65     4128.61       50.50 o   0.1973E-04
   1   4  13     1331.25     1251.40       32.14 o   0.1071E-03
   2   4  13     2314.64     1928.00       39.06 o   0.5684E-04
   3   4  13       41.80       64.15        7.17 o   0.3309E-02
   4   4  13     1202.29     1244.55       18.46 o   0.1214E-03
  -4   5  13      636.15      664.57       13.75 o   0.2670E-03
  -3   5  13      483.13      466.86       13.03 o   0.3864E-03
  -2   5  13     1011.46     1000.46       20.58 o   0.1546E-03
  -1   5  13       76.61      111.27        6.98 o   0.2030E-02
   0   5  13        9.06       19.30        5.36 o   0.1031E-01
   1   5  13      150.33      207.95        8.19 o   0.1067E-02
   2   5  13     1043.11     1025.19       16.58 o   0.1531E-03
   3   5  13      451.22      427.30       10.14 o   0.4340E-03
   4   5  13      584.98      621.04       11.80 o   0.2943E-03
   5   5  13      833.96      928.55       14.73 o   0.1828E-03
  -5   6  13      751.29      754.07       15.18 o   0.2240E-03
  -4   6  13      870.02      863.48       17.62 o   0.1875E-03
  -3   6  13     4353.40     4342.75       37.24 o   0.1906E-04
  -2   6  13     1858.46     1981.51       24.69 o   0.6502E-04
  -1   6  13      798.69      828.59       15.13 o   0.2035E-03
   0   6  13      841.93      961.62       16.02 o   0.1766E-03
   1   6  13      775.48      811.06       14.72 o   0.2099E-03
   2   6  13     1699.32     1796.51       20.39 o   0.7511E-04
   3   6  13     4307.80     4365.24       31.82 o   0.1920E-04
   4   6  13      854.71      866.62       14.79 o   0.1916E-03
   5   6  13      802.19      817.37       15.01 o   0.2052E-03
   6   6  13        3.05        5.10        5.79 o   0.1886E-01
  -6   7  13      410.16      400.15       12.71 o   0.4594E-03
  -5   7  13     4255.67     4295.45       39.38 o   0.1954E-04
  -4   7  13       57.21       78.17        7.97 o   0.2671E-02
  -3   7  13      631.45      666.49       16.69 o   0.2608E-03
  -2   7  13      436.25      469.40       12.72 o   0.4015E-03
  -1   7  13      120.65      129.17        6.82 o   0.1608E-02
   0   7  13      430.59      497.18       12.46 o   0.3861E-03
   1   7  13      156.15      169.50        7.34 o   0.1226E-02
   2   7  13      404.91      453.39       10.69 o   0.4309E-03
   3   7  13      620.00      666.44       12.67 o   0.2710E-03
   4   7  13       93.13       95.58        6.62 o   0.2160E-02
   5   7  13     4195.79     4344.28       36.08 o   0.1955E-04
   6   7  13      390.90      384.04       12.36 o   0.4831E-03
   7   7  13      638.64      667.27       15.96 o   0.2620E-03
  -7   8  13     1010.79      999.62       21.39 o   0.1533E-03
  -6   8  13     2170.63     2197.91       31.43 o   0.5393E-04
  -5   8  13     1931.66     2005.72       27.62 o   0.6283E-04
  -4   8  13     1272.52     1238.77       24.22 o   0.1152E-03
  -3   8  13     2120.67     2135.03       31.88 o   0.5569E-04
  -2   8  13      125.47      130.92        9.20 o   0.1491E-02
  -1   8  13      132.62      109.90        8.50 o   0.1654E-02
   0   8  13     6564.03     6987.33       52.36 o   0.8920E-05
   1   8  13      158.45      124.21        8.02 o   0.1464E-02
   2   8  13      112.02      120.29        6.13 o   0.1759E-02
   3   8  13     2095.38     2156.99       24.20 o   0.5684E-04
   4   8  13     1303.02     1336.66       20.90 o   0.1088E-03
   5   8  13     1777.77     1870.09       22.32 o   0.7079E-04
   6   8  13     1935.30     2123.95       24.97 o   0.5986E-04
   7   8  13     1087.75     1087.69       20.00 o   0.1402E-03
   8   8  13      273.56      364.02       10.65 o   0.5761E-03
  -8   9  13      285.73      364.66        9.95 o   0.5739E-03
  -7   9  13     1013.24     1021.60       19.54 o   0.1532E-03
  -6   9  13      747.66      772.31       17.39 o   0.2174E-03
  -5   9  13     1235.90     1277.86       22.83 o   0.1147E-03
  -4   9  13      708.06      707.68       18.69 o   0.2330E-03
  -3   9  13      163.42      166.03       11.39 o   0.1126E-02
  -2   9  13      437.57      443.80       15.17 o   0.4029E-03
  -1   9  13      954.39     1046.64       21.27 o   0.1519E-03
   0   9  13      131.65      153.83        8.23 o   0.1359E-02
   1   9  13      947.22     1059.82       18.34 o   0.1535E-03
   2   9  13      518.02      513.44       12.82 o   0.3505E-03
   3   9  13      225.45      217.47        8.18 o   0.9107E-03
   4   9  13      857.58      840.53       16.39 o   0.1930E-03
   5   9  13     1143.79     1212.15       19.08 o   0.1261E-03
   6   9  13      797.13      810.42       17.49 o   0.2044E-03
   7   9  13      985.02     1031.60       19.47 o   0.1537E-03
   8   9  13      220.09      295.57        9.38 o   0.7308E-03
   9   9  13      247.83      172.96       10.83 o   0.9529E-03
  -9  10  13      398.99      297.24       12.36 o   0.5593E-03
  -8  10  13      134.91      142.55        8.23 o   0.1398E-02
  -7  10  13      950.56      990.74       18.92 o   0.1600E-03
  -6  10  13      126.86      122.62        8.32 o   0.1595E-02
  -5  10  13      927.38      976.37       21.86 o   0.1619E-03
  -4  10  13      123.05      113.13       10.05 o   0.1588E-02
  -3  10  13      450.98      431.21       16.48 o   0.4020E-03
  -2  10  13     1703.96     1748.36       32.02 o   0.7315E-04
  -1  10  13     1223.63     1253.36       25.71 o   0.1154E-03
   0  10  13       23.61       37.13        7.22 o   0.5033E-02
   1  10  13     1246.46     1255.11       20.54 o   0.1176E-03
   2  10  13     1968.38     1969.76       24.45 o   0.6347E-04
   3  10  13      461.39      458.07       12.55 o   0.4004E-03
   4  10  13       84.09       83.25        5.82 o   0.2445E-02
   5  10  13      938.71     1022.26       16.46 o   0.1605E-03
   6  10  13       97.08      101.10        6.72 o   0.2049E-02
   7  10  13      990.12     1034.31       18.10 o   0.1527E-03
   8  10  13      129.44      132.40        7.09 o   0.1524E-02
   9  10  13      375.94      276.83       11.91 o   0.6019E-03
  10  10  13     1296.36     1249.00       26.28 o   0.1123E-03
  -9  11  13      127.07      123.72        8.23 o   0.1587E-02
  -8  11  13       60.64       61.89        5.32 o   0.3280E-02
  -7  11  13       68.08       73.66        6.54 o   0.2768E-02
  -6  11  13      100.72      119.88        7.25 o   0.1789E-02
  -5  11  13      682.51      603.12       16.61 o   0.2705E-03
  -4  11  13      433.77      420.89       13.08 o   0.4322E-03
  -3  11  13      135.42      137.01       10.49 o   0.1355E-02
  -2  11  13      255.33      256.86       11.55 o   0.7370E-03
  -1  11  13     1359.38     1347.74       26.60 o   0.1029E-03
   0  11  13       -5.03        0.48        7.85 o   0.1428E-01
   1  11  13     1279.54     1274.65       22.10 o   0.1133E-03
   2  11  13      295.05      286.79       10.68 o   0.6611E-03
   3  11  13      167.53      148.12        7.83 o   0.1287E-02
   4  11  13      460.26      449.45       11.21 o   0.4113E-03
   5  11  13      749.85      646.69       15.67 o   0.2496E-03
   6  11  13      111.62      124.73        7.35 o   0.1684E-02
   7  11  13       54.03       63.03        5.36 o   0.3382E-02
   8  11  13       58.61       58.74        6.02 o   0.3337E-02
   9  11  13      141.25      139.07       12.41 o   0.1270E-02
  -7  12  13      135.95      118.13        7.19 o   0.1607E-02
  -6  12  13      210.75      216.65        9.92 o   0.9078E-03
  -5  12  13      450.15      471.96       13.18 o   0.3901E-03
  -4  12  13       81.92       85.96        6.22 o   0.2379E-02
  -3  12  13       59.37       71.59        6.54 o   0.2943E-02
  -2  12  13      123.82      108.35        8.08 o   0.1736E-02
  -1  12  13       96.84       98.98        8.42 o   0.1976E-02
   0  12  13       74.00       64.34        7.02 o   0.2820E-02
   1  12  13      123.75      130.77        8.43 o   0.1545E-02
   2  12  13      118.23      106.59        7.37 o   0.1816E-02
   3  12  13       69.80       74.52        5.88 o   0.2816E-02
   4  12  13       44.32       57.39        4.92 o   0.3827E-02
   5  12  13      466.12      464.33       12.18 o   0.3937E-03
   6  12  13      200.65      207.05        8.86 o   0.9681E-03
   7  12  13      106.00       86.69        7.20 o   0.2101E-02
  -6  13  13      523.07      479.26       23.19 o   0.3257E-03
  -5  13  13      304.12      294.66       11.32 o   0.6410E-03
  -4  13  13      804.34      769.88       18.84 o   0.2098E-03
  -3  13  13      321.34      323.91       11.81 o   0.5866E-03
  -2  13  13       27.59       28.77        6.07 o   0.6035E-02
  -1  13  13      180.35      184.69        9.45 o   0.1074E-02
   0  13  13      331.07      341.62       13.45 o   0.5409E-03
   1  13  13      204.88      172.80       10.81 o   0.1041E-02
   2  13  13       52.09       44.76        5.65 o   0.4069E-02
   3  13  13      366.79      335.63       11.97 o   0.5453E-03
   4  13  13      732.98      724.45       15.98 o   0.2327E-03
   5  13  13      353.44      350.33       11.53 o   0.5392E-03
   6  13  13      605.47      517.88       34.08 o   0.2489E-03
  -3  14  13      234.22      235.84       15.58 o   0.7332E-03
  -2  14  13      147.48      125.43       12.12 o   0.1333E-02
  -1  14  13      117.98      130.55        8.97 o   0.1551E-02
   0  14  13        3.34        0.50        6.88 o   0.2050E-01
   1  14  13       87.11      108.25        7.76 o   0.1973E-02
   2  14  13      141.84      142.51        9.72 o   0.1345E-02
   3  14  13      259.35      242.80       15.57 o   0.6996E-03
   0   1  14       24.09        0.46        8.10 o   0.9830E-02
   1   1  14      223.09      156.20       13.99 o   0.9796E-03
  -1   2  14     2131.61     2160.13       38.36 o   0.5364E-04
   0   2  14    16790.93    15936.84      109.34 o   0.1886E-05
   1   2  14     2113.68     2136.17       37.14 o   0.5466E-04
   2   2  14      635.36      757.93       22.63 o   0.2226E-03
  -2   3  14     1889.60     1500.99       39.50 o   0.7621E-04
  -1   3  14     3357.88     3303.74       44.36 o   0.2850E-04
   0   3  14     3155.34     2975.68       49.00 o   0.3209E-04
   1   3  14     3403.88     3280.30       45.97 o   0.2839E-04
   2   3  14     2000.35     1624.50       43.29 o   0.6832E-04
   3   3  14     1036.22     1029.05       30.89 o   0.1386E-03
  -3   4  14     2411.73     2473.74       26.78 o   0.4635E-04
  -2   4  14      405.14      428.30       16.41 o   0.4203E-03
  -1   4  14     3416.78     3154.92       47.85 o   0.2927E-04
   0   4  14      251.17      260.35       14.51 o   0.7010E-03
   1   4  14     3399.91     3126.85       48.97 o   0.2950E-04
   2   4  14      391.41      416.35       12.09 o   0.4578E-03
   3   4  14     2612.04     2632.83       28.94 o   0.4178E-04
   4   4  14     1285.01     1320.52       18.21 o   0.1123E-03
  -4   5  14      863.02      919.60       16.67 o   0.1803E-03
  -3   5  14     2060.45     2047.30       23.98 o   0.6021E-04
  -2   5  14       72.44       54.07        6.33 o   0.3246E-02
  -1   5  14      934.73      895.82       17.17 o   0.1777E-03
   0   5  14     1686.92     1695.75       21.95 o   0.7885E-04
   1   5  14      922.11      884.36       15.85 o   0.1819E-03
   2   5  14       69.36       47.01        4.56 o   0.3808E-02
   3   5  14     1894.30     1917.53       20.30 o   0.6723E-04
   4   5  14      958.59     1078.47       16.36 o   0.1519E-03
   5   5  14       34.49       40.94        5.48 o   0.5032E-02
  -5   6  14      102.86      121.39        7.28 o   0.1752E-02
  -4   6  14      599.13      581.39       15.58 o   0.2967E-03
  -3   6  14     1264.23     1293.37       22.09 o   0.1132E-03
  -2   6  14      904.27     1045.94       17.73 o   0.1578E-03
  -1   6  14     1263.52     1306.08       18.73 o   0.1140E-03
   0   6  14     3701.97     3908.46       32.22 o   0.2337E-04
   1   6  14     1204.60     1257.59       18.69 o   0.1202E-03
   2   6  14      967.30     1116.32       16.32 o   0.1466E-03
   3   6  14     1229.33     1254.53       18.00 o   0.1198E-03
   4   6  14      594.68      565.90       12.60 o   0.3114E-03
   5   6  14       73.59      104.78        5.46 o   0.2221E-02
   6   6  14     1204.14     1290.19       19.70 o   0.1169E-03
  -6   7  14      755.78      732.65       16.54 o   0.2274E-03
  -5   7  14      978.49      943.39       19.68 o   0.1647E-03
  -4   7  14     2890.47     3074.37       34.79 o   0.3367E-04
  -3   7  14      545.74      549.69       15.39 o   0.3204E-03
  -2   7  14      234.08      272.10       10.81 o   0.7419E-03
  -1   7  14      391.27      424.46       11.36 o   0.4533E-03
   0   7  14       44.46       75.00        6.33 o   0.3060E-02
   1   7  14      350.36      389.32       11.88 o   0.4979E-03
   2   7  14      238.30      273.73        8.11 o   0.7634E-03
   3   7  14      453.11      449.26       11.64 o   0.4115E-03
   4   7  14     2939.18     3158.69       30.45 o   0.3281E-04
   5   7  14      850.05      828.31       16.30 o   0.1974E-03
   6   7  14      779.36      761.82       15.30 o   0.2199E-03
   7   7  14     1190.59     1234.78       22.78 o   0.1198E-03
  -7   8  14      801.82      748.72       18.67 o   0.2155E-03
  -6   8  14      305.18      281.13       12.09 o   0.6474E-03
  -5   8  14      540.82      509.58       14.53 o   0.3428E-03
  -4   8  14     2272.56     2345.43       33.07 o   0.4934E-04
  -3   8  14     1045.53     1095.54       22.76 o   0.1395E-03
  -2   8  14      524.53      504.46       15.05 o   0.3463E-03
  -1   8  14     1080.17     1002.57       21.48 o   0.1490E-03
   0   8  14        4.35        3.47        7.03 o   0.1524E-01
   1   8  14      999.07      941.75       19.51 o   0.1637E-03
   2   8  14      530.92      512.51       13.16 o   0.3472E-03
   3   8  14     1010.41     1064.43       17.82 o   0.1490E-03
   4   8  14     2228.61     2353.88       26.44 o   0.5059E-04
   5   8  14      502.55      485.75       12.66 o   0.3712E-03
   6   8  14      266.92      255.69        9.47 o   0.7510E-03
   7   8  14      751.19      725.97       17.66 o   0.2281E-03
   8   8  14     1422.91     1512.44       20.99 o   0.9483E-04
  -8   9  14       97.92      100.42        6.67 o   0.2045E-02
  -7   9  14       49.81       41.00        7.27 o   0.4014E-02
  -6   9  14     1167.51     1168.34       21.83 o   0.1281E-03
  -5   9  14      369.31      405.73       12.74 o   0.4684E-03
  -4   9  14      525.87      536.27       14.63 o   0.3331E-03
  -3   9  14     1196.99     1243.42       25.77 o   0.1173E-03
  -2   9  14      335.21      358.23       12.36 o   0.5325E-03
  -1   9  14      477.14      443.93       16.51 o   0.3855E-03
   0   9  14     1196.47     1249.21       23.30 o   0.1185E-03
   1   9  14      452.53      431.12       13.30 o   0.4166E-03
   2   9  14      350.75      358.12       10.41 o   0.5371E-03
   3   9  14     1183.50     1253.75       19.07 o   0.1213E-03
   4   9  14      437.33      433.51       11.37 o   0.4288E-03
   5   9  14      290.51      326.43        9.91 o   0.6127E-03
   6   9  14     1170.92     1208.48       19.68 o   0.1258E-03
   7   9  14       51.49       45.37        6.33 o   0.3958E-02
   8   9  14      118.96      108.55        8.05 o   0.1762E-02
   9   9  14       19.34       20.39        5.80 o   0.8562E-02
  -9  10  14      736.25      752.79       17.19 o   0.2224E-03
  -8  10  14       42.17       54.88        6.11 o   0.3853E-02
  -7  10  14      187.79      172.47        8.82 o   0.1119E-02
  -6  10  14     1043.75     1087.22       20.10 o   0.1429E-03
  -5  10  14     1983.58     1948.32       29.28 o   0.6287E-04
  -4  10  14      205.77      241.31        9.61 o   0.8513E-03
  -3  10  14       41.18       42.94       11.35 o   0.3176E-02
  -2  10  14      315.56      344.12       14.10 o   0.5434E-03
  -1  10  14     1283.72     1335.71       27.38 o   0.1062E-03
   0  10  14      405.20      500.44       13.52 o   0.3876E-03
   1  10  14     1374.70     1377.62       22.79 o   0.1031E-03
   2  10  14      383.89      398.60       11.59 o   0.4752E-03
   3  10  14       97.96       88.06        6.98 o   0.2184E-02
   4  10  14      227.64      259.75        8.94 o   0.7921E-03
   5  10  14     2029.45     1996.78       23.70 o   0.6196E-04
   6  10  14     1079.60     1097.66       18.43 o   0.1411E-03
   7  10  14      203.32      182.36        9.19 o   0.1044E-02
   8  10  14       60.00       66.24        5.43 o   0.3191E-02
   9  10  14      734.23      743.71       17.30 o   0.2245E-03
  10  10  14      409.24      446.49       19.85 o   0.3826E-03
  -8  11  14      449.40      431.69       12.72 o   0.4240E-03
  -7  11  14      159.05      201.99        8.96 o   0.1052E-02
  -6  11  14      131.89      124.49        7.85 o   0.1570E-02
  -5  11  14      112.05      101.23        7.52 o   0.1908E-02
  -4  11  14       65.87       60.27        6.69 o   0.3096E-02
  -3  11  14     1201.73     1209.94       23.74 o   0.1214E-03
  -2  11  14      902.51      979.42       19.69 o   0.1650E-03
  -1  11  14       54.62       74.57        9.41 o   0.2576E-02
   0  11  14      361.47      430.40       14.19 o   0.4461E-03
   1  11  14       65.62       85.71        8.86 o   0.2332E-02
   2  11  14      924.22      988.26       17.78 o   0.1642E-03
   3  11  14     1302.36     1282.07       19.30 o   0.1144E-03
   4  11  14       66.50       58.74        5.36 o   0.3299E-02
   5  11  14      118.60      103.69        6.73 o   0.1882E-02
   6  11  14      172.34      157.25        8.68 o   0.1215E-02
   7  11  14      152.01      207.12        7.81 o   0.1070E-02
   8  11  14      502.93      470.36       14.27 o   0.3765E-03
  -7  12  14      198.61      215.24        8.79 o   0.9445E-03
  -6  12  14       76.97       83.60        6.48 o   0.2473E-02
  -5  12  14      243.27      216.03       10.45 o   0.8507E-03
  -4  12  14       85.33       97.50        6.32 o   0.2190E-02
  -3  12  14      149.88      190.37        7.94 o   0.1142E-02
  -2  12  14       95.11      116.37        7.19 o   0.1856E-02
  -1  12  14      476.46      534.26       12.85 o   0.3519E-03
   0  12  14       -4.65        0.56        5.61 o   0.2481E-01
   1  12  14      469.10      523.85       14.09 o   0.3549E-03
   2  12  14      103.61      137.31        7.54 o   0.1606E-02
   3  12  14      181.37      207.19        7.88 o   0.1018E-02
   4  12  14       63.81       64.14        6.06 o   0.3137E-02
   5  12  14      195.41      162.83        9.40 o   0.1115E-02
   6  12  14       82.56       83.95        6.14 o   0.2442E-02
   7  12  14      238.45      246.38       11.68 o   0.7752E-03
  -5  13  14        1.53        5.75        4.58 o   0.2642E-01
  -4  13  14      192.32      196.60        9.92 o   0.9932E-03
  -3  13  14      103.90      110.92        6.54 o   0.1860E-02
  -2  13  14      320.03      352.91       11.35 o   0.5541E-03
  -1  13  14     1035.14     1061.57       21.97 o   0.1447E-03
   0  13  14        4.34        3.22        6.18 o   0.1874E-01
   1  13  14     1054.72     1046.78       24.03 o   0.1433E-03
   2  13  14      341.51      349.73       12.69 o   0.5362E-03
   3  13  14      172.22      144.34        8.92 o   0.1266E-02
   4  13  14      188.77      188.92        9.32 o   0.1038E-02
   5  13  14        7.70        0.89        5.46 o   0.2283E-01
  -2  14  14      893.49      837.21       35.97 o   0.1602E-03
  -1  14  14      136.74      101.65       10.47 o   0.1621E-02
   0  14  14       -2.85        0.19        6.19 o   0.2553E-01
   1  14  14      124.68      105.36        9.27 o   0.1708E-02
   2  14  14      896.80      846.31       33.54 o   0.1633E-03
   0   1  15     5753.16     5225.50       65.82 o   0.1294E-04
   1   1  15     2146.28     2104.15       44.38 o   0.5330E-04
  -1   2  15      775.76      706.12       25.27 o   0.2127E-03
   0   2  15     6413.88     6132.48       69.79 o   0.1024E-04
   1   2  15      623.83      564.50       22.50 o   0.2764E-03
   2   2  15     3619.63     3656.07       62.69 o   0.2367E-04
  -2   3  15     6130.12     6306.46       72.34 o   0.1013E-04
  -1   3  15     3405.08     3307.16       53.68 o   0.2754E-04
   0   3  15     4419.51     4541.61       59.92 o   0.1742E-04
   1   3  15     3581.34     3392.34       52.21 o   0.2633E-04
   2   3  15     6008.62     6111.46       74.70 o   0.1056E-04
   3   3  15      184.22      181.10        9.30 o   0.1075E-02
  -3   4  15     2554.43     2585.72       26.37 o   0.4332E-04
  -2   4  15       15.52        8.56        4.74 o   0.1432E-01
  -1   4  15      735.88      728.31       15.35 o   0.2327E-03
   0   4  15     8152.73     7778.11       60.35 o   0.6938E-05
   1   4  15      658.60      626.93       14.94 o   0.2728E-03
   2   4  15       11.91        4.47        4.83 o   0.1869E-01
   3   4  15     2597.86     2653.70       25.90 o   0.4193E-04
   4   4  15      332.32      347.15       10.30 o   0.5609E-03
  -4   5  15      839.23      860.30       16.56 o   0.1925E-03
  -3   5  15     2999.77     3037.28       29.82 o   0.3382E-04
  -2   5  15      140.95      107.59        7.38 o   0.1685E-02
  -1   5  15      214.26      208.83        8.22 o   0.9523E-03
   0   5  15     1559.24     1656.52       19.66 o   0.8384E-04
   1   5  15      128.59      124.52        6.21 o   0.1647E-02
   2   5  15      122.83       96.16        6.02 o   0.1957E-02
   3   5  15     2854.93     2939.65       24.66 o   0.3617E-04
   4   5  15      801.32      824.88       15.39 o   0.2042E-03
   5   5  15      128.75      123.15        6.40 o   0.1652E-02
  -5   6  15      182.36      175.08        8.17 o   0.1131E-02
  -4   6  15      159.06      157.71        8.21 o   0.1271E-02
  -3   6  15       84.17       90.43        7.61 o   0.2224E-02
  -2   6  15     1865.88     1894.24       26.05 o   0.6739E-04
  -1   6  15      863.45      915.50       16.13 o   0.1813E-03
   0   6  15     1239.02     1290.82       19.04 o   0.1160E-03
   1   6  15      820.85      878.91       15.57 o   0.1918E-03
   2   6  15     1895.91     1908.18       23.13 o   0.6710E-04
   3   6  15      115.87      141.00        6.47 o   0.1561E-02
   4   6  15      149.24      153.23        6.26 o   0.1373E-02
   5   6  15      239.13      224.87        8.36 o   0.8707E-03
   6   6  15      452.57      492.80       12.77 o   0.3802E-03
  -6   7  15      945.77     1013.80       17.74 o   0.1592E-03
  -5   7  15     1007.92     1018.24       19.03 o   0.1531E-03
  -4   7  15     1100.96     1120.59       22.04 o   0.1353E-03
  -3   7  15     2064.11     2048.35       29.74 o   0.5899E-04
  -2   7  15      169.18      167.20        8.55 o   0.1178E-02
  -1   7  15      736.38      834.00       15.59 o   0.2082E-03
   0   7  15     1927.52     1887.82       26.01 o   0.6655E-04
   1   7  15      792.84      914.09       18.50 o   0.1845E-03
   2   7  15      197.59      204.90        8.12 o   0.9870E-03
   3   7  15     2027.34     2067.37       28.11 o   0.5929E-04
   4   7  15      949.69     1002.50       18.61 o   0.1604E-03
   5   7  15     1006.69     1010.09       17.98 o   0.1551E-03
   6   7  15      906.73      975.07       16.60 o   0.1682E-03
   7   7  15      880.68      925.18       19.02 o   0.1753E-03
  -7   8  15     1838.31     1875.31       25.53 o   0.6874E-04
  -6   8  15      381.12      441.83       12.68 o   0.4366E-03
  -5   8  15      845.46      928.94       18.30 o   0.1784E-03
  -4   8  15     1278.79     1179.49       23.26 o   0.1203E-03
  -3   8  15     1181.49     1238.24       23.69 o   0.1194E-03
  -2   8  15       51.99       56.20        8.82 o   0.3113E-02
  -1   8  15      273.40      317.63       11.79 o   0.6233E-03
   0   8  15      274.94      329.52       10.72 o   0.6151E-03
   1   8  15      274.54      326.84       10.16 o   0.6236E-03
   2   8  15       64.92       67.22        6.10 o   0.2998E-02
   3   8  15     1311.08     1378.41       21.22 o   0.1058E-03
   4   8  15     1198.35     1092.59       19.01 o   0.1346E-03
   5   8  15      729.12      818.13       15.38 o   0.2129E-03
   6   8  15      373.71      431.45       11.05 o   0.4551E-03
   7   8  15     1906.05     1948.57       25.94 o   0.6520E-04
   8   8  15      151.16      193.57        8.20 o   0.1122E-02
  -8   9  15       98.45       87.48        6.53 o   0.2229E-02
  -7   9  15      394.72      419.74       11.41 o   0.4582E-03
  -6   9  15     1043.52      989.52       20.42 o   0.1542E-03
  -5   9  15     1353.10     1387.15       22.24 o   0.1036E-03
  -4   9  15      849.95      855.12       17.52 o   0.1908E-03
  -3   9  15      783.52      814.29       20.29 o   0.2006E-03
  -2   9  15      240.18      236.75       13.07 o   0.7727E-03
  -1   9  15     1393.61     1416.85       26.53 o   0.9837E-04
   0   9  15      251.63      253.72       10.94 o   0.7516E-03
   1   9  15     1278.80     1339.74       22.01 o   0.1094E-03
   2   9  15      294.26      272.71       10.48 o   0.6888E-03
   3   9  15      737.07      717.03       15.58 o   0.2347E-03
   4   9  15      874.18      861.38       16.91 o   0.1884E-03
   5   9  15     1320.82     1334.52       19.76 o   0.1094E-03
   6   9  15      979.17      914.52       18.63 o   0.1703E-03
   7   9  15      416.70      435.60       12.75 o   0.4316E-03
   8   9  15       96.02       73.63        8.02 o   0.2349E-02
   9   9  15     1329.69     1376.73       21.39 o   0.1049E-03
  -9  10  15      207.48      190.29        9.11 o   0.1000E-02
  -8  10  15      384.70      322.41       13.70 o   0.5305E-03
  -7  10  15      157.09      146.68        7.33 o   0.1338E-02
  -6  10  15      249.49      266.74       10.73 o   0.7438E-03
  -5  10  15      634.60      692.31       15.44 o   0.2569E-03
  -4  10  15       27.07       25.37        6.25 o   0.6613E-02
  -3  10  15      568.53      630.91       17.76 o   0.2797E-03
  -2  10  15      810.17      756.96       21.90 o   0.2059E-03
  -1  10  15      487.92      516.50       17.49 o   0.3403E-03
   0  10  15      361.43      362.58       13.04 o   0.5117E-03
   1  10  15      477.23      468.87       14.78 o   0.3788E-03
   2  10  15      846.20      792.93       17.66 o   0.2024E-03
   3  10  15      615.05      639.96       15.65 o   0.2744E-03
   4  10  15       17.95       18.33        5.39 o   0.9363E-02
   5  10  15      540.53      597.12       12.77 o   0.3117E-03
   6  10  15      255.06      266.06        9.25 o   0.7560E-03
   7  10  15      172.05      147.48        8.07 o   0.1276E-02
   8  10  15      380.69      295.15       11.53 o   0.5801E-03
   9  10  15      200.90      187.46        9.37 o   0.1016E-02
  -8  11  15      415.66      489.44       12.26 o   0.3967E-03
  -7  11  15      583.66      612.72       17.48 o   0.2845E-03
  -6  11  15      428.36      415.31       14.16 o   0.4328E-03
  -5  11  15      540.85      581.06       14.29 o   0.3103E-03
  -4  11  15      856.52      818.46       17.96 o   0.1967E-03
  -3  11  15       69.33       60.48        6.60 o   0.3106E-02
  -2  11  15      880.10      840.84       20.61 o   0.1872E-03
  -1  11  15     1218.13     1194.06       25.23 o   0.1205E-03
   0  11  15      146.71      143.89        8.57 o   0.1378E-02
   1  11  15     1137.78     1132.63       22.65 o   0.1313E-03
   2  11  15      891.47      853.58       19.15 o   0.1862E-03
   3  11  15       72.98       53.95        6.18 o   0.3304E-02
   4  11  15      940.75      871.08       15.87 o   0.1828E-03
   5  11  15      646.64      660.68       15.08 o   0.2622E-03
   6  11  15      441.74      411.86       13.12 o   0.4362E-03
   7  11  15      607.97      621.57       16.36 o   0.2805E-03
   8  11  15      429.26      486.52       16.26 o   0.3772E-03
  -7  12  15      489.76      523.21       16.19 o   0.3435E-03
  -6  12  15      180.56      197.35        8.91 o   0.1040E-02
  -5  12  15      227.09      213.47        9.67 o   0.8910E-03
  -4  12  15      301.82      312.99       11.12 o   0.6136E-03
  -3  12  15       52.78       60.74        5.87 o   0.3419E-02
  -2  12  15       81.64       96.55        6.20 o   0.2207E-02
  -1  12  15      320.24      280.86       10.81 o   0.6551E-03
   0  12  15      116.61      101.56        7.38 o   0.1885E-02
   1  12  15      315.67      276.28       11.73 o   0.6561E-03
   2  12  15       92.14       99.58        6.94 o   0.2048E-02
   3  12  15       31.46       48.50        5.72 o   0.4482E-02
   4  12  15      290.21      309.34       11.85 o   0.6205E-03
   5  12  15      260.78      239.01        9.65 o   0.7893E-03
   6  12  15      170.75      188.03        8.69 o   0.1098E-02
   7  12  15      535.13      537.22       25.38 o   0.2904E-03
  -5  13  15      157.80      165.08       15.96 o   0.9989E-03
  -4  13  15       11.13        8.42        4.46 o   0.1658E-01
  -3  13  15      154.45      145.89        7.93 o   0.1344E-02
  -2  13  15       62.35       71.18        5.34 o   0.3042E-02
  -1  13  15       95.53      140.54        6.92 o   0.1633E-02
   0  13  15     1531.34     1435.67       25.91 o   0.9335E-04
   1  13  15       91.77      135.83        7.03 o   0.1687E-02
   2  13  15       73.30       85.80        6.36 o   0.2492E-02
   3  13  15      166.49      166.56        9.36 o   0.1169E-02
   4  13  15        0.91        2.22        4.73 o   0.3529E-01
   5  13  15      136.03      153.92       17.63 o   0.1015E-02
   0  14  15      162.36      230.20       24.47 o   0.6425E-03
   0   0  16    22445.91    22893.81      316.86 o   0.9278E-06
   0   1  16      772.74      719.17       27.16 o   0.2062E-03
   1   1  16       30.82       45.86        8.99 o   0.3857E-02
  -1   2  16      693.69      593.82       28.38 o   0.2387E-03
   0   2  16      513.64      379.84       19.75 o   0.3956E-03
   1   2  16      665.88      585.09       24.73 o   0.2565E-03
   2   2  16     1460.84     1398.67       29.19 o   0.9607E-04
  -2   3  16      464.60      519.14       11.84 o   0.3662E-03
  -1   3  16     1664.88     1637.63       27.66 o   0.8007E-04
   0   3  16      267.93      272.67       11.42 o   0.7048E-03
   1   3  16     1495.36     1457.28       25.22 o   0.9380E-04
   2   3  16      578.40      620.22       13.87 o   0.2909E-03
   3   3  16      122.65      106.61        6.53 o   0.1833E-02
  -3   4  16     1137.63     1110.75       17.06 o   0.1378E-03
  -2   4  16      283.01      257.56        9.61 o   0.7322E-03
  -1   4  16      127.52      120.98        6.67 o   0.1649E-02
   0   4  16      502.27      557.72       12.31 o   0.3366E-03
   1   4  16      102.58      104.94        6.59 o   0.1943E-02
   2   4  16      243.63      214.24        8.71 o   0.8831E-03
   3   4  16     1245.36     1224.59       17.51 o   0.1220E-03
   4   4  16     4147.97     4037.42       36.07 o   0.2120E-04
  -4   5  16      145.81      142.89        8.67 o   0.1359E-02
  -3   5  16     1137.32     1185.27       20.31 o   0.1285E-03
  -2   5  16     2152.46     2212.84       24.72 o   0.5480E-04
  -1   5  16       71.31       73.70        5.37 o   0.2848E-02
   0   5  16       33.21       27.51        4.90 o   0.6647E-02
   1   5  16       56.01       58.89        5.04 o   0.3572E-02
   2   5  16     2004.32     2097.83       22.82 o   0.5986E-04
   3   5  16     1094.74     1157.59       16.23 o   0.1358E-03
   4   5  16      167.73      182.78        7.42 o   0.1135E-02
   5   5  16     1624.71     1683.24       23.60 o   0.8042E-04
  -5   6  16     2339.21     2398.94       29.85 o   0.4808E-04
  -4   6  16      166.92      146.48        9.01 o   0.1276E-02
  -3   6  16     1399.76     1328.68       22.86 o   0.1056E-03
  -2   6  16      754.84      799.79       17.12 o   0.2115E-03
  -1   6  16      265.86      260.73        9.44 o   0.7461E-03
   0   6  16      418.19      355.29       11.66 o   0.4996E-03
   1   6  16      291.32      277.31        9.27 o   0.6944E-03
   2   6  16      726.80      759.62       14.74 o   0.2271E-03
   3   6  16     1452.89     1394.72       21.48 o   0.1003E-03
   4   6  16      193.54      167.53        7.97 o   0.1139E-02
   5   6  16     2311.48     2370.39       26.37 o   0.4938E-04
   6   6  16     2497.62     2582.30       27.86 o   0.4353E-04
  -6   7  16      301.72      313.35       10.20 o   0.6230E-03
  -5   7  16     2058.28     2091.10       26.94 o   0.5865E-04
  -4   7  16       13.69       19.50        8.78 o   0.6491E-02
  -3   7  16     1608.82     1679.49       26.22 o   0.7973E-04
  -2   7  16     1141.81     1190.04       20.69 o   0.1276E-03
  -1   7  16      573.27      592.40       13.98 o   0.3017E-03
   0   7  16       13.65        4.18        6.29 o   0.1408E-01
   1   7  16      629.28      650.95       16.04 o   0.2669E-03
   2   7  16     1359.05     1436.19       22.22 o   0.1004E-03
   3   7  16     1482.29     1602.04       24.53 o   0.8668E-04
   4   7  16       14.81       18.33        6.80 o   0.8238E-02
   5   7  16     2268.90     2246.56       27.43 o   0.5233E-04
   6   7  16      298.91      291.77       10.29 o   0.6557E-03
   7   7  16       -3.54        2.85        6.25 o   0.1929E-01
  -7   8  16      658.20      655.53       15.81 o   0.2611E-03
  -6   8  16      353.74      346.57       11.47 o   0.5436E-03
  -5   8  16       83.12       85.58        7.21 o   0.2324E-02
  -4   8  16     1497.37     1475.35       25.99 o   0.9246E-04
  -3   8  16     1308.36     1324.78       23.50 o   0.1084E-03
  -2   8  16      640.49      674.68       15.98 o   0.2591E-03
  -1   8  16     2173.67     2213.75       31.50 o   0.5334E-04
   0   8  16      237.29      271.56       10.65 o   0.7385E-03
   1   8  16     2045.66     2097.63       29.09 o   0.5811E-04
   2   8  16      667.41      696.94       15.78 o   0.2493E-03
   3   8  16     1351.64     1327.92       20.88 o   0.1081E-03
   4   8  16     1513.30     1496.54       22.19 o   0.9246E-04
   5   8  16       90.26       98.34        7.13 o   0.2084E-02
   6   8  16      366.03      364.10       11.22 o   0.5205E-03
   7   8  16      670.76      660.77       16.06 o   0.2572E-03
   8   8  16       20.13       16.88        5.37 o   0.9483E-02
  -8   9  16     2672.40     2601.42       28.78 o   0.4170E-04
  -7   9  16      988.22      982.58       17.04 o   0.1608E-03
  -6   9  16       35.15       37.02        6.00 o   0.5100E-02
  -5   9  16      147.22      144.87        8.70 o   0.1351E-02
  -4   9  16      455.71      439.96       12.59 o   0.4146E-03
  -3   9  16       52.78       51.32        8.88 o   0.3263E-02
  -2   9  16     1025.17     1061.19       24.84 o   0.1425E-03
  -1   9  16       20.80       29.64        8.42 o   0.5343E-02
   0   9  16       62.33       51.37        7.87 o   0.3307E-02
   1   9  16       12.42       16.39        6.31 o   0.9518E-02
   2   9  16      986.86      987.33       19.19 o   0.1591E-03
   3   9  16       64.73       58.41        6.66 o   0.3212E-02
   4   9  16      502.81      467.11       14.09 o   0.3773E-03
   5   9  16      105.21      103.68        7.56 o   0.1905E-02
   6   9  16       28.32       22.56        5.64 o   0.7178E-02
   7   9  16     1113.89     1042.95       21.24 o   0.1424E-03
   8   9  16     2609.16     2530.70       30.54 o   0.4313E-04
   9   9  16      912.30      833.39       18.49 o   0.1888E-03
  -9  10  16       36.25       50.24        5.13 o   0.4447E-02
  -8  10  16      178.49      168.36       10.42 o   0.1099E-02
  -7  10  16      104.09      127.93        6.49 o   0.1703E-02
  -6  10  16      362.72      360.15       11.30 o   0.5212E-03
  -5  10  16       19.90       31.25        5.77 o   0.6565E-02
  -4  10  16      150.54      164.36        8.23 o   0.1252E-02
  -3  10  16      751.80      823.68       17.77 o   0.2060E-03
  -2  10  16      518.29      592.11       16.91 o   0.3045E-03
  -1  10  16     1492.24     1507.51       27.34 o   0.9042E-04
   0  10  16       -3.63        0.88        8.20 o   0.1433E-01
   1  10  16     1498.04     1491.32       25.96 o   0.9172E-04
   2  10  16      553.14      595.32       14.31 o   0.3040E-03
   3  10  16      676.19      737.28       16.48 o   0.2359E-03
   4  10  16      151.50      172.36        8.42 o   0.1206E-02
   5  10  16       34.62       35.40        5.22 o   0.5538E-02
   6  10  16      255.77      246.76        9.60 o   0.7784E-03
   7  10  16      115.74      117.56        7.02 o   0.1729E-02
   8  10  16      188.10      164.85        8.30 o   0.1144E-02
   9  10  16       49.82       73.74        6.04 o   0.3064E-02
  -8  11  16      312.31      342.03       11.10 o   0.5719E-03
  -7  11  16       64.77       75.30        6.88 o   0.2754E-02
  -6  11  16      166.10      144.20        8.63 o   0.1298E-02
  -5  11  16        4.44       12.93        5.42 o   0.1398E-01
  -4  11  16       53.41       46.90        6.27 o   0.3945E-02
  -3  11  16       42.25       55.46        5.92 o   0.3824E-02
  -2  11  16      757.01      815.15       18.65 o   0.2052E-03
  -1  11  16      137.56      134.21       10.07 o   0.1394E-02
   0  11  16      113.19      113.93        9.94 o   0.1629E-02
   1  11  16       86.05      101.11       10.68 o   0.1836E-02
   2  11  16      729.28      761.09       16.70 o   0.2227E-03
   3  11  16       75.77       90.68        6.16 o   0.2367E-02
   4  11  16       43.93       37.26        5.27 o   0.5021E-02
   5  11  16        7.14       12.40        5.17 o   0.1403E-01
   6  11  16      215.19      167.53        9.04 o   0.1070E-02
   7  11  16       79.14       77.55        7.49 o   0.2491E-02
   8  11  16      314.89      335.59       13.80 o   0.5561E-03
  -6  12  16       47.71       33.40        5.06 o   0.5101E-02
  -5  12  16       80.80       83.37        6.40 o   0.2435E-02
  -4  12  16      485.01      423.06       13.41 o   0.4132E-03
  -3  12  16      126.51      173.97        7.83 o   0.1277E-02
  -2  12  16      189.60      190.00        8.50 o   0.1044E-02
  -1  12  16      124.82      116.06        7.55 o   0.1685E-02
   0  12  16      415.53      386.64       13.10 o   0.4647E-03
   1  12  16      116.91      120.17        8.05 o   0.1663E-02
   2  12  16      187.85      190.97        8.93 o   0.1036E-02
   3  12  16      158.48      192.63        7.97 o   0.1113E-02
   4  12  16      440.33      378.43       15.45 o   0.4500E-03
   5  12  16       76.67       88.95        5.81 o   0.2416E-02
   6  12  16       56.19       41.51        6.20 o   0.4065E-02
  -4  13  16      252.58      261.22       11.44 o   0.7366E-03
  -3  13  16       83.85      113.10        6.21 o   0.2006E-02
  -2  13  16      179.35      193.30        8.38 o   0.1053E-02
  -1  13  16      243.96      224.21       10.09 o   0.8440E-03
   0  13  16        9.40       19.93        4.41 o   0.1083E-01
   1  13  16      286.91      264.91       10.65 o   0.7091E-03
   2  13  16      162.29      184.99        9.14 o   0.1102E-02
   3  13  16       95.51      116.48        7.88 o   0.1815E-02
   4  13  16      217.74      212.55       11.09 o   0.8900E-03
   0   1  17       61.99       43.38        9.52 o   0.3255E-02
   1   1  17     1273.53     1140.25       26.28 o   0.1224E-03
  -1   2  17     3639.05     3572.82       42.18 o   0.2545E-04
   0   2  17     2823.74     2873.01       32.86 o   0.3651E-04
   1   2  17     3409.87     3370.82       36.14 o   0.2824E-04
   2   2  17      373.30      344.97       12.20 o   0.5304E-03
  -2   3  17     2132.91     2040.09       23.26 o   0.5950E-04
  -1   3  17       32.66       57.42        5.28 o   0.4146E-02
   0   3  17      318.97      297.83       10.38 o   0.6293E-03
   1   3  17       29.32       50.02        5.29 o   0.4648E-02
   2   3  17     2237.04     2131.20       23.96 o   0.5574E-04
   3   3  17      345.41      368.61        9.57 o   0.5332E-03
  -3   4  17      848.63      884.84       15.11 o   0.1889E-03
  -2   4  17     4089.23     4267.19       34.69 o   0.2023E-04
  -1   4  17     1038.52     1179.69       15.96 o   0.1367E-03
   0   4  17     3835.29     3607.02       31.58 o   0.2492E-04
   1   4  17     1018.11     1159.37       17.60 o   0.1388E-03
   2   4  17     4170.93     4342.10       34.10 o   0.1967E-04
   3   4  17      869.36      912.68       15.18 o   0.1824E-03
   4   4  17     1009.55     1017.34       17.28 o   0.1551E-03
  -4   5  17     3349.37     3475.05       35.29 o   0.2772E-04
  -3   5  17      207.96      183.62        9.12 o   0.1028E-02
  -2   5  17      868.99      972.49       17.39 o   0.1705E-03
  -1   5  17     1156.23     1148.37       18.29 o   0.1325E-03
   0   5  17     1046.93     1137.02       16.91 o   0.1395E-03
   1   5  17     1148.45     1182.25       17.93 o   0.1299E-03
   2   5  17      877.63     1014.11       15.74 o   0.1655E-03
   3   5  17      193.29      177.29        7.41 o   0.1112E-02
   4   5  17     3086.20     3265.75       29.09 o   0.3112E-04
   5   5  17        6.79       21.38        6.62 o   0.8662E-02
  -5   6  17      986.32     1043.94       20.73 o   0.1500E-03
  -4   6  17     1617.24     1664.44       25.54 o   0.8071E-04
  -3   6  17      653.01      638.09       16.06 o   0.2666E-03
  -2   6  17      506.49      544.24       12.77 o   0.3408E-03
  -1   6  17     1198.26     1279.27       19.64 o   0.1183E-03
   0   6  17      127.35      100.50        8.07 o   0.1781E-02
   1   6  17     1233.20     1339.42       20.15 o   0.1121E-03
   2   6  17      456.10      525.78       11.77 o   0.3657E-03
   3   6  17      642.75      642.51       14.73 o   0.2698E-03
   4   6  17     1660.35     1765.77       23.65 o   0.7621E-04
   5   6  17     1020.56     1119.90       18.21 o   0.1417E-03
   6   6  17        8.12        9.65        6.67 o   0.1189E-01
  -6   7  17       39.36       40.42        6.80 o   0.4485E-02
  -5   7  17     1256.18     1188.10       21.66 o   0.1218E-03
  -4   7  17      825.86      867.41       18.45 o   0.1903E-03
  -3   7  17      590.28      628.34       15.08 o   0.2831E-03
  -2   7  17      546.18      561.60       14.21 o   0.3195E-03
  -1   7  17      539.35      560.26       13.95 o   0.3213E-03
   0   7  17     3536.38     3428.05       35.14 o   0.2731E-04
   1   7  17      511.31      549.57       14.79 o   0.3295E-03
   2   7  17      511.22      526.16       14.23 o   0.3431E-03
   3   7  17      620.95      668.21       15.73 o   0.2639E-03
   4   7  17      835.00      904.13       17.92 o   0.1840E-03
   5   7  17     1240.65     1186.64       21.58 o   0.1226E-03
   6   7  17       30.96       37.86        5.94 o   0.5230E-02
   7   7  17      525.85      535.01       15.21 o   0.3315E-03
  -7   8  17      190.73      173.33        9.02 o   0.1092E-02
  -6   8  17      282.06      276.37       11.35 o   0.6851E-03
  -5   8  17     1083.38     1089.96       19.72 o   0.1412E-03
  -4   8  17      157.93      131.59        9.27 o   0.1372E-02
  -3   8  17     1750.12     1767.01       27.03 o   0.7362E-04
  -2   8  17      395.77      427.04       13.94 o   0.4366E-03
  -1   8  17      496.77      528.55       14.71 o   0.3431E-03
   0   8  17     3314.16     3491.86       38.48 o   0.2749E-04
   1   8  17      453.97      490.16       14.67 o   0.3741E-03
   2   8  17      441.70      454.55       12.98 o   0.4065E-03
   3   8  17     1767.85     1785.40       24.58 o   0.7328E-04
   4   8  17      203.18      168.86        8.97 o   0.1089E-02
   5   8  17     1155.71     1126.80       20.44 o   0.1332E-03
   6   8  17      226.85      208.51        9.17 o   0.9201E-03
   7   8  17      231.98      204.37       10.21 o   0.9003E-03
   8   8  17     1263.46     1268.13       20.73 o   0.1153E-03
  -8   9  17      453.98      442.78       12.72 o   0.4135E-03
  -7   9  17      318.87      323.71       10.11 o   0.5956E-03
  -6   9  17      427.53      419.34       12.26 o   0.4405E-03
  -5   9  17      403.05      407.53       11.72 o   0.4574E-03
  -4   9  17      374.00      436.30       11.25 o   0.4507E-03
  -3   9  17     1571.69     1709.51       26.32 o   0.7947E-04
  -2   9  17      255.32      262.39       12.75 o   0.7164E-03
  -1   9  17      607.90      603.32       17.02 o   0.2835E-03
   0   9  17        4.71        0.16        7.25 o   0.1672E-01
   1   9  17      534.30      507.48       15.35 o   0.3422E-03
   2   9  17      259.66      245.94       11.40 o   0.7610E-03
   3   9  17     1465.12     1547.16       24.86 o   0.9002E-04
   4   9  17      319.96      380.62       11.19 o   0.5244E-03
   5   9  17      429.84      433.88       12.83 o   0.4226E-03
   6   9  17      434.80      419.63       13.21 o   0.4331E-03
   7   9  17      311.79      310.17       11.80 o   0.6049E-03
   8   9  17      396.92      404.77       12.38 o   0.4642E-03
   9   9  17        1.17        2.20        4.20 o   0.4256E-01
  -9  10  17      349.30      297.50       13.71 o   0.5793E-03
  -8  10  17       44.52       47.24        5.45 o   0.4294E-02
  -7  10  17      201.09      154.19        9.32 o   0.1137E-02
  -6  10  17       38.48       40.47        5.05 o   0.4907E-02
  -5  10  17       10.52       14.60        5.88 o   0.1055E-01
  -4  10  17      239.53      264.34        9.06 o   0.7679E-03
  -3  10  17      700.78      710.62       15.17 o   0.2413E-03
  -2  10  17      665.68      715.83       17.61 o   0.2402E-03
  -1  10  17      168.37      155.05        9.90 o   0.1205E-02
   0  10  17       45.79       38.92        8.60 o   0.3978E-02
   1  10  17      246.99      213.95       11.61 o   0.8385E-03
   2  10  17      685.94      730.61       16.91 o   0.2352E-03
   3  10  17      706.95      689.01       16.19 o   0.2443E-03
   4  10  17      227.32      233.30        9.58 o   0.8443E-03
   5  10  17        3.09        2.52        5.15 o   0.2557E-01
   6  10  17       31.22       33.93        5.46 o   0.5623E-02
   7  10  17      212.47      173.96        9.40 o   0.1036E-02
   8  10  17       42.91       51.84        4.80 o   0.4193E-02
   9  10  17      376.73      306.65       16.33 o   0.5296E-03
  -7  11  17        9.77       11.18        5.12 o   0.1389E-01
  -6  11  17       85.11       76.97        7.13 o   0.2486E-02
  -5  11  17       37.97       33.97        5.49 o   0.5420E-02
  -4  11  17      114.50      114.90        7.10 o   0.1758E-02
  -3  11  17     1117.47     1111.21       18.68 o   0.1379E-03
  -2  11  17      152.70      176.23        8.42 o   0.1180E-02
  -1  11  17       52.19       67.41        7.94 o   0.2931E-02
   0  11  17     1210.43     1065.14       24.51 o   0.1330E-03
   1  11  17       62.54       60.73        5.97 o   0.3232E-02
   2  11  17      202.99      235.47        9.44 o   0.8723E-03
   3  11  17     1097.37     1073.11       20.26 o   0.1418E-03
   4  11  17      168.50      158.56        8.00 o   0.1237E-02
   5  11  17       48.86       35.95        5.07 o   0.4951E-02
   6  11  17       57.74       45.32        5.63 o   0.4052E-02
   7  11  17        2.00        6.56        4.48 o   0.2594E-01
  -6  12  17       77.94       53.28        7.14 o   0.3049E-02
  -5  12  17      292.59      356.35       10.56 o   0.5709E-03
  -4  12  17      233.53      229.73        9.29 o   0.8496E-03
  -3  12  17       87.89      100.00        6.52 o   0.2113E-02
  -2  12  17       25.63       36.00        4.26 o   0.6248E-02
  -1  12  17       31.60       41.37        5.00 o   0.5194E-02
   0  12  17       71.76       75.70        5.73 o   0.2712E-02
   1  12  17       35.84       38.51        5.70 o   0.5067E-02
   2  12  17       49.19       59.03        5.91 o   0.3572E-02
   3  12  17       98.35      110.02        6.59 o   0.1917E-02
   4  12  17      224.05      215.98       10.58 o   0.8779E-03
   5  12  17      358.69      388.10       13.37 o   0.4861E-03
   6  12  17       82.45       77.40        9.55 o   0.2226E-02
  -3  13  17      169.33      162.45       10.66 o   0.1149E-02
  -2  13  17      125.79      139.68        7.28 o   0.1493E-02
  -1  13  17      135.24      134.35        7.09 o   0.1498E-02
   0  13  17       31.75       28.27        4.26 o   0.6699E-02
   1  13  17      151.53      158.84        7.61 o   0.1281E-02
   2  13  17      141.79      146.52        9.71 o   0.1319E-02
   3  13  17      224.92      211.07       11.78 o   0.8702E-03
   0   1  18      626.07      823.21       14.97 o   0.2242E-03
   1   1  18       25.40        2.98        5.38 o   0.1348E-01
  -1   2  18     2533.40     2647.33       27.74 o   0.4231E-04
   0   2  18      376.67      418.22       11.96 o   0.4622E-03
   1   2  18     2535.90     2640.92       27.93 o   0.4237E-04
   2   2  18     1033.71      924.86       17.07 o   0.1660E-03
  -2   3  18      576.08      531.87       12.32 o   0.3305E-03
  -1   3  18      916.72      940.83       16.04 o   0.1738E-03
   0   3  18      317.17      341.70        9.52 o   0.5804E-03
   1   3  18      816.47      813.11       15.92 o   0.2046E-03
   2   3  18      617.65      594.93       12.80 o   0.2950E-03
   3   3  18     1295.31     1195.84       19.22 o   0.1210E-03
  -3   4  18       75.19       66.64        6.46 o   0.2872E-02
  -2   4  18      173.16      172.39        7.86 o   0.1164E-02
  -1   4  18      973.27      954.90       15.61 o   0.1678E-03
   0   4  18     1015.72      911.14       17.24 o   0.1702E-03
   1   4  18      968.70      946.91       17.69 o   0.1673E-03
   2   4  18      213.26      213.33        8.44 o   0.9336E-03
   3   4  18       42.37       37.14        5.82 o   0.4925E-02
   4   4  18     2760.07     2814.46       29.14 o   0.3815E-04
  -4   5  18     1635.32     1713.66       26.25 o   0.7790E-04
  -3   5  18      884.66      867.91       17.15 o   0.1860E-03
  -2   5  18     3795.74     3820.49       36.34 o   0.2351E-04
  -1   5  18     1760.18     1771.44       23.50 o   0.7399E-04
   0   5  18     1473.98     1425.81       20.31 o   0.9815E-04
   1   5  18     1588.87     1624.06       21.27 o   0.8440E-04
   2   5  18     3730.02     3853.89       33.65 o   0.2361E-04
   3   5  18      730.75      731.56       14.92 o   0.2325E-03
   4   5  18     1706.96     1835.82       22.36 o   0.7286E-04
   5   5  18      103.63      114.79        7.86 o   0.1779E-02
  -5   6  18     1115.46     1097.99       20.90 o   0.1376E-03
  -4   6  18      656.21      744.08       17.54 o   0.2347E-03
  -3   6  18     1121.26     1265.28       22.58 o   0.1211E-03
  -2   6  18     1059.53     1119.62       19.69 o   0.1385E-03
  -1   6  18      395.45      397.49       11.44 o   0.4731E-03
   0   6  18     2622.09     2705.40       29.81 o   0.4044E-04
   1   6  18      359.53      350.20       11.30 o   0.5359E-03
   2   6  18     1101.44     1168.63       18.86 o   0.1321E-03
   3   6  18      998.31     1153.54       19.93 o   0.1390E-03
   4   6  18      750.83      812.92       16.41 o   0.2102E-03
   5   6  18     1054.56     1042.83       17.92 o   0.1493E-03
   6   6  18      230.78      244.86        9.84 o   0.8123E-03
  -6   7  18     2680.40     2577.34       33.47 o   0.4169E-04
  -5   7  18     2506.34     2439.50       31.37 o   0.4557E-04
  -4   7  18     1939.74     2015.89       26.83 o   0.6230E-04
  -3   7  18     1282.48     1334.46       22.19 o   0.1095E-03
  -2   7  18      638.56      677.07       15.90 o   0.2585E-03
  -1   7  18      933.12      924.64       17.11 o   0.1735E-03
   0   7  18     1088.03     1046.02       19.92 o   0.1452E-03
   1   7  18      800.22      816.04       17.76 o   0.2025E-03
   2   7  18      591.48      677.62       15.34 o   0.2666E-03
   3   7  18     1120.37     1194.68       21.38 o   0.1276E-03
   4   7  18     1861.50     1959.84       26.68 o   0.6518E-04
   5   7  18     2607.74     2553.97       30.11 o   0.4295E-04
   6   7  18     2618.87     2568.64       34.43 o   0.4218E-04
   7   7  18       -0.37        1.74        6.54 o   0.2094E-01
  -7   8  18      796.18      818.60       16.07 o   0.2046E-03
  -6   8  18      888.37      940.53       18.86 o   0.1729E-03
  -5   8  18      767.98      761.98       16.77 o   0.2180E-03
  -4   8  18      818.65      869.78       18.95 o   0.1895E-03
  -3   8  18     1588.63     1634.05       26.48 o   0.8209E-04
  -2   8  18     1335.72     1312.92       22.92 o   0.1086E-03
  -1   8  18      338.49      301.10       13.11 o   0.5916E-03
   0   8  18      523.62      555.44       15.80 o   0.3216E-03
   1   8  18      328.30      276.73       11.39 o   0.6479E-03
   2   8  18     1353.09     1305.86       23.25 o   0.1083E-03
   3   8  18     1719.73     1728.56       25.08 o   0.7588E-04
   4   8  18      864.12      909.79       16.79 o   0.1817E-03
   5   8  18      883.45      873.08       17.44 o   0.1848E-03
   6   8  18      904.73      961.79       20.27 o   0.1671E-03
   7   8  18      721.74      770.71       17.15 o   0.2210E-03
   8   8  18      388.06      376.23       12.27 o   0.4925E-03
  -8   9  18      135.45      169.55        7.06 o   0.1289E-02
  -7   9  18       16.32       21.07        4.51 o   0.9484E-02
  -6   9  18      372.01      345.11       10.83 o   0.5390E-03
  -5   9  18       42.19       46.90        5.14 o   0.4405E-02
  -4   9  18      440.84      448.12       12.04 o   0.4156E-03
  -3   9  18      384.63      382.18       14.85 o   0.4705E-03
  -2   9  18      854.53      872.93       19.83 o   0.1844E-03
  -1   9  18      694.73      652.42       17.54 o   0.2542E-03
   0   9  18     1207.86     1235.03       24.03 o   0.1185E-03
   1   9  18      763.17      705.74       17.60 o   0.2311E-03
   2   9  18      929.06      909.91       21.68 o   0.1705E-03
   3   9  18      347.33      335.59       12.63 o   0.5486E-03
   4   9  18      498.08      482.78       13.93 o   0.3697E-03
   5   9  18       67.71       67.17        6.24 o   0.2951E-02
   6   9  18      391.25      356.55       12.64 o   0.5062E-03
   7   9  18       31.37       28.63        5.63 o   0.6203E-02
   8   9  18      185.58      210.23        8.50 o   0.9853E-03
   9   9  18       80.60       79.78        5.94 o   0.2505E-02
  -8  10  18       54.67       70.87        6.42 o   0.3058E-02
  -7  10  18       40.63       45.36        4.53 o   0.4752E-02
  -6  10  18      127.25      144.15        6.98 o   0.1479E-02
  -5  10  18       17.01       23.94        4.90 o   0.8534E-02
  -4  10  18       -5.79        0.79        5.25 o   0.2630E-01
  -3  10  18       99.00      125.11        7.34 o   0.1719E-02
  -2  10  18       36.62       29.02        7.46 o   0.5193E-02
  -1  10  18      333.11      387.00       12.26 o   0.5059E-03
   0  10  18     3274.99     3417.00       38.20 o   0.2824E-04
   1  10  18      351.10      410.44       12.86 o   0.4732E-03
   2  10  18       40.64       46.31        6.93 o   0.4135E-02
   3  10  18      144.00      148.23        8.21 o   0.1350E-02
   4  10  18        1.49        2.23        5.61 o   0.2657E-01
   5  10  18       10.89       19.82        5.32 o   0.9942E-02
   6  10  18      120.90      127.02        7.35 o   0.1621E-02
   7  10  18       34.96       43.09        5.37 o   0.4915E-02
   8  10  18       54.01       60.85        5.56 o   0.3497E-02
  -7  11  18       99.55      120.87        7.16 o   0.1769E-02
  -6  11  18       80.30      105.30        6.14 o   0.2097E-02
  -5  11  18      132.45      162.73        8.10 o   0.1313E-02
  -4  11  18      244.25      274.01        9.46 o   0.7398E-03
  -3  11  18      758.71      755.08       15.75 o   0.2222E-03
  -2  11  18      117.02      112.91        7.14 o   0.1759E-02
  -1  11  18      310.20      302.84       10.69 o   0.6296E-03
   0  11  18      465.11      469.10       13.66 o   0.3887E-03
   1  11  18      314.30      296.25       11.00 o   0.6333E-03
   2  11  18       89.06       87.79        7.04 o   0.2246E-02
   3  11  18      929.27      870.73       19.09 o   0.1795E-03
   4  11  18      234.85      245.89        9.12 o   0.8121E-03
   5  11  18      174.04      178.05        7.60 o   0.1148E-02
   6  11  18      124.81      139.29        7.08 o   0.1499E-02
   7  11  18       87.06       97.62        6.52 o   0.2156E-02
  -5  12  18      112.80      110.45        7.34 o   0.1790E-02
  -4  12  18      151.38      185.94        7.88 o   0.1155E-02
  -3  12  18      182.43      161.83        8.19 o   0.1182E-02
  -2  12  18      855.34      822.84       16.93 o   0.1972E-03
  -1  12  18       13.84       15.48        4.51 o   0.1169E-01
   0  12  18       16.99       24.93        4.52 o   0.8520E-02
   1  12  18       14.41       15.16        4.70 o   0.1149E-01
   2  12  18      810.36      784.30       16.81 o   0.2093E-03
   3  12  18      203.35      174.43        8.83 o   0.1072E-02
   4  12  18      132.48      160.95        8.73 o   0.1301E-02
   5  12  18       95.83       93.98        8.05 o   0.2031E-02
  -2  13  18      210.48      217.82       15.01 o   0.8129E-03
  -1  13  18        6.39        8.35        5.39 o   0.1620E-01
   0  13  18       91.86      103.83        6.38 o   0.2048E-02
   1  13  18       -0.49        1.97        4.89 o   0.3401E-01
   2  13  18      222.81      231.40       12.70 o   0.8110E-03
   0   1  19       73.45       86.20        5.45 o   0.2545E-02
   1   1  19     1432.89     1415.17       21.36 o   0.9942E-04
  -1   2  19      527.71      457.79       12.60 o   0.3776E-03
   0   2  19     4271.87     4309.68       36.64 o   0.1954E-04
   1   2  19      567.26      502.00       12.61 o   0.3440E-03
   2   2  19      109.55       71.70        6.48 o   0.2405E-02
  -2   3  19      297.12      340.46        9.34 o   0.5951E-03
  -1   3  19      157.07      155.58        7.42 o   0.1307E-02
   0   3  19       43.32       28.51        5.37 o   0.5586E-02
   1   3  19      124.71      134.83        6.98 o   0.1559E-02
   2   3  19      290.25      329.65        9.78 o   0.6114E-03
   3   3  19       21.42       28.13        4.90 o   0.7337E-02
  -3   4  19     1788.24     1838.71       24.33 o   0.7088E-04
  -2   4  19     1266.26     1238.36       20.00 o   0.1184E-03
  -1   4  19      572.03      595.45       13.15 o   0.3018E-03
   0   4  19       35.46       42.15        4.82 o   0.5127E-02
   1   4  19      526.07      552.82       13.45 o   0.3280E-03
   2   4  19     1248.95     1228.26       19.78 o   0.1201E-03
   3   4  19     1918.70     1985.55       24.86 o   0.6387E-04
   4   4  19     2429.78     2532.13       28.72 o   0.4492E-04
  -4   5  19      104.90      126.59        8.61 o   0.1617E-02
  -3   5  19       31.46       39.35        6.53 o   0.4891E-02
  -2   5  19      151.25      178.60        9.30 o   0.1156E-02
  -1   5  19      604.11      655.75       13.84 o   0.2750E-03
   0   5  19        5.59        9.39        4.94 o   0.1645E-01
   1   5  19      503.97      574.64       13.02 o   0.3267E-03
   2   5  19      161.13      177.95        8.97 o   0.1144E-02
   3   5  19       40.71       35.76        5.42 o   0.5150E-02
   4   5  19      130.00      142.68        7.56 o   0.1444E-02
   5   5  19      501.48      506.68       13.79 o   0.3575E-03
  -5   6  19     1528.48     1592.48       24.18 o   0.8627E-04
  -4   6  19      286.13      258.05       11.77 o   0.7043E-03
  -3   6  19     1257.02     1260.89       25.29 o   0.1139E-03
  -2   6  19      584.48      587.90       14.89 o   0.2990E-03
  -1   6  19     1973.68     2000.88       25.86 o   0.6244E-04
   0   6  19     1129.68     1274.60       19.43 o   0.1214E-03
   1   6  19     2070.86     2127.36       26.23 o   0.5763E-04
   2   6  19      494.34      516.06       13.40 o   0.3546E-03
   3   6  19     1102.70     1152.70       21.35 o   0.1322E-03
   4   6  19      220.30      200.83        8.98 o   0.9492E-03
   5   6  19     1451.99     1544.89       22.04 o   0.9138E-04
   6   6  19       23.43       13.14        6.18 o   0.9150E-02
  -6   7  19      702.39      748.33       15.91 o   0.2309E-03
  -5   7  19      533.01      568.30       16.11 o   0.3140E-03
  -4   7  19     1303.64     1358.42       24.43 o   0.1060E-03
  -3   7  19      251.37      221.69       10.75 o   0.8323E-03
  -2   7  19      599.35      633.56       14.12 o   0.2828E-03
  -1   7  19     1442.64     1484.29       21.28 o   0.9522E-04
   0   7  19     1060.01     1177.28       19.50 o   0.1333E-03
   1   7  19     1408.30     1455.25       23.47 o   0.9697E-04
   2   7  19      627.43      672.08       15.30 o   0.2632E-03
   3   7  19      243.04      219.17        9.57 o   0.8660E-03
   4   7  19     1315.84     1376.90       22.29 o   0.1055E-03
   5   7  19      429.89      465.89       12.78 o   0.4050E-03
   6   7  19      628.64      668.57       16.78 o   0.2605E-03
   7   7  19      219.66      259.00        9.54 o   0.7958E-03
  -7   8  19       35.14       40.86        5.40 o   0.5026E-02
  -6   8  19      641.58      609.73       16.31 o   0.2769E-03
  -5   8  19      144.31      135.37        7.58 o   0.1452E-02
  -4   8  19      737.11      740.63       17.09 o   0.2269E-03
  -3   8  19       35.32       23.79        8.42 o   0.5231E-02
  -2   8  19       73.73       73.54        8.43 o   0.2492E-02
  -1   8  19       56.44       67.85        7.49 o   0.2941E-02
   0   8  19     1662.53     1767.65       24.78 o   0.7568E-04
   1   8  19       42.21       43.16        6.45 o   0.4348E-02
   2   8  19      100.04       96.84        8.48 o   0.1943E-02
   3   8  19       29.71       33.61        6.15 o   0.5583E-02
   4   8  19      806.75      792.55       16.00 o   0.2096E-03
   5   8  19      157.79      133.71        7.74 o   0.1414E-02
   6   8  19      577.80      549.00       14.52 o   0.3160E-03
   7   8  19       42.83       49.15        5.52 o   0.4233E-02
   8   8  19       94.88      107.74        6.89 o   0.1947E-02
  -8   9  19      328.03      339.61       10.90 o   0.5705E-03
  -7   9  19      118.59      142.07        6.40 o   0.1545E-02
  -6   9  19       55.12       73.16        5.81 o   0.3016E-02
  -5   9  19      258.07      255.51        9.52 o   0.7614E-03
  -4   9  19       76.91       99.17        6.24 o   0.2219E-02
  -3   9  19      287.23      313.94       11.06 o   0.6262E-03
  -2   9  19      175.43      198.65       10.32 o   0.1006E-02
  -1   9  19      467.44      499.88       14.97 o   0.3645E-03
   0   9  19     1722.08     1723.25       25.65 o   0.7606E-04
   1   9  19      524.16      540.24       15.33 o   0.3298E-03
   2   9  19      225.65      260.78       11.30 o   0.7631E-03
   3   9  19      310.70      335.98       11.05 o   0.5820E-03
   4   9  19       76.76       99.30        6.16 o   0.2225E-02
   5   9  19      283.70      268.58       10.00 o   0.7074E-03
   6   9  19       51.82       59.94        5.98 o   0.3458E-02
   7   9  19      148.32      170.23        7.62 o   0.1246E-02
   8   9  19      266.11      285.04        9.37 o   0.7058E-03
   9   9  19       63.21       47.79        6.80 o   0.3612E-02
  -8  10  19      341.46      311.06       12.71 o   0.5758E-03
  -7  10  19      252.72      249.28        9.55 o   0.7843E-03
  -6  10  19       22.12       11.98        4.62 o   0.1121E-01
  -5  10  19       32.12       49.82        5.04 o   0.4545E-02
  -4  10  19      445.76      473.22       12.05 o   0.3974E-03
  -3  10  19      858.30      876.25       16.21 o   0.1884E-03
  -2  10  19       66.10       67.32        8.39 o   0.2721E-02
  -1  10  19       54.70       51.38        7.95 o   0.3398E-02
   0  10  19      164.19      203.87       11.21 o   0.9885E-03
   1  10  19       48.07       43.52        9.88 o   0.3388E-02
   2  10  19       85.40       82.14        7.61 o   0.2327E-02
   3  10  19      827.15      832.90       18.38 o   0.1961E-03
   4  10  19      366.14      369.48       11.21 o   0.5135E-03
   5  10  19       33.68       40.93        4.76 o   0.5183E-02
   6  10  19       20.69       14.31        5.78 o   0.9396E-02
   7  10  19      289.54      254.44       11.14 o   0.7201E-03
   8  10  19      340.32      298.00       13.79 o   0.5827E-03
  -6  11  19       67.65       72.89        6.12 o   0.2853E-02
  -5  11  19      618.75      631.96       14.95 o   0.2763E-03
  -4  11  19      182.15      178.58        8.61 o   0.1104E-02
  -3  11  19      138.76      171.29        7.47 o   0.1257E-02
  -2  11  19      184.68      242.39        7.47 o   0.9029E-03
  -1  11  19      296.18      315.07       10.69 o   0.6211E-03
   0  11  19      221.79      232.33        9.52 o   0.8506E-03
   1  11  19      262.69      295.88       10.33 o   0.6783E-03
   2  11  19      190.13      238.93        8.29 o   0.8946E-03
   3  11  19      153.48      165.50        8.42 o   0.1226E-02
   4  11  19      207.71      206.88        8.75 o   0.9572E-03
   5  11  19      665.18      629.81       15.92 o   0.2673E-03
   6  11  19       60.35       77.68        6.02 o   0.2835E-02
  -5  12  19      122.90      104.85       12.28 o   0.1530E-02
  -4  12  19       63.65       78.08        5.36 o   0.2813E-02
  -3  12  19      729.88      713.36       14.73 o   0.2378E-03
  -2  12  19       37.57       54.19        4.30 o   0.4315E-02
  -1  12  19      127.17      125.65        6.57 o   0.1630E-02
   0  12  19       -2.14        2.40        3.96 o   0.3921E-01
   1  12  19      162.32      149.97        7.39 o   0.1317E-02
   2  12  19       30.43       38.95        4.34 o   0.5676E-02
   3  12  19      747.95      702.53       16.39 o   0.2353E-03
   4  12  19       68.42       78.75        7.32 o   0.2567E-02
   5  12  19      114.63      104.86       14.32 o   0.1439E-02
   0   0  20      134.25       77.74       13.12 o   0.1638E-02
   0   1  20       28.36       18.83        5.68 o   0.7779E-02
   1   1  20       46.62       21.76        5.87 o   0.5976E-02
  -1   2  20     1184.16     1094.05       20.42 o   0.1349E-03
   0   2  20       60.71       46.32        5.47 o   0.3919E-02
   1   2  20     1125.35     1059.51       19.69 o   0.1420E-03
   2   2  20     3071.88     2989.55       31.03 o   0.3387E-04
  -2   3  20     2246.97     2361.57       27.10 o   0.5023E-04
  -1   3  20      223.78      236.60        9.23 o   0.8483E-03
   0   3  20     1493.98     1516.02       21.79 o   0.9223E-04
   1   3  20      194.59      203.78        8.30 o   0.9968E-03
   2   3  20     2266.83     2382.71       27.35 o   0.4956E-04
   3   3  20      436.23      449.80       11.76 o   0.4157E-03
  -3   4  20       14.28       13.02        6.35 o   0.1006E-01
  -2   4  20      588.11      579.96       14.48 o   0.3023E-03
  -1   4  20     1407.03     1444.11       22.30 o   0.9810E-04
   0   4  20      605.77      573.11       13.14 o   0.3043E-03
   1   4  20     1231.09     1268.69       21.22 o   0.1165E-03
   2   4  20      700.58      692.88       16.31 o   0.2441E-03
   3   4  20        4.90        1.58        5.88 o   0.2147E-01
   4   4  20     6597.01     6432.77       47.75 o   0.9803E-05
  -4   5  20      539.12      589.59       15.32 o   0.3060E-03
  -3   5  20     1489.65     1586.21       25.00 o   0.8761E-04
  -2   5  20     3216.52     3069.50       35.42 o   0.3189E-04
  -1   5  20      220.78      221.36        8.24 o   0.9044E-03
   0   5  20     2341.92     2396.07       26.53 o   0.4875E-04
   1   5  20      233.11      235.89        9.47 o   0.8347E-03
   2   5  20     3102.84     3093.41       34.60 o   0.3229E-04
   3   5  20     1418.60     1518.36       22.05 o   0.9415E-04
   4   5  20      585.60      621.06       14.01 o   0.2890E-03
   5   5  20     1807.20     1923.66       24.58 o   0.6762E-04
  -5   6  20     1602.52     1583.17       25.42 o   0.8460E-04
  -4   6  20       45.18       70.07        8.19 o   0.2952E-02
  -3   6  20     2425.89     2285.78       32.81 o   0.4905E-04
  -2   6  20      326.01      348.49       11.80 o   0.5521E-03
  -1   6  20      121.82      142.92        7.29 o   0.1503E-02
   0   6  20       26.26       22.36        5.58 o   0.7456E-02
   1   6  20      121.55      143.13        7.88 o   0.1482E-02
   2   6  20      318.99      337.32       11.30 o   0.5725E-03
   3   6  20     2533.88     2390.86       28.46 o   0.4664E-04
   4   6  20       58.03       93.46        5.74 o   0.2530E-02
   5   6  20     1419.98     1469.11       21.95 o   0.9657E-04
   6   6  20     1852.34     1853.45       27.43 o   0.6838E-04
  -6   7  20      144.55      146.71        8.87 o   0.1343E-02
  -5   7  20      606.61      600.36       15.18 o   0.2900E-03
  -4   7  20      114.69      111.36        9.67 o   0.1672E-02
  -3   7  20      426.88      402.81       12.75 o   0.4478E-03
  -2   7  20      269.97      246.75       10.56 o   0.7537E-03
  -1   7  20     2642.62     2678.93       27.56 o   0.4099E-04
   0   7  20     4620.40     4758.68       37.03 o   0.1678E-04
   1   7  20     2804.32     2843.77       31.10 o   0.3725E-04
   2   7  20      240.74      213.35        9.92 o   0.8705E-03
   3   7  20      362.18      354.80       11.71 o   0.5246E-03
   4   7  20      107.59      105.65        7.63 o   0.1873E-02
   5   7  20      517.74      519.39       13.74 o   0.3464E-03
   6   7  20      210.30      201.78        9.78 o   0.9523E-03
   7   7  20      659.59      576.48       15.74 o   0.2872E-03
  -7   8  20      114.20      127.25        6.77 o   0.1659E-02
  -6   8  20       55.43       58.85        5.90 o   0.3469E-02
  -5   8  20      268.21      294.43        9.82 o   0.6816E-03
  -4   8  20      120.94      152.62        8.08 o   0.1398E-02
  -3   8  20       99.98       98.44        7.63 o   0.1987E-02
  -2   8  20     2349.31     2366.22       28.62 o   0.4888E-04
  -1   8  20     1539.50     1605.38       23.61 o   0.8579E-04
   0   8  20     2962.62     3240.28       31.36 o   0.3179E-04
   1   8  20     1524.85     1580.66       23.80 o   0.8727E-04
   2   8  20     2317.60     2275.08       31.70 o   0.5058E-04
   3   8  20      114.12      112.28        7.36 o   0.1771E-02
   4   8  20      138.61      154.52        7.92 o   0.1338E-02
   5   8  20      257.05      286.38        8.90 o   0.7133E-03
   6   8  20       35.57       47.35        5.42 o   0.4568E-02
   7   8  20      116.78      130.11        7.07 o   0.1613E-02
   8   8  20      303.75      247.24       10.33 o   0.7280E-03
  -8   9  20      481.84      430.72       12.27 o   0.4106E-03
  -7   9  20       30.78       33.56        4.48 o   0.6183E-02
  -6   9  20       79.50       88.34        6.17 o   0.2382E-02
  -5   9  20      240.91      246.22        9.23 o   0.8072E-03
  -4   9  20      112.05      114.32        6.74 o   0.1789E-02
  -3   9  20      438.57      412.53       13.53 o   0.4353E-03
  -2   9  20      571.33      526.75       16.64 o   0.3202E-03
  -1   9  20      458.88      405.94       15.20 o   0.4218E-03
   0   9  20       22.84       40.46        8.40 o   0.4544E-02
   1   9  20      490.65      428.60       14.13 o   0.4017E-03
   2   9  20      611.92      555.13       17.29 o   0.2988E-03
   3   9  20      423.96      388.99       13.41 o   0.4594E-03
   4   9  20      133.11      128.52        7.59 o   0.1540E-02
   5   9  20      295.21      284.05       10.63 o   0.6700E-03
   6   9  20      137.51      138.13        7.67 o   0.1454E-02
   7   9  20       32.88       25.97        4.84 o   0.6850E-02
   8   9  20      469.75      416.60       12.07 o   0.4252E-03
  -7  10  20      119.06      113.62        6.78 o   0.1761E-02
  -6  10  20       81.53       80.03        5.90 o   0.2549E-02
  -5  10  20      256.64      296.19        9.35 o   0.6899E-03
  -4  10  20       36.19       53.37        4.99 o   0.4275E-02
  -3  10  20      214.55      235.39        8.79 o   0.8666E-03
  -2  10  20      526.27      588.88       13.92 o   0.3124E-03
  -1  10  20      256.13      307.66       11.19 o   0.6544E-03
   0  10  20      351.58      343.70       13.28 o   0.5331E-03
   1  10  20      270.65      320.42       11.28 o   0.6244E-03
   2  10  20      573.94      628.82       14.17 o   0.2876E-03
   3  10  20      177.54      190.80        8.78 o   0.1061E-02
   4  10  20       22.20       37.25        5.36 o   0.5910E-02
   5  10  20      249.39      268.31        9.86 o   0.7413E-03
   6  10  20      116.61       94.85        7.21 o   0.1964E-02
   7  10  20      106.85      112.93        5.80 o   0.1874E-02
  -6  11  20      103.60      122.80        7.32 o   0.1731E-02
  -5  11  20       82.60       91.49        6.34 o   0.2298E-02
  -4  11  20       11.38       12.22        4.20 o   0.1432E-01
  -3  11  20      339.48      380.30       10.15 o   0.5233E-03
  -2  11  20      319.37      338.16       10.18 o   0.5799E-03
  -1  11  20      156.12      189.16        8.14 o   0.1127E-02
   0  11  20     1020.05      932.45       18.85 o   0.1648E-03
   1  11  20      134.25      174.33        7.80 o   0.1253E-02
   2  11  20      361.94      371.21       11.01 o   0.5151E-03
   3  11  20      341.62      338.33       10.88 o   0.5630E-03
   4  11  20       23.17       23.18        4.67 o   0.8127E-02
   5  11  20       90.69       94.21        6.57 o   0.2179E-02
   6  11  20      109.70      123.25        9.04 o   0.1621E-02
  -4  12  20       45.84       51.32        5.23 o   0.4080E-02
  -3  12  20      636.99      646.18       17.31 o   0.2648E-03
  -2  12  20       46.69       39.83        4.58 o   0.4848E-02
  -1  12  20      107.74      136.37        6.56 o   0.1612E-02
   0  12  20      677.91      764.98       14.69 o   0.2315E-03
   1  12  20      131.07      129.05        6.31 o   0.1584E-02
   2  12  20       42.86       33.11        5.41 o   0.5308E-02
   3  12  20      733.55      688.99       17.96 o   0.2381E-03
   4  12  20       63.98       57.58        8.48 o   0.2976E-02
   0   1  21      156.04      132.06        8.32 o   0.1406E-02
   1   1  21       22.62       32.41        6.04 o   0.6217E-02
  -1   2  21     2123.25     2154.98       27.67 o   0.5595E-04
   0   2  21       51.88       59.15        5.79 o   0.3456E-02
   1   2  21     2169.17     2172.17       27.75 o   0.5497E-04
   2   2  21     1580.72     1747.45       22.73 o   0.7913E-04
  -2   3  21      629.72      649.38       15.21 o   0.2686E-03
  -1   3  21     1755.25     1848.83       25.19 o   0.7106E-04
   0   3  21      135.22      123.32        7.23 o   0.1569E-02
   1   3  21     1730.04     1822.33       26.37 o   0.7212E-04
   2   3  21      567.76      567.72       14.53 o   0.3104E-03
   3   3  21      347.51      325.04       10.81 o   0.5723E-03
  -3   4  21      669.92      720.99       16.77 o   0.2399E-03
  -2   4  21     1596.06     1613.76       22.98 o   0.8437E-04
  -1   4  21     1356.80     1404.50       22.56 o   0.1023E-03
   0   4  21       20.90       20.53        5.22 o   0.8332E-02
   1   4  21     1221.13     1283.72       21.70 o   0.1159E-03
   2   4  21     1626.21     1655.55       24.82 o   0.8122E-04
   3   4  21      748.58      809.30       17.02 o   0.2100E-03
   4   4  21     1724.76     1574.60       26.23 o   0.8210E-04
  -4   5  21      147.75      136.45        9.21 o   0.1379E-02
  -3   5  21      490.04      517.53       14.36 o   0.3515E-03
  -2   5  21     1984.70     1990.99       27.89 o   0.6208E-04
  -1   5  21       41.14       46.08        5.47 o   0.4483E-02
   0   5  21       10.10        9.69        5.93 o   0.1303E-01
   1   5  21       22.51       26.81        6.32 o   0.6712E-02
   2   5  21     1942.32     1926.23       29.07 o   0.6432E-04
   3   5  21      464.83      482.97       12.88 o   0.3822E-03
   4   5  21      215.76      190.10        8.82 o   0.9954E-03
   5   5  21     2273.11     2254.33       28.00 o   0.5187E-04
  -5   6  21      812.88      785.62       17.05 o   0.2079E-03
  -4   6  21      629.69      623.83       16.33 o   0.2759E-03
  -3   6  21      227.99      203.90       10.70 o   0.9041E-03
  -2   6  21      171.36      175.82        8.72 o   0.1135E-02
  -1   6  21      218.63      227.53       10.20 o   0.8636E-03
   0   6  21     1203.47     1266.63       18.79 o   0.1196E-03
   1   6  21      206.55      220.97        9.09 o   0.9145E-03
   2   6  21      192.05      188.24        9.18 o   0.1037E-02
   3   6  21      188.08      163.69        9.02 o   0.1144E-02
   4   6  21      620.57      620.15       14.69 o   0.2826E-03
   5   6  21      732.19      709.22       15.22 o   0.2373E-03
   6   6  21     2585.91     2624.09       30.27 o   0.4192E-04
  -6   7  21       55.25       64.03        6.00 o   0.3263E-02
  -5   7  21      198.26      183.12        9.23 o   0.1043E-02
  -4   7  21      475.61      452.02       13.74 o   0.3959E-03
  -3   7  21      382.96      432.02       13.12 o   0.4416E-03
  -2   7  21     1594.45     1603.64       25.33 o   0.8371E-04
  -1   7  21      300.78      295.78       10.73 o   0.6458E-03
   0   7  21      113.70       74.92        8.28 o   0.2165E-02
   1   7  21      307.47      303.02       10.20 o   0.6348E-03
   2   7  21     1583.96     1582.95       26.80 o   0.8436E-04
   3   7  21      319.65      359.04       11.47 o   0.5458E-03
   4   7  21      499.70      487.49       13.17 o   0.3707E-03
   5   7  21      197.76      190.40        8.23 o   0.1036E-02
   6   7  21       51.36       62.85        5.79 o   0.3394E-02
   7   7  21      324.16      297.74       10.77 o   0.6265E-03
  -7   8  21       20.55       11.25        4.20 o   0.1250E-01
  -6   8  21      722.13      671.68       16.30 o   0.2468E-03
  -5   8  21      128.83      137.40        7.13 o   0.1512E-02
  -4   8  21      434.68      444.89       12.59 o   0.4168E-03
  -3   8  21      159.85      176.02        9.73 o   0.1130E-02
  -2   8  21      372.33      398.47       12.22 o   0.4781E-03
  -1   8  21     1396.44     1489.03       23.04 o   0.9574E-04
   0   8  21      624.38      535.90       16.21 o   0.3071E-03
   1   8  21     1335.79     1434.24       21.15 o   0.1016E-03
   2   8  21      327.58      349.96       11.23 o   0.5538E-03
   3   8  21      182.51      194.47        8.91 o   0.1033E-02
   4   8  21      425.08      428.81       12.10 o   0.4336E-03
   5   8  21       96.89      111.54        6.91 o   0.1899E-02
   6   8  21      761.44      700.85       16.22 o   0.2343E-03
   7   8  21       29.73       11.96        4.99 o   0.9740E-02
   8   8  21       24.96       30.14        4.44 o   0.6901E-02
  -8   9  21       59.56       66.22        4.92 o   0.3259E-02
  -7   9  21      322.92      316.49       10.11 o   0.6047E-03
  -6   9  21       67.68       56.21        5.50 o   0.3388E-02
  -5   9  21       64.21       81.89        5.74 o   0.2684E-02
  -4   9  21      199.63      203.09        8.10 o   0.9949E-03
  -3   9  21      467.16      476.88       14.54 o   0.3790E-03
  -2   9  21      930.74      946.87       20.96 o   0.1665E-03
  -1   9  21       11.46        5.95        6.73 o   0.1264E-01
   0   9  21      284.00      310.47       10.79 o   0.6343E-03
   1   9  21       18.92        3.87        8.45 o   0.9087E-02
   2   9  21      960.22      931.10       19.63 o   0.1681E-03
   3   9  21      430.48      396.60       13.29 o   0.4503E-03
   4   9  21      225.80      224.44        8.78 o   0.8831E-03
   5   9  21       86.24       90.72        6.74 o   0.2244E-02
   6   9  21       66.92       60.67        5.86 o   0.3210E-02
   7   9  21      312.30      296.59       11.26 o   0.6300E-03
   8   9  21       59.06       74.30        5.18 o   0.3002E-02
  -7  10  21       48.76       56.78        5.61 o   0.3721E-02
  -6  10  21        0.05        7.15        3.87 o   0.2818E-01
  -5  10  21      243.72      260.46        9.38 o   0.7692E-03
  -4  10  21       78.48       87.12        5.75 o   0.2444E-02
  -3  10  21      189.07      211.52        8.31 o   0.9783E-03
  -2  10  21      209.28      259.61        8.71 o   0.8173E-03
  -1  10  21      102.54      111.45        6.86 o   0.1864E-02
   0  10  21       50.69       36.74        6.32 o   0.4519E-02
   1  10  21      123.69      135.53        8.11 o   0.1505E-02
   2  10  21      185.35      246.64        8.70 o   0.8784E-03
   3  10  21      178.91      190.93        8.32 o   0.1067E-02
   4  10  21      101.09       96.42        6.64 o   0.2067E-02
   5  10  21      287.08      273.78       10.57 o   0.6918E-03
   6  10  21        6.34        9.58        4.41 o   0.1781E-01
   7  10  21       75.68       68.53        7.07 o   0.2752E-02
  -5  11  21      348.33      404.19       11.35 o   0.4886E-03
  -4  11  21      380.68      414.34       11.16 o   0.4670E-03
  -3  11  21       70.30       66.66        5.07 o   0.3055E-02
  -2  11  21       87.58       85.87        5.74 o   0.2396E-02
  -1  11  21      541.38      563.10       14.18 o   0.3204E-03
   0  11  21      528.25      472.11       15.13 o   0.3619E-03
   1  11  21      538.40      549.06       13.85 o   0.3281E-03
   2  11  21      104.72      106.02        6.30 o   0.1950E-02
   3  11  21       97.01       72.91        6.04 o   0.2513E-02
   4  11  21      339.66      367.97       12.04 o   0.5231E-03
   5  11  21      395.44      418.96       14.16 o   0.4418E-03
  -3  12  21       12.15        5.50        6.41 o   0.1341E-01
  -2  12  21      246.82      247.03       11.51 o   0.7668E-03
  -1  12  21       13.93        7.77        4.23 o   0.1647E-01
   0  12  21       71.47       64.44        5.64 o   0.3057E-02
   1  12  21       19.67       13.01        4.40 o   0.1164E-01
   2  12  21      198.94      199.70        9.01 o   0.9887E-03
   3  12  21       10.13        0.75        8.33 o   0.1159E-01
   0   1  22      180.59      197.44        9.24 o   0.1019E-02
   1   1  22       73.02       76.03        6.86 o   0.2630E-02
  -1   2  22      945.24      996.09       18.93 o   0.1608E-03
   0   2  22      482.60      513.90       14.32 o   0.3562E-03
   1   2  22      757.30      815.40       18.22 o   0.2063E-03
   2   2  22     1183.59     1169.31       20.23 o   0.1275E-03
  -2   3  22     1821.36     1895.45       25.35 o   0.6815E-04
  -1   3  22     1251.41     1272.21       22.16 o   0.1150E-03
   0   3  22       83.01       79.85        7.27 o   0.2410E-02
   1   3  22     1223.78     1244.78       22.60 o   0.1179E-03
   2   3  22     1914.78     1959.60       28.28 o   0.6398E-04
   3   3  22      861.01      855.25       18.82 o   0.1882E-03
  -3   4  22     2622.74     2591.33       34.31 o   0.4185E-04
  -2   4  22       90.80       98.40        8.08 o   0.2033E-02
  -1   4  22     1454.80     1442.26       23.94 o   0.9642E-04
   0   4  22      110.87      136.06        6.29 o   0.1599E-02
   1   4  22     1475.64     1461.40       24.24 o   0.9463E-04
   2   4  22      113.41      122.52        8.36 o   0.1648E-02
   3   4  22     2490.41     2433.98       31.43 o   0.4590E-04
   4   4  22     1166.21     1128.64       20.40 o   0.1322E-03
  -4   5  22     1180.66     1128.82       23.67 o   0.1289E-03
  -3   5  22      337.88      317.84       12.58 o   0.5737E-03
  -2   5  22      431.02      485.63       12.76 o   0.3914E-03
  -1   5  22     1616.31     1636.55       24.25 o   0.8264E-04
   0   5  22      100.75      115.94        7.16 o   0.1815E-02
   1   5  22     1499.15     1553.53       23.75 o   0.8959E-04
   2   5  22      536.64      556.05       14.29 o   0.3233E-03
   3   5  22      274.57      260.43       10.78 o   0.7219E-03
   4   5  22     1220.35     1183.57       19.45 o   0.1251E-03
   5   5  22      556.69      504.19       14.38 o   0.3415E-03
  -5   6  22      198.41      168.71        9.70 o   0.1085E-02
  -4   6  22     1818.20     1825.62       27.15 o   0.7016E-04
  -3   6  22      396.86      393.19       12.87 o   0.4668E-03
  -2   6  22      394.24      373.23       12.78 o   0.4895E-03
  -1   6  22      639.54      696.59       14.88 o   0.2547E-03
   0   6  22       21.68       16.58        5.29 o   0.9185E-02
   1   6  22      584.95      637.53       14.79 o   0.2818E-03
   2   6  22      392.65      383.22       12.38 o   0.4837E-03
   3   6  22      400.08      384.39       11.88 o   0.4784E-03
   4   6  22     1951.39     1951.39       28.32 o   0.6370E-04
   5   6  22      169.92      147.53        9.04 o   0.1260E-02
   6   6  22     1714.89     1730.78       22.72 o   0.7682E-04
  -6   7  22      351.48      312.39       11.29 o   0.5822E-03
  -5   7  22       35.77       38.33        5.11 o   0.5212E-02
  -4   7  22      346.09      348.33       12.72 o   0.5317E-03
  -3   7  22      308.13      359.24       11.36 o   0.5514E-03
  -2   7  22       99.92      132.06        7.99 o   0.1617E-02
  -1   7  22     1107.63     1178.63       19.18 o   0.1314E-03
   0   7  22     3588.15     3625.18       33.18 o   0.2571E-04
   1   7  22     1110.08     1212.00       19.68 o   0.1279E-03
   2   7  22       97.45      128.83        8.09 o   0.1650E-02
   3   7  22      354.84      382.77       12.21 o   0.4983E-03
   4   7  22      397.89      401.49       11.90 o   0.4639E-03
   5   7  22       33.37       37.34        5.38 o   0.5327E-02
   6   7  22      321.54      292.64       10.63 o   0.6336E-03
   7   7  22        7.18        1.87        4.78 o   0.2567E-01
  -7   8  22      607.50      564.09       13.75 o   0.3072E-03
  -6   8  22      101.10       83.12        6.80 o   0.2245E-02
  -5   8  22     1341.73     1328.58       20.94 o   0.1081E-03
  -4   8  22      288.73      250.10       10.39 o   0.7330E-03
  -3   8  22      292.29      344.24       11.00 o   0.5801E-03
  -2   8  22      803.45      858.80       18.70 o   0.1929E-03
  -1   8  22      268.19      266.56       11.32 o   0.7121E-03
   0   8  22      669.19      735.44       16.08 o   0.2376E-03
   1   8  22      241.00      246.27        9.24 o   0.8036E-03
   2   8  22      816.10      857.32       18.42 o   0.1925E-03
   3   8  22      281.93      316.92       11.17 o   0.6206E-03
   4   8  22      279.26      235.79       10.35 o   0.7706E-03
   5   8  22     1372.33     1354.74       22.01 o   0.1048E-03
   6   8  22      109.19       74.69        7.82 o   0.2238E-02
   7   8  22      609.22      566.25       14.55 o   0.3039E-03
   8   8  22        1.70        2.79        3.99 o   0.4170E-01
  -7   9  22       10.11       13.68        3.74 o   0.1478E-01
  -6   9  22      210.67      237.38        8.34 o   0.8746E-03
  -5   9  22      503.84      557.73       13.04 o   0.3342E-03
  -4   9  22      276.22      283.71        9.22 o   0.7008E-03
  -3   9  22       42.47       44.08        5.33 o   0.4533E-02
  -2   9  22       85.32       42.70        8.43 o   0.3097E-02
  -1   9  22      805.76      784.18       17.70 o   0.2091E-03
   0   9  22        4.44        5.22        6.65 o   0.1528E-01
   1   9  22      784.42      721.96       18.10 o   0.2242E-03
   2   9  22      107.50       58.94        7.58 o   0.2547E-02
   3   9  22       38.06       39.49        5.09 o   0.5057E-02
   4   9  22      297.74      299.03       10.26 o   0.6498E-03
   5   9  22      525.08      579.01       13.76 o   0.3182E-03
   6   9  22      220.27      231.26        9.68 o   0.8599E-03
   7   9  22       16.22       16.78        4.34 o   0.1107E-01
   8   9  22       90.78       87.59       14.70 o   0.1634E-02
  -6  10  22       81.48       70.89        5.98 o   0.2733E-02
  -5  10  22      202.36      210.59        8.65 o   0.9546E-03
  -4  10  22      222.68      207.03        8.58 o   0.9365E-03
  -3  10  22      320.17      327.67       11.16 o   0.5869E-03
  -2  10  22      163.93      180.65        7.98 o   0.1154E-02
  -1  10  22      144.29      176.02        7.29 o   0.1226E-02
   0  10  22       94.80      113.74        6.87 o   0.1866E-02
   1  10  22      192.06      213.87        8.49 o   0.9629E-03
   2  10  22      170.89      173.63        8.03 o   0.1168E-02
   3  10  22      318.45      324.96        9.98 o   0.6003E-03
   4  10  22      228.88      216.61        9.30 o   0.8896E-03
   5  10  22      224.51      220.53       10.02 o   0.8743E-03
   6  10  22       90.63       75.85        7.01 o   0.2449E-02
  -4  11  22      242.65      261.41       10.14 o   0.7604E-03
  -3  11  22       30.76       53.11        4.40 o   0.4544E-02
  -2  11  22      139.24      140.86        7.14 o   0.1444E-02
  -1  11  22       21.85       29.94        4.83 o   0.7102E-02
   0  11  22      241.61      263.27        9.85 o   0.7595E-03
   1  11  22       24.92       25.06        5.10 o   0.7481E-02
   2  11  22      124.21      120.73        6.41 o   0.1682E-02
   3  11  22       31.12       64.74        4.69 o   0.3881E-02
   4  11  22      289.79      287.90       11.19 o   0.6611E-03
  -1  12  22      391.26      375.96       25.80 o   0.3910E-03
   0  12  22       32.25       39.46        6.53 o   0.4824E-02
   1  12  22      390.65      365.33       27.16 o   0.3863E-03
   0   1  23        9.58        1.15        6.69 o   0.1608E-01
   1   1  23        5.11        9.12        6.31 o   0.1383E-01
  -1   2  23     1294.12     1271.89       22.64 o   0.1130E-03
   0   2  23     1034.23     1044.11       21.99 o   0.1458E-03
   1   2  23     1394.21     1398.54       23.65 o   0.1005E-03
   2   2  23       34.45       38.98        7.27 o   0.4673E-02
  -2   3  23      740.40      743.86       17.34 o   0.2252E-03
  -1   3  23      514.96      492.99       14.55 o   0.3557E-03
   0   3  23      466.56      468.09       13.75 o   0.3902E-03
   1   3  23      542.84      523.68       15.22 o   0.3319E-03
   2   3  23      781.25      756.10       18.46 o   0.2160E-03
   3   3  23     3380.33     3263.50       38.09 o   0.2923E-04
  -3   4  23      662.86      675.29       16.97 o   0.2531E-03
  -2   4  23     1866.65     1969.50       27.22 o   0.6450E-04
  -1   4  23     2315.27     2311.03       30.73 o   0.4973E-04
   0   4  23     1241.34     1258.30       21.48 o   0.1177E-03
   1   4  23     2147.81     2120.71       29.54 o   0.5599E-04
   2   4  23     1905.60     1949.88       26.51 o   0.6468E-04
   3   4  23      612.24      619.25       14.63 o   0.2838E-03
   4   4  23      910.11      995.86       17.63 o   0.1644E-03
  -4   5  23      591.06      587.15       15.55 o   0.2971E-03
  -3   5  23     1534.62     1486.63       24.75 o   0.9136E-04
  -2   5  23      425.29      423.21       12.41 o   0.4357E-03
  -1   5  23      281.56      285.19       11.10 o   0.6751E-03
   0   5  23      237.10      219.69        9.12 o   0.8790E-03
   1   5  23      259.89      259.77        9.45 o   0.7571E-03
   2   5  23      540.24      549.20       14.14 o   0.3255E-03
   3   5  23     1536.16     1471.70       25.68 o   0.9171E-04
   4   5  23      519.28      502.99       12.78 o   0.3580E-03
   5   5  23     1313.57     1189.26       21.91 o   0.1195E-03
  -5   6  23     1104.95     1068.72       19.33 o   0.1428E-03
  -4   6  23      118.64      139.25        7.28 o   0.1524E-02
  -3   6  23      340.79      353.14       11.87 o   0.5391E-03
  -2   6  23      194.28      207.35       11.10 o   0.9360E-03
  -1   6  23      113.50      138.71        8.14 o   0.1521E-02
   0   6  23     1039.70     1092.55       18.33 o   0.1437E-03
   1   6  23      181.25      193.46        8.73 o   0.1048E-02
   2   6  23      174.80      188.96        8.09 o   0.1090E-02
   3   6  23      328.82      331.95       12.93 o   0.5611E-03
   4   6  23      145.05      167.49        9.08 o   0.1223E-02
   5   6  23     1180.27     1156.21       21.57 o   0.1287E-03
   6   6  23      890.70      901.14       16.79 o   0.1810E-03
  -6   7  23      238.04      252.26        9.40 o   0.7896E-03
  -5   7  23      235.20      219.11        8.97 o   0.8774E-03
  -4   7  23      333.49      338.70       10.78 o   0.5648E-03
  -3   7  23      525.00      559.49       13.58 o   0.3270E-03
  -2   7  23      775.36      774.55       17.71 o   0.2133E-03
  -1   7  23      547.68      524.43       13.70 o   0.3365E-03
   0   7  23       23.24       12.64        6.07 o   0.9276E-02
   1   7  23      564.27      555.69       14.41 o   0.3170E-03
   2   7  23      691.70      696.13       17.26 o   0.2424E-03
   3   7  23      591.92      623.38       15.84 o   0.2830E-03
   4   7  23      301.19      310.53       10.83 o   0.6205E-03
   5   7  23      230.23      197.89       10.12 o   0.9245E-03
   6   7  23      234.08      239.43        9.95 o   0.8154E-03
   7   7  23      448.55      454.83       12.50 o   0.4066E-03
  -7   8  23       70.68       84.58        5.37 o   0.2601E-02
  -6   8  23      971.24      992.12       18.19 o   0.1606E-03
  -5   8  23      418.68      412.98       11.45 o   0.4525E-03
  -4   8  23      323.09      330.49       10.42 o   0.5847E-03
  -3   8  23       53.68       66.41        8.06 o   0.2947E-02
  -2   8  23      124.82      185.58        8.86 o   0.1186E-02
  -1   8  23     1073.80     1113.60       20.90 o   0.1380E-03
   0   8  23      102.85      123.53        7.15 o   0.1727E-02
   1   8  23     1174.64     1166.17       22.13 o   0.1272E-03
   2   8  23      162.64      216.78        9.71 o   0.9762E-03
   3   8  23       82.81       90.27        6.62 o   0.2298E-02
   4   8  23      343.18      332.38       11.31 o   0.5639E-03
   5   8  23      385.03      371.48       11.56 o   0.5019E-03
   6   8  23      912.74      907.00       19.21 o   0.1757E-03
   7   8  23       83.96       89.50        6.58 o   0.2301E-02
   8   8  23       -7.63        0.28        4.24 o   0.3354E-01
  -7   9  23      356.60      275.22       12.57 o   0.6163E-03
  -6   9  23       58.35       75.79        4.81 o   0.3009E-02
  -5   9  23       37.40       46.75        4.81 o   0.4669E-02
  -4   9  23       -0.34       16.91        4.33 o   0.1456E-01
  -3   9  23      583.88      604.61       13.22 o   0.2964E-03
  -2   9  23      999.00     1057.29       21.14 o   0.1482E-03
  -1   9  23      132.76      135.45        7.74 o   0.1491E-02
   0   9  23      429.60      414.96       12.48 o   0.4399E-03
   1   9  23      150.16      151.23        8.55 o   0.1312E-02
   2   9  23      955.71     1007.78       18.07 o   0.1598E-03
   3   9  23      503.08      514.40       12.73 o   0.3547E-03
   4   9  23       11.26       20.82        4.30 o   0.1039E-01
   5   9  23       44.71       57.77        5.48 o   0.3776E-02
   6   9  23       60.69       84.27        5.27 o   0.2730E-02
   7   9  23      370.86      301.27       11.87 o   0.5797E-03
  -6  10  23       49.78       31.08       10.32 o   0.3695E-02
  -5  10  23      271.71      237.49        9.85 o   0.7840E-03
  -4  10  23      201.21      178.73        8.89 o   0.1060E-02
  -3  10  23       88.30       86.49        6.46 o   0.2321E-02
  -2  10  23       25.86       30.37        5.01 o   0.6654E-02
  -1  10  23      520.10      517.78       14.92 o   0.3420E-03
   0  10  23       94.24      125.49        7.79 o   0.1718E-02
   1  10  23      486.74      488.21       12.99 o   0.3725E-03
   2  10  23       34.73       34.55        5.05 o   0.5674E-02
   3  10  23       70.05       79.37        5.44 o   0.2709E-02
   4  10  23      274.16      227.96       10.55 o   0.7906E-03
   5  10  23      320.69      265.96       12.20 o   0.6612E-03
   6  10  23       31.99       29.02        6.50 o   0.5747E-02
  -4  11  23      117.62      133.76       23.04 o   0.8975E-03
  -3  11  23       36.42       17.74        5.85 o   0.7152E-02
  -2  11  23       56.03       51.38        6.48 o   0.3630E-02
  -1  11  23       96.43       93.77        6.37 o   0.2148E-02
   0  11  23     2162.68     2199.44       28.57 o   0.5435E-04
   1  11  23       96.39      104.38        6.51 o   0.2000E-02
   2  11  23       47.19       41.70        5.07 o   0.4613E-02
   3  11  23       41.47       19.41        5.64 o   0.6673E-02
   0   0  24       14.37       13.50       12.66 o   0.4570E-02
   0   1  24     1433.73     1528.78       25.14 o   0.9155E-04
   1   1  24      513.52      416.58       15.57 o   0.3971E-03
  -1   2  24      619.89      620.85       16.47 o   0.2776E-03
   0   2  24        7.36        5.82        8.10 o   0.1079E-01
   1   2  24      609.25      602.34       16.18 o   0.2864E-03
   2   2  24       59.19       78.69        6.77 o   0.2737E-02
  -2   3  24     1162.58     1145.05       20.53 o   0.1309E-03
  -1   3  24      404.06      392.47       12.81 o   0.4665E-03
   0   3  24      209.60      203.62        9.39 o   0.9501E-03
   1   3  24      306.17      300.93       10.46 o   0.6357E-03
   2   3  24     1248.97     1234.41       21.47 o   0.1188E-03
   3   3  24       20.98       42.07        7.48 o   0.4810E-02
  -3   4  24      381.83      405.94       15.13 o   0.4515E-03
  -2   4  24      483.71      462.88       14.19 o   0.3834E-03
  -1   4  24      836.47      811.96       17.76 o   0.1998E-03
   0   4  24       96.41      107.83        6.32 o   0.1968E-02
   1   4  24      788.18      772.81       17.43 o   0.2129E-03
   2   4  24      534.00      538.98       14.72 o   0.3301E-03
   3   4  24      373.82      388.63       12.63 o   0.4842E-03
   4   4  24      162.07      172.01        7.34 o   0.1207E-02
  -4   5  24     1214.95     1184.69       21.18 o   0.1242E-03
  -3   5  24     1509.85     1606.05       23.77 o   0.8654E-04
  -2   5  24      922.41      909.94       20.78 o   0.1720E-03
  -1   5  24      377.26      400.88       11.98 o   0.4751E-03
   0   5  24       28.10       33.91        5.41 o   0.5822E-02
   1   5  24      425.20      440.54       12.52 o   0.4234E-03
   2   5  24      970.51      922.33       20.08 o   0.1676E-03
   3   5  24     1417.38     1468.84       24.03 o   0.9604E-04
   4   5  24     1152.93     1130.95       19.92 o   0.1328E-03
   5   5  24       53.20       22.93        7.19 o   0.5080E-02
  -5   6  24      705.54      653.29       14.70 o   0.2573E-03
  -4   6  24        0.95        9.09        5.40 o   0.1836E-01
  -3   6  24       96.34      117.24        7.78 o   0.1808E-02
  -2   6  24      191.06      227.29        9.71 o   0.9103E-03
  -1   6  24      718.99      737.59       17.05 o   0.2290E-03
   0   6  24       98.82      102.14        7.96 o   0.1928E-02
   1   6  24      693.21      691.83       16.15 o   0.2455E-03
   2   6  24      226.26      250.56        8.94 o   0.8179E-03
   3   6  24       91.11      113.57        7.42 o   0.1894E-02
   4   6  24        9.15       11.88        5.23 o   0.1350E-01
   5   6  24      756.49      687.70       19.16 o   0.2324E-03
   6   6  24      322.65      321.51       10.69 o   0.5944E-03
  -6   7  24      400.05      435.52       11.51 o   0.4423E-03
  -5   7  24      612.88      624.46       13.50 o   0.2850E-03
  -4   7  24      293.90      285.11        9.93 o   0.6713E-03
  -3   7  24      149.82      181.47        8.52 o   0.1169E-02
  -2   7  24       26.69       36.13        6.34 o   0.5452E-02
  -1   7  24      400.32      440.04       12.44 o   0.4319E-03
   0   7  24      619.08      687.94       16.31 o   0.2566E-03
   1   7  24      444.65      474.43       12.37 o   0.3946E-03
   2   7  24       13.85       23.72        4.98 o   0.8828E-02
   3   7  24      120.57      143.37        7.43 o   0.1496E-02
   4   7  24      303.03      286.76       11.87 o   0.6435E-03
   5   7  24      604.18      596.80       14.54 o   0.2940E-03
   6   7  24      388.84      416.40       12.73 o   0.4552E-03
   7   7  24       35.86       21.85        4.96 o   0.7204E-02
  -7   8  24       44.77       64.34        4.76 o   0.3589E-02
  -6   8  24       26.98       24.27        4.10 o   0.7973E-02
  -5   8  24      905.45      870.96       16.15 o   0.1856E-03
  -4   8  24      125.62      140.84        6.50 o   0.1514E-02
  -3   8  24      774.45      754.93       15.26 o   0.2213E-03
  -2   8  24      840.86      837.78       17.52 o   0.1957E-03
  -1   8  24      126.34      110.84        9.22 o   0.1640E-02
   0   8  24      113.66      119.33        7.88 o   0.1693E-02
   1   8  24      136.64      139.26        8.54 o   0.1420E-02
   2   8  24      802.27      803.28       17.95 o   0.2055E-03
   3   8  24      718.24      700.20       16.09 o   0.2400E-03
   4   8  24      128.93      148.31        7.16 o   0.1432E-02
   5   8  24      903.59      859.23       19.21 o   0.1839E-03
   6   8  24       25.08       25.03        4.80 o   0.7643E-02
   7   8  24       59.01       67.39        5.02 o   0.3206E-02
  -6   9  24      281.35      274.80        8.89 o   0.7097E-03
  -5   9  24      433.35      424.96       11.90 o   0.4360E-03
  -4   9  24      153.95      183.57        7.07 o   0.1166E-02
  -3   9  24        5.68       11.81        4.82 o   0.1496E-01
  -2   9  24      450.61      452.09       14.32 o   0.3997E-03
  -1   9  24      694.70      717.37       16.70 o   0.2376E-03
   0   9  24      231.24      223.98       10.16 o   0.8534E-03
   1   9  24      660.69      691.30       14.96 o   0.2524E-03
   2   9  24      446.64      437.02       12.15 o   0.4205E-03
   3   9  24        6.51       12.00        4.80 o   0.1464E-01
   4   9  24      166.60      190.25        7.90 o   0.1096E-02
   5   9  24      466.45      438.77       13.42 o   0.4081E-03
   6   9  24      211.02      207.79        9.57 o   0.9340E-03
  -5  10  24       70.07       60.15        8.21 o   0.2865E-02
  -4  10  24      183.35      196.81        8.24 o   0.1044E-02
  -3  10  24       42.31       60.39        4.70 o   0.3792E-02
  -2  10  24      151.06      155.61        8.56 o   0.1281E-02
  -1  10  24      211.25      211.76       10.69 o   0.8996E-03
   0  10  24       54.11       32.29        6.35 o   0.4673E-02
   1  10  24      198.82      206.73        8.88 o   0.9631E-03
   2  10  24      159.52      178.80        7.43 o   0.1174E-02
   3  10  24       63.73       83.89        4.91 o   0.2705E-02
   4  10  24      173.84      195.35        7.79 o   0.1075E-02
   5  10  24       59.03       38.70        6.46 o   0.4133E-02
  -2  11  24      172.68      175.88       10.09 o   0.1089E-02
  -1  11  24       21.20       29.16        5.02 o   0.7084E-02
   0  11  24      207.13      221.75       10.26 o   0.9006E-03
   1  11  24       14.75       20.72        5.25 o   0.9144E-02
   2  11  24      203.92      197.81       12.22 o   0.9168E-03
   0   1  25       31.75       43.52        4.98 o   0.5082E-02
   1   1  25     7951.89     7793.28       55.21 o   0.7077E-05
  -1   2  25     1635.94     1628.96       26.17 o   0.8186E-04
   0   2  25        7.24       13.07        5.14 o   0.1375E-01
   1   2  25     1696.77     1697.38       24.78 o   0.7811E-04
   2   2  25      189.15      204.39        8.60 o   0.1008E-02
  -2   3  25      671.79      678.68       17.54 o   0.2505E-03
  -1   3  25     1822.03     1789.18       26.18 o   0.7127E-04
   0   3  25        2.81        2.04        7.83 o   0.1495E-01
   1   3  25     1879.56     1835.00       25.69 o   0.6882E-04
   2   3  25      837.24      830.94       17.23 o   0.1977E-03
   3   3  25       12.91       14.16        5.92 o   0.1042E-01
  -3   4  25     1845.44     1784.39       29.05 o   0.7042E-04
  -2   4  25      127.14      139.07        9.01 o   0.1443E-02
  -1   4  25      185.62      173.19        8.92 o   0.1106E-02
   0   4  25      228.86      224.70       10.71 o   0.8429E-03
   1   4  25      198.03      184.60        9.38 o   0.1029E-02
   2   4  25      189.56      187.67        8.93 o   0.1052E-02
   3   4  25     1955.40     1873.98       28.86 o   0.6573E-04
   4   4  25       15.98       24.98        6.47 o   0.7243E-02
  -4   5  25      857.04      871.56       17.61 o   0.1875E-03
  -3   5  25      989.70     1000.08       22.07 o   0.1543E-03
  -2   5  25       12.33       10.88        7.63 o   0.9280E-02
  -1   5  25     1303.65     1287.65       21.71 o   0.1121E-03
   0   5  25       49.14       79.86        6.44 o   0.2832E-02
   1   5  25     1426.21     1409.90       22.32 o   0.9956E-04
   2   5  25       16.43       13.70        5.70 o   0.1038E-01
   3   5  25      992.25     1013.62       19.84 o   0.1547E-03
   4   5  25      883.88      872.72       20.67 o   0.1811E-03
   5   5  25     1357.14     1317.00       22.46 o   0.1075E-03
  -5   6  25       44.17       39.91        5.64 o   0.4700E-02
  -4   6  25      672.67      661.38       15.24 o   0.2585E-03
  -3   6  25      829.38      826.17       18.14 o   0.1971E-03
  -2   6  25      113.25      100.68        8.71 o   0.1829E-02
  -1   6  25      180.26      173.91        9.23 o   0.1112E-02
   0   6  25       -4.32       10.37        6.97 o   0.1173E-01
   1   6  25      147.49      156.22        7.54 o   0.1316E-02
   2   6  25       94.20       73.86        7.77 o   0.2385E-02
   3   6  25      864.85      854.32       18.96 o   0.1878E-03
   4   6  25      596.71      594.16       15.50 o   0.2923E-03
   5   6  25       44.28       33.26        5.70 o   0.5154E-02
   6   6  25      114.93      104.55        6.47 o   0.1910E-02
  -6   7  25        7.96       13.79        3.95 o   0.1496E-01
  -5   7  25      281.61      315.91        8.95 o   0.6468E-03
  -4   7  25      237.21      256.09        8.39 o   0.7988E-03
  -3   7  25       17.22       23.63        5.10 o   0.8441E-02
  -2   7  25       27.82       28.43        7.67 o   0.5522E-02
  -1   7  25       86.01       90.19        8.21 o   0.2154E-02
   0   7  25      414.45      340.34       14.20 o   0.4983E-03
   1   7  25      106.51      101.00        8.33 o   0.1881E-02
   2   7  25       31.59       36.02        5.75 o   0.5466E-02
   3   7  25       27.27       29.82        5.31 o   0.6513E-02
   4   7  25      234.02      228.91        9.52 o   0.8522E-03
   5   7  25      326.04      331.68       11.31 o   0.5776E-03
   6   7  25       12.38       22.23        4.35 o   0.9935E-02
   7   7  25      270.07      264.70        9.88 o   0.7325E-03
  -7   8  25      429.13      397.29       14.50 o   0.4418E-03
  -6   8  25       49.35       62.38        4.47 o   0.3623E-02
  -5   8  25       24.98       36.02        3.95 o   0.6456E-02
  -4   8  25      142.90      153.41        6.92 o   0.1358E-02
  -3   8  25      201.98      188.23        7.96 o   0.1039E-02
  -2   8  25       78.53       72.14        6.22 o   0.2720E-02
  -1   8  25       83.84       95.64        6.91 o   0.2191E-02
   0   8  25     1313.00     1262.33       20.59 o   0.1143E-03
   1   8  25      105.18      109.10        6.84 o   0.1885E-02
   2   8  25       92.94       87.57        6.78 o   0.2252E-02
   3   8  25      239.31      225.21        9.13 o   0.8550E-03
   4   8  25      149.49      144.62        7.96 o   0.1361E-02
   5   8  25       23.36       30.93        4.83 o   0.6876E-02
   6   8  25       32.86       37.96        5.06 o   0.5429E-02
   7   8  25      447.94      414.04       14.03 o   0.4254E-03
  -6   9  25      129.14       97.43       15.45 o   0.1377E-02
  -5   9  25        8.66        7.16        3.20 o   0.2270E-01
  -4   9  25       55.63       70.12        5.05 o   0.3195E-02
  -3   9  25       33.43       35.52        4.48 o   0.5758E-02
  -2   9  25      691.84      675.58       16.99 o   0.2492E-03
  -1   9  25      249.86      203.88       11.65 o   0.8579E-03
   0   9  25       15.65       26.46        5.52 o   0.7697E-02
   1   9  25      204.49      172.16        8.59 o   0.1085E-02
   2   9  25      701.83      677.04       15.11 o   0.2511E-03
   3   9  25       35.55       36.88        4.46 o   0.5532E-02
   4   9  25       38.55       44.92        5.12 o   0.4698E-02
   5   9  25       10.88       10.04        4.19 o   0.1604E-01
   6   9  25      138.36       99.95        9.39 o   0.1674E-02
  -4  10  25       -7.43        9.33        5.69 o   0.1444E-01
  -3  10  25       75.08       69.48        6.65 o   0.2760E-02
  -2  10  25     1554.21     1521.66       25.36 o   0.8864E-04
  -1  10  25       22.97       50.54        6.26 o   0.4551E-02
   0  10  25      714.77      687.82       19.17 o   0.2386E-03
   1  10  25       17.66       42.03        5.68 o   0.5565E-02
   2  10  25     1607.10     1619.76       21.03 o   0.8413E-04
   3  10  25       76.40       53.10        6.08 o   0.3252E-02
   4  10  25        6.13       22.44        5.53 o   0.9680E-02
   0   1  26      730.23      765.89       15.89 o   0.2230E-03
   1   1  26       54.81       47.95        6.56 o   0.3774E-02
  -1   2  26      539.04      509.39       15.07 o   0.3415E-03
   0   2  26      243.50      231.74        9.87 o   0.8267E-03
   1   2  26      479.71      431.63       14.00 o   0.4048E-03
   2   2  26      454.23      402.35       13.79 o   0.4355E-03
  -2   3  26      483.54      431.35       15.23 o   0.3976E-03
  -1   3  26       19.36       26.55        6.07 o   0.7081E-02
   0   3  26     1256.66     1262.72       22.00 o   0.1158E-03
   1   3  26       25.76       45.64        5.24 o   0.5065E-02
   2   3  26      529.49      488.60       14.06 o   0.3573E-03
   3   3  26      458.70      485.73       13.79 o   0.3793E-03
  -3   4  26      646.44      660.44       16.88 o   0.2598E-03
  -2   4  26      398.63      424.20       13.82 o   0.4393E-03
  -1   4  26     1574.61     1559.57       23.56 o   0.8705E-04
   0   4  26      372.96      399.64       12.37 o   0.4768E-03
   1   4  26     1575.55     1540.78       24.44 o   0.8763E-04
   2   4  26      453.65      465.16       12.95 o   0.3971E-03
   3   4  26      541.54      583.61       14.80 o   0.3095E-03
   4   4  26     1955.22     1910.14       29.37 o   0.6461E-04
  -4   5  26      558.69      587.27       14.48 o   0.3049E-03
  -3   5  26      917.35      913.88       19.68 o   0.1733E-03
  -2   5  26      826.80      835.63       19.11 o   0.1941E-03
  -1   5  26      544.05      555.46       14.26 o   0.3222E-03
   0   5  26      340.39      311.79       12.65 o   0.5803E-03
   1   5  26      582.00      587.73       15.63 o   0.2978E-03
   2   5  26      810.81      823.99       17.50 o   0.2000E-03
   3   5  26      924.69      906.75       18.44 o   0.1752E-03
   4   5  26      601.68      596.43       15.66 o   0.2903E-03
   5   5  26      272.78      251.05       10.35 o   0.7454E-03
  -5   6  26       -4.55        4.08        4.78 o   0.2395E-01
  -4   6  26      260.07      249.81        9.06 o   0.7784E-03
  -3   6  26      901.69      834.94       19.01 o   0.1879E-03
  -2   6  26        4.49       11.01        6.73 o   0.1195E-01
  -1   6  26      921.43      924.17       19.09 o   0.1723E-03
   0   6  26      585.54      687.19       15.11 o   0.2642E-03
   1   6  26      904.84      904.71       18.57 o   0.1770E-03
   2   6  26       10.88       10.32        6.07 o   0.1218E-01
   3   6  26      797.11      737.00       17.50 o   0.2194E-03
   4   6  26      294.13      273.81       10.93 o   0.6824E-03
   5   6  26        6.88        1.50        4.53 o   0.2847E-01
   6   6  26      241.41      192.28        8.68 o   0.9573E-03
  -6   7  26       16.76       13.32        4.06 o   0.1238E-01
  -5   7  26       60.84       82.99        4.75 o   0.2802E-02
  -4   7  26      481.77      428.99       12.61 o   0.4136E-03
  -3   7  26      270.63      305.31        9.36 o   0.6642E-03
  -2   7  26      101.11      108.93        7.17 o   0.1896E-02
  -1   7  26      352.83      364.71       13.93 o   0.5075E-03
   0   7  26     1507.00     1439.56       23.72 o   0.9509E-04
   1   7  26      350.68      362.47       11.84 o   0.5251E-03
   2   7  26      105.97      111.19        6.97 o   0.1855E-02
   3   7  26      306.62      332.07       10.92 o   0.5893E-03
   4   7  26      397.79      350.34       11.58 o   0.5166E-03
   5   7  26       75.14       91.69        6.05 o   0.2389E-02
   6   7  26       15.87       12.32        4.66 o   0.1224E-01
   7   7  26      649.58      595.09       15.35 o   0.2826E-03
  -6   8  26      106.63      101.80        7.01 o   0.1927E-02
  -5   8  26       16.54       24.72        3.71 o   0.9256E-02
  -4   8  26       10.89       24.62        3.90 o   0.9912E-02
  -3   8  26       50.05       50.09        4.49 o   0.4129E-02
  -2   8  26      119.98      124.91        7.27 o   0.1638E-02
  -1   8  26      110.26      132.51        7.22 o   0.1608E-02
   0   8  26       48.07       58.08        5.62 o   0.3665E-02
   1   8  26      109.54      131.57        6.63 o   0.1642E-02
   2   8  26      110.22      126.35        7.27 o   0.1668E-02
   3   8  26       57.49       47.04        5.06 o   0.3998E-02
   4   8  26        9.02        9.05        4.24 o   0.1766E-01
   5   8  26       43.01       32.85        4.85 o   0.5529E-02
   6   8  26       88.90       92.14        6.21 o   0.2218E-02
  -5   9  26      383.99      344.14       20.06 o   0.4606E-03
  -4   9  26      241.31      229.99       10.08 o   0.8260E-03
  -3   9  26       79.46       69.95        6.47 o   0.2729E-02
  -2   9  26      181.48      191.04        8.86 o   0.1053E-02
  -1   9  26      158.13      169.64        8.58 o   0.1202E-02
   0   9  26      594.19      686.41       17.03 o   0.2602E-03
   1   9  26      170.16      172.95        8.35 o   0.1164E-02
   2   9  26      170.08      181.77        7.37 o   0.1141E-02
   3   9  26       88.45       76.96        5.83 o   0.2542E-02
   4   9  26      222.42      205.57        9.54 o   0.9224E-03
   5   9  26      361.04      311.22       14.81 o   0.5480E-03
  -2  10  26       84.40      108.87        7.45 o   0.1969E-02
  -1  10  26      406.51      373.76       12.72 o   0.4817E-03
   0  10  26        4.33       16.25        5.20 o   0.1268E-01
   1  10  26      402.59      371.96       14.71 o   0.4725E-03
   2  10  26       83.78       97.75        7.56 o   0.2106E-02
   0   1  27      216.42      193.97        9.25 o   0.9702E-03
   1   1  27      429.28      484.32       12.38 o   0.3931E-03
  -1   2  27      720.93      718.95       16.59 o   0.2344E-03
   0   2  27     2770.20     2534.43       30.56 o   0.4184E-04
   1   2  27      836.02      841.50       17.05 o   0.1953E-03
   2   2  27        4.69        7.58        6.53 o   0.1381E-01
  -2   3  27      931.79      864.49       18.45 o   0.1817E-03
  -1   3  27      155.43      150.57        8.03 o   0.1305E-02
   0   3  27       26.19       26.65        4.65 o   0.7407E-02
   1   3  27      167.93      160.08        7.85 o   0.1226E-02
   2   3  27      876.97      818.75       17.20 o   0.1958E-03
   3   3  27      160.94      147.69        8.47 o   0.1307E-02
  -3   4  27       36.71       37.57        5.51 o   0.5154E-02
  -2   4  27      586.70      644.05       15.68 o   0.2761E-03
  -1   4  27      397.67      412.11       12.59 o   0.4561E-03
   0   4  27     1420.16     1536.13       23.61 o   0.9258E-04
   1   4  27      489.37      509.21       13.44 o   0.3607E-03
   2   4  27      593.70      618.40       14.77 o   0.2858E-03
   3   4  27       37.95       47.79        5.68 o   0.4382E-02
   4   4  27      409.43      399.70       14.14 o   0.4505E-03
  -4   5  27      132.89      122.89        7.93 o   0.1580E-02
  -3   5  27       96.35       93.36        7.56 o   0.2088E-02
  -2   5  27       14.64       13.15        8.65 o   0.7439E-02
  -1   5  27       54.23       54.06        5.51 o   0.3692E-02
   0   5  27     1605.59     1554.36       23.41 o   0.8677E-04
   1   5  27       38.48       38.54        7.28 o   0.4478E-02
   2   5  27       38.17       28.15        5.30 o   0.6019E-02
   3   5  27       60.46       73.73        6.82 o   0.2832E-02
   4   5  27      122.53      106.21        8.05 o   0.1765E-02
   5   5  27       36.27       52.57        6.00 o   0.4111E-02
  -5   6  27      356.08      359.47       11.50 o   0.5289E-03
  -4   6  27      229.20      257.51        9.17 o   0.7949E-03
  -3   6  27      438.46      408.03       12.88 o   0.4409E-03
  -2   6  27     1165.98     1147.93       20.58 o   0.1303E-03
  -1   6  27      296.72      319.68       11.71 o   0.6051E-03
   0   6  27        9.94       21.24        6.60 o   0.8315E-02
   1   6  27      304.33      309.02       11.15 o   0.6191E-03
   2   6  27     1053.11     1030.21       20.36 o   0.1485E-03
   3   6  27      479.41      450.09       12.58 o   0.3996E-03
   4   6  27      236.27      271.12        9.82 o   0.7523E-03
   5   6  27      371.53      370.48       13.12 o   0.5003E-03
   6   6  27      131.55      116.32        7.07 o   0.1662E-02
  -6   7  27      373.23      320.97       13.21 o   0.5433E-03
  -5   7  27      237.85      279.05        8.39 o   0.7464E-03
  -4   7  27      174.57      233.96        8.22 o   0.9354E-03
  -3   7  27      313.62      328.53       10.38 o   0.5962E-03
  -2   7  27      479.97      433.58       14.00 o   0.4033E-03
  -1   7  27      974.32      857.62       18.69 o   0.1786E-03
   0   7  27       87.27       86.92        6.34 o   0.2320E-02
   1   7  27      990.92      874.10       16.37 o   0.1774E-03
   2   7  27      462.96      425.47       12.70 o   0.4201E-03
   3   7  27      316.85      327.73       10.09 o   0.5969E-03
   4   7  27      158.90      214.51        7.74 o   0.1030E-02
   5   7  27      252.90      267.13       10.41 o   0.7340E-03
   6   7  27      374.30      322.61       12.51 o   0.5465E-03
   7   7  27       45.07       22.85       15.29 o   0.2741E-02
  -5   8  27      274.65      214.73       11.21 o   0.8110E-03
  -4   8  27      118.67      129.28        6.33 o   0.1628E-02
  -3   8  27       21.86       24.29        4.17 o   0.8339E-02
  -2   8  27       20.24       14.50        4.60 o   0.1081E-01
  -1   8  27       33.15       43.85        5.35 o   0.4884E-02
   0   8  27      469.20      479.02       14.14 o   0.3794E-03
   1   8  27       43.53       49.04        5.27 o   0.4258E-02
   2   8  27       21.67       10.39        4.80 o   0.1179E-01
   3   8  27       20.72       24.41        4.85 o   0.8007E-02
   4   8  27      162.44      156.28        7.85 o   0.1262E-02
   5   8  27      212.85      162.94        9.89 o   0.1078E-02
  -4   9  27       68.80      127.97       17.27 o   0.1267E-02
  -3   9  27      682.01      657.57       17.40 o   0.2545E-03
  -2   9  27       93.25      119.45        6.24 o   0.1848E-02
  -1   9  27       26.30       27.58        4.81 o   0.7044E-02
   0   9  27       15.93       39.78        5.15 o   0.6056E-02
   1   9  27       11.86       11.92        4.94 o   0.1311E-01
   2   9  27       88.55      115.43        5.72 o   0.1943E-02
   3   9  27      654.56      627.83       15.64 o   0.2716E-03
   4   9  27      144.03      128.82       15.82 o   0.1160E-02
   0   0  28     1367.29     1249.89       45.17 o   0.9583E-04
   0   1  28       12.96       23.41        5.22 o   0.8852E-02
   1   1  28      248.67      178.44        9.63 o   0.9691E-03
  -1   2  28     1320.29     1352.56       20.86 o   0.1076E-03
   0   2  28       81.46       54.86        6.90 o   0.3036E-02
   1   2  28     1266.60     1330.17       21.88 o   0.1105E-03
   2   2  28      436.41      476.41       12.59 o   0.3959E-03
  -2   3  28      691.72      667.72       15.28 o   0.2542E-03
  -1   3  28      151.70      138.44        7.87 o   0.1399E-02
   0   3  28      142.00      188.86        7.65 o   0.1165E-02
   1   3  28      180.72      147.93        8.81 o   0.1238E-02
   2   3  28      661.70      621.87       14.56 o   0.2742E-03
   3   3  28      213.90      215.43        8.42 o   0.9258E-03
  -3   4  28      167.09      165.12        8.25 o   0.1204E-02
  -2   4  28       60.83       72.16        5.83 o   0.2961E-02
  -1   4  28      557.74      517.65       14.53 o   0.3349E-03
   0   4  28      814.60      712.69       18.43 o   0.2218E-03
   1   4  28      591.61      537.88       14.72 o   0.3181E-03
   2   4  28       65.94       69.82        6.61 o   0.2873E-02
   3   4  28      148.20      139.46        8.84 o   0.1375E-02
   4   4  28       66.73       63.79        6.53 o   0.3047E-02
  -4   5  28      367.05      375.38       12.04 o   0.5033E-03
  -3   5  28       33.60       23.84        5.14 o   0.6891E-02
  -2   5  28      586.13      547.06       16.31 o   0.3113E-03
  -1   5  28      104.87      100.45       10.47 o   0.1764E-02
   0   5  28      255.39      269.32        9.79 o   0.7351E-03
   1   5  28      115.70      102.07        8.33 o   0.1823E-02
   2   5  28      697.54      659.13       16.89 o   0.2533E-03
   3   5  28       46.88       27.15        5.39 o   0.5630E-02
   4   5  28      409.78      406.99       14.24 o   0.4457E-03
   5   5  28      545.67      509.57       15.45 o   0.3388E-03
  -5   6  28       17.71       14.92        4.19 o   0.1173E-01
  -4   6  28       24.50       25.73        4.95 o   0.7361E-02
  -3   6  28       29.76       28.31        5.28 o   0.6470E-02
  -2   6  28     1761.20     1628.33       25.14 o   0.7923E-04
  -1   6  28      261.40      254.31       10.29 o   0.7519E-03
   0   6  28      112.78      133.30        6.24 o   0.1631E-02
   1   6  28      233.31      225.70        8.75 o   0.8666E-03
   2   6  28     1751.29     1641.53       24.01 o   0.7924E-04
   3   6  28       39.85       29.52        5.21 o   0.5798E-02
   4   6  28       25.65       25.86        4.95 o   0.7241E-02
   5   6  28        9.34       12.19        4.71 o   0.1432E-01
   6   6  28      710.05      688.45       16.14 o   0.2436E-03
  -6   7  28       20.04       15.93        5.88 o   0.9061E-02
  -5   7  28      113.12      111.51        7.24 o   0.1803E-02
  -4   7  28       34.09       42.74        4.58 o   0.5055E-02
  -3   7  28       78.28       72.41        6.27 o   0.2698E-02
  -2   7  28      985.15      894.58       17.64 o   0.1738E-03
  -1   7  28      155.96      155.59        8.55 o   0.1275E-02
   0   7  28      109.05       91.90        6.92 o   0.2059E-02
   1   7  28      113.68      137.52        6.41 o   0.1595E-02
   2   7  28      900.82      850.26       16.21 o   0.1893E-03
   3   7  28       79.28       77.99        5.39 o   0.2637E-02
   4   7  28       40.17       37.06        4.70 o   0.5238E-02
   5   7  28      156.87      140.41        8.28 o   0.1367E-02
   6   7  28       25.01       22.06        4.88 o   0.8017E-02
  -4   8  28       -0.22        6.08        5.54 o   0.2038E-01
  -3   8  28      252.01      225.94        9.56 o   0.8357E-03
  -2   8  28      127.82      125.80        7.19 o   0.1592E-02
  -1   8  28      920.84      899.79       18.40 o   0.1767E-03
   0   8  28        5.57       18.50        6.40 o   0.9701E-02
   1   8  28      952.20      921.60       19.37 o   0.1700E-03
   2   8  28      112.34      136.30        6.57 o   0.1591E-02
   3   8  28      309.77      290.22       10.22 o   0.6521E-03
   4   8  28        4.89        4.86        4.27 o   0.2507E-01
  -2   9  28       95.23       92.12        8.94 o   0.2020E-02
  -1   9  28      170.21      140.95       10.42 o   0.1250E-02
   0   9  28       -2.51        0.21        6.13 o   0.2628E-01
   1   9  28      178.23      154.56       10.81 o   0.1156E-02
   2   9  28       67.67       79.75       12.35 o   0.2051E-02
   0   1  29     1039.51      990.22       19.20 o   0.1551E-03
   1   1  29      705.34      756.86       15.46 o   0.2299E-03
  -1   2  29      358.73      333.19       11.17 o   0.5562E-03
   0   2  29        7.23        0.91        4.81 o   0.2733E-01
   1   2  29      315.00      296.43       11.45 o   0.6281E-03
   2   2  29     2541.31     2562.21       28.69 o   0.4342E-04
  -2   3  29      400.50      395.15       11.99 o   0.4708E-03
  -1   3  29      814.44      750.43       16.29 o   0.2161E-03
   0   3  29        5.81        2.40        4.86 o   0.2537E-01
   1   3  29      792.63      719.47       17.40 o   0.2237E-03
   2   3  29      425.95      430.27       12.23 o   0.4326E-03
   3   3  29        6.46       24.73        5.25 o   0.9129E-02
  -3   4  29      117.57      128.22        7.57 o   0.1604E-02
  -2   4  29      139.26      158.46        7.75 o   0.1320E-02
  -1   4  29      555.99      530.69       14.01 o   0.3319E-03
   0   4  29     1776.96     1586.10       26.50 o   0.8042E-04
   1   4  29      490.34      469.12       13.61 o   0.3814E-03
   2   4  29      146.01      161.95        7.51 o   0.1288E-02
   3   4  29      149.68      151.20        7.69 o   0.1333E-02
   4   4  29      835.91      814.55       17.76 o   0.1995E-03
  -4   5  29      437.67      478.60       12.45 o   0.3955E-03
  -3   5  29      455.33      427.76       12.63 o   0.4214E-03
  -2   5  29      568.74      583.09       14.15 o   0.3060E-03
  -1   5  29      574.63      534.66       15.44 o   0.3213E-03
   0   5  29      149.08      157.81        7.92 o   0.1298E-02
   1   5  29      606.89      577.46       14.06 o   0.3015E-03
   2   5  29      552.40      574.78       13.76 o   0.3137E-03
   3   5  29      469.74      441.23       13.15 o   0.4054E-03
   4   5  29      438.64      459.39       13.44 o   0.4031E-03
   5   5  29       19.38       11.27        4.30 o   0.1241E-01
  -5   6  29      249.52      233.82        9.70 o   0.8151E-03
  -4   6  29      184.17      193.57        8.06 o   0.1054E-02
  -3   6  29      303.15      263.98       11.04 o   0.6880E-03
  -2   6  29     1090.23     1110.99       19.01 o   0.1389E-03
  -1   6  29      265.78      276.55       10.74 o   0.7036E-03
   0   6  29      497.32      410.84       14.31 o   0.4108E-03
   1   6  29      283.55      273.70        9.71 o   0.7036E-03
   2   6  29     1049.45     1045.20       17.01 o   0.1499E-03
   3   6  29      302.16      275.51        9.72 o   0.6825E-03
   4   6  29      168.04      183.53        8.30 o   0.1119E-02
   5   6  29      214.20      199.59        8.78 o   0.9670E-03
   6   6  29       51.90       36.25        5.47 o   0.4656E-02
  -5   7  29      293.40      282.57       15.67 o   0.6184E-03
  -4   7  29      190.93      166.23        8.91 o   0.1124E-02
  -3   7  29      418.53      389.39       11.94 o   0.4679E-03
  -2   7  29       73.79       69.69        5.60 o   0.2896E-02
  -1   7  29      137.64      146.45        7.60 o   0.1403E-02
   0   7  29      106.65      131.48        6.68 o   0.1663E-02
   1   7  29      128.98      148.37        7.66 o   0.1416E-02
   2   7  29       62.08       64.67        5.38 o   0.3227E-02
   3   7  29      423.37      398.44       11.51 o   0.4608E-03
   4   7  29      171.13      153.07        7.98 o   0.1252E-02
   5   7  29      286.15      290.00       12.23 o   0.6516E-03
  -3   8  29       97.14       85.77        9.74 o   0.2017E-02
  -2   8  29      255.78      297.23       11.33 o   0.6722E-03
  -1   8  29      202.94      190.48        9.89 o   0.9936E-03
   0   8  29      444.52      449.22       15.76 o   0.3956E-03
   1   8  29      209.76      183.78       10.47 o   0.9928E-03
   2   8  29      269.89      280.79       12.96 o   0.6692E-03
   3   8  29      111.24       95.82       11.91 o   0.1680E-02
   0   1  30     1225.20     1108.88       20.25 o   0.1315E-03
   1   1  30       13.56        9.15        4.78 o   0.1444E-01
  -1   2  30     1205.66     1208.93       19.98 o   0.1234E-03
   0   2  30      640.90      743.75       14.11 o   0.2427E-03
   1   2  30     1185.86     1182.89       20.44 o   0.1262E-03
   2   2  30      818.24      761.51       17.24 o   0.2126E-03
  -2   3  30      105.25       83.78        6.11 o   0.2250E-02
  -1   3  30      435.97      454.92       11.18 o   0.4158E-03
   0   3  30       17.66       15.14        4.63 o   0.1099E-01
   1   3  30      363.44      371.08       11.89 o   0.5091E-03
   2   3  30       93.24       68.65        7.18 o   0.2540E-02
   3   3  30      123.43      112.38        7.63 o   0.1717E-02
  -3   4  30       78.36       99.03        6.38 o   0.2205E-02
  -2   4  30      118.18      105.47        7.16 o   0.1830E-02
  -1   4  30       57.82       40.23        5.45 o   0.4301E-02
   0   4  30      166.23      156.96        8.35 o   0.1246E-02
   1   4  30       56.78       38.52        5.50 o   0.4416E-02
   2   4  30      102.79       95.45        7.21 o   0.2033E-02
   3   4  30       76.02      100.08        5.98 o   0.2231E-02
   4   4  30      917.32      809.40       18.31 o   0.1922E-03
  -4   5  30      275.18      275.49       10.20 o   0.7018E-03
  -3   5  30      198.66      201.79        8.31 o   0.9945E-03
  -2   5  30      624.08      639.97       14.28 o   0.2754E-03
  -1   5  30      274.84      238.26       10.61 o   0.7681E-03
   0   5  30      292.55      267.51       10.26 o   0.7023E-03
   1   5  30      249.32      225.81       10.08 o   0.8302E-03
   2   5  30      597.08      599.29       13.96 o   0.2950E-03
   3   5  30      201.52      196.97        8.33 o   0.1005E-02
   4   5  30      269.14      272.82        9.65 o   0.7172E-03
   5   5  30      134.72      157.29        7.23 o   0.1353E-02
  -5   6  30       28.85       34.08        4.24 o   0.6318E-02
  -4   6  30      566.37      569.80       14.22 o   0.3113E-03
  -3   6  30      635.73      631.54       14.60 o   0.2756E-03
  -2   6  30      171.38      164.24        8.34 o   0.1195E-02
  -1   6  30      456.48      419.78       14.44 o   0.4184E-03
   0   6  30      793.50      700.92       17.96 o   0.2275E-03
   1   6  30      470.49      418.80       12.87 o   0.4218E-03
   2   6  30      173.90      179.01        7.18 o   0.1148E-02
   3   6  30      624.38      647.38       14.04 o   0.2736E-03
   4   6  30      542.74      562.13       12.61 o   0.3238E-03
   5   6  30       27.73       31.28        5.42 o   0.6266E-02
  -3   7  30      466.16      463.02       15.15 o   0.3837E-03
  -2   7  30       19.67       27.03        4.57 o   0.7871E-02
  -1   7  30       13.06       16.85        4.61 o   0.1116E-01
   0   7  30      135.47      169.34        8.98 o   0.1247E-02
   1   7  30       16.56       24.65        4.40 o   0.8634E-02
   2   7  30       21.18       27.52        4.69 o   0.7586E-02
   3   7  30      393.67      399.25       13.83 o   0.4584E-03
   0   8  30      106.93      105.97       14.99 o   0.1423E-02
   0   1  31      110.34      116.45        6.48 o   0.1781E-02
   1   1  31      565.64      512.97       13.75 o   0.3383E-03
  -1   2  31      333.75      314.01       10.19 o   0.6023E-03
   0   2  31      161.69      220.70        7.74 o   0.1006E-02
   1   2  31      374.37      349.61       11.69 o   0.5271E-03
   2   2  31        7.95        4.83        3.91 o   0.2431E-01
  -2   3  31      432.77      433.99       12.01 o   0.4287E-03
  -1   3  31       15.40        5.69        3.93 o   0.1848E-01
   0   3  31      681.98      581.35       14.88 o   0.2833E-03
   1   3  31       10.66        4.66        4.65 o   0.1982E-01
   2   3  31      346.08      347.27       11.32 o   0.5471E-03
   3   3  31      242.39      189.44       10.72 o   0.9224E-03
  -3   4  31      532.32      509.07       13.79 o   0.3478E-03
  -2   4  31      192.24      192.36        8.70 o   0.1034E-02
  -1   4  31      115.13      111.80        6.71 o   0.1804E-02
   0   4  31      138.53      164.86        7.14 o   0.1309E-02
   1   4  31      107.76      101.21        6.90 o   0.1953E-02
   2   4  31      221.26      214.94        9.51 o   0.9042E-03
   3   4  31      587.50      564.56       15.95 o   0.3048E-03
   4   4  31       98.13       73.01        6.47 o   0.2463E-02
  -4   5  31       21.42       28.46        4.17 o   0.7591E-02
  -3   5  31      319.66      351.47       11.09 o   0.5575E-03
  -2   5  31      156.95      134.42        7.47 o   0.1424E-02
  -1   5  31      914.28      878.11       17.25 o   0.1819E-03
   0   5  31      633.41      599.16       14.41 o   0.2871E-03
   1   5  31      816.02      819.35       16.90 o   0.2014E-03
   2   5  31      139.11      125.12        7.45 o   0.1553E-02
   3   5  31      384.89      366.47       12.19 o   0.5013E-03
   4   5  31       27.98       29.35        4.47 o   0.6815E-02
   5   5  31     1034.10      870.83       26.09 o   0.1632E-03
  -4   6  31      325.21      274.35       23.83 o   0.5066E-03
  -3   6  31       24.89       27.37        4.52 o   0.7299E-02
  -2   6  31      600.04      529.39       15.65 o   0.3172E-03
  -1   6  31      444.01      409.53       13.02 o   0.4363E-03
   0   6  31        2.21        0.30        4.27 o   0.4488E-01
   1   6  31      450.85      406.66       13.11 o   0.4355E-03
   2   6  31      571.62      507.33       16.01 o   0.3318E-03
   3   6  31       11.16       17.45        5.04 o   0.1080E-01
   4   6  31      309.99      275.34       18.51 o   0.5795E-03
  -1   7  31      186.20      177.06       15.23 o   0.9408E-03
   0   7  31       42.91       19.56        7.36 o   0.5750E-02
   1   7  31      225.89      188.37       16.49 o   0.8292E-03
   0   0  32       43.17       41.46        8.24 o   0.3959E-02
   0   1  32      279.68      277.51        9.42 o   0.7034E-03
   1   1  32       54.15       58.67        4.82 o   0.3625E-02
  -1   2  32       10.80       16.80        4.15 o   0.1229E-01
   0   2  32       71.76       94.29        5.97 o   0.2358E-02
   1   2  32        5.98       18.37        4.00 o   0.1285E-01
   2   2  32        0.94        2.37        3.84 o   0.4655E-01
  -2   3  32      457.85      465.16       12.56 o   0.3971E-03
  -1   3  32       45.29       62.53        4.69 o   0.3670E-02
   0   3  32      124.81      118.05        6.94 o   0.1683E-02
   1   3  32       40.39       57.19        4.64 o   0.4019E-02
   2   3  32      384.17      411.31       11.55 o   0.4665E-03
   3   3  32      111.50       99.42        7.46 o   0.1922E-02
  -3   4  32      316.01      364.80       10.80 o   0.5464E-03
  -2   4  32      690.02      631.04       16.76 o   0.2624E-03
  -1   4  32      972.34      880.45       18.98 o   0.1750E-03
   0   4  32      488.88      458.61       12.36 o   0.3916E-03
   1   4  32      903.27      830.72       16.46 o   0.1918E-03
   2   4  32      735.41      666.60       16.97 o   0.2454E-03
   3   4  32      357.14      389.39       11.71 o   0.4956E-03
   4   4  32      590.61      523.55       15.24 o   0.3233E-03
  -3   5  32       46.01       33.67        5.47 o   0.5096E-02
  -2   5  32      523.50      449.18       14.59 o   0.3781E-03
  -1   5  32      302.54      321.03       11.10 o   0.6055E-03
   0   5  32       -2.48        1.18        4.01 o   0.4347E-01
   1   5  32      264.53      286.60       10.01 o   0.6951E-03
   2   5  32      580.65      497.53       14.12 o   0.3401E-03
   3   5  32       55.94       41.87        5.87 o   0.4170E-02
  -2   6  32       54.49      114.18       15.50 o   0.1506E-02
  -1   6  32       80.45      107.87        8.48 o   0.1935E-02
   0   6  32       49.35       41.00        7.62 o   0.3997E-02
   1   6  32      118.53      123.94       15.98 o   0.1234E-02
   2   6  32      117.76      100.17       15.03 o   0.1420E-02
   0   1  33      318.86      315.89       10.09 o   0.6092E-03
   1   1  33      406.09      402.26       11.79 o   0.4627E-03
  -1   2  33       47.71       38.81        4.22 o   0.4969E-02
   0   2  33      234.17      249.95        8.88 o   0.8096E-03
   1   2  33       67.02       45.92        5.07 o   0.3858E-02
   2   2  33       13.99       24.64        4.14 o   0.9123E-02
  -2   3  33      164.64      139.66        8.63 o   0.1332E-02
  -1   3  33      226.17      183.59        8.43 o   0.1007E-02
   0   3  33      133.45      142.30        7.07 o   0.1453E-02
   1   3  33      255.17      204.94        9.11 o   0.8886E-03
   2   3  33      161.41      135.52        8.01 o   0.1385E-02
   3   3  33      956.70      833.02       18.13 o   0.1850E-03
  -3   4  33       60.27       57.00        6.68 o   0.3310E-02
  -2   4  33      402.56      348.13       13.24 o   0.5033E-03
  -1   4  33      686.46      681.91       16.40 o   0.2489E-03
   0   4  33       11.26       11.08        3.97 o   0.1572E-01
   1   4  33      651.49      675.55       15.95 o   0.2565E-03
   2   4  33      427.57      363.68       12.51 o   0.4825E-03
   3   4  33       51.04       51.73        7.70 o   0.3485E-02
  -1   5  33      358.46      326.25       17.77 o   0.5095E-03
   0   5  33        3.30        3.11        8.47 o   0.1238E-01
   1   5  33      328.12      324.11       19.16 o   0.5125E-03
   0   1  34       19.19       27.47        3.59 o   0.8304E-02
   1   1  34      318.11      307.86       10.02 o   0.6208E-03
  -1   2  34      658.97      619.95       15.89 o   0.2726E-03
   0   2  34       -4.64        1.60        4.02 o   0.3666E-01
   1   2  34      683.62      658.39       14.46 o   0.2600E-03
   2   2  34       32.17       47.91        4.56 o   0.4786E-02
  -2   3  34      632.79      615.43       19.77 o   0.2679E-03
  -1   3  34      274.83      266.21       11.49 o   0.7047E-03
   0   3  34      151.21      128.65        9.35 o   0.1416E-02
   1   3  34      257.17      256.96       12.09 o   0.7297E-03
   2   3  34      605.81      594.97       21.53 o   0.2732E-03
   0   1  35      176.01      162.12       22.90 o   0.7738E-03
