# Supplementary material for: Structure–property relations of a unique and systematic dataset of 19 isostructural multicomponent apremilast forms
Source: IUCrJ. 2022 Jun 15;9(Pt 4):508–15. doi: 10.1107/S2052252522005577 (PMC9252161; doi:10.1107/S2052252522005577)
Supplement: Supplementary file 15 [file m-09-00508-sup15.hkl]

data_apremilastnicotinamide
#  xcalibur in  C:\Users\E0338268\D  At 13:
_audit_creation_date        "18-03-14"
_audit_creation_method      CRYSTALS 

_cell_length_a                    12.88760(10)
_cell_angle_alpha                 90
_cell_length_b                    12.88760(10)
_cell_angle_beta                  90
_cell_length_c                    29.4547(2)
_cell_angle_gamma                 90
loop_
 _symmetry_equiv_pos_as_xyz
 'x,y,z'
 '-y+1/2,x+1/2,z+1/4'
 '-x,-y,z+1/2'
 'x+1/2,-y+1/2,-z+3/4'
 '-y,-x,-z+1/2'
 'y+1/2,-x+1/2,z+3/4'
 'y,x,-z'
 '-x+1/2,y+1/2,-z+1/4'

# NOTE FO on scale of Fc,      0.31616
# Status flags: 
#    o - used in refinement 
#    < - excluded by I/sigmaI cutoff 
#    l - excluded at low resolution  
#    h - excluded at high resolution  
#    x - excluded for another reason  

loop_
_refln_index_h
_refln_index_k
_refln_index_l
_refln_F_squared_meas
_refln_F_squared_calc
_refln_F_squared_sigma
_refln_observed_status
_refln_refinement_weight
   1   1   0     8015.03    10038.73       75.68 o   0.4593E-05
   0   2   0      121.72        8.29        3.63 o   0.1967E-02
   1   2   0    16879.25    15405.12      112.62 o   0.1090E-05
   2   2   0    29138.29    29770.24      243.20 o   0.3588E-06
   1   3   0       64.91       20.94        3.30 o   0.6595E-02
   2   3   0    11216.83    12001.59       69.67 o   0.2311E-05
   3   3   0       37.71       61.33        4.31 o   0.5691E-02
   0   4   0     1579.61     1371.66       26.48 o   0.6822E-04
   1   4   0      850.43      852.96       10.32 o   0.1697E-03
   2   4   0     1065.49      610.02       12.07 o   0.1722E-03
   3   4   0     4286.96     4613.73       27.35 o   0.1359E-04
   4   4   0    25740.33    24609.28      175.89 o   0.5114E-06
   1   5   0       34.10        6.83        2.80 o   0.1630E-01
   2   5   0       59.51       19.24        3.07 o   0.8863E-02
   3   5   0       77.98      125.74        3.36 o   0.2212E-02
   4   5   0     4733.66     4278.50       30.45 o   0.1293E-04
   5   5   0     5644.28     5095.30       53.29 o   0.9684E-05
   0   6   0       11.11        1.09        3.60 o   0.3357E-01
   1   6   0     2822.12     2574.91       21.68 o   0.3217E-04
   2   6   0     9525.83     9079.40       55.13 o   0.3445E-05
   3   6   0      258.85      180.35        5.73 o   0.9396E-03
   4   6   0       39.48       62.93        3.24 o   0.3912E-02
   5   6   0      961.46      850.78        8.37 o   0.1678E-03
   6   6   0     4226.49     3808.89       28.99 o   0.1542E-04
   1   7   0     1099.29      836.94       12.34 o   0.1446E-03
   2   7   0     4165.94     4016.70       30.41 o   0.1486E-04
   3   7   0      324.20      254.36        5.41 o   0.6981E-03
   4   7   0     1100.41     1134.33        9.14 o   0.1118E-03
   5   7   0      370.85      548.40        4.98 o   0.3665E-03
   6   7   0     3085.84     2719.33       17.77 o   0.2791E-04
   7   7   0       54.07       46.06        4.31 o   0.4433E-02
   0   8   0     7513.99     7864.10       49.10 o   0.4959E-05
   1   8   0       27.87        4.35        2.16 o   0.1727E-01
   2   8   0       38.20       10.74        2.44 o   0.1218E-01
   3   8   0      107.97       63.43        3.06 o   0.2585E-02
   4   8   0      637.31      674.19        6.87 o   0.2360E-03
   5   8   0      582.28      533.94        7.32 o   0.2995E-03
   6   8   0       35.42       56.55        2.81 o   0.4566E-02
   7   8   0     1534.42     1459.51       12.74 o   0.7771E-04
   8   8   0     3805.90     3305.62       36.04 o   0.1978E-04
   1   9   0       82.17       47.82        3.06 o   0.3892E-02
   2   9   0      267.09      339.59        4.76 o   0.6182E-03
   3   9   0       35.49       22.39        2.46 o   0.9033E-02
   4   9   0      200.65       86.85        4.92 o   0.1669E-02
   5   9   0      822.78      810.22       10.10 o   0.1849E-03
   6   9   0      100.11      115.27        4.01 o   0.1856E-02
   7   9   0      698.41      686.16        9.36 o   0.2248E-03
   8   9   0      417.05      329.28        7.77 o   0.5164E-03
   9   9   0     4630.56     4568.65       48.56 o   0.1193E-04
   0  10   0      423.80      413.95        8.77 o   0.4393E-03
   1  10   0      204.13      130.59        5.00 o   0.1376E-02
   2  10   0     1378.31     1367.41       12.51 o   0.8826E-04
   3  10   0       29.18        8.11        2.82 o   0.1350E-01
   4  10   0       89.71       85.01        3.70 o   0.2360E-02
   5  10   0      119.69      125.36        4.46 o   0.1637E-02
   6  10   0      598.41      407.67        8.96 o   0.3824E-03
   7  10   0     1056.38     1046.85       13.15 o   0.1271E-03
   8  10   0      732.08      667.36       11.38 o   0.2241E-03
   9  10   0       30.96        2.18        3.27 o   0.1629E-01
  10  10   0     1893.08     1780.68       23.44 o   0.5478E-04
   1  11   0      416.54      480.57        7.00 o   0.3981E-03
   2  11   0       92.64       84.95        4.15 o   0.2473E-02
   3  11   0     4435.52     4248.55       28.90 o   0.1363E-04
   4  11   0      171.85      203.63        5.27 o   0.1102E-02
   5  11   0     1807.22     1802.08       16.29 o   0.5671E-04
   6  11   0       46.38        3.10        3.77 o   0.1187E-01
   7  11   0      652.43      557.38        9.18 o   0.2794E-03
   8  11   0       45.97       34.90        3.85 o   0.5714E-02
   9  11   0       30.87       23.08        3.40 o   0.8342E-02
  10  11   0      310.95      279.76        7.26 o   0.6576E-03
   0  12   0      149.45       17.21        7.57 o   0.2848E-02
   1  12   0      199.45      181.10        5.56 o   0.1085E-02
   2  12   0     1295.04     1186.05       13.51 o   0.1027E-03
   3  12   0      777.60      694.06       10.86 o   0.2132E-03
   4  12   0      695.03      655.70       10.87 o   0.2327E-03
   5  12   0       25.84        7.51        3.70 o   0.1601E-01
   6  12   0       47.93       31.61        3.56 o   0.5625E-02
   7  12   0      267.24      268.79        7.16 o   0.7321E-03
   8  12   0       60.96       75.38        4.47 o   0.3023E-02
   9  12   0       35.39       31.29        3.12 o   0.6855E-02
   1  13   0       48.43       12.93        3.97 o   0.8682E-02
   2  13   0       14.12       20.10        2.77 o   0.1108E-01
   3  13   0       55.89       22.70        3.46 o   0.6420E-02
   4  13   0     4886.63     4891.40       36.53 o   0.1084E-04
   5  13   0       14.27       16.33        3.09 o   0.1368E-01
   6  13   0       30.90       17.99        3.94 o   0.8567E-02
   7  13   0      105.95      155.85        4.99 o   0.1501E-02
   8  13   0      262.70      238.00        6.94 o   0.7803E-03
   0  14   0      158.84       66.10        6.63 o   0.2076E-02
   1  14   0       33.51       12.96        3.00 o   0.1074E-01
   2  14   0      867.53      918.19       11.16 o   0.1557E-03
   3  14   0      182.55      164.65        6.11 o   0.1183E-02
   4  14   0      370.14      377.41        7.95 o   0.4833E-03
   5  14   0      426.13      405.83        8.39 o   0.4391E-03
   6  14   0       49.19       31.89        3.66 o   0.5629E-02
   1  15   0       86.92       68.51        4.29 o   0.2800E-02
   2  15   0       45.97       60.92        3.53 o   0.3996E-02
   3  15   0      301.38      320.75        7.34 o   0.5947E-03
   0   1   1    16561.17    15574.38       98.15 o   0.1231E-05
   1   1   1      385.36      461.80        4.87 o   0.3290E-03
  -1   2   1      312.37      276.10        4.60 o   0.7825E-03
   0   2   1     8022.30     9038.75       50.51 o   0.3556E-05
   1   2   1      357.39      364.31        5.66 o   0.5906E-03
   2   2   1     1312.32      670.66       13.67 o   0.1286E-03
  -2   3   1     3338.43     3503.23       24.05 o   0.1895E-04
  -1   3   1      677.13      537.27        7.59 o   0.2479E-03
   0   3   1    15629.31    17127.09      101.94 o   0.1166E-05
   1   3   1      788.39      625.99        8.52 o   0.2042E-03
   2   3   1     3528.88     3629.57       27.47 o   0.1761E-04
   3   3   1     1387.64     1054.35       13.71 o   0.1006E-03
  -3   4   1    10054.42     9665.90       50.52 o   0.3296E-05
  -2   4   1     1933.60     1611.06       15.66 o   0.5588E-04
  -1   4   1     2844.61     3603.15       20.28 o   0.2153E-04
   0   4   1     7708.50     7358.52       57.15 o   0.4876E-05
   1   4   1     2959.19     3771.61       21.73 o   0.2001E-04
   2   4   1     1874.82     1573.67       15.81 o   0.5809E-04
   3   4   1     9852.28     9446.65       53.08 o   0.3432E-05
   4   4   1     9552.69     8917.64       46.54 o   0.3356E-05
  -4   5   1     5807.41     5948.82       36.78 o   0.7973E-05
  -3   5   1      447.02      262.43        6.57 o   0.5284E-03
  -2   5   1     1150.22     1231.46       11.61 o   0.1009E-03
  -1   5   1      281.57      278.96        5.56 o   0.6825E-03
   0   5   1       92.20       99.87        3.10 o   0.2162E-02
   1   5   1      338.42      335.04        6.19 o   0.5549E-03
   2   5   1     1050.94     1135.84        9.81 o   0.1146E-03
   3   5   1      443.61      311.49        7.18 o   0.4721E-03
   4   5   1     5564.27     5731.68       33.17 o   0.8570E-05
   5   5   1     1134.50     1116.64       13.52 o   0.1155E-03
  -5   6   1     4067.61     3794.46       19.67 o   0.1636E-04
  -4   6   1      279.74      341.90        6.37 o   0.5826E-03
  -3   6   1      597.99      444.00        8.97 o   0.3341E-03
  -2   6   1     1490.51     1570.53       14.81 o   0.7602E-04
  -1   6   1     1187.89     1005.18       12.45 o   0.1242E-03
   0   6   1       55.96       45.81        3.29 o   0.4159E-02
   1   6   1     1257.82     1072.22       13.15 o   0.1133E-03
   2   6   1     1546.72     1631.90       13.93 o   0.7194E-04
   3   6   1      523.98      373.13        8.34 o   0.4053E-03
   4   6   1      245.06      308.96        5.73 o   0.6628E-03
   5   6   1     4343.85     4063.05       23.19 o   0.1451E-04
   6   6   1     1670.77     1600.43       11.20 o   0.6767E-04
  -6   7   1     1705.76     1692.73       12.32 o   0.6425E-04
  -5   7   1      461.61      460.37        5.29 o   0.3896E-03
  -4   7   1      497.60      498.51        6.00 o   0.3564E-03
  -3   7   1     2263.12     2165.32       15.23 o   0.4110E-04
  -2   7   1      764.90      602.30       11.38 o   0.2345E-03
  -1   7   1      701.94      750.99        9.72 o   0.2068E-03
   0   7   1     1046.75     1260.12       11.39 o   0.1158E-03
   1   7   1      629.29      669.54        9.84 o   0.2389E-03
   2   7   1      784.47      629.03       10.57 o   0.2255E-03
   3   7   1     2467.14     2377.51       16.00 o   0.3543E-04
   4   7   1      410.25      416.43        5.10 o   0.4483E-03
   5   7   1      475.82      465.52        5.75 o   0.3811E-03
   6   7   1     1636.20     1637.19       11.78 o   0.6796E-04
   7   7   1       79.73       42.67        3.16 o   0.3926E-02
  -7   8   1     1121.54     1074.12       10.50 o   0.1212E-03
  -6   8   1      258.66      228.47        5.04 o   0.8219E-03
  -5   8   1     1878.13     1636.57       12.88 o   0.5992E-04
  -4   8   1      764.91      744.80        7.60 o   0.2081E-03
  -3   8   1      728.97      733.12        7.41 o   0.2126E-03
  -2   8   1      656.63      675.51        6.99 o   0.2490E-03
  -1   8   1      494.07      426.05        5.70 o   0.3923E-03
   0   8   1      699.01      485.92        7.38 o   0.3237E-03
   1   8   1      537.90      464.74        6.12 o   0.3527E-03
   2   8   1      708.76      729.37        7.09 o   0.2250E-03
   3   8   1      722.21      732.87        6.76 o   0.2137E-03
   4   8   1      874.26      863.51        7.99 o   0.1714E-03
   5   8   1     1738.14     1509.29       12.73 o   0.6757E-04
   6   8   1      254.75      224.16        5.01 o   0.8384E-03
   7   8   1     1018.22      955.35       10.22 o   0.1415E-03
   8   8   1       89.63       28.70        3.93 o   0.4259E-02
  -8   9   1      693.10      727.43       10.20 o   0.2128E-03
  -7   9   1     1296.60     1283.38       12.57 o   0.9621E-04
  -6   9   1      114.08       90.10        4.26 o   0.2115E-02
  -5   9   1      239.35      168.41        5.25 o   0.1037E-02
  -4   9   1     3154.00     3424.58       20.01 o   0.2091E-04
  -3   9   1      381.81      399.27        5.80 o   0.4845E-03
  -2   9   1      320.50      301.00        5.30 o   0.6449E-03
  -1   9   1      656.36      658.70        7.35 o   0.2479E-03
   0   9   1       56.60       58.97        2.86 o   0.3557E-02
   1   9   1      548.50      551.62        6.47 o   0.3127E-03
   2   9   1      304.82      282.06        5.16 o   0.6921E-03
   3   9   1      397.16      411.17        5.76 o   0.4650E-03
   4   9   1     3180.86     3469.97       19.79 o   0.2050E-04
   5   9   1      256.81      183.54        5.58 o   0.9476E-03
   6   9   1      144.15      121.63        4.44 o   0.1591E-02
   7   9   1     1269.56     1225.66       12.64 o   0.1014E-03
   8   9   1      824.27      865.43       11.53 o   0.1683E-03
   9   9   1      104.00       39.88        4.86 o   0.3188E-02
  -9  10   1      357.32      303.99        6.68 o   0.5883E-03
  -8  10   1      145.89      127.44        5.28 o   0.1626E-02
  -7  10   1     1109.21     1105.14       11.96 o   0.1201E-03
  -6  10   1      735.27      619.89       10.23 o   0.2389E-03
  -5  10   1      151.53      111.96        4.82 o   0.1706E-02
  -4  10   1       28.26       28.43        2.99 o   0.7706E-02
  -3  10   1      390.08      375.51        6.25 o   0.4840E-03
  -2  10   1     2398.80     2395.17       16.36 o   0.3616E-04
  -1  10   1      449.32      491.28        6.75 o   0.3658E-03
   0  10   1       22.28       13.91        2.47 o   0.1409E-01
   1  10   1      473.59      505.52        7.39 o   0.3475E-03
   2  10   1     2439.88     2379.28       17.92 o   0.3601E-04
   3  10   1      372.14      353.21        6.33 o   0.5185E-03
   4  10   1       31.18       32.59        3.14 o   0.6792E-02
   5  10   1      133.39       98.53        4.77 o   0.1940E-02
   6  10   1      663.81      560.05       10.17 o   0.2722E-03
   7  10   1     1272.03     1251.69       13.74 o   0.9943E-04
   8  10   1      141.32      130.34        5.55 o   0.1612E-02
   9  10   1      377.59      322.32        7.78 o   0.5455E-03
  10  10   1       84.50       54.73        4.38 o   0.3393E-02
 -10  11   1      146.24      127.20        5.44 o   0.1580E-02
  -9  11   1       72.49       83.18        4.07 o   0.2773E-02
  -8  11   1      229.18      219.81        6.08 o   0.8947E-03
  -7  11   1       25.13       12.57        3.72 o   0.1149E-01
  -6  11   1      538.47      516.29        8.63 o   0.3220E-03
  -5  11   1      142.00       55.74        4.60 o   0.2446E-02
  -4  11   1      243.61      222.14        5.75 o   0.8603E-03
  -3  11   1      673.57      569.12        9.14 o   0.2663E-03
  -2  11   1      392.68      397.55        7.23 o   0.4633E-03
  -1  11   1      572.17      590.74        8.40 o   0.2828E-03
   0  11   1      310.46      265.13        5.92 o   0.6460E-03
   1  11   1      563.46      589.11        7.94 o   0.2856E-03
   2  11   1      379.70      379.89        7.50 o   0.4872E-03
   3  11   1      673.59      582.83        9.80 o   0.2600E-03
   4  11   1      305.01      258.20        6.68 o   0.7006E-03
   5  11   1      169.31       77.92        5.65 o   0.1865E-02
   6  11   1      619.28      589.23        9.73 o   0.2703E-03
   7  11   1       31.74       18.64        3.56 o   0.8909E-02
   8  11   1      220.10      209.93        6.27 o   0.9371E-03
   9  11   1       65.84       76.76        3.98 o   0.3032E-02
  10  11   1      170.97      163.99        5.64 o   0.1250E-02
  -9  12   1       58.70       71.92        3.66 o   0.3331E-02
  -8  12   1      200.23      193.10        6.18 o   0.1024E-02
  -7  12   1      398.78      375.53        9.05 o   0.4790E-03
  -6  12   1       67.44       74.75        4.15 o   0.2945E-02
  -5  12   1      155.71      145.18        5.82 o   0.1356E-02
  -4  12   1     1084.27     1120.01       12.82 o   0.1197E-03
  -3  12   1      497.46      479.64        7.93 o   0.3622E-03
  -2  12   1      157.92      143.24        5.26 o   0.1403E-02
  -1  12   1      242.32      239.40        5.94 o   0.8211E-03
   0  12   1     2714.43     2789.82       20.41 o   0.2872E-04
   1  12   1      216.75      204.72        6.21 o   0.9562E-03
   2  12   1      161.47      151.18        5.41 o   0.1339E-02
   3  12   1      457.82      423.55        8.58 o   0.4122E-03
   4  12   1     1175.17     1196.78       14.13 o   0.1078E-03
   5  12   1      129.46      115.37        5.30 o   0.1706E-02
   6  12   1       87.39       94.42        3.97 o   0.2317E-02
   7  12   1      397.23      369.36        8.37 o   0.4888E-03
   8  12   1      207.09      199.00        6.26 o   0.9895E-03
   9  12   1       74.81       65.71        4.09 o   0.3229E-02
  -8  13   1      350.88      330.95        8.55 o   0.5485E-03
  -7  13   1       57.68       49.75        4.16 o   0.4062E-02
  -6  13   1      219.71      185.54        6.75 o   0.1020E-02
  -5  13   1      156.02      166.97        5.61 o   0.1297E-02
  -4  13   1      414.11      319.35        8.14 o   0.5229E-03
  -3  13   1      406.91      385.19        7.80 o   0.4696E-03
  -2  13   1      135.14      157.19        4.18 o   0.1407E-02
  -1  13   1      176.85      138.67        5.43 o   0.1345E-02
   0  13   1       36.75       20.69        3.73 o   0.8199E-02
   1  13   1      158.51      117.45        5.08 o   0.1571E-02
   2  13   1      166.67      181.49        5.08 o   0.1168E-02
   3  13   1      426.63      413.89        7.14 o   0.4364E-03
   4  13   1      424.06      302.13        7.88 o   0.5388E-03
   5  13   1      172.66      193.60        5.45 o   0.1123E-02
   6  13   1      227.94      198.15        6.75 o   0.9617E-03
   7  13   1       53.38       41.78        4.07 o   0.4637E-02
   8  13   1      321.94      309.36        7.60 o   0.6020E-03
  -6  14   1      480.82      511.39        8.87 o   0.3377E-03
  -5  14   1      293.22      268.99        7.31 o   0.6892E-03
  -4  14   1       51.11       41.46        3.72 o   0.4759E-02
  -3  14   1      133.92      144.58        5.10 o   0.1496E-02
  -2  14   1      413.50      414.88        7.61 o   0.4327E-03
  -1  14   1      379.21      354.40        6.77 o   0.5110E-03
   0  14   1      377.60      362.86        6.91 o   0.4967E-03
   1  14   1      364.13      330.93        6.38 o   0.5496E-03
   2  14   1      426.63      428.92        7.38 o   0.4167E-03
   3  14   1      177.71      173.91        6.01 o   0.1172E-02
   4  14   1       38.35       39.82        3.22 o   0.5458E-02
   5  14   1      318.47      288.09        7.29 o   0.6348E-03
   6  14   1      419.27      449.75        8.76 o   0.3957E-03
  -3  15   1       99.75       89.88        4.64 o   0.2262E-02
  -2  15   1      148.84      166.74        5.31 o   0.1296E-02
  -1  15   1      106.00      103.24        4.73 o   0.2040E-02
   0  15   1       62.63       75.42        3.20 o   0.3095E-02
   1  15   1      101.53      102.26        4.16 o   0.2105E-02
   2  15   1      107.48      119.50        4.50 o   0.1860E-02
   3  15   1      113.11      111.51        4.80 o   0.1871E-02
   0   1   2     3172.77     2216.84       21.20 o   0.2145E-04
   1   1   2     1875.87     2008.85       14.82 o   0.4553E-04
  -1   2   2    12574.61    13404.53       70.04 o   0.1870E-05
   0   2   2       30.14      143.26        1.88 o   0.2508E-02
   1   2   2    12301.49    13193.48       80.29 o   0.1927E-05
   2   2   2    20882.66    20659.53      127.87 o   0.6719E-06
  -2   3   2    22673.71    23820.60      120.02 o   0.5791E-06
  -1   3   2    26100.22    28644.05      141.78 o   0.4350E-06
   0   3   2    12864.02    13307.96       74.75 o   0.1753E-05
   1   3   2    24812.71    27773.78      145.80 o   0.4677E-06
   2   3   2    23050.91    24168.19      136.22 o   0.5613E-06
   3   3   2    26062.27    25302.18      149.11 o   0.4819E-06
  -3   4   2      581.14      727.27        7.50 o   0.2408E-03
  -2   4   2      421.15      419.69        6.34 o   0.4504E-03
  -1   4   2      534.48      595.73        7.10 o   0.2773E-03
   0   4   2       16.40       55.54        2.55 o   0.8999E-02
   1   4   2      533.13      602.28        7.63 o   0.2743E-03
   2   4   2      446.88      455.44        6.77 o   0.4105E-03
   3   4   2      499.98      657.74        7.05 o   0.2823E-03
   4   4   2      147.11       39.67        4.49 o   0.2967E-02
  -4   5   2     2005.99     1792.73       17.69 o   0.5671E-04
  -3   5   2    13184.60    12335.04       63.89 o   0.1904E-05
  -2   5   2     2194.93     2136.24       18.33 o   0.4265E-04
  -1   5   2     4288.97     4797.08       25.26 o   0.1218E-04
   0   5   2     2139.72     2319.15       16.12 o   0.3681E-04
   1   5   2     4381.65     4781.04       26.76 o   0.1205E-04
   2   5   2     2341.57     2282.16       16.62 o   0.3852E-04
   3   5   2    12391.50    11649.11       63.46 o   0.2128E-05
   4   5   2     1985.90     1791.84       17.48 o   0.5709E-04
   5   5   2       97.06       86.55        4.64 o   0.2389E-02
  -5   6   2     2112.61     2196.48       12.39 o   0.4405E-04
  -4   6   2       81.82       92.16        4.13 o   0.2288E-02
  -3   6   2     3876.26     3979.48       26.64 o   0.1537E-04
  -2   6   2     2962.79     2856.84       21.65 o   0.2703E-04
  -1   6   2     1308.76     1445.86       12.83 o   0.8844E-04
   0   6   2       54.19      108.58        3.65 o   0.2561E-02
   1   6   2     1035.44     1181.21       11.49 o   0.1215E-03
   2   6   2     2951.51     2851.39       22.60 o   0.2711E-04
   3   6   2     3663.49     3779.84       23.51 o   0.1688E-04
   4   6   2       88.31      105.90        3.94 o   0.2018E-02
   5   6   2     2133.51     2220.78       13.81 o   0.4320E-04
   6   6   2     1285.62     1412.62        9.75 o   0.8911E-04
  -6   7   2     1091.06     1076.84        9.13 o   0.1237E-03
  -5   7   2     1131.98     1126.12        8.80 o   0.1180E-03
  -4   7   2     1432.12     1204.42       10.41 o   0.9672E-04
  -3   7   2      296.84      291.48        4.94 o   0.6308E-03
  -2   7   2     1174.83     1017.22       13.81 o   0.1171E-03
  -1   7   2      939.31      812.19       11.79 o   0.1724E-03
   0   7   2      466.04      343.06        7.93 o   0.4568E-03
   1   7   2      888.38      765.58       10.98 o   0.1873E-03
   2   7   2     1191.60     1017.16       13.26 o   0.1165E-03
   3   7   2      311.59      286.51        4.84 o   0.6286E-03
   4   7   2     1383.53     1158.78       10.63 o   0.1021E-03
   5   7   2     1292.17     1271.24       10.17 o   0.9823E-04
   6   7   2     1124.51     1103.12        9.62 o   0.1190E-03
   7   7   2     3536.95     3716.18       20.84 o   0.1818E-04
  -7   8   2     2125.30     2047.57       16.45 o   0.4584E-04
  -6   8   2      706.31      712.30        8.78 o   0.2202E-03
  -5   8   2      193.06      156.08        4.27 o   0.1248E-02
  -4   8   2     3232.45     3377.98       19.75 o   0.2176E-04
  -3   8   2      103.22       68.34        3.05 o   0.2847E-02
  -2   8   2      692.56      618.96        6.96 o   0.2581E-03
  -1   8   2     1032.35     1176.46        8.29 o   0.1196E-03
   0   8   2      456.38      419.57        5.74 o   0.3821E-03
   1   8   2     1031.65     1154.94        8.51 o   0.1217E-03
   2   8   2      687.78      615.02        6.78 o   0.2607E-03
   3   8   2      127.41       84.20        3.36 o   0.2283E-02
   4   8   2     3134.90     3282.46       18.06 o   0.2292E-04
   5   8   2      210.12      169.84        4.66 o   0.1129E-02
   6   8   2      743.19      736.34        8.56 o   0.2094E-03
   7   8   2     2190.71     2092.97       16.38 o   0.4408E-04
   8   8   2     1308.72     1259.43       13.09 o   0.9545E-04
  -8   9   2       50.14       56.61        3.86 o   0.3671E-02
  -7   9   2      184.76      152.42        5.33 o   0.1311E-02
  -6   9   2      395.21      350.11        7.17 o   0.5078E-03
  -5   9   2      145.51      176.16        4.06 o   0.1248E-02
  -4   9   2      864.03      868.87        9.15 o   0.1697E-03
  -3   9   2      560.17      602.40        6.92 o   0.2880E-03
  -2   9   2      285.90      253.16        4.84 o   0.7517E-03
  -1   9   2       66.79       53.66        2.85 o   0.4025E-02
   0   9   2      677.21      803.66        7.34 o   0.2094E-03
   1   9   2       62.75       46.70        2.80 o   0.4446E-02
   2   9   2      310.38      261.29        5.08 o   0.7105E-03
   3   9   2      550.68      588.24        7.49 o   0.2953E-03
   4   9   2      737.66      749.34        8.26 o   0.2085E-03
   5   9   2       94.43      123.35        3.62 o   0.1875E-02
   6   9   2      390.39      339.42        6.99 o   0.5232E-03
   7   9   2      205.38      188.75        5.37 o   0.1082E-02
   8   9   2       69.09       73.27        3.93 o   0.2813E-02
   9   9   2      506.81      492.15        8.74 o   0.3471E-03
  -9  10   2      504.79      469.42        8.09 o   0.3587E-03
  -8  10   2       48.15       35.46        3.66 o   0.5665E-02
  -7  10   2      262.39      189.39        6.29 o   0.9604E-03
  -6  10   2      604.69      457.49        8.78 o   0.3390E-03
  -5  10   2      123.34      104.33        4.43 o   0.1850E-02
  -4  10   2      358.89      408.26        6.14 o   0.4792E-03
  -3  10   2     2635.39     2701.99       17.07 o   0.3082E-04
  -2  10   2      430.44      398.45        6.78 o   0.4469E-03
  -1  10   2      597.91      574.71        7.82 o   0.2832E-03
   0  10   2      802.95      818.14        8.63 o   0.1832E-03
   1  10   2      644.22      618.53        8.30 o   0.2571E-03
   2  10   2      364.36      307.43        6.45 o   0.5853E-03
   3  10   2     2745.33     2782.14       19.05 o   0.2911E-04
   4  10   2      309.19      359.38        6.11 o   0.5621E-03
   5  10   2      103.05       94.67        4.54 o   0.2099E-02
   6  10   2      615.67      450.91        9.87 o   0.3379E-03
   7  10   2      261.34      185.12        6.54 o   0.9733E-03
   8  10   2       58.93       48.34        4.33 o   0.4267E-02
   9  10   2      494.26      450.47        8.63 o   0.3728E-03
  10  10   2      465.70      600.16        8.56 o   0.3014E-03
 -10  11   2      328.63      309.31        7.64 o   0.5923E-03
  -9  11   2       44.90       40.06        3.53 o   0.5284E-02
  -8  11   2       68.19       55.32        4.17 o   0.3635E-02
  -7  11   2      407.95      382.44        7.83 o   0.4642E-03
  -6  11   2      321.77      329.94        6.80 o   0.5704E-03
  -5  11   2      883.36      731.13       10.69 o   0.1960E-03
  -4  11   2      790.16      868.07        9.77 o   0.1785E-03
  -3  11   2      657.29      600.04        8.83 o   0.2586E-03
  -2  11   2      565.02      523.62        8.35 o   0.3148E-03
  -1  11   2      139.97      134.50        4.25 o   0.1576E-02
   0  11   2       60.96       60.54        3.47 o   0.3597E-02
   1  11   2      136.00      131.19        4.88 o   0.1609E-02
   2  11   2      551.08      506.05        8.74 o   0.3266E-03
   3  11   2      636.78      584.49        9.77 o   0.2662E-03
   4  11   2      858.22      921.41       10.81 o   0.1622E-03
   5  11   2      881.03      731.52       11.41 o   0.1957E-03
   6  11   2      293.54      290.03        6.68 o   0.6532E-03
   7  11   2      474.17      441.00        8.44 o   0.3883E-03
   8  11   2       79.04       75.35        4.19 o   0.2834E-02
   9  11   2       46.22       45.06        3.67 o   0.4819E-02
  10  11   2      320.01      298.81        7.28 o   0.6160E-03
  -9  12   2       85.33      108.89        4.39 o   0.2082E-02
  -8  12   2      110.48       91.69        4.64 o   0.2187E-02
  -7  12   2      267.79      300.04        6.31 o   0.6750E-03
  -6  12   2      184.44      185.17        5.27 o   0.1110E-02
  -5  12   2       35.21       28.60        3.80 o   0.6492E-02
  -4  12   2      278.98      298.63        6.38 o   0.6555E-03
  -3  12   2      471.11      470.35        8.11 o   0.3671E-03
  -2  12   2      295.56      289.93        6.29 o   0.6634E-03
  -1  12   2     1587.05     1722.81       15.15 o   0.6483E-04
   0  12   2      472.96      402.14        8.08 o   0.4195E-03
   1  12   2     1562.92     1693.58       16.04 o   0.6639E-04
   2  12   2      263.50      254.42        6.65 o   0.7618E-03
   3  12   2      509.78      489.75        8.98 o   0.3423E-03
   4  12   2      276.07      287.85        6.92 o   0.6736E-03
   5  12   2       23.98       21.24        3.41 o   0.9191E-02
   6  12   2      176.70      176.42        5.44 o   0.1165E-02
   7  12   2      269.49      284.02        7.18 o   0.6976E-03
   8  12   2      135.53      104.78        5.36 o   0.1830E-02
   9  12   2      117.43      108.03        5.11 o   0.1864E-02
  -8  13   2      180.65      164.89        6.93 o   0.1164E-02
  -7  13   2      625.99      598.30       10.20 o   0.2651E-03
  -6  13   2      222.85      178.46        6.73 o   0.1049E-02
  -5  13   2      120.58      110.11        5.70 o   0.1883E-02
  -4  13   2      118.04       63.68        5.46 o   0.2638E-02
  -3  13   2      600.94      599.94        9.29 o   0.2701E-03
  -2  13   2      193.67      230.47        5.28 o   0.9228E-03
  -1  13   2     1744.51     1825.37       15.65 o   0.5822E-04
   0  13   2      390.62      298.26        7.53 o   0.5682E-03
   1  13   2     1680.04     1741.66       15.90 o   0.6226E-04
   2  13   2      159.71      190.87        4.92 o   0.1140E-02
   3  13   2      595.78      586.20        7.98 o   0.2784E-03
   4  13   2       98.85       60.73        4.49 o   0.3017E-02
   5  13   2      137.43      133.99        5.00 o   0.1593E-02
   6  13   2      232.27      180.15        6.50 o   0.1028E-02
   7  13   2      613.96      588.30       10.21 o   0.2712E-03
   8  13   2      165.55      162.72        5.60 o   0.1237E-02
  -6  14   2      110.28      113.60        4.57 o   0.1882E-02
  -5  14   2       70.62       60.15        4.22 o   0.3303E-02
  -4  14   2      117.06      105.00        4.74 o   0.1970E-02
  -3  14   2      139.55      131.17        5.15 o   0.1589E-02
  -2  14   2      170.46      179.28        6.29 o   0.1160E-02
  -1  14   2      400.34      377.87        7.26 o   0.4804E-03
   0  14   2     1692.91     1717.88       13.90 o   0.6257E-04
   1  14   2      367.86      346.89        6.67 o   0.5341E-03
   2  14   2      195.97      214.20        5.05 o   0.9819E-03
   3  14   2      130.17      122.23        4.95 o   0.1720E-02
   4  14   2      115.86      104.70        4.78 o   0.1979E-02
   5  14   2       85.32       75.55        4.32 o   0.2672E-02
   6  14   2      125.79      137.14        4.71 o   0.1574E-02
  -3  15   2       18.82       18.04        3.13 o   0.1104E-01
  -2  15   2       79.33       77.63        4.61 o   0.2677E-02
  -1  15   2      295.20      341.08        7.37 o   0.5659E-03
   0  15   2        5.54        3.34        2.20 o   0.4103E-01
   1  15   2      310.34      369.20        6.88 o   0.5237E-03
   2  15   2       95.82      102.25        4.22 o   0.2107E-02
   3  15   2       20.58       25.28        3.25 o   0.8717E-02
   0   1   3    21459.69    20290.96      128.20 o   0.6649E-06
   1   1   3     3356.64     3586.58       25.92 o   0.2021E-04
  -1   2   3    20223.42    19712.68      110.29 o   0.7368E-06
   0   2   3    12973.49    13641.99       77.21 o   0.1731E-05
   1   2   3    19886.39    19487.30      121.09 o   0.7536E-06
   2   2   3     5213.61     5222.10       34.15 o   0.8770E-05
  -2   3   3    88084.13    92127.57      447.62 o   0.4162E-07
  -1   3   3    18857.29    17569.48       99.31 o   0.9368E-06
   0   3   3      428.50      282.88        6.17 o   0.6375E-03
   1   3   3    18654.90    17713.10      102.68 o   0.9339E-06
   2   3   3    89236.79    94281.02      531.16 o   0.3989E-07
   3   3   3    13910.19    15008.21       72.66 o   0.1540E-05
  -3   4   3      292.09      136.31        5.56 o   0.1021E-02
  -2   4   3     1310.12     1178.55       12.31 o   0.1008E-03
  -1   4   3     3224.20     3781.50       24.51 o   0.1878E-04
   0   4   3      328.60      126.73        5.73 o   0.1035E-02
   1   4   3     3067.85     3647.73       20.23 o   0.2016E-04
   2   4   3     1404.54     1276.38       13.13 o   0.8940E-04
   3   4   3      318.92      161.34        5.41 o   0.9044E-03
   4   4   3     4477.32     4172.76       29.11 o   0.1259E-04
  -4   5   3     1093.16      824.35       11.66 o   0.1574E-03
  -3   5   3      865.87      770.29        9.70 o   0.1798E-03
  -2   5   3     2253.91     2499.48       18.12 o   0.3861E-04
  -1   5   3     1197.86     1329.80       10.62 o   0.1011E-03
   0   5   3      346.87      268.58        5.94 o   0.5741E-03
   1   5   3     1510.79     1653.59       12.20 o   0.7225E-04
   2   5   3     2175.11     2397.42       15.71 o   0.4134E-04
   3   5   3      822.94      723.23        8.96 o   0.1951E-03
   4   5   3     1127.75      876.80       12.63 o   0.1467E-03
   5   5   3       74.07       65.81        4.45 o   0.3025E-02
  -5   6   3      267.44      265.67        4.11 o   0.7359E-03
  -4   6   3      709.45      630.76       10.66 o   0.2402E-03
  -3   6   3     2053.67     2090.76       17.52 o   0.4646E-04
  -2   6   3     5755.26     5966.45       35.09 o   0.8082E-05
  -1   6   3      374.95      375.75        6.30 o   0.5027E-03
   0   6   3     3776.40     3511.50       25.38 o   0.1777E-04
   1   6   3      417.77      425.70        6.53 o   0.4401E-03
   2   6   3     5508.89     5667.52       33.58 o   0.8820E-05
   3   6   3     2161.79     2169.88       17.26 o   0.4352E-04
   4   6   3      785.75      718.50       11.36 o   0.2050E-03
   5   6   3      275.05      281.32        4.46 o   0.6953E-03
   6   6   3      608.89      592.19        6.51 o   0.2658E-03
  -6   7   3     1212.11     1101.07        9.88 o   0.1154E-03
  -5   7   3     1083.85     1095.46        8.55 o   0.1260E-03
  -4   7   3     1222.86     1237.83        9.29 o   0.1020E-03
  -3   7   3       98.74       83.35        3.00 o   0.2632E-02
  -2   7   3       32.42       48.12        3.14 o   0.5936E-02
  -1   7   3     5133.06     5762.62       34.24 o   0.8754E-05
   0   7   3     2398.82     2377.28       20.01 o   0.3494E-04
   1   7   3     5208.52     5766.98       33.32 o   0.8697E-05
   2   7   3       34.97       45.71        2.87 o   0.5924E-02
   3   7   3      112.19      103.12        3.23 o   0.2166E-02
   4   7   3     1302.80     1316.74       10.04 o   0.9305E-04
   5   7   3     1253.09     1271.38        9.71 o   0.1014E-03
   6   7   3     1411.30     1275.35       11.43 o   0.9254E-04
   7   7   3     1798.61     1762.76       13.39 o   0.5964E-04
  -7   8   3     1730.14     1614.16       15.34 o   0.6526E-04
  -6   8   3      913.05      993.99       10.14 o   0.1482E-03
  -5   8   3       94.93      100.00        3.18 o   0.2168E-02
  -4   8   3      857.31      831.08        8.42 o   0.1771E-03
  -3   8   3     1513.86     1480.77       10.82 o   0.7898E-04
  -2   8   3     2496.21     2334.70       14.30 o   0.3769E-04
  -1   8   3     1866.38     1825.69       11.96 o   0.5557E-04
   0   8   3      339.12      216.39        4.95 o   0.7408E-03
   1   8   3     1961.90     1897.38       12.31 o   0.5200E-04
   2   8   3     2435.34     2238.54       14.26 o   0.3995E-04
   3   8   3     1699.17     1656.85       11.71 o   0.6630E-04
   4   8   3      738.78      722.10        7.99 o   0.2148E-03
   5   8   3       73.78       77.19        3.05 o   0.2807E-02
   6   8   3     1007.90     1092.92       10.21 o   0.1294E-03
   7   8   3     1780.60     1654.31       13.98 o   0.6291E-04
   8   8   3     2707.46     2369.07       20.77 o   0.3419E-04
  -8   9   3       78.16       56.27        3.98 o   0.3318E-02
  -7   9   3      618.42      626.55        9.09 o   0.2586E-03
  -6   9   3      638.12      696.43        9.41 o   0.2299E-03
  -5   9   3     1001.09      825.20        9.76 o   0.1628E-03
  -4   9   3      485.78      436.95        6.58 o   0.3864E-03
  -3   9   3      452.60      416.14        6.24 o   0.4166E-03
  -2   9   3      720.41      807.26        7.76 o   0.2016E-03
  -1   9   3      954.50      841.91        8.93 o   0.1652E-03
   0   9   3     3527.71     3707.64       19.30 o   0.1834E-04
   1   9   3     1063.87      931.56        9.68 o   0.1431E-03
   2   9   3      858.58      941.47        8.35 o   0.1616E-03
   3   9   3      443.78      395.84        6.74 o   0.4356E-03
   4   9   3      459.43      409.12        6.46 o   0.4176E-03
   5   9   3      896.94      743.57        9.44 o   0.1881E-03
   6   9   3      731.63      810.95       10.08 o   0.1890E-03
   7   9   3      632.36      633.33        8.94 o   0.2536E-03
   8   9   3       64.42       37.82        3.91 o   0.4484E-02
   9   9   3      355.59      292.79        7.18 o   0.6230E-03
  -9  10   3      135.65      128.00        4.42 o   0.1581E-02
  -8  10   3       23.42       14.67        3.36 o   0.1253E-01
  -7  10   3     1094.70     1159.10       11.95 o   0.1161E-03
  -6  10   3      880.96      727.92       10.67 o   0.1915E-03
  -5  10   3      481.38      485.25        6.98 o   0.3622E-03
  -4  10   3      245.30      219.66        5.33 o   0.8692E-03
  -3  10   3      933.92      930.89       10.31 o   0.1560E-03
  -2  10   3     1165.33     1273.80       11.28 o   0.1016E-03
  -1  10   3      114.50      119.75        3.86 o   0.1892E-02
   0  10   3     2647.99     2785.38       17.92 o   0.2895E-04
   1  10   3       89.90       98.95        3.63 o   0.2365E-02
   2  10   3     1355.06     1429.97       12.90 o   0.8421E-04
   3  10   3      945.98      924.24       10.37 o   0.1558E-03
   4  10   3      235.32      195.00        5.71 o   0.9505E-03
   5  10   3      476.32      481.27        8.11 o   0.3640E-03
   6  10   3      867.63      716.13       12.21 o   0.1941E-03
   7  10   3     1003.39     1043.22       13.20 o   0.1330E-03
   8  10   3       36.36       29.21        3.83 o   0.7074E-02
   9  10   3      128.83      116.58        4.98 o   0.1700E-02
  10  10   3      277.38      268.39        7.01 o   0.7230E-03
 -10  11   3       42.02       36.12        3.85 o   0.5554E-02
  -9  11   3      123.13      135.14        4.88 o   0.1619E-02
  -8  11   3       11.50        3.80        2.80 o   0.2958E-01
  -7  11   3      378.00      331.48        7.93 o   0.5365E-03
  -6  11   3      617.73      562.13        9.53 o   0.2834E-03
  -5  11   3     1585.92     1396.64       15.38 o   0.7934E-04
  -4  11   3     1914.96     2014.66       15.98 o   0.5010E-04
  -3  11   3      174.95      160.78        4.73 o   0.1220E-02
  -2  11   3      144.82      123.76        4.41 o   0.1564E-02
  -1  11   3      210.16      228.25        4.93 o   0.9089E-03
   0  11   3      180.13      241.55        4.79 o   0.9344E-03
   1  11   3      190.57      198.37        5.40 o   0.1040E-02
   2  11   3      173.47      149.36        5.40 o   0.1272E-02
   3  11   3      160.73      146.36        5.15 o   0.1335E-02
   4  11   3     1931.51     2004.75       16.72 o   0.5009E-04
   5  11   3     1654.41     1438.48       16.10 o   0.7525E-04
   6  11   3      665.55      602.91        9.68 o   0.2588E-03
   7  11   3      446.85      391.59        8.22 o   0.4396E-03
   8  11   3       15.43        4.63        3.06 o   0.2275E-01
   9  11   3      115.65      114.78        4.69 o   0.1862E-02
  10  11   3       42.98       38.40        3.58 o   0.5362E-02
  -9  12   3       40.55       34.59        3.62 o   0.6026E-02
  -8  12   3      111.63      113.76        4.36 o   0.1889E-02
  -7  12   3      378.41      368.48        7.57 o   0.4934E-03
  -6  12   3      100.15      111.58        4.24 o   0.1929E-02
  -5  12   3      342.30      339.55        7.44 o   0.5548E-03
  -4  12   3      354.47      353.52        7.01 o   0.5274E-03
  -3  12   3     1201.53     1207.77       12.34 o   0.1060E-03
  -2  12   3      577.14      564.76        7.81 o   0.2949E-03
  -1  12   3      616.70      613.19        8.71 o   0.2652E-03
   0  12   3       18.02        0.76        3.36 o   0.2587E-01
   1  12   3      708.05      699.29        9.78 o   0.2221E-03
   2  12   3      551.50      519.89        8.93 o   0.3200E-03
   3  12   3     1277.61     1250.83       14.84 o   0.9889E-04
   4  12   3      366.31      364.15        7.82 o   0.5052E-03
   5  12   3      346.95      336.39        8.06 o   0.5526E-03
   6  12   3      100.24      115.19        4.85 o   0.1861E-02
   7  12   3      317.90      303.06        7.77 o   0.6120E-03
   8  12   3      112.45      114.83        5.37 o   0.1829E-02
   9  12   3       41.45       37.77        3.79 o   0.5573E-02
  -8  13   3      385.40      374.84       11.09 o   0.4655E-03
  -7  13   3       38.37       26.21        3.87 o   0.6870E-02
  -6  13   3      436.75      461.63        9.06 o   0.3905E-03
  -5  13   3       88.73       96.44        4.83 o   0.2254E-02
  -4  13   3      322.26      302.87        7.15 o   0.6257E-03
  -3  13   3       98.11       90.56        4.54 o   0.2244E-02
  -2  13   3      420.38      431.90        7.91 o   0.4145E-03
  -1  13   3      366.37      344.70        6.75 o   0.5380E-03
   0  13   3     1366.98     1395.27       13.08 o   0.8420E-04
   1  13   3      335.94      326.07        6.49 o   0.5835E-03
   2  13   3      500.09      504.48        7.76 o   0.3407E-03
   3  13   3      104.16       90.52        3.89 o   0.2224E-02
   4  13   3      323.76      319.49        6.68 o   0.6011E-03
   5  13   3       75.73       76.13        4.24 o   0.2823E-02
   6  13   3      415.43      427.57        8.42 o   0.4256E-03
   7  13   3       37.20       27.32        3.15 o   0.7001E-02
   8  13   3      385.26      362.30        8.92 o   0.4880E-03
  -6  14   3      305.74      327.15        7.34 o   0.5962E-03
  -5  14   3      343.76      349.02        8.36 o   0.5357E-03
  -4  14   3      360.01      378.09        7.19 o   0.5067E-03
  -3  14   3       23.19       27.66        3.12 o   0.8367E-02
  -2  14   3      160.07      194.83        5.64 o   0.1118E-02
  -1  14   3      330.72      319.52        6.91 o   0.5889E-03
   0  14   3      178.32      130.51        4.85 o   0.1461E-02
   1  14   3      283.28      288.02        5.72 o   0.6835E-03
   2  14   3      171.95      198.80        5.09 o   0.1082E-02
   3  14   3       23.36       30.99        2.95 o   0.7806E-02
   4  14   3      363.73      385.43        7.22 o   0.4968E-03
   5  14   3      347.68      360.11        7.19 o   0.5255E-03
   6  14   3      314.34      340.97        6.98 o   0.5723E-03
  -3  15   3      184.98      201.17        6.71 o   0.1012E-02
  -2  15   3       94.86      124.42        4.80 o   0.1850E-02
  -1  15   3      442.09      530.58        9.75 o   0.3440E-03
   0  15   3       88.99       86.23        4.24 o   0.2482E-02
   1  15   3      493.16      562.92        9.83 o   0.3136E-03
   2  15   3       66.06       91.13        4.08 o   0.2613E-02
   3  15   3      176.30      201.23        6.76 o   0.1027E-02
   0   0   4    39040.77    37755.46      463.64 o   0.2133E-06
   0   1   4     2925.58     2909.39       22.53 o   0.2715E-04
   1   1   4      169.21      154.25        4.10 o   0.1120E-02
  -1   2   4     4526.48     4741.27       32.30 o   0.1207E-04
   0   2   4     3527.01     3109.04       23.20 o   0.2072E-04
   1   2   4     4366.31     4618.32       28.01 o   0.1275E-04
   2   2   4    12635.86    14010.10       65.65 o   0.1635E-05
  -2   3   4    33482.25    34194.18      171.87 o   0.2936E-06
  -1   3   4    27559.14    31512.42      139.14 o   0.3520E-06
   0   3   4     4210.38     4539.09       25.71 o   0.1247E-04
   1   3   4    27392.60    31479.91      160.80 o   0.3528E-06
   2   3   4    33723.82    34542.02      178.28 o   0.2882E-06
   3   3   4      398.85      330.36        6.44 o   0.5062E-03
  -3   4   4     3330.33     3078.24       23.49 o   0.2097E-04
  -2   4   4      740.71      605.86        9.27 o   0.2629E-03
  -1   4   4      613.96      374.51        8.28 o   0.3592E-03
   0   4   4      136.98      115.37        3.52 o   0.2504E-02
   1   4   4      660.69      388.15        7.54 o   0.3268E-03
   2   4   4      877.17      759.41        9.76 o   0.1991E-03
   3   4   4     3244.62     3024.36       21.92 o   0.2182E-04
   4   4   4     4990.17     4670.02       30.79 o   0.1087E-04
  -4   5   4     1723.07     1532.23       15.08 o   0.6643E-04
  -3   5   4     3244.19     3287.81       23.07 o   0.2128E-04
  -2   5   4     2754.02     2667.73       19.49 o   0.2995E-04
  -1   5   4      234.62      193.17        4.53 o   0.8396E-03
   0   5   4     2302.24     1631.06       15.76 o   0.5285E-04
   1   5   4      292.48      247.86        5.05 o   0.6486E-03
   2   5   4     2510.39     2423.00       17.45 o   0.3503E-04
   3   5   4     3196.72     3197.10       21.57 o   0.2209E-04
   4   5   4     1699.28     1493.91       15.15 o   0.6848E-04
   5   5   4     3027.61     2990.48       25.12 o   0.2590E-04
  -5   6   4      759.77      779.50        6.98 o   0.2107E-03
  -4   6   4      301.37      190.12        6.51 o   0.8005E-03
  -3   6   4     2783.68     2791.85       23.28 o   0.2778E-04
  -2   6   4     1600.54     1832.81       14.26 o   0.6360E-04
  -1   6   4     1604.59     1444.60       13.03 o   0.8223E-04
   0   6   4      944.23      869.45       10.89 o   0.1685E-03
   1   6   4     1533.78     1353.14       13.57 o   0.8959E-04
   2   6   4     1580.89     1810.22       14.68 o   0.6496E-04
   3   6   4     2877.16     2877.81       21.21 o   0.2650E-04
   4   6   4      332.08      202.00        7.42 o   0.7274E-03
   5   6   4      825.93      849.64        7.70 o   0.1880E-03
   6   6   4      510.70      573.55        6.14 o   0.3024E-03
  -6   7   4      978.43      853.17        9.29 o   0.1646E-03
  -5   7   4       11.97        1.34        1.98 o   0.4330E-01
  -4   7   4      888.55      832.59        7.86 o   0.1683E-03
  -3   7   4     2719.76     2755.49       16.61 o   0.2936E-04
  -2   7   4      176.73      203.25        4.95 o   0.9745E-03
  -1   7   4     3889.47     4136.37       26.17 o   0.1526E-04
   0   7   4       46.89       30.27        3.14 o   0.1011E-01
   1   7   4     4011.18     4233.66       27.91 o   0.1456E-04
   2   7   4      102.03      133.58        4.05 o   0.1564E-02
   3   7   4     2732.09     2759.24       15.42 o   0.2932E-04
   4   7   4      897.85      831.16        8.13 o   0.1676E-03
   5   7   4       20.35       11.20        2.16 o   0.1635E-01
   6   7   4     1129.04      985.45       10.15 o   0.1344E-03
   7   7   4      377.06      434.96        6.34 o   0.4612E-03
  -7   8   4      250.73      249.17        5.97 o   0.8228E-03
  -6   8   4     1560.06     1496.78       13.11 o   0.7347E-04
  -5   8   4      706.73      665.84        7.88 o   0.2285E-03
  -4   8   4     1543.23     1504.71       11.35 o   0.7326E-04
  -3   8   4      145.80      104.15        3.46 o   0.1784E-02
  -2   8   4      972.04     1005.97        7.74 o   0.1399E-03
  -1   8   4     2411.83     2328.90       13.58 o   0.3755E-04
   0   8   4       24.33       16.78        2.23 o   0.9607E-02
   1   8   4     2627.43     2531.38       14.45 o   0.3269E-04
   2   8   4     1270.80     1302.44        9.63 o   0.9583E-04
   3   8   4      125.92       90.58        3.26 o   0.2052E-02
   4   8   4     1563.17     1538.40       11.62 o   0.7119E-04
   5   8   4      637.35      622.63        7.97 o   0.2532E-03
   6   8   4     1608.99     1559.17       13.38 o   0.6949E-04
   7   8   4      245.62      247.14        5.39 o   0.8397E-03
   8   8   4       19.44       40.42        3.19 o   0.6379E-02
  -8   9   4      128.62      137.28        4.58 o   0.1518E-02
  -7   9   4      138.29      128.98        4.76 o   0.1573E-02
  -6   9   4     1280.95     1194.00       12.79 o   0.1009E-03
  -5   9   4      229.51      223.10        5.10 o   0.8969E-03
  -4   9   4        9.46        2.88        2.43 o   0.3611E-01
  -3   9   4       37.88       37.42        2.68 o   0.5862E-02
  -2   9   4      235.32      263.33        4.59 o   0.7684E-03
  -1   9   4      287.25      262.35        4.91 o   0.7239E-03
   0   9   4      286.51      269.16        4.82 o   0.7154E-03
   1   9   4      242.63      217.43        4.51 o   0.8838E-03
   2   9   4      234.25      265.96        4.48 o   0.7643E-03
   3   9   4       26.31       26.58        2.47 o   0.8210E-02
   4   9   4       13.45        7.35        2.41 o   0.2173E-01
   5   9   4      250.97      252.94        5.39 o   0.7913E-03
   6   9   4     1303.14     1199.89       13.66 o   0.9932E-04
   7   9   4      166.55      153.78        5.38 o   0.1295E-02
   8   9   4      153.33      156.49        5.70 o   0.1287E-02
   9   9   4      421.17      361.45        7.85 o   0.4893E-03
  -9  10   4      220.79      187.52        5.68 o   0.1017E-02
  -8  10   4      131.40      100.15        4.93 o   0.1862E-02
  -7  10   4      597.46      633.97        9.32 o   0.2636E-03
  -6  10   4     3332.45     3263.52       24.39 o   0.2171E-04
  -5  10   4      395.65      449.72        6.42 o   0.4189E-03
  -4  10   4     2425.73     2495.46       16.64 o   0.3502E-04
  -3  10   4     2119.44     1977.04       16.06 o   0.4709E-04
  -2  10   4      992.89     1007.88       10.29 o   0.1373E-03
  -1  10   4      290.23      328.45        5.60 o   0.6068E-03
   0  10   4      155.58      109.48        4.32 o   0.1683E-02
   1  10   4      302.72      334.29        6.22 o   0.5860E-03
   2  10   4     1080.95     1074.40       11.17 o   0.1239E-03
   3  10   4     2121.73     1964.82       16.89 o   0.4730E-04
   4  10   4     2452.88     2503.82       18.02 o   0.3463E-04
   5  10   4      359.56      424.92        7.11 o   0.4528E-03
   6  10   4     3321.90     3180.31       25.27 o   0.2235E-04
   7  10   4      582.71      617.02        9.94 o   0.2711E-03
   8  10   4       95.82       71.73        4.81 o   0.2592E-02
   9  10   4      215.95      173.90        5.76 o   0.1077E-02
  10  10   4       69.20       51.03        4.21 o   0.3685E-02
 -10  11   4       31.38       23.88        3.87 o   0.8022E-02
  -9  11   4       39.27       57.67        2.96 o   0.4246E-02
  -8  11   4      231.78      230.25        5.52 o   0.8346E-03
  -7  11   4       73.21       92.25        3.96 o   0.2566E-02
  -6  11   4      243.03      205.40        6.72 o   0.9107E-03
  -5  11   4      323.43      252.47        7.37 o   0.6783E-03
  -4  11   4      288.21      324.46        6.22 o   0.6259E-03
  -3  11   4     1458.43     1403.10       12.69 o   0.8202E-04
  -2  11   4      545.66      527.80        8.00 o   0.3160E-03
  -1  11   4      460.02      472.61        7.33 o   0.3762E-03
   0  11   4       23.48       15.47        3.17 o   0.1275E-01
   1  11   4      446.62      461.33        7.50 o   0.3859E-03
   2  11   4      596.60      560.98        9.07 o   0.2882E-03
   3  11   4     1298.27     1243.85       13.22 o   0.9744E-04
   4  11   4      318.32      351.74        6.58 o   0.5638E-03
   5  11   4      347.94      256.77        6.85 o   0.6526E-03
   6  11   4      296.73      244.05        6.88 o   0.7433E-03
   7  11   4       71.90       94.02        3.97 o   0.2551E-02
   8  11   4      218.18      205.19        5.92 o   0.9242E-03
   9  11   4       61.99       59.50        3.89 o   0.3535E-02
  10  11   4       25.73       23.45        2.94 o   0.9133E-02
  -9  12   4       -0.30        2.80        2.74 o   0.6243E-01
  -8  12   4       87.65       73.70        3.86 o   0.2723E-02
  -7  12   4      263.40      291.86        6.08 o   0.6924E-03
  -6  12   4       91.47       87.62        4.14 o   0.2335E-02
  -5  12   4      258.84      265.39        6.32 o   0.7283E-03
  -4  12   4      217.60      210.78        6.02 o   0.9260E-03
  -3  12   4      914.43      872.29       10.45 o   0.1614E-03
  -2  12   4       59.88       57.66        3.42 o   0.3766E-02
  -1  12   4      520.61      508.79        7.82 o   0.3328E-03
   0  12   4      433.46      444.67        6.98 o   0.3925E-03
   1  12   4      528.09      522.27        7.96 o   0.3233E-03
   2  12   4       40.70       39.41        3.65 o   0.5468E-02
   3  12   4      945.29      883.81       11.68 o   0.1564E-03
   4  12   4      210.53      198.70        6.06 o   0.9718E-03
   5  12   4      216.42      220.70        5.78 o   0.8955E-03
   6  12   4      103.36       95.57        4.75 o   0.2091E-02
   7  12   4      258.56      288.55        6.69 o   0.7001E-03
   8  12   4       96.42       79.45        5.03 o   0.2441E-02
   9  12   4        8.60        2.03        2.98 o   0.3665E-01
  -8  13   4      158.51      149.65        8.56 o   0.1273E-02
  -7  13   4      214.18      190.68        6.67 o   0.1031E-02
  -6  13   4      435.24      471.03        9.57 o   0.3819E-03
  -5  13   4      525.75      581.57        9.35 o   0.3021E-03
  -4  13   4       90.90       88.39        4.44 o   0.2442E-02
  -3  13   4      161.95      142.64        5.16 o   0.1360E-02
  -2  13   4      290.44      274.39        5.98 o   0.6872E-03
  -1  13   4       66.42       45.65        3.34 o   0.4232E-02
   0  13   4      315.85      268.01        5.84 o   0.6628E-03
   1  13   4       78.46       57.68        3.79 o   0.3407E-02
   2  13   4      300.40      275.43        6.35 o   0.6745E-03
   3  13   4      169.78      148.46        5.09 o   0.1302E-02
   4  13   4       87.79       87.16        4.01 o   0.2517E-02
   5  13   4      497.35      557.68        8.49 o   0.3219E-03
   6  13   4      431.03      464.77        7.79 o   0.3917E-03
   7  13   4      199.12      176.08        6.08 o   0.1134E-02
   8  13   4      132.71      123.04        5.44 o   0.1645E-02
  -6  14   4       46.78       29.21        3.94 o   0.5864E-02
  -5  14   4      173.71      169.73        6.05 o   0.1202E-02
  -4  14   4       69.90       63.76        4.18 o   0.3242E-02
  -3  14   4       62.71       58.29        3.89 o   0.3506E-02
  -2  14   4       27.31       41.88        3.19 o   0.6217E-02
  -1  14   4       82.35      119.58        3.96 o   0.2052E-02
   0  14   4       52.40       73.67        3.08 o   0.3293E-02
   1  14   4       95.70      112.89        3.69 o   0.2064E-02
   2  14   4       27.06       43.58        2.86 o   0.6136E-02
   3  14   4       87.78       74.55        3.83 o   0.2664E-02
   4  14   4       82.75       74.44        3.92 o   0.2806E-02
   5  14   4      187.30      171.81        5.81 o   0.1163E-02
   6  14   4       51.53       33.06        3.85 o   0.5301E-02
  -3  15   4      220.83      289.87        7.22 o   0.7362E-03
  -2  15   4        5.05        4.32        2.87 o   0.3865E-01
  -1  15   4      144.01      168.75        5.71 o   0.1279E-02
   0  15   4      116.84      135.01        5.02 o   0.1623E-02
   1  15   4      166.96      208.43        6.19 o   0.1034E-02
   2  15   4        9.68        5.14        3.50 o   0.2596E-01
   3  15   4      200.55      256.37        9.45 o   0.8110E-03
   0   1   5     2217.25     3155.88       18.87 o   0.2941E-04
   1   1   5    21050.62    24078.68      123.98 o   0.6353E-06
  -1   2   5    13524.55    13602.09       78.22 o   0.1642E-05
   0   2   5      689.48      499.22        7.65 o   0.2458E-03
   1   2   5    13576.34    13730.51       82.75 o   0.1619E-05
   2   2   5      358.23      321.39        5.87 o   0.6469E-03
  -2   3   5    38424.30    40690.29      201.90 o   0.2089E-06
  -1   3   5    15524.02    15658.48       82.05 o   0.1277E-05
   0   3   5     1038.06     1341.51       10.12 o   0.9856E-04
   1   3   5    14711.99    14876.29       79.33 o   0.1410E-05
   2   3   5    37662.66    40269.00      186.95 o   0.2147E-06
   3   3   5     1062.40     1264.24       11.39 o   0.1002E-03
  -3   4   5      896.36      621.38        9.54 o   0.1991E-03
  -2   4   5     9807.00     9882.56       48.26 o   0.2945E-05
  -1   4   5     6887.22     6983.36       36.84 o   0.5657E-05
   0   4   5      292.16      326.11        4.79 o   0.6268E-03
   1   4   5     6519.30     6675.23       36.39 o   0.6169E-05
   2   4   5     9298.53     9307.00       50.28 o   0.3275E-05
   3   4   5      827.99      565.12        9.09 o   0.2233E-03
   4   4   5      302.15      255.59        6.02 o   0.7433E-03
  -4   5   5     5484.24     5099.86       34.83 o   0.9456E-05
  -3   5   5     5454.98     5553.41       36.14 o   0.8806E-05
  -2   5   5     4181.61     4644.94       25.51 o   0.1297E-04
  -1   5   5     1181.71     1344.32       11.13 o   0.1050E-03
   0   5   5      370.00      394.74        5.55 o   0.4625E-03
   1   5   5     1164.29     1316.88       10.26 o   0.1081E-03
   2   5   5     4542.54     4999.51       28.27 o   0.1132E-04
   3   5   5     5295.22     5443.80       30.81 o   0.9205E-05
   4   5   5     5536.50     5148.03       34.12 o   0.9310E-05
   5   5   5     4813.42     4808.26       35.47 o   0.1142E-04
  -5   6   5      987.60      972.38        7.98 o   0.1435E-03
  -4   6   5     1953.30     2021.15       16.04 o   0.5024E-04
  -3   6   5     3026.91     2761.95       26.38 o   0.2700E-04
  -2   6   5     2704.88     2899.37       19.21 o   0.2895E-04
  -1   6   5      952.76      962.96        9.57 o   0.1498E-03
   0   6   5     1039.69     1267.72       11.53 o   0.1211E-03
   1   6   5     1164.56     1159.07       11.70 o   0.1135E-03
   2   6   5     2721.70     2908.19       20.94 o   0.2869E-04
   3   6   5     2854.23     2612.97       21.61 o   0.2979E-04
   4   6   5     1739.96     1781.10       12.62 o   0.6124E-04
   5   6   5     1102.54     1077.59        9.19 o   0.1233E-03
   6   6   5       52.80       55.09        2.44 o   0.3890E-02
  -6   7   5      776.72      731.11        8.47 o   0.2115E-03
  -5   7   5     1121.32     1119.39        9.91 o   0.1194E-03
  -4   7   5      508.56      438.52        5.99 o   0.3748E-03
  -3   7   5      342.09      417.61        4.87 o   0.4880E-03
  -2   7   5     1444.28     1341.06       12.00 o   0.8497E-04
  -1   7   5       74.17       61.26        3.95 o   0.3148E-02
   0   7   5     1565.31     1338.33       13.91 o   0.8121E-04
   1   7   5       58.37       51.02        3.43 o   0.3878E-02
   2   7   5     1396.50     1296.14       11.55 o   0.8938E-04
   3   7   5      428.08      506.48        5.20 o   0.3776E-03
   4   7   5      615.93      539.29        6.63 o   0.2913E-03
   5   7   5     1073.18     1068.80        9.36 o   0.1275E-03
   6   7   5      758.66      716.16        8.08 o   0.2181E-03
   7   7   5      563.25      534.30        7.72 o   0.3181E-03
  -7   8   5     1194.80     1163.76       12.48 o   0.1083E-03
  -6   8   5     1226.70     1306.00       12.17 o   0.9733E-04
  -5   8   5      632.03      550.45        7.87 o   0.2869E-03
  -4   8   5     2138.66     2056.47       13.97 o   0.4529E-04
  -3   8   5      562.09      522.85        6.47 o   0.3314E-03
  -2   8   5      703.16      707.08        6.80 o   0.2230E-03
  -1   8   5     2940.54     3105.68       15.61 o   0.2467E-04
   0   8   5     8707.80     8216.89       36.38 o   0.4066E-05
   1   8   5     2664.85     2819.42       15.04 o   0.2903E-04
   2   8   5      696.05      688.92        6.89 o   0.2294E-03
   3   8   5      496.22      467.92        5.74 o   0.3850E-03
   4   8   5     2119.12     2080.30       13.82 o   0.4494E-04
   5   8   5      519.19      462.54        6.95 o   0.3617E-03
   6   8   5     1317.91     1405.87       11.99 o   0.8749E-04
   7   8   5     1231.85     1189.70       12.52 o   0.1045E-03
   8   8   5       61.86       74.03        3.62 o   0.3171E-02
  -8   9   5       19.67       29.49        2.82 o   0.8028E-02
  -7   9   5      177.40      177.23        5.15 o   0.1165E-02
  -6   9   5      457.27      474.39        7.67 o   0.3700E-03
  -5   9   5      468.52      493.76        6.67 o   0.3583E-03
  -4   9   5      288.86      291.89        5.12 o   0.6741E-03
  -3   9   5     1730.04     1918.98       12.60 o   0.5500E-04
  -2   9   5     1424.48     1497.58       11.44 o   0.8100E-04
  -1   9   5      533.97      540.29        6.38 o   0.3237E-03
   0   9   5     1585.23     1493.25       12.94 o   0.7273E-04
   1   9   5      495.84      492.24        6.24 o   0.3605E-03
   2   9   5     1269.14     1311.94       10.44 o   0.9804E-04
   3   9   5     1765.94     1950.03       13.29 o   0.5346E-04
   4   9   5      274.72      276.50        5.32 o   0.7157E-03
   5   9   5      508.80      539.51        7.51 o   0.3203E-03
   6   9   5      489.60      497.48        7.61 o   0.3464E-03
   7   9   5      265.19      248.19        6.46 o   0.7720E-03
   8   9   5       26.02       33.51        3.52 o   0.6684E-02
   9   9   5      537.30      554.42        9.37 o   0.3033E-03
  -9  10   5      221.36      238.35        5.79 o   0.8631E-03
  -8  10   5      840.08      736.66       10.54 o   0.1943E-03
  -7  10   5      123.85      136.26        4.74 o   0.1579E-02
  -6  10   5      318.44      275.79        7.07 o   0.6714E-03
  -5  10   5      103.14      100.50        4.06 o   0.2115E-02
  -4  10   5     1790.56     1698.80       14.79 o   0.6221E-04
  -3  10   5      813.10      771.21        9.30 o   0.1921E-03
  -2  10   5      204.19      231.53        4.98 o   0.9715E-03
  -1  10   5     1938.56     2006.93       15.17 o   0.5122E-04
   0  10   5     1961.59     2275.87       15.02 o   0.4303E-04
   1  10   5     1915.08     1966.88       15.36 o   0.5262E-04
   2  10   5      226.53      248.96        5.34 o   0.8803E-03
   3  10   5      792.33      735.32        9.28 o   0.2025E-03
   4  10   5     1942.73     1832.95       15.62 o   0.5504E-04
   5  10   5       75.80       73.43        4.19 o   0.2887E-02
   6  10   5      325.22      274.43        6.85 o   0.6693E-03
   7  10   5      106.28      109.55        4.42 o   0.1948E-02
   8  10   5      833.13      706.08       11.89 o   0.2013E-03
   9  10   5      243.34      261.27        6.02 o   0.7757E-03
  10  10   5       25.22       30.62        2.97 o   0.8076E-02
 -10  11   5      393.00      384.12        8.91 o   0.4655E-03
  -9  11   5      159.25      161.89        5.33 o   0.1253E-02
  -8  11   5      263.72      244.96        5.62 o   0.7928E-03
  -7  11   5      124.20      154.71        4.73 o   0.1457E-02
  -6  11   5      402.80      373.03        7.98 o   0.4866E-03
  -5  11   5      893.45      865.22       11.23 o   0.1619E-03
  -4  11   5     1209.64     1131.90       11.94 o   0.1093E-03
  -3  11   5      295.60      281.02        6.27 o   0.6730E-03
  -2  11   5       40.79       43.04        3.13 o   0.5429E-02
  -1  11   5     1415.81     1290.16       12.94 o   0.9192E-04
   0  11   5      192.46      205.91        5.38 o   0.1028E-02
   1  11   5     1361.68     1239.75       12.89 o   0.9739E-04
   2  11   5       58.52       57.52        3.49 o   0.3948E-02
   3  11   5      266.03      258.32        6.02 o   0.7490E-03
   4  11   5     1285.96     1163.03       13.62 o   0.1031E-03
   5  11   5      848.55      799.48       10.66 o   0.1782E-03
   6  11   5      468.28      431.51        8.24 o   0.4072E-03
   7  11   5      119.06      139.45        4.43 o   0.1604E-02
   8  11   5      269.65      243.25        6.14 o   0.7857E-03
   9  11   5      133.55      158.25        4.57 o   0.1362E-02
  10  11   5      389.54      364.04        7.72 o   0.4908E-03
  -9  12   5       36.23       48.60        3.70 o   0.4761E-02
  -8  12   5       42.36       38.55        3.07 o   0.5490E-02
  -7  12   5      354.24      372.16        6.72 o   0.4996E-03
  -6  12   5      892.84      869.66       10.66 o   0.1631E-03
  -5  12   5       70.68       84.09        4.13 o   0.2735E-02
  -4  12   5      114.76      138.34        4.39 o   0.1586E-02
  -3  12   5     1250.93     1240.06       12.71 o   0.1021E-03
  -2  12   5      173.87      192.84        5.05 o   0.1136E-02
  -1  12   5      859.05      882.05       10.19 o   0.1634E-03
   0  12   5      727.06      740.79        9.01 o   0.2138E-03
   1  12   5      911.03      945.10       10.68 o   0.1492E-03
   2  12   5      184.42      204.06        5.15 o   0.1064E-02
   3  12   5     1290.55     1260.35       13.46 o   0.9878E-04
   4  12   5      133.36      146.96        4.84 o   0.1436E-02
   5  12   5       85.70      103.40        3.89 o   0.2224E-02
   6  12   5      941.02      889.99       12.39 o   0.1549E-03
   7  12   5      370.97      386.11        7.73 o   0.4741E-03
   8  12   5       35.19       27.39        3.52 o   0.7029E-02
   9  12   5       41.34       55.91        3.65 o   0.4164E-02
  -8  13   5      306.80      318.35       13.95 o   0.5466E-03
  -7  13   5      258.40      256.45        7.64 o   0.7472E-03
  -6  13   5      501.98      533.85        8.90 o   0.3235E-03
  -5  13   5      403.29      394.21        8.36 o   0.4584E-03
  -4  13   5      276.79      275.77        5.88 o   0.6929E-03
  -3  13   5        7.73       17.60        2.76 o   0.1318E-01
  -2  13   5       21.33       15.00        2.94 o   0.1248E-01
  -1  13   5      705.22      700.15        8.27 o   0.2173E-03
   0  13   5        4.34        2.89        2.50 o   0.4656E-01
   1  13   5      707.66      683.97        9.32 o   0.2204E-03
   2  13   5       32.70        9.95        3.44 o   0.1173E-01
   3  13   5       14.29       24.45        3.06 o   0.9365E-02
   4  13   5      251.79      247.93        5.69 o   0.7789E-03
   5  13   5      405.28      389.12        7.28 o   0.4658E-03
   6  13   5      554.40      580.12        8.79 o   0.2900E-03
   7  13   5      247.73      243.51        6.51 o   0.7983E-03
   8  13   5      337.17      332.86       11.29 o   0.5306E-03
  -6  14   5      125.73      114.23        9.06 o   0.1613E-02
  -5  14   5       99.49       94.68        4.76 o   0.2186E-02
  -4  14   5       98.92      110.72        4.22 o   0.2011E-02
  -3  14   5      140.75      170.47        5.27 o   0.1286E-02
  -2  14   5       75.22       63.75        4.11 o   0.3029E-02
  -1  14   5      101.17      128.24        4.21 o   0.1718E-02
   0  14   5       24.84       21.47        2.96 o   0.9225E-02
   1  14   5       79.55       95.10        3.60 o   0.2312E-02
   2  14   5       88.81       63.77        3.77 o   0.2869E-02
   3  14   5      142.32      166.22        4.47 o   0.1320E-02
   4  14   5      106.01      120.07        4.19 o   0.1861E-02
   5  14   5       97.01       94.74        4.19 o   0.2219E-02
   6  14   5      106.72      102.86        6.01 o   0.1972E-02
  -3  15   5       64.39       76.06        4.91 o   0.2960E-02
  -2  15   5      314.53      338.62        8.72 o   0.5580E-03
  -1  15   5      113.76      131.42        5.15 o   0.1678E-02
   0  15   5      413.75      553.74        8.67 o   0.3361E-03
   1  15   5      105.58      135.40        5.12 o   0.1684E-02
   2  15   5      340.81      366.24        9.28 o   0.5068E-03
   3  15   5       94.05       88.39       13.25 o   0.1744E-02
   0   1   6     6478.40     6057.91       44.44 o   0.6565E-05
   1   1   6     1011.19      550.24       11.13 o   0.2187E-03
  -1   2   6     6667.33     7561.85       42.17 o   0.5266E-05
   0   2   6     3915.81     4050.87       26.00 o   0.1351E-04
   1   2   6     5891.18     6728.39       35.05 o   0.6558E-05
   2   2   6       51.67        6.74        3.14 o   0.7065E-02
  -2   3   6     4205.55     4690.02       30.44 o   0.1170E-04
  -1   3   6     3698.52     3651.32       24.42 o   0.2041E-04
   0   3   6    16794.31    15623.44       86.77 o   0.1218E-05
   1   3   6     3375.99     3342.69       24.97 o   0.2386E-04
   2   3   6     4672.01     5158.44       31.68 o   0.9861E-05
   3   3   6    17840.93    16560.67       93.40 o   0.1000E-05
  -3   4   6     5926.72     6172.75       33.92 o   0.7654E-05
  -2   4   6     2229.45     2377.73       16.99 o   0.4264E-04
  -1   4   6     5300.91     5123.26       31.13 o   0.9611E-05
   0   4   6     4954.26     5605.30       26.99 o   0.9504E-05
   1   4   6     5322.20     5148.66       29.82 o   0.9543E-05
   2   4   6     2364.35     2490.77       16.59 o   0.3939E-04
   3   4   6     5540.05     5790.85       32.10 o   0.8625E-05
   4   4   6     2631.08     3374.47       19.88 o   0.2693E-04
  -4   5   6      746.80      750.04       10.63 o   0.2160E-03
  -3   5   6     7500.91     7282.96       45.13 o   0.5132E-05
  -2   5   6     1212.47     1379.23       12.20 o   0.1022E-03
  -1   5   6      560.57      557.38        7.90 o   0.2904E-03
   0   5   6       14.45       20.60        2.38 o   0.1793E-01
   1   5   6      419.53      429.40        6.20 o   0.4069E-03
   2   5   6     1219.45     1412.19       12.03 o   0.9967E-04
   3   5   6     7894.97     7643.38       41.71 o   0.4691E-05
   4   5   6      888.09      881.83       11.34 o   0.1722E-03
   5   5   6     5371.75     5253.74       31.23 o   0.9649E-05
  -5   6   6     3269.53     3124.91       17.27 o   0.2390E-04
  -4   6   6     6218.94     6266.89       32.22 o   0.6974E-05
  -3   6   6     1319.61     1191.58       15.07 o   0.9975E-04
  -2   6   6      239.21      278.80        5.52 o   0.6947E-03
  -1   6   6     3486.92     3353.18       21.60 o   0.2093E-04
   0   6   6      453.25      580.72        7.39 o   0.2780E-03
   1   6   6     3438.38     3302.55       22.92 o   0.2140E-04
   2   6   6      243.05      288.69        5.41 o   0.6732E-03
   3   6   6     1323.97     1174.50       13.49 o   0.1012E-03
   4   6   6     6701.79     6726.86       33.34 o   0.6121E-05
   5   6   6     3137.40     2985.84       17.85 o   0.2573E-04
   6   6   6      239.09      260.42        4.36 o   0.7520E-03
  -6   7   6      408.24      350.52        6.47 o   0.4893E-03
  -5   7   6     1110.36     1032.08       10.00 o   0.1247E-03
  -4   7   6     2298.54     2295.17       14.12 o   0.3957E-04
  -3   7   6      562.76      655.99        6.17 o   0.2709E-03
  -2   7   6     1140.23     1033.79       10.56 o   0.1298E-03
  -1   7   6      372.94      359.32        6.25 o   0.5518E-03
   0   7   6     4927.65     4680.56       30.25 o   0.1108E-04
   1   7   6      345.81      347.30        5.77 o   0.5958E-03
   2   7   6     1169.67     1040.76        9.62 o   0.1277E-03
   3   7   6      644.30      744.80        6.33 o   0.2282E-03
   4   7   6     2265.89     2263.88       13.49 o   0.4063E-04
   5   7   6     1019.83      947.05        9.07 o   0.1408E-03
   6   7   6      392.21      330.42        6.15 o   0.5212E-03
   7   7   6      120.75      121.76        3.98 o   0.1865E-02
  -7   8   6     1052.25     1053.80       11.79 o   0.1288E-03
  -6   8   6      860.11      801.04        9.87 o   0.1691E-03
  -5   8   6     1590.73     1760.44       12.77 o   0.6259E-04
  -4   8   6      744.54      737.48        7.82 o   0.2095E-03
  -3   8   6      885.77      960.82        8.03 o   0.1466E-03
  -2   8   6      410.22      434.43        5.58 o   0.4424E-03
  -1   8   6     1659.97     1753.68       10.93 o   0.6235E-04
   0   8   6       24.06       15.26        2.14 o   0.1036E-01
   1   8   6     1626.79     1695.57       11.47 o   0.6524E-04
   2   8   6      426.25      446.07        5.35 o   0.4268E-03
   3   8   6     1040.91     1120.18        8.67 o   0.1179E-03
   4   8   6      696.29      702.97        7.42 o   0.2253E-03
   5   8   6     1575.77     1758.79       12.69 o   0.6296E-04
   6   8   6      877.68      815.68       10.20 o   0.1648E-03
   7   8   6     1033.62     1010.15       11.45 o   0.1348E-03
   8   8   6       48.68       47.69        3.55 o   0.4150E-02
  -8   9   6      317.37      286.86        6.23 o   0.6291E-03
  -7   9   6      101.56      122.67        4.21 o   0.1927E-02
  -6   9   6      130.50      145.65        4.24 o   0.1468E-02
  -5   9   6     1087.06     1148.22       10.99 o   0.1160E-03
  -4   9   6     2188.60     2253.95       15.22 o   0.4088E-04
  -3   9   6      460.18      494.41        6.19 o   0.3765E-03
  -2   9   6      125.51      157.29        3.49 o   0.1498E-02
  -1   9   6     2216.04     2168.67       13.97 o   0.4352E-04
   0   9   6       11.38        8.81        2.39 o   0.2296E-01
   1   9   6     1998.34     1919.44       13.90 o   0.5229E-04
   2   9   6      119.01      137.07        3.43 o   0.1699E-02
   3   9   6      423.98      456.16        6.31 o   0.4177E-03
   4   9   6     2120.52     2161.34       15.48 o   0.4346E-04
   5   9   6     1003.37     1079.31       10.36 o   0.1281E-03
   6   9   6      144.89      150.46        4.53 o   0.1380E-02
   7   9   6      100.98      125.60        4.19 o   0.1898E-02
   8   9   6      309.47      270.05        7.16 o   0.6608E-03
   9   9   6      202.17      177.18        6.01 o   0.1091E-02
  -9  10   6       85.58       96.88        4.05 o   0.2251E-02
  -8  10   6      152.49      186.97        4.73 o   0.1206E-02
  -7  10   6       68.02       65.93        3.90 o   0.3274E-02
  -6  10   6      289.47      268.13        6.30 o   0.7280E-03
  -5  10   6       52.93       40.96        3.33 o   0.5019E-02
  -4  10   6      194.80      149.82        5.15 o   0.1275E-02
  -3  10   6      699.80      682.24        8.80 o   0.2321E-03
  -2  10   6      168.53      170.71        4.36 o   0.1232E-02
  -1  10   6     2740.96     2729.03       18.64 o   0.2928E-04
   0  10   6     3056.47     3199.96       19.52 o   0.2341E-04
   1  10   6     2857.27     2828.00       19.85 o   0.2747E-04
   2  10   6      165.43      160.87        4.50 o   0.1294E-02
   3  10   6      736.76      722.92        8.78 o   0.2158E-03
   4  10   6      273.26      212.08        5.71 o   0.8702E-03
   5  10   6       55.09       37.61        3.77 o   0.5110E-02
   6  10   6      265.11      246.17        5.96 o   0.8062E-03
   7  10   6       73.63       72.75        3.87 o   0.2996E-02
   8  10   6      156.33      192.54        5.06 o   0.1166E-02
   9  10   6      103.95      100.30        4.44 o   0.2047E-02
  10  10   6       38.66       39.11        3.20 o   0.5533E-02
 -10  11   6       73.89       65.57        4.59 o   0.3213E-02
  -9  11   6      473.92      489.71        8.87 o   0.3603E-03
  -8  11   6       98.14       93.24        3.78 o   0.2292E-02
  -7  11   6      136.79      120.02        4.82 o   0.1638E-02
  -6  11   6      283.47      279.03        6.97 o   0.6820E-03
  -5  11   6      564.07      530.50        8.63 o   0.3061E-03
  -4  11   6     3424.68     3626.75       22.55 o   0.1918E-04
  -3  11   6      239.69      294.01        5.71 o   0.7044E-03
  -2  11   6      134.07      144.44        4.80 o   0.1494E-02
  -1  11   6      369.88      398.52        6.76 o   0.4736E-03
   0  11   6      419.91      403.61        6.92 o   0.4663E-03
   1  11   6      364.55      403.10        6.35 o   0.4730E-03
   2  11   6      115.78      125.30        4.27 o   0.1764E-02
   3  11   6      325.52      368.79        6.25 o   0.5257E-03
   4  11   6     3478.36     3622.79       25.17 o   0.1899E-04
   5  11   6      559.26      504.07        8.62 o   0.3206E-03
   6  11   6      302.83      292.51        6.25 o   0.6461E-03
   7  11   6      148.01      129.87        4.78 o   0.1514E-02
   8  11   6       93.89       94.36        4.26 o   0.2273E-02
   9  11   6      544.82      547.00        9.03 o   0.3100E-03
  10  11   6       74.08       64.13        4.06 o   0.3302E-02
  -9  12   6      133.16      143.92        8.18 o   0.1386E-02
  -8  12   6        1.23        2.78        2.24 o   0.7723E-01
  -7  12   6      142.68      134.51        4.62 o   0.1538E-02
  -6  12   6      520.45      524.63        8.20 o   0.3250E-03
  -5  12   6      417.96      395.90        8.30 o   0.4287E-03
  -4  12   6      103.97      158.96        4.55 o   0.1528E-02
  -3  12   6     1135.65     1102.80       11.87 o   0.1163E-03
  -2  12   6      763.86      781.43        9.76 o   0.1974E-03
  -1  12   6      901.99      956.58       10.71 o   0.1516E-03
   0  12   6      305.00      313.46        5.97 o   0.6155E-03
   1  12   6      957.49     1005.12       11.33 o   0.1405E-03
   2  12   6      816.88      814.85       10.66 o   0.1840E-03
   3  12   6     1173.25     1121.56       13.11 o   0.1123E-03
   4  12   6      118.47      171.86        4.49 o   0.1385E-02
   5  12   6      376.43      356.80        6.67 o   0.4901E-03
   6  12   6      625.37      610.13        9.17 o   0.2630E-03
   7  12   6      159.05      146.15        5.39 o   0.1381E-02
   8  12   6       -0.26        3.73        2.97 o   0.5755E-01
   9  12   6      163.37      164.34        6.12 o   0.1229E-02
  -7  13   6      236.14      247.53        6.62 o   0.7963E-03
  -6  13   6      516.56      495.54        8.50 o   0.3455E-03
  -5  13   6       22.38       14.05        2.94 o   0.1244E-01
  -4  13   6       54.39       43.92        3.39 o   0.4435E-02
  -3  13   6       38.09       48.64        3.03 o   0.4707E-02
  -2  13   6     2178.50     2060.32       16.77 o   0.4446E-04
  -1  13   6     1542.06     1652.75       13.59 o   0.6823E-04
   0  13   6      114.69      141.10        3.96 o   0.1631E-02
   1  13   6     1419.98     1552.25       12.66 o   0.7582E-04
   2  13   6     2295.79     2176.02       18.69 o   0.4074E-04
   3  13   6       39.90       49.36        3.38 o   0.4561E-02
   4  13   6       50.31       42.70        3.29 o   0.4645E-02
   5  13   6       13.43       11.85        2.93 o   0.1626E-01
   6  13   6      555.44      515.43        9.00 o   0.3231E-03
   7  13   6      249.32      261.52        6.46 o   0.7509E-03
  -5  14   6       76.50       68.46        4.32 o   0.2935E-02
  -4  14   6       61.39       69.89        3.58 o   0.3330E-02
  -3  14   6      365.52      404.25        7.87 o   0.4641E-03
  -2  14   6      926.88     1066.90       13.21 o   0.1355E-03
  -1  14   6      199.58      244.64        5.84 o   0.8734E-03
   0  14   6      290.98      279.59        6.94 o   0.6848E-03
   1  14   6      164.59      214.14        4.97 o   0.1042E-02
   2  14   6      921.26     1073.66       10.14 o   0.1364E-03
   3  14   6      309.52      351.65        6.00 o   0.5610E-03
   4  14   6       55.52       68.04        3.30 o   0.3522E-02
   5  14   6       65.98       62.83        3.39 o   0.3326E-02
   6  14   6      450.09      548.58       22.88 o   0.2893E-03
  -2  15   6       27.64       19.88        3.90 o   0.8774E-02
  -1  15   6       53.68       62.43        4.28 o   0.3655E-02
   0  15   6       42.74       55.44        4.04 o   0.4236E-02
   1  15   6       63.42       70.60        4.68 o   0.3156E-02
   2  15   6       32.56       20.87        4.49 o   0.7768E-02
   0   1   7     3693.15     4172.37       26.64 o   0.1508E-04
   1   1   7    11879.92    11465.20       67.16 o   0.2252E-05
  -1   2   7      807.98     1025.85        9.90 o   0.1571E-03
   0   2   7     7109.10     7818.01       46.14 o   0.4902E-05
   1   2   7      858.39     1084.21        9.70 o   0.1456E-03
   2   2   7       69.82      101.21        3.63 o   0.2213E-02
  -2   3   7     2949.72     2590.29       22.25 o   0.3065E-04
  -1   3   7     1351.23     1340.97       12.65 o   0.9163E-04
   0   3   7     1068.41     1226.56       10.68 o   0.1028E-03
   1   3   7     1233.26     1220.61       13.22 o   0.1054E-03
   2   3   7     3018.39     2662.25       22.59 o   0.2939E-04
   3   3   7    19451.17    18314.67      102.00 o   0.9144E-06
  -3   4   7      778.09      607.05        9.28 o   0.2442E-03
  -2   4   7       98.58       84.06        3.73 o   0.2660E-02
  -1   4   7     1519.47     1507.03       13.30 o   0.7278E-04
   0   4   7       23.35        3.42        2.20 o   0.2289E-01
   1   4   7     1461.95     1443.52       12.68 o   0.7779E-04
   2   4   7      175.73      155.98        4.12 o   0.1379E-02
   3   4   7      740.59      575.30        9.67 o   0.2600E-03
   4   4   7      207.36      262.36        5.45 o   0.8843E-03
  -4   5   7    12488.55    12435.44       71.52 o   0.1958E-05
  -3   5   7      495.03      490.29        8.09 o   0.3343E-03
  -2   5   7     1421.71     1362.48       14.08 o   0.9056E-04
  -1   5   7     2007.45     2162.75       16.28 o   0.4310E-04
   0   5   7     1072.37      754.43       10.29 o   0.1681E-03
   1   5   7     1945.90     2111.11       14.63 o   0.4487E-04
   2   5   7     1689.65     1623.21       15.06 o   0.6945E-04
   3   5   7      515.08      495.71        7.80 o   0.3274E-03
   4   5   7    12897.93    12784.06       70.04 o   0.1854E-05
   5   5   7    16826.52    16139.06       79.77 o   0.1168E-05
  -5   6   7     1279.32     1364.16        9.83 o   0.9688E-04
  -4   6   7     5405.69     4890.33       29.14 o   0.1014E-04
  -3   6   7     5663.18     5529.91       36.45 o   0.8571E-05
  -2   6   7       42.57       37.18        3.51 o   0.4897E-02
  -1   6   7     2300.95     2173.47       18.95 o   0.4118E-04
   0   6   7       11.82       13.79        2.72 o   0.1161E-01
   1   6   7     2172.65     2066.57       16.70 o   0.4494E-04
   2   6   7       49.23       40.11        3.22 o   0.4463E-02
   3   6   7     5674.85     5503.41       36.80 o   0.8599E-05
   4   6   7     5515.22     5048.13       28.61 o   0.9650E-05
   5   6   7     1218.86     1292.67        9.68 o   0.1046E-03
   6   6   7       71.49       69.50        2.86 o   0.2611E-02
  -6   7   7      544.30      627.95        7.07 o   0.2691E-03
  -5   7   7      370.97      357.32        5.49 o   0.5234E-03
  -4   7   7     1989.36     2055.99       12.55 o   0.5035E-04
  -3   7   7      897.53      886.49        7.74 o   0.1674E-03
  -2   7   7     2976.38     3314.89       17.28 o   0.2242E-04
  -1   7   7      776.09      783.80        8.61 o   0.1949E-03
   0   7   7       15.30       13.48        2.28 o   0.1702E-01
   1   7   7      779.30      791.04        7.92 o   0.1934E-03
   2   7   7     2785.28     3111.38       15.88 o   0.2499E-04
   3   7   7      884.35      864.17        7.34 o   0.1727E-03
   4   7   7     2122.85     2179.71       13.41 o   0.4564E-04
   5   7   7      313.69      314.01        4.92 o   0.6195E-03
   6   7   7      582.72      663.47        7.63 o   0.2489E-03
   7   7   7     3318.79     3369.11       21.33 o   0.2159E-04
  -7   8   7     1377.80     1337.87       12.94 o   0.9051E-04
  -6   8   7     3585.90     3597.61       21.92 o   0.1839E-04
  -5   8   7      463.17      421.41        6.83 o   0.4147E-03
  -4   8   7      418.00      416.27        5.87 o   0.4251E-03
  -3   8   7       70.53       98.85        2.71 o   0.2537E-02
  -2   8   7      297.28      317.93        4.83 o   0.6074E-03
  -1   8   7      128.13      119.96        3.22 o   0.1705E-02
   0   8   7     1776.45     1810.21       11.53 o   0.5780E-04
   1   8   7       90.73       89.48        2.92 o   0.2354E-02
   2   8   7      291.30      312.37        4.28 o   0.6211E-03
   3   8   7       73.66       86.83        2.63 o   0.2687E-02
   4   8   7      431.33      434.18        5.99 o   0.4057E-03
   5   8   7      416.64      371.99        6.00 o   0.4806E-03
   6   8   7     3458.60     3496.14       22.53 o   0.1936E-04
   7   8   7     1443.03     1363.29       14.13 o   0.8658E-04
   8   8   7       20.17       18.84        3.37 o   0.1105E-01
  -8   9   7      106.28      126.29        4.17 o   0.1807E-02
  -7   9   7      304.24      266.28        6.49 o   0.6630E-03
  -6   9   7      272.83      267.22        5.60 o   0.7413E-03
  -5   9   7      269.89      235.11        5.74 o   0.8202E-03
  -4   9   7       37.54       46.15        2.79 o   0.5060E-02
  -3   9   7     4778.09     5104.41       25.00 o   0.1063E-04
  -2   9   7      103.18      107.25        3.21 o   0.2064E-02
  -1   9   7     1030.80      968.47        9.55 o   0.1366E-03
   0   9   7     1697.78     1637.56       13.28 o   0.6528E-04
   1   9   7     1008.91      943.35        9.45 o   0.1415E-03
   2   9   7       59.48       63.07        2.80 o   0.3615E-02
   3   9   7     4680.49     4973.83       24.66 o   0.1110E-04
   4   9   7       37.01       51.36        2.71 o   0.4668E-02
   5   9   7      230.87      205.62        5.11 o   0.9658E-03
   6   9   7      284.17      281.66        5.73 o   0.7001E-03
   7   9   7      242.82      203.79        5.59 o   0.8825E-03
   8   9   7      123.67      138.78        4.72 o   0.1594E-02
   9   9   7      562.04      469.10        8.75 o   0.3437E-03
  -9  10   7       75.16       62.41        3.76 o   0.3262E-02
  -8  10   7      598.41      547.32        8.62 o   0.2926E-03
  -7  10   7       28.87       42.89        3.18 o   0.5414E-02
  -6  10   7      149.48      184.85        4.84 o   0.1231E-02
  -5  10   7     1564.88     1560.08       14.15 o   0.7194E-04
  -4  10   7      227.67      232.23        5.49 o   0.8697E-03
  -3  10   7      588.27      587.74        7.75 o   0.2865E-03
  -2  10   7      470.34      513.31        7.05 o   0.3531E-03
  -1  10   7     1233.40     1199.62       10.92 o   0.1037E-03
   0  10   7      521.64      569.88        7.28 o   0.2962E-03
   1  10   7     1378.33     1319.77       12.00 o   0.8947E-04
   2  10   7      464.06      497.73        6.62 o   0.3651E-03
   3  10   7      635.37      627.56        8.12 o   0.2615E-03
   4  10   7      291.64      285.20        6.09 o   0.6718E-03
   5  10   7     1605.20     1555.91       15.03 o   0.7105E-04
   6  10   7      154.92      186.72        4.58 o   0.1215E-02
   7  10   7       22.88       31.77        3.22 o   0.7059E-02
   8  10   7      692.51      620.65        9.51 o   0.2463E-03
   9  10   7       79.37       66.13        4.12 o   0.3058E-02
  10  10   7      216.43      178.99        5.72 o   0.1067E-02
 -10  11   7       66.76       59.87        4.81 o   0.3242E-02
  -9  11   7      347.18      355.01        6.56 o   0.5296E-03
  -8  11   7       62.01       74.17        3.52 o   0.3149E-02
  -7  11   7       11.67       13.43        2.80 o   0.1509E-01
  -6  11   7      208.64      220.43        5.50 o   0.9487E-03
  -5  11   7       73.73       63.38        3.78 o   0.3415E-02
  -4  11   7       85.18       88.26        3.95 o   0.2502E-02
  -3  11   7        5.63        7.54        3.02 o   0.2402E-01
  -2  11   7      188.37      199.18        5.24 o   0.1032E-02
  -1  11   7     1330.53     1409.77       13.08 o   0.8558E-04
   0  11   7      343.09      406.22        6.27 o   0.4751E-03
   1  11   7     1340.16     1396.66       12.87 o   0.8615E-04
   2  11   7      216.14      224.95        5.75 o   0.8943E-03
   3  11   7        8.15        7.47        2.90 o   0.2243E-01
   4  11   7       63.54       52.53        3.84 o   0.3913E-02
   5  11   7      115.87       95.76        4.44 o   0.2178E-02
   6  11   7      210.41      210.92        5.18 o   0.9813E-03
   7  11   7        4.34       10.54        2.80 o   0.2101E-01
   8  11   7       49.84       73.28        3.38 o   0.3385E-02
   9  11   7      338.51      329.23        6.80 o   0.5666E-03
  10  11   7       60.26       53.57        3.98 o   0.3688E-02
  -9  12   7      625.61      583.03       16.56 o   0.2584E-03
  -8  12   7       45.72       56.26        3.22 o   0.4013E-02
  -7  12   7      252.00      256.75        6.20 o   0.7740E-03
  -6  12   7      421.98      458.10        7.32 o   0.3962E-03
  -5  12   7      198.51      212.45        5.91 o   0.9662E-03
  -4  12   7       15.38       10.83        2.89 o   0.1649E-01
  -3  12   7      697.34      668.89        9.42 o   0.2333E-03
  -2  12   7      320.14      297.40        6.18 o   0.6153E-03
  -1  12   7      915.41      902.91       10.99 o   0.1592E-03
   0  12   7      366.72      341.87        6.53 o   0.5482E-03
   1  12   7      852.31      845.70       10.44 o   0.1749E-03
   2  12   7      361.78      324.73        6.95 o   0.5446E-03
   3  12   7      791.12      738.90       11.31 o   0.2008E-03
   4  12   7       12.93        7.48        2.94 o   0.2082E-01
   5  12   7      183.83      189.40        4.86 o   0.1093E-02
   6  12   7      479.52      496.50        7.95 o   0.3512E-03
   7  12   7      225.46      221.76        5.60 o   0.9044E-03
   8  12   7       60.86       57.67        3.86 o   0.3556E-02
   9  12   7      688.02      615.14       12.25 o   0.2451E-03
  -7  13   7      232.66      236.96        8.84 o   0.8139E-03
  -6  13   7      170.12      189.73        5.16 o   0.1118E-02
  -5  13   7       46.58       52.35        3.17 o   0.4498E-02
  -4  13   7      290.35      264.45        6.42 o   0.7120E-03
  -3  13   7       21.55       30.98        2.87 o   0.7897E-02
  -2  13   7      487.28      474.70        7.11 o   0.3784E-03
  -1  13   7     1609.13     1758.01       13.89 o   0.6259E-04
   0  13   7       55.60       70.92        3.10 o   0.3352E-02
   1  13   7     1669.17     1850.58       13.21 o   0.5832E-04
   2  13   7      441.25      437.74        7.02 o   0.4220E-03
   3  13   7       14.34       17.53        2.64 o   0.1312E-01
   4  13   7      273.63      249.94        5.53 o   0.7660E-03
   5  13   7       46.71       49.68        3.20 o   0.4642E-02
   6  13   7      204.47      217.11        5.46 o   0.9438E-03
   7  13   7      234.14      235.22        6.16 o   0.8446E-03
  -5  14   7      362.40      376.16        8.10 o   0.4867E-03
  -4  14   7      444.64      474.67        8.00 o   0.3768E-03
  -3  14   7      238.78      246.00        6.38 o   0.8217E-03
  -2  14   7      251.72      290.73        6.52 o   0.6870E-03
  -1  14   7       47.76       49.36        3.43 o   0.4383E-02
   0  14   7       95.33      121.12        4.27 o   0.1885E-02
   1  14   7       73.77       61.42        3.76 o   0.3262E-02
   2  14   7      278.42      312.73        5.93 o   0.6294E-03
   3  14   7      246.94      263.72        5.35 o   0.7778E-03
   4  14   7      418.61      435.60        7.34 o   0.4156E-03
   5  14   7      364.43      381.78        7.63 o   0.4819E-03
  -2  15   7       54.79       81.93        4.64 o   0.3022E-02
  -1  15   7      204.17      246.05        7.29 o   0.8324E-03
   0  15   7       10.61       26.83        3.23 o   0.1001E-01
   1  15   7      159.82      197.24       10.05 o   0.1010E-02
   2  15   7       62.73       78.26       10.23 o   0.2407E-02
   0   0   8    68530.09    71662.91      815.04 o   0.6334E-07
   0   1   8     7025.65     7920.63       49.74 o   0.5039E-05
   1   1   8     4969.40     5071.30       32.70 o   0.1054E-04
  -1   2   8      443.11      525.02        7.53 o   0.4066E-03
   0   2   8     2084.78     2039.79       17.35 o   0.4644E-04
   1   2   8      437.00      510.92        7.15 o   0.4198E-03
   2   2   8     6185.40     6010.67       42.49 o   0.7918E-05
  -2   3   8     4300.42     3936.79       28.62 o   0.1422E-04
  -1   3   8     3976.76     3677.70       27.33 o   0.1637E-04
   0   3   8      439.91      259.73        7.01 o   0.5252E-03
   1   3   8     3879.09     3575.09       25.45 o   0.1707E-04
   2   3   8     4267.51     3951.53       28.54 o   0.1424E-04
   3   3   8      122.22      144.52        4.17 o   0.1365E-02
  -3   4   8    11425.35    11909.33       61.74 o   0.2207E-05
  -2   4   8     1238.43     1549.41       12.18 o   0.8769E-04
  -1   4   8     3734.89     3631.00       24.77 o   0.1870E-04
   0   4   8     1173.60     1203.19        9.70 o   0.9579E-04
   1   4   8     3451.19     3341.29       23.14 o   0.2151E-04
   2   4   8     1087.36     1412.24       10.67 o   0.1034E-03
   3   4   8    11761.31    12348.26       69.14 o   0.2068E-05
   4   4   8     1296.63     1047.88       13.15 o   0.1059E-03
  -4   5   8      767.65      815.10       10.31 o   0.1897E-03
  -3   5   8     4509.78     4614.10       28.48 o   0.1227E-04
  -2   5   8     2239.02     2271.23       18.54 o   0.4083E-04
  -1   5   8     4816.69     4358.66       30.66 o   0.1202E-04
   0   5   8       16.82        1.15        2.72 o   0.2163E-01
   1   5   8     4903.88     4497.05       29.09 o   0.1150E-04
   2   5   8     2093.66     2126.85       17.25 o   0.4541E-04
   3   5   8     4267.84     4309.07       27.95 o   0.1374E-04
   4   5   8      729.61      762.45       10.38 o   0.2057E-03
   5   5   8     5588.18     5628.17       27.68 o   0.8490E-05
  -5   6   8     4574.90     4598.05       22.80 o   0.1200E-04
  -4   6   8      299.85      333.89        4.87 o   0.5657E-03
  -3   6   8     2417.05     2430.20       18.02 o   0.3668E-04
  -2   6   8     2597.40     2371.40       21.40 o   0.3446E-04
  -1   6   8      760.02      654.16       10.04 o   0.2185E-03
   0   6   8     1159.58      982.19       12.61 o   0.1295E-03
   1   6   8      716.98      603.78        8.68 o   0.2405E-03
   2   6   8     2670.84     2444.60       20.24 o   0.3291E-04
   3   6   8     2594.68     2610.74       17.36 o   0.3266E-04
   4   6   8      300.49      323.92        4.74 o   0.5784E-03
   5   6   8     4636.61     4614.35       22.64 o   0.1186E-04
   6   6   8      457.18      560.26        5.98 o   0.3377E-03
  -6   7   8     3501.54     3539.04       21.26 o   0.1940E-04
  -5   7   8     1154.64      998.18        9.72 o   0.1283E-03
  -4   7   8      232.33      208.89        4.32 o   0.9396E-03
  -3   7   8     5522.34     5432.60       26.20 o   0.8865E-05
  -2   7   8      394.36      312.80        5.39 o   0.5430E-03
  -1   7   8     2627.58     2665.96       16.06 o   0.3108E-04
   0   7   8      511.35      525.22        6.68 o   0.3555E-03
   1   7   8     2992.74     3066.30       17.51 o   0.2477E-04
   2   7   8      463.93      376.64        5.35 o   0.4406E-03
   3   7   8     5372.67     5290.21       23.44 o   0.9305E-05
   4   7   8      230.09      215.63        4.18 o   0.9222E-03
   5   7   8     1232.18     1053.16        9.98 o   0.1179E-03
   6   7   8     3256.02     3284.90       18.92 o   0.2203E-04
   7   7   8       15.61        6.24        2.82 o   0.1847E-01
  -7   8   8      669.06      680.13        8.92 o   0.2353E-03
  -6   8   8       94.24       83.15        3.88 o   0.2738E-02
  -5   8   8      593.03      606.02        7.89 o   0.2798E-03
  -4   8   8      726.92      679.92        8.38 o   0.2298E-03
  -3   8   8      413.00      397.67        5.66 o   0.4450E-03
  -2   8   8     2127.52     2181.23       14.25 o   0.4393E-04
  -1   8   8      207.50      221.66        4.15 o   0.9949E-03
   0   8   8     1351.93     1329.88        9.62 o   0.8887E-04
   1   8   8      188.37      203.92        3.90 o   0.1102E-02
   2   8   8     2427.69     2512.26       14.15 o   0.3512E-04
   3   8   8      433.93      422.81        5.42 o   0.4161E-03
   4   8   8      717.55      662.62        7.77 o   0.2366E-03
   5   8   8      627.30      648.23        7.84 o   0.2575E-03
   6   8   8      116.57      104.98        4.05 o   0.2157E-02
   7   8   8      679.27      684.35        8.93 o   0.2324E-03
   8   8   8      373.77      291.94        7.27 o   0.5677E-03
  -8   9   8      413.43      408.09        7.40 o   0.4473E-03
  -7   9   8      608.51      620.92        8.54 o   0.2595E-03
  -6   9   8     1811.24     1757.97       15.06 o   0.5769E-04
  -5   9   8     1383.64     1348.16       13.28 o   0.8817E-04
  -4   9   8     1045.68     1040.73       10.98 o   0.1266E-03
  -3   9   8     1485.35     1492.74       12.07 o   0.7901E-04
  -2   9   8       94.97      101.29        3.21 o   0.2210E-02
  -1   9   8     1389.06     1355.57       11.30 o   0.8733E-04
   0   9   8      948.67      780.36        9.44 o   0.1779E-03
   1   9   8     1500.17     1455.34       11.76 o   0.7836E-04
   2   9   8       62.97       73.08        2.74 o   0.3192E-02
   3   9   8     1503.04     1490.30       11.84 o   0.7866E-04
   4   9   8     1023.24     1047.62       10.13 o   0.1274E-03
   5   9   8     1405.02     1359.50       11.98 o   0.8692E-04
   6   9   8     1644.53     1582.42       13.44 o   0.6754E-04
   7   9   8      624.69      632.42        8.43 o   0.2528E-03
   8   9   8      375.16      373.28        7.23 o   0.4998E-03
   9   9   8       57.39       72.25        3.41 o   0.3151E-02
  -9  10   8      521.72      497.97        8.13 o   0.3383E-03
  -8  10   8      404.86      412.15        7.22 o   0.4448E-03
  -7  10   8      241.37      205.06        5.96 o   0.9707E-03
  -6  10   8     1478.36     1500.86       14.05 o   0.7711E-04
  -5  10   8      370.19      364.45        6.92 o   0.5053E-03
  -4  10   8      563.29      567.97        8.55 o   0.2938E-03
  -3  10   8      125.07       97.36        4.11 o   0.2023E-02
  -2  10   8      879.48      822.64        9.87 o   0.1733E-03
  -1  10   8       12.33       18.09        2.76 o   0.1513E-01
   0  10   8     1103.13     1079.47       10.76 o   0.1237E-03
   1  10   8       14.30       21.98        2.64 o   0.1274E-01
   2  10   8      973.62      890.89       10.04 o   0.1537E-03
   3  10   8      133.57      102.41        3.98 o   0.1892E-02
   4  10   8      651.93      647.46        8.52 o   0.2470E-03
   5  10   8      467.20      447.08        7.46 o   0.3906E-03
   6  10   8     1521.63     1498.31       14.07 o   0.7614E-04
   7  10   8      214.87      177.20        5.41 o   0.1135E-02
   8  10   8      473.89      464.15        8.09 o   0.3774E-03
   9  10   8      525.78      506.45        8.79 o   0.3317E-03
  10  10   8      192.66      169.49        5.45 o   0.1139E-02
 -10  11   8      270.33      256.32        8.25 o   0.7372E-03
  -9  11   8      160.32      165.14        4.73 o   0.1274E-02
  -8  11   8      342.87      334.79        6.22 o   0.5490E-03
  -7  11   8      252.18      227.33        5.54 o   0.8364E-03
  -6  11   8      178.52      156.06        5.02 o   0.1245E-02
  -5  11   8      463.52      478.76        7.42 o   0.3650E-03
  -4  11   8     1399.89     1490.16       13.63 o   0.7923E-04
  -3  11   8      823.62      841.78       10.43 o   0.1749E-03
  -2  11   8      582.34      560.75        8.82 o   0.2974E-03
  -1  11   8      561.56      548.98        8.22 o   0.2940E-03
   0  11   8      234.41      186.52        5.08 o   0.9944E-03
   1  11   8      638.14      629.77        8.42 o   0.2483E-03
   2  11   8      636.30      606.60        9.35 o   0.2673E-03
   3  11   8      714.23      731.81        9.23 o   0.2117E-03
   4  11   8     1366.56     1453.80       13.24 o   0.8224E-04
   5  11   8      465.16      468.05        7.59 o   0.3709E-03
   6  11   8      163.97      139.04        4.81 o   0.1390E-02
   7  11   8      270.12      233.31        6.18 o   0.7937E-03
   8  11   8      362.15      342.95        7.47 o   0.5227E-03
   9  11   8      137.81      143.08        4.78 o   0.1486E-02
  10  11   8      245.95      241.58        6.69 o   0.8117E-03
  -8  12   8       11.25        0.20        2.70 o   0.4202E-01
  -7  12   8       15.71       17.91        2.40 o   0.1285E-01
  -6  12   8      122.59      129.12        4.20 o   0.1667E-02
  -5  12   8        9.53        7.33        3.20 o   0.2173E-01
  -4  12   8       39.81       28.35        3.20 o   0.6859E-02
  -3  12   8      234.68      178.44        5.55 o   0.1042E-02
  -2  12   8     1586.11     1723.55       15.64 o   0.6447E-04
  -1  12   8      167.61      164.42        5.09 o   0.1262E-02
   0  12   8      229.48      240.54        5.16 o   0.8289E-03
   1  12   8      237.49      223.48        5.59 o   0.8868E-03
   2  12   8     1562.64     1699.67       14.67 o   0.6606E-04
   3  12   8      274.98      215.83        6.15 o   0.8493E-03
   4  12   8       34.11       21.51        3.35 o   0.8374E-02
   5  12   8        2.35        2.20        2.61 o   0.5718E-01
   6  12   8      128.24      131.02        4.34 o   0.1621E-02
   7  12   8       15.49       16.08        2.84 o   0.1340E-01
   8  12   8        2.75        1.47        3.03 o   0.5708E-01
   9  12   8      201.04      216.84        8.06 o   0.9148E-03
  -7  13   8      222.34      202.08        7.81 o   0.9408E-03
  -6  13   8       78.87      104.54        3.67 o   0.2337E-02
  -5  13   8      107.43      116.39        4.16 o   0.1972E-02
  -4  13   8      273.58      263.16        6.14 o   0.7209E-03
  -3  13   8      102.28      153.30        3.72 o   0.1568E-02
  -2  13   8      536.10      547.67        7.16 o   0.3095E-03
  -1  13   8       36.92       38.42        3.00 o   0.5588E-02
   0  13   8     2085.51     2179.41       14.50 o   0.4423E-04
   1  13   8       46.84       49.39        2.97 o   0.4457E-02
   2  13   8      525.90      532.70        7.60 o   0.3187E-03
   3  13   8      116.26      169.58        4.00 o   0.1390E-02
   4  13   8      293.21      280.16        5.78 o   0.6708E-03
   5  13   8      100.10      109.65        3.87 o   0.2111E-02
   6  13   8       80.76      102.25        3.97 o   0.2344E-02
   7  13   8      196.75      174.40        5.66 o   0.1125E-02
  -5  14   8       10.44       17.09        2.83 o   0.1516E-01
  -4  14   8      677.75      642.97       11.05 o   0.2402E-03
  -3  14   8      172.89      196.49        5.16 o   0.1126E-02
  -2  14   8       64.46       60.22        3.46 o   0.3346E-02
  -1  14   8      411.83      427.86        7.45 o   0.4267E-03
   0  14   8       30.82       48.62        2.97 o   0.5510E-02
   1  14   8      425.54      409.58        8.06 o   0.4341E-03
   2  14   8       88.88       62.87        4.13 o   0.2859E-02
   3  14   8      171.13      196.93        4.78 o   0.1132E-02
   4  14   8      729.99      696.67       10.62 o   0.2178E-03
   5  14   8        9.74       17.52        2.77 o   0.1517E-01
  -1  15   8      375.39      413.93       12.04 o   0.4295E-03
   0  15   8      177.66      238.85        8.45 o   0.9013E-03
   1  15   8      377.84      432.96       14.88 o   0.4008E-03
   0   1   9     9580.89     9381.13       63.41 o   0.3439E-05
   1   1   9     4835.89     4425.47       33.95 o   0.1069E-04
  -1   2   9     3048.03     3146.42       25.07 o   0.2247E-04
   0   2   9     2054.20     2440.71       17.16 o   0.4773E-04
   1   2   9     3149.08     3217.68       24.46 o   0.2158E-04
   2   2   9     3191.78     2762.66       26.45 o   0.2544E-04
  -2   3   9     3049.30     3111.86       22.86 o   0.2236E-04
  -1   3   9      837.37      817.68        9.31 o   0.1887E-03
   0   3   9      131.61       30.03        4.09 o   0.2940E-02
   1   3   9      931.52      911.67        9.98 o   0.1622E-03
   2   3   9     2836.26     2928.83       19.80 o   0.2503E-04
   3   3   9      466.37      345.24        7.23 o   0.5532E-03
  -3   4   9     1289.30     1251.96       13.20 o   0.9109E-04
  -2   4   9     2309.83     2337.02       19.07 o   0.3961E-04
  -1   4   9     1104.93     1260.23       11.24 o   0.9773E-04
   0   4   9     1392.43     1677.90       11.81 o   0.6683E-04
   1   4   9      986.14     1143.92        9.60 o   0.1130E-03
   2   4   9     2614.07     2647.41       19.63 o   0.3230E-04
   3   4   9     1399.77     1355.20       13.13 o   0.8125E-04
   4   4   9     2329.01     2277.73       18.85 o   0.3981E-04
  -4   5   9     4666.24     4632.87       27.73 o   0.1234E-04
  -3   5   9      590.25      594.36        7.92 o   0.2838E-03
  -2   5   9     4733.15     4013.47       31.37 o   0.1308E-04
  -1   5   9     1701.72     1533.11       15.89 o   0.6824E-04
   0   5   9     1416.21     1880.79       12.48 o   0.5616E-04
   1   5   9     1415.02     1292.42       13.02 o   0.8905E-04
   2   5   9     4950.31     4240.60       30.53 o   0.1198E-04
   3   5   9      619.88      622.24        9.27 o   0.2657E-03
   4   5   9     4562.68     4520.45       27.03 o   0.1287E-04
   5   5   9    10384.68    10655.21       42.90 o   0.2664E-05
  -5   6   9     2720.76     2741.78       15.91 o   0.2891E-04
  -4   6   9     1354.92     1400.88       10.73 o   0.9001E-04
  -3   6   9     2799.26     2528.03       19.07 o   0.3095E-04
  -2   6   9       78.91       57.04        4.21 o   0.3951E-02
  -1   6   9     3065.97     3186.64       23.02 o   0.2444E-04
   0   6   9      152.04      130.61        5.07 o   0.1391E-02
   1   6   9     3270.43     3485.98       21.20 o   0.2133E-04
   2   6   9       50.97       36.82        3.08 o   0.6529E-02
   3   6   9     2433.86     2201.71       15.14 o   0.3885E-04
   4   6   9     1174.56     1230.94        9.26 o   0.1100E-03
   5   6   9     2666.29     2678.93       15.46 o   0.2999E-04
   6   6   9     2579.71     2612.43       15.77 o   0.3213E-04
  -6   7   9     1364.32     1536.98       11.38 o   0.7974E-04
  -5   7   9     3808.96     3745.39       21.35 o   0.1689E-04
  -4   7   9      290.13      270.12        4.86 o   0.7080E-03
  -3   7   9      497.80      434.22        6.08 o   0.3835E-03
  -2   7   9       10.26        7.99        1.97 o   0.2703E-01
  -1   7   9      973.30      947.74        8.62 o   0.1529E-03
   0   7   9      929.94      982.44        8.76 o   0.1520E-03
   1   7   9      919.29      904.44        7.78 o   0.1651E-03
   2   7   9        6.23        0.44        1.65 o   0.8223E-01
   3   7   9      480.03      418.23        5.39 o   0.4025E-03
   4   7   9      286.76      255.79        4.86 o   0.7333E-03
   5   7   9     3678.07     3613.00       19.21 o   0.1798E-04
   6   7   9     1470.11     1634.45       11.46 o   0.7219E-04
   7   7   9       23.58       14.28        2.61 o   0.1143E-01
  -7   8   9     1394.21     1229.39       13.44 o   0.9523E-04
  -6   8   9     1210.29     1189.07       12.00 o   0.1059E-03
  -5   8   9      413.99      475.09        6.39 o   0.3983E-03
  -4   8   9       55.66       49.59        2.87 o   0.4563E-02
  -3   8   9     1729.60     1804.92       12.70 o   0.5732E-04
  -2   8   9     1932.10     1819.85       13.82 o   0.5494E-04
  -1   8   9      341.43      347.90        5.06 o   0.5682E-03
   0   8   9     1177.61     1318.58        9.17 o   0.9930E-04
   1   8   9      335.58      325.58        5.00 o   0.6051E-03
   2   8   9     1988.15     1901.79       12.93 o   0.5187E-04
   3   8   9     1632.17     1722.49       11.44 o   0.6212E-04
   4   8   9       76.74       74.03        3.00 o   0.3099E-02
   5   8   9      400.48      463.72        6.05 o   0.4125E-03
   6   8   9     1007.95      996.06       10.16 o   0.1370E-03
   7   8   9     1353.19     1197.52       12.61 o   0.9931E-04
   8   8   9       11.93       21.14        3.14 o   0.1272E-01
  -8   9   9      400.89      379.29        7.40 o   0.4676E-03
  -7   9   9      505.63      490.59        7.56 o   0.3495E-03
  -6   9   9      500.05      463.32        7.51 o   0.3760E-03
  -5   9   9      516.20      572.92        7.80 o   0.3120E-03
  -4   9   9      323.12      379.21        6.02 o   0.5270E-03
  -3   9   9     1610.90     1681.07       12.74 o   0.6529E-04
  -2   9   9     2729.09     2644.99       17.28 o   0.3080E-04
  -1   9   9      183.17      188.11        4.58 o   0.1069E-02
   0   9   9      236.20      264.73        4.81 o   0.7781E-03
   1   9   9      164.27      165.19        4.07 o   0.1230E-02
   2   9   9     2711.03     2619.60       16.55 o   0.3126E-04
   3   9   9     1634.25     1676.09       12.80 o   0.6500E-04
   4   9   9      366.62      443.63        6.10 o   0.4407E-03
   5   9   9      595.15      656.77        7.34 o   0.2617E-03
   6   9   9      409.01      382.29        6.41 o   0.4809E-03
   7   9   9      563.85      537.56        7.46 o   0.3096E-03
   8   9   9      470.52      427.80        7.54 o   0.3978E-03
   9   9   9      132.67      110.54        4.36 o   0.1778E-02
  -9  10   9       14.83       21.57        2.76 o   0.1102E-01
  -8  10   9      421.99      397.47        7.41 o   0.4473E-03
  -7  10   9      450.38      411.18        7.58 o   0.4194E-03
  -6  10   9      894.66      931.36       10.16 o   0.1560E-03
  -5  10   9       56.69       62.96        3.40 o   0.3576E-02
  -4  10   9      365.02      333.60        6.20 o   0.5293E-03
  -3  10   9      397.86      391.83        5.90 o   0.4492E-03
  -2  10   9     2352.34     2303.34       17.13 o   0.3812E-04
  -1  10   9      119.53      138.11        4.16 o   0.1655E-02
   0  10   9     2664.63     2774.62       18.54 o   0.2937E-04
   1  10   9      139.69      155.47        4.22 o   0.1429E-02
   2  10   9     2383.09     2301.12       16.89 o   0.3789E-04
   3  10   9      332.66      327.77        5.78 o   0.5530E-03
   4  10   9      276.68      242.50        5.38 o   0.7516E-03
   5  10   9       69.70       72.81        3.49 o   0.3021E-02
   6  10   9      869.35      901.64       10.22 o   0.1628E-03
   7  10   9      510.00      444.23        8.48 o   0.3725E-03
   8  10   9      373.57      335.66        7.58 o   0.5351E-03
   9  10   9       26.24       31.65        3.24 o   0.7249E-02
  10  10   9      353.68      309.35        7.71 o   0.5687E-03
 -10  11   9      171.97      160.60        8.77 o   0.1186E-02
  -9  11   9      394.48      411.30        6.99 o   0.4541E-03
  -8  11   9      541.50      468.40        8.19 o   0.3530E-03
  -7  11   9      260.62      276.98        5.17 o   0.7313E-03
  -6  11   9       69.97       53.06        3.45 o   0.3780E-02
  -5  11   9      723.04      680.76        8.97 o   0.2262E-03
  -4  11   9       10.04       10.34        2.76 o   0.2125E-01
  -3  11   9       12.01       11.18        2.85 o   0.1761E-01
  -2  11   9      542.71      535.96        7.97 o   0.3133E-03
  -1  11   9     1409.28     1380.14       13.13 o   0.8620E-04
   0  11   9      141.47      171.10        4.24 o   0.1277E-02
   1  11   9     1496.86     1474.57       12.38 o   0.7848E-04
   2  11   9      562.85      551.21        8.40 o   0.3006E-03
   3  11   9       19.96       13.91        3.05 o   0.1292E-01
   4  11   9        6.30        6.18        2.69 o   0.3263E-01
   5  11   9      849.51      765.54        9.85 o   0.1892E-03
   6  11   9       71.66       53.31        3.56 o   0.3712E-02
   7  11   9      236.80      253.06        5.83 o   0.8081E-03
   8  11   9      550.56      455.08        9.03 o   0.3561E-03
   9  11   9      423.35      433.46        8.10 o   0.4201E-03
  10  11   9      198.26      157.44        9.45 o   0.1122E-02
  -8  12   9      144.97      164.33        5.02 o   0.1304E-02
  -7  12   9      160.75      200.07        4.56 o   0.1098E-02
  -6  12   9      462.81      416.87        7.02 o   0.4105E-03
  -5  12   9      182.79      192.76        4.93 o   0.1055E-02
  -4  12   9      215.72      281.37        5.14 o   0.7604E-03
  -3  12   9     1877.73     1980.46       16.64 o   0.5099E-04
  -2  12   9      251.94      262.79        5.93 o   0.7410E-03
  -1  12   9      577.72      562.08        8.58 o   0.2890E-03
   0  12   9      169.63      193.56        4.71 o   0.1087E-02
   1  12   9      621.59      597.03        8.92 o   0.2659E-03
   2  12   9      222.44      232.31        5.42 o   0.8545E-03
   3  12   9     1781.91     1864.68       15.63 o   0.5588E-04
   4  12   9      202.28      275.44        5.39 o   0.7874E-03
   5  12   9      216.33      215.66        5.24 o   0.9122E-03
   6  12   9      468.84      416.18        7.64 o   0.4077E-03
   7  12   9      205.80      240.76        5.50 o   0.8724E-03
   8  12   9      147.24      162.42        5.04 o   0.1309E-02
  -7  13   9      197.05      171.77        9.58 o   0.1076E-02
  -6  13   9      205.80      238.71        5.15 o   0.8695E-03
  -5  13   9      587.76      555.76        8.33 o   0.2936E-03
  -4  13   9      880.41      870.84       10.06 o   0.1663E-03
  -3  13   9       33.18       38.64        2.92 o   0.5750E-02
  -2  13   9      593.45      556.39        7.26 o   0.2946E-03
  -1  13   9      298.18      310.04        5.72 o   0.6158E-03
   0  13   9       30.24       23.44        2.87 o   0.7785E-02
   1  13   9      258.00      268.77        5.22 o   0.7273E-03
   2  13   9      643.38      582.28        8.73 o   0.2720E-03
   3  13   9       39.75       47.95        2.91 o   0.4714E-02
   4  13   9      911.66      897.03       10.10 o   0.1595E-03
   5  13   9      551.13      519.53        7.96 o   0.3197E-03
   6  13   9      192.22      219.19        6.00 o   0.9437E-03
   7  13   9      188.17      162.42        6.88 o   0.1193E-02
  -5  14   9       52.56       52.64        7.10 o   0.3558E-02
  -4  14   9      795.34      862.68       12.71 o   0.1741E-03
  -3  14   9       21.17       27.53        2.82 o   0.8062E-02
  -2  14   9      296.15      355.90        6.49 o   0.5571E-03
  -1  14   9       57.34       85.63        3.24 o   0.2909E-02
   0  14   9        0.47        5.76        2.35 o   0.3823E-01
   1  14   9       79.76       86.81        4.20 o   0.2569E-02
   2  14   9      270.42      337.08        6.02 o   0.6007E-03
   3  14   9       27.34       36.60        2.70 o   0.6243E-02
   4  14   9      820.33      883.91       10.99 o   0.1692E-03
   5  14   9       56.38       58.32        4.93 o   0.3591E-02
   0   1  10      276.83      283.17        5.78 o   0.9289E-03
   1   1  10      756.20      769.68        9.19 o   0.1864E-03
  -1   2  10     1322.95     1499.63       12.89 o   0.8019E-04
   0   2  10      717.91      708.06        9.02 o   0.2086E-03
   1   2  10     1311.45     1502.70       13.42 o   0.8028E-04
   2   2  10     2159.42     2790.21       18.51 o   0.3389E-04
  -2   3  10     1694.88     1692.03       16.50 o   0.6087E-04
  -1   3  10     4392.21     4230.20       28.03 o   0.1295E-04
   0   3  10     3207.58     3183.21       22.84 o   0.2220E-04
   1   3  10     4301.19     4164.53       26.27 o   0.1333E-04
   2   3  10     1791.20     1798.83       15.05 o   0.5566E-04
   3   3  10     1748.13     1717.63       15.66 o   0.6796E-04
  -3   4  10      182.65      183.43        5.03 o   0.1140E-02
  -2   4  10     3363.40     3523.76       23.62 o   0.2056E-04
  -1   4  10     3185.81     3142.23       22.70 o   0.2339E-04
   0   4  10      338.56      330.95        6.01 o   0.5824E-03
   1   4  10     3158.44     3161.08       19.48 o   0.2342E-04
   2   4  10     3507.87     3692.19       23.32 o   0.1902E-04
   3   4  10      228.23      219.50        4.93 o   0.9190E-03
   4   4  10       63.93       70.64        3.70 o   0.2728E-02
  -4   5  10     1976.79     1781.57       13.14 o   0.5361E-04
  -3   5  10      214.03      223.99        5.16 o   0.9193E-03
  -2   5  10     1820.72     1913.11       16.69 o   0.5348E-04
  -1   5  10     6331.18     6210.42       39.08 o   0.6943E-05
   0   5  10     2778.40     2470.83       20.99 o   0.3146E-04
   1   5  10     5996.02     5981.97       35.26 o   0.7521E-05
   2   5  10     1930.78     2048.41       16.47 o   0.4829E-04
   3   5  10      138.11      137.08        4.69 o   0.1542E-02
   4   5  10     1846.67     1648.28       12.76 o   0.6005E-04
   5   5  10       13.08        4.05        1.91 o   0.2595E-01
  -5   6  10     3431.40     3553.19       19.42 o   0.1967E-04
  -4   6  10       35.28       21.38        2.48 o   0.7259E-02
  -3   6  10     1555.34     1611.54       12.00 o   0.6870E-04
  -2   6  10      474.92      464.10        7.04 o   0.3625E-03
  -1   6  10      795.43      723.51       10.40 o   0.2081E-03
   0   6  10     1043.76      874.58       13.18 o   0.1576E-03
   1   6  10      967.28      883.35        9.78 o   0.1596E-03
   2   6  10      430.82      421.52        5.14 o   0.4106E-03
   3   6  10     1523.85     1580.75       11.01 o   0.7116E-04
   4   6  10       27.08       37.04        1.98 o   0.5861E-02
   5   6  10     3553.61     3654.26       18.67 o   0.1869E-04
   6   6  10      254.13      202.13        4.59 o   0.1022E-02
  -6   7  10      912.58      970.07        9.37 o   0.1494E-03
  -5   7  10      303.77      288.86        5.56 o   0.6857E-03
  -4   7  10      286.49      260.12        5.15 o   0.7628E-03
  -3   7  10      566.96      536.48        6.51 o   0.2988E-03
  -2   7  10      368.85      362.02        5.21 o   0.5071E-03
  -1   7  10      637.47      716.23        6.74 o   0.2282E-03
   0   7  10      204.59      254.45        4.27 o   0.8772E-03
   1   7  10      566.89      650.47        5.96 o   0.2617E-03
   2   7  10      375.72      366.15        4.64 o   0.5009E-03
   3   7  10      603.24      572.86        5.99 o   0.2753E-03
   4   7  10      252.34      229.24        4.47 o   0.8951E-03
   5   7  10      356.96      331.82        5.31 o   0.5801E-03
   6   7  10      905.37      971.37        8.88 o   0.1500E-03
   7   7  10     2223.36     2197.15       15.59 o   0.4100E-04
  -7   8  10     2007.98     1956.45       16.31 o   0.5004E-04
  -6   8  10     1506.25     1483.37       13.29 o   0.7765E-04
  -5   8  10     4598.54     4669.28       25.64 o   0.1191E-04
  -4   8  10      546.40      667.18        7.04 o   0.2601E-03
  -3   8  10      228.70      221.69        4.38 o   0.9501E-03
  -2   8  10      274.65      293.08        4.71 o   0.6777E-03
  -1   8  10      215.74      185.79        4.14 o   0.1078E-02
   0   8  10      562.22      502.13        6.25 o   0.3307E-03
   1   8  10      189.96      164.48        4.03 o   0.1236E-02
   2   8  10      272.25      287.79        4.71 o   0.6898E-03
   3   8  10      206.97      202.97        4.19 o   0.1054E-02
   4   8  10      623.86      735.49        7.32 o   0.2256E-03
   5   8  10     4833.35     4951.54       25.13 o   0.1080E-04
   6   8  10     1555.15     1518.72       12.79 o   0.7470E-04
   7   8  10     2274.76     2213.44       17.24 o   0.4107E-04
   8   8  10       13.91       11.16        3.22 o   0.1576E-01
  -8   9  10      203.54      184.66        5.68 o   0.1045E-02
  -7   9  10     1498.65     1547.30       13.39 o   0.7389E-04
  -6   9  10      225.88      204.47        5.31 o   0.9638E-03
  -5   9  10      290.73      291.38        5.80 o   0.6691E-03
  -4   9  10     1424.42     1526.67       13.16 o   0.7724E-04
  -3   9  10        7.74        8.21        2.39 o   0.2584E-01
  -2   9  10      167.98      124.28        4.19 o   0.1451E-02
  -1   9  10     1242.63     1317.97       11.32 o   0.9563E-04
   0   9  10      218.15      195.49        4.72 o   0.9654E-03
   1   9  10     1209.88     1287.75       10.34 o   0.9947E-04
   2   9  10      193.56      143.97        4.34 o   0.1246E-02
   3   9  10       18.22       22.04        2.55 o   0.1065E-01
   4   9  10     1613.44     1704.78       13.24 o   0.6491E-04
   5   9  10      361.29      358.12        5.80 o   0.5234E-03
   6   9  10      237.63      214.11        5.04 o   0.9167E-03
   7   9  10     1452.63     1510.95       12.70 o   0.7696E-04
   8   9  10      194.46      177.72        5.29 o   0.1096E-02
   9   9  10      287.66      223.72        5.99 o   0.8075E-03
  -9  10  10       26.34       35.96        2.94 o   0.6944E-02
  -8  10  10      641.50      685.78        8.38 o   0.2319E-03
  -7  10  10        4.63        0.38        2.68 o   0.7085E-01
  -6  10  10      634.67      611.21        8.39 o   0.2630E-03
  -5  10  10       52.73       50.58        3.39 o   0.4050E-02
  -4  10  10     1819.50     1731.09       14.26 o   0.5903E-04
  -3  10  10     3297.13     3485.52       19.56 o   0.2029E-04
  -2  10  10      275.01      269.89        5.28 o   0.7415E-03
  -1  10  10      605.03      614.36        8.27 o   0.2738E-03
   0  10  10      834.23      790.77        9.23 o   0.1766E-03
   1  10  10      653.69      648.39        8.34 o   0.2528E-03
   2  10  10      291.92      277.66        5.36 o   0.7055E-03
   3  10  10     3458.23     3590.62       22.13 o   0.1907E-04
   4  10  10     1901.07     1786.22       14.32 o   0.5587E-04
   5  10  10       60.02       59.50        3.28 o   0.3505E-02
   6  10  10      672.15      629.69        8.81 o   0.2495E-03
   7  10  10        2.71        2.61        2.88 o   0.5738E-01
   8  10  10      663.00      696.87        9.66 o   0.2244E-03
   9  10  10       35.72       46.17        3.35 o   0.5262E-02
  10  10  10      102.29       90.13        4.52 o   0.2323E-02
  -9  11  10      909.30      932.03       11.99 o   0.1536E-03
  -8  11  10      232.23      216.17        5.01 o   0.9279E-03
  -7  11  10      250.37      249.82        5.50 o   0.7777E-03
  -6  11  10      519.46      514.18        7.78 o   0.3338E-03
  -5  11  10      412.93      439.02        6.88 o   0.4175E-03
  -4  11  10      630.53      688.45        9.17 o   0.2386E-03
  -3  11  10      479.73      509.55        7.60 o   0.3486E-03
  -2  11  10      743.65      803.75        8.87 o   0.1938E-03
  -1  11  10        9.39       14.33        2.58 o   0.1597E-01
   0  11  10      388.59      486.69        6.62 o   0.3966E-03
   1  11  10        8.84       14.64        2.70 o   0.1602E-01
   2  11  10      817.93      856.19       10.32 o   0.1746E-03
   3  11  10      486.12      498.68        7.89 o   0.3529E-03
   4  11  10      551.88      603.49        7.28 o   0.2852E-03
   5  11  10      455.89      465.73        6.90 o   0.3818E-03
   6  11  10      526.12      506.73        7.83 o   0.3356E-03
   7  11  10      274.91      257.52        6.58 o   0.7303E-03
   8  11  10      233.02      213.60        6.22 o   0.9245E-03
   9  11  10     1014.13      985.46       13.30 o   0.1380E-03
  -8  12  10      548.90      534.60       10.49 o   0.3065E-03
  -7  12  10      239.92      226.67        5.48 o   0.8666E-03
  -6  12  10      382.14      394.40        6.48 o   0.4694E-03
  -5  12  10      139.01      141.19        4.19 o   0.1506E-02
  -4  12  10      676.74      700.31        8.98 o   0.2286E-03
  -3  12  10       46.53       37.03        3.22 o   0.5443E-02
  -2  12  10      145.69      156.11        4.56 o   0.1393E-02
  -1  12  10      607.04      659.71        8.48 o   0.2529E-03
   0  12  10       31.07       25.84        3.17 o   0.7733E-02
   1  12  10      579.30      634.35        8.59 o   0.2669E-03
   2  12  10      172.89      182.84        5.31 o   0.1158E-02
   3  12  10       48.35       35.96        3.48 o   0.5440E-02
   4  12  10      677.40      702.33        9.66 o   0.2273E-03
   5  12  10      144.31      134.29        4.65 o   0.1525E-02
   6  12  10      365.12      369.96        6.85 o   0.5032E-03
   7  12  10      235.24      231.33        5.65 o   0.8585E-03
   8  12  10      618.86      582.72       11.11 o   0.2706E-03
  -7  13  10      441.61      420.54       16.77 o   0.3817E-03
  -6  13  10      302.21      328.81        6.24 o   0.5978E-03
  -5  13  10      175.63      190.77        4.63 o   0.1115E-02
  -4  13  10       60.74       52.52        3.58 o   0.3793E-02
  -3  13  10       84.18       87.07        3.72 o   0.2534E-02
  -2  13  10      679.91      649.05        8.17 o   0.2396E-03
  -1  13  10      362.86      370.19        6.44 o   0.5154E-03
   0  13  10      446.31      428.67        7.04 o   0.4191E-03
   1  13  10      307.51      300.63        6.25 o   0.6479E-03
   2  13  10      623.65      599.20        8.48 o   0.2651E-03
   3  13  10       80.68       85.94        3.83 o   0.2587E-02
   4  13  10       41.91       43.01        3.23 o   0.4902E-02
   5  13  10      199.36      217.42        5.63 o   0.9581E-03
   6  13  10      308.94      330.54        7.01 o   0.5868E-03
   7  13  10      400.69      408.64       12.74 o   0.4241E-03
  -4  14  10        2.89        2.35        2.83 o   0.5822E-01
  -3  14  10      285.20      364.71        6.18 o   0.5781E-03
  -2  14  10      430.04      481.91        7.51 o   0.3792E-03
  -1  14  10      341.46      406.37        6.28 o   0.4787E-03
   0  14  10        0.51        2.88        2.52 o   0.6276E-01
   1  14  10      389.00      460.07        8.04 o   0.4075E-03
   2  14  10      395.97      441.47        8.08 o   0.4191E-03
   3  14  10      305.31      384.62        7.05 o   0.5354E-03
   4  14  10       10.11        2.06        2.94 o   0.3668E-01
   0   1  11     7097.63     7768.88       42.94 o   0.5180E-05
   1   1  11     5530.10     4749.74       34.94 o   0.9383E-05
  -1   2  11     2153.22     1764.07       18.07 o   0.5194E-04
   0   2  11     2205.74     2652.16       18.79 o   0.3795E-04
   1   2  11     1885.42     1534.92       15.25 o   0.6428E-04
   2   2  11      702.67      836.90        9.97 o   0.2017E-03
  -2   3  11     1519.78     1517.37       16.37 o   0.7134E-04
  -1   3  11     2822.46     2865.85       22.30 o   0.2739E-04
   0   3  11     2181.75     2376.02       17.32 o   0.4439E-04
   1   3  11     3072.52     3142.99       20.03 o   0.2366E-04
   2   3  11     1451.60     1461.31       14.06 o   0.7575E-04
   3   3  11      467.79      533.50        7.51 o   0.3703E-03
  -3   4  11     3686.89     3554.52       25.41 o   0.1795E-04
  -2   4  11      908.48      856.46       10.66 o   0.1583E-03
  -1   4  11       27.25       29.71        2.98 o   0.1098E-01
   0   4  11       19.07       16.09        2.73 o   0.2472E-01
   1   4  11       13.19       35.58        2.38 o   0.1111E-01
   2   4  11      916.91      875.58       10.00 o   0.1556E-03
   3   4  11     3767.60     3591.76       24.73 o   0.1755E-04
   4   4  11        9.51       21.44        2.86 o   0.1904E-01
  -4   5  11      653.09      721.73        6.94 o   0.2120E-03
  -3   5  11      900.66     1026.14        9.99 o   0.1462E-03
  -2   5  11     2603.07     2372.97       21.85 o   0.3554E-04
  -1   5  11     5158.67     5100.14       35.46 o   0.1047E-04
   0   5  11        8.72        7.41        2.78 o   0.2014E-01
   1   5  11     5257.62     5253.17       30.69 o   0.1002E-04
   2   5  11     2742.22     2533.22       20.64 o   0.3231E-04
   3   5  11      922.06     1056.78        9.04 o   0.1407E-03
   4   5  11      665.54      727.95        6.65 o   0.2087E-03
   5   5  11      331.17      372.54        4.77 o   0.4834E-03
  -5   6  11      689.58      782.34        8.07 o   0.2083E-03
  -4   6  11     2002.90     1958.17       14.37 o   0.4875E-04
  -3   6  11       35.39       32.48        2.36 o   0.5832E-02
  -2   6  11     4219.54     4037.57       22.67 o   0.1529E-04
  -1   6  11      214.06      306.48        4.33 o   0.7294E-03
   0   6  11     2706.24     2668.72       17.25 o   0.2973E-04
   1   6  11      205.54      298.34        3.78 o   0.7462E-03
   2   6  11     4042.28     3886.43       18.93 o   0.1642E-04
   3   6  11       38.07       36.77        2.05 o   0.5379E-02
   4   6  11     2120.89     2083.09       12.87 o   0.4442E-04
   5   6  11      637.94      722.73        6.56 o   0.2319E-03
   6   6  11      395.76      327.28        6.05 o   0.5315E-03
  -6   7  11     4824.98     4902.02       26.25 o   0.1099E-04
  -5   7  11     2016.19     2022.47       15.34 o   0.4893E-04
  -4   7  11      478.57      504.62        6.67 o   0.3510E-03
  -3   7  11     3401.73     3434.51       19.09 o   0.2022E-04
  -2   7  11      300.69      273.03        4.65 o   0.6860E-03
  -1   7  11     1131.41     1359.86        9.17 o   0.9666E-04
   0   7  11     3832.28     4314.58       19.55 o   0.1487E-04
   1   7  11     1124.33     1363.05        8.48 o   0.9677E-04
   2   7  11      250.72      228.26        3.89 o   0.8449E-03
   3   7  11     3263.43     3297.95       16.45 o   0.2169E-04
   4   7  11      480.40      513.04        6.10 o   0.3474E-03
   5   7  11     1949.58     1960.05       13.84 o   0.5158E-04
   6   7  11     5001.70     5057.36       26.01 o   0.1038E-04
   7   7  11     5024.50     4863.89       27.37 o   0.1057E-04
  -7   8  11      450.24      434.34        7.11 o   0.4090E-03
  -6   8  11      132.23       91.36        4.45 o   0.1923E-02
  -5   8  11      379.93      328.59        6.50 o   0.5160E-03
  -4   8  11      352.76      349.27        5.92 o   0.5317E-03
  -3   8  11      122.05      147.74        3.53 o   0.1598E-02
  -2   8  11      131.47      151.87        3.54 o   0.1361E-02
  -1   8  11     1779.70     1658.31       12.56 o   0.6295E-04
   0   8  11      213.36      184.28        4.23 o   0.1068E-02
   1   8  11     1754.10     1638.18       12.45 o   0.6409E-04
   2   8  11      154.44      181.10        3.65 o   0.1138E-02
   3   8  11      121.30      148.95        3.42 o   0.1594E-02
   4   8  11      298.26      302.50        5.06 o   0.6387E-03
   5   8  11      285.36      250.87        5.25 o   0.7108E-03
   6   8  11      133.82       89.69        4.10 o   0.1927E-02
   7   8  11      496.11      480.10        7.44 o   0.3617E-03
   8   8  11      298.15      200.83        6.59 o   0.8032E-03
  -8   9  11       62.83       50.79        3.58 o   0.3960E-02
  -7   9  11     1030.35     1036.82       11.10 o   0.1306E-03
  -6   9  11      812.66      806.06       10.14 o   0.1844E-03
  -5   9  11      315.65      311.48        6.06 o   0.6156E-03
  -4   9  11      328.43      299.30        6.29 o   0.6243E-03
  -3   9  11     3376.47     3341.44       20.92 o   0.2103E-04
  -2   9  11      891.40      987.37        9.38 o   0.1460E-03
  -1   9  11      372.84      364.34        6.04 o   0.4990E-03
   0   9  11      238.62      244.30        5.15 o   0.8363E-03
   1   9  11      293.00      286.07        5.06 o   0.6646E-03
   2   9  11      828.58      910.25        8.64 o   0.1630E-03
   3   9  11     3214.20     3155.04       19.89 o   0.2308E-04
   4   9  11      410.99      369.43        6.62 o   0.4840E-03
   5   9  11      320.43      317.38        5.49 o   0.6053E-03
   6   9  11      830.49      818.10        9.41 o   0.1805E-03
   7   9  11     1108.25     1108.09       11.71 o   0.1186E-03
   8   9  11       49.88       39.67        3.49 o   0.4961E-02
   9   9  11       10.07       29.09        2.87 o   0.1014E-01
  -9  10  11      494.09      498.40        7.79 o   0.3537E-03
  -8  10  11      703.67      681.77        9.71 o   0.2295E-03
  -7  10  11      268.86      293.57        5.89 o   0.6803E-03
  -6  10  11      237.95      248.69        5.15 o   0.8105E-03
  -5  10  11      955.96      983.45       11.01 o   0.1439E-03
  -4  10  11     1428.68     1404.33       12.53 o   0.8464E-04
  -3  10  11      704.07      780.99        8.26 o   0.2053E-03
  -2  10  11      870.58      866.19        9.05 o   0.1670E-03
  -1  10  11     1533.38     1554.44       13.32 o   0.7324E-04
   0  10  11       95.47       73.09        3.61 o   0.2698E-02
   1  10  11     1457.74     1473.61       12.14 o   0.7932E-04
   2  10  11      923.41      905.62        9.64 o   0.1557E-03
   3  10  11      688.40      755.28        8.48 o   0.2135E-03
   4  10  11     1407.62     1348.47       11.74 o   0.8888E-04
   5  10  11      999.93     1016.03        9.97 o   0.1370E-03
   6  10  11      214.66      222.97        5.24 o   0.9133E-03
   7  10  11      225.48      242.19        5.78 o   0.8416E-03
   8  10  11      731.96      696.48       10.29 o   0.2204E-03
   9  10  11      489.41      488.35        8.48 o   0.3599E-03
  10  10  11       10.68       13.15        2.61 o   0.1820E-01
  -9  11  11       12.66        9.58        2.52 o   0.1757E-01
  -8  11  11      348.59      365.73        6.38 o   0.5151E-03
  -7  11  11      173.74      190.43        4.80 o   0.1084E-02
  -6  11  11      735.66      641.30        8.78 o   0.2369E-03
  -5  11  11       96.54       86.64        3.95 o   0.2417E-02
  -4  11  11       80.01       88.93        3.87 o   0.2500E-02
  -3  11  11      222.93      221.21        5.58 o   0.9182E-03
  -2  11  11       31.23       30.63        2.78 o   0.6933E-02
  -1  11  11      251.75      215.87        5.25 o   0.8874E-03
   0  11  11     1872.54     1970.66       15.48 o   0.5129E-04
   1  11  11      243.44      210.90        5.17 o   0.9167E-03
   2  11  11       72.03       59.09        3.90 o   0.3345E-02
   3  11  11      197.20      195.07        5.24 o   0.1058E-02
   4  11  11      117.88      138.12        3.77 o   0.1616E-02
   5  11  11       92.16       82.35        3.71 o   0.2555E-02
   6  11  11      644.39      542.98        9.16 o   0.2880E-03
   7  11  11      157.44      180.56        4.95 o   0.1163E-02
   8  11  11      346.55      342.03        7.58 o   0.5389E-03
   9  11  11       14.53       11.24        2.66 o   0.1538E-01
  -8  12  11      306.55      339.10        8.32 o   0.5569E-03
  -7  12  11       54.23       65.97        3.04 o   0.3639E-02
  -6  12  11      222.24      221.78        5.34 o   0.9025E-03
  -5  12  11      182.59      162.81        4.58 o   0.1262E-02
  -4  12  11       31.76       22.34        2.83 o   0.8363E-02
  -3  12  11       58.39       80.17        3.63 o   0.3084E-02
  -2  12  11     1047.32     1004.36       11.86 o   0.1330E-03
  -1  12  11       72.26       56.79        3.65 o   0.3409E-02
   0  12  11     1845.30     1799.48       15.85 o   0.5774E-04
   1  12  11       51.90       41.79        3.54 o   0.4661E-02
   2  12  11      955.63      908.03       11.47 o   0.1522E-03
   3  12  11       69.83       92.39        3.64 o   0.2638E-02
   4  12  11       40.84       36.65        3.34 o   0.5504E-02
   5  12  11      218.64      195.16        5.61 o   0.1023E-02
   6  12  11      229.88      217.25        5.61 o   0.9003E-03
   7  12  11       41.04       54.18        2.98 o   0.4554E-02
   8  12  11      286.50      312.85        7.87 o   0.6095E-03
  -6  13  11       10.72       16.95        2.82 o   0.1329E-01
  -5  13  11      132.03      130.57        4.14 o   0.1625E-02
  -4  13  11       70.95      116.22        3.29 o   0.2172E-02
  -3  13  11      665.32      731.22        8.83 o   0.2227E-03
  -2  13  11      222.99      254.70        5.03 o   0.8097E-03
  -1  13  11      853.36      913.03       11.11 o   0.1588E-03
   0  13  11      231.16      254.49        5.51 o   0.7882E-03
   1  13  11      862.58      905.63       10.66 o   0.1596E-03
   2  13  11      208.63      260.19        5.38 o   0.8105E-03
   3  13  11      726.29      786.78        9.75 o   0.2005E-03
   4  13  11       62.19       97.23        3.74 o   0.2563E-02
   5  13  11      148.42      147.23        4.91 o   0.1417E-02
   6  13  11        3.57       12.14        2.94 o   0.1937E-01
  -4  14  11      246.32      255.72        9.01 o   0.7512E-03
  -3  14  11      190.22      176.40        5.35 o   0.1141E-02
  -2  14  11      179.97      174.39        5.62 o   0.1179E-02
  -1  14  11        2.83        9.71        2.44 o   0.2832E-01
   0  14  11      115.77      132.17        4.46 o   0.1633E-02
   1  14  11        2.12        3.08        2.45 o   0.6234E-01
   2  14  11      161.19      164.84        5.56 o   0.1279E-02
   3  14  11      192.41      183.00        5.85 o   0.1098E-02
   4  14  11      254.82      260.44        8.14 o   0.7416E-03
   0   0  12    24273.47    22959.23      237.74 o   0.5537E-06
   0   1  12     2786.10     2728.14       20.72 o   0.3054E-04
   1   1  12      493.14      550.95        8.03 o   0.3407E-03
  -1   2  12      499.77      643.58        8.15 o   0.2768E-03
   0   2  12      743.89      767.96       10.30 o   0.2230E-03
   1   2  12      483.13      621.44        7.40 o   0.2885E-03
   2   2  12     1676.30     1986.43       15.89 o   0.5669E-04
  -2   3  12     7962.40     7660.41       55.77 o   0.4888E-05
  -1   3  12     7955.44     8323.45       50.33 o   0.4299E-05
   0   3  12     2202.59     2043.26       17.99 o   0.4151E-04
   1   3  12     7897.95     8401.21       41.71 o   0.4292E-05
   2   3  12     8313.85     7975.83       49.94 o   0.4543E-05
   3   3  12     9166.77     9005.43       49.79 o   0.3560E-05
  -3   4  12     1819.07     1867.07       17.56 o   0.5229E-04
  -2   4  12      279.47      297.88        6.60 o   0.6788E-03
  -1   4  12     4229.90     4127.71       29.47 o   0.1426E-04
   0   4  12     1003.63     1111.01       11.43 o   0.1279E-03
   1   4  12     4227.71     4144.62       26.12 o   0.1422E-04
   2   4  12      226.07      239.13        5.17 o   0.8780E-03
   3   4  12     1796.42     1860.24       16.18 o   0.5281E-04
   4   4  12        6.50        7.05        2.04 o   0.2988E-01
  -4   5  12     3314.82     3204.24       19.10 o   0.2237E-04
  -3   5  12      142.03      115.35        3.70 o   0.1583E-02
  -2   5  12     1980.22     2017.49       15.62 o   0.4808E-04
  -1   5  12     4638.60     4320.11       32.26 o   0.1314E-04
   0   5  12     2646.43     2177.57       23.20 o   0.4182E-04
   1   5  12     4578.16     4341.74       28.54 o   0.1321E-04
   2   5  12     1745.71     1813.34       13.64 o   0.5762E-04
   3   5  12      148.38      133.22        3.41 o   0.1403E-02
   4   5  12     3366.03     3265.25       17.57 o   0.2175E-04
   5   5  12      495.75      475.81        5.98 o   0.3473E-03
  -5   6  12      679.45      814.44        8.17 o   0.1914E-03
  -4   6  12      485.52      526.84        6.56 o   0.3434E-03
  -3   6  12      998.06     1093.85        9.53 o   0.1306E-03
  -2   6  12      315.60      327.04        5.04 o   0.5761E-03
  -1   6  12      341.74      268.42        5.41 o   0.6985E-03
   0   6  12      199.75      161.82        4.15 o   0.1160E-02
   1   6  12      324.14      255.56        4.70 o   0.7420E-03
   2   6  12      336.12      340.00        4.34 o   0.5454E-03
   3   6  12     1028.12     1135.96        8.32 o   0.1244E-03
   4   6  12      466.08      505.52        5.83 o   0.3627E-03
   5   6  12      644.49      770.79        6.70 o   0.2066E-03
   6   6  12     4696.23     4564.53       25.68 o   0.1190E-04
  -6   7  12      158.94      152.01        4.58 o   0.1376E-02
  -5   7  12      183.58      180.40        5.01 o   0.1152E-02
  -4   7  12       77.60       73.41        3.27 o   0.2998E-02
  -3   7  12      432.30      447.71        6.00 o   0.4033E-03
  -2   7  12     1837.22     1965.15       12.45 o   0.5235E-04
  -1   7  12      108.04      101.64        3.27 o   0.2360E-02
   0   7  12      124.36      119.94        3.34 o   0.1923E-02
   1   7  12      148.97      134.01        3.21 o   0.1709E-02
   2   7  12     1752.13     1892.30       11.34 o   0.5598E-04
   3   7  12      384.50      399.16        5.15 o   0.4645E-03
   4   7  12       92.69       82.91        3.13 o   0.2594E-02
   5   7  12      213.70      204.50        4.32 o   0.1005E-02
   6   7  12      191.93      181.12        4.91 o   0.1129E-02
   7   7  12      992.52      967.42       10.58 o   0.1420E-03
  -7   8  12     1285.89     1294.20       12.83 o   0.9420E-04
  -6   8  12      275.19      287.69        6.11 o   0.6755E-03
  -5   8  12      804.47      802.29        9.62 o   0.1861E-03
  -4   8  12      836.74      799.97        9.07 o   0.1801E-03
  -3   8  12      152.90      172.64        4.00 o   0.1275E-02
  -2   8  12     1048.56     1173.36        9.38 o   0.1167E-03
  -1   8  12      991.53      999.92        9.09 o   0.1379E-03
   0   8  12     1519.30     1414.66       12.17 o   0.7757E-04
   1   8  12     1222.69     1231.32       10.10 o   0.1022E-03
   2   8  12      972.08     1087.86        9.48 o   0.1298E-03
   3   8  12      231.48      244.34        4.61 o   0.8443E-03
   4   8  12      850.16      805.71        8.38 o   0.1781E-03
   5   8  12      734.59      743.35        8.07 o   0.2084E-03
   6   8  12      239.53      255.40        5.19 o   0.7837E-03
   7   8  12     1305.03     1304.06       12.68 o   0.9287E-04
   8   8  12      111.35      136.02        4.65 o   0.1676E-02
  -8   9  12     1353.89     1304.64       14.08 o   0.9297E-04
  -7   9  12      802.80      827.40       10.19 o   0.1816E-03
  -6   9  12      537.65      508.43        7.96 o   0.3291E-03
  -5   9  12      202.18      212.75        4.99 o   0.9767E-03
  -4   9  12     1524.74     1560.98       13.07 o   0.7364E-04
  -3   9  12      227.21      229.02        4.85 o   0.8897E-03
  -2   9  12      253.17      259.98        5.17 o   0.7727E-03
  -1   9  12        4.23        4.31        2.53 o   0.3329E-01
   0   9  12      727.51      759.18        8.57 o   0.2063E-03
   1   9  12        5.71        5.85        2.26 o   0.2762E-01
   2   9  12      195.63      210.34        4.43 o   0.1003E-02
   3   9  12      206.21      202.36        4.84 o   0.1010E-02
   4   9  12     1573.35     1576.17       13.22 o   0.7180E-04
   5   9  12      184.73      204.59        4.38 o   0.1037E-02
   6   9  12      567.49      533.15        7.85 o   0.3095E-03
   7   9  12      883.12      910.86       10.27 o   0.1595E-03
   8   9  12     1269.51     1236.98       12.88 o   0.1013E-03
   9   9  12     1836.80     1829.86       16.95 o   0.5728E-04
  -9  10  12       21.65        7.67        2.55 o   0.1683E-01
  -8  10  12       10.30        7.76        2.77 o   0.2147E-01
  -7  10  12      315.99      280.86        6.32 o   0.6667E-03
  -6  10  12      772.47      780.30        9.31 o   0.1951E-03
  -5  10  12        5.37        3.18        2.67 o   0.3477E-01
  -4  10  12        8.46        6.27        2.59 o   0.2940E-01
  -3  10  12      682.85      691.65        8.38 o   0.2317E-03
  -2  10  12      784.92      763.01        8.76 o   0.1970E-03
  -1  10  12      348.71      377.97        6.39 o   0.5104E-03
   0  10  12      285.49      308.38        5.61 o   0.6228E-03
   1  10  12      364.15      389.08        6.24 o   0.4907E-03
   2  10  12      742.64      706.26        8.42 o   0.2165E-03
   3  10  12      640.32      638.34        8.05 o   0.2555E-03
   4  10  12        7.80        8.44        2.70 o   0.2534E-01
   5  10  12        6.47        0.61        2.45 o   0.5125E-01
   6  10  12      837.75      838.37       10.30 o   0.1757E-03
   7  10  12      324.64      283.29        6.52 o   0.6545E-03
   8  10  12        5.14        9.84        3.04 o   0.2071E-01
   9  10  12        9.43        1.55        2.91 o   0.3781E-01
  10  10  12     1073.88      988.34       14.49 o   0.1324E-03
  -9  11  12      272.58      251.01        7.28 o   0.7555E-03
  -8  11  12      145.94      143.30        4.50 o   0.1460E-02
  -7  11  12      103.68      125.20        4.26 o   0.1848E-02
  -6  11  12      221.65      214.54        4.94 o   0.9273E-03
  -5  11  12       95.17      107.96        3.97 o   0.2198E-02
  -4  11  12       18.78       20.48        3.15 o   0.9922E-02
  -3  11  12      534.10      548.22        7.82 o   0.3124E-03
  -2  11  12       69.64       64.76        3.44 o   0.3397E-02
  -1  11  12     1220.33     1129.04       11.72 o   0.1100E-03
   0  11  12       16.93       25.23        2.98 o   0.1093E-01
   1  11  12     1150.49     1051.53       11.86 o   0.1209E-03
   2  11  12       93.57       71.95        4.12 o   0.2712E-02
   3  11  12      549.58      545.78        8.25 o   0.3096E-03
   4  11  12       24.39       26.41        2.69 o   0.8145E-02
   5  11  12       96.83      101.66        3.65 o   0.2293E-02
   6  11  12      203.32      200.10        5.19 o   0.1004E-02
   7  11  12       97.90      116.47        4.24 o   0.1981E-02
   8  11  12      127.97      120.05        4.87 o   0.1715E-02
   9  11  12      241.01      213.88        6.38 o   0.8979E-03
  -8  12  12      139.87      129.57        5.73 o   0.1528E-02
  -7  12  12      243.50      258.63        5.68 o   0.7917E-03
  -6  12  12      155.38      153.71        4.75 o   0.1352E-02
  -5  12  12      264.19      266.54        5.33 o   0.7244E-03
  -4  12  12      132.24      126.07        3.93 o   0.1711E-02
  -3  12  12      679.39      662.64        8.98 o   0.2433E-03
  -2  12  12      224.78      218.88        5.23 o   0.8777E-03
  -1  12  12     1553.32     1451.67       13.79 o   0.7586E-04
   0  12  12      817.40      867.85       10.12 o   0.1711E-03
   1  12  12     1430.44     1313.70       15.01 o   0.8680E-04
   2  12  12      249.45      229.07        6.12 o   0.8114E-03
   3  12  12      664.77      658.18        8.88 o   0.2472E-03
   4  12  12       73.25       88.30        3.57 o   0.2710E-02
   5  12  12      275.97      263.66        6.80 o   0.7085E-03
   6  12  12      150.04      141.53        4.95 o   0.1447E-02
   7  12  12      217.88      234.94        6.21 o   0.8816E-03
   8  12  12      149.29      131.53        7.00 o   0.1443E-02
  -6  13  12      156.74      154.51        5.55 o   0.1302E-02
  -5  13  12      769.99      814.50        8.93 o   0.1882E-03
  -4  13  12      641.20      644.16        8.83 o   0.2524E-03
  -3  13  12       83.89       72.93        3.92 o   0.2742E-02
  -2  13  12      171.51      200.30        4.80 o   0.1096E-02
  -1  13  12       61.73       70.64        3.58 o   0.3268E-02
   0  13  12       50.64       58.35        3.41 o   0.3891E-02
   1  13  12       80.20       89.07        4.09 o   0.2535E-02
   2  13  12      179.19      211.03        5.77 o   0.1027E-02
   3  13  12       83.46       77.00        4.09 o   0.2642E-02
   4  13  12      663.07      673.93        9.80 o   0.2383E-03
   5  13  12      790.99      856.50       10.87 o   0.1762E-03
   6  13  12      155.70      151.12        5.83 o   0.1319E-02
  -3  14  12       43.05       44.93        3.46 o   0.4875E-02
  -2  14  12      204.19      213.06        5.76 o   0.9491E-03
  -1  14  12      207.99      190.72        5.96 o   0.1021E-02
   0  14  12       30.21       31.23        2.99 o   0.6892E-02
   1  14  12      222.90      203.84        5.90 o   0.9500E-03
   2  14  12      198.39      214.84        5.96 o   0.9509E-03
   3  14  12       19.65       31.84        3.29 o   0.7674E-02
   0   1  13      974.41      777.94       11.21 o   0.1792E-03
   1   1  13      363.72      313.96        7.27 o   0.6906E-03
  -1   2  13     5498.92     4812.88       39.25 o   0.9628E-05
   0   2  13     4431.78     3918.94       29.60 o   0.1509E-04
   1   2  13     5699.31     5019.02       35.73 o   0.9002E-05
   2   2  13     1288.63     1201.79       14.75 o   0.1137E-03
  -2   3  13      504.26      439.17       10.56 o   0.3734E-03
  -1   3  13     5226.14     5153.64       37.30 o   0.1007E-04
   0   3  13     1405.26     1507.56       14.38 o   0.7184E-04
   1   3  13     5148.85     5152.61       31.86 o   0.1021E-04
   2   3  13      418.55      349.56        7.50 o   0.4827E-03
   3   3  13      159.65      178.66        5.28 o   0.1522E-02
  -3   4  13       22.92       18.08        2.40 o   0.9957E-02
  -2   4  13     2727.47     2541.83       23.04 o   0.3116E-04
  -1   4  13     1479.38     1417.47       15.96 o   0.7718E-04
   0   4  13     3778.53     3877.60       28.57 o   0.1574E-04
   1   4  13     1614.38     1544.90       14.17 o   0.6805E-04
   2   4  13     2662.49     2488.82       20.20 o   0.3243E-04
   3   4  13       22.45       24.38        2.42 o   0.9852E-02
   4   4  13      629.44      696.88        6.83 o   0.2185E-03
  -4   5  13      778.73      748.09        7.89 o   0.1919E-03
  -3   5  13      286.68      260.37        4.90 o   0.7040E-03
  -2   5  13      863.49      847.91        8.88 o   0.1712E-03
  -1   5  13       62.97      112.60        3.01 o   0.2110E-02
   0   5  13       52.56       82.24        2.86 o   0.3540E-02
   1   5  13      137.38      203.65        3.52 o   0.1088E-02
   2   5  13      890.35      892.34        8.06 o   0.1617E-03
   3   5  13      259.06      232.10        4.11 o   0.7997E-03
   4   5  13      718.94      701.78        7.31 o   0.2105E-03
   5   5  13     1000.53      987.14        8.81 o   0.1451E-03
  -5   6  13      693.93      713.60        8.12 o   0.2158E-03
  -4   6  13      652.15      620.73        8.30 o   0.2579E-03
  -3   6  13     4193.02     4385.68       22.73 o   0.1351E-04
  -2   6  13     1536.25     1663.93       11.43 o   0.6777E-04
  -1   6  13      753.38      745.02        7.68 o   0.2091E-03
   0   6  13      747.90      888.95        7.50 o   0.1729E-03
   1   6  13      754.20      742.48        7.26 o   0.2094E-03
   2   6  13     1373.99     1498.80        9.19 o   0.7972E-04
   3   6  13     4189.08     4397.72       20.61 o   0.1349E-04
   4   6  13      658.37      623.93        7.03 o   0.2570E-03
   5   6  13      745.69      768.72        7.73 o   0.1966E-03
   6   6  13       46.09       51.92        2.84 o   0.4635E-02
  -6   7  13      374.31      330.19        6.65 o   0.5321E-03
  -5   7  13     4515.69     4570.91       27.62 o   0.1236E-04
  -4   7  13       97.83      137.14        3.54 o   0.1770E-02
  -3   7  13      739.26      747.71        8.16 o   0.2087E-03
  -2   7  13      688.37      700.73        7.13 o   0.2249E-03
  -1   7  13      281.43      249.65        4.92 o   0.7758E-03
   0   7  13      110.38      157.08        3.28 o   0.1404E-02
   1   7  13      321.78      289.64        4.68 o   0.6595E-03
   2   7  13      653.34      679.45        6.83 o   0.2367E-03
   3   7  13      728.85      741.93        7.28 o   0.2120E-03
   4   7  13       87.71      121.05        3.20 o   0.2045E-02
   5   7  13     4533.96     4599.96       23.55 o   0.1227E-04
   6   7  13      370.16      319.68        6.74 o   0.5491E-03
   7   7  13      587.09      577.95        8.30 o   0.2926E-03
  -7   8  13     1216.58     1148.14       12.81 o   0.1080E-03
  -6   8  13     2087.44     2080.71       18.15 o   0.4587E-04
  -5   8  13     1918.79     1981.17       14.98 o   0.4944E-04
  -4   8  13     1742.10     1591.87       13.73 o   0.6704E-04
  -3   8  13     1574.16     1549.40       13.05 o   0.7212E-04
  -2   8  13      234.09      221.61        4.67 o   0.9177E-03
  -1   8  13      158.35      108.84        4.01 o   0.1729E-02
   0   8  13     5793.38     6407.08       29.25 o   0.7039E-05
   1   8  13      170.19      119.16        3.90 o   0.1586E-02
   2   8  13      217.20      202.54        4.51 o   0.1010E-02
   3   8  13     1591.72     1556.81       12.10 o   0.7141E-04
   4   8  13     1875.53     1717.26       13.26 o   0.5979E-04
   5   8  13     1772.48     1833.82       13.19 o   0.5593E-04
   6   8  13     2035.62     2039.90       15.58 o   0.4764E-04
   7   8  13     1289.09     1232.16       12.53 o   0.9829E-04
   8   8  13      138.99      159.37        4.87 o   0.1412E-02
  -8   9  13      345.52      417.68        6.93 o   0.4800E-03
  -7   9  13      921.94      858.19       11.26 o   0.1649E-03
  -6   9  13      456.61      468.35        7.25 o   0.3817E-03
  -5   9  13     1393.82     1482.08       12.85 o   0.8002E-04
  -4   9  13      511.66      538.46        6.98 o   0.3215E-03
  -3   9  13      391.50      375.49        6.02 o   0.4862E-03
  -2   9  13      284.25      273.29        5.51 o   0.6873E-03
  -1   9  13     1356.45     1436.32       12.06 o   0.8371E-04
   0   9  13      162.89      167.06        4.43 o   0.1262E-02
   1   9  13     1378.36     1447.72       11.66 o   0.8264E-04
   2   9  13      343.37      312.27        5.85 o   0.5758E-03
   3   9  13      490.93      459.88        6.77 o   0.3750E-03
   4   9  13      625.22      651.91        7.96 o   0.2500E-03
   5   9  13     1342.43     1422.70       12.18 o   0.8499E-04
   6   9  13      484.82      486.27        7.42 o   0.3608E-03
   7   9  13      935.53      883.43       10.46 o   0.1600E-03
   8   9  13      275.77      347.85        5.65 o   0.6119E-03
   9   9  13      180.51      139.79        5.41 o   0.1238E-02
  -9  10  13      345.70      280.68        6.57 o   0.6130E-03
  -8  10  13      122.92      137.27        4.26 o   0.1609E-02
  -7  10  13     1080.22     1065.57       12.61 o   0.1246E-03
  -6  10  13      176.11      177.07        4.85 o   0.1159E-02
  -5  10  13      782.32      807.74        9.29 o   0.1845E-03
  -4  10  13      153.65      137.07        4.83 o   0.1417E-02
  -3  10  13      367.61      355.27        6.48 o   0.5091E-03
  -2  10  13     1574.82     1559.02       13.37 o   0.7138E-04
  -1  10  13     1287.48     1278.90       12.45 o   0.9589E-04
   0  10  13       16.13       15.72        2.90 o   0.1268E-01
   1  10  13     1283.14     1275.94       12.03 o   0.9635E-04
   2  10  13     1822.85     1760.05       14.35 o   0.5849E-04
   3  10  13      403.65      380.38        6.44 o   0.4650E-03
   4  10  13      122.65      111.82        3.95 o   0.1785E-02
   5  10  13      830.11      859.76        8.93 o   0.1701E-03
   6  10  13      151.29      164.26        4.51 o   0.1299E-02
   7  10  13     1096.34     1097.95       11.58 o   0.1208E-03
   8  10  13      123.38      129.51        5.05 o   0.1657E-02
   9  10  13      343.06      255.94        7.13 o   0.6517E-03
  10  10  13     1309.92     1281.26       17.35 o   0.9391E-04
  -9  11  13      249.61      248.88        6.80 o   0.7714E-03
  -8  11  13       26.41       27.45        2.58 o   0.7991E-02
  -7  11  13      175.38      183.25        5.81 o   0.1123E-02
  -6  11  13      111.71      109.24        3.80 o   0.2021E-02
  -5  11  13      334.67      262.21        6.44 o   0.6741E-03
  -4  11  13      461.96      454.27        8.40 o   0.3854E-03
  -3  11  13      116.57       92.33        4.28 o   0.2059E-02
  -2  11  13      153.94      147.12        4.42 o   0.1367E-02
  -1  11  13     1051.68     1060.33       10.44 o   0.1265E-03
   0  11  13       -1.34        1.00        2.68 o   0.7686E-01
   1  11  13      998.55     1010.56       10.93 o   0.1351E-03
   2  11  13      180.19      171.52        5.14 o   0.1143E-02
   3  11  13      125.42      104.29        4.57 o   0.1842E-02
   4  11  13      505.00      486.02        7.30 o   0.3538E-03
   5  11  13      370.86      283.46        6.43 o   0.6083E-03
   6  11  13      118.63      116.68        4.27 o   0.1876E-02
   7  11  13      154.03      160.51        4.81 o   0.1306E-02
   8  11  13       33.04       32.44        3.46 o   0.6477E-02
   9  11  13      278.88      267.52        7.19 o   0.6991E-03
  -7  12  13      109.45       92.38        4.26 o   0.2235E-02
  -6  12  13      137.75      169.82        4.30 o   0.1349E-02
  -5  12  13      570.34      597.61        7.47 o   0.2791E-03
  -4  12  13      122.47      102.84        3.84 o   0.1960E-02
  -3  12  13      103.01      119.74        3.82 o   0.1868E-02
  -2  12  13       79.20       56.57        3.37 o   0.3485E-02
  -1  12  13       67.57       73.46        3.27 o   0.3103E-02
   0  12  13        7.15        0.76        2.58 o   0.5451E-01
   1  12  13       94.80      102.08        4.39 o   0.2156E-02
   2  12  13       76.14       55.57        3.94 o   0.3531E-02
   3  12  13      104.18      128.62        4.13 o   0.1766E-02
   4  12  13       74.64       70.20        3.77 o   0.3021E-02
   5  12  13      559.00      591.96        9.88 o   0.2805E-03
   6  12  13      132.60      158.21        4.62 o   0.1436E-02
   7  12  13       84.55       68.24        4.18 o   0.2995E-02
  -6  13  13      436.52      407.18       11.70 o   0.4223E-03
  -5  13  13      216.14      261.63        6.18 o   0.7992E-03
  -4  13  13      749.84      770.77        9.39 o   0.1988E-03
  -3  13  13      370.64      345.76        7.09 o   0.5256E-03
  -2  13  13       47.53       36.95        3.23 o   0.5241E-02
  -1  13  13       97.84       91.76        4.24 o   0.2233E-02
   0  13  13      334.55      334.87        7.35 o   0.5628E-03
   1  13  13       92.46       82.13        4.57 o   0.2434E-02
   2  13  13       58.38       52.36        3.69 o   0.3881E-02
   3  13  13      384.03      357.47        7.20 o   0.5050E-03
   4  13  13      704.21      732.88       10.15 o   0.2128E-03
   5  13  13      253.75      308.70        6.21 o   0.6639E-03
   6  13  13      424.33      432.22       15.51 o   0.3912E-03
  -3  14  13      185.15      151.10       11.17 o   0.1109E-02
  -2  14  13      138.84      145.99        5.22 o   0.1421E-02
  -1  14  13      185.34      209.21        5.92 o   0.1003E-02
   0  14  13       -0.73        1.03        2.28 o   0.1328E+00
   1  14  13      173.18      188.20        5.25 o   0.1121E-02
   2  14  13      153.23      162.28        5.55 o   0.1268E-02
   3  14  13      171.61      157.70        7.55 o   0.1198E-02
   0   1  14      153.03      137.25        4.98 o   0.1148E-02
   1   1  14      215.24      189.89        6.02 o   0.8754E-03
  -1   2  14     1779.06     1807.27       18.97 o   0.5633E-04
   0   2  14    12866.98    13037.12       70.27 o   0.1886E-05
   1   2  14     1669.75     1737.45       15.48 o   0.6098E-04
   2   2  14      458.82      680.10        9.11 o   0.2313E-03
  -2   3  14     2720.06     2333.05       25.88 o   0.3148E-04
  -1   3  14     3521.46     3297.87       28.21 o   0.2118E-04
   0   3  14     4587.77     4167.09       30.70 o   0.1449E-04
   1   3  14     3454.76     3248.35       25.00 o   0.2193E-04
   2   3  14     2860.98     2482.17       23.09 o   0.2884E-04
   3   3  14      500.75      498.55        8.76 o   0.3827E-03
  -3   4  14     1982.45     1890.04       13.72 o   0.5523E-04
  -2   4  14      427.19      425.83        6.71 o   0.4159E-03
  -1   4  14     3927.04     3717.29       31.36 o   0.1586E-04
   0   4  14      120.37      104.80        5.07 o   0.2120E-02
   1   4  14     3902.26     3685.94       27.86 o   0.1611E-04
   2   4  14      420.48      416.28        5.78 o   0.4289E-03
   3   4  14     2113.17     2038.17       13.83 o   0.4930E-04
   4   4  14     1654.51     1733.80       11.38 o   0.6245E-04
  -4   5  14      437.32      511.19        6.00 o   0.3494E-03
  -3   5  14     2200.72     2268.06       14.39 o   0.4203E-04
  -2   5  14      153.98      132.50        3.49 o   0.1696E-02
  -1   5  14      797.63      742.82        8.42 o   0.1992E-03
   0   5  14     1254.77     1416.20       10.20 o   0.9339E-04
   1   5  14      793.77      723.19        7.46 o   0.2055E-03
   2   5  14      137.76      111.93        3.09 o   0.2000E-02
   3   5  14     2069.45     2141.16       12.55 o   0.4621E-04
   4   5  14      551.87      627.53        6.36 o   0.2669E-03
   5   5  14       50.03       68.99        2.74 o   0.3964E-02
  -5   6  14       84.94       84.75        3.41 o   0.2493E-02
  -4   6  14      460.49      473.42        7.27 o   0.3874E-03
  -3   6  14     1417.08     1486.04       11.56 o   0.8203E-04
  -2   6  14     1075.18     1242.60       10.12 o   0.1119E-03
  -1   6  14     1080.13     1133.87        9.84 o   0.1187E-03
   0   6  14     3931.31     4475.04       20.81 o   0.1298E-04
   1   6  14     1018.19     1073.26        8.42 o   0.1290E-03
   2   6  14     1165.38     1321.43        8.57 o   0.1019E-03
   3   6  14     1359.33     1421.33       10.38 o   0.8791E-04
   4   6  14      427.87      444.30        5.67 o   0.4244E-03
   5   6  14       66.61       66.94        2.94 o   0.3205E-02
   6   6  14     1035.38     1017.32       10.71 o   0.1319E-03
  -6   7  14      380.83      341.97        6.65 o   0.5161E-03
  -5   7  14      702.30      709.69        9.07 o   0.2197E-03
  -4   7  14     3186.73     3392.49       21.57 o   0.2140E-04
  -3   7  14      452.30      443.45        6.25 o   0.4017E-03
  -2   7  14      176.52      195.80        4.41 o   0.1218E-02
  -1   7  14      332.06      354.82        5.72 o   0.5415E-03
   0   7  14       99.67      152.54        3.19 o   0.1638E-02
   1   7  14      310.21      324.16        4.90 o   0.6004E-03
   2   7  14      174.62      198.19        3.86 o   0.1219E-02
   3   7  14      365.56      360.88        5.19 o   0.5192E-03
   4   7  14     3247.45     3448.95       19.59 o   0.2081E-04
   5   7  14      594.99      603.09        7.47 o   0.2736E-03
   6   7  14      401.46      357.63        6.83 o   0.4876E-03
   7   7  14     1100.26     1044.62       11.46 o   0.1262E-03
  -7   8  14      466.95      390.97        8.02 o   0.4352E-03
  -6   8  14      132.09      126.23        4.85 o   0.1636E-02
  -5   8  14      397.57      422.17        6.96 o   0.4517E-03
  -4   8  14     1908.87     2003.69       14.97 o   0.4902E-04
  -3   8  14      959.11      953.61        9.85 o   0.1462E-03
  -2   8  14      667.46      613.80        8.33 o   0.2544E-03
  -1   8  14     1330.41     1211.12       11.46 o   0.9934E-04
   0   8  14       26.77       27.07        2.64 o   0.8189E-02
   1   8  14     1249.54     1150.62       10.85 o   0.1078E-03
   2   8  14      679.00      623.06        7.92 o   0.2497E-03
   3   8  14      934.55      937.28        9.26 o   0.1506E-03
   4   8  14     1953.95     2053.01       13.75 o   0.4727E-04
   5   8  14      370.05      405.72        5.81 o   0.4831E-03
   6   8  14      113.75      111.75        3.92 o   0.1905E-02
   7   8  14      466.68      386.86        7.09 o   0.4414E-03
   8   8  14     1219.72     1194.16       12.04 o   0.1058E-03
  -8   9  14      130.84      110.12        4.39 o   0.1830E-02
  -7   9  14        8.29        4.45        2.82 o   0.3273E-01
  -6   9  14      971.05      965.29       11.34 o   0.1452E-03
  -5   9  14      423.75      471.20        6.68 o   0.3887E-03
  -4   9  14      530.16      503.21        7.44 o   0.3300E-03
  -3   9  14      990.97      962.49        9.96 o   0.1433E-03
  -2   9  14      479.07      519.52        7.10 o   0.3279E-03
  -1   9  14      639.64      576.27        7.88 o   0.2722E-03
   0   9  14     1496.37     1384.73       13.23 o   0.8379E-04
   1   9  14      607.41      541.68        7.98 o   0.2933E-03
   2   9  14      481.89      514.01        6.53 o   0.3309E-03
   3   9  14      998.41      978.87       10.07 o   0.1405E-03
   4   9  14      439.09      412.24        6.58 o   0.4216E-03
   5   9  14      359.62      396.19        6.38 o   0.4780E-03
   6   9  14      974.62     1000.38       10.66 o   0.1406E-03
   7   9  14       11.84        4.96        2.75 o   0.2799E-01
   8   9  14      131.72      116.06        4.37 o   0.1761E-02
   9   9  14        9.93       11.07        2.56 o   0.2332E-01
  -9  10  14      700.43      673.79        8.75 o   0.2285E-03
  -8  10  14       72.47       78.17        3.65 o   0.2889E-02
  -7  10  14       94.29       81.88        3.67 o   0.2588E-02
  -6  10  14      970.93      930.79       11.35 o   0.1478E-03
  -5  10  14     1697.16     1684.01       14.58 o   0.6235E-04
  -4  10  14      330.32      345.18        6.62 o   0.5461E-03
  -3  10  14       10.29       10.55        2.64 o   0.1939E-01
  -2  10  14      590.84      557.45        8.09 o   0.2892E-03
  -1  10  14     1124.75     1224.32       11.93 o   0.1058E-03
   0  10  14      589.15      666.63        8.40 o   0.2628E-03
   1  10  14     1178.17     1260.94       11.79 o   0.1007E-03
   2  10  14      652.84      615.18        8.04 o   0.2544E-03
   3  10  14       30.80       33.86        2.93 o   0.6619E-02
   4  10  14      353.99      359.70        6.19 o   0.5165E-03
   5  10  14     1764.36     1730.61       14.78 o   0.5944E-04
   6  10  14      981.28      935.47       10.79 o   0.1465E-03
   7  10  14      110.33       89.02        3.97 o   0.2294E-02
   8  10  14       79.64       84.68        4.09 o   0.2624E-02
   9  10  14      683.84      662.84        9.86 o   0.2330E-03
  10  10  14      445.72      463.15       10.47 o   0.3766E-03
  -8  11  14      463.88      476.21        7.21 o   0.3774E-03
  -7  11  14      295.46      314.50        6.36 o   0.6128E-03
  -6  11  14      232.60      230.08        5.77 o   0.8774E-03
  -5  11  14       48.80       54.51        2.91 o   0.4371E-02
  -4  11  14       73.76       67.42        3.38 o   0.3145E-02
  -3  11  14      695.05      699.97        9.16 o   0.2275E-03
  -2  11  14      877.57     1008.53        9.88 o   0.1431E-03
  -1  11  14       67.19       95.41        3.42 o   0.2687E-02
   0  11  14      374.86      357.99        6.88 o   0.5231E-03
   1  11  14       80.22      107.58        3.79 o   0.2314E-02
   2  11  14      913.06     1012.92       10.38 o   0.1398E-03
   3  11  14      779.17      753.21       10.61 o   0.2017E-03
   4  11  14       70.66       63.07        3.46 o   0.3340E-02
   5  11  14       56.01       53.24        3.26 o   0.4182E-02
   6  11  14      269.37      269.84        5.68 o   0.7365E-03
   7  11  14      275.79      312.25        5.94 o   0.6340E-03
   8  11  14      476.98      509.07        8.79 o   0.3497E-03
  -7  12  14      232.26      261.44        5.50 o   0.7813E-03
  -6  12  14       44.16       42.53        2.73 o   0.5161E-02
  -5  12  14      209.24      209.42        4.86 o   0.9548E-03
  -4  12  14       64.80       85.59        3.06 o   0.2847E-02
  -3  12  14      148.73      184.93        4.34 o   0.1218E-02
  -2  12  14      138.62      161.49        3.88 o   0.1371E-02
  -1  12  14      524.55      501.99        7.78 o   0.3320E-03
   0  12  14        1.06        0.03        2.63 o   0.1335E+00
   1  12  14      514.77      491.63        8.94 o   0.3383E-03
   2  12  14      173.97      185.54        5.67 o   0.1122E-02
   3  12  14      158.76      201.83        4.86 o   0.1109E-02
   4  12  14       31.88       57.06        2.87 o   0.4655E-02
   5  12  14      163.73      156.94        5.48 o   0.1271E-02
   6  12  14       54.12       44.50        3.77 o   0.4515E-02
   7  12  14      255.94      288.30        7.39 o   0.6890E-03
  -5  13  14       12.76        6.52        3.11 o   0.2088E-01
  -4  13  14      194.53      176.03        5.04 o   0.1117E-02
  -3  13  14       92.49      101.25        3.53 o   0.2147E-02
  -2  13  14      297.98      316.54        6.21 o   0.6192E-03
  -1  13  14      863.04      901.37       11.64 o   0.1607E-03
   0  13  14       28.26       18.44        3.29 o   0.9388E-02
   1  13  14      899.78      900.95       12.72 o   0.1571E-03
   2  13  14      287.01      303.27        6.78 o   0.6462E-03
   3  13  14      139.61      129.52        5.20 o   0.1537E-02
   4  13  14      185.43      170.46        5.79 o   0.1154E-02
   5  13  14        7.28        2.02        3.21 o   0.3829E-01
  -2  14  14      656.00      724.11       17.58 o   0.2097E-03
  -1  14  14       85.79      107.15        5.14 o   0.2036E-02
   0  14  14        2.32        7.83        2.79 o   0.2799E-01
   1  14  14       91.18      108.40        4.80 o   0.1999E-02
   2  14  14      661.16      737.73       14.32 o   0.2104E-03
   0   1  15     4444.86     4240.78       31.88 o   0.1250E-04
   1   1  15     1905.06     1976.55       18.48 o   0.5404E-04
  -1   2  15      557.54      509.67       10.64 o   0.3098E-03
   0   2  15     7662.16     7732.41       44.10 o   0.4554E-05
   1   2  15      448.73      405.65        8.23 o   0.4085E-03
   2   2  15     1777.76     1746.22       19.93 o   0.6383E-04
  -2   3  15     6102.75     6416.37       38.70 o   0.7016E-05
  -1   3  15     3352.92     3212.48       30.64 o   0.2280E-04
   0   3  15     3236.69     3576.55       24.60 o   0.1999E-04
   1   3  15     3440.25     3284.87       28.34 o   0.2199E-04
   2   3  15     5906.25     6229.93       37.85 o   0.7413E-05
   3   3  15       28.97       38.67        2.19 o   0.4472E-02
  -3   4  15     2075.32     2192.20       12.80 o   0.4421E-04
  -2   4  15      102.02      114.69        3.07 o   0.1892E-02
  -1   4  15      582.18      583.16        7.46 o   0.3053E-03
   0   4  15     6058.32     6015.47       32.81 o   0.7566E-05
   1   4  15      525.19      520.48        6.61 o   0.3524E-03
   2   4  15       83.96       92.95        2.95 o   0.2341E-02
   3   4  15     2152.13     2267.84       13.51 o   0.4178E-04
   4   4  15      364.28      384.39        5.30 o   0.5349E-03
  -4   5  15      783.18      825.43        8.08 o   0.1891E-03
  -3   5  15     2669.16     2619.72       16.24 o   0.3136E-04
  -2   5  15      186.15      139.82        3.97 o   0.1245E-02
  -1   5  15      154.83      150.79        3.68 o   0.1429E-02
   0   5  15     1403.69     1499.95       10.62 o   0.7880E-04
   1   5  15       83.22       80.98        2.73 o   0.2811E-02
   2   5  15      168.68      128.78        3.56 o   0.1374E-02
   3   5  15     2561.44     2529.83       14.98 o   0.3337E-04
   4   5  15      761.16      806.24        7.91 o   0.1959E-03
   5   5  15      126.82      131.63        3.71 o   0.1564E-02
  -5   6  15      221.64      209.07        5.33 o   0.9649E-03
  -4   6  15      228.86      246.87        5.24 o   0.8471E-03
  -3   6  15       26.22       35.87        2.58 o   0.6708E-02
  -2   6  15     2056.15     2063.84       14.18 o   0.4648E-04
  -1   6  15     1185.98     1222.72       10.37 o   0.1094E-03
   0   6  15     1728.84     1751.77       12.63 o   0.6231E-04
   1   6  15     1144.77     1175.66        9.50 o   0.1158E-03
   2   6  15     2068.32     2070.34       12.87 o   0.4632E-04
   3   6  15       62.25       78.77        2.71 o   0.2988E-02
   4   6  15      220.41      232.52        4.25 o   0.9063E-03
   5   6  15      261.17      253.89        5.05 o   0.7873E-03
   6   6  15      203.21      202.06        5.21 o   0.1006E-02
  -6   7  15     1211.37     1284.34       12.40 o   0.9745E-04
  -5   7  15     1002.38     1027.95       10.54 o   0.1332E-03
  -4   7  15      881.41      955.43       10.45 o   0.1536E-03
  -3   7  15     1673.27     1713.55       13.90 o   0.6229E-04
  -2   7  15      175.21      158.87        4.39 o   0.1294E-02
  -1   7  15      591.85      654.37        7.61 o   0.2505E-03
   0   7  15     1295.10     1279.65       10.97 o   0.9152E-04
   1   7  15      688.95      762.29        7.50 o   0.2046E-03
   2   7  15      216.25      200.88        4.37 o   0.1009E-02
   3   7  15     1678.67     1726.16       12.53 o   0.6181E-04
   4   7  15      790.72      853.80        8.52 o   0.1799E-03
   5   7  15     1021.78     1021.07        9.99 o   0.1331E-03
   6   7  15     1171.78     1248.82       12.14 o   0.1019E-03
   7   7  15      386.67      380.11        6.61 o   0.4833E-03
  -7   8  15     1676.64     1585.91       14.92 o   0.6817E-04
  -6   8  15      515.80      596.55        8.22 o   0.2905E-03
  -5   8  15      894.44      907.40       10.33 o   0.1564E-03
  -4   8  15      941.82      880.10       10.51 o   0.1568E-03
  -3   8  15      884.48      851.39        9.77 o   0.1734E-03
  -2   8  15       10.60        6.21        2.58 o   0.2297E-01
  -1   8  15      465.50      443.03        6.70 o   0.3956E-03
   0   8  15      180.26      189.84        4.40 o   0.1104E-02
   1   8  15      459.35      445.77        6.80 o   0.3956E-03
   2   8  15        7.17        4.52        2.38 o   0.3202E-01
   3   8  15     1002.30      958.32        9.74 o   0.1469E-03
   4   8  15      851.04      794.33        8.68 o   0.1810E-03
   5   8  15      778.33      804.05        8.44 o   0.1866E-03
   6   8  15      491.63      581.90        6.83 o   0.3043E-03
   7   8  15     1737.84     1660.15       13.98 o   0.6401E-04
   8   8  15      164.43      206.45        4.60 o   0.1093E-02
  -8   9  15      175.04      154.70        4.63 o   0.1293E-02
  -7   9  15      399.25      425.43        6.99 o   0.4516E-03
  -6   9  15     1066.43     1040.85       11.78 o   0.1293E-03
  -5   9  15     1440.85     1408.73       13.54 o   0.8349E-04
  -4   9  15      957.95      935.57       10.34 o   0.1476E-03
  -3   9  15      720.72      698.87        8.80 o   0.2216E-03
  -2   9  15      281.51      307.79        5.34 o   0.6298E-03
  -1   9  15     1412.20     1422.42       12.10 o   0.8436E-04
   0   9  15      116.96      130.47        3.84 o   0.1804E-02
   1   9  15     1382.37     1372.78       12.53 o   0.8827E-04
   2   9  15      316.26      346.61        5.49 o   0.5486E-03
   3   9  15      661.00      629.42        8.28 o   0.2524E-03
   4   9  15      975.09      933.75        9.98 o   0.1467E-03
   5   9  15     1399.22     1360.30       13.11 o   0.8776E-04
   6   9  15      979.15      970.76       10.65 o   0.1440E-03
   7   9  15      412.88      435.96        6.78 o   0.4373E-03
   8   9  15      136.80      122.86        4.43 o   0.1655E-02
   9   9  15     1165.54     1179.37       12.49 o   0.1086E-03
  -9  10  15      164.78      175.90        5.61 o   0.1183E-02
  -8  10  15      207.95      179.24        5.12 o   0.1067E-02
  -7  10  15       58.71       42.41        3.54 o   0.4589E-02
  -6  10  15      336.45      348.15        6.51 o   0.5470E-03
  -5  10  15      467.51      506.37        7.34 o   0.3517E-03
  -4  10  15       54.05       73.09        3.38 o   0.3089E-02
  -3  10  15      486.39      564.38        7.27 o   0.3191E-03
  -2  10  15      783.67      748.10        9.09 o   0.2010E-03
  -1  10  15      350.93      339.35        6.56 o   0.5548E-03
   0  10  15      395.43      348.11        7.08 o   0.5018E-03
   1  10  15      327.94      304.52        6.57 o   0.6191E-03
   2  10  15      824.90      782.63        9.43 o   0.1885E-03
   3  10  15      493.12      569.84        7.54 o   0.3140E-03
   4  10  15       60.00       67.33        3.36 o   0.3203E-02
   5  10  15      403.04      443.43        6.65 o   0.4177E-03
   6  10  15      328.78      349.23        6.06 o   0.5520E-03
   7  10  15       77.09       55.71        3.40 o   0.3497E-02
   8  10  15      179.16      157.04        5.43 o   0.1232E-02
   9  10  15      158.84      162.54        5.66 o   0.1265E-02
  -8  11  15      362.48      423.66        6.36 o   0.4547E-03
  -7  11  15      625.32      676.52        9.25 o   0.2432E-03
  -6  11  15      269.14      231.57        6.23 o   0.7987E-03
  -5  11  15      399.44      429.20        6.39 o   0.4329E-03
  -4  11  15      644.72      676.77        8.34 o   0.2398E-03
  -3  11  15       55.98       54.53        3.30 o   0.3852E-02
  -2  11  15      723.47      730.08        8.96 o   0.2132E-03
  -1  11  15     1254.21     1257.35       11.67 o   0.9965E-04
   0  11  15      261.23      232.05        5.68 o   0.8132E-03
   1  11  15     1214.95     1204.78       13.23 o   0.1050E-03
   2  11  15      737.14      739.72        9.65 o   0.2084E-03
   3  11  15       56.35       49.62        3.59 o   0.4054E-02
   4  11  15      672.98      709.97        8.38 o   0.2258E-03
   5  11  15      480.46      502.33        7.47 o   0.3510E-03
   6  11  15      255.15      227.18        5.64 o   0.8338E-03
   7  11  15      632.28      682.92        9.30 o   0.2401E-03
   8  11  15      373.57      417.10        8.50 o   0.4492E-03
  -7  12  15      490.44      538.98        8.84 o   0.3259E-03
  -6  12  15      232.12      233.91        5.77 o   0.8593E-03
  -5  12  15      303.52      240.43        6.00 o   0.7470E-03
  -4  12  15      270.28      284.49        5.41 o   0.6855E-03
  -3  12  15       32.12       22.88        2.58 o   0.8379E-02
  -2  12  15      110.66      116.87        3.57 o   0.1855E-02
  -1  12  15      272.71      258.73        5.73 o   0.7412E-03
   0  12  15       56.39       80.32        3.30 o   0.3159E-02
   1  12  15      263.99      251.36        6.23 o   0.7618E-03
   2  12  15      117.58      115.35        5.15 o   0.1789E-02
   3  12  15       31.04       19.84        3.07 o   0.8661E-02
   4  12  15      227.06      286.97        5.89 o   0.7195E-03
   5  12  15      333.52      264.80        7.42 o   0.6621E-03
   6  12  15      222.04      228.40        5.91 o   0.8879E-03
   7  12  15      497.14      548.87       14.13 o   0.3071E-03
  -5  13  15      107.69      140.51        4.78 o   0.1629E-02
  -4  13  15        9.80        5.83        2.62 o   0.2724E-01
  -3  13  15       82.38       74.23        3.59 o   0.2863E-02
  -2  13  15       97.45      138.77        3.62 o   0.1723E-02
  -1  13  15       41.36       60.20        3.50 o   0.4218E-02
   0  13  15     1504.43     1551.64       14.55 o   0.7378E-04
   1  13  15       36.46       55.85        3.17 o   0.4677E-02
   2  13  15      136.68      157.23        4.85 o   0.1394E-02
   3  13  15       78.89       85.30        3.80 o   0.2631E-02
   4  13  15        9.71        4.89        2.96 o   0.2803E-01
   5  13  15       91.93      128.12        6.78 o   0.1750E-02
   0  14  15      127.86      193.78       11.99 o   0.1077E-02
   0   0  16    18635.77    18106.24      196.34 o   0.1005E-05
   0   1  16      591.75      596.07        9.75 o   0.2946E-03
   1   1  16        5.27        3.12        3.04 o   0.1508E-01
  -1   2  16      833.80      767.99       13.46 o   0.1656E-03
   0   2  16      760.59      695.49       10.64 o   0.2115E-03
   1   2  16      815.98      762.82       12.62 o   0.1680E-03
   2   2  16     1679.04     1621.06       16.10 o   0.6509E-04
  -2   3  16      385.23      390.77        5.36 o   0.5017E-03
  -1   3  16     1831.20     1791.08       15.30 o   0.5508E-04
   0   3  16      352.50      381.08        5.91 o   0.5156E-03
   1   3  16     1665.83     1625.41       13.42 o   0.6379E-04
   2   3  16      485.06      483.59        6.78 o   0.3797E-03
   3   3  16        6.28       10.34        1.84 o   0.2106E-01
  -3   4  16     1481.01     1425.79       10.31 o   0.8254E-04
  -2   4  16      336.12      286.30        4.91 o   0.6547E-03
  -1   4  16      151.28      164.49        3.70 o   0.1246E-02
   0   4  16      467.42      480.15        5.79 o   0.3807E-03
   1   4  16      119.73      136.37        3.31 o   0.1541E-02
   2   4  16      271.46      237.27        4.47 o   0.8256E-03
   3   4  16     1571.68     1529.68       11.22 o   0.7438E-04
   4   4  16     3581.25     3321.76       19.33 o   0.2035E-04
  -4   5  16      146.74      176.62        3.65 o   0.1321E-02
  -3   5  16     1012.08     1180.04        8.89 o   0.1140E-03
  -2   5  16     1567.86     1760.17       11.52 o   0.6364E-04
  -1   5  16       95.15       82.88        3.14 o   0.2436E-02
   0   5  16       36.68       40.40        2.34 o   0.6857E-02
   1   5  16       88.21       74.26        2.97 o   0.2704E-02
   2   5  16     1451.92     1657.53       10.71 o   0.7052E-04
   3   5  16      988.44     1138.51        8.93 o   0.1191E-03
   4   5  16      188.26      216.99        4.05 o   0.1031E-02
   5   5  16     1277.24     1216.00       11.31 o   0.9611E-04
  -5   6  16     3613.39     3594.00       24.12 o   0.1843E-04
  -4   6  16       95.39       73.29        3.86 o   0.2680E-02
  -3   6  16     1126.29     1076.74       11.22 o   0.1186E-03
  -2   6  16      630.66      618.47        7.36 o   0.2697E-03
  -1   6  16      119.95      136.53        3.57 o   0.1766E-02
   0   6  16      390.78      384.79        5.78 o   0.4856E-03
   1   6  16      125.90      141.09        3.63 o   0.1689E-02
   2   6  16      601.46      588.59        6.90 o   0.2881E-03
   3   6  16     1186.65     1142.23        9.82 o   0.1098E-03
   4   6  16      103.15       87.81        3.23 o   0.2346E-02
   5   6  16     3570.13     3583.38       21.31 o   0.1867E-04
   6   6  16     1863.55     1938.13       15.67 o   0.5391E-04
  -6   7  16      302.63      322.55        6.41 o   0.5944E-03
  -5   7  16     2142.36     2044.69       17.70 o   0.4596E-04
  -4   7  16       70.73       67.96        3.62 o   0.3150E-02
  -3   7  16     1515.18     1562.81       13.25 o   0.7345E-04
  -2   7  16      997.32     1014.62       10.25 o   0.1369E-03
  -1   7  16      476.46      498.60        6.68 o   0.3627E-03
   0   7  16       17.59       19.03        2.43 o   0.1406E-01
   1   7  16      520.98      542.80        7.05 o   0.3253E-03
   2   7  16     1217.70     1232.52       10.85 o   0.1035E-03
   3   7  16     1438.03     1493.58       12.05 o   0.7903E-04
   4   7  16       68.00       70.90        3.01 o   0.3144E-02
   5   7  16     2293.75     2204.13       15.93 o   0.4107E-04
   6   7  16      298.20      305.83        6.17 o   0.6238E-03
   7   7  16        2.36        2.76        2.77 o   0.4788E-01
  -7   8  16      606.40      587.57        8.50 o   0.2776E-03
  -6   8  16      230.91      190.34        5.92 o   0.1004E-02
  -5   8  16      138.46      130.18        4.50 o   0.1610E-02
  -4   8  16     1075.41     1099.15       11.54 o   0.1232E-03
  -3   8  16     1153.56     1109.62       11.56 o   0.1184E-03
  -2   8  16     1159.85     1233.90       10.97 o   0.1048E-03
  -1   8  16     2005.43     1953.26       14.64 o   0.5097E-04
   0   8  16      380.85      449.74        6.47 o   0.4134E-03
   1   8  16     1904.87     1841.17       15.05 o   0.5565E-04
   2   8  16     1216.88     1292.49       11.28 o   0.9778E-04
   3   8  16     1101.14     1072.68        9.92 o   0.1254E-03
   4   8  16     1080.55     1107.79        9.97 o   0.1225E-03
   5   8  16      138.82      138.97        4.06 o   0.1546E-02
   6   8  16      239.74      203.12        5.06 o   0.9552E-03
   7   8  16      604.62      593.79        8.14 o   0.2761E-03
   8   8  16       14.16        6.54        2.71 o   0.2248E-01
  -8   9  16     2437.27     2266.86       20.25 o   0.3801E-04
  -7   9  16      829.58      806.81        9.81 o   0.1802E-03
  -6   9  16       66.86       66.12        3.57 o   0.3249E-02
  -5   9  16      161.31      147.64        4.66 o   0.1422E-02
  -4   9  16      385.59      366.93        6.55 o   0.5030E-03
  -3   9  16      167.15      142.98        4.39 o   0.1425E-02
  -2   9  16     1024.36     1031.52       10.47 o   0.1334E-03
  -1   9  16       30.44       68.27        2.69 o   0.3950E-02
   0   9  16      175.30      130.69        4.57 o   0.1446E-02
   1   9  16       15.30       47.52        2.83 o   0.5927E-02
   2   9  16      952.13      955.96        9.87 o   0.1484E-03
   3   9  16      185.58      159.89        4.49 o   0.1268E-02
   4   9  16      419.78      386.91        6.23 o   0.4672E-03
   5   9  16      117.53      109.05        4.10 o   0.1982E-02
   6   9  16       47.34       41.63        3.29 o   0.4964E-02
   7   9  16      870.51      861.89       10.22 o   0.1659E-03
   8   9  16     2318.45     2204.89       16.68 o   0.4043E-04
   9   9  16      615.03      560.58       10.18 o   0.2846E-03
  -9  10  16      107.57      127.68        4.34 o   0.1771E-02
  -8  10  16      277.03      260.70        6.08 o   0.7220E-03
  -7  10  16      146.27      138.23        4.54 o   0.1470E-02
  -6  10  16      370.63      348.48        6.25 o   0.5143E-03
  -5  10  16      101.43      116.61        3.62 o   0.1907E-02
  -4  10  16      187.12      193.05        4.71 o   0.1082E-02
  -3  10  16      921.04      890.45       10.01 o   0.1586E-03
  -2  10  16      562.45      494.72        7.63 o   0.3371E-03
  -1  10  16     1206.27     1168.99       11.93 o   0.1077E-03
   0  10  16        9.18       25.41        2.87 o   0.9955E-02
   1  10  16     1216.80     1156.97       11.80 o   0.1084E-03
   2  10  16      570.76      497.20        7.98 o   0.3330E-03
   3  10  16      846.61      807.93        9.57 o   0.1802E-03
   4  10  16      202.59      202.72        4.85 o   0.1014E-02
   5  10  16      111.96      125.89        3.99 o   0.1731E-02
   6  10  16      263.60      249.45        5.76 o   0.7580E-03
   7  10  16      114.38      120.28        3.68 o   0.1785E-02
   8  10  16      261.82      250.72        6.36 o   0.7578E-03
   9  10  16      149.71      160.32        5.23 o   0.1328E-02
  -8  11  16      229.47      253.35        6.21 o   0.8164E-03
  -7  11  16       40.06       48.05        2.96 o   0.4893E-02
  -6  11  16      157.49      151.67        4.86 o   0.1372E-02
  -5  11  16       13.74       23.88        2.64 o   0.1086E-01
  -4  11  16       18.63        8.07        2.49 o   0.1811E-01
  -3  11  16       34.26       43.51        2.81 o   0.5447E-02
  -2  11  16      565.58      648.34        7.66 o   0.2648E-03
  -1  11  16      207.66      160.79        4.99 o   0.1158E-02
   0  11  16      113.04      108.85        3.95 o   0.1916E-02
   1  11  16      165.78      125.10        4.92 o   0.1503E-02
   2  11  16      534.63      601.63        8.44 o   0.2874E-03
   3  11  16       58.85       70.03        3.37 o   0.3313E-02
   4  11  16       15.68        9.30        2.51 o   0.1734E-01
   5  11  16       19.31       23.18        2.83 o   0.1010E-01
   6  11  16      173.22      175.51        4.58 o   0.1199E-02
   7  11  16       36.53       46.14        2.94 o   0.5160E-02
   8  11  16      216.84      242.89        7.46 o   0.8485E-03
  -6  12  16       27.83       20.26        2.84 o   0.9706E-02
  -5  12  16       83.74       71.99        3.57 o   0.2858E-02
  -4  12  16      435.75      379.46        7.13 o   0.4594E-03
  -3  12  16      165.13      212.70        4.60 o   0.1049E-02
  -2  12  16      195.58      204.00        4.59 o   0.9779E-03
  -1  12  16       71.72       71.91        3.41 o   0.3186E-02
   0  12  16      265.41      283.95        6.25 o   0.6807E-03
   1  12  16       68.14       68.83        4.07 o   0.3309E-02
   2  12  16      198.73      201.82        5.99 o   0.9665E-03
   3  12  16      179.50      230.85        5.56 o   0.9488E-03
   4  12  16      345.19      338.85        7.18 o   0.5518E-03
   5  12  16       67.42       74.73        3.42 o   0.2996E-02
   6  12  16       32.20       25.66        3.36 o   0.7812E-02
  -4  13  16      227.80      255.59        6.57 o   0.7937E-03
  -3  13  16       78.93       99.21        3.42 o   0.2378E-02
  -2  13  16      165.97      189.35        4.76 o   0.1117E-02
  -1  13  16      253.97      265.79        6.48 o   0.7592E-03
   0  13  16       68.50       70.71        3.73 o   0.3057E-02
   1  13  16      295.83      306.61        6.51 o   0.6426E-03
   2  13  16      167.11      179.10        5.32 o   0.1154E-02
   3  13  16       66.41       99.96        3.86 o   0.2463E-02
   4  13  16      188.49      209.32        6.43 o   0.9864E-03
   0   1  17       14.70        2.32        2.83 o   0.1462E-01
   1   1  17     2198.97     2077.83       18.05 o   0.4034E-04
  -1   2  17     2950.86     2970.65       19.48 o   0.2667E-04
   0   2  17     3103.22     3135.44       21.28 o   0.2558E-04
   1   2  17     2735.93     2798.71       17.95 o   0.2982E-04
   2   2  17      211.75      175.66        4.55 o   0.1191E-02
  -2   3  17     1630.99     1690.50       11.71 o   0.6337E-04
  -1   3  17       13.10       15.66        2.23 o   0.1099E-01
   0   3  17      234.65      205.38        4.32 o   0.9646E-03
   1   3  17       36.53       32.39        2.21 o   0.5591E-02
   2   3  17     1676.62     1740.12       12.73 o   0.6061E-04
   3   3  17      530.34      646.37        6.26 o   0.2594E-03
  -3   4  17      512.74      555.36        6.11 o   0.3208E-03
  -2   4  17     4557.73     4625.46       23.21 o   0.1235E-04
  -1   4  17      681.62      785.99        6.98 o   0.2079E-03
   0   4  17     3277.54     3054.89       18.05 o   0.2412E-04
   1   4  17      705.74      811.23        7.50 o   0.2002E-03
   2   4  17     4630.24     4717.17       24.95 o   0.1194E-04
   3   4  17      555.01      579.44        6.69 o   0.2987E-03
   4   4  17      759.74      826.16        7.81 o   0.1909E-03
  -4   5  17     3221.17     3443.55       18.57 o   0.2103E-04
  -3   5  17      158.21      136.49        3.73 o   0.1453E-02
  -2   5  17      661.25      684.41        7.23 o   0.2331E-03
  -1   5  17      650.92      614.14        7.60 o   0.2639E-03
   0   5  17     1128.10     1280.04        9.80 o   0.1016E-03
   1   5  17      678.27      639.02        7.82 o   0.2500E-03
   2   5  17      702.46      729.60        7.64 o   0.2132E-03
   3   5  17      146.08      125.27        3.63 o   0.1590E-02
   4   5  17     3031.99     3252.00       17.71 o   0.2321E-04
   5   5  17       20.09        8.60        2.43 o   0.1417E-01
  -5   6  17      975.23     1014.28       10.76 o   0.1341E-03
  -4   6  17     2106.55     2073.95       16.35 o   0.4557E-04
  -3   6  17      508.38      492.97        6.86 o   0.3505E-03
  -2   6  17      342.61      341.13        5.53 o   0.5724E-03
  -1   6  17     1373.43     1458.59       11.27 o   0.8048E-04
   0   6  17       46.48       40.58        2.97 o   0.5452E-02
   1   6  17     1439.29     1539.30       11.59 o   0.7457E-04
   2   6  17      323.08      317.45        5.34 o   0.6196E-03
   3   6  17      498.13      489.45        6.54 o   0.3560E-03
   4   6  17     2210.50     2203.20       14.39 o   0.4179E-04
   5   6  17     1021.85     1071.43       10.24 o   0.1249E-03
   6   6  17       22.56       35.63        2.99 o   0.6762E-02
  -6   7  17        8.40       10.35        2.80 o   0.1999E-01
  -5   7  17     1110.63     1056.70       12.11 o   0.1221E-03
  -4   7  17      692.70      660.44        8.54 o   0.2379E-03
  -3   7  17      354.17      407.85        6.11 o   0.4742E-03
  -2   7  17      668.51      709.54        8.45 o   0.2210E-03
  -1   7  17      727.18      765.83        8.49 o   0.2043E-03
   0   7  17     2281.30     2057.51       16.15 o   0.4481E-04
   1   7  17      716.50      749.32        8.27 o   0.2095E-03
   2   7  17      614.22      657.67        7.66 o   0.2457E-03
   3   7  17      404.42      453.47        6.50 o   0.4124E-03
   4   7  17      703.82      687.73        8.18 o   0.2286E-03
   5   7  17     1090.20     1045.83       10.09 o   0.1251E-03
   6   7  17       20.35       20.85        2.92 o   0.1017E-01
   7   7  17      531.64      559.76        7.95 o   0.2998E-03
  -7   8  17       77.08       63.37        3.37 o   0.3317E-02
  -6   8  17      265.07      244.60        6.02 o   0.7962E-03
  -5   8  17      880.35      883.98       10.40 o   0.1651E-03
  -4   8  17      124.91      103.99        4.19 o   0.1959E-02
  -3   8  17     1998.85     2093.34       15.32 o   0.4672E-04
  -2   8  17      278.02      273.33        5.76 o   0.7013E-03
  -1   8  17      371.85      319.50        6.21 o   0.5627E-03
   0   8  17     2236.10     2440.21       16.43 o   0.3856E-04
   1   8  17      337.88      288.09        6.27 o   0.6312E-03
   2   8  17      285.79      284.82        5.16 o   0.6774E-03
   3   8  17     2002.86     2086.78       14.52 o   0.4690E-04
   4   8  17      155.80      135.07        4.15 o   0.1514E-02
   5   8  17      881.88      896.90        9.21 o   0.1633E-03
   6   8  17      197.23      184.37        4.74 o   0.1112E-02
   7   8  17       87.97       76.13        3.60 o   0.2799E-02
   8   8  17     1136.47     1127.65       11.33 o   0.1126E-03
  -8   9  17      308.55      306.55        5.95 o   0.6370E-03
  -7   9  17      308.04      314.51        5.45 o   0.6079E-03
  -6   9  17      458.34      418.55        7.20 o   0.4073E-03
  -5   9  17      424.38      409.99        6.92 o   0.4373E-03
  -4   9  17      370.11      368.36        6.20 o   0.5123E-03
  -3   9  17     1334.86     1441.18       11.86 o   0.8432E-04
  -2   9  17      222.42      221.77        4.91 o   0.9043E-03
  -1   9  17      462.57      456.30        6.84 o   0.3838E-03
   0   9  17       11.66       40.34        2.52 o   0.7505E-02
   1   9  17      381.85      384.09        6.57 o   0.4765E-03
   2   9  17      215.81      210.18        4.98 o   0.9519E-03
   3   9  17     1197.00     1300.52       11.22 o   0.9852E-04
   4   9  17      313.44      320.57        5.61 o   0.6121E-03
   5   9  17      458.64      437.40        6.74 o   0.4023E-03
   6   9  17      459.73      413.79        7.01 o   0.4109E-03
   7   9  17      292.47      299.07        5.79 o   0.6419E-03
   8   9  17      292.47      283.67        6.24 o   0.6880E-03
   9   9  17        8.06        6.95        2.51 o   0.2586E-01
  -9  10  17      252.41      250.96        7.33 o   0.7696E-03
  -8  10  17       21.81       29.57        2.41 o   0.8114E-02
  -7  10  17      174.26      125.97        4.68 o   0.1485E-02
  -6  10  17       23.98       23.91        2.53 o   0.9206E-02
  -5  10  17        4.46        8.38        2.41 o   0.2654E-01
  -4  10  17      412.75      434.21        6.09 o   0.4321E-03
  -3  10  17      665.90      584.38        8.06 o   0.2740E-03
  -2  10  17      519.20      501.57        7.47 o   0.3438E-03
  -1  10  17      181.36      158.24        4.99 o   0.1232E-02
   0  10  17      145.79      123.94        5.06 o   0.1577E-02
   1  10  17      245.53      216.86        5.45 o   0.8766E-03
   2  10  17      533.70      516.19        8.16 o   0.3302E-03
   3  10  17      669.48      576.03        8.19 o   0.2762E-03
   4  10  17      367.77      386.85        6.31 o   0.4962E-03
   5  10  17        7.12        9.15        2.36 o   0.2359E-01
   6  10  17       23.11       24.19        2.74 o   0.9231E-02
   7  10  17      182.66      145.58        4.73 o   0.1325E-02
   8  10  17       26.75       32.19        2.80 o   0.7136E-02
   9  10  17      271.24      261.60        8.23 o   0.7193E-03
  -7  11  17       53.42       55.04        3.07 o   0.4067E-02
  -6  11  17       50.54       40.87        3.37 o   0.4845E-02
  -5  11  17       13.08       14.88        2.85 o   0.1368E-01
  -4  11  17      198.15      208.75        4.95 o   0.1015E-02
  -3  11  17      919.72      944.52       10.12 o   0.1508E-03
  -2  11  17      146.47      176.33        4.07 o   0.1221E-02
  -1  11  17      107.35      109.02        3.97 o   0.2040E-02
   0  11  17      849.97      810.59        9.86 o   0.1800E-03
   1  11  17      104.61      103.94        4.20 o   0.2118E-02
   2  11  17      200.95      225.91        5.18 o   0.9036E-03
   3  11  17      903.99      907.10       10.09 o   0.1578E-03
   4  11  17      252.59      254.96        5.77 o   0.7920E-03
   5  11  17       15.35       16.50        2.48 o   0.1266E-01
   6  11  17       20.67       21.91        2.34 o   0.9983E-02
   7  11  17       34.32       48.31        2.97 o   0.5084E-02
  -6  12  17       56.08       50.19        3.82 o   0.4053E-02
  -5  12  17      294.53      320.68        5.72 o   0.6030E-03
  -4  12  17      188.56      186.57        4.83 o   0.1105E-02
  -3  12  17       81.34       82.05        3.70 o   0.2626E-02
  -2  12  17       69.22       77.16        3.28 o   0.3077E-02
  -1  12  17       38.91       37.42        2.92 o   0.5838E-02
   0  12  17       35.22       39.62        3.13 o   0.5673E-02
   1  12  17       27.09       29.16        3.17 o   0.7636E-02
   2  12  17       97.01      112.25        4.72 o   0.2047E-02
   3  12  17       68.75       86.59        3.97 o   0.2649E-02
   4  12  17      161.90      177.08        5.33 o   0.1205E-02
   5  12  17      321.85      347.04        7.59 o   0.5407E-03
   6  12  17       81.83       76.33        8.08 o   0.2391E-02
  -3  13  17      156.12      163.45        5.58 o   0.1284E-02
  -2  13  17      171.39      157.87        4.93 o   0.1259E-02
  -1  13  17      135.76      139.23        4.82 o   0.1534E-02
   0  13  17       57.04       34.15        3.63 o   0.5097E-02
   1  13  17      163.89      163.57        4.93 o   0.1279E-02
   2  13  17      158.91      162.92        5.24 o   0.1260E-02
   3  13  17      201.91      198.95        6.69 o   0.1002E-02
   0   1  18      334.60      362.69        5.31 o   0.6487E-03
   1   1  18      132.41       86.34        3.65 o   0.1772E-02
  -1   2  18     2110.69     2228.27       14.34 o   0.4240E-04
   0   2  18      274.01      309.65        4.75 o   0.6596E-03
   1   2  18     2076.38     2204.94       12.90 o   0.4317E-04
   2   2  18      818.76      878.70        8.15 o   0.1628E-03
  -2   3  18      594.92      563.00        6.85 o   0.2865E-03
  -1   3  18      898.87      833.70        8.66 o   0.1794E-03
   0   3  18      306.16      314.96        4.65 o   0.5407E-03
   1   3  18      764.68      710.65        7.55 o   0.2237E-03
   2   3  18      670.25      638.87        7.78 o   0.2449E-03
   3   3  18     1311.05     1261.41       10.72 o   0.9742E-04
  -3   4  18      149.68      166.66        3.61 o   0.1363E-02
  -2   4  18       69.71       60.57        2.82 o   0.3563E-02
  -1   4  18     1112.35     1085.03        9.14 o   0.1240E-03
   0   4  18      470.40      460.88        6.20 o   0.3859E-03
   1   4  18     1086.61     1078.27        8.95 o   0.1262E-03
   2   4  18       92.08       77.64        3.36 o   0.2697E-02
   3   4  18      118.61      124.11        3.63 o   0.1841E-02
   4   4  18     2008.07     2158.77       13.94 o   0.4287E-04
  -4   5  18      866.65      959.32        8.67 o   0.1568E-03
  -3   5  18      986.89      947.00        9.34 o   0.1483E-03
  -2   5  18     4107.91     4316.00       21.85 o   0.1374E-04
  -1   5  18     1503.44     1499.26       11.84 o   0.7865E-04
   0   5  18     1554.50     1650.92       12.40 o   0.7093E-04
   1   5  18     1380.18     1367.28       11.82 o   0.8989E-04
   2   5  18     4101.98     4369.49       22.85 o   0.1355E-04
   3   5  18      858.42      830.73        9.11 o   0.1786E-03
   4   5  18      936.96     1037.22        9.09 o   0.1403E-03
   5   5  18       59.41       51.71        2.91 o   0.4243E-02
  -5   6  18      868.73      864.09        9.87 o   0.1705E-03
  -4   6  18      691.95      727.99        8.50 o   0.2194E-03
  -3   6  18     1208.84     1291.28       10.56 o   0.9873E-04
  -2   6  18      799.07      788.14        8.50 o   0.1965E-03
  -1   6  18      106.96      114.65        3.44 o   0.1965E-02
   0   6  18     2198.80     2151.90       16.97 o   0.4457E-04
   1   6  18       98.76       99.99        3.68 o   0.2242E-02
   2   6  18      835.00      829.74        8.98 o   0.1836E-03
   3   6  18     1132.98     1210.86       11.04 o   0.1084E-03
   4   6  18      754.25      784.30        7.92 o   0.1978E-03
   5   6  18      829.08      830.50        9.02 o   0.1811E-03
   6   6  18      200.54      195.37        5.39 o   0.1038E-02
  -6   7  18     2450.71     2328.51       18.04 o   0.3683E-04
  -5   7  18     1465.53     1407.53       13.36 o   0.8367E-04
  -4   7  18     2283.45     2300.88       16.31 o   0.3884E-04
  -3   7  18      894.84      897.80        9.78 o   0.1623E-03
  -2   7  18      466.28      505.50        6.98 o   0.3552E-03
  -1   7  18     1027.19     1017.78       10.20 o   0.1368E-03
   0   7  18     1632.09     1659.32       14.01 o   0.6599E-04
   1   7  18      915.32      906.76        9.75 o   0.1607E-03
   2   7  18      457.23      506.03        6.67 o   0.3580E-03
   3   7  18      772.97      804.32        9.18 o   0.1917E-03
   4   7  18     2195.59     2259.56       15.48 o   0.4048E-04
   5   7  18     1543.91     1480.60       13.12 o   0.7757E-04
   6   7  18     2427.23     2319.96       18.12 o   0.3717E-04
   7   7  18        1.88        0.78        2.70 o   0.8223E-01
  -7   8  18      754.15      766.43        8.71 o   0.1999E-03
  -6   8  18     1020.53     1060.16       10.83 o   0.1290E-03
  -5   8  18      835.02      829.40        9.54 o   0.1793E-03
  -4   8  18      583.47      575.02        7.93 o   0.2836E-03
  -3   8  18     1703.61     1711.86       13.76 o   0.6271E-04
  -2   8  18     1214.57     1167.58       11.94 o   0.1089E-03
  -1   8  18      273.29      268.58        5.53 o   0.7074E-03
   0   8  18      492.52      584.18        7.37 o   0.3089E-03
   1   8  18      265.43      252.79        5.64 o   0.7477E-03
   2   8  18     1202.15     1157.17       11.43 o   0.1106E-03
   3   8  18     1833.57     1802.87       14.43 o   0.5719E-04
   4   8  18      618.26      610.32        7.81 o   0.2629E-03
   5   8  18      948.89      949.94        9.55 o   0.1495E-03
   6   8  18     1014.14     1075.85       10.41 o   0.1277E-03
   7   8  18      718.42      733.75        9.12 o   0.2114E-03
   8   8  18      324.71      322.52        6.07 o   0.5900E-03
  -8   9  18      191.46      217.18        5.11 o   0.9709E-03
  -7   9  18       71.28       70.91        3.23 o   0.3055E-02
  -6   9  18      301.04      273.46        5.52 o   0.6940E-03
  -5   9  18      120.90      124.29        3.99 o   0.1717E-02
  -4   9  18      345.39      355.91        6.11 o   0.5279E-03
  -3   9  18      372.65      373.31        5.94 o   0.4953E-03
  -2   9  18      740.79      682.97        8.68 o   0.2314E-03
  -1   9  18      692.22      622.83        8.38 o   0.2461E-03
   0   9  18      443.50      350.25        7.03 o   0.4834E-03
   1   9  18      727.33      650.79        9.41 o   0.2309E-03
   2   9  18      798.04      714.89       10.23 o   0.2135E-03
   3   9  18      319.62      326.96        5.89 o   0.5840E-03
   4   9  18      390.25      389.11        6.25 o   0.4680E-03
   5   9  18      134.14      143.57        4.01 o   0.1495E-02
   6   9  18      308.34      280.77        5.82 o   0.6725E-03
   7   9  18       80.34       78.89        3.53 o   0.2718E-02
   8   9  18      227.64      260.70        5.58 o   0.7920E-03
   9   9  18       96.29      109.79        3.97 o   0.1993E-02
  -8  10  18       69.23       78.15        3.42 o   0.2857E-02
  -7  10  18       36.39       49.26        2.67 o   0.5288E-02
  -6  10  18      152.88      151.85        4.24 o   0.1376E-02
  -5  10  18        7.95       13.16        2.25 o   0.1923E-01
  -4  10  18       -0.55        7.49        2.26 o   0.3862E-01
  -3  10  18      207.29      248.89        4.39 o   0.8166E-03
  -2  10  18       33.65       21.35        2.81 o   0.9083E-02
  -1  10  18      210.10      275.45        5.15 o   0.7719E-03
   0  10  18     4459.42     4516.32       31.15 o   0.1256E-04
   1  10  18      228.88      298.21        5.62 o   0.7008E-03
   2  10  18       45.66       28.45        3.41 o   0.6574E-02
   3  10  18      240.36      281.25        4.93 o   0.7056E-03
   4  10  18        3.11        1.98        2.60 o   0.6046E-01
   5  10  18        7.59       10.26        2.45 o   0.2265E-01
   6  10  18      136.86      139.55        4.20 o   0.1520E-02
   7  10  18       25.48       47.60        2.41 o   0.5940E-02
   8  10  18       60.99       68.67        3.52 o   0.3245E-02
  -7  11  18       76.55       91.52        3.43 o   0.2441E-02
  -6  11  18       56.11       68.71        3.45 o   0.3431E-02
  -5  11  18      161.50      157.59        4.82 o   0.1334E-02
  -4  11  18      310.08      312.30        6.21 o   0.6148E-03
  -3  11  18      778.97      786.66        9.49 o   0.1920E-03
  -2  11  18       18.08       24.51        2.58 o   0.1067E-01
  -1  11  18      302.62      266.53        5.79 o   0.6894E-03
   0  11  18      432.31      341.61        7.07 o   0.4987E-03
   1  11  18      304.93      264.99        6.40 o   0.6871E-03
   2  11  18       15.00       18.11        2.81 o   0.1379E-01
   3  11  18      865.16      892.39       10.83 o   0.1628E-03
   4  11  18      271.71      274.83        6.80 o   0.7093E-03
   5  11  18      176.31      171.04        4.90 o   0.1216E-02
   6  11  18       56.39       90.27        2.86 o   0.2821E-02
   7  11  18       58.83       72.51        5.12 o   0.2984E-02
  -5  12  18       85.48       78.14        3.53 o   0.2642E-02
  -4  12  18      146.94      177.03        4.46 o   0.1253E-02
  -3  12  18      189.11      205.48        4.97 o   0.1030E-02
  -2  12  18      717.68      723.52        8.80 o   0.2109E-03
  -1  12  18       29.17       29.72        2.73 o   0.7488E-02
   0  12  18       43.05       38.82        2.87 o   0.5337E-02
   1  12  18       27.56       29.74        3.00 o   0.7582E-02
   2  12  18      720.77      694.46       11.09 o   0.2161E-03
   3  12  18      199.76      218.28        6.24 o   0.9524E-03
   4  12  18      121.76      157.50        4.89 o   0.1444E-02
   5  12  18       77.45       60.36        5.09 o   0.3097E-02
  -2  13  18      242.81      255.81        7.94 o   0.7608E-03
  -1  13  18        5.42        9.96        2.73 o   0.2426E-01
   0  13  18       96.73       75.68        4.30 o   0.2622E-02
   1  13  18        1.17        2.67        2.53 o   0.7792E-01
   2  13  18      236.84      262.97        7.76 o   0.7516E-03
   0   1  19        7.74        9.90        2.04 o   0.2206E-01
   1   1  19     1381.20     1473.79       10.79 o   0.9126E-04
  -1   2  19      363.87      286.58        5.60 o   0.6101E-03
   0   2  19     5210.55     5378.34       26.63 o   0.9076E-05
   1   2  19      387.05      312.99        5.82 o   0.5591E-03
   2   2  19      184.26      159.48        4.17 o   0.1239E-02
  -2   3  19      172.27      206.52        4.04 o   0.1120E-02
  -1   3  19       67.23       60.89        2.77 o   0.3590E-02
   0   3  19       14.04        8.33        1.99 o   0.3320E-01
   1   3  19       44.79       40.07        2.51 o   0.5420E-02
   2   3  19      170.70      199.22        4.34 o   0.1183E-02
   3   3  19      144.00      166.02        3.82 o   0.1278E-02
  -3   4  19     1508.31     1530.68       11.89 o   0.7282E-04
  -2   4  19     1241.65     1325.55       10.48 o   0.9637E-04
  -1   4  19      690.21      746.32        7.53 o   0.2155E-03
   0   4  19       46.72       69.04        2.61 o   0.4093E-02
   1   4  19      631.57      686.38        6.99 o   0.2422E-03
   2   4  19     1208.24     1305.74       11.13 o   0.9883E-04
   3   4  19     1652.01     1666.78       13.20 o   0.6368E-04
   4   4  19     1786.11     1938.55       13.48 o   0.5351E-04
  -4   5  19      214.77      256.68        4.45 o   0.8334E-03
  -3   5  19       22.86       20.91        2.48 o   0.1121E-01
  -2   5  19      209.76      216.22        4.45 o   0.9855E-03
  -1   5  19      831.61      863.71        8.57 o   0.1738E-03
   0   5  19       48.27       35.87        2.78 o   0.5646E-02
   1   5  19      743.16      767.61        8.61 o   0.2035E-03
   2   5  19      223.81      221.06        4.85 o   0.9356E-03
   3   5  19       21.00       19.71        2.62 o   0.1178E-01
   4   5  19      255.93      290.79        5.07 o   0.7082E-03
   5   5  19      254.87      239.52        5.08 o   0.8177E-03
  -5   6  19     1456.11     1519.45       12.97 o   0.7720E-04
  -4   6  19      372.32      370.45        6.31 o   0.4997E-03
  -3   6  19     1300.09     1328.89       11.24 o   0.9225E-04
  -2   6  19      475.95      433.76        6.63 o   0.3969E-03
  -1   6  19     2130.07     2220.95       14.95 o   0.4239E-04
   0   6  19      985.08     1034.86       10.72 o   0.1366E-03
   1   6  19     2289.62     2339.44       17.20 o   0.3851E-04
   2   6  19      434.79      392.18        6.91 o   0.4454E-03
   3   6  19     1180.51     1218.30       11.99 o   0.1049E-03
   4   6  19      292.77      294.44        5.25 o   0.6607E-03
   5   6  19     1374.66     1458.37       12.26 o   0.8283E-04
   6   6  19        3.98        0.38        2.77 o   0.7274E-01
  -6   7  19      486.56      471.99        7.21 o   0.3668E-03
  -5   7  19      904.07      925.35        9.92 o   0.1528E-03
  -4   7  19     1280.16     1238.32       11.36 o   0.9843E-04
  -3   7  19      373.21      327.97        6.08 o   0.5495E-03
  -2   7  19      447.28      419.41        6.48 o   0.4253E-03
  -1   7  19      717.16      655.85        8.51 o   0.2433E-03
   0   7  19      938.15     1059.72       10.19 o   0.1322E-03
   1   7  19      701.86      638.18        8.76 o   0.2510E-03
   2   7  19      507.73      462.90        7.42 o   0.3697E-03
   3   7  19      360.59      320.92        6.17 o   0.5655E-03
   4   7  19     1302.62     1272.02       11.78 o   0.9496E-04
   5   7  19      790.39      804.68        8.97 o   0.1847E-03
   6   7  19      444.42      432.33        7.26 o   0.4082E-03
   7   7  19      145.98      151.15        4.15 o   0.1384E-02
  -7   8  19       29.46       31.86        2.64 o   0.7189E-02
  -6   8  19      702.02      643.62        8.46 o   0.2407E-03
  -5   8  19      115.29      102.75        3.88 o   0.2046E-02
  -4   8  19      580.15      609.22        7.68 o   0.2738E-03
  -3   8  19      118.71      101.98        3.88 o   0.1941E-02
  -2   8  19      213.80      199.85        4.97 o   0.9961E-03
  -1   8  19       44.25       44.98        3.03 o   0.5106E-02
   0   8  19      845.46     1051.21        9.97 o   0.1412E-03
   1   8  19       23.20       20.71        3.12 o   0.1033E-01
   2   8  19      252.94      236.54        5.79 o   0.8200E-03
   3   8  19      107.64       87.91        3.83 o   0.2256E-02
   4   8  19      594.54      641.39        7.62 o   0.2592E-03
   5   8  19      114.92      106.04        3.81 o   0.2008E-02
   6   8  19      636.24      577.31        8.09 o   0.2758E-03
   7   8  19       42.12       43.46        2.99 o   0.5168E-02
   8   8  19      178.93      166.51        4.80 o   0.1169E-02
  -8   9  19      305.98      296.23        6.07 o   0.6400E-03
  -7   9  19      174.89      170.35        4.46 o   0.1212E-02
  -6   9  19       62.02       68.91        2.95 o   0.3256E-02
  -5   9  19      188.87      174.12        4.44 o   0.1175E-02
  -4   9  19       93.06       91.54        3.58 o   0.2336E-02
  -3   9  19      224.93      196.50        4.55 o   0.9823E-03
  -2   9  19       67.04       65.78        3.28 o   0.3360E-02
  -1   9  19      566.04      678.65        8.08 o   0.2501E-03
   0   9  19     1771.71     1784.39       15.13 o   0.5763E-04
   1   9  19      594.13      709.60        8.46 o   0.2355E-03
   2   9  19      107.72      109.66        4.28 o   0.1968E-02
   3   9  19      256.39      220.85        5.53 o   0.8510E-03
   4   9  19       97.97      101.76        3.72 o   0.2134E-02
   5   9  19      196.08      183.86        4.53 o   0.1113E-02
   6   9  19       40.98       55.81        2.98 o   0.4246E-02
   7   9  19      188.65      202.06        4.90 o   0.1036E-02
   8   9  19      245.65      255.54        6.00 o   0.7785E-03
   9   9  19       98.51       86.39        4.65 o   0.2350E-02
  -8  10  19      251.00      233.26        6.41 o   0.8346E-03
  -7  10  19      142.78      138.40        4.25 o   0.1503E-02
  -6  10  19       31.57       26.36        2.56 o   0.7799E-02
  -5  10  19      115.67      112.10        3.80 o   0.1909E-02
  -4  10  19      428.46      442.68        6.14 o   0.4119E-03
  -3  10  19      900.12      932.00        8.95 o   0.1572E-03
  -2  10  19       28.26       26.46        2.74 o   0.7941E-02
  -1  10  19       32.79       36.19        3.02 o   0.6050E-02
   0  10  19      168.53      223.89        4.70 o   0.9973E-03
   1  10  19       21.78       26.08        2.86 o   0.8503E-02
   2  10  19       38.07       37.17        3.03 o   0.5753E-02
   3  10  19      868.22      889.24       10.55 o   0.1659E-03
   4  10  19      343.58      355.89        6.43 o   0.5345E-03
   5  10  19       86.12       92.55        3.87 o   0.2410E-02
   6  10  19       33.36       34.25        2.67 o   0.6472E-02
   7  10  19      117.57      139.14        4.08 o   0.1604E-02
   8  10  19      246.43      225.28        7.95 o   0.8473E-03
  -7  11  19       -4.42        3.12        7.30 o   0.1472E-01
  -6  11  19       65.21       68.17        3.23 o   0.3368E-02
  -5  11  19      570.30      563.79        8.21 o   0.2991E-03
  -4  11  19      153.25      162.81        4.75 o   0.1321E-02
  -3  11  19      105.87      110.79        3.79 o   0.2004E-02
  -2  11  19      209.07      222.68        5.03 o   0.9146E-03
  -1  11  19      258.46      272.58        5.28 o   0.7226E-03
   0  11  19       88.40       86.84        3.43 o   0.2491E-02
   1  11  19      250.00      256.91        5.48 o   0.7671E-03
   2  11  19      212.42      227.86        5.37 o   0.8913E-03
   3  11  19       85.24      105.41        4.19 o   0.2212E-02
   4  11  19      188.94      192.53        6.00 o   0.1068E-02
   5  11  19      534.41      556.07        8.82 o   0.3095E-03
   6  11  19       42.93       68.23        2.82 o   0.3837E-02
  -5  12  19      136.96      140.93        5.99 o   0.1477E-02
  -4  12  19       85.83       86.28        3.45 o   0.2540E-02
  -3  12  19      550.90      559.84        7.96 o   0.2973E-03
  -2  12  19      101.50      106.38        3.74 o   0.2014E-02
  -1  12  19      126.28      143.46        4.10 o   0.1534E-02
   0  12  19        3.92       11.84        2.17 o   0.2197E-01
   1  12  19      150.87      164.44        4.84 o   0.1296E-02
   2  12  19       74.87       80.79        4.35 o   0.2665E-02
   3  12  19      542.37      554.09        9.85 o   0.2985E-03
   4  12  19       78.54       87.29        3.94 o   0.2566E-02
   5  12  19      143.15      138.77       13.76 o   0.1198E-02
   0  13  19        7.70        6.40        3.34 o   0.2326E-01
   0   0  20      322.72      278.91        9.97 o   0.6135E-03
   0   1  20       71.95       67.55        2.91 o   0.3347E-02
   1   1  20       81.83       71.94        3.08 o   0.2596E-02
  -1   2  20     1077.82     1025.87        9.90 o   0.1321E-03
   0   2  20       21.79       30.56        2.29 o   0.8004E-02
   1   2  20     1062.78      994.33        9.88 o   0.1369E-03
   2   2  20     2311.33     2414.95       15.36 o   0.3649E-04
  -2   3  20     1732.03     1794.35       14.15 o   0.5923E-04
  -1   3  20      302.72      286.43        4.87 o   0.7017E-03
   0   3  20      996.94     1083.86        9.54 o   0.1337E-03
   1   3  20      253.85      242.27        5.13 o   0.8547E-03
   2   3  20     1770.83     1824.90       13.29 o   0.5760E-04
   3   3  20      442.56      461.38        6.57 o   0.4054E-03
  -3   4  20       32.48       36.15        2.63 o   0.6494E-02
  -2   4  20      559.92      578.02        7.28 o   0.2744E-03
  -1   4  20     1458.24     1423.23       11.75 o   0.8139E-04
   0   4  20      967.92     1024.97        9.21 o   0.1394E-03
   1   4  20     1314.14     1277.39       11.88 o   0.9520E-04
   2   4  20      633.52      651.60        8.07 o   0.2353E-03
   3   4  20       18.12       21.94        2.55 o   0.1076E-01
   4   4  20     6333.20     6444.36       34.21 o   0.6770E-05
  -4   5  20      812.18      837.91        8.77 o   0.1732E-03
  -3   5  20      826.50      812.74        8.71 o   0.1891E-03
  -2   5  20     2545.08     2406.47       16.86 o   0.3513E-04
  -1   5  20      121.57      108.11        4.01 o   0.1944E-02
   0   5  20     2129.19     2346.10       15.86 o   0.3973E-04
   1   5  20      157.81      134.55        4.69 o   0.1498E-02
   2   5  20     2559.89     2415.43       17.36 o   0.3485E-04
   3   5  20      793.66      782.93        9.50 o   0.1984E-03
   4   5  20      837.63      868.40        9.89 o   0.1649E-03
   5   5  20     1607.54     1671.80       13.05 o   0.6667E-04
  -5   6  20     1580.62     1613.96       14.38 o   0.6773E-04
  -4   6  20      153.66      160.71        4.14 o   0.1335E-02
  -3   6  20     1842.00     1753.25       14.01 o   0.5865E-04
  -2   6  20      408.00      398.76        6.43 o   0.4595E-03
  -1   6  20      283.52      381.44        5.28 o   0.5101E-03
   0   6  20       11.39       13.07        2.61 o   0.1616E-01
   1   6  20      268.16      376.86        6.16 o   0.5218E-03
   2   6  20      376.50      380.04        7.10 o   0.4911E-03
   3   6  20     1969.10     1837.06       15.89 o   0.5381E-04
   4   6  20      170.02      179.20        4.32 o   0.1188E-02
   5   6  20     1508.65     1537.59       12.67 o   0.7306E-04
   6   6  20     1537.91     1494.06       14.48 o   0.7562E-04
  -6   7  20       41.77       48.43        3.10 o   0.4647E-02
  -5   7  20      699.60      712.49        8.41 o   0.2251E-03
  -4   7  20      147.01      150.61        4.18 o   0.1418E-02
  -3   7  20      498.18      492.95        7.26 o   0.3502E-03
  -2   7  20      356.21      293.48        5.85 o   0.6067E-03
  -1   7  20     2417.51     2445.29       16.71 o   0.3623E-04
   0   7  20     4526.37     4303.56       26.48 o   0.1357E-04
   1   7  20     2550.44     2557.46       18.57 o   0.3343E-04
   2   7  20      333.58      267.74        6.23 o   0.6648E-03
   3   7  20      430.00      431.99        7.09 o   0.4142E-03
   4   7  20      141.68      144.31        4.63 o   0.1471E-02
   5   7  20      616.74      632.71        7.97 o   0.2641E-03
   6   7  20       63.37       75.52        3.47 o   0.2988E-02
   7   7  20      390.28      382.17        6.05 o   0.4752E-03
  -7   8  20       88.20       97.85        3.46 o   0.2382E-02
  -6   8  20       34.50       35.73        2.90 o   0.6068E-02
  -5   8  20      184.15      174.91        4.39 o   0.1151E-02
  -4   8  20      206.89      212.39        4.90 o   0.9522E-03
  -3   8  20      166.43      139.19        4.57 o   0.1404E-02
  -2   8  20     2208.55     2200.92       15.86 o   0.4123E-04
  -1   8  20     1461.86     1408.62       12.66 o   0.8251E-04
   0   8  20     2235.71     2495.95       16.38 o   0.3627E-04
   1   8  20     1443.66     1375.33       14.26 o   0.8471E-04
   2   8  20     2248.97     2209.30       17.72 o   0.4059E-04
   3   8  20      173.73      148.80        4.48 o   0.1320E-02
   4   8  20      197.70      210.60        4.34 o   0.9789E-03
   5   8  20      177.72      170.78        4.50 o   0.1187E-02
   6   8  20       35.59       30.47        2.94 o   0.6613E-02
   7   8  20       85.57       99.63        3.64 o   0.2365E-02
   8   8  20      344.26      273.91        6.42 o   0.6474E-03
  -8   9  20      328.41      327.43        6.58 o   0.5738E-03
  -7   9  20       26.83       23.04        2.74 o   0.9414E-02
  -6   9  20       49.42       41.93        3.04 o   0.5128E-02
  -5   9  20      231.01      240.89        4.68 o   0.8599E-03
  -4   9  20      225.61      237.46        5.12 o   0.8477E-03
  -3   9  20      395.65      375.83        6.35 o   0.4842E-03
  -2   9  20      570.21      550.26        7.43 o   0.2998E-03
  -1   9  20      366.81      325.58        6.54 o   0.5660E-03
   0   9  20        7.41        6.79        2.80 o   0.2425E-01
   1   9  20      386.89      336.01        7.06 o   0.5387E-03
   2   9  20      579.38      567.52        8.25 o   0.2896E-03
   3   9  20      375.24      357.60        6.79 o   0.5125E-03
   4   9  20      244.28      256.73        5.45 o   0.7746E-03
   5   9  20      257.99      268.50        5.12 o   0.7566E-03
   6   9  20       71.41       74.75        3.43 o   0.3031E-02
   7   9  20       17.31       19.45        2.41 o   0.1232E-01
   8   9  20      307.98      310.46        6.28 o   0.6141E-03
   9   9  20       33.12       32.90        8.34 o   0.4557E-02
  -7  10  20      143.49      151.61        4.29 o   0.1389E-02
  -6  10  20       31.04       46.66        2.60 o   0.5524E-02
  -5  10  20      248.83      268.77        5.05 o   0.7523E-03
  -4  10  20       20.02       27.36        2.48 o   0.8912E-02
  -3  10  20      141.49      159.10        4.33 o   0.1352E-02
  -2  10  20      653.30      660.00        8.06 o   0.2438E-03
  -1  10  20      219.74      207.89        4.98 o   0.9557E-03
   0  10  20      439.61      413.58        7.03 o   0.4338E-03
   1  10  20      214.75      214.68        5.04 o   0.9412E-03
   2  10  20      700.97      705.38        8.75 o   0.2225E-03
   3  10  20      101.54      122.99        4.02 o   0.1821E-02
   4  10  20        3.62       15.93        2.42 o   0.1801E-01
   5  10  20      214.70      244.35        5.28 o   0.8516E-03
   6  10  20       37.53       46.96        3.01 o   0.5165E-02
   7  10  20      132.21      151.63        4.55 o   0.1422E-02
  -6  11  20      126.38      149.89        4.01 o   0.1549E-02
  -5  11  20      127.81      120.82        4.34 o   0.1722E-02
  -4  11  20        6.66       11.63        2.41 o   0.2018E-01
  -3  11  20      413.98      425.71        7.27 o   0.4215E-03
  -2  11  20      205.60      227.45        5.18 o   0.9282E-03
  -1  11  20      133.64      142.14        4.19 o   0.1555E-02
   0  11  20      955.04      859.84       10.19 o   0.1632E-03
   1  11  20      119.20      133.85        4.22 o   0.1680E-02
   2  11  20      227.75      249.77        6.41 o   0.8237E-03
   3  11  20      375.02      390.21        8.02 o   0.4668E-03
   4  11  20       16.97       24.24        2.78 o   0.9690E-02
   5  11  20      125.32      125.36        5.15 o   0.1668E-02
   6  11  20      129.15      150.44        9.34 o   0.1379E-02
  -4  12  20       23.14       14.53        3.30 o   0.1139E-01
  -3  12  20      417.18      422.92        6.77 o   0.4273E-03
  -2  12  20       43.15       49.85        2.80 o   0.4433E-02
  -1  12  20       72.78      116.07        3.16 o   0.2183E-02
   0  12  20      684.63      754.82       10.49 o   0.2092E-03
   1  12  20      106.50      117.76        4.86 o   0.1875E-02
   2  12  20       34.94       43.39        3.09 o   0.5135E-02
   3  12  20      434.15      449.83        9.04 o   0.3945E-03
   4  12  20       30.80       14.39        5.23 o   0.8652E-02
   0   1  21      144.56      130.84        4.08 o   0.1601E-02
   1   1  21       24.55       31.83        2.41 o   0.8614E-02
  -1   2  21     2069.04     2157.76       15.38 o   0.4472E-04
   0   2  21       64.88       90.34        3.05 o   0.2523E-02
   1   2  21     2091.35     2198.96       14.63 o   0.4365E-04
   2   2  21      925.93     1038.87        9.68 o   0.1444E-03
  -2   3  21      536.17      563.17        7.48 o   0.3174E-03
  -1   3  21     1567.96     1673.91       12.49 o   0.6600E-04
   0   3  21      260.65      249.99        5.04 o   0.7814E-03
   1   3  21     1539.62     1647.89       13.64 o   0.6743E-04
   2   3  21      463.72      489.63        6.60 o   0.3802E-03
   3   3  21      186.76      171.01        4.61 o   0.1154E-02
  -3   4  21      404.28      435.35        7.08 o   0.4516E-03
  -2   4  21     1860.89     1923.89       14.04 o   0.5263E-04
  -1   4  21      885.35      928.38        9.49 o   0.1594E-03
   0   4  21       -0.51        1.19        2.36 o   0.1670E+00
   1   4  21      801.97      840.02        9.76 o   0.1823E-03
   2   4  21     1882.75     1934.54       14.25 o   0.5197E-04
   3   4  21      486.48      510.76        7.01 o   0.3660E-03
   4   4  21     1164.09      994.42       12.12 o   0.1245E-03
  -4   5  21      178.80      173.71        4.78 o   0.1193E-02
  -3   5  21      366.70      369.25        6.14 o   0.5181E-03
  -2   5  21     1587.62     1594.48       13.44 o   0.6969E-04
  -1   5  21      233.22      260.85        4.99 o   0.8100E-03
   0   5  21       -0.43        1.70        2.63 o   0.8194E-01
   1   5  21      184.84      200.75        5.64 o   0.1067E-02
   2   5  21     1552.15     1523.08       13.95 o   0.7372E-04
   3   5  21      349.28      346.15        6.20 o   0.5558E-03
   4   5  21      219.08      218.09        5.17 o   0.9337E-03
   5   5  21     1637.44     1611.75       13.45 o   0.6971E-04
  -5   6  21      538.35      528.22        7.88 o   0.3196E-03
  -4   6  21      851.64      790.99        9.18 o   0.1814E-03
  -3   6  21      262.02      196.29        4.96 o   0.9451E-03
  -2   6  21      266.89      259.84        5.44 o   0.7506E-03
  -1   6  21      356.68      354.46        5.85 o   0.5176E-03
   0   6  21     1142.99     1163.86       11.61 o   0.1126E-03
   1   6  21      361.39      367.40        7.78 o   0.4938E-03
   2   6  21      276.19      259.98        6.42 o   0.7341E-03
   3   6  21      199.04      141.88        5.00 o   0.1321E-02
   4   6  21      850.62      783.94        9.81 o   0.1824E-03
   5   6  21      488.91      477.37        7.03 o   0.3629E-03
   6   6  21     2289.85     2320.74       18.44 o   0.3916E-04
  -6   7  21       11.38       10.63        2.60 o   0.2030E-01
  -5   7  21      243.98      219.51        5.20 o   0.8799E-03
  -4   7  21      410.68      378.63        6.29 o   0.4729E-03
  -3   7  21      355.35      425.15        5.99 o   0.4568E-03
  -2   7  21     1640.79     1700.11       13.73 o   0.6454E-04
  -1   7  21      381.78      375.99        6.06 o   0.4950E-03
   0   7  21       82.36       89.03        3.63 o   0.2378E-02
   1   7  21      425.44      395.76        7.46 o   0.4506E-03
   2   7  21     1666.45     1649.87       15.87 o   0.6576E-04
   3   7  21      299.98      369.64        6.04 o   0.5449E-03
   4   7  21      424.65      395.36        6.73 o   0.4498E-03
   5   7  21      238.30      209.78        5.91 o   0.9094E-03
   6   7  21       15.92       16.24        2.71 o   0.1400E-01
   7   7  21      178.80      161.36        4.30 o   0.1271E-02
  -7   8  21       11.31        4.21        2.54 o   0.2863E-01
  -6   8  21      523.61      478.56        7.63 o   0.3549E-03
  -5   8  21      107.01      119.64        3.64 o   0.1934E-02
  -4   8  21      379.51      372.04        6.23 o   0.5004E-03
  -3   8  21      325.06      360.91        5.76 o   0.5501E-03
  -2   8  21      475.10      491.96        6.84 o   0.3507E-03
  -1   8  21     1137.03     1054.31       10.90 o   0.1237E-03
   0   8  21      553.05      573.61        7.61 o   0.2787E-03
   1   8  21     1100.19     1007.72       12.48 o   0.1304E-03
   2   8  21      429.46      445.09        7.26 o   0.3955E-03
   3   8  21      332.33      364.06        6.07 o   0.5414E-03
   4   8  21      370.43      370.98        5.88 o   0.5071E-03
   5   8  21       88.31      104.16        3.70 o   0.2275E-02
   6   8  21      527.62      480.45        8.09 o   0.3527E-03
   7   8  21       16.51        6.03        2.57 o   0.2097E-01
   8   8  21       17.43       25.23        2.32 o   0.9232E-02
  -8   9  21       26.07       46.46        2.48 o   0.5840E-02
  -7   9  21      279.21      259.74        5.37 o   0.7356E-03
  -6   9  21      111.59       96.41        3.74 o   0.2089E-02
  -5   9  21       88.43       83.23        3.39 o   0.2478E-02
  -4   9  21      177.26      168.70        4.31 o   0.1198E-02
  -3   9  21      649.24      626.05        8.17 o   0.2537E-03
  -2   9  21      895.75      814.17        9.34 o   0.1741E-03
  -1   9  21       46.17       44.73        3.03 o   0.5114E-02
   0   9  21      138.61      172.95        4.20 o   0.1295E-02
   1   9  21       41.96       43.50        3.19 o   0.5352E-02
   2   9  21      849.52      789.17        9.74 o   0.1833E-03
   3   9  21      583.17      555.93        8.52 o   0.2931E-03
   4   9  21      191.19      186.69        4.93 o   0.1077E-02
   5   9  21       97.13       93.90        4.16 o   0.2183E-02
   6   9  21      116.88       98.79        4.40 o   0.2000E-02
   7   9  21      262.67      236.82        6.15 o   0.8014E-03
   8   9  21       47.43       56.00        3.45 o   0.4225E-02
  -7  10  21       67.14       76.99        3.48 o   0.2914E-02
  -6  10  21        2.76        2.55        1.97 o   0.7179E-01
  -5  10  21      130.82      136.40        3.83 o   0.1635E-02
  -4  10  21       60.27       73.30        2.91 o   0.3211E-02
  -3  10  21      134.90      138.35        4.41 o   0.1537E-02
  -2  10  21      122.48      137.66        3.79 o   0.1600E-02
  -1  10  21      127.08      118.57        3.91 o   0.1778E-02
   0  10  21      127.40      112.20        4.15 o   0.1814E-02
   1  10  21      161.87      146.82        4.67 o   0.1385E-02
   2  10  21      103.08      121.98        3.78 o   0.1847E-02
   3  10  21      121.54      126.91        4.43 o   0.1692E-02
   4  10  21       61.31       67.50        3.73 o   0.3322E-02
   5  10  21      138.32      148.49        4.62 o   0.1495E-02
   6  10  21        4.02        4.49        2.31 o   0.4488E-01
   7  10  21       89.77       87.91        5.69 o   0.2308E-02
  -5  11  21      421.16      435.20        6.78 o   0.4204E-03
  -4  11  21      279.44      314.81        6.16 o   0.6243E-03
  -3  11  21      146.07      144.69        4.32 o   0.1447E-02
  -2  11  21      115.94      143.94        3.96 o   0.1592E-02
  -1  11  21      479.31      469.93        7.22 o   0.3707E-03
   0  11  21      181.64      178.01        5.18 o   0.1135E-02
   1  11  21      460.29      453.62        7.63 o   0.3870E-03
   2  11  21      114.75      161.46        4.40 o   0.1454E-02
   3  11  21      158.60      150.32        5.43 o   0.1348E-02
   4  11  21      248.40      276.20        6.43 o   0.7184E-03
   5  11  21      439.97      449.10       10.67 o   0.3925E-03
  -3  12  21       23.00       16.12        3.93 o   0.1056E-01
  -2  12  21      182.98      181.89        5.91 o   0.1129E-02
  -1  12  21        3.86        1.72        2.18 o   0.6551E-01
   0  12  21        7.54        5.36        2.49 o   0.3207E-01
   1  12  21        7.68        4.07        2.62 o   0.3371E-01
   2  12  21      149.45      143.43        5.41 o   0.1448E-02
   3  12  21        3.68        6.53        4.01 o   0.2506E-01
   0   1  22       89.65      110.91        3.32 o   0.2185E-02
   1   1  22      109.32      118.67        3.36 o   0.1832E-02
  -1   2  22      670.88      715.30        8.66 o   0.2222E-03
   0   2  22      313.55      344.85        5.62 o   0.5897E-03
   1   2  22      528.59      575.47        7.22 o   0.2980E-03
   2   2  22      694.40      756.22        8.50 o   0.2190E-03
  -2   3  22     1806.85     1881.25       14.71 o   0.5635E-04
  -1   3  22     1261.97     1280.39       11.26 o   0.9654E-04
   0   3  22      139.81      123.32        4.32 o   0.1607E-02
   1   3  22     1236.93     1241.85       11.88 o   0.1005E-03
   2   3  22     1874.01     1948.80       14.47 o   0.5329E-04
   3   3  22     1341.86     1359.55       12.26 o   0.8662E-04
  -3   4  22     2445.77     2369.44       18.10 o   0.3686E-04
  -2   4  22       46.50       55.21        3.08 o   0.4325E-02
  -1   4  22     1398.50     1358.32       12.75 o   0.8671E-04
   0   4  22      201.37      188.39        5.01 o   0.1057E-02
   1   4  22     1407.60     1381.33       14.08 o   0.8477E-04
   2   4  22       57.65       64.49        3.25 o   0.3649E-02
   3   4  22     2343.15     2265.56       16.57 o   0.3967E-04
   4   4  22      259.46      244.00        5.50 o   0.8372E-03
  -4   5  22      881.83      832.63       10.56 o   0.1712E-03
  -3   5  22      215.88      198.38        5.06 o   0.9910E-03
  -2   5  22      402.08      445.79        6.59 o   0.4200E-03
  -1   5  22     1145.64     1244.52       10.93 o   0.1025E-03
   0   5  22       93.65       83.95        3.98 o   0.2332E-02
   1   5  22     1075.22     1176.65       12.95 o   0.1105E-03
   2   5  22      455.47      497.36        7.37 o   0.3641E-03
   3   5  22      185.26      172.45        4.58 o   0.1160E-02
   4   5  22      925.85      887.48        9.78 o   0.1587E-03
   5   5  22      670.61      569.37        8.07 o   0.2724E-03
  -5   6  22      173.81      179.44        4.55 o   0.1165E-02
  -4   6  22     1522.57     1513.72       13.25 o   0.7544E-04
  -3   6  22      273.43      287.43        5.30 o   0.6851E-03
  -2   6  22      621.54      673.82        8.46 o   0.2445E-03
  -1   6  22      513.31      556.34        7.22 o   0.3099E-03
   0   6  22       16.62       29.22        2.85 o   0.6885E-02
   1   6  22      486.35      509.28        8.46 o   0.3393E-03
   2   6  22      645.99      688.03       10.17 o   0.2346E-03
   3   6  22      253.40      270.41        5.58 o   0.7350E-03
   4   6  22     1627.37     1590.57       13.44 o   0.6940E-04
   5   6  22      158.30      156.44        4.48 o   0.1331E-02
   6   6  22     1804.55     1789.96       14.99 o   0.5764E-04
  -6   7  22      242.31      226.05        5.24 o   0.8582E-03
  -5   7  22       30.33       29.41        2.80 o   0.7437E-02
  -4   7  22      499.78      520.43        7.34 o   0.3278E-03
  -3   7  22      289.03      307.58        5.34 o   0.6382E-03
  -2   7  22       76.82      104.65        3.29 o   0.2237E-02
  -1   7  22      849.49      983.37        9.04 o   0.1486E-03
   0   7  22     3541.47     3433.00       24.53 o   0.1966E-04
   1   7  22      901.45     1001.02       11.63 o   0.1414E-03
   2   7  22       77.44      101.15        4.04 o   0.2260E-02
   3   7  22      313.00      328.68        6.55 o   0.5834E-03
   4   7  22      608.61      617.04        7.85 o   0.2615E-03
   5   7  22       20.15       26.28        2.75 o   0.9009E-02
   6   7  22      227.47      211.95        4.96 o   0.9233E-03
   7   7  22        9.84        8.48        2.30 o   0.2573E-01
  -7   8  22      488.14      478.31        7.70 o   0.3635E-03
  -6   8  22       97.88       92.51        4.00 o   0.2322E-02
  -5   8  22     1253.08     1236.70       11.73 o   0.1010E-03
  -4   8  22      277.08      267.71        5.67 o   0.7214E-03
  -3   8  22      290.16      314.70        5.39 o   0.6289E-03
  -2   8  22      873.70      863.19        9.25 o   0.1701E-03
  -1   8  22      324.16      312.54        5.99 o   0.6013E-03
   0   8  22      776.29      882.95        9.62 o   0.1703E-03
   1   8  22      313.66      295.76        6.88 o   0.6309E-03
   2   8  22      875.13      861.37       10.54 o   0.1696E-03
   3   8  22      274.26      291.58        5.61 o   0.6796E-03
   4   8  22      266.21      254.52        5.33 o   0.7637E-03
   5   8  22     1280.03     1268.19       12.67 o   0.9735E-04
   6   8  22       89.45       83.71        4.06 o   0.2560E-02
   7   8  22      460.75      474.00        7.49 o   0.3763E-03
   8   8  22        2.58        1.31        1.88 o   0.8792E-01
  -8   9  22       72.40       76.69        5.14 o   0.2802E-02
  -7   9  22       20.12       22.93        2.10 o   0.1008E-01
  -6   9  22      196.39      210.36        4.43 o   0.9983E-03
  -5   9  22      508.10      540.32        7.44 o   0.3156E-03
  -4   9  22      129.41      136.30        3.67 o   0.1562E-02
  -3   9  22      104.71       97.83        3.52 o   0.2165E-02
  -2   9  22       76.42       65.59        3.22 o   0.3224E-02
  -1   9  22      782.96      794.73        8.97 o   0.1929E-03
   0   9  22      145.65      134.10        4.37 o   0.1520E-02
   1   9  22      751.58      754.52        9.57 o   0.2050E-03
   2   9  22       94.64       82.57        3.54 o   0.2550E-02
   3   9  22       94.47       90.43        3.61 o   0.2384E-02
   4   9  22      145.25      148.91        4.65 o   0.1389E-02
   5   9  22      512.40      563.71        8.20 o   0.3022E-03
   6   9  22      196.25      208.36        5.41 o   0.9956E-03
   7   9  22       27.91       27.73        2.61 o   0.7876E-02
   8   9  22       91.90       97.57        7.80 o   0.2052E-02
  -6  10  22       79.74       80.22        3.14 o   0.2772E-02
  -5  10  22       56.44       69.28        2.65 o   0.3490E-02
  -4  10  22      137.95      136.47        3.87 o   0.1542E-02
  -3  10  22      244.75      241.64        5.37 o   0.8202E-03
  -2  10  22      176.37      188.72        4.59 o   0.1133E-02
  -1  10  22      211.01      228.16        5.00 o   0.9216E-03
   0  10  22      184.55      168.66        4.97 o   0.1198E-02
   1  10  22      258.08      269.02        5.79 o   0.7500E-03
   2  10  22      151.73      176.81        4.56 o   0.1251E-02
   3  10  22      249.04      242.52        6.21 o   0.8074E-03
   4  10  22      156.45      147.12        4.88 o   0.1379E-02
   5  10  22       66.96       75.98        3.58 o   0.3047E-02
   6  10  22       87.37       83.16        4.37 o   0.2558E-02
  -5  11  22      152.37      164.83        7.87 o   0.1222E-02
  -4  11  22      207.21      207.15        4.96 o   0.9537E-03
  -3  11  22       93.30      120.57        3.64 o   0.1957E-02
  -2  11  22       80.93       78.83        3.77 o   0.2746E-02
  -1  11  22       18.06       14.07        2.31 o   0.1422E-01
   0  11  22      347.08      323.45        6.45 o   0.5597E-03
   1  11  22       19.62        9.84        2.46 o   0.1626E-01
   2  11  22       53.14       65.50        3.23 o   0.3597E-02
   3  11  22      112.81      138.39        4.84 o   0.1639E-02
   4  11  22      215.96      230.47        6.88 o   0.8507E-03
  -1  12  22      241.11      238.45        7.48 o   0.8161E-03
   0  12  22       28.38       33.17        3.59 o   0.6395E-02
   1  12  22      226.63      238.50        8.07 o   0.8287E-03
   0   1  23        5.12        4.08        2.49 o   0.3670E-01
   1   1  23       16.16       15.17        2.65 o   0.1200E-01
  -1   2  23     1116.27     1085.03       11.46 o   0.1213E-03
   0   2  23      530.83      503.82        7.36 o   0.3298E-03
   1   2  23     1247.32     1214.66       11.53 o   0.1033E-03
   2   2  23       18.58       27.84        2.64 o   0.9028E-02
  -2   3  23     1129.07     1131.48       11.94 o   0.1156E-03
  -1   3  23      733.18      731.43        8.66 o   0.2127E-03
   0   3  23      297.14      351.79        5.90 o   0.5616E-03
   1   3  23      756.57      754.14        9.10 o   0.2037E-03
   2   3  23     1116.38     1126.51       11.36 o   0.1169E-03
   3   3  23     2821.91     2880.27       20.60 o   0.2679E-04
  -3   4  23      545.48      605.79        7.66 o   0.2802E-03
  -2   4  23     1221.83     1264.24       12.05 o   0.1028E-03
  -1   4  23     1965.99     1967.22       16.00 o   0.4981E-04
   0   4  23     1754.26     1775.45       15.42 o   0.5895E-04
   1   4  23     1820.91     1792.77       16.27 o   0.5698E-04
   2   4  23     1212.25     1258.97       12.17 o   0.1034E-03
   3   4  23      506.06      573.46        7.47 o   0.3028E-03
   4   4  23      621.20      768.85        8.12 o   0.2171E-03
  -4   5  23      812.28      779.87        9.61 o   0.1901E-03
  -3   5  23     1547.63     1439.74       14.37 o   0.7691E-04
  -2   5  23      207.04      182.56        5.29 o   0.1088E-02
  -1   5  23      254.44      260.91        5.40 o   0.7296E-03
   0   5  23      229.42      221.82        6.36 o   0.8826E-03
   1   5  23      246.80      253.81        6.29 o   0.7469E-03
   2   5  23      293.62      256.63        6.27 o   0.7351E-03
   3   5  23     1495.56     1424.15       12.79 o   0.7938E-04
   4   5  23      728.61      697.88        8.58 o   0.2210E-03
   5   5  23     1127.31      969.34       10.81 o   0.1317E-03
  -5   6  23     1216.56     1155.13       11.19 o   0.1084E-03
  -4   6  23       58.97       60.05        3.18 o   0.3799E-02
  -3   6  23      132.12      135.16        4.38 o   0.1560E-02
  -2   6  23      183.69      204.79        4.94 o   0.1012E-02
  -1   6  23       81.56      101.94        3.45 o   0.2196E-02
   0   6  23     1278.83     1304.57       13.16 o   0.9435E-04
   1   6  23      123.44      131.13        4.64 o   0.1586E-02
   2   6  23      166.04      183.16        5.08 o   0.1134E-02
   3   6  23      119.36      125.62        4.46 o   0.1701E-02
   4   6  23       55.74       67.65        3.12 o   0.3615E-02
   5   6  23     1308.83     1239.27       11.85 o   0.9767E-04
   6   6  23      599.72      597.20        8.00 o   0.2747E-03
  -6   7  23      451.43      472.54        6.80 o   0.3794E-03
  -5   7  23      112.70       93.51        3.61 o   0.2118E-02
  -4   7  23      268.15      283.00        5.21 o   0.7073E-03
  -3   7  23      436.58      459.68        6.67 o   0.3951E-03
  -2   7  23      573.59      566.29        7.61 o   0.3000E-03
  -1   7  23      469.11      508.02        7.14 o   0.3528E-03
   0   7  23        8.40        1.26        2.79 o   0.4323E-01
   1   7  23      513.12      541.38        8.74 o   0.3202E-03
   2   7  23      519.68      508.84        7.94 o   0.3413E-03
   3   7  23      503.46      515.29        8.38 o   0.3361E-03
   4   7  23      262.32      278.74        5.37 o   0.7199E-03
   5   7  23       93.22       80.23        3.70 o   0.2514E-02
   6   7  23      436.90      449.79        6.60 o   0.4005E-03
   7   7  23      400.72      341.03        7.03 o   0.5090E-03
  -7   8  23       89.27      114.87        3.26 o   0.2030E-02
  -6   8  23      776.33      739.65        9.48 o   0.2030E-03
  -5   8  23      403.36      374.67        6.14 o   0.4851E-03
  -4   8  23      249.48      238.35        5.24 o   0.8095E-03
  -3   8  23      101.86      119.76        3.63 o   0.1937E-02
  -2   8  23       53.90       85.18        2.97 o   0.2948E-02
  -1   8  23     1066.43     1043.13       10.62 o   0.1278E-03
   0   8  23        8.29       19.99        2.99 o   0.1323E-01
   1   8  23     1127.68     1079.86       12.70 o   0.1197E-03
   2   8  23       73.83      103.77        3.58 o   0.2307E-02
   3   8  23      124.93      137.48        4.40 o   0.1620E-02
   4   8  23      243.52      234.58        5.34 o   0.8275E-03
   5   8  23      356.06      333.93        7.12 o   0.5548E-03
   6   8  23      689.55      686.17        9.47 o   0.2285E-03
   7   8  23      112.89      122.39        3.98 o   0.1785E-02
   8   8  23        7.54        2.17        2.36 o   0.4664E-01
  -7   9  23      218.27      187.85        5.57 o   0.1031E-02
  -6   9  23       54.81       72.57        2.77 o   0.3352E-02
  -5   9  23       31.42       38.43        2.63 o   0.6219E-02
  -4   9  23       32.31       47.87        2.59 o   0.5273E-02
  -3   9  23      581.24      615.83        7.89 o   0.2717E-03
  -2   9  23     1041.22     1109.20       10.84 o   0.1234E-03
  -1   9  23       71.38       89.22        3.46 o   0.2612E-02
   0   9  23      400.21      424.39        7.24 o   0.4183E-03
   1   9  23       99.55      114.65        3.85 o   0.1954E-02
   2   9  23      999.65     1061.58       10.21 o   0.1315E-03
   3   9  23      489.95      532.20        7.22 o   0.3309E-03
   4   9  23       45.75       55.71        3.38 o   0.4203E-02
   5   9  23       39.50       46.26        3.00 o   0.5061E-02
   6   9  23       65.22       76.54        3.58 o   0.3015E-02
   7   9  23      235.49      204.44        6.94 o   0.9276E-03
  -6  10  23       11.21        8.37        3.22 o   0.2206E-01
  -5  10  23      208.50      176.78        4.73 o   0.1093E-02
  -4  10  23      136.44      130.50        4.22 o   0.1589E-02
  -3  10  23       70.12       66.61        3.26 o   0.3377E-02
  -2  10  23       96.98       81.29        3.85 o   0.2501E-02
  -1  10  23      393.72      378.76        7.00 o   0.4677E-03
   0  10  23        7.75        3.26        2.53 o   0.3749E-01
   1  10  23      339.37      341.76        5.99 o   0.5401E-03
   2  10  23       92.98       87.62        3.49 o   0.2430E-02
   3  10  23       74.36       63.40        3.96 o   0.3349E-02
   4  10  23      171.50      163.71        5.74 o   0.1225E-02
   5  10  23      226.35      199.34        7.10 o   0.9490E-03
   6  10  23        2.30        9.45        5.95 o   0.1758E-01
  -4  11  23       40.53       50.38        3.35 o   0.4572E-02
  -3  11  23       27.04       15.36        2.55 o   0.1130E-01
  -2  11  23       28.66       25.32        2.74 o   0.8662E-02
  -1  11  23      106.49      104.89        4.08 o   0.1991E-02
   0  11  23     2329.40     2384.78       15.10 o   0.3771E-04
   1  11  23      101.30      101.52        4.01 o   0.2075E-02
   2  11  23       15.52       16.52        2.49 o   0.1417E-01
   3  11  23       23.07       17.60        3.07 o   0.1082E-01
   4  11  23       58.46       70.91        7.26 o   0.2843E-02
   0   0  24        1.36        4.49        5.51 o   0.2405E-01
   0   1  24     1305.51     1378.01       13.14 o   0.8873E-04
   1   1  24      725.42      715.50        9.58 o   0.2126E-03
  -1   2  24      514.97      507.17        7.94 o   0.3316E-03
   0   2  24        7.00        4.61        2.60 o   0.4661E-01
   1   2  24      496.04      495.39        7.56 o   0.3438E-03
   2   2  24       36.08       50.65        2.98 o   0.4859E-02
  -2   3  24     1333.87     1278.33       13.03 o   0.9474E-04
  -1   3  24      714.90      693.52        9.47 o   0.2272E-03
   0   3  24      219.11      210.94        5.17 o   0.9879E-03
   1   3  24      595.16      577.73        8.25 o   0.2890E-03
   2   3  24     1431.69     1387.18       13.70 o   0.8435E-04
   3   3  24       40.43       47.59        3.19 o   0.4936E-02
  -3   4  24      332.92      362.06        6.54 o   0.5339E-03
  -2   4  24      293.80      310.71        6.37 o   0.6185E-03
  -1   4  24      800.12      729.65       10.16 o   0.2015E-03
   0   4  24      206.40      259.37        5.46 o   0.8427E-03
   1   4  24      764.89      710.79        9.27 o   0.2110E-03
   2   4  24      316.86      345.00        6.54 o   0.5549E-03
   3   4  24      295.98      328.37        6.14 o   0.6046E-03
   4   4  24      163.40      143.49        4.93 o   0.1456E-02
  -4   5  24      598.19      565.39        8.12 o   0.2890E-03
  -3   5  24     1085.71     1161.83       11.18 o   0.1193E-03
  -2   5  24     1158.38     1177.00       12.07 o   0.1078E-03
  -1   5  24      416.59      408.03        7.18 o   0.4368E-03
   0   5  24       94.05       95.51        4.37 o   0.2264E-02
   1   5  24      472.45      451.66        8.20 o   0.3804E-03
   2   5  24     1158.64     1195.92       13.03 o   0.1059E-03
   3   5  24     1001.68     1058.86       11.22 o   0.1353E-03
   4   5  24      545.35      520.25        7.28 o   0.3236E-03
   5   5  24       25.63        0.57        2.76 o   0.2126E-01
  -5   6  24      446.18      417.18        6.37 o   0.4268E-03
  -4   6  24       10.54        4.04        2.80 o   0.2780E-01
  -3   6  24       59.19       65.81        3.39 o   0.3633E-02
  -2   6  24       90.09      113.16        3.63 o   0.2142E-02
  -1   6  24      906.70      914.01       11.29 o   0.1543E-03
   0   6  24       21.09       16.06        3.10 o   0.1086E-01
   1   6  24      875.78      872.36       11.52 o   0.1633E-03
   2   6  24      117.85      138.75        4.97 o   0.1653E-02
   3   6  24       58.36       64.31        3.84 o   0.3686E-02
   4   6  24        9.90        3.89        2.48 o   0.3041E-01
   5   6  24      467.95      446.14        6.81 o   0.3954E-03
   6   6  24      393.36      387.21        6.70 o   0.4717E-03
  -6   7  24      240.78      261.10        5.79 o   0.7859E-03
  -5   7  24      663.42      656.53        7.77 o   0.2413E-03
  -4   7  24      213.76      201.50        5.08 o   0.9920E-03
  -3   7  24      264.09      325.51        4.98 o   0.6342E-03
  -2   7  24       94.15       93.51        3.62 o   0.2297E-02
  -1   7  24      226.88      233.84        6.23 o   0.8315E-03
   0   7  24      555.39      546.53        8.09 o   0.3012E-03
   1   7  24      256.17      251.64        5.98 o   0.7572E-03
   2   7  24       68.05       65.00        3.83 o   0.3245E-02
   3   7  24      232.92      282.44        5.84 o   0.7373E-03
   4   7  24      213.49      203.50        5.03 o   0.9856E-03
   5   7  24      651.38      643.39        8.54 o   0.2466E-03
   6   7  24      239.70      246.92        5.88 o   0.8220E-03
   7   7  24       77.95       76.35        3.28 o   0.2958E-02
  -7   8  24       21.48       32.39        2.37 o   0.7956E-02
  -6   8  24       40.78       45.50        2.62 o   0.5152E-02
  -5   8  24      705.08      645.82        8.87 o   0.2430E-03
  -4   8  24      181.37      177.62        4.34 o   0.1129E-02
  -3   8  24      819.20      782.13        9.14 o   0.1890E-03
  -2   8  24      487.01      498.80        7.40 o   0.3495E-03
  -1   8  24      255.13      255.35        5.45 o   0.7615E-03
   0   8  24       71.50       70.83        3.57 o   0.3189E-02
   1   8  24      308.22      295.75        5.94 o   0.6314E-03
   2   8  24      492.06      499.37        7.53 o   0.3481E-03
   3   8  24      767.15      724.58        9.94 o   0.2074E-03
   4   8  24      188.78      182.47        5.63 o   0.1075E-02
   5   8  24      670.85      623.40       10.19 o   0.2546E-03
   6   8  24       36.48       49.81        3.07 o   0.4932E-02
   7   8  24       22.06       34.24        2.47 o   0.7557E-02
   8   8  24       61.20       58.02        6.63 o   0.3133E-02
  -6   9  24      156.79      141.32        4.27 o   0.1443E-02
  -5   9  24      464.60      446.14        6.99 o   0.4004E-03
  -4   9  24      148.03      161.54        3.96 o   0.1312E-02
  -3   9  24        1.06        2.92        2.52 o   0.6470E-01
  -2   9  24      556.06      549.29        8.27 o   0.3045E-03
  -1   9  24      619.45      640.28        9.66 o   0.2534E-03
   0   9  24      247.18      201.70        5.42 o   0.9346E-03
   1   9  24      582.06      609.53        8.38 o   0.2729E-03
   2   9  24      525.57      523.50        7.81 o   0.3256E-03
   3   9  24        0.09        2.94        2.48 o   0.6397E-01
   4   9  24      142.93      163.29        4.98 o   0.1298E-02
   5   9  24      452.22      447.17        8.59 o   0.4004E-03
   6   9  24      109.29      102.05        4.50 o   0.2044E-02
  -5  10  24       49.00       35.80        3.36 o   0.5368E-02
  -4  10  24      189.33      193.03        5.07 o   0.1058E-02
  -3  10  24       24.07       35.99        2.30 o   0.6992E-02
  -2  10  24      139.25      157.96        4.68 o   0.1379E-02
  -1  10  24      218.16      213.31        5.25 o   0.9193E-03
   0  10  24      117.05      134.02        3.90 o   0.1647E-02
   1  10  24      216.18      207.36        5.09 o   0.9431E-03
   2  10  24      165.53      183.68        4.61 o   0.1167E-02
   3  10  24       32.74       49.61        3.10 o   0.5019E-02
   4  10  24      187.10      196.17        6.11 o   0.1037E-02
   5  10  24       32.58       22.75        4.29 o   0.7664E-02
  -2  11  24      116.30      140.24        4.36 o   0.1583E-02
  -1  11  24       38.15       45.01        2.95 o   0.5174E-02
   0  11  24      231.85      264.91        5.37 o   0.7876E-03
   1  11  24       30.24       35.25        3.21 o   0.6432E-02
   2  11  24      135.98      163.01        5.41 o   0.1330E-02
   0   1  25       28.77       13.93        3.24 o   0.1020E-01
   1   1  25     7759.42     7717.46       45.51 o   0.4764E-05
  -1   2  25      871.09      911.77       10.35 o   0.1616E-03
   0   2  25       36.45       36.12        3.09 o   0.6218E-02
   1   2  25      944.96      977.47       11.28 o   0.1457E-03
   2   2  25      221.06      238.55        5.17 o   0.8646E-03
  -2   3  25     1040.87     1053.58       11.76 o   0.1253E-03
  -1   3  25     1646.78     1545.64       15.13 o   0.7078E-04
   0   3  25       74.70       57.02        3.68 o   0.3354E-02
   1   3  25     1675.77     1561.61       14.43 o   0.6954E-04
   2   3  25     1209.46     1226.18       12.56 o   0.1010E-03
   3   3  25       13.41       11.42        2.91 o   0.1619E-01
  -3   4  25     1525.09     1462.06       14.74 o   0.7819E-04
  -2   4  25       86.14       87.63        3.98 o   0.2494E-02
  -1   4  25      223.26      200.34        5.79 o   0.9725E-03
   0   4  25      298.23      248.61        5.94 o   0.7330E-03
   1   4  25      242.05      227.73        5.22 o   0.8637E-03
   2   4  25      111.85      115.57        4.36 o   0.1871E-02
   3   4  25     1586.83     1537.82       14.14 o   0.7305E-04
   4   4  25       56.71       92.86        3.68 o   0.2756E-02
  -4   5  25      909.12      927.72       10.78 o   0.1565E-03
  -3   5  25     1065.72     1092.91       11.82 o   0.1192E-03
  -2   5  25       29.60       26.67        3.03 o   0.7442E-02
  -1   5  25      916.88      858.00       11.74 o   0.1641E-03
   0   5  25       12.71       21.86        3.03 o   0.1151E-01
   1   5  25     1006.27      941.53       11.99 o   0.1445E-03
   2   5  25       22.14       29.18        3.01 o   0.7624E-02
   3   5  25     1079.13     1093.85       12.27 o   0.1183E-03
   4   5  25      894.60      921.98        9.79 o   0.1589E-03
   5   5  25     1046.29     1099.21       10.85 o   0.1234E-03
  -5   6  25       19.64       20.03        2.49 o   0.1091E-01
  -4   6  25      532.28      540.02        7.64 o   0.3135E-03
  -3   6  25      689.03      700.58        8.72 o   0.2226E-03
  -2   6  25      112.54       97.89        4.15 o   0.2137E-02
  -1   6  25      174.01      170.62        5.60 o   0.1203E-02
   0   6  25       10.14        8.43        3.05 o   0.2132E-01
   1   6  25      155.95      155.95        4.97 o   0.1341E-02
   2   6  25       76.48       72.53        4.14 o   0.3004E-02
   3   6  25      692.65      722.50        9.61 o   0.2154E-03
   4   6  25      486.80      496.84        7.61 o   0.3484E-03
   5   6  25       15.73       17.22        2.35 o   0.1288E-01
   6   6  25      113.75       91.07        4.19 o   0.2192E-02
  -6   7  25       52.65       55.22        3.13 o   0.4089E-02
  -5   7  25      180.23      185.47        5.42 o   0.1121E-02
  -4   7  25      169.78      162.09        4.59 o   0.1238E-02
  -3   7  25       20.81       22.16        2.36 o   0.9872E-02
  -2   7  25       29.64       30.56        2.73 o   0.7810E-02
  -1   7  25       97.08       83.19        3.90 o   0.2404E-02
   0   7  25      121.52      110.95        4.25 o   0.1844E-02
   1   7  25      111.97       88.76        4.09 o   0.2183E-02
   2   7  25       37.87       34.29        3.17 o   0.6590E-02
   3   7  25       34.96       28.77        2.90 o   0.6992E-02
   4   7  25      155.57      146.02        4.74 o   0.1371E-02
   5   7  25      191.46      197.86        5.47 o   0.1046E-02
   6   7  25       45.95       50.48        3.12 o   0.4559E-02
   7   7  25      326.42      313.05        6.57 o   0.5879E-03
  -7   8  25      247.88      239.83        6.18 o   0.8228E-03
  -6   8  25       88.46       98.99        3.60 o   0.2225E-02
  -5   8  25       46.01       50.37        3.49 o   0.4537E-02
  -4   8  25      200.53      193.28        5.28 o   0.1040E-02
  -3   8  25      168.84      147.97        4.89 o   0.1379E-02
  -2   8  25       14.16       14.48        2.52 o   0.1495E-01
  -1   8  25       43.10       51.34        3.33 o   0.4420E-02
   0   8  25     1225.59     1176.73       13.00 o   0.1071E-03
   1   8  25       52.97       56.64        3.08 o   0.3921E-02
   2   8  25       25.02       19.97        2.95 o   0.9922E-02
   3   8  25      195.17      178.07        4.90 o   0.1145E-02
   4   8  25      182.78      178.46        5.75 o   0.1134E-02
   5   8  25       38.87       50.63        3.33 o   0.4748E-02
   6   8  25       60.71       77.77        3.37 o   0.2969E-02
   7   8  25      273.45      252.73        8.11 o   0.7450E-03
  -6   9  25       65.28       48.84        4.60 o   0.3898E-02
  -5   9  25        7.43        5.44        2.37 o   0.3227E-01
  -4   9  25       34.62       50.49        2.49 o   0.4896E-02
  -3   9  25        4.41        4.75        2.27 o   0.4466E-01
  -2   9  25      545.90      498.52        8.99 o   0.3366E-03
  -1   9  25      164.13      146.24        5.21 o   0.1356E-02
   0   9  25        4.94        9.21        2.26 o   0.2971E-01
   1   9  25      133.43      122.24        4.25 o   0.1680E-02
   2   9  25      528.03      494.89        8.08 o   0.3460E-03
   3   9  25        6.97        6.66        2.43 o   0.3132E-01
   4   9  25       21.77       30.59        2.82 o   0.7826E-02
   5   9  25        6.12        5.76        2.35 o   0.3414E-01
   6   9  25       62.59       54.68        4.65 o   0.3703E-02
  -4  10  25        1.04        5.52        2.64 o   0.4926E-01
  -3  10  25       87.85       72.76        3.67 o   0.2897E-02
  -2  10  25     1432.08     1401.59       12.03 o   0.8359E-04
  -1  10  25       40.62       40.85        2.73 o   0.5530E-02
   0  10  25      600.86      590.10        7.66 o   0.2828E-03
   1  10  25       47.40       45.48        2.84 o   0.4876E-02
   2  10  25     1468.84     1481.94       13.04 o   0.7795E-04
   3  10  25       64.53       56.40        4.47 o   0.3724E-02
   4  10  25        9.61       12.09        3.63 o   0.1711E-01
   0   1  26     1074.76     1043.27       12.80 o   0.1296E-03
   1   1  26       98.23       84.49        4.39 o   0.2340E-02
  -1   2  26      505.24      484.29        7.78 o   0.3521E-03
   0   2  26      615.70      573.66        9.15 o   0.2735E-03
   1   2  26      426.27      413.70        7.51 o   0.4293E-03
   2   2  26      456.98      445.69        7.52 o   0.4042E-03
  -2   3  26      539.53      521.37        8.33 o   0.3253E-03
  -1   3  26       27.83       31.97        2.97 o   0.7370E-02
   0   3  26     1055.01     1042.29       10.78 o   0.1284E-03
   1   3  26       51.69       59.14        3.53 o   0.3917E-02
   2   3  26      572.16      551.91        8.66 o   0.3020E-03
   3   3  26      132.74      127.78        4.57 o   0.1623E-02
  -3   4  26      776.83      803.29        9.95 o   0.1930E-03
  -2   4  26      403.51      380.36        7.41 o   0.4650E-03
  -1   4  26     1160.41     1135.73       13.24 o   0.1137E-03
   0   4  26      375.68      397.59        6.61 o   0.4756E-03
   1   4  26     1120.50     1117.96       11.47 o   0.1179E-03
   2   4  26      434.66      408.49        7.60 o   0.4262E-03
   3   4  26      719.79      733.79        9.37 o   0.2169E-03
   4   4  26     2270.27     2276.28       18.53 o   0.3985E-04
  -4   5  26      516.23      540.21        7.55 o   0.3162E-03
  -3   5  26      472.68      437.15        7.76 o   0.3963E-03
  -2   5  26      722.15      759.34        9.85 o   0.2071E-03
  -1   5  26      474.43      461.48        8.06 o   0.3770E-03
   0   5  26      323.04      275.58        6.29 o   0.6624E-03
   1   5  26      478.02      474.92        7.76 o   0.3672E-03
   2   5  26      724.23      758.49       10.21 o   0.2067E-03
   3   5  26      474.91      445.68        7.25 o   0.3908E-03
   4   5  26      510.81      538.99        7.56 o   0.3183E-03
   5   5  26      215.30      211.27        4.89 o   0.9534E-03
  -5   6  26        5.09        1.28        2.42 o   0.5869E-01
  -4   6  26      212.68      185.47        4.60 o   0.1065E-02
  -3   6  26      927.41      853.66        9.99 o   0.1659E-03
  -2   6  26        8.96       11.47        2.52 o   0.1791E-01
  -1   6  26     1117.03     1160.38       12.07 o   0.1137E-03
   0   6  26      280.12      298.98        5.70 o   0.6350E-03
   1   6  26     1127.29     1154.40       11.83 o   0.1139E-03
   2   6  26       11.35        9.66        3.04 o   0.1779E-01
   3   6  26      854.79      757.28       10.84 o   0.1908E-03
   4   6  26      229.46      196.62        5.93 o   0.9795E-03
   5   6  26       -1.29        0.13        2.19 o   0.1477E+00
   6   6  26      259.23      211.90        6.21 o   0.8696E-03
  -6   7  26        6.80        4.00        2.27 o   0.3640E-01
  -5   7  26       83.06       83.54        3.94 o   0.2544E-02
  -4   7  26      141.35      127.62        4.70 o   0.1669E-02
  -3   7  26      368.50      379.49        6.74 o   0.4851E-03
  -2   7  26       42.21       41.32        3.07 o   0.5256E-02
  -1   7  26      277.34      263.19        5.71 o   0.7283E-03
   0   7  26     1497.56     1432.34       14.19 o   0.7950E-04
   1   7  26      260.09      262.53        5.35 o   0.7506E-03
   2   7  26       39.02       42.41        2.96 o   0.5317E-02
   3   7  26      390.59      401.50        6.57 o   0.4537E-03
   4   7  26       78.53       89.90        3.75 o   0.2673E-02
   5   7  26       70.19       80.26        3.83 o   0.2788E-02
   6   7  26        2.26        3.35        2.25 o   0.5232E-01
   7   7  26      448.13      426.61        8.69 o   0.4072E-03
  -6   8  26       38.42       37.04        2.77 o   0.5822E-02
  -5   8  26       67.22       58.43        3.69 o   0.3736E-02
  -4   8  26       28.68       31.94        2.89 o   0.7069E-02
  -3   8  26       46.32       39.58        3.32 o   0.5152E-02
  -2   8  26       76.45       92.35        3.46 o   0.2505E-02
  -1   8  26       60.81       76.82        3.35 o   0.3072E-02
   0   8  26       35.07       29.58        2.62 o   0.6634E-02
   1   8  26       64.37       80.35        3.08 o   0.2938E-02
   2   8  26       93.85       93.40        4.03 o   0.2303E-02
   3   8  26       35.76       34.52        2.92 o   0.6213E-02
   4   8  26        9.26       10.62        2.67 o   0.1956E-01
   5   8  26       57.63       62.80        3.58 o   0.3783E-02
   6   8  26       27.45       31.75        2.88 o   0.7118E-02
  -5   9  26      366.42      320.43        8.62 o   0.5464E-03
  -4   9  26      227.60      200.23        6.28 o   0.9592E-03
  -3   9  26       38.34       30.97        2.88 o   0.6598E-02
  -2   9  26      127.51      115.57        4.19 o   0.1792E-02
  -1   9  26       31.25       37.49        2.66 o   0.6461E-02
   0   9  26      528.45      559.75        7.51 o   0.3075E-03
   1   9  26       28.07       38.70        2.40 o   0.6547E-02
   2   9  26      105.14      110.02        3.52 o   0.2006E-02
   3   9  26       41.94       35.77        3.34 o   0.5762E-02
   4   9  26      202.00      184.96        5.67 o   0.1073E-02
   5   9  26      335.90      295.64        8.92 o   0.5987E-03
  -3  10  26      123.78       97.34        4.73 o   0.2040E-02
  -2  10  26      141.58      162.98        4.33 o   0.1344E-02
  -1  10  26      235.80      244.40        5.42 o   0.8252E-03
   0  10  26      134.99      199.28        4.81 o   0.1162E-02
   1  10  26      227.44      250.42        5.88 o   0.8166E-03
   2  10  26      140.74      154.02        5.18 o   0.1385E-02
   3  10  26      130.86      107.23        7.61 o   0.1762E-02
   0   1  27      200.42      191.75        5.32 o   0.1093E-02
   1   1  27      107.33      124.71        4.32 o   0.1781E-02
  -1   2  27      488.38      494.75        8.14 o   0.3517E-03
   0   2  27     2856.78     2618.48       23.93 o   0.2976E-04
   1   2  27      594.83      592.47        8.94 o   0.2778E-03
   2   2  27       62.95       49.85        3.78 o   0.3754E-02
  -2   3  27     1082.32      985.36       12.29 o   0.1324E-03
  -1   3  27      177.70      170.16        5.00 o   0.1156E-02
   0   3  27        1.28       12.18        2.72 o   0.1961E-01
   1   3  27      186.14      174.09        5.22 o   0.1118E-02
   2   3  27     1008.47      929.49       11.42 o   0.1450E-03
   3   3  27       51.33       42.40        3.63 o   0.5102E-02
  -3   4  27       25.55       28.61        2.92 o   0.7474E-02
  -2   4  27      448.13      465.67        7.58 o   0.3917E-03
  -1   4  27      424.17      465.55        7.85 o   0.3942E-03
   0   4  27     1359.78     1394.68       14.33 o   0.8403E-04
   1   4  27      496.78      548.12        7.18 o   0.3241E-03
   2   4  27      435.80      462.34        7.51 o   0.3984E-03
   3   4  27       31.74       38.26        3.18 o   0.5732E-02
   4   4  27      379.76      359.10        6.68 o   0.5001E-03
  -4   5  27       85.34       75.07        3.44 o   0.2787E-02
  -3   5  27      120.50      122.45        4.00 o   0.1693E-02
  -2   5  27        9.54        6.46        2.63 o   0.2564E-01
  -1   5  27       34.78       21.55        3.14 o   0.9071E-02
   0   5  27     1191.48     1186.40       12.55 o   0.1064E-03
   1   5  27       31.79       15.96        3.16 o   0.1102E-01
   2   5  27       11.45        6.97        2.91 o   0.2414E-01
   3   5  27      103.70      107.92        4.13 o   0.1940E-02
   4   5  27       73.45       60.07        3.33 o   0.3412E-02
   5   5  27       55.92       62.16        2.78 o   0.3686E-02
  -5   6  27      273.45      271.61        5.85 o   0.7094E-03
  -4   6  27       99.02      103.94        3.55 o   0.2131E-02
  -3   6  27      446.46      402.30        6.74 o   0.4324E-03
  -2   6  27      867.13      857.75       10.02 o   0.1711E-03
  -1   6  27      147.41      159.49        4.15 o   0.1366E-02
   0   6  27        5.77        8.57        2.50 o   0.2487E-01
   1   6  27      151.87      160.27        4.35 o   0.1343E-02
   2   6  27      777.54      772.10        9.80 o   0.1977E-03
   3   6  27      505.81      444.07        7.68 o   0.3772E-03
   4   6  27      112.50      110.10        4.40 o   0.1934E-02
   5   6  27      280.85      283.17        5.86 o   0.6804E-03
   6   6  27       61.79       68.65        3.10 o   0.3284E-02
  -6   7  27      365.26      334.80        6.67 o   0.5371E-03
  -5   7  27      155.94      165.45        5.07 o   0.1263E-02
  -4   7  27      227.44      244.99        5.65 o   0.8313E-03
  -3   7  27      287.84      280.69        7.00 o   0.6771E-03
  -2   7  27      280.18      257.36        5.25 o   0.7370E-03
  -1   7  27      764.04      657.01        9.16 o   0.2262E-03
   0   7  27       28.14       15.05        2.82 o   0.1138E-01
   1   7  27      778.73      669.28        9.71 o   0.2206E-03
   2   7  27      278.64      245.69        5.83 o   0.7623E-03
   3   7  27      276.50      278.60        5.67 o   0.6996E-03
   4   7  27      220.28      234.04        6.02 o   0.8671E-03
   5   7  27      156.28      153.52        5.36 o   0.1326E-02
   6   7  27      365.04      335.17        8.71 o   0.5295E-03
   7   7  27       52.56       34.77        4.04 o   0.5263E-02
  -5   8  27      199.81      175.38        4.63 o   0.1122E-02
  -4   8  27       90.53       91.43        3.62 o   0.2426E-02
  -3   8  27        5.22        3.84        2.39 o   0.3845E-01
  -2   8  27       24.00       16.30        2.52 o   0.1152E-01
  -1   8  27       22.16       31.69        2.61 o   0.7978E-02
   0   8  27      390.56      387.73        6.33 o   0.4696E-03
   1   8  27       22.74       34.46        2.62 o   0.7417E-02
   2   8  27       22.31       12.54        2.59 o   0.1354E-01
   3   8  27        4.47        6.49        2.47 o   0.3037E-01
   4   8  27      106.07      108.14        4.69 o   0.2006E-02
   5   8  27      171.83      134.90        5.76 o   0.1401E-02
  -4   9  27       92.37      106.26        4.31 o   0.2063E-02
  -3   9  27      530.33      522.25        8.34 o   0.3220E-03
  -2   9  27       40.89       38.61        2.65 o   0.5581E-02
  -1   9  27        9.24        5.21        2.19 o   0.3238E-01
   0   9  27       31.54       54.64        2.41 o   0.4605E-02
   1   9  27        2.18        0.83        2.16 o   0.9929E-01
   2   9  27       33.82       40.46        2.73 o   0.5700E-02
   3   9  27      487.94      503.32        9.47 o   0.3415E-03
   4   9  27       99.64      113.45        5.92 o   0.1870E-02
   0   0  28     2186.68     2125.39       43.54 o   0.4153E-04
   0   1  28        9.55        2.58        2.87 o   0.3767E-01
   1   1  28      263.43      202.57        6.05 o   0.8739E-03
  -1   2  28     1596.09     1555.38       15.73 o   0.7046E-04
   0   2  28       28.82        6.80        3.31 o   0.1328E-01
   1   2  28     1580.70     1526.13       15.32 o   0.7221E-04
   2   2  28       43.53       55.90        3.38 o   0.4169E-02
  -2   3  28      652.29      636.86        9.52 o   0.2502E-03
  -1   3  28      175.27      163.30        5.55 o   0.1237E-02
   0   3  28       34.29       43.32        3.37 o   0.5543E-02
   1   3  28      211.60      193.56        5.15 o   0.1027E-02
   2   3  28      635.90      597.89        8.86 o   0.2675E-03
   3   3  28      323.57      342.59        6.30 o   0.5602E-03
  -3   4  28      149.97      139.50        4.45 o   0.1457E-02
  -2   4  28       22.97       14.21        2.85 o   0.1226E-01
  -1   4  28      460.28      435.92        7.67 o   0.4019E-03
   0   4  28      859.07      798.95       10.85 o   0.1821E-03
   1   4  28      482.96      470.22        7.41 o   0.3709E-03
   2   4  28       19.95       13.76        2.85 o   0.1337E-01
   3   4  28      130.86      116.23        4.54 o   0.1739E-02
   4   4  28        5.93        1.38        2.37 o   0.5946E-01
  -4   5  28      300.34      310.54        5.49 o   0.6358E-03
  -3   5  28        9.01       11.53        2.42 o   0.2011E-01
  -2   5  28      771.91      722.03        9.38 o   0.2079E-03
  -1   5  28      141.60      134.78        4.69 o   0.1524E-02
   0   5  28      206.31      205.57        5.00 o   0.9795E-03
   1   5  28      149.36      141.02        4.57 o   0.1451E-02
   2   5  28      874.36      823.31       10.80 o   0.1742E-03
   3   5  28       14.49        8.11        2.93 o   0.1909E-01
   4   5  28      293.71      331.49        6.09 o   0.6063E-03
   5   5  28      398.16      399.72        6.80 o   0.4601E-03
  -5   6  28       52.00       53.16        3.33 o   0.4121E-02
  -4   6  28       15.51       15.16        2.17 o   0.1448E-01
  -3   6  28       18.25       14.73        2.59 o   0.1209E-01
  -2   6  28     1355.98     1280.62       13.05 o   0.9390E-04
  -1   6  28      470.31      474.75        6.85 o   0.3659E-03
   0   6  28       46.12       54.76        2.86 o   0.4389E-02
   1   6  28      446.26      442.18        7.61 o   0.3941E-03
   2   6  28     1379.11     1288.92       13.25 o   0.9247E-04
   3   6  28       27.40       16.53        3.01 o   0.9662E-02
   4   6  28       18.14       16.35        2.98 o   0.1244E-01
   5   6  28       31.83       41.13        2.66 o   0.5791E-02
   6   6  28      454.76      421.89        8.38 o   0.4082E-03
  -6   7  28       -1.00        1.70        2.63 o   0.8176E-01
  -5   7  28       45.46       47.88        3.11 o   0.4683E-02
  -4   7  28       29.56       37.70        2.63 o   0.6406E-02
  -3   7  28       91.57       95.11        3.59 o   0.2279E-02
  -2   7  28      701.12      637.28        9.10 o   0.2442E-03
  -1   7  28      200.45      202.71        4.97 o   0.1008E-02
   0   7  28      115.67       80.81        3.93 o   0.2362E-02
   1   7  28      177.41      188.80        5.14 o   0.1108E-02
   2   7  28      649.13      603.33        9.10 o   0.2654E-03
   3   7  28       99.88      102.58        4.40 o   0.2069E-02
   4   7  28       23.89       33.19        2.86 o   0.7352E-02
   5   7  28       66.78       66.10        4.24 o   0.3234E-02
   6   7  28        4.21        0.84        2.77 o   0.6298E-01
  -5   8  28      151.85      149.34        9.99 o   0.1284E-02
  -4   8  28        1.19        0.26        2.35 o   0.1156E+00
  -3   8  28      188.44      155.45        4.75 o   0.1274E-02
  -2   8  28      196.32      178.94        5.10 o   0.1098E-02
  -1   8  28      694.53      664.49        8.40 o   0.2307E-03
   0   8  28        5.13        1.56        2.23 o   0.5735E-01
   1   8  28      737.42      684.31        8.66 o   0.2184E-03
   2   8  28      199.56      187.85        4.68 o   0.1059E-02
   3   8  28      235.23      202.09        5.82 o   0.9617E-03
   4   8  28        1.04        0.42        2.64 o   0.1226E+00
  -2   9  28       83.16       86.61        3.66 o   0.2578E-02
  -1   9  28      133.78      125.06        5.45 o   0.1594E-02
   0   9  28       -1.07        0.41        2.24 o   0.1914E+00
   1   9  28      147.46      131.21        4.63 o   0.1512E-02
   2   9  28       72.72       74.34        4.74 o   0.2918E-02
   0   1  29      892.23      898.76       11.22 o   0.1641E-03
   1   1  29      871.23      854.52       11.08 o   0.1701E-03
  -1   2  29      624.14      556.54        8.90 o   0.2860E-03
   0   2  29       89.62       76.13        4.02 o   0.2749E-02
   1   2  29      567.46      505.72        8.43 o   0.3231E-03
   2   2  29     2138.01     2067.43       19.62 o   0.4513E-04
  -2   3  29      248.63      239.51        5.83 o   0.8119E-03
  -1   3  29      940.32      875.92       11.35 o   0.1603E-03
   0   3  29       84.35       66.96        3.88 o   0.2907E-02
   1   3  29      906.88      834.71       10.88 o   0.1704E-03
   2   3  29      274.46      261.62        6.11 o   0.7319E-03
   3   3  29        3.55       11.83        2.81 o   0.2330E-01
  -3   4  29       91.52       83.82        3.69 o   0.2449E-02
  -2   4  29      201.06      184.23        5.23 o   0.1101E-02
  -1   4  29      489.22      486.21        7.91 o   0.3556E-03
   0   4  29     1782.55     1681.61       15.82 o   0.6269E-04
   1   4  29      444.69      449.51        7.49 o   0.3949E-03
   2   4  29      219.24      193.96        5.06 o   0.1028E-02
   3   4  29       98.05       94.82        3.94 o   0.2194E-02
   4   4  29      358.26      362.16        6.92 o   0.5201E-03
  -4   5  29      356.86      380.98        6.23 o   0.5035E-03
  -3   5  29      353.93      354.58        5.95 o   0.5211E-03
  -2   5  29      391.50      416.22        6.61 o   0.4487E-03
  -1   5  29      683.84      678.41        9.14 o   0.2315E-03
   0   5  29      146.41      145.63        4.51 o   0.1441E-02
   1   5  29      721.11      708.64        8.86 o   0.2180E-03
   2   5  29      383.55      402.83        6.80 o   0.4638E-03
   3   5  29      361.03      356.54        6.89 o   0.5120E-03
   4   5  29      341.18      368.74        7.68 o   0.5202E-03
   5   5  29        6.67        2.50        2.16 o   0.5116E-01
  -5   6  29      133.48      186.83        4.55 o   0.1207E-02
  -4   6  29      196.80      208.13        4.87 o   0.9914E-03
  -3   6  29      142.50      146.00        3.86 o   0.1478E-02
  -2   6  29      693.50      684.32        8.38 o   0.2316E-03
  -1   6  29      322.03      299.00        6.64 o   0.6230E-03
   0   6  29      369.99      291.28        6.71 o   0.6003E-03
   1   6  29      307.23      303.41        5.99 o   0.6304E-03
   2   6  29      639.29      638.79        8.95 o   0.2541E-03
   3   6  29      156.98      157.44        5.05 o   0.1333E-02
   4   6  29      196.92      196.96        5.26 o   0.1028E-02
   5   6  29      116.92      153.17        4.84 o   0.1456E-02
   6   6  29       23.36       10.83        3.06 o   0.1367E-01
  -5   7  29      230.97      229.73        7.58 o   0.8686E-03
  -4   7  29      197.84      168.59        5.01 o   0.1112E-02
  -3   7  29      310.98      289.21        5.85 o   0.6495E-03
  -2   7  29       46.60       58.01        2.90 o   0.4047E-02
  -1   7  29      113.74      124.50        4.09 o   0.1740E-02
   0   7  29      310.03      304.97        6.21 o   0.6360E-03
   1   7  29      114.78      119.10        3.94 o   0.1800E-02
   2   7  29       50.57       56.13        2.98 o   0.4026E-02
   3   7  29      311.04      292.23        6.60 o   0.6420E-03
   4   7  29      176.68      149.40        5.53 o   0.1252E-02
   5   7  29      214.25      226.88        6.57 o   0.9122E-03
  -3   8  29       74.42       71.21        3.74 o   0.3121E-02
  -2   8  29      342.29      358.51        6.99 o   0.5209E-03
  -1   8  29      123.93      128.64        4.75 o   0.1641E-02
   0   8  29      247.08      233.15        5.67 o   0.8455E-03
   1   8  29      142.33      127.73        4.26 o   0.1581E-02
   2   8  29      314.07      343.32        6.76 o   0.5571E-03
   3   8  29       74.19       78.02        4.34 o   0.2898E-02
   0   1  30      541.91      501.61        9.13 o   0.3407E-03
   1   1  30       14.25        1.90        3.10 o   0.3011E-01
  -1   2  30      902.47      888.41       10.53 o   0.1625E-03
   0   2  30      713.38      800.83        9.84 o   0.1988E-03
   1   2  30      851.96      831.45       10.57 o   0.1770E-03
   2   2  30      373.40      375.30        6.87 o   0.4929E-03
  -2   3  30      130.90      115.63        4.34 o   0.1761E-02
  -1   3  30      232.54      239.74        5.77 o   0.8247E-03
   0   3  30        6.64        4.70        2.49 o   0.3523E-01
   1   3  30      178.50      193.75        5.12 o   0.1065E-02
   2   3  30      112.65       95.72        4.31 o   0.2117E-02
   3   3  30       82.57       78.37        3.77 o   0.2844E-02
  -3   4  30       77.98       84.68        3.61 o   0.2575E-02
  -2   4  30       95.48       94.41        3.90 o   0.2156E-02
  -1   4  30      139.08      105.23        4.22 o   0.1817E-02
   0   4  30      127.64      122.67        4.61 o   0.1718E-02
   1   4  30      102.38      102.52        4.06 o   0.2078E-02
   2   4  30       92.95       85.14        4.44 o   0.2310E-02
   3   4  30       60.86       71.63        3.63 o   0.3113E-02
   4   4  30      529.98      549.86        8.02 o   0.3100E-03
  -4   5  30      193.99      187.41        4.82 o   0.1046E-02
  -3   5  30      145.35      119.78        4.35 o   0.1708E-02
  -2   5  30      594.66      629.15        8.34 o   0.2630E-03
  -1   5  30      250.17      244.23        5.50 o   0.8042E-03
   0   5  30      175.60      146.92        5.17 o   0.1324E-02
   1   5  30      245.42      229.86        6.20 o   0.8419E-03
   2   5  30      574.24      597.15        9.47 o   0.2776E-03
   3   5  30      136.26      114.55        4.68 o   0.1794E-02
   4   5  30      188.48      181.95        5.07 o   0.1079E-02
   5   5  30      133.39      144.14        4.69 o   0.1478E-02
  -5   6  30       26.64       32.50        3.32 o   0.7111E-02
  -4   6  30      513.47      537.05        8.42 o   0.3206E-03
  -3   6  30      486.42      479.60        6.73 o   0.3568E-03
  -2   6  30       99.73      100.08        3.25 o   0.2215E-02
  -1   6  30      336.44      319.21        6.61 o   0.5804E-03
   0   6  30      730.82      697.56        9.46 o   0.2275E-03
   1   6  30      348.14      327.08        6.46 o   0.5612E-03
   2   6  30      128.10      110.34        4.45 o   0.1855E-02
   3   6  30      498.47      498.12        8.05 o   0.3405E-03
   4   6  30      517.81      521.75        7.86 o   0.3283E-03
   5   6  30       16.90       25.70        2.87 o   0.9695E-02
  -4   7  30      397.66      364.65       16.03 o   0.4530E-03
  -3   7  30      326.39      330.15        7.33 o   0.5696E-03
  -2   7  30        7.28       21.84        2.13 o   0.1349E-01
  -1   7  30        8.68        8.43        2.45 o   0.2534E-01
   0   7  30      251.70      262.53        5.93 o   0.7489E-03
   1   7  30        6.31       14.05        2.24 o   0.1934E-01
   2   7  30       17.75       22.19        2.37 o   0.1097E-01
   3   7  30      282.98      283.98        6.03 o   0.6821E-03
   4   7  30      346.24      329.66       11.78 o   0.5441E-03
  -1   8  30        1.77        0.38        2.72 o   0.9206E-01
   0   8  30       22.51       16.54        3.21 o   0.1202E-01
   1   8  30       -1.25        0.29        5.16 o   0.3717E-01
   0   1  31      104.84      109.49        4.40 o   0.2011E-02
   1   1  31      789.98      684.51       10.31 o   0.2111E-03
  -1   2  31      324.85      303.47        6.35 o   0.6117E-03
   0   2  31       43.70       64.69        3.22 o   0.3560E-02
   1   2  31      371.73      336.94        6.94 o   0.5330E-03
   2   2  31        1.27        1.29        2.47 o   0.8411E-01
  -2   3  31      441.05      454.34        7.57 o   0.3994E-03
  -1   3  31        3.89        5.10        2.53 o   0.3767E-01
   0   3  31      744.81      680.06        9.88 o   0.2238E-03
   1   3  31        6.16        5.28        2.56 o   0.3309E-01
   2   3  31      364.46      372.31        7.15 o   0.5070E-03
   3   3  31      356.25      337.01        6.36 o   0.5370E-03
  -3   4  31      554.67      561.82        7.71 o   0.3067E-03
  -2   4  31      259.05      265.27        5.05 o   0.7558E-03
  -1   4  31       11.93       11.48        2.56 o   0.1566E-01
   0   4  31       16.03       16.29        2.83 o   0.1304E-01
   1   4  31       16.13       11.45        3.41 o   0.1327E-01
   2   4  31      299.28      300.19        6.77 o   0.6419E-03
   3   4  31      612.39      616.81        8.71 o   0.2704E-03
   4   4  31       57.30       48.09        3.43 o   0.4243E-02
  -4   5  31        2.98        3.00        1.93 o   0.5561E-01
  -3   5  31      338.15      334.80        5.93 o   0.5568E-03
  -2   5  31      211.57      201.06        4.56 o   0.9877E-03
  -1   5  31      538.30      561.34        7.59 o   0.3096E-03
   0   5  31      824.42      799.73       10.67 o   0.1846E-03
   1   5  31      529.93      518.82       10.00 o   0.3284E-03
   2   5  31      216.21      189.66        5.99 o   0.1004E-02
   3   5  31      354.34      340.81        7.60 o   0.5328E-03
   4   5  31        6.56        4.75        2.33 o   0.3323E-01
   5   5  31      752.19      669.46       14.00 o   0.2232E-03
  -4   6  31      185.87      198.00        8.80 o   0.9913E-03
  -3   6  31        9.53        7.49        2.38 o   0.2509E-01
  -2   6  31      397.72      386.45        6.60 o   0.4642E-03
  -1   6  31      505.36      445.55        7.49 o   0.3776E-03
   0   6  31        4.41        0.26        2.51 o   0.7820E-01
   1   6  31      491.03      428.04        9.36 o   0.3896E-03
   2   6  31      386.47      362.42        7.27 o   0.4918E-03
   3   6  31        2.32        1.85        2.25 o   0.7764E-01
   4   6  31      181.87      205.31        7.56 o   0.9918E-03
  -2   7  31       60.53       63.53        4.76 o   0.3294E-02
  -1   7  31      267.00      247.46        7.35 o   0.7614E-03
   0   7  31       10.49        0.59        2.69 o   0.4274E-01
   1   7  31      256.82      249.69        6.66 o   0.7746E-03
   2   7  31       75.79       76.63        5.30 o   0.2696E-02
   0   0  32        4.27        0.88        5.71 o   0.2448E-01
   0   1  32      345.81      307.48        6.83 o   0.5956E-03
   1   1  32        5.00        1.67        2.49 o   0.5273E-01
  -1   2  32       42.11       60.69        3.22 o   0.3987E-02
   0   2  32       14.13       30.02        2.62 o   0.8288E-02
   1   2  32       43.16       58.17        3.10 o   0.4105E-02
   2   2  32       20.77       33.87        2.58 o   0.7795E-02
  -2   3  32      444.54      447.50        7.36 o   0.3892E-03
  -1   3  32       12.67       14.90        2.46 o   0.1596E-01
   0   3  32       95.24       99.88        4.14 o   0.2192E-02
   1   3  32        6.48       10.71        2.23 o   0.2415E-01
   2   3  32      404.55      411.39        7.52 o   0.4317E-03
   3   3  32       41.84       29.60        2.89 o   0.6833E-02
  -3   4  32      268.15      322.08        5.69 o   0.6347E-03
  -2   4  32      598.00      594.35        8.09 o   0.2760E-03
  -1   4  32      670.63      629.52        8.55 o   0.2508E-03
   0   4  32      285.61      281.71        6.86 o   0.6848E-03
   1   4  32      656.34      597.92       10.63 o   0.2614E-03
   2   4  32      652.49      608.60       10.19 o   0.2579E-03
   3   4  32      295.51      332.76        6.40 o   0.5951E-03
   4   4  32      267.54      254.78        6.30 o   0.7486E-03
  -4   5  32      189.40      169.73       14.41 o   0.9640E-03
  -3   5  32       40.74       48.22        2.78 o   0.4688E-02
  -2   5  32      372.51      347.69        6.62 o   0.5262E-03
  -1   5  32      265.88      268.31        6.14 o   0.7342E-03
   0   5  32        7.16        3.77        2.64 o   0.3208E-01
   1   5  32      240.59      237.65        6.40 o   0.8320E-03
   2   5  32      429.10      379.13        8.60 o   0.4574E-03
   3   5  32       72.24       68.95        3.80 o   0.3015E-02
   4   5  32      179.02      161.36        8.40 o   0.1172E-02
  -2   6  32       94.09       93.60        5.59 o   0.2202E-02
  -1   6  32       48.16       62.25        3.77 o   0.3777E-02
   0   6  32       27.20       23.57        2.99 o   0.8465E-02
   1   6  32       54.30       72.36        3.46 o   0.3304E-02
   2   6  32       79.99       89.72        4.03 o   0.2482E-02
   0   1  33      179.85      176.73        4.90 o   0.1088E-02
   1   1  33      452.00      457.86        7.80 o   0.3867E-03
  -1   2  33       43.32       33.11        3.17 o   0.6037E-02
   0   2  33      282.91      261.97        5.96 o   0.7152E-03
   1   2  33       42.26       39.45        2.90 o   0.5624E-02
   2   2  33       17.99       22.73        2.42 o   0.1070E-01
  -2   3  33      195.36      191.69        5.05 o   0.1062E-02
  -1   3  33      156.71      140.70        4.51 o   0.1468E-02
   0   3  33       54.25       71.22        3.20 o   0.3248E-02
   1   3  33      182.22      155.28        5.53 o   0.1276E-02
   2   3  33      196.63      194.55        5.14 o   0.1048E-02
   3   3  33      523.13      540.04        7.97 o   0.3181E-03
  -3   4  33       88.17       90.96        4.86 o   0.2345E-02
  -2   4  33      392.49      364.72        7.40 o   0.4931E-03
  -1   4  33      300.03      313.94        6.74 o   0.6322E-03
   0   4  33       44.74       35.86        3.53 o   0.5665E-02
   1   4  33      296.64      304.85        6.85 o   0.6493E-03
   2   4  33      434.87      388.13        8.93 o   0.4454E-03
   3   4  33       85.79       86.15        4.56 o   0.2470E-02
  -1   5  33      316.24      310.63        7.30 o   0.6059E-03
   0   5  33       18.02       18.03        2.83 o   0.1038E-01
   1   5  33      339.76      319.67        8.24 o   0.5717E-03
   2   5  33      292.39      294.07        7.45 o   0.6490E-03
   0   1  34       -2.91        3.00        2.13 o   0.5611E-01
   1   1  34      150.35      139.45        4.56 o   0.1511E-02
  -1   2  34      651.41      630.41        9.27 o   0.2549E-03
   0   2  34        2.06        5.82        2.46 o   0.4290E-01
   1   2  34      676.88      650.68        9.83 o   0.2434E-03
   2   2  34       27.49       16.80        2.74 o   0.1017E-01
  -2   3  34      508.60      497.13       11.04 o   0.3353E-03
  -1   3  34      159.67      177.59        5.35 o   0.1209E-02
   0   3  34       28.62       23.73        3.24 o   0.7724E-02
   1   3  34      166.89      174.04        5.53 o   0.1208E-02
   2   3  34      482.17      478.18        9.04 o   0.3580E-03
  -1   4  34       14.20       30.52        4.79 o   0.7339E-02
   0   4  34       -1.63        0.01        2.84 o   0.9652E-01
   1   4  34       21.31       29.39        3.29 o   0.7631E-02
   0   1  35       47.61       38.37        4.12 o   0.5515E-02
   1   1  35       78.83       80.36        6.18 o   0.2428E-02
   0   2  35      134.71      127.42        9.14 o   0.1509E-02
