# Supplementary material for: Structure–property relations of a unique and systematic dataset of 19 isostructural multicomponent apremilast forms
Source: IUCrJ. 2022 Jun 15;9(Pt 4):508–15. doi: 10.1107/S2052252522005577 (PMC9252161; doi:10.1107/S2052252522005577)
Supplement: Supplementary file 16 [file m-09-00508-sup16.hkl]

data_apremilastsalycilic
#  xcalibur in  C:\Users\E0338268\D  At  7:
_audit_creation_date        "18-02-28"
_audit_creation_method      CRYSTALS 

_cell_length_a                    12.91330(10)
_cell_angle_alpha                 90
_cell_length_b                    12.91330(10)
_cell_angle_beta                  90
_cell_length_c                    29.34180(10)
_cell_angle_gamma                 90
loop_
 _symmetry_equiv_pos_as_xyz
 'x,y,z'
 '-y+1/2,x+1/2,z+1/4'
 '-x,-y,z+1/2'
 'y+1/2,-x+1/2,z+3/4'
 '-x+1/2,y+1/2,-z+1/4'
 'y,x,-z'
 'x+1/2,-y+1/2,-z+3/4'
 '-y,-x,-z+1/2'

# NOTE FO on scale of Fc,      0.31732
# Status flags: 
#    o - used in refinement 
#    < - excluded by I/sigmaI cutoff 
#    l - excluded at low resolution  
#    h - excluded at high resolution  
#    x - excluded for another reason  

loop_
_refln_index_h
_refln_index_k
_refln_index_l
_refln_F_squared_meas
_refln_F_squared_calc
_refln_F_squared_sigma
_refln_observed_status
_refln_refinement_weight
   1   1   0    12037.07    12933.83       73.25 o   0.5055E-05
   0   2   0       40.52       31.89        1.56 o   0.1040E-01
   1   2   0    14946.75    15929.55       65.09 o   0.3466E-05
   2   2   0    19909.07    20462.42      121.59 o   0.2205E-05
   1   3   0      288.31      356.42        3.63 o   0.8523E-03
   2   3   0     8856.33     9161.58       37.22 o   0.1042E-04
   3   3   0      166.72       78.15        4.53 o   0.4031E-02
   0   4   0     3913.71     4187.50       31.14 o   0.3606E-04
   1   4   0      593.22      588.18        5.61 o   0.4926E-03
   2   4   0       39.97        2.80        1.69 o   0.2290E-01
   3   4   0     9538.22     9855.11       39.38 o   0.8681E-05
   4   4   0    19354.48    18420.43       99.93 o   0.2731E-05
   1   5   0       15.46        2.77        1.28 o   0.4686E-01
   2   5   0       44.69       68.38        1.54 o   0.5644E-02
   3   5   0      160.51      174.11        3.02 o   0.2204E-02
   4   5   0     2763.06     2647.60       15.48 o   0.7206E-04
   5   5   0     5487.72     5066.27       38.41 o   0.2297E-04
   0   6   0      238.65      290.63        5.31 o   0.1213E-02
   1   6   0     3019.47     2745.81       16.06 o   0.6198E-04
   2   6   0     9693.58     8990.19       38.48 o   0.9316E-05
   3   6   0       87.24       65.42        2.58 o   0.4587E-02
   4   6   0       56.24       84.20        2.25 o   0.6110E-02
   5   6   0     1663.23     1694.58        8.29 o   0.1417E-03
   6   6   0     5068.43     4469.75       23.59 o   0.2863E-04
   1   7   0      222.57      123.72        3.96 o   0.2024E-02
   2   7   0     4623.73     4431.67       23.98 o   0.3142E-04
   3   7   0       92.15       99.46        2.32 o   0.4222E-02
   4   7   0      857.45      928.59        5.71 o   0.3233E-03
   5   7   0      642.31      808.14        5.04 o   0.4197E-03
   6   7   0     1876.12     1717.24        9.93 o   0.1310E-03
   7   7   0       21.79       18.34        2.48 o   0.2760E-01
   0   8   0    12968.46    12537.44       55.83 o   0.5433E-05
   1   8   0       26.14       11.72        1.24 o   0.2064E-01
   2   8   0      377.39      350.78        3.57 o   0.8968E-03
   3   8   0       90.39       81.38        1.91 o   0.3704E-02
   4   8   0      550.04      627.25        4.62 o   0.5296E-03
   5   8   0     1445.97     1405.08        8.23 o   0.1654E-03
   6   8   0      235.45      319.47        3.78 o   0.1245E-02
   7   8   0     2921.88     2898.64       15.50 o   0.6215E-04
   8   8   0     6127.60     6271.66       39.05 o   0.1897E-04
   1   9   0      345.17      306.33        3.88 o   0.1054E-02
   2   9   0      627.78      652.64        5.08 o   0.4316E-03
   3   9   0        7.95        4.82        1.23 o   0.7375E-01
   4   9   0       10.26        0.57        1.30 o   0.7134E-01
   5   9   0      874.21      803.43        6.46 o   0.3322E-03
   6   9   0       38.97       30.69        1.96 o   0.9215E-02
   7   9   0       43.48       18.41        2.46 o   0.9806E-02
   8   9   0      504.91      496.06        6.46 o   0.5935E-03
   9   9   0     5404.32     5467.09       37.06 o   0.2313E-04
   0  10   0       34.43       32.37        2.53 o   0.1055E-01
   1  10   0      172.45      151.66        3.22 o   0.2331E-02
   2  10   0      960.48      943.09        7.50 o   0.2791E-03
   3  10   0      154.95      143.23        3.02 o   0.2091E-02
   4  10   0      133.97      155.74        2.83 o   0.2574E-02
   5  10   0       36.48       52.21        1.89 o   0.8430E-02
   6  10   0      815.31      766.52        6.96 o   0.3742E-03
   7  10   0      576.16      605.74        6.44 o   0.5046E-03
   8  10   0      559.92      551.89        6.41 o   0.5146E-03
   9  10   0       29.55       30.43        1.81 o   0.1060E-01
  10  10   0     1820.66     1815.91       14.31 o   0.1196E-03
   1  11   0      731.50      708.54        7.03 o   0.3883E-03
   2  11   0      176.30      173.08        3.35 o   0.1857E-02
   3  11   0     5991.13     6037.81       26.33 o   0.2021E-04
   4  11   0       44.88       60.92        2.02 o   0.7184E-02
   5  11   0     2057.88     2036.23       12.25 o   0.1012E-03
   6  11   0       16.29        1.94        1.82 o   0.4122E-01
   7  11   0      619.36      616.00        6.57 o   0.4684E-03
   8  11   0      246.39      232.36        3.98 o   0.1420E-02
   9  11   0       44.00       67.94        1.94 o   0.5804E-02
  10  11   0      264.01      254.81        3.66 o   0.1235E-02
   0  12   0       71.22       98.37        3.78 o   0.4310E-02
   1  12   0      142.14      132.28        2.93 o   0.2395E-02
   2  12   0      975.81      977.38        8.26 o   0.2893E-03
   3  12   0      698.52      614.71        6.68 o   0.4423E-03
   4  12   0      532.09      611.16        6.05 o   0.5441E-03
   5  12   0       54.11       46.43        2.24 o   0.6957E-02
   6  12   0       23.55       32.92        1.87 o   0.1164E-01
   7  12   0      398.84      403.76        5.17 o   0.7987E-03
   8  12   0       24.26       14.42        1.75 o   0.1864E-01
   9  12   0       25.44       27.25        1.65 o   0.1517E-01
   1  13   0        0.08        1.25        1.65 o   0.2236E+00
   2  13   0       28.72       26.32        1.78 o   0.1130E-01
   3  13   0        7.76        1.41        1.65 o   0.5033E-01
   4  13   0     6738.08     6536.34       21.60 o   0.1670E-04
   5  13   0       93.37       86.40        2.95 o   0.4107E-02
   6  13   0       22.60       35.23        1.75 o   0.1089E-01
   7  13   0       84.16      109.50        2.48 o   0.3156E-02
   8  13   0      642.96      574.22        9.18 o   0.4847E-03
   0  14   0      399.28      437.81        6.68 o   0.7532E-03
   1  14   0        0.33        0.18        1.50 o   0.3928E+00
   2  14   0     1334.88     1346.39       10.34 o   0.1790E-03
   3  14   0      222.08      256.94        4.14 o   0.1350E-02
   4  14   0      213.64      231.85        4.36 o   0.1398E-02
   5  14   0      511.97      563.40        6.27 o   0.5631E-03
   6  14   0        6.86        3.65        1.55 o   0.5302E-01
   1  15   0      154.71      175.35        3.63 o   0.2147E-02
   2  15   0      144.27      138.74        3.70 o   0.2413E-02
   3  15   0      455.91      422.89        6.84 o   0.6912E-03
   0   1   1    11274.70    11470.29       47.87 o   0.6353E-05
   1   1   1      480.72      459.43        4.12 o   0.6966E-03
  -1   2   1      109.44       93.69        2.05 o   0.3473E-02
   0   2   1     9114.39     9320.23       44.12 o   0.9462E-05
   1   2   1      168.74      140.18        2.55 o   0.2296E-02
   2   2   1      486.00      330.28        5.26 o   0.8672E-03
  -2   3   1     3060.10     3253.92       15.83 o   0.5860E-04
  -1   3   1      672.31      784.23        5.72 o   0.3785E-03
   0   3   1    13947.14    14551.86       62.54 o   0.4151E-05
   1   3   1      812.44      870.51        6.51 o   0.3239E-03
   2   3   1     3205.54     3323.73       16.87 o   0.5560E-04
   3   3   1      609.78      608.46        6.37 o   0.4423E-03
  -3   4   1    10569.43     9957.72       42.64 o   0.7676E-05
  -2   4   1      327.92      220.24        4.20 o   0.1321E-02
  -1   4   1     2462.11     2807.05       13.92 o   0.7185E-04
   0   4   1     8083.04     8171.49       44.98 o   0.1196E-04
   1   4   1     2653.15     2949.77       15.22 o   0.6603E-04
   2   4   1      321.72      208.14        3.99 o   0.1381E-02
   3   4   1    10086.57     9759.89       40.05 o   0.8087E-05
   4   4   1     9646.26     9609.41       38.40 o   0.8804E-05
  -4   5   1     6720.98     6641.38       29.95 o   0.1639E-04
  -3   5   1      563.81      621.33        5.47 o   0.4970E-03
  -2   5   1     1031.97     1109.89        7.52 o   0.2582E-03
  -1   5   1      326.47      328.24        3.94 o   0.9686E-03
   0   5   1      669.23      813.70        7.19 o   0.3887E-03
   1   5   1      380.51      356.04        4.08 o   0.8584E-03
   2   5   1      973.44     1030.41        7.05 o   0.2820E-03
   3   5   1      577.04      687.31        5.19 o   0.4547E-03
   4   5   1     6472.42     6485.47       27.47 o   0.1723E-04
   5   5   1     1683.49     1788.85       12.55 o   0.1297E-03
  -5   6   1     3144.10     3051.18       12.31 o   0.5802E-04
  -4   6   1      376.60      423.25        5.28 o   0.8066E-03
  -3   6   1      971.95      892.65        8.80 o   0.3097E-03
  -2   6   1     1447.48     1485.57        9.91 o   0.1675E-03
  -1   6   1     1807.81     1720.50       11.57 o   0.1369E-03
   0   6   1       68.09       47.21        2.07 o   0.9112E-02
   1   6   1     1798.56     1764.92       11.14 o   0.1342E-03
   2   6   1     1540.54     1575.09       11.12 o   0.1543E-03
   3   6   1      838.97      798.30        7.81 o   0.3623E-03
   4   6   1      348.48      390.11        5.45 o   0.8792E-03
   5   6   1     3439.96     3300.92       14.45 o   0.5107E-04
   6   6   1     1543.73     1529.73        8.31 o   0.1527E-03
  -6   7   1     1421.77     1461.49        8.38 o   0.1671E-03
  -5   7   1      650.63      658.01        4.72 o   0.4735E-03
  -4   7   1      737.24      737.06        5.22 o   0.4016E-03
  -3   7   1     2192.22     2090.82       11.53 o   0.9770E-04
  -2   7   1      904.42      897.98        9.03 o   0.3056E-03
  -1   7   1      308.92      336.79        4.77 o   0.1046E-02
   0   7   1      953.34      998.72        9.08 o   0.2754E-03
   1   7   1      269.86      284.16        4.70 o   0.1250E-02
   2   7   1      994.84      953.13        8.69 o   0.2816E-03
   3   7   1     2310.77     2246.63       11.97 o   0.8920E-04
   4   7   1      646.37      636.93        5.21 o   0.4737E-03
   5   7   1      628.36      659.55        4.86 o   0.4790E-03
   6   7   1     1414.34     1406.92        8.64 o   0.1732E-03
   7   7   1       24.05        4.05        1.78 o   0.3065E-01
  -7   8   1      971.70      996.90        7.96 o   0.2726E-03
  -6   8   1      235.35      242.78        3.47 o   0.1417E-02
  -5   8   1     1844.07     1798.57        9.46 o   0.1223E-03
  -4   8   1     1069.30     1041.19        6.63 o   0.2529E-03
  -3   8   1      848.97      861.61        5.58 o   0.3258E-03
  -2   8   1     1046.08      982.23        6.35 o   0.2616E-03
  -1   8   1      449.97      405.02        4.00 o   0.7627E-03
   0   8   1      565.32      535.75        4.51 o   0.5364E-03
   1   8   1      494.98      441.88        4.26 o   0.6879E-03
   2   8   1     1077.19     1052.29        6.44 o   0.2442E-03
   3   8   1      816.35      843.87        5.55 o   0.3360E-03
   4   8   1     1210.93     1176.17        7.16 o   0.2164E-03
   5   8   1     1701.61     1663.81        9.60 o   0.1359E-03
   6   8   1      238.43      235.86        3.81 o   0.1440E-02
   7   8   1      864.69      897.60        8.48 o   0.3099E-03
   8   8   1       40.06       51.30        2.51 o   0.7291E-02
  -8   9   1      388.89      430.14        5.70 o   0.7291E-03
  -7   9   1     1832.66     1772.19       11.72 o   0.1264E-03
  -6   9   1       60.33       69.04        2.25 o   0.5326E-02
  -5   9   1      278.34      243.22        3.72 o   0.1279E-02
  -4   9   1     2790.54     3033.63       12.74 o   0.6201E-04
  -3   9   1      754.12      757.01        5.84 o   0.3883E-03
  -2   9   1      288.85      297.58        3.50 o   0.1134E-02
  -1   9   1     1042.39     1027.48        7.01 o   0.2568E-03
   0   9   1       48.44       39.87        1.59 o   0.7325E-02
   1   9   1      893.45      898.51        6.23 o   0.3069E-03
   2   9   1      260.93      279.58        3.30 o   0.1233E-02
   3   9   1      768.20      782.44        5.94 o   0.3751E-03
   4   9   1     2860.59     3108.05       13.45 o   0.5972E-04
   5   9   1      274.56      254.13        3.61 o   0.1248E-02
   6   9   1       88.77       97.46        2.62 o   0.3699E-02
   7   9   1     1748.86     1695.23       12.04 o   0.1342E-03
   8   9   1      482.28      531.46        6.15 o   0.5749E-03
   9   9   1      307.19      268.84        4.86 o   0.1159E-02
  -9  10   1      261.55      217.13        4.03 o   0.1357E-02
  -8  10   1       84.50       94.99        2.84 o   0.3742E-02
  -7  10   1     1596.05     1650.71       11.28 o   0.1441E-03
  -6  10   1     1006.18     1044.74        7.62 o   0.2599E-03
  -5  10   1       77.84       81.80        2.42 o   0.4412E-02
  -4  10   1      241.80      251.07        3.79 o   0.1384E-02
  -3  10   1      758.22      714.21        6.42 o   0.3835E-03
  -2  10   1     2097.19     2126.43       11.81 o   0.1010E-03
  -1  10   1      832.48      902.99        6.84 o   0.3287E-03
   0  10   1       11.65        3.84        1.47 o   0.4205E-01
   1  10   1      838.04      939.22        6.78 o   0.3160E-03
   2  10   1     2107.19     2119.87       11.66 o   0.1012E-03
   3  10   1      705.88      694.55        6.30 o   0.4037E-03
   4  10   1      254.69      262.04        3.78 o   0.1317E-02
   5  10   1       67.13       70.05        2.11 o   0.5176E-02
   6  10   1      907.36      984.10        7.96 o   0.2843E-03
   7  10   1     1752.04     1828.12       11.64 o   0.1259E-03
   8  10   1       94.60       97.68        3.02 o   0.3530E-02
   9  10   1      268.55      235.28        4.14 o   0.1276E-02
  10  10   1      204.18      182.44        3.34 o   0.1725E-02
 -10  11   1       51.57       64.07        1.92 o   0.6626E-02
  -9  11   1       85.68       90.45        2.43 o   0.3864E-02
  -8  11   1      211.35      242.06        3.73 o   0.1467E-02
  -7  11   1        3.87        2.41        1.69 o   0.8800E-01
  -6  11   1      556.52      533.34        6.03 o   0.5509E-03
  -5  11   1       13.59       16.29        1.79 o   0.2476E-01
  -4  11   1      120.12      138.24        2.85 o   0.2573E-02
  -3  11   1      294.84      258.45        4.69 o   0.1191E-02
  -2  11   1      374.97      353.18        4.83 o   0.8600E-03
  -1  11   1      734.59      750.07        7.08 o   0.3885E-03
   0  11   1      361.52      283.49        4.82 o   0.9664E-03
   1  11   1      723.66      740.57        7.01 o   0.3943E-03
   2  11   1      340.33      320.62        4.31 o   0.9630E-03
   3  11   1      297.86      259.23        4.11 o   0.1193E-02
   4  11   1      163.60      176.70        3.01 o   0.1954E-02
   5  11   1       25.84       28.87        1.85 o   0.1363E-01
   6  11   1      649.67      608.46        6.71 o   0.4687E-03
   7  11   1       14.37       11.21        1.70 o   0.2653E-01
   8  11   1      210.19      231.36        3.85 o   0.1516E-02
   9  11   1       66.65       82.47        2.07 o   0.4480E-02
  10  11   1       65.32       86.12        2.15 o   0.4953E-02
  -9  12   1       72.52       90.04        2.21 o   0.4083E-02
  -8  12   1      240.79      257.60        4.09 o   0.1328E-02
  -7  12   1      211.74      235.14        3.89 o   0.1476E-02
  -6  12   1       66.43       78.22        2.58 o   0.4811E-02
  -5  12   1      242.72      255.21        3.91 o   0.1316E-02
  -4  12   1     1156.82     1196.22        8.94 o   0.2145E-03
  -3  12   1      429.74      454.10        5.22 o   0.7397E-03
  -2  12   1      389.23      394.40        4.99 o   0.8056E-03
  -1  12   1       86.35       95.57        2.46 o   0.3903E-02
   0  12   1     3274.28     3193.46       17.63 o   0.5328E-04
   1  12   1       75.58       81.70        2.40 o   0.4461E-02
   2  12   1      393.58      399.96        5.00 o   0.7935E-03
   3  12   1      400.97      408.02        5.00 o   0.8246E-03
   4  12   1     1183.57     1253.05        8.43 o   0.2044E-03
   5  12   1      217.90      220.39        3.85 o   0.1516E-02
   6  12   1       78.74       92.64        2.64 o   0.4060E-02
   7  12   1      202.08      229.85        4.03 o   0.1522E-02
   8  12   1      283.53      289.33        4.22 o   0.1154E-02
   9  12   1       79.46       90.27        2.21 o   0.3946E-02
  -8  13   1      276.97      265.31        5.35 o   0.1174E-02
  -7  13   1       38.02       46.13        1.83 o   0.7891E-02
  -6  13   1      196.53      195.95        3.78 o   0.1720E-02
  -5  13   1      216.55      206.33        4.33 o   0.1614E-02
  -4  13   1      376.78      326.42        5.10 o   0.9160E-03
  -3  13   1      311.02      284.67        4.24 o   0.1110E-02
  -2  13   1      125.45      129.13        2.90 o   0.2746E-02
  -1  13   1      100.13       90.23        2.69 o   0.3620E-02
   0  13   1        9.19        3.11        1.63 o   0.5105E-01
   1  13   1       86.72       77.45        2.56 o   0.4214E-02
   2  13   1      152.93      152.40        3.03 o   0.2283E-02
   3  13   1      346.21      309.13        4.63 o   0.1006E-02
   4  13   1      318.87      279.90        4.71 o   0.1087E-02
   5  13   1      241.67      239.20        4.41 o   0.1396E-02
   6  13   1      207.88      206.09        3.70 o   0.1631E-02
   7  13   1       37.66       46.72        1.80 o   0.7840E-02
   8  13   1      264.08      251.31        5.67 o   0.1234E-02
  -6  14   1      770.16      834.78        8.68 o   0.3380E-03
  -5  14   1      263.31      236.28        4.44 o   0.1313E-02
  -4  14   1       26.30       26.34        1.86 o   0.1331E-01
  -3  14   1      381.40      374.13        5.56 o   0.8489E-03
  -2  14   1      328.72      328.25        4.72 o   0.9666E-03
  -1  14   1      379.99      380.68        5.09 o   0.8234E-03
   0  14   1      564.14      616.46        5.81 o   0.4859E-03
   1  14   1      357.09      371.77        4.80 o   0.8579E-03
   2  14   1      351.71      354.93        4.88 o   0.8904E-03
   3  14   1      391.95      424.82        5.34 o   0.7668E-03
   4  14   1       19.87       21.54        1.81 o   0.1676E-01
   5  14   1      273.51      249.49        4.74 o   0.1243E-02
   6  14   1      730.00      755.19        8.03 o   0.3750E-03
  -3  15   1       56.69       54.06        3.12 o   0.6310E-02
  -2  15   1      261.47      257.47        4.78 o   0.1241E-02
  -1  15   1       40.15       36.29        2.08 o   0.8695E-02
   0  15   1      172.42      151.08        3.89 o   0.2069E-02
   1  15   1       35.16       38.22        2.15 o   0.8741E-02
   2  15   1      207.05      196.44        4.31 o   0.1631E-02
   3  15   1       93.28       80.68        3.45 o   0.4071E-02
   0   1   2     1101.85      947.41        5.99 o   0.2672E-03
   1   1   2      979.35     1125.10        6.35 o   0.2636E-03
  -1   2   2    13197.73    14103.56       57.94 o   0.4496E-05
   0   2   2      125.80      124.07        2.17 o   0.2445E-02
   1   2   2    13171.21    13890.96       53.85 o   0.4599E-05
   2   2   2    20584.35    21244.23       86.53 o   0.1901E-05
  -2   3   2    20423.21    21166.50       81.56 o   0.2059E-05
  -1   3   2    25079.25    26443.61       98.18 o   0.1381E-05
   0   3   2     9796.24     9937.35       45.27 o   0.8390E-05
   1   3   2    24555.06    25730.61       98.83 o   0.1452E-05
   2   3   2    20871.27    21417.87       80.82 o   0.2002E-05
   3   3   2    15470.06    14653.64       66.17 o   0.4074E-05
  -3   4   2      661.41      772.91        5.89 o   0.4268E-03
  -2   4   2      356.77      380.57        4.51 o   0.8735E-03
  -1   4   2     1376.46     1679.24        9.03 o   0.1506E-03
   0   4   2      257.51      368.78        4.34 o   0.1140E-02
   1   4   2     1376.40     1681.09       11.44 o   0.1492E-03
   2   4   2      373.28      410.37        4.39 o   0.8138E-03
   3   4   2      622.51      698.03        5.43 o   0.4792E-03
   4   4   2      253.76      183.49        3.70 o   0.1466E-02
  -4   5   2     2623.74     2603.10       15.06 o   0.7057E-04
  -3   5   2    13345.16    13042.87       51.92 o   0.5050E-05
  -2   5   2     1922.61     1797.35       11.50 o   0.1200E-03
  -1   5   2     5650.69     5977.88       23.98 o   0.2228E-04
   0   5   2     1918.91     2119.94       13.63 o   0.1070E-03
   1   5   2     5759.30     5963.45       24.34 o   0.2210E-04
   2   5   2     2135.30     1922.78       11.74 o   0.1074E-03
   3   5   2    12777.66    12382.29       47.87 o   0.5532E-05
   4   5   2     2616.67     2541.81       14.79 o   0.7227E-04
   5   5   2       17.98       14.84        1.60 o   0.2140E-01
  -5   6   2     2300.85     2391.52       10.17 o   0.9004E-04
  -4   6   2       15.12       15.40        1.62 o   0.2079E-01
  -3   6   2     4342.97     4632.16       22.38 o   0.3324E-04
  -2   6   2     2992.00     2926.62       15.14 o   0.6439E-04
  -1   6   2     2035.71     1973.42       12.21 o   0.1053E-03
   0   6   2       48.79       61.44        2.21 o   0.7765E-02
   1   6   2     1710.41     1719.03       11.34 o   0.1292E-03
   2   6   2     2987.92     2929.07       16.48 o   0.6425E-04
   3   6   2     4186.94     4465.54       22.61 o   0.3521E-04
   4   6   2       14.68       22.28        1.66 o   0.1726E-01
   5   6   2     2294.88     2422.39       10.98 o   0.8875E-04
   6   6   2     1524.15     1596.60        8.44 o   0.1525E-03
  -6   7   2     1109.60     1138.19        7.27 o   0.2374E-03
  -5   7   2     1681.45     1659.18        8.42 o   0.1375E-03
  -4   7   2      797.47      694.08        5.30 o   0.3862E-03
  -3   7   2      409.99      486.40        4.29 o   0.7143E-03
  -2   7   2      657.60      645.18        6.88 o   0.4767E-03
  -1   7   2      981.43      925.36        8.80 o   0.2883E-03
   0   7   2      123.78      121.25        3.51 o   0.2792E-02
   1   7   2      902.06      871.21        9.61 o   0.3116E-03
   2   7   2      694.34      655.01        7.84 o   0.4580E-03
   3   7   2      363.92      465.04        4.18 o   0.7677E-03
   4   7   2      771.03      673.59        5.70 o   0.4012E-03
   5   7   2     1808.58     1834.87        9.79 o   0.1210E-03
   6   7   2     1061.51     1145.42        7.15 o   0.2403E-03
   7   7   2     4412.32     4383.58       19.34 o   0.3309E-04
  -7   8   2     2839.47     2868.37       15.01 o   0.6415E-04
  -6   8   2      775.59      768.87        6.33 o   0.3650E-03
  -5   8   2      282.87      316.32        3.32 o   0.1095E-02
  -4   8   2     4026.69     3876.60       15.32 o   0.3881E-04
  -3   8   2      336.99      284.99        3.45 o   0.1064E-02
  -2   8   2      960.90      890.56        6.20 o   0.3088E-03
  -1   8   2     1654.82     1622.11        8.49 o   0.1391E-03
   0   8   2      376.39      379.02        3.69 o   0.8278E-03
   1   8   2     1611.03     1595.56        7.89 o   0.1431E-03
   2   8   2      895.33      881.28        5.57 o   0.3216E-03
   3   8   2      372.45      312.14        3.68 o   0.9587E-03
   4   8   2     3908.93     3790.69       15.08 o   0.4038E-04
   5   8   2      297.40      314.24        3.72 o   0.1068E-02
   6   8   2      818.51      804.57        6.72 o   0.3440E-03
   7   8   2     2940.36     2998.18       16.85 o   0.6020E-04
   8   8   2      712.72      645.66        7.24 o   0.4378E-03
  -8   9   2       18.99       17.53        2.05 o   0.1793E-01
  -7   9   2      867.58      919.55        7.78 o   0.3055E-03
  -6   9   2      152.95      140.53        3.12 o   0.2215E-02
  -5   9   2      274.34      302.97        3.69 o   0.1121E-02
  -4   9   2     1262.16     1356.98        7.84 o   0.1883E-03
  -3   9   2      674.23      724.35        5.63 o   0.4183E-03
  -2   9   2      409.58      374.66        4.22 o   0.8073E-03
  -1   9   2      215.74      217.56        3.04 o   0.1500E-02
   0   9   2     1019.22      959.77        6.57 o   0.2712E-03
   1   9   2      217.42      202.90        3.16 o   0.1568E-02
   2   9   2      433.66      390.75        4.23 o   0.7660E-03
   3   9   2      649.09      695.60        5.31 o   0.4400E-03
   4   9   2     1113.86     1214.22        7.64 o   0.2189E-03
   5   9   2      229.31      239.74        3.53 o   0.1406E-02
   6   9   2      160.49      127.56        3.17 o   0.2315E-02
   7   9   2      891.75      965.59        8.18 o   0.2897E-03
   8   9   2       20.41       23.78        2.03 o   0.1468E-01
   9   9   2      610.82      638.67        6.79 o   0.4684E-03
  -9  10   2      532.60      564.66        5.90 o   0.5404E-03
  -8  10   2      200.38      178.05        3.79 o   0.1826E-02
  -7  10   2      365.13      373.73        4.83 o   0.8848E-03
  -6  10   2     1204.16     1141.61        8.68 o   0.2223E-03
  -5  10   2      186.19      229.02        3.33 o   0.1641E-02
  -4  10   2      141.34      143.69        2.89 o   0.2427E-02
  -3  10   2     2497.51     2457.28       13.00 o   0.7770E-04
  -2  10   2      350.74      350.54        4.36 o   0.9338E-03
  -1  10   2      259.01      271.71        3.66 o   0.1280E-02
   0  10   2      296.77      348.67        4.01 o   0.1003E-02
   1  10   2      298.80      306.01        3.93 o   0.1112E-02
   2  10   2      256.15      254.26        3.63 o   0.1324E-02
   3  10   2     2592.24     2552.33       12.86 o   0.7375E-04
   4  10   2      116.87      122.65        2.66 o   0.2885E-02
   5  10   2      171.79      221.00        3.05 o   0.1733E-02
   6  10   2     1231.85     1134.74        9.80 o   0.2204E-03
   7  10   2      363.31      358.20        5.18 o   0.9116E-03
   8  10   2      230.29      204.92        4.06 o   0.1573E-02
   9  10   2      496.47      547.20        5.53 o   0.5685E-03
  10  10   2      298.82      390.95        4.01 o   0.9349E-03
 -10  11   2      462.25      452.27        4.71 o   0.6825E-03
  -9  11   2       51.30       58.55        2.02 o   0.6696E-02
  -8  11   2       34.40       30.74        1.90 o   0.1109E-01
  -7  11   2      223.72      245.02        4.10 o   0.1370E-02
  -6  11   2      231.63      234.46        4.05 o   0.1384E-02
  -5  11   2     1008.25      978.43        8.20 o   0.2703E-03
  -4  11   2      753.56      773.60        7.00 o   0.3775E-03
  -3  11   2      870.40      835.65        7.81 o   0.3198E-03
  -2  11   2      807.63      879.59        7.17 o   0.3421E-03
  -1  11   2      390.87      384.14        4.98 o   0.8128E-03
   0  11   2      183.07      179.28        3.38 o   0.1763E-02
   1  11   2      401.36      381.16        4.88 o   0.8100E-03
   2  11   2      782.84      849.88        6.92 o   0.3564E-03
   3  11   2      801.08      805.04        6.67 o   0.3428E-03
   4  11   2      768.36      804.71        6.41 o   0.3637E-03
   5  11   2     1039.13      990.86        7.65 o   0.2649E-03
   6  11   2      219.12      209.81        4.00 o   0.1512E-02
   7  11   2      265.51      288.66        4.33 o   0.1148E-02
   8  11   2       49.71       46.63        2.09 o   0.7438E-02
   9  11   2       43.14       63.82        1.79 o   0.6478E-02
  10  11   2      476.63      439.58        5.19 o   0.6868E-03
  -9  12   2      235.44      246.33        4.16 o   0.1363E-02
  -8  12   2      101.06       92.36        2.60 o   0.3720E-02
  -7  12   2      444.10      457.82        5.56 o   0.6806E-03
  -6  12   2      320.73      358.58        4.73 o   0.9552E-03
  -5  12   2      107.89      111.16        2.82 o   0.3190E-02
  -4  12   2      223.43      211.08        3.85 o   0.1533E-02
  -3  12   2      425.54      460.77        5.17 o   0.6815E-03
  -2  12   2      130.87      148.02        3.02 o   0.2488E-02
  -1  12   2     1890.18     1824.86       12.10 o   0.1172E-03
   0  12   2      193.99      168.97        3.80 o   0.1923E-02
   1  12   2     1846.83     1801.66       11.14 o   0.1201E-03
   2  12   2      125.89      121.43        3.04 o   0.2887E-02
   3  12   2      457.04      481.87        5.48 o   0.6416E-03
   4  12   2      209.50      193.03        3.49 o   0.1670E-02
   5  12   2      116.48      111.56        3.01 o   0.3133E-02
   6  12   2      303.74      336.96        4.76 o   0.1018E-02
   7  12   2      406.47      427.89        5.50 o   0.7413E-03
   8  12   2      116.43       97.06        2.85 o   0.3412E-02
   9  12   2      225.18      234.12        3.85 o   0.1438E-02
  -8  13   2      378.26      404.17        6.27 o   0.8015E-03
  -7  13   2      745.69      804.82        7.09 o   0.3516E-03
  -6  13   2      120.71      131.94        3.12 o   0.2667E-02
  -5  13   2      307.99      316.79        5.10 o   0.1052E-02
  -4  13   2       51.01       57.35        2.22 o   0.5885E-02
  -3  13   2      832.60      836.33        7.09 o   0.3382E-03
  -2  13   2      261.55      248.65        3.97 o   0.1237E-02
  -1  13   2     2402.51     2363.13       13.80 o   0.8387E-04
   0  13   2      245.08      243.65        4.01 o   0.1408E-02
   1  13   2     2290.00     2216.22       12.67 o   0.9138E-04
   2  13   2      217.59      207.44        3.87 o   0.1496E-02
   3  13   2      812.26      818.63        7.21 o   0.3472E-03
   4  13   2       54.77       57.09        2.34 o   0.5745E-02
   5  13   2      350.67      358.13        5.12 o   0.9172E-03
   6  13   2       99.97      132.85        2.80 o   0.2809E-02
   7  13   2      788.27      796.10        7.25 o   0.3471E-03
   8  13   2      377.42      402.91        6.21 o   0.8043E-03
  -6  14   2      175.84      184.99        3.80 o   0.1852E-02
  -5  14   2       57.82       64.58        2.14 o   0.5655E-02
  -4  14   2      175.85      172.20        3.61 o   0.1958E-02
  -3  14   2      147.88      140.40        3.47 o   0.2504E-02
  -2  14   2      197.00      183.87        4.04 o   0.1813E-02
  -1  14   2      293.96      307.66        4.27 o   0.1133E-02
   0  14   2     1863.45     1913.70       12.33 o   0.1164E-03
   1  14   2      275.50      285.22        4.26 o   0.1224E-02
   2  14   2      216.86      208.31        4.15 o   0.1593E-02
   3  14   2      114.63      131.41        2.86 o   0.2884E-02
   4  14   2      170.90      175.12        3.70 o   0.1952E-02
   5  14   2       69.11       80.54        2.74 o   0.4530E-02
   6  14   2      199.52      211.95        4.25 o   0.1605E-02
  -3  15   2       56.04       63.98        3.44 o   0.5489E-02
  -2  15   2       89.23       99.10        2.64 o   0.3630E-02
  -1  15   2      376.23      384.16        5.06 o   0.8542E-03
   0  15   2      140.80      138.04        3.73 o   0.2327E-02
   1  15   2      393.87      416.00        5.81 o   0.7869E-03
   2  15   2      134.12      129.74        3.85 o   0.2585E-02
   3  15   2       60.74       74.68        2.91 o   0.4917E-02
   0   1   3    21941.96    21655.29       83.93 o   0.1827E-05
   1   1   3     6185.37     6270.48       29.48 o   0.1809E-04
  -1   2   3    17534.67    17934.26       65.04 o   0.2980E-05
   0   2   3    10181.58    10406.47       47.05 o   0.7620E-05
   1   2   3    17465.55    17743.16       75.72 o   0.3017E-05
   2   2   3     3487.06     3869.55       17.74 o   0.4400E-04
  -2   3   3    95108.74    89351.24      370.18 o   0.1046E-06
  -1   3   3    14654.78    14164.66       55.91 o   0.4202E-05
   0   3   3      538.87      522.48        5.32 o   0.5001E-03
   1   3   3    14851.73    14290.38       61.98 o   0.4110E-05
   2   3   3    97609.27    91067.89      349.20 o   0.1002E-06
   3   3   3    16810.25    16673.71       65.85 o   0.3088E-05
  -3   4   3       40.07        8.69        1.77 o   0.1388E-01
  -2   4   3     1109.34     1112.13        8.67 o   0.2178E-03
  -1   4   3     3633.37     4022.03       17.45 o   0.4017E-04
   0   4   3      215.31      168.40        3.59 o   0.1523E-02
   1   4   3     3486.38     3871.60       20.18 o   0.4252E-04
   2   4   3     1194.90     1184.24        9.29 o   0.2008E-03
   3   4   3       36.46       13.68        1.69 o   0.1452E-01
   4   4   3     6347.12     6729.57       24.93 o   0.1686E-04
  -4   5   3      367.23      295.25        4.69 o   0.1009E-02
  -3   5   3      690.54      585.70        5.83 o   0.5114E-03
  -2   5   3     3457.86     3620.06       15.83 o   0.4760E-04
  -1   5   3     2545.17     2647.28       14.02 o   0.7276E-04
   0   5   3       61.00       40.44        2.44 o   0.5273E-02
   1   5   3     3004.43     3078.63       16.12 o   0.5764E-04
   2   5   3     3369.91     3488.18       17.60 o   0.4997E-04
   3   5   3      587.79      550.87        6.15 o   0.5725E-03
   4   5   3      643.81      326.99        6.59 o   0.7157E-03
   5   5   3       13.46       10.45        1.70 o   0.3164E-01
  -5   6   3      509.49      475.76        4.64 o   0.6412E-03
  -4   6   3      643.42      559.03        7.28 o   0.4912E-03
  -3   6   3     2064.04     2109.22       14.21 o   0.9679E-04
  -2   6   3     8025.58     7929.28       33.37 o   0.1194E-04
  -1   6   3     1424.79     1469.96        9.45 o   0.1618E-03
   0   6   3     2759.23     2869.59       16.32 o   0.6624E-04
   1   6   3     1578.23     1555.90       11.68 o   0.1463E-03
   2   6   3     7753.09     7519.40       32.33 o   0.1293E-04
   3   6   3     2221.05     2268.86       14.43 o   0.8751E-04
   4   6   3      717.41      640.05        7.72 o   0.4251E-03
   5   6   3      532.21      516.20        4.80 o   0.5942E-03
   6   6   3      858.30      795.16        5.92 o   0.3486E-03
  -6   7   3     1036.29      980.79        6.87 o   0.2729E-03
  -5   7   3      811.13      805.45        5.75 o   0.3582E-03
  -4   7   3     1285.13     1372.08        7.10 o   0.1942E-03
  -3   7   3      369.75      340.88        3.86 o   0.9730E-03
  -2   7   3      311.18      274.42        4.78 o   0.1093E-02
  -1   7   3     7173.24     7305.20       32.75 o   0.1437E-04
   0   7   3      825.91      850.95        7.84 o   0.3391E-03
   1   7   3     7143.73     7319.02       34.90 o   0.1432E-04
   2   7   3      240.10      223.44        4.63 o   0.1391E-02
   3   7   3      391.84      381.60        4.04 o   0.8765E-03
   4   7   3     1365.29     1439.08        7.66 o   0.1811E-03
   5   7   3      947.46      958.37        6.60 o   0.2911E-03
   6   7   3     1193.47     1133.52        8.16 o   0.2272E-03
   7   7   3     2408.85     2571.88       12.51 o   0.7800E-04
  -7   8   3     1575.73     1620.85       10.25 o   0.1462E-03
  -6   8   3      955.38     1000.73        6.96 o   0.2774E-03
  -5   8   3      198.58      206.37        2.92 o   0.1604E-02
  -4   8   3     1451.04     1448.56        7.69 o   0.1761E-03
  -3   8   3     1570.62     1559.71        8.59 o   0.1522E-03
  -2   8   3     2606.62     2532.67       11.45 o   0.7406E-04
  -1   8   3     2058.62     2004.58        9.30 o   0.1109E-03
   0   8   3      161.34      155.95        2.51 o   0.2342E-02
   1   8   3     2164.62     2101.09        9.74 o   0.1035E-03
   2   8   3     2489.54     2440.40       10.72 o   0.7852E-04
   3   8   3     1772.24     1764.90        8.73 o   0.1288E-03
   4   8   3     1343.46     1320.07        7.78 o   0.1976E-03
   5   8   3      147.63      169.79        2.87 o   0.2025E-02
   6   8   3     1055.42     1084.68        7.82 o   0.2482E-03
   7   8   3     1682.09     1676.37       11.48 o   0.1373E-03
   8   8   3     2462.16     2368.60       14.50 o   0.8087E-04
  -8   9   3      184.26      136.30        3.79 o   0.2178E-02
  -7   9   3      547.91      553.18        5.95 o   0.5520E-03
  -6   9   3      545.80      545.13        5.76 o   0.5445E-03
  -5   9   3      552.37      537.79        5.39 o   0.5577E-03
  -4   9   3      488.81      487.20        4.82 o   0.6319E-03
  -3   9   3      338.71      328.49        4.06 o   0.9400E-03
  -2   9   3      863.87      871.32        6.22 o   0.3186E-03
  -1   9   3     1004.06      996.10        6.19 o   0.2767E-03
   0   9   3     3608.01     3842.91       14.55 o   0.4329E-04
   1   9   3     1088.17     1080.51        7.19 o   0.2495E-03
   2   9   3      998.19     1019.47        6.68 o   0.2638E-03
   3   9   3      330.12      313.45        3.82 o   0.9825E-03
   4   9   3      455.03      458.09        4.53 o   0.6845E-03
   5   9   3      534.25      489.20        5.58 o   0.6058E-03
   6   9   3      627.90      639.14        6.07 o   0.4574E-03
   7   9   3      553.68      558.59        6.39 o   0.5433E-03
   8   9   3      172.60      124.49        3.49 o   0.2351E-02
   9   9   3      321.81      343.33        4.81 o   0.9855E-03
  -9  10   3      211.08      202.97        3.78 o   0.1618E-02
  -8  10   3       88.72      102.47        2.90 o   0.3850E-02
  -7  10   3      897.75      926.08        7.65 o   0.2951E-03
  -6  10   3      923.73      891.85        7.27 o   0.3008E-03
  -5  10   3     1187.62     1199.91        8.53 o   0.2170E-03
  -4  10   3      124.57      113.70        2.85 o   0.2924E-02
  -3  10   3     1396.26     1374.41        9.02 o   0.1798E-03
  -2  10   3     1666.62     1627.94        9.75 o   0.1380E-03
  -1  10   3      367.08      345.05        4.31 o   0.8788E-03
   0  10   3     3532.25     3415.72       15.46 o   0.4687E-04
   1  10   3      330.43      315.79        4.07 o   0.9735E-03
   2  10   3     1841.36     1774.14       10.46 o   0.1218E-03
   3  10   3     1366.49     1361.49        8.63 o   0.1833E-03
   4  10   3       85.61       73.86        2.52 o   0.4468E-02
   5  10   3     1196.31     1182.08        8.29 o   0.2192E-03
   6  10   3      910.71      880.71        7.81 o   0.3049E-03
   7  10   3      785.16      838.37        7.38 o   0.3373E-03
   8  10   3      113.78      137.83        2.85 o   0.2865E-02
   9  10   3      183.03      193.07        3.55 o   0.1772E-02
  10  10   3      250.41      283.98        3.75 o   0.1292E-02
 -10  11   3       73.74       89.30        2.27 o   0.4245E-02
  -9  11   3       61.06       73.10        1.99 o   0.5131E-02
  -8  11   3        3.84        6.83        1.42 o   0.5701E-01
  -7  11   3      473.58      473.03        5.38 o   0.6599E-03
  -6  11   3      887.48      909.28        8.40 o   0.3018E-03
  -5  11   3     1720.04     1574.26       10.91 o   0.1419E-03
  -4  11   3     3420.31     3542.29       17.61 o   0.4682E-04
  -3  11   3      311.68      305.62        4.62 o   0.1034E-02
  -2  11   3      257.81      266.51        3.96 o   0.1318E-02
  -1  11   3       97.29      113.74        2.61 o   0.3249E-02
   0  11   3      434.24      424.38        4.90 o   0.6914E-03
   1  11   3       86.02       93.58        2.37 o   0.4007E-02
   2  11   3      304.19      311.88        4.29 o   0.1105E-02
   3  11   3      289.51      290.45        4.09 o   0.1105E-02
   4  11   3     3439.08     3549.50       17.20 o   0.4663E-04
   5  11   3     1682.43     1593.51       10.64 o   0.1419E-03
   6  11   3      935.07      967.01        7.95 o   0.2816E-03
   7  11   3      573.02      563.74        6.30 o   0.5341E-03
   8  11   3        8.31        9.28        1.51 o   0.3961E-01
   9  11   3       52.45       62.25        2.10 o   0.5916E-02
  10  11   3       79.39       93.63        2.44 o   0.4004E-02
  -9  12   3       46.97       42.66        2.12 o   0.8122E-02
  -8  12   3      189.73      158.98        3.65 o   0.1894E-02
  -7  12   3      376.35      390.33        5.08 o   0.8158E-03
  -6  12   3      111.83       99.59        2.98 o   0.3089E-02
  -5  12   3      297.05      271.97        4.16 o   0.1132E-02
  -4  12   3      332.24      346.34        4.51 o   0.9698E-03
  -3  12   3     1077.07     1057.81        9.45 o   0.2502E-03
  -2  12   3      544.11      564.82        5.93 o   0.5487E-03
  -1  12   3      699.49      677.35        7.21 o   0.4160E-03
   0  12   3       12.86        0.23        1.81 o   0.5897E-01
   1  12   3      792.15      769.22        6.90 o   0.3596E-03
   2  12   3      496.59      524.30        5.46 o   0.6023E-03
   3  12   3     1074.60     1086.26        8.70 o   0.2456E-03
   4  12   3      352.30      364.10        4.43 o   0.9137E-03
   5  12   3      274.46      258.56        4.37 o   0.1205E-02
   6  12   3      113.54      103.26        2.97 o   0.2996E-02
   7  12   3      306.39      326.54        4.64 o   0.1001E-02
   8  12   3      185.75      163.96        3.56 o   0.1892E-02
   9  12   3       38.19       35.01        1.92 o   0.9880E-02
  -8  13   3      297.76      303.62        5.14 o   0.1067E-02
  -7  13   3       16.91       20.74        1.57 o   0.1676E-01
  -6  13   3      504.26      549.24        6.09 o   0.5808E-03
  -5  13   3       75.19       76.42        2.64 o   0.4580E-02
  -4  13   3      153.25      142.77        3.04 o   0.2208E-02
  -3  13   3       50.74       44.34        2.06 o   0.7666E-02
  -2  13   3      785.72      758.99        6.94 o   0.3712E-03
  -1  13   3      140.44      137.18        3.05 o   0.2461E-02
   0  13   3     1987.19     1988.20       12.53 o   0.1076E-03
   1  13   3      135.43      129.99        2.93 o   0.2587E-02
   2  13   3      859.63      841.93        7.92 o   0.3283E-03
   3  13   3       51.69       45.31        2.21 o   0.7470E-02
   4  13   3      158.49      153.49        3.39 o   0.2074E-02
   5  13   3       75.24       63.53        2.73 o   0.5027E-02
   6  13   3      475.05      511.78        5.75 o   0.6291E-03
   7  13   3       18.43       18.94        1.58 o   0.1703E-01
   8  13   3      293.20      294.95        5.88 o   0.1088E-02
  -6  14   3      430.10      406.05        6.26 o   0.7764E-03
  -5  14   3      283.89      292.72        4.14 o   0.1150E-02
  -4  14   3      401.52      385.95        5.17 o   0.7978E-03
  -3  14   3        9.78       12.88        1.42 o   0.2764E-01
  -2  14   3       60.74       68.86        2.44 o   0.5468E-02
  -1  14   3      576.37      590.56        5.83 o   0.5045E-03
   0  14   3      134.34      117.72        3.04 o   0.2735E-02
   1  14   3      524.43      537.95        6.43 o   0.5588E-03
   2  14   3       61.55       68.28        2.42 o   0.5443E-02
   3  14   3       20.10       25.92        1.75 o   0.1353E-01
   4  14   3      419.03      397.54        6.38 o   0.7634E-03
   5  14   3      293.78      305.06        4.92 o   0.1095E-02
   6  14   3      430.33      414.61        6.27 o   0.7667E-03
  -3  15   3      403.77      399.58        9.73 o   0.7413E-03
  -2  15   3       94.00       97.90        3.23 o   0.3433E-02
  -1  15   3      525.53      557.91        6.63 o   0.5511E-03
   0  15   3      112.72      104.44        3.40 o   0.3318E-02
   1  15   3      558.41      588.36        6.81 o   0.5167E-03
   2  15   3       74.19       72.07        3.27 o   0.4524E-02
   3  15   3      407.62      392.66        6.91 o   0.7747E-03
   0   0   4    35968.18    36098.40      323.90 o   0.6319E-06
   0   1   4     1757.86     1839.33        8.85 o   0.1278E-03
   1   1   4      325.10      231.97        3.57 o   0.9622E-03
  -1   2   4     3278.86     3659.86       15.37 o   0.4811E-04
   0   2   4     4778.96     4901.11       20.55 o   0.2504E-04
   1   2   4     3120.20     3555.63       16.30 o   0.5072E-04
   2   2   4    10730.99    11234.01       43.16 o   0.7023E-05
  -2   3   4    34689.53    34475.37      126.67 o   0.8081E-06
  -1   3   4    30320.74    31718.17      114.25 o   0.9604E-06
   0   3   4     5293.65     5667.46       25.20 o   0.2266E-04
   1   3   4    30573.93    31679.69      130.92 o   0.9535E-06
   2   3   4    35049.43    34801.98      128.46 o   0.7926E-06
   3   3   4      626.07      604.55        5.60 o   0.4354E-03
  -3   4   4     1988.50     1839.95       12.51 o   0.1167E-03
  -2   4   4      124.58      110.02        2.72 o   0.2493E-02
  -1   4   4      372.10      301.16        4.17 o   0.9613E-03
   0   4   4      167.52      150.75        3.04 o   0.1850E-02
   1   4   4      355.99      297.66        4.96 o   0.9550E-03
   2   4   4      203.50      172.62        3.69 o   0.1587E-02
   3   4   4     1965.25     1858.41       11.51 o   0.1168E-03
   4   4   4     2563.60     2441.41       13.43 o   0.8328E-04
  -4   5   4     1373.14     1266.85       10.00 o   0.1946E-03
  -3   5   4     2912.39     2725.91       14.86 o   0.6736E-04
  -2   5   4     3981.91     4145.99       17.67 o   0.3745E-04
  -1   5   4      173.95      178.80        3.06 o   0.2128E-02
   0   5   4     1109.18      993.32        8.91 o   0.2330E-03
   1   5   4      216.37      228.35        3.81 o   0.1642E-02
   2   5   4     3664.79     3862.70       17.66 o   0.4211E-04
   3   5   4     2913.24     2701.96       15.07 o   0.6801E-04
   4   5   4     1334.40     1204.79       10.24 o   0.2049E-03
   5   5   4     2148.12     2083.96       13.96 o   0.1001E-03
  -5   6   4     1440.28     1514.64        8.06 o   0.1605E-03
  -4   6   4      190.08      126.96        4.11 o   0.2420E-02
  -3   6   4     3727.76     3810.28       20.83 o   0.4204E-04
  -2   6   4     1076.80      891.23        9.15 o   0.2583E-03
  -1   6   4     1542.75     1472.72       10.12 o   0.1530E-03
   0   6   4     1945.66     1707.23       11.52 o   0.1191E-03
   1   6   4     1477.12     1380.37       10.44 o   0.1646E-03
   2   6   4     1076.69      882.02        8.95 o   0.2610E-03
   3   6   4     3739.68     3952.01       20.56 o   0.4045E-04
   4   6   4      207.93      124.35        4.43 o   0.2320E-02
   5   6   4     1549.35     1599.31        8.42 o   0.1481E-03
   6   6   4     1017.76     1040.35        6.65 o   0.2712E-03
  -6   7   4      807.53      741.33        6.04 o   0.3789E-03
  -5   7   4       94.96       99.05        2.18 o   0.3676E-02
  -4   7   4      832.95      841.32        5.65 o   0.3453E-03
  -3   7   4     2811.99     2661.47       12.97 o   0.6861E-04
  -2   7   4       26.25       21.65        1.79 o   0.1373E-01
  -1   7   4     4194.81     4178.21       21.88 o   0.3471E-04
   0   7   4       69.91       62.80        2.45 o   0.5291E-02
   1   7   4     4452.71     4282.58       24.89 o   0.3256E-04
   2   7   4       14.41       11.50        1.92 o   0.2475E-01
   3   7   4     2762.99     2621.54       12.75 o   0.7013E-04
   4   7   4      845.53      839.15        5.84 o   0.3436E-03
   5   7   4      125.60      143.09        2.28 o   0.2584E-02
   6   7   4      955.91      874.17        7.22 o   0.3086E-03
   7   7   4      452.88      453.30        5.26 o   0.6993E-03
  -7   8   4      281.02      251.30        4.11 o   0.1302E-02
  -6   8   4     1164.16     1093.14        7.52 o   0.2369E-03
  -5   8   4      773.41      770.34        5.70 o   0.3759E-03
  -4   8   4     1658.73     1721.83        8.65 o   0.1395E-03
  -3   8   4      176.86      181.73        2.72 o   0.2019E-02
  -2   8   4      646.25      731.04        4.76 o   0.4490E-03
  -1   8   4     2815.99     2618.56       11.17 o   0.7035E-04
   0   8   4       15.53        0.66        1.21 o   0.3061E-01
   1   8   4     2988.84     2777.94       11.91 o   0.6443E-04
   2   8   4      917.62      965.89        5.96 o   0.3085E-03
   3   8   4      146.17      139.73        2.28 o   0.2601E-02
   4   8   4     1727.62     1768.81        9.26 o   0.1335E-03
   5   8   4      738.66      711.87        6.23 o   0.4069E-03
   6   8   4     1176.57     1130.50        8.65 o   0.2283E-03
   7   8   4      254.65      240.70        4.24 o   0.1391E-02
   8   8   4        1.79        4.25        1.67 o   0.9675E-01
  -8   9   4       62.83       61.74        2.52 o   0.5155E-02
  -7   9   4       35.90       36.13        2.09 o   0.9614E-02
  -6   9   4      968.04      944.12        7.61 o   0.2805E-03
  -5   9   4      300.38      329.70        3.94 o   0.1014E-02
  -4   9   4       23.29       13.54        1.67 o   0.1819E-01
  -3   9   4      179.47      175.35        3.11 o   0.1954E-02
  -2   9   4      152.01      182.38        2.52 o   0.2130E-02
  -1   9   4      276.89      295.49        3.24 o   0.1247E-02
   0   9   4      555.19      582.00        4.77 o   0.5757E-03
   1   9   4      226.10      249.41        3.09 o   0.1518E-02
   2   9   4      150.42      182.84        2.43 o   0.2152E-02
   3   9   4      156.42      154.97        2.64 o   0.2243E-02
   4   9   4       32.46       22.92        1.69 o   0.1266E-01
   5   9   4      358.95      388.69        4.66 o   0.8365E-03
   6   9   4     1000.19     1018.22        7.80 o   0.2610E-03
   7   9   4       55.85       50.31        2.55 o   0.6578E-02
   8   9   4       66.51       70.92        2.43 o   0.4650E-02
   9   9   4      584.29      475.13        6.80 o   0.5851E-03
  -9  10   4      262.67      262.71        4.01 o   0.1214E-02
  -8  10   4      138.70      145.44        3.20 o   0.2436E-02
  -7  10   4      649.38      640.15        6.46 o   0.4705E-03
  -6  10   4     3693.33     3776.02       18.42 o   0.4145E-04
  -5  10   4      747.22      782.61        6.76 o   0.3864E-03
  -4  10   4     2456.57     2451.13       13.79 o   0.8164E-04
  -3  10   4     2969.82     2960.77       13.88 o   0.6161E-04
  -2  10   4     1122.96     1061.73        7.83 o   0.2370E-03
  -1  10   4      201.34      178.31        3.03 o   0.1754E-02
   0  10   4      121.72      130.00        2.63 o   0.3022E-02
   1  10   4      208.02      181.71        3.35 o   0.1707E-02
   2  10   4     1160.81     1106.64        8.21 o   0.2254E-03
   3  10   4     2989.13     2985.71       13.94 o   0.6096E-04
   4  10   4     2414.10     2435.25       13.01 o   0.8293E-04
   5  10   4      710.53      733.44        6.37 o   0.4148E-03
   6  10   4     3678.00     3707.90       18.10 o   0.4236E-04
   7  10   4      583.73      569.82        6.66 o   0.5335E-03
   8  10   4      104.16       99.16        2.73 o   0.3520E-02
   9  10   4      251.68      244.84        4.20 o   0.1297E-02
  10  10   4       52.27       53.87        2.03 o   0.6604E-02
 -10  11   4       36.28       48.34        1.87 o   0.8325E-02
  -9  11   4       27.68       39.38        1.61 o   0.1019E-01
  -8  11   4      316.07      324.53        4.69 o   0.9863E-03
  -7  11   4       14.89       20.53        1.79 o   0.1773E-01
  -6  11   4      442.43      431.53        5.36 o   0.7444E-03
  -5  11   4      404.42      422.00        5.07 o   0.7300E-03
  -4  11   4      264.30      255.21        4.05 o   0.1278E-02
  -3  11   4     1470.23     1479.41       10.20 o   0.1611E-03
  -2  11   4      957.35      931.10        7.75 o   0.2950E-03
  -1  11   4      171.18      154.58        3.10 o   0.2004E-02
   0  11   4      105.93       95.73        2.58 o   0.3499E-02
   1  11   4      155.64      144.09        3.06 o   0.2188E-02
   2  11   4      949.07      953.26        7.53 o   0.2903E-03
   3  11   4     1279.75     1322.91        8.90 o   0.1894E-03
   4  11   4      279.00      264.85        4.13 o   0.1210E-02
   5  11   4      425.01      424.29        5.03 o   0.7147E-03
   6  11   4      510.24      480.37        5.81 o   0.6488E-03
   7  11   4       11.75       18.85        1.73 o   0.1970E-01
   8  11   4      282.10      288.38        4.33 o   0.1121E-02
   9  11   4       26.56       39.23        1.86 o   0.1033E-01
  10  11   4       31.37       48.73        1.71 o   0.8679E-02
  -9  12   4       11.51        6.74        1.50 o   0.3942E-01
  -8  12   4       79.55       90.48        2.69 o   0.3948E-02
  -7  12   4      452.70      446.45        5.35 o   0.7046E-03
  -6  12   4        3.39        0.67        1.59 o   0.1395E+00
  -5  12   4      132.24      120.28        2.91 o   0.2526E-02
  -4  12   4      224.18      214.53        4.00 o   0.1522E-02
  -3  12   4     1263.50     1276.69       10.05 o   0.1980E-03
  -2  12   4      162.48      151.97        3.37 o   0.2171E-02
  -1  12   4      660.12      623.17        6.58 o   0.4633E-03
   0  12   4     1202.03     1216.82        8.95 o   0.2141E-03
   1  12   4      617.99      614.80        5.74 o   0.4815E-03
   2  12   4      151.87      138.60        3.34 o   0.2365E-02
   3  12   4     1290.87     1328.57        9.59 o   0.1902E-03
   4  12   4      193.42      193.70        3.36 o   0.1726E-02
   5  12   4      111.91       94.95        3.01 o   0.3103E-02
   6  12   4        5.32        0.87        1.60 o   0.9798E-01
   7  12   4      403.44      433.88        5.00 o   0.7536E-03
   8  12   4       70.64       99.14        2.27 o   0.3850E-02
   9  12   4       11.63        8.40        1.44 o   0.3474E-01
  -8  13   4      436.42      396.66        6.25 o   0.7697E-03
  -7  13   4      390.47      352.72        5.46 o   0.8449E-03
  -6  13   4      306.14      354.67        4.58 o   0.9657E-03
  -5  13   4      852.82      849.28        8.15 o   0.3294E-03
  -4  13   4      125.92      141.28        2.79 o   0.2727E-02
  -3  13   4      206.74      179.53        3.56 o   0.1753E-02
  -2  13   4      194.50      203.21        3.65 o   0.1746E-02
  -1  13   4       68.80       62.93        2.51 o   0.5259E-02
   0  13   4      222.92      241.62        3.94 o   0.1537E-02
   1  13   4       77.59       62.40        2.49 o   0.5034E-02
   2  13   4      190.28      203.54        3.71 o   0.1759E-02
   3  13   4      204.76      194.14        3.64 o   0.1671E-02
   4  13   4      117.44      123.37        2.94 o   0.3066E-02
   5  13   4      803.27      814.63        7.53 o   0.3501E-03
   6  13   4      284.76      340.45        4.35 o   0.1020E-02
   7  13   4      311.80      328.07        4.59 o   0.9707E-03
   8  13   4      385.85      357.01        7.36 o   0.8542E-03
  -6  14   4       55.02       44.32        2.61 o   0.7245E-02
  -5  14   4      159.93      176.22        3.38 o   0.1927E-02
  -4  14   4      178.65      171.72        3.43 o   0.1951E-02
  -3  14   4       86.30       94.05        2.56 o   0.3540E-02
  -2  14   4      118.72      131.94        3.11 o   0.2687E-02
  -1  14   4      112.58      113.77        2.70 o   0.2841E-02
   0  14   4       73.80       75.62        2.29 o   0.4696E-02
   1  14   4      114.33      106.53        3.15 o   0.2927E-02
   2  14   4      115.36      133.76        3.06 o   0.2685E-02
   3  14   4      101.71      102.43        3.07 o   0.3141E-02
   4  14   4      216.53      198.96        4.13 o   0.1636E-02
   5  14   4      170.98      189.86        3.65 o   0.1784E-02
   6  14   4       56.92       47.34        2.49 o   0.6906E-02
  -3  15   4      236.18      264.88        9.02 o   0.1209E-02
  -2  15   4       16.73       15.01        2.03 o   0.2414E-01
  -1  15   4       51.86       53.65        2.68 o   0.6311E-02
   0  15   4      277.53      245.43        4.82 o   0.1210E-02
   1  15   4       75.96       79.48        2.53 o   0.4333E-02
   2  15   4       23.54       17.81        2.06 o   0.1909E-01
   3  15   4      192.16      227.58        5.12 o   0.1543E-02
   0   1   5     2181.52     2424.23       11.56 o   0.9115E-04
   1   1   5    21683.45    21930.47       96.15 o   0.1793E-05
  -1   2   5    14601.21    15249.11       60.64 o   0.3888E-05
   0   2   5      186.02      240.23        2.44 o   0.1923E-02
   1   2   5    14821.31    15401.64       63.28 o   0.3804E-05
   2   2   5     2100.24     1964.36       11.01 o   0.9324E-04
  -2   3   5    40917.69    39883.77      135.55 o   0.5779E-06
  -1   3   5    17110.50    16692.10       66.72 o   0.2973E-05
   0   3   5      986.54     1259.23        7.23 o   0.2345E-03
   1   3   5    16348.34    15947.75       66.65 o   0.3231E-05
   2   3   5    40624.67    39572.43      141.50 o   0.5861E-06
   3   3   5     1439.65     1695.11        9.08 o   0.1532E-03
  -3   4   5      322.02      286.51        3.67 o   0.1067E-02
  -2   4   5    11192.43    11004.42       40.31 o   0.7081E-05
  -1   4   5     4384.71     4550.94       19.07 o   0.3358E-04
   0   4   5      236.19      193.46        3.46 o   0.1259E-02
   1   4   5     4157.27     4283.87       20.79 o   0.3687E-04
   2   4   5    10751.47    10482.59       42.54 o   0.7676E-05
   3   4   5      298.24      260.77        4.17 o   0.1164E-02
   4   4   5       64.07       57.57        2.05 o   0.6992E-02
  -4   5   5     7209.42     6925.07       30.77 o   0.1521E-04
  -3   5   5     4338.62     4348.15       18.81 o   0.3515E-04
  -2   5   5     6103.91     6299.71       23.55 o   0.1816E-04
  -1   5   5     2443.35     2422.07       12.48 o   0.7887E-04
   0   5   5      834.65      770.24        6.87 o   0.3183E-03
   1   5   5     2425.08     2412.22       15.21 o   0.7898E-04
   2   5   5     6447.84     6629.89       26.80 o   0.1659E-04
   3   5   5     4267.84     4236.68       19.34 o   0.3640E-04
   4   5   5     7214.30     7013.40       31.08 o   0.1498E-04
   5   5   5     3868.40     3596.15       21.95 o   0.4410E-04
  -5   6   5      500.47      479.31        4.47 o   0.6412E-03
  -4   6   5     3529.69     3561.97       18.15 o   0.4643E-04
  -3   6   5     3593.38     3453.05       19.85 o   0.4699E-04
  -2   6   5     2726.11     2736.73       16.65 o   0.7033E-04
  -1   6   5      454.40      528.38        5.30 o   0.6752E-03
   0   6   5     2604.63     2628.40       15.23 o   0.7098E-04
   1   6   5      609.80      685.61        6.38 o   0.4872E-03
   2   6   5     2672.57     2712.57       15.28 o   0.7182E-04
   3   6   5     3466.58     3315.07       19.72 o   0.4988E-04
   4   6   5     3158.22     3228.51       16.33 o   0.5438E-04
   5   6   5      589.46      522.08        4.70 o   0.5636E-03
   6   6   5       41.22       46.02        1.62 o   0.7324E-02
  -6   7   5     1053.55     1045.49        7.05 o   0.2552E-03
  -5   7   5     1342.92     1368.86        8.00 o   0.1810E-03
  -4   7   5     1067.66     1046.41        6.61 o   0.2527E-03
  -3   7   5      775.08      869.51        6.01 o   0.3488E-03
  -2   7   5     1112.17     1080.65        7.87 o   0.2467E-03
  -1   7   5      276.85      295.49        4.81 o   0.1125E-02
   0   7   5      979.70     1041.34       10.58 o   0.2870E-03
   1   7   5      241.80      284.42        4.88 o   0.1205E-02
   2   7   5     1113.12     1066.89        8.24 o   0.2483E-03
   3   7   5      843.89      941.11        6.05 o   0.3165E-03
   4   7   5     1213.31     1194.75        7.08 o   0.2139E-03
   5   7   5     1270.00     1283.64        7.39 o   0.1964E-03
   6   7   5     1027.36     1049.93        7.61 o   0.2566E-03
   7   7   5      540.15      627.92        5.59 o   0.5353E-03
  -7   8   5     1280.08     1303.66        9.38 o   0.1914E-03
  -6   8   5     2071.76     2205.16       10.80 o   0.9848E-04
  -5   8   5      802.08      764.14        5.98 o   0.3656E-03
  -4   8   5     1984.52     1973.63       10.08 o   0.1114E-03
  -3   8   5      621.32      583.45        4.99 o   0.5106E-03
  -2   8   5      319.56      375.01        3.32 o   0.9287E-03
  -1   8   5     2286.81     2209.04        9.98 o   0.9160E-04
   0   8   5     9056.04     8688.62       26.77 o   0.1043E-04
   1   8   5     2081.66     1977.31        9.38 o   0.1061E-03
   2   8   5      290.55      326.99        3.22 o   0.1061E-02
   3   8   5      552.95      518.82        4.54 o   0.5858E-03
   4   8   5     1979.14     1994.85       10.19 o   0.1104E-03
   5   8   5      679.16      658.22        5.67 o   0.4394E-03
   6   8   5     2198.36     2316.10       12.44 o   0.9091E-04
   7   8   5     1297.77     1335.15        9.13 o   0.1865E-03
   8   8   5      160.06      147.95        3.17 o   0.2125E-02
  -8   9   5       11.30       12.79        1.73 o   0.2588E-01
  -7   9   5      114.34      137.21        2.75 o   0.2875E-02
  -6   9   5      799.71      755.02        7.12 o   0.3782E-03
  -5   9   5      218.61      216.04        3.60 o   0.1482E-02
  -4   9   5      462.97      458.24        5.24 o   0.6686E-03
  -3   9   5     2794.60     2870.53       13.97 o   0.6422E-04
  -2   9   5     1370.88     1287.86        7.76 o   0.1883E-03
  -1   9   5      873.99      913.58        6.00 o   0.3089E-03
   0   9   5     1427.67     1438.89        8.23 o   0.1755E-03
   1   9   5      835.77      844.32        5.82 o   0.3353E-03
   2   9   5     1233.48     1135.50        7.56 o   0.2193E-03
   3   9   5     2806.91     2899.36       12.35 o   0.6359E-04
   4   9   5      464.16      440.57        4.83 o   0.6901E-03
   5   9   5      252.90      245.13        3.82 o   0.1294E-02
   6   9   5      796.63      769.85        7.13 o   0.3728E-03
   7   9   5      171.04      211.26        3.61 o   0.1812E-02
   8   9   5       10.87       10.92        1.79 o   0.2873E-01
   9   9   5      532.85      630.14        6.13 o   0.5378E-03
  -9  10   5      196.17      191.69        3.61 o   0.1717E-02
  -8  10   5      870.56      842.13        7.79 o   0.3163E-03
  -7  10   5      175.30      163.04        3.43 o   0.1929E-02
  -6  10   5      252.56      236.39        4.33 o   0.1323E-02
  -5  10   5      402.73      409.91        4.79 o   0.7860E-03
  -4  10   5     1074.11     1086.89        8.36 o   0.2461E-03
  -3  10   5     1256.32     1257.11        8.82 o   0.2013E-03
  -2  10   5      414.78      431.78        4.49 o   0.7224E-03
  -1  10   5     2633.40     2606.53       11.62 o   0.7366E-04
   0  10   5     2862.89     2861.65       13.15 o   0.6273E-04
   1  10   5     2521.49     2559.93       12.42 o   0.7640E-04
   2  10   5      443.40      461.08        4.90 o   0.6696E-03
   3  10   5     1217.55     1222.65        8.37 o   0.2094E-03
   4  10   5     1161.73     1211.23        8.03 o   0.2175E-03
   5  10   5      302.47      323.57        4.32 o   0.1043E-02
   6  10   5      252.86      234.74        3.97 o   0.1332E-02
   7  10   5      153.71      135.83        3.54 o   0.2279E-02
   8  10   5      848.37      807.78        7.43 o   0.3298E-03
   9  10   5      211.32      213.30        3.99 o   0.1549E-02
  10  10   5        5.16        0.03        1.44 o   0.1126E+00
 -10  11   5      591.56      552.25        6.97 o   0.5222E-03
  -9  11   5       93.48      100.24        2.59 o   0.3220E-02
  -8  11   5      352.56      388.42        5.31 o   0.8571E-03
  -7  11   5      109.86      122.52        3.05 o   0.3026E-02
  -6  11   5      510.75      525.74        5.72 o   0.5766E-03
  -5  11   5      791.56      850.77        7.16 o   0.3416E-03
  -4  11   5     1863.46     1805.21       11.27 o   0.1188E-03
  -3  11   5      327.24      282.50        4.60 o   0.1094E-02
  -2  11   5       13.14        8.92        1.62 o   0.3351E-01
  -1  11   5     1515.99     1494.67        9.27 o   0.1617E-03
   0  11   5       96.61      108.13        2.44 o   0.3335E-02
   1  11   5     1439.31     1437.15        9.15 o   0.1712E-03
   2  11   5       15.73       18.52        1.64 o   0.1955E-01
   3  11   5      264.55      246.30        4.03 o   0.1310E-02
   4  11   5     1992.80     1888.01       12.60 o   0.1103E-03
   5  11   5      746.82      795.46        6.72 o   0.3695E-03
   6  11   5      595.62      596.07        6.46 o   0.4924E-03
   7  11   5       93.83      111.91        2.92 o   0.3403E-02
   8  11   5      363.21      398.04        4.96 o   0.8352E-03
   9  11   5      122.67       99.97        3.08 o   0.2944E-02
  10  11   5      580.78      542.14        6.32 o   0.5362E-03
  -9  12   5       51.83       62.79        2.25 o   0.6122E-02
  -8  12   5       12.16       10.13        1.45 o   0.3274E-01
  -7  12   5      318.31      311.61        4.55 o   0.1011E-02
  -6  12   5      950.38      944.28        8.14 o   0.2865E-03
  -5  12   5       45.59       49.01        2.04 o   0.8138E-02
  -4  12   5       38.95       51.75        2.17 o   0.7012E-02
  -3  12   5     1199.12     1162.69        9.72 o   0.2229E-03
  -2  12   5      501.35      509.54        5.49 o   0.6143E-03
  -1  12   5     1585.35     1625.43       10.54 o   0.1467E-03
   0  12   5      506.65      515.26        5.39 o   0.6170E-03
   1  12   5     1694.34     1716.57       10.69 o   0.1355E-03
   2  12   5      493.06      503.58        5.51 o   0.6243E-03
   3  12   5     1194.03     1173.08        9.37 o   0.2219E-03
   4  12   5       52.77       66.87        2.08 o   0.5375E-02
   5  12   5       46.41       50.88        2.31 o   0.7623E-02
   6  12   5      973.64      962.36        8.40 o   0.2795E-03
   7  12   5      318.01      312.51        4.57 o   0.1011E-02
   8  12   5       12.73       12.18        1.48 o   0.3096E-01
   9  12   5       54.07       74.58        2.11 o   0.5380E-02
  -8  13   5      365.43      353.41        6.02 o   0.8582E-03
  -7  13   5      338.67      308.10        5.50 o   0.1014E-02
  -6  13   5      785.54      796.33        7.34 o   0.3693E-03
  -5  13   5      261.65      255.43        4.26 o   0.1240E-02
  -4  13   5      428.89      435.13        4.78 o   0.6936E-03
  -3  13   5        2.19        2.12        1.47 o   0.1161E+00
  -2  13   5       98.56       82.96        2.88 o   0.3967E-02
  -1  13   5      890.46      897.85        8.31 o   0.3131E-03
   0  13   5       36.54       28.49        2.04 o   0.1139E-01
   1  13   5      909.45      907.54        7.91 o   0.3085E-03
   2  13   5       81.49       67.65        2.69 o   0.4871E-02
   3  13   5        0.28        1.68        1.47 o   0.2073E+00
   4  13   5      380.88      391.14        5.07 o   0.7801E-03
   5  13   5      262.98      252.51        4.21 o   0.1248E-02
   6  13   5      823.75      852.19        7.13 o   0.3433E-03
   7  13   5      346.35      302.10        5.04 o   0.1022E-02
   8  13   5      382.87      372.01        8.10 o   0.7945E-03
  -6  14   5      168.13      166.48        4.85 o   0.1921E-02
  -5  14   5       94.50      100.58        2.43 o   0.3219E-02
  -4  14   5      194.49      192.33        3.84 o   0.1756E-02
  -3  14   5      274.44      285.61        4.17 o   0.1112E-02
  -2  14   5      246.19      215.50        4.17 o   0.1488E-02
  -1  14   5      247.67      248.76        3.96 o   0.1306E-02
   0  14   5       69.47       73.68        2.39 o   0.5194E-02
   1  14   5      195.82      204.18        4.05 o   0.1623E-02
   2  14   5      251.93      225.05        4.24 o   0.1432E-02
   3  14   5      269.49      274.64        4.40 o   0.1148E-02
   4  14   5      197.40      188.32        3.93 o   0.1767E-02
   5  14   5      109.17      100.26        2.98 o   0.3007E-02
   6  14   5      169.85      155.74        4.08 o   0.2025E-02
  -3  15   5       47.15       48.82        4.60 o   0.6713E-02
  -2  15   5      661.35      668.83       10.10 o   0.4337E-03
  -1  15   5      152.83      156.50        4.03 o   0.2170E-02
   0  15   5      459.43      487.10        6.62 o   0.6248E-03
   1  15   5      145.01      158.08        3.66 o   0.2199E-02
   2  15   5      694.58      710.05        8.74 o   0.4110E-03
   3  15   5       53.09       54.42        3.83 o   0.6279E-02
   0   1   6     2987.01     3776.91       16.73 o   0.5863E-04
   1   1   6     1198.55     1224.01        9.00 o   0.1942E-03
  -1   2   6     5450.33     6190.29       26.54 o   0.2361E-04
   0   2   6     4866.90     5503.19       21.90 o   0.2478E-04
   1   2   6     4886.19     5479.29       24.86 o   0.2889E-04
   2   2   6      112.58       45.88        2.34 o   0.5425E-02
  -2   3   6     5323.51     5890.86       23.04 o   0.2300E-04
  -1   3   6     5373.83     5462.80       24.23 o   0.2351E-04
   0   3   6    18145.71    17329.95       71.11 o   0.2717E-05
   1   3   6     4973.69     5080.30       24.91 o   0.2647E-04
   2   3   6     5766.29     6370.80       24.40 o   0.2012E-04
   3   3   6    15015.70    14710.02       54.21 o   0.4048E-05
  -3   4   6     8779.95     8436.79       31.24 o   0.1055E-04
  -2   4   6     2604.69     2682.38       13.03 o   0.6910E-04
  -1   4   6     5453.71     5330.07       22.15 o   0.2391E-04
   0   4   6     7774.05     7690.73       32.10 o   0.1251E-04
   1   4   6     5633.01     5356.99       25.26 o   0.2328E-04
   2   4   6     2864.53     2866.49       14.60 o   0.6173E-04
   3   4   6     8428.41     8006.15       34.62 o   0.1144E-04
   4   4   6     5425.04     5496.90       22.65 o   0.2332E-04
  -4   5   6     1064.45      953.91        8.46 o   0.2727E-03
  -3   5   6     5044.23     5098.89       22.30 o   0.2622E-04
  -2   5   6     1108.78     1031.93        7.96 o   0.2439E-03
  -1   5   6      753.82      686.02        5.91 o   0.4153E-03
   0   5   6       22.95        0.69        1.39 o   0.2018E-01
   1   5   6      605.55      561.90        6.67 o   0.5257E-03
   2   5   6     1159.45     1067.87        8.43 o   0.2315E-03
   3   5   6     5322.10     5307.75       23.50 o   0.2440E-04
   4   5   6     1215.33     1105.67        9.42 o   0.2278E-03
   5   5   6     6030.35     5548.64       25.63 o   0.2147E-04
  -5   6   6     3577.08     3349.21       14.42 o   0.4869E-04
  -4   6   6     6801.68     6779.89       25.40 o   0.1621E-04
  -3   6   6      888.50      877.70        8.42 o   0.3161E-03
  -2   6   6      269.82      261.00        4.83 o   0.1216E-02
  -1   6   6     4200.78     3959.09       21.48 o   0.3859E-04
   0   6   6     1253.66     1473.23       10.20 o   0.1805E-03
   1   6   6     4091.83     3858.29       20.40 o   0.4031E-04
   2   6   6      259.94      270.63        4.14 o   0.1209E-02
   3   6   6      884.47      864.81        8.72 o   0.3199E-03
   4   6   6     7202.33     7288.32       27.84 o   0.1443E-04
   5   6   6     3347.23     3233.91       14.19 o   0.5220E-04
   6   6   6      186.28      171.05        2.87 o   0.1830E-02
  -6   7   6      149.60      111.30        2.77 o   0.2684E-02
  -5   7   6     1253.18     1042.60        7.73 o   0.2286E-03
  -4   7   6     2121.60     2148.50        9.85 o   0.9753E-04
  -3   7   6      176.36      224.03        2.85 o   0.1655E-02
  -2   7   6     1158.88     1110.12        7.75 o   0.2347E-03
  -1   7   6      295.00      276.19        4.24 o   0.1238E-02
   0   7   6     3346.88     2909.44       21.43 o   0.5463E-04
   1   7   6      259.74      249.68        4.27 o   0.1385E-02
   2   7   6     1146.34     1115.90        7.86 o   0.2349E-03
   3   7   6      239.61      276.14        3.17 o   0.1286E-02
   4   7   6     2129.52     2189.56        9.87 o   0.9574E-04
   5   7   6     1135.80      977.20        7.13 o   0.2519E-03
   6   7   6      138.55      101.44        2.85 o   0.2931E-02
   7   7   6      142.61      158.88        3.10 o   0.2476E-02
  -7   8   6     1385.09     1382.78        9.57 o   0.1780E-03
  -6   8   6     1411.01     1447.33        9.11 o   0.1721E-03
  -5   8   6     1721.49     1770.23        9.44 o   0.1313E-03
  -4   8   6      586.16      554.84        5.07 o   0.5341E-03
  -3   8   6     1306.06     1299.73        7.31 o   0.1924E-03
  -2   8   6      799.78      757.40        5.45 o   0.3627E-03
  -1   8   6     1644.66     1628.91        8.33 o   0.1428E-03
   0   8   6      101.94       92.34        1.99 o   0.3550E-02
   1   8   6     1561.72     1576.25        7.90 o   0.1508E-03
   2   8   6      819.11      776.49        5.54 o   0.3522E-03
   3   8   6     1481.92     1479.44        8.04 o   0.1624E-03
   4   8   6      537.21      509.40        4.53 o   0.5924E-03
   5   8   6     1644.62     1743.08        9.04 o   0.1361E-03
   6   8   6     1399.92     1480.06        9.39 o   0.1691E-03
   7   8   6     1364.79     1334.17        9.45 o   0.1843E-03
   8   8   6       73.96       59.32        2.38 o   0.4564E-02
  -8   9   6      461.25      417.09        5.74 o   0.7152E-03
  -7   9   6      142.49      165.74        3.14 o   0.2294E-02
  -6   9   6      225.01      200.17        3.58 o   0.1610E-02
  -5   9   6     1396.69     1408.06        9.20 o   0.1772E-03
  -4   9   6     2097.11     2149.00       12.39 o   0.9817E-04
  -3   9   6      227.81      237.47        3.53 o   0.1470E-02
  -2   9   6      119.77      116.01        2.40 o   0.3021E-02
  -1   9   6     2731.83     2566.73       11.72 o   0.7280E-04
   0   9   6        6.34        3.20        1.23 o   0.1222E+00
   1   9   6     2454.71     2311.52       11.25 o   0.8486E-04
   2   9   6      121.48       92.60        2.48 o   0.3407E-02
   3   9   6      202.19      214.61        2.98 o   0.1631E-02
   4   9   6     2024.83     2076.87       11.40 o   0.1033E-03
   5   9   6     1303.25     1305.10        8.75 o   0.1948E-03
   6   9   6      211.06      210.19        3.74 o   0.1590E-02
   7   9   6      138.60      160.62        3.18 o   0.2361E-02
   8   9   6      410.29      395.55        4.95 o   0.7838E-03
   9   9   6      156.89      170.72        3.32 o   0.1976E-02
  -9  10   6      164.87      192.62        3.29 o   0.1833E-02
  -8  10   6      135.59      170.01        3.30 o   0.2218E-02
  -7  10   6      118.41      127.87        2.91 o   0.2779E-02
  -6  10   6      382.50      411.90        4.93 o   0.8473E-03
  -5  10   6       77.15       60.84        2.60 o   0.4966E-02
  -4  10   6      193.14      195.43        3.60 o   0.1832E-02
  -3  10   6      699.22      654.68        6.45 o   0.4369E-03
  -2  10   6      107.58       97.62        2.45 o   0.3382E-02
  -1  10   6     3206.92     3172.70       13.48 o   0.5589E-04
   0  10   6     1874.85     2018.60       10.23 o   0.1127E-03
   1  10   6     3307.16     3293.00       14.61 o   0.5295E-04
   2  10   6      102.31       83.98        2.56 o   0.3790E-02
   3  10   6      730.16      723.03        6.35 o   0.3985E-03
   4  10   6      260.38      260.37        4.08 o   0.1338E-02
   5  10   6       61.39       57.05        2.32 o   0.5629E-02
   6  10   6      358.87      384.92        4.69 o   0.9158E-03
   7  10   6      114.20      125.83        3.12 o   0.2837E-02
   8  10   6      157.55      189.04        3.30 o   0.1966E-02
   9  10   6      194.98      212.30        3.94 o   0.1605E-02
  10  10   6       82.90       74.97        2.62 o   0.4543E-02
 -10  11   6       47.93       43.61        2.22 o   0.7831E-02
  -9  11   6      649.15      641.95        7.12 o   0.4521E-03
  -8  11   6      130.02      136.02        3.40 o   0.2568E-02
  -7  11   6       58.78       48.24        2.42 o   0.6450E-02
  -6  11   6      379.62      407.93        4.93 o   0.7846E-03
  -5  11   6      375.39      395.32        4.85 o   0.8054E-03
  -4  11   6     3895.88     3877.86       18.46 o   0.4057E-04
  -3  11   6      157.16      164.95        3.18 o   0.2090E-02
  -2  11   6      292.15      270.28        4.14 o   0.1175E-02
  -1  11   6      359.76      420.11        4.17 o   0.8134E-03
   0  11   6      708.35      715.78        5.90 o   0.4108E-03
   1  11   6      378.67      424.61        4.58 o   0.7910E-03
   2  11   6      245.16      229.95        3.83 o   0.1406E-02
   3  11   6      218.05      205.87        3.60 o   0.1574E-02
   4  11   6     3847.28     3872.22       20.13 o   0.4079E-04
   5  11   6      346.70      382.97        4.66 o   0.8545E-03
   6  11   6      427.70      436.21        5.32 o   0.7139E-03
   7  11   6       59.83       53.19        2.55 o   0.6161E-02
   8  11   6      119.95      115.16        2.94 o   0.2995E-02
   9  11   6      714.58      697.09        7.47 o   0.4068E-03
  10  11   6       40.48       41.68        2.05 o   0.8622E-02
  -9  12   6      352.44      325.74        5.10 o   0.9420E-03
  -8  12   6        8.01       12.48        1.41 o   0.3384E-01
  -7  12   6       40.91       37.90        1.96 o   0.8414E-02
  -6  12   6      969.69      955.32        8.17 o   0.2787E-03
  -5  12   6      297.83      301.45        4.16 o   0.1075E-02
  -4  12   6      107.84      118.59        2.92 o   0.2805E-02
  -3  12   6     1176.04     1213.92        8.99 o   0.2119E-03
  -2  12   6      930.16      953.38        7.87 o   0.2971E-03
  -1  12   6      763.25      774.71        7.07 o   0.3757E-03
   0  12   6      145.94      167.97        2.99 o   0.2271E-02
   1  12   6      785.71      804.99        6.84 o   0.3610E-03
   2  12   6      942.01      993.81        8.20 o   0.2853E-03
   3  12   6     1208.46     1242.75        8.91 o   0.2053E-03
   4  12   6      114.91      123.04        2.84 o   0.2678E-02
   5  12   6      254.85      263.30        4.20 o   0.1251E-02
   6  12   6     1038.03     1061.32        8.74 o   0.2473E-03
   7  12   6       47.36       44.58        2.18 o   0.7202E-02
   8  12   6       14.49       16.24        1.49 o   0.2400E-01
   9  12   6      385.69      351.77        5.91 o   0.8560E-03
  -7  13   6      380.62      400.12        5.50 o   0.7945E-03
  -6  13   6      626.75      583.28        6.93 o   0.4888E-03
  -5  13   6       53.33       54.59        2.28 o   0.7129E-02
  -4  13   6       58.69       54.07        2.03 o   0.6281E-02
  -3  13   6       63.54       72.12        2.31 o   0.5317E-02
  -2  13   6     2701.46     2630.99       16.47 o   0.7060E-04
  -1  13   6     1749.21     1708.54       12.41 o   0.1326E-03
   0  13   6       29.62       14.32        1.97 o   0.1353E-01
   1  13   6     1562.88     1601.17       10.76 o   0.1485E-03
   2  13   6     2858.91     2786.94       15.64 o   0.6502E-04
   3  13   6       51.07       66.88        2.02 o   0.6056E-02
   4  13   6       51.32       52.57        2.25 o   0.6672E-02
   5  13   6       58.87       71.92        2.11 o   0.5699E-02
   6  13   6      644.90      598.59        6.78 o   0.4747E-03
   7  13   6      408.45      408.07        5.30 o   0.7662E-03
  -6  14   6      626.40      657.04       15.01 o   0.4193E-03
  -5  14   6       56.32       58.89        2.09 o   0.6026E-02
  -4  14   6      212.44      205.06        3.91 o   0.1650E-02
  -3  14   6      367.35      373.26        5.04 o   0.8309E-03
  -2  14   6     1303.98     1353.87        9.00 o   0.1861E-03
  -1  14   6      231.75      234.78        3.94 o   0.1377E-02
   0  14   6      214.69      233.14        3.95 o   0.1461E-02
   1  14   6      191.51      202.78        3.98 o   0.1638E-02
   2  14   6     1323.59     1365.70        9.17 o   0.1834E-03
   3  14   6      319.15      322.79        5.08 o   0.9688E-03
   4  14   6      223.32      206.84        4.12 o   0.1607E-02
   5  14   6       52.30       50.92        2.27 o   0.6795E-02
   6  14   6      682.93      700.62       15.86 o   0.3845E-03
  -2  15   6       92.37       90.32        3.75 o   0.3730E-02
  -1  15   6       69.55       81.95        2.67 o   0.4468E-02
   0  15   6       17.92       24.95        1.81 o   0.1712E-01
   1  15   6       80.80       93.18        3.30 o   0.3854E-02
   2  15   6      113.49       97.04        3.70 o   0.3320E-02
   0   1   7     4653.00     4713.86       23.62 o   0.3013E-04
   1   1   7    10849.60    11227.46       51.43 o   0.6726E-05
  -1   2   7      902.80      998.05        7.61 o   0.3027E-03
   0   2   7     7170.62     7721.79       31.82 o   0.1324E-04
   1   2   7      959.10     1057.01        7.91 o   0.2815E-03
   2   2   7       19.74        6.65        1.26 o   0.4589E-01
  -2   3   7     2461.41     2477.51       13.31 o   0.8250E-04
  -1   3   7     1589.83     1649.76        9.92 o   0.1349E-03
   0   3   7      364.10      282.42        4.36 o   0.9576E-03
   1   3   7     1454.08     1502.23       10.66 o   0.1518E-03
   2   3   7     2587.77     2544.02       12.86 o   0.7842E-04
   3   3   7    18107.14    17508.73       63.17 o   0.2902E-05
  -3   4   7     1301.24     1258.43        8.40 o   0.1967E-03
  -2   4   7       75.70       70.72        2.12 o   0.5447E-02
  -1   4   7     2435.50     2700.51       12.76 o   0.7665E-04
   0   4   7       92.26       47.49        2.33 o   0.9074E-02
   1   4   7     2356.38     2610.85       12.88 o   0.8052E-04
   2   4   7      122.36      129.96        2.28 o   0.3023E-02
   3   4   7     1326.95     1250.20        8.85 o   0.1960E-03
   4   4   7       45.93       20.26        1.78 o   0.9648E-02
  -4   5   7    12106.63    12058.67       44.35 o   0.6003E-05
  -3   5   7      577.93      601.32        6.12 o   0.4970E-03
  -2   5   7     1947.40     1858.44       11.43 o   0.1197E-03
  -1   5   7     1872.74     1648.91       10.75 o   0.1298E-03
   0   5   7      556.99      422.37        5.61 o   0.7165E-03
   1   5   7     1795.86     1566.07       12.06 o   0.1372E-03
   2   5   7     2202.91     2145.51       13.08 o   0.9852E-04
   3   5   7      639.58      620.79        6.14 o   0.4675E-03
   4   5   7    12495.35    12414.21       44.15 o   0.5687E-05
   5   5   7    16207.39    15592.71       51.10 o   0.3678E-05
  -5   6   7     1322.05     1339.26        7.59 o   0.1925E-03
  -4   6   7     5782.08     5369.24       20.99 o   0.2329E-04
  -3   6   7     5547.55     5468.80       25.90 o   0.2358E-04
  -2   6   7      109.87       77.88        3.26 o   0.3856E-02
  -1   6   7     2012.61     1962.91       13.71 o   0.1095E-03
   0   6   7      112.89      139.09        3.02 o   0.3158E-02
   1   6   7     1927.42     1900.80       13.45 o   0.1153E-03
   2   6   7       94.34       74.26        2.82 o   0.4235E-02
   3   6   7     5457.85     5463.81       26.12 o   0.2381E-04
   4   6   7     5808.49     5547.96       20.28 o   0.2243E-04
   5   6   7     1230.77     1278.35        7.53 o   0.2065E-03
   6   6   7       16.24       31.23        1.29 o   0.1491E-01
  -6   7   7      509.69      587.40        4.98 o   0.5538E-03
  -5   7   7      972.05     1044.89        6.75 o   0.2742E-03
  -4   7   7     1900.55     1868.90        9.49 o   0.1173E-03
  -3   7   7     1856.75     1685.75        9.45 o   0.1274E-03
  -2   7   7     3223.16     3193.10       14.19 o   0.5404E-04
  -1   7   7      518.36      450.46        5.25 o   0.6428E-03
   0   7   7      264.64      220.07        3.68 o   0.1521E-02
   1   7   7      519.85      477.27        5.12 o   0.6172E-03
   2   7   7     2996.01     3000.81       13.02 o   0.5969E-04
   3   7   7     1793.04     1636.10        8.60 o   0.1333E-03
   4   7   7     1999.75     1947.55        9.25 o   0.1103E-03
   5   7   7      870.59      914.02        6.33 o   0.3211E-03
   6   7   7      540.76      611.14        5.57 o   0.5255E-03
   7   7   7     2820.50     2798.90       14.45 o   0.6597E-04
  -7   8   7     1576.07     1661.46       10.77 o   0.1474E-03
  -6   8   7     3461.79     3578.34       15.61 o   0.4662E-04
  -5   8   7      304.37      272.63        3.86 o   0.1064E-02
  -4   8   7      374.30      450.90        4.07 o   0.7857E-03
  -3   8   7       64.35       53.79        1.84 o   0.5813E-02
  -2   8   7      622.00      739.69        4.89 o   0.4344E-03
  -1   8   7      106.55      108.88        2.12 o   0.3352E-02
   0   8   7     1361.38     1280.33        7.28 o   0.1920E-03
   1   8   7       96.10      117.05        1.95 o   0.3305E-02
   2   8   7      625.80      713.24        5.04 o   0.4451E-03
   3   8   7       44.94       33.52        1.63 o   0.9447E-02
   4   8   7      407.95      472.66        4.14 o   0.7340E-03
   5   8   7      288.01      245.74        3.62 o   0.1168E-02
   6   8   7     3382.45     3534.63       16.15 o   0.4775E-04
   7   8   7     1678.30     1715.36       10.84 o   0.1393E-03
   8   8   7       79.67       53.68        2.54 o   0.5348E-02
  -8   9   7      125.11      122.02        3.03 o   0.2606E-02
  -7   9   7      490.25      470.93        5.80 o   0.6395E-03
  -6   9   7      239.24      194.74        3.60 o   0.1482E-02
  -5   9   7      283.38      290.08        4.18 o   0.1187E-02
  -4   9   7      246.21      252.77        3.72 o   0.1398E-02
  -3   9   7     5974.30     6090.63       22.24 o   0.1931E-04
  -2   9   7      121.62      131.67        2.51 o   0.2800E-02
  -1   9   7     1353.39     1362.05        7.91 o   0.1891E-03
   0   9   7     1564.88     1457.32        8.43 o   0.1588E-03
   1   9   7     1252.22     1323.78        7.45 o   0.2008E-03
   2   9   7       80.77       89.96        2.20 o   0.4282E-02
   3   9   7     5865.83     5964.66       20.99 o   0.1999E-04
   4   9   7      228.89      239.90        3.55 o   0.1486E-02
   5   9   7      266.57      268.67        3.90 o   0.1290E-02
   6   9   7      250.95      187.15        3.93 o   0.1489E-02
   7   9   7      385.16      377.39        4.75 o   0.8295E-03
   8   9   7      129.51      130.64        2.86 o   0.2458E-02
   9   9   7      745.64      758.28        7.04 o   0.3693E-03
  -9  10   7       90.87       90.46        2.76 o   0.3947E-02
  -8  10   7      661.00      645.75        6.91 o   0.4527E-03
  -7  10   7      143.81      183.30        3.30 o   0.2060E-02
  -6  10   7       56.33       66.29        2.44 o   0.5328E-02
  -5  10   7     1755.65     1827.01       11.15 o   0.1255E-03
  -4  10   7      186.94      184.14        3.46 o   0.1875E-02
  -3  10   7      720.02      710.82        6.30 o   0.4117E-03
  -2  10   7      837.41      759.07        6.39 o   0.3550E-03
  -1  10   7      925.93      934.83        6.75 o   0.2878E-03
   0  10   7     1142.94     1305.98        8.00 o   0.2146E-03
   1  10   7     1065.43     1041.83        7.43 o   0.2481E-03
   2  10   7      798.84      740.73        6.45 o   0.3689E-03
   3  10   7      739.59      749.96        6.20 o   0.3900E-03
   4  10   7      212.65      209.64        3.65 o   0.1604E-02
   5  10   7     1750.20     1826.95       11.41 o   0.1256E-03
   6  10   7       54.90       71.29        2.42 o   0.5105E-02
   7  10   7      138.68      165.01        3.37 o   0.2239E-02
   8  10   7      758.56      743.17        7.31 o   0.3837E-03
   9  10   7      105.68      107.76        3.15 o   0.3318E-02
  10  10   7      147.26      133.33        3.57 o   0.2344E-02
 -10  11   7       36.72       40.41        2.02 o   0.8990E-02
  -9  11   7      240.05      264.55        4.67 o   0.1271E-02
  -8  11   7      190.50      216.45        3.80 o   0.1644E-02
  -7  11   7       13.99       12.48        1.68 o   0.2623E-01
  -6  11   7      216.41      212.53        3.81 o   0.1532E-02
  -5  11   7      118.42      115.72        2.71 o   0.2914E-02
  -4  11   7      430.06      469.23        5.14 o   0.7010E-03
  -3  11   7      147.65      155.17        3.16 o   0.2381E-02
  -2  11   7      484.50      513.00        4.85 o   0.6239E-03
  -1  11   7     1173.95     1144.53        8.02 o   0.2192E-03
   0  11   7      758.77      764.93        5.91 o   0.3890E-03
   1  11   7     1210.76     1143.63        8.90 o   0.2151E-03
   2  11   7      530.70      545.61        5.58 o   0.5727E-03
   3  11   7      147.39      139.87        3.07 o   0.2553E-02
   4  11   7      336.08      379.69        4.91 o   0.8988E-03
   5  11   7      133.77      124.01        3.12 o   0.2681E-02
   6  11   7      201.57      198.50        3.69 o   0.1652E-02
   7  11   7       21.79       18.78        1.93 o   0.1756E-01
   8  11   7      198.94      222.74        3.60 o   0.1597E-02
   9  11   7      222.15      243.84        4.23 o   0.1390E-02
  10  11   7       36.14       41.20        2.19 o   0.8768E-02
  -9  12   7      999.55      885.63       10.28 o   0.2935E-03
  -8  12   7       23.79       25.69        1.58 o   0.1376E-01
  -7  12   7      511.04      486.39        5.57 o   0.6202E-03
  -6  12   7      455.55      466.55        5.33 o   0.6674E-03
  -5  12   7      352.90      357.60        4.79 o   0.8997E-03
  -4  12   7      123.41      123.72        2.89 o   0.2686E-02
  -3  12   7      778.62      808.40        7.05 o   0.3595E-03
  -2  12   7      636.41      660.71        6.21 o   0.4586E-03
  -1  12   7      833.06      842.89        6.82 o   0.3341E-03
   0  12   7      453.42      450.14        5.23 o   0.6466E-03
   1  12   7      772.99      790.56        6.73 o   0.3623E-03
   2  12   7      636.90      691.31        6.82 o   0.4421E-03
   3  12   7      864.24      904.52        7.32 o   0.3143E-03
   4  12   7      114.99      115.64        3.01 o   0.2880E-02
   5  12   7      319.45      318.00        4.42 o   0.1020E-02
   6  12   7      491.37      506.96        5.71 o   0.6075E-03
   7  12   7      449.95      430.53        5.56 o   0.7112E-03
   8  12   7       29.34       29.15        1.65 o   0.1180E-01
   9  12   7     1042.60      944.71       11.15 o   0.2726E-03
  -7  13   7      128.70      117.16        3.09 o   0.2900E-02
  -6  13   7      328.54      305.82        4.70 o   0.1027E-02
  -5  13   7       60.60       47.34        2.33 o   0.6140E-02
  -4  13   7      536.36      544.14        5.58 o   0.5672E-03
  -3  13   7       25.36       28.76        1.88 o   0.1477E-01
  -2  13   7      528.89      496.86        6.13 o   0.5946E-03
  -1  13   7     2324.70     2295.54       14.87 o   0.8938E-04
   0  13   7      116.10      115.65        3.01 o   0.2893E-02
   1  13   7     2411.09     2376.93       14.62 o   0.8498E-04
   2  13   7      466.64      445.65        5.25 o   0.6790E-03
   3  13   7       12.49       13.02        1.61 o   0.3325E-01
   4  13   7      529.77      523.24        6.09 o   0.5847E-03
   5  13   7       48.83       48.14        2.05 o   0.6520E-02
   6  13   7      386.63      357.04        5.27 o   0.8628E-03
   7  13   7      125.38      116.11        3.10 o   0.2945E-02
  -5  14   7      369.93      390.63        5.24 o   0.8211E-03
  -4  14   7      774.75      780.45        7.39 o   0.3674E-03
  -3  14   7      412.03      408.66        5.21 o   0.7885E-03
  -2  14   7      123.98      117.55        3.38 o   0.2732E-02
  -1  14   7       53.50       61.67        2.30 o   0.6197E-02
   0  14   7        9.76        5.77        1.64 o   0.3318E-01
   1  14   7       57.17       67.88        2.46 o   0.5651E-02
   2  14   7      134.96      126.17        3.31 o   0.2526E-02
   3  14   7      416.25      421.32        5.52 o   0.7656E-03
   4  14   7      746.55      721.11        7.36 o   0.3975E-03
   5  14   7      374.57      388.15        5.54 o   0.8154E-03
  -2  15   7       46.31       36.78        4.53 o   0.7303E-02
  -1  15   7      165.39      173.43        4.40 o   0.1864E-02
   0  15   7       11.05        5.96        1.69 o   0.3775E-01
   1  15   7      125.18      129.69        3.91 o   0.2498E-02
   2  15   7       36.59       33.66        2.90 o   0.9067E-02
   0   0   8    72214.12    63671.17      649.74 o   0.1810E-06
   0   1   8     9806.99    10345.59       40.20 o   0.8066E-05
   1   1   8     3084.04     3866.48       17.22 o   0.5658E-04
  -1   2   8      418.15      410.66        5.28 o   0.6728E-03
   0   2   8     2492.62     2217.71       13.54 o   0.7012E-04
   1   2   8      379.43      378.37        5.22 o   0.7362E-03
   2   2   8     7796.34     7030.78       34.27 o   0.1274E-04
  -2   3   8     4243.36     4233.35       18.34 o   0.3653E-04
  -1   3   8     5335.90     5256.01       24.97 o   0.2325E-04
   0   3   8      250.75      250.12        3.69 o   0.1867E-02
   1   3   8     5169.00     5145.85       24.86 o   0.2428E-04
   2   3   8     4231.81     4218.08       18.80 o   0.3668E-04
   3   3   8       59.24       15.17        1.85 o   0.7304E-02
  -3   4   8    14297.21    13824.51       49.84 o   0.4346E-05
  -2   4   8     1124.58     1272.36        8.08 o   0.2093E-03
  -1   4   8     3267.61     3134.41       15.47 o   0.5719E-04
   0   4   8      664.02      772.31        6.58 o   0.4650E-03
   1   4   8     3064.98     2934.02       15.82 o   0.6325E-04
   2   4   8     1022.34     1148.89        6.76 o   0.2360E-03
   3   4   8    15057.72    14323.84       50.09 o   0.4033E-05
   4   4   8      145.49      123.63        2.91 o   0.2629E-02
  -4   5   8     1829.77     1504.81       11.92 o   0.1348E-03
  -3   5   8     5929.86     5437.31       25.94 o   0.2199E-04
  -2   5   8     2811.74     2542.92       14.42 o   0.6871E-04
  -1   5   8     4815.59     4729.60       20.37 o   0.2984E-04
   0   5   8       20.20        9.75        1.41 o   0.2990E-01
   1   5   8     4935.35     4822.36       22.45 o   0.2881E-04
   2   5   8     2660.97     2405.62       14.52 o   0.7442E-04
   3   5   8     5535.83     5065.72       24.42 o   0.2469E-04
   4   5   8     1746.46     1450.29       10.44 o   0.1428E-03
   5   5   8     6494.75     6518.72       22.45 o   0.1746E-04
  -5   6   8     4402.00     4409.70       16.41 o   0.3286E-04
  -4   6   8      386.43      389.70        4.05 o   0.8320E-03
  -3   6   8     4636.94     4239.52       19.30 o   0.3175E-04
  -2   6   8     2383.34     2281.89       15.39 o   0.8511E-04
  -1   6   8      679.01      657.48        7.40 o   0.4394E-03
   0   6   8     1882.84     1710.90       12.38 o   0.1278E-03
   1   6   8      624.62      604.69        7.31 o   0.4835E-03
   2   6   8     2447.89     2345.62       15.82 o   0.8187E-04
   3   6   8     4909.86     4505.10       21.03 o   0.2885E-04
   4   6   8      327.13      369.27        3.43 o   0.9228E-03
   5   6   8     4279.05     4399.78       16.60 o   0.3351E-04
   6   6   8      588.08      623.48        4.99 o   0.4920E-03
  -6   7   8     2946.30     3087.57       13.56 o   0.6032E-04
  -5   7   8     1142.92     1000.81        7.39 o   0.2494E-03
  -4   7   8      395.30      348.37        4.10 o   0.8537E-03
  -3   7   8     4907.11     4961.02       17.93 o   0.2818E-04
  -2   7   8      757.34      712.56        5.74 o   0.4109E-03
  -1   7   8     2283.62     2272.45       11.56 o   0.9090E-04
   0   7   8     1133.75     1055.70        7.60 o   0.2461E-03
   1   7   8     2635.05     2624.45       11.77 o   0.7382E-04
   2   7   8      851.85      792.33        5.87 o   0.3600E-03
   3   7   8     4747.83     4830.10       15.89 o   0.2960E-04
   4   7   8      397.94      352.51        3.81 o   0.8450E-03
   5   7   8     1252.31     1073.74        7.82 o   0.2261E-03
   6   7   8     2763.32     2831.56       13.32 o   0.6783E-04
   7   7   8       57.04       63.29        2.15 o   0.5955E-02
  -7   8   8      318.49      287.67        4.93 o   0.1052E-02
  -6   8   8       11.07        5.39        1.68 o   0.5383E-01
  -5   8   8     1223.07     1183.82        8.38 o   0.2051E-03
  -4   8   8      817.58      795.09        6.32 o   0.3478E-03
  -3   8   8      395.03      389.10        4.14 o   0.8195E-03
  -2   8   8     1600.88     1541.54        9.02 o   0.1517E-03
  -1   8   8      788.59      753.69        5.62 o   0.3672E-03
   0   8   8     2615.58     2655.30       10.60 o   0.7198E-04
   1   8   8      724.16      698.91        5.34 o   0.4032E-03
   2   8   8     1942.15     1842.57        9.50 o   0.1183E-03
   3   8   8      433.48      403.80        4.46 o   0.7681E-03
   4   8   8      756.54      771.74        5.75 o   0.3681E-03
   5   8   8     1329.73     1263.41        8.08 o   0.1875E-03
   6   8   8       12.33        6.33        1.75 o   0.4043E-01
   7   8   8      304.50      289.93        4.39 o   0.1069E-02
   8   8   8      192.67      164.73        3.53 o   0.2027E-02
  -8   9   8      722.77      756.33        6.92 o   0.3965E-03
  -7   9   8     1127.68     1058.03        8.65 o   0.2425E-03
  -6   9   8     2155.07     2128.20       11.88 o   0.9773E-04
  -5   9   8     1727.55     1706.88       10.65 o   0.1360E-03
  -4   9   8      844.05      911.74        6.88 o   0.3272E-03
  -3   9   8     1131.21     1181.84        7.50 o   0.2216E-03
  -2   9   8      149.42      164.48        2.78 o   0.2215E-02
  -1   9   8     1448.83     1490.59        8.40 o   0.1667E-03
   0   9   8     1246.53     1093.62        7.75 o   0.2302E-03
   1   9   8     1542.88     1576.90        8.76 o   0.1540E-03
   2   9   8      120.88      135.24        2.52 o   0.2710E-02
   3   9   8     1158.40     1187.74        7.82 o   0.2181E-03
   4   9   8      863.42      930.65        6.61 o   0.3194E-03
   5   9   8     1756.38     1756.76       10.29 o   0.1316E-03
   6   9   8     1906.25     1940.29       11.72 o   0.1130E-03
   7   9   8     1119.89     1079.13        8.37 o   0.2396E-03
   8   9   8      674.36      708.30        5.82 o   0.4317E-03
   9   9   8       42.62       49.42        2.16 o   0.6694E-02
  -9  10   8      610.34      565.15        6.66 o   0.5116E-03
  -8  10   8      545.27      537.63        6.09 o   0.5682E-03
  -7  10   8      343.61      324.37        5.04 o   0.9804E-03
  -6  10   8     1052.75     1075.87        9.27 o   0.2500E-03
  -5  10   8      405.45      424.94        5.00 o   0.7431E-03
  -4  10   8      414.04      446.34        4.90 o   0.7379E-03
  -3  10   8       95.57       89.04        2.41 o   0.4088E-02
  -2  10   8      844.36      788.02        6.34 o   0.3554E-03
  -1  10   8       81.01       72.94        2.29 o   0.4504E-02
   0  10   8     2005.40     1990.63       11.18 o   0.1126E-03
   1  10   8       83.96       73.70        2.38 o   0.4423E-02
   2  10   8      876.49      849.61        6.92 o   0.3291E-03
   3  10   8      104.60      103.40        2.55 o   0.3611E-02
   4  10   8      505.23      531.71        5.50 o   0.5977E-03
   5  10   8      487.83      524.25        5.78 o   0.5899E-03
   6  10   8     1050.47     1063.58        8.90 o   0.2531E-03
   7  10   8      309.76      286.38        4.91 o   0.1112E-02
   8  10   8      594.79      594.35        6.37 o   0.5079E-03
   9  10   8      600.95      539.68        6.97 o   0.5316E-03
  10  10   8       98.35      122.04        2.83 o   0.3050E-02
 -10  11   8      174.42      176.06        3.76 o   0.1960E-02
  -9  11   8      296.71      291.88        4.74 o   0.1095E-02
  -8  11   8      396.30      396.56        5.19 o   0.8220E-03
  -7  11   8      427.49      388.58        5.15 o   0.7517E-03
  -6  11   8      113.62      123.36        2.88 o   0.2888E-02
  -5  11   8      642.76      672.90        5.97 o   0.4425E-03
  -4  11   8     1639.83     1572.21       10.89 o   0.1471E-03
  -3  11   8      567.78      590.76        5.59 o   0.5240E-03
  -2  11   8      714.57      709.95        6.07 o   0.4035E-03
  -1  11   8      496.13      477.28        5.18 o   0.6303E-03
   0  11   8       65.24       56.39        2.12 o   0.5568E-02
   1  11   8      583.53      554.70        5.97 o   0.5261E-03
   2  11   8      785.24      760.83        6.86 o   0.3668E-03
   3  11   8      438.18      491.21        5.01 o   0.6670E-03
   4  11   8     1546.68     1525.43       11.13 o   0.1547E-03
   5  11   8      665.93      672.77        6.99 o   0.4343E-03
   6  11   8      109.63      112.98        2.85 o   0.3135E-02
   7  11   8      438.30      397.71        5.91 o   0.7280E-03
   8  11   8      384.69      398.74        4.74 o   0.8308E-03
   9  11   8      272.17      266.35        4.66 o   0.1202E-02
  10  11   8      170.02      167.87        3.91 o   0.2039E-02
  -9  12   8      259.97      218.32        5.47 o   0.1365E-02
  -8  12   8        6.71        2.88        1.25 o   0.6731E-01
  -7  12   8       16.63       10.57        1.55 o   0.2323E-01
  -6  12   8      266.12      284.05        3.99 o   0.1155E-02
  -5  12   8       15.40        8.89        1.65 o   0.2662E-01
  -4  12   8       10.54       10.98        1.57 o   0.3459E-01
  -3  12   8      649.88      609.27        6.39 o   0.4713E-03
  -2  12   8     2081.09     2012.98       12.39 o   0.1032E-03
  -1  12   8       32.15       29.48        1.78 o   0.1151E-01
   0  12   8      488.84      438.10        5.22 o   0.6677E-03
   1  12   8       65.32       62.68        2.33 o   0.5458E-02
   2  12   8     2008.76     1962.84       12.22 o   0.1074E-03
   3  12   8      700.13      665.92        6.85 o   0.4270E-03
   4  12   8       11.11        9.05        1.62 o   0.3773E-01
   5  12   8        2.93        1.91        1.56 o   0.8972E-01
   6  12   8      280.82      286.20        4.50 o   0.1122E-02
   7  12   8       20.46        9.48        1.74 o   0.2228E-01
   8  12   8        8.45        2.45        1.33 o   0.5987E-01
   9  12   8      247.43      217.16        5.78 o   0.1388E-02
  -7  13   8      506.41      471.64        5.93 o   0.6429E-03
  -6  13   8       63.96       65.42        2.28 o   0.5039E-02
  -5  13   8      169.68      146.92        3.43 o   0.2095E-02
  -4  13   8      326.20      335.66        4.54 o   0.9577E-03
  -3  13   8      399.63      394.06        5.21 o   0.7776E-03
  -2  13   8      618.25      624.87        6.32 o   0.4658E-03
  -1  13   8      113.95       86.76        2.96 o   0.3357E-02
   0  13   8     2695.56     2807.92       14.23 o   0.6614E-04
   1  13   8      129.56      104.28        2.89 o   0.2864E-02
   2  13   8      586.14      611.88        5.69 o   0.4846E-03
   3  13   8      403.09      401.37        4.90 o   0.7678E-03
   4  13   8      350.75      363.02        4.88 o   0.8777E-03
   5  13   8      156.85      137.15        3.27 o   0.2265E-02
   6  13   8       56.64       61.69        2.37 o   0.5418E-02
   7  13   8      471.82      436.63        6.48 o   0.6955E-03
  -5  14   8       14.03       13.09        1.58 o   0.2601E-01
  -4  14   8      984.20      992.97        8.27 o   0.2742E-03
  -3  14   8      247.24      250.89        4.25 o   0.1352E-02
  -2  14   8       58.03       49.70        2.49 o   0.6559E-02
  -1  14   8      406.90      433.71        5.57 o   0.7369E-03
   0  14   8       68.10       75.15        2.68 o   0.5021E-02
   1  14   8      400.65      412.14        5.81 o   0.7682E-03
   2  14   8       52.79       52.08        2.19 o   0.6632E-02
   3  14   8      245.12      253.15        3.88 o   0.1353E-02
   4  14   8     1068.72     1064.23        8.07 o   0.2500E-03
   5  14   8       13.25       12.23        1.68 o   0.2736E-01
  -1  15   8      730.29      735.70       13.57 o   0.3698E-03
   0  15   8      402.33      397.32        6.81 o   0.7769E-03
   1  15   8      765.74      753.41       10.77 o   0.3657E-03
   0   1   9     7174.53     7343.04       29.76 o   0.1416E-04
   1   1   9     3758.71     3997.82       19.42 o   0.4141E-04
  -1   2   9     3767.80     3986.90       18.84 o   0.3869E-04
   0   2   9     4037.62     4381.01       20.93 o   0.3148E-04
   1   2   9     3814.96     3993.58       21.78 o   0.3824E-04
   2   2   9     3248.62     3547.38       18.92 o   0.5125E-04
  -2   3   9     2515.93     2659.82       13.46 o   0.7623E-04
  -1   3   9     1420.44     1310.41        9.65 o   0.1685E-03
   0   3   9      218.46      176.29        3.31 o   0.1622E-02
   1   3   9     1618.55     1429.39       10.41 o   0.1476E-03
   2   3   9     2365.37     2490.90       12.39 o   0.8374E-04
   3   3   9      284.42      243.30        3.65 o   0.1502E-02
  -3   4   9     1084.00     1047.72        8.03 o   0.2608E-03
  -2   4   9     1780.58     1769.94       10.61 o   0.1335E-03
  -1   4   9     1179.13     1172.04        7.97 o   0.2309E-03
   0   4   9     1644.70     1736.07       12.07 o   0.1358E-03
   1   4   9     1052.60     1040.12        8.08 o   0.2678E-03
   2   4   9     2028.15     2033.99       11.39 o   0.1102E-03
   3   4   9     1211.37     1178.18        8.45 o   0.2256E-03
   4   4   9     3982.11     3999.01       17.96 o   0.4153E-04
  -4   5   9     4565.89     4612.40       20.15 o   0.3174E-04
  -3   5   9      405.12      333.31        4.87 o   0.8286E-03
  -2   5   9     4237.20     3874.83       19.39 o   0.3891E-04
  -1   5   9     1295.52     1188.66        8.91 o   0.2116E-03
   0   5   9      594.15      704.11        6.38 o   0.4422E-03
   1   5   9     1088.39      984.95        8.73 o   0.2664E-03
   2   5   9     4487.69     4092.59       21.16 o   0.3559E-04
   3   5   9      417.67      337.29        5.23 o   0.8096E-03
   4   5   9     4413.91     4458.24       18.45 o   0.3358E-04
   5   5   9    12965.06    13238.01       37.10 o   0.5303E-05
  -5   6   9     2834.06     2743.54       12.16 o   0.6624E-04
  -4   6   9     1843.61     1857.18        9.29 o   0.1199E-03
  -3   6   9     2405.21     2193.81       11.49 o   0.9303E-04
  -2   6   9      554.92      526.22        6.56 o   0.5566E-03
  -1   6   9     4774.14     4620.58       23.65 o   0.2954E-04
   0   6   9       69.06       93.79        2.38 o   0.4404E-02
   1   6   9     5240.24     5007.94       25.64 o   0.2574E-04
   2   6   9      489.27      488.88        6.29 o   0.6196E-03
   3   6   9     2036.58     1907.05        9.95 o   0.1152E-03
   4   6   9     1653.04     1636.65        8.35 o   0.1414E-03
   5   6   9     2779.68     2680.44       12.34 o   0.6839E-04
   6   6   9     1689.72     1660.61        9.44 o   0.1342E-03
  -6   7   9     1073.52     1058.33        7.76 o   0.2494E-03
  -5   7   9     4231.14     3994.67       16.95 o   0.3688E-04
  -4   7   9      557.30      583.35        5.03 o   0.5294E-03
  -3   7   9      571.98      547.59        4.97 o   0.5607E-03
  -2   7   9      194.15      165.16        2.80 o   0.1938E-02
  -1   7   9     1280.11     1132.08        7.95 o   0.2200E-03
   0   7   9     1182.01     1150.98        7.89 o   0.2174E-03
   1   7   9     1249.01     1091.72        7.03 o   0.2293E-03
   2   7   9      167.13      139.54        2.51 o   0.2339E-02
   3   7   9      522.12      520.28        4.24 o   0.6070E-03
   4   7   9      568.79      602.89        4.70 o   0.5142E-03
   5   7   9     3972.35     3849.39       16.68 o   0.3967E-04
   6   7   9     1160.66     1120.65        8.04 o   0.2294E-03
   7   7   9       75.87       89.25        2.41 o   0.4350E-02
  -7   8   9      931.82      933.34        8.33 o   0.2916E-03
  -6   8   9     1572.86     1636.24       10.03 o   0.1488E-03
  -5   8   9      379.68      404.22        4.73 o   0.7752E-03
  -4   8   9       39.37       23.14        1.81 o   0.9797E-02
  -3   8   9     2082.47     2052.11       10.70 o   0.1017E-03
  -2   8   9     1785.43     1717.83        9.57 o   0.1301E-03
  -1   8   9      461.64      464.56        4.54 o   0.7102E-03
   0   8   9     1007.03      932.53        6.62 o   0.2689E-03
   1   8   9      480.21      501.18        4.46 o   0.6636E-03
   2   8   9     1830.24     1796.67        9.25 o   0.1238E-03
   3   8   9     1992.88     1927.49       10.19 o   0.1098E-03
   4   8   9       64.15       35.10        2.01 o   0.6584E-02
   5   8   9      376.62      398.10        4.21 o   0.7889E-03
   6   8   9     1372.84     1415.77        9.31 o   0.1801E-03
   7   8   9      888.93      895.96        7.37 o   0.3087E-03
   8   8   9      103.48       90.53        2.86 o   0.3501E-02
  -8   9   9      362.91      396.10        5.16 o   0.8139E-03
  -7   9   9      488.90      497.65        5.51 o   0.6376E-03
  -6   9   9     1079.29     1081.00        8.33 o   0.2438E-03
  -5   9   9      641.65      625.76        6.09 o   0.4659E-03
  -4   9   9      726.80      838.82        6.27 o   0.3649E-03
  -3   9   9     2323.18     2384.23       11.68 o   0.8615E-04
  -2   9   9     3477.76     3673.73       15.72 o   0.4699E-04
  -1   9   9      374.19      334.72        4.35 o   0.8735E-03
   0   9   9       13.10        8.55        1.47 o   0.2131E-01
   1   9   9      338.44      310.42        4.04 o   0.9577E-03
   2   9   9     3565.82     3691.66       15.21 o   0.4615E-04
   3   9   9     2301.42     2369.15       11.84 o   0.8698E-04
   4   9   9      840.59      931.86        6.80 o   0.3152E-03
   5   9   9      676.61      702.11        6.32 o   0.4164E-03
   6   9   9      966.18      947.35        8.33 o   0.2842E-03
   7   9   9      556.83      576.66        6.01 o   0.5409E-03
   8   9   9      414.04      439.58        4.96 o   0.7195E-03
   9   9   9       55.67       57.15        2.44 o   0.6477E-02
  -9  10   9       54.58       49.35        2.41 o   0.6904E-02
  -8  10   9      258.00      250.69        4.17 o   0.1296E-02
  -7  10   9      396.34      382.13        5.38 o   0.8207E-03
  -6  10   9      992.76      965.82        8.45 o   0.2753E-03
  -5  10   9       42.03       44.15        2.05 o   0.8153E-02
  -4  10   9      418.00      404.49        4.74 o   0.7483E-03
  -3  10   9      671.01      616.73        5.81 o   0.4393E-03
  -2  10   9     2265.55     2261.46       11.95 o   0.9232E-04
  -1  10   9      243.12      242.77        3.72 o   0.1355E-02
   0  10   9     2202.96     2257.18       11.89 o   0.9572E-04
   1  10   9      247.31      253.58        3.75 o   0.1327E-02
   2  10   9     2199.02     2266.35       11.76 o   0.9337E-04
   3  10   9      591.83      546.94        5.42 o   0.5049E-03
   4  10   9      320.21      294.58        4.43 o   0.1035E-02
   5  10   9       60.01       56.54        2.50 o   0.6058E-02
   6  10   9      954.89      930.99        8.46 o   0.2882E-03
   7  10   9      420.51      416.46        5.68 o   0.7522E-03
   8  10   9      223.18      202.62        4.04 o   0.1576E-02
   9  10   9       76.07       65.30        2.84 o   0.5096E-02
  10  10   9      303.75      297.64        4.98 o   0.1073E-02
 -10  11   9      341.24      315.54        5.12 o   0.9952E-03
  -9  11   9      331.12      328.75        4.91 o   0.9558E-03
  -8  11   9      833.50      748.02        7.44 o   0.3610E-03
  -7  11   9      454.33      460.78        5.15 o   0.6722E-03
  -6  11   9       75.09       74.42        2.54 o   0.4714E-02
  -5  11   9     1062.03     1026.97        8.03 o   0.2577E-03
  -4  11   9       25.94       28.75        1.72 o   0.1288E-01
  -3  11   9       15.79       13.64        1.62 o   0.2655E-01
  -2  11   9      507.42      498.48        5.31 o   0.6057E-03
  -1  11   9     1666.72     1649.67        9.97 o   0.1382E-03
   0  11   9      283.33      323.23        3.88 o   0.1138E-02
   1  11   9     1743.29     1741.01       10.66 o   0.1290E-03
   2  11   9      529.76      508.86        5.67 o   0.5852E-03
   3  11   9       15.99       17.75        1.66 o   0.2227E-01
   4  11   9       41.27       42.42        2.26 o   0.8460E-02
   5  11   9     1122.16     1103.60        9.28 o   0.2355E-03
   6  11   9       73.72       71.22        2.67 o   0.4873E-02
   7  11   9      450.18      444.56        5.75 o   0.6895E-03
   8  11   9      784.42      735.70        7.26 o   0.3754E-03
   9  11   9      358.22      354.72        5.55 o   0.8757E-03
  10  11   9      341.96      308.18        5.81 o   0.1003E-02
  -8  12   9      216.39      240.40        3.70 o   0.1372E-02
  -7  12   9      243.62      248.09        3.80 o   0.1346E-02
  -6  12   9      390.46      375.21        5.01 o   0.8201E-03
  -5  12   9      180.75      181.38        3.52 o   0.1871E-02
  -4  12   9       68.81       83.72        2.30 o   0.4479E-02
  -3  12   9     2531.58     2590.58       14.32 o   0.7702E-04
  -2  12   9      221.12      235.73        3.46 o   0.1470E-02
  -1  12   9      869.60      881.52        7.12 o   0.3195E-03
   0  12   9      435.26      469.22        5.05 o   0.7131E-03
   1  12   9      881.16      911.11        7.59 o   0.3081E-03
   2  12   9      177.60      187.13        3.57 o   0.1848E-02
   3  12   9     2379.83     2442.17       15.00 o   0.8382E-04
   4  12   9       68.75       81.96        2.45 o   0.4563E-02
   5  12   9      206.11      212.03        3.58 o   0.1602E-02
   6  12   9      395.76      372.20        5.39 o   0.8184E-03
   7  12   9      267.69      295.92        3.81 o   0.1146E-02
   8  12   9      219.18      241.59        4.09 o   0.1357E-02
  -7  13   9      160.97      133.40        3.79 o   0.2468E-02
  -6  13   9      421.10      408.69        5.15 o   0.7714E-03
  -5  13   9      659.94      672.96        6.69 o   0.4402E-03
  -4  13   9      944.68      999.13        9.01 o   0.2723E-03
  -3  13   9       65.18       63.08        2.39 o   0.5565E-02
  -2  13   9      479.40      500.75        5.90 o   0.6132E-03
  -1  13   9      457.90      433.87        5.62 o   0.7159E-03
   0  13   9      258.00      244.85        3.93 o   0.1429E-02
   1  13   9      431.92      393.59        5.11 o   0.7895E-03
   2  13   9      533.28      548.40        5.67 o   0.5527E-03
   3  13   9       68.43       73.57        2.36 o   0.4926E-02
   4  13   9      974.47     1017.45        8.46 o   0.2657E-03
   5  13   9      651.93      635.96        6.46 o   0.4623E-03
   6  13   9      353.56      355.57        4.74 o   0.9145E-03
   7  13   9      156.44      128.26        4.35 o   0.2526E-02
  -5  14   9      109.59      104.58        4.42 o   0.3032E-02
  -4  14   9      872.36      858.32        8.55 o   0.3265E-03
  -3  14   9        2.08        0.98        1.29 o   0.1638E+00
  -2  14   9      314.89      289.63        4.83 o   0.1037E-02
  -1  14   9        3.87        0.64        1.47 o   0.1185E+00
   0  14   9       32.93       47.04        2.03 o   0.8725E-02
   1  14   9        5.47        0.97        1.63 o   0.8996E-01
   2  14   9      282.10      275.41        4.56 o   0.1119E-02
   3  14   9        6.93        6.19        1.25 o   0.4788E-01
   4  14   9      874.34      884.70        7.25 o   0.3204E-03
   5  14   9      105.32      114.30        3.55 o   0.2978E-02
   0   1  10      660.96      824.36        5.81 o   0.4196E-03
   1   1  10      709.72      707.47        6.98 o   0.4447E-03
  -1   2  10     1693.72     1700.15       10.24 o   0.1372E-03
   0   2  10      651.19      563.66        6.03 o   0.4875E-03
   1   2  10     1722.04     1691.84       12.02 o   0.1341E-03
   2   2  10     1942.76     2002.39       12.90 o   0.1015E-03
  -2   3  10     1035.72      919.04        7.95 o   0.2885E-03
  -1   3  10     5087.61     5104.79       23.71 o   0.2601E-04
   0   3  10     3060.52     3374.35       15.72 o   0.5740E-04
   1   3  10     5109.98     5087.61       23.85 o   0.2610E-04
   2   3  10     1066.82     1008.87        7.83 o   0.2672E-03
   3   3  10     2084.66     2270.16       11.50 o   0.1044E-03
  -3   4  10      210.43      196.92        3.58 o   0.1577E-02
  -2   4  10     4755.67     4642.04       21.46 o   0.2890E-04
  -1   4  10     3370.69     3130.33       16.85 o   0.5156E-04
   0   4  10       45.49       57.57        2.05 o   0.5496E-02
   1   4  10     3474.56     3154.11       18.82 o   0.5022E-04
   2   4  10     5042.90     4840.89       22.56 o   0.2674E-04
   3   4  10      236.00      208.02        3.64 o   0.1490E-02
   4   4  10      226.61      122.71        3.75 o   0.1768E-02
  -4   5  10     1389.62     1337.60        7.76 o   0.1904E-03
  -3   5  10      433.14      349.07        5.38 o   0.7592E-03
  -2   5  10     1715.31     1673.81       12.38 o   0.1355E-03
  -1   5  10     7711.84     7248.36       31.80 o   0.1429E-04
   0   5  10     3486.33     2986.09       19.38 o   0.5698E-04
   1   5  10     7453.81     7020.96       31.63 o   0.1511E-04
   2   5  10     1820.24     1778.18       12.00 o   0.1250E-03
   3   5  10      296.43      238.56        4.66 o   0.1122E-02
   4   5  10     1228.80     1200.48        7.07 o   0.2205E-03
   5   5  10       16.90       19.43        1.30 o   0.3440E-01
  -5   6  10     5271.63     5186.77       18.90 o   0.2488E-04
  -4   6  10       59.44       78.82        1.77 o   0.6597E-02
  -3   6  10     1594.86     1612.02        8.13 o   0.1477E-03
  -2   6  10      439.76      483.60        4.56 o   0.6979E-03
  -1   6  10      824.71      761.07        8.01 o   0.3793E-03
   0   6  10     1184.54     1264.72        9.71 o   0.2080E-03
   1   6  10      953.66      896.71        8.62 o   0.3122E-03
   2   6  10      381.54      450.42        4.21 o   0.7786E-03
   3   6  10     1610.08     1618.36        8.75 o   0.1463E-03
   4   6  10       27.33       35.37        1.35 o   0.1660E-01
   5   6  10     5401.96     5306.32       19.79 o   0.2393E-04
   6   6  10      550.41      576.75        5.26 o   0.5849E-03
  -6   7  10      857.39      872.74        7.02 o   0.3203E-03
  -5   7  10      415.80      498.33        4.40 o   0.7163E-03
  -4   7  10      500.94      526.80        4.77 o   0.6025E-03
  -3   7  10      729.59      797.21        5.71 o   0.3957E-03
  -2   7  10      816.29      846.94        5.86 o   0.3467E-03
  -1   7  10      632.22      687.29        5.25 o   0.4456E-03
   0   7  10      259.21      337.24        3.13 o   0.1185E-02
   1   7  10      575.02      623.11        4.73 o   0.4988E-03
   2   7  10      835.68      843.85        5.89 o   0.3442E-03
   3   7  10      789.66      858.16        5.59 o   0.3605E-03
   4   7  10      460.23      480.15        4.41 o   0.6687E-03
   5   7  10      446.54      534.89        4.75 o   0.6577E-03
   6   7  10      879.49      875.55        6.84 o   0.3162E-03
   7   7  10     2260.65     2285.07       12.75 o   0.8660E-04
  -7   8  10     2233.72     2151.19       13.68 o   0.9783E-04
  -6   8  10     1303.40     1332.03        9.29 o   0.1839E-03
  -5   8  10     5546.25     5539.53       22.31 o   0.2251E-04
  -4   8  10      144.01      161.88        2.91 o   0.2183E-02
  -3   8  10      428.40      480.85        4.50 o   0.6793E-03
  -2   8  10      136.66      157.11        2.71 o   0.2343E-02
  -1   8  10      186.21      178.46        3.08 o   0.2052E-02
   0   8  10      536.96      492.16        5.18 o   0.5977E-03
   1   8  10      168.66      154.36        2.89 o   0.2360E-02
   2   8  10      132.45      150.91        2.49 o   0.2444E-02
   3   8  10      446.82      495.99        4.58 o   0.6562E-03
   4   8  10      171.06      191.13        3.13 o   0.1852E-02
   5   8  10     5923.13     5872.48       23.47 o   0.2034E-04
   6   8  10     1351.52     1354.30        9.30 o   0.1785E-03
   7   8  10     2453.20     2444.47       14.18 o   0.8279E-04
   8   8  10        4.02        2.07        1.88 o   0.9272E-01
  -8   9  10      284.80      260.49        4.47 o   0.1215E-02
  -7   9  10     1730.92     1724.55       11.54 o   0.1311E-03
  -6   9  10      195.28      146.93        3.60 o   0.2194E-02
  -5   9  10      396.96      416.10        4.71 o   0.7564E-03
  -4   9  10     1034.58     1024.25        7.49 o   0.2658E-03
  -3   9  10       88.15       83.73        2.27 o   0.4123E-02
  -2   9  10      536.67      514.79        5.32 o   0.5953E-03
  -1   9  10     1620.55     1629.53        9.54 o   0.1461E-03
   0   9  10      215.27      176.65        3.54 o   0.1615E-02
   1   9  10     1506.14     1534.30        9.17 o   0.1595E-03
   2   9  10      555.12      542.92        5.25 o   0.5666E-03
   3   9  10      119.68      121.73        2.80 o   0.2856E-02
   4   9  10     1168.82     1161.57        8.54 o   0.2262E-03
   5   9  10      454.12      495.80        5.30 o   0.6295E-03
   6   9  10      172.01      158.12        3.68 o   0.2202E-02
   7   9  10     1633.45     1709.20       11.21 o   0.1357E-03
   8   9  10      274.37      245.70        4.26 o   0.1280E-02
   9   9  10      280.28      260.03        4.46 o   0.1231E-02
  -9  10  10       22.27       20.35        1.80 o   0.1496E-01
  -8  10  10     1085.50     1092.82        9.14 o   0.2419E-03
  -7  10  10       86.40       71.91        2.78 o   0.4132E-02
  -6  10  10      781.25      723.73        7.38 o   0.3831E-03
  -5  10  10       86.24       91.60        2.56 o   0.3676E-02
  -4  10  10     2030.21     1956.57       11.59 o   0.1102E-03
  -3  10  10     3333.75     3345.32       15.22 o   0.5028E-04
  -2  10  10      269.13      265.83        3.76 o   0.1256E-02
  -1  10  10      829.78      866.91        7.17 o   0.3347E-03
   0  10  10      903.63      954.31        7.71 o   0.2931E-03
   1  10  10      892.42      907.40        6.98 o   0.3127E-03
   2  10  10      271.13      241.51        3.94 o   0.1332E-02
   3  10  10     3464.70     3502.17       15.74 o   0.4705E-04
   4  10  10     2067.73     2019.25       12.17 o   0.1058E-03
   5  10  10       95.97      101.93        2.79 o   0.3292E-02
   6  10  10      778.73      747.15        7.32 o   0.3744E-03
   7  10  10       99.01       83.05        2.84 o   0.3615E-02
   8  10  10     1049.15     1088.10        9.27 o   0.2463E-03
   9  10  10       34.08       29.89        2.17 o   0.1017E-01
  10  10  10      215.30      184.57        4.18 o   0.1730E-02
  -9  11  10     1325.73     1265.16        9.25 o   0.1917E-03
  -8  11  10      196.03      206.70        3.48 o   0.1735E-02
  -7  11  10       91.57      101.55        2.48 o   0.3644E-02
  -6  11  10      742.24      714.72        7.08 o   0.4051E-03
  -5  11  10      451.40      461.03        5.01 o   0.6706E-03
  -4  11  10      868.32      853.71        7.05 o   0.3212E-03
  -3  11  10      371.38      365.62        4.35 o   0.8788E-03
  -2  11  10      881.16      899.27        6.85 o   0.3188E-03
  -1  11  10        7.22        5.04        1.66 o   0.5181E-01
   0  11  10      145.98      166.47        3.24 o   0.2026E-02
   1  11  10        8.75        5.24        1.69 o   0.4620E-01
   2  11  10      933.81      961.54        7.89 o   0.2934E-03
   3  11  10      339.88      357.29        4.59 o   0.9231E-03
   4  11  10      741.95      757.41        6.90 o   0.3762E-03
   5  11  10      495.61      515.93        6.14 o   0.5916E-03
   6  11  10      686.50      704.96        7.11 o   0.4221E-03
   7  11  10      101.33       97.81        2.90 o   0.3552E-02
   8  11  10      192.93      216.68        3.97 o   0.1680E-02
   9  11  10     1378.56     1323.62       11.84 o   0.1795E-03
  -8  12  10      649.03      707.06        6.07 o   0.4341E-03
  -7  12  10      192.20      182.72        3.23 o   0.1701E-02
  -6  12  10      593.96      563.11        6.15 o   0.5041E-03
  -5  12  10      114.99      104.40        2.86 o   0.3318E-02
  -4  12  10      761.46      746.32        6.92 o   0.3775E-03
  -3  12  10       51.35       50.65        2.14 o   0.6793E-02
  -2  12  10      328.54      307.01        4.14 o   0.9745E-03
  -1  12  10      787.06      787.06        6.70 o   0.3588E-03
   0  12  10       13.78       21.12        1.79 o   0.1917E-01
   1  12  10      750.32      749.07        7.12 o   0.3795E-03
   2  12  10      391.32      346.34        4.92 o   0.8357E-03
   3  12  10       46.18       49.61        2.42 o   0.7041E-02
   4  12  10      762.21      753.93        7.65 o   0.3728E-03
   5  12  10      113.07      103.00        2.83 o   0.3400E-02
   6  12  10      567.07      558.88        6.42 o   0.5159E-03
   7  12  10      212.97      183.40        3.60 o   0.1635E-02
   8  12  10      695.52      736.10        7.95 o   0.4053E-03
  -7  13  10      760.01      734.53       10.77 o   0.3887E-03
  -6  13  10      624.54      652.88        6.10 o   0.4578E-03
  -5  13  10      218.02      234.66        3.80 o   0.1481E-02
  -4  13  10       13.14       17.83        1.55 o   0.2504E-01
  -3  13  10       24.25       26.14        1.70 o   0.1315E-01
  -2  13  10      642.71      609.71        6.94 o   0.4779E-03
  -1  13  10      563.95      541.04        5.86 o   0.5399E-03
   0  13  10      313.16      302.33        4.23 o   0.1031E-02
   1  13  10      467.53      460.44        5.29 o   0.6554E-03
   2  13  10      557.52      563.11        6.09 o   0.5397E-03
   3  13  10       31.75       21.27        2.11 o   0.1328E-01
   4  13  10       11.80       16.43        1.52 o   0.2742E-01
   5  13  10      254.24      260.81        4.06 o   0.1296E-02
   6  13  10      630.56      654.21        6.34 o   0.4544E-03
   7  13  10      725.80      708.24       10.45 o   0.4081E-03
  -4  14  10       57.31       60.65        2.42 o   0.5806E-02
  -3  14  10      419.15      432.19        5.52 o   0.7153E-03
  -2  14  10      575.18      597.56        6.27 o   0.5152E-03
  -1  14  10      306.52      319.37        4.63 o   0.1010E-02
   0  14  10       20.36        9.79        1.84 o   0.2569E-01
   1  14  10      319.98      344.56        4.59 o   0.9404E-03
   2  14  10      550.00      560.09        6.08 o   0.5526E-03
   3  14  10      419.39      444.74        5.17 o   0.7024E-03
   4  14  10       52.57       58.84        2.20 o   0.6123E-02
   0   1  11     9958.55     9860.34       39.52 o   0.7929E-05
   1   1  11     4030.92     3710.79       20.16 o   0.4227E-04
  -1   2  11     2103.40     2229.97       12.17 o   0.1062E-03
   0   2  11     2025.83     2083.27       12.27 o   0.1102E-03
   1   2  11     1788.89     1989.94       11.04 o   0.1282E-03
   2   2  11      886.64      990.06        7.18 o   0.2979E-03
  -2   3  11     2228.58     2222.49       12.51 o   0.9182E-04
  -1   3  11     2108.21     2118.57       13.81 o   0.1084E-03
   0   3  11     1989.97     1860.31       12.46 o   0.9709E-04
   1   3  11     2372.08     2361.31       13.71 o   0.9248E-04
   2   3  11     2263.37     2160.67       12.89 o   0.9328E-04
   3   3  11      772.11      788.55        6.82 o   0.3421E-03
  -3   4  11     4294.17     3992.08       19.50 o   0.3621E-04
  -2   4  11      871.92      814.59        6.95 o   0.3469E-03
  -1   4  11        9.19        3.57        1.50 o   0.4397E-01
   0   4  11      103.48       85.51        3.14 o   0.3066E-02
   1   4  11        9.91       25.05        1.63 o   0.2816E-01
   2   4  11      962.94      855.74        8.17 o   0.3154E-03
   3   4  11     4499.02     4041.88       21.31 o   0.3476E-04
   4   4  11       20.02       14.79        1.68 o   0.2701E-01
  -4   5  11      725.00      855.14        5.37 o   0.3712E-03
  -3   5  11     1522.77     1507.82        9.87 o   0.1547E-03
  -2   5  11     2949.41     2739.86       17.34 o   0.6270E-04
  -1   5  11     4786.23     4358.55       23.08 o   0.2963E-04
   0   5  11      208.01       55.55        4.12 o   0.2398E-02
   1   5  11     4910.11     4461.77       24.82 o   0.2848E-04
   2   5  11     3292.72     2971.00       18.22 o   0.5466E-04
   3   5  11     1628.39     1537.56       10.30 o   0.1472E-03
   4   5  11      806.90      942.67        5.46 o   0.3307E-03
   5   5  11      238.11      225.48        3.01 o   0.1358E-02
  -5   6  11      686.03      743.16        5.35 o   0.4036E-03
  -4   6  11     1776.32     1783.64        9.01 o   0.1295E-03
  -3   6  11      199.64      152.29        2.70 o   0.1896E-02
  -2   6  11     4402.21     4182.79       17.10 o   0.3375E-04
  -1   6  11      438.77      467.26        4.59 o   0.6700E-03
   0   6  11     1890.53     2146.88       10.40 o   0.1152E-03
   1   6  11      403.34      458.87        4.95 o   0.7088E-03
   2   6  11     4250.22     4011.25       17.14 o   0.3596E-04
   3   6  11      191.37      154.27        3.05 o   0.1904E-02
   4   6  11     1877.09     1906.47        9.56 o   0.1186E-03
   5   6  11      632.11      682.11        5.31 o   0.4449E-03
   6   6  11      511.86      533.54        5.27 o   0.5958E-03
  -6   7  11     6213.22     6304.87       23.60 o   0.1866E-04
  -5   7  11     2620.35     2686.38       12.44 o   0.7130E-04
  -4   7  11      564.10      587.00        5.11 o   0.5397E-03
  -3   7  11     2575.07     2688.18       11.90 o   0.7580E-04
  -2   7  11      566.04      590.04        4.84 o   0.5384E-03
  -1   7  11     1656.37     1701.75        9.15 o   0.1290E-03
   0   7  11     5650.13     5389.46       21.14 o   0.2253E-04
   1   7  11     1688.98     1698.33        8.86 o   0.1280E-03
   2   7  11      512.45      522.21        4.72 o   0.6137E-03
   3   7  11     2467.74     2560.07       12.08 o   0.8108E-04
   4   7  11      593.01      602.66        5.15 o   0.5207E-03
   5   7  11     2569.97     2580.52       13.26 o   0.7471E-04
   6   7  11     6427.50     6511.26       25.64 o   0.1763E-04
   7   7  11     3696.98     3838.42       18.05 o   0.4184E-04
  -7   8  11      959.83      943.51        8.26 o   0.2825E-03
  -6   8  11      177.96      155.85        3.48 o   0.2143E-02
  -5   8  11      268.65      261.30        4.11 o   0.1240E-02
  -4   8  11      378.25      328.24        4.61 o   0.9274E-03
  -3   8  11       13.08        2.97        1.46 o   0.4328E-01
  -2   8  11      386.67      340.51        4.46 o   0.8207E-03
  -1   8  11     2169.86     2320.51       11.30 o   0.9519E-04
   0   8  11       16.64       11.82        1.49 o   0.4161E-01
   1   8  11     2147.70     2324.68       11.02 o   0.9557E-04
   2   8  11      410.24      376.70        4.44 o   0.7481E-03
   3   8  11       15.67        2.30        1.43 o   0.4056E-01
   4   8  11      329.57      288.45        4.39 o   0.1067E-02
   5   8  11      213.26      193.16        3.76 o   0.1660E-02
   6   8  11      215.16      181.42        3.76 o   0.1791E-02
   7   8  11     1003.74     1018.98        8.39 o   0.2604E-03
   8   8  11      233.68      226.88        4.44 o   0.1456E-02
  -8   9  11       61.35       58.87        2.36 o   0.5825E-02
  -7   9  11      728.56      657.90        7.00 o   0.4272E-03
  -6   9  11     1057.90     1050.42        8.09 o   0.2572E-03
  -5   9  11      386.42      360.31        4.46 o   0.9023E-03
  -4   9  11      437.14      386.42        4.82 o   0.7614E-03
  -3   9  11     3575.22     3659.83       14.99 o   0.4540E-04
  -2   9  11      946.82      945.13        7.11 o   0.2814E-03
  -1   9  11      519.12      469.96        5.33 o   0.6068E-03
   0   9  11       46.10       52.78        1.98 o   0.8744E-02
   1   9  11      456.36      387.59        5.00 o   0.7325E-03
   2   9  11      858.68      859.33        7.00 o   0.3161E-03
   3   9  11     3372.13     3447.21       15.79 o   0.4973E-04
   4   9  11      513.95      452.36        5.44 o   0.6377E-03
   5   9  11      365.35      373.20        4.74 o   0.8980E-03
   6   9  11     1031.96     1061.68        8.26 o   0.2574E-03
   7   9  11      771.59      718.03        7.58 o   0.3888E-03
   8   9  11       74.88       68.14        2.53 o   0.4938E-02
   9   9  11       27.79       11.26        2.00 o   0.2241E-01
  -9  10  11      364.00      372.44        5.18 o   0.8588E-03
  -8  10  11      743.84      713.42        7.09 o   0.3928E-03
  -7  10  11      455.31      480.73        5.70 o   0.6643E-03
  -6  10  11       78.09       83.20        2.62 o   0.4225E-02
  -5  10  11     1176.02     1144.30        8.26 o   0.2277E-03
  -4  10  11     1236.47     1244.40        8.17 o   0.2063E-03
  -3  10  11      440.85      402.81        4.66 o   0.7179E-03
  -2  10  11      888.54      865.45        6.91 o   0.3120E-03
  -1  10  11     1602.38     1600.30       10.61 o   0.1433E-03
   0  10  11      232.26      237.73        3.88 o   0.1446E-02
   1  10  11     1578.25     1565.60       10.22 o   0.1468E-03
   2  10  11      904.04      884.47        7.48 o   0.3032E-03
   3  10  11      417.35      389.49        4.80 o   0.7495E-03
   4  10  11     1151.09     1168.12        8.22 o   0.2245E-03
   5  10  11     1224.66     1188.48        9.30 o   0.2165E-03
   6  10  11       73.31       69.54        2.51 o   0.4868E-02
   7  10  11      357.54      406.73        4.95 o   0.8256E-03
   8  10  11      731.68      733.96        7.08 o   0.3870E-03
   9  10  11      358.10      349.74        5.38 o   0.9016E-03
  10  10  11       68.06       63.36        2.48 o   0.5023E-02
  -9  11  11       18.52       20.18        1.49 o   0.1941E-01
  -8  11  11      369.75      378.93        4.78 o   0.8413E-03
  -7  11  11       90.32      100.48        2.54 o   0.3654E-02
  -6  11  11      659.64      662.21        6.56 o   0.4542E-03
  -5  11  11      141.96      153.49        2.76 o   0.2399E-02
  -4  11  11       56.36       39.76        2.03 o   0.7591E-02
  -3  11  11      448.97      450.96        4.76 o   0.6945E-03
  -2  11  11       54.99       61.66        2.13 o   0.6878E-02
  -1  11  11      380.03      333.52        4.93 o   0.8883E-03
   0  11  11     2117.26     2144.88       12.75 o   0.1020E-03
   1  11  11      367.13      344.56        4.86 o   0.8800E-03
   2  11  11       80.90      101.08        2.53 o   0.4174E-02
   3  11  11      421.10      412.21        5.26 o   0.7562E-03
   4  11  11       49.67       32.74        2.14 o   0.8275E-02
   5  11  11      148.27      148.85        3.57 o   0.2386E-02
   6  11  11      559.91      563.75        6.28 o   0.5488E-03
   7  11  11       90.34       95.39        2.94 o   0.3768E-02
   8  11  11      365.81      375.12        5.17 o   0.8503E-03
   9  11  11       14.30       20.84        1.56 o   0.2088E-01
  -8  12  11      418.25      443.85        5.51 o   0.7262E-03
  -7  12  11       64.68       76.62        2.11 o   0.4885E-02
  -6  12  11      268.20      282.34        4.18 o   0.1158E-02
  -5  12  11      171.50      167.03        3.33 o   0.2056E-02
  -4  12  11      165.46      158.99        3.20 o   0.2193E-02
  -3  12  11       81.01       81.69        2.34 o   0.4004E-02
  -2  12  11     1164.40     1134.88        8.50 o   0.2262E-03
  -1  12  11      126.14      111.66        2.79 o   0.3091E-02
   0  12  11     1632.45     1569.81       10.70 o   0.1446E-03
   1  12  11       97.19       86.65        2.89 o   0.4009E-02
   2  12  11     1065.63     1044.28        8.80 o   0.2515E-03
   3  12  11       90.70       88.66        2.62 o   0.3642E-02
   4  12  11      177.32      167.44        3.77 o   0.2059E-02
   5  12  11      188.28      198.99        3.47 o   0.1757E-02
   6  12  11      259.59      278.27        4.22 o   0.1181E-02
   7  12  11       56.97       60.44        2.11 o   0.5989E-02
   8  12  11      401.23      424.25        5.73 o   0.7591E-03
  -6  13  11       16.07       19.16        1.62 o   0.1833E-01
  -5  13  11      161.73      178.77        3.39 o   0.2015E-02
  -4  13  11       43.44       59.32        2.32 o   0.6683E-02
  -3  13  11      796.54      799.72        7.93 o   0.3461E-03
  -2  13  11      164.10      164.02        3.38 o   0.2044E-02
  -1  13  11     1145.87     1095.63        8.85 o   0.2357E-03
   0  13  11      140.66      151.34        2.84 o   0.2264E-02
   1  13  11     1121.53     1083.05        9.00 o   0.2401E-03
   2  13  11      167.73      172.72        3.46 o   0.1957E-02
   3  13  11      839.24      875.88        8.63 o   0.3142E-03
   4  13  11       43.61       46.12        2.06 o   0.8072E-02
   5  13  11      185.25      194.55        3.45 o   0.1807E-02
   6  13  11       13.10       11.01        1.42 o   0.2749E-01
  -4  14  11      467.41      437.21        7.46 o   0.6856E-03
  -3  14  11      161.68      147.31        3.71 o   0.2175E-02
  -2  14  11      405.30      381.55        5.19 o   0.8082E-03
  -1  14  11        9.86        2.67        1.60 o   0.5819E-01
   0  14  11      237.86      257.31        4.67 o   0.1329E-02
   1  14  11        7.52        6.24        1.44 o   0.5216E-01
   2  14  11      398.50      357.16        5.10 o   0.8516E-03
   3  14  11      159.51      156.17        3.13 o   0.2122E-02
   4  14  11      478.33      435.15        6.98 o   0.6844E-03
   0   0  12    18361.72    17798.65      156.69 o   0.2798E-05
   0   1  12     2382.73     2278.02       12.81 o   0.8732E-04
   1   1  12     1103.74     1151.35        8.52 o   0.2085E-03
  -1   2  12      466.40      479.99        5.47 o   0.6458E-03
   0   2  12      886.20      967.11        7.27 o   0.2895E-03
   1   2  12      433.25      458.99        5.08 o   0.6886E-03
   2   2  12     2422.11     2484.51       13.53 o   0.8213E-04
  -2   3  12     9162.16     8985.34       36.13 o   0.9738E-05
  -1   3  12     7715.10     7582.54       34.35 o   0.1321E-04
   0   3  12     2026.33     1950.66       12.68 o   0.1078E-03
   1   3  12     7752.16     7622.26       33.37 o   0.1311E-04
   2   3  12     9655.21     9284.05       42.11 o   0.9049E-05
   3   3  12     9815.22     9080.25       40.12 o   0.9395E-05
  -3   4  12     1086.02     1119.32        8.98 o   0.2353E-03
  -2   4  12      732.42      670.72        6.53 o   0.4185E-03
  -1   4  12     4302.94     4117.21       21.32 o   0.3623E-04
   0   4  12     1249.81     1520.18       11.51 o   0.1715E-03
   1   4  12     4371.81     4218.32       24.45 o   0.3486E-04
   2   4  12      622.27      572.84        6.74 o   0.5007E-03
   3   4  12     1076.35     1070.44        9.12 o   0.2449E-03
   4   4  12      256.67      277.55        3.28 o   0.1175E-02
  -4   5  12     4815.61     4962.67       17.14 o   0.2809E-04
  -3   5  12      550.73      544.35        4.82 o   0.5528E-03
  -2   5  12     1537.59     1670.19       10.58 o   0.1465E-03
  -1   5  12     5145.86     4846.18       25.37 o   0.2753E-04
   0   5  12     2500.99     2205.92       16.25 o   0.9021E-04
   1   5  12     5210.10     4815.82       28.79 o   0.2739E-04
   2   5  12     1370.00     1512.79        9.85 o   0.1686E-03
   3   5  12      475.64      459.29        4.50 o   0.6640E-03
   4   5  12     4896.04     5020.52       16.77 o   0.2750E-04
   5   5  12      212.13      230.72        2.98 o   0.1559E-02
  -5   6  12      726.32      724.87        5.69 o   0.3943E-03
  -4   6  12      579.29      637.11        5.03 o   0.5065E-03
  -3   6  12     1107.06     1087.98        6.48 o   0.2416E-03
  -2   6  12      829.44      846.84        6.00 o   0.3372E-03
  -1   6  12      267.50      260.88        3.47 o   0.1329E-02
   0   6  12      389.34      405.54        4.11 o   0.8047E-03
   1   6  12      248.70      238.99        3.33 o   0.1456E-02
   2   6  12      839.84      866.08        5.69 o   0.3294E-03
   3   6  12     1146.31     1138.35        7.19 o   0.2288E-03
   4   6  12      582.01      615.43        5.11 o   0.5193E-03
   5   6  12      642.55      664.24        5.86 o   0.4426E-03
   6   6  12     4813.64     4791.01       20.04 o   0.2947E-04
  -6   7  12      114.32      109.13        2.92 o   0.3051E-02
  -5   7  12       75.51       82.69        2.16 o   0.4229E-02
  -4   7  12       50.75       32.67        1.81 o   0.9224E-02
  -3   7  12      453.57      481.38        4.32 o   0.6614E-03
  -2   7  12     1686.86     1763.48        8.84 o   0.1330E-03
  -1   7  12      303.94      344.66        3.86 o   0.1040E-02
   0   7  12       43.98       59.18        1.69 o   0.6997E-02
   1   7  12      385.58      412.81        4.02 o   0.8332E-03
   2   7  12     1673.44     1765.84        9.28 o   0.1335E-03
   3   7  12      396.33      411.91        4.51 o   0.7800E-03
   4   7  12       45.97       35.68        1.79 o   0.9087E-02
   5   7  12       68.34       66.47        2.37 o   0.5025E-02
   6   7  12      143.53      136.49        3.27 o   0.2413E-02
   7   7  12     1888.08     1715.78       11.88 o   0.1280E-03
  -7   8  12     1392.58     1459.40       10.26 o   0.1705E-03
  -6   8  12      482.57      472.14        5.64 o   0.6560E-03
  -5   8  12      871.59      909.84        7.42 o   0.3066E-03
  -4   8  12     1598.20     1618.10        9.62 o   0.1447E-03
  -3   8  12      134.48      118.60        2.73 o   0.2668E-02
  -2   8  12     1339.82     1359.09        8.63 o   0.1899E-03
  -1   8  12      521.06      527.15        5.22 o   0.5732E-03
   0   8  12     2201.74     2118.12       11.52 o   0.9491E-04
   1   8  12      700.08      681.14        5.91 o   0.4198E-03
   2   8  12     1213.16     1230.16        8.01 o   0.2166E-03
   3   8  12      193.67      175.19        3.26 o   0.1799E-02
   4   8  12     1674.45     1623.55       10.40 o   0.1410E-03
   5   8  12      828.01      862.32        7.41 o   0.3273E-03
   6   8  12      452.71      430.48        5.46 o   0.7205E-03
   7   8  12     1435.99     1455.09       10.36 o   0.1688E-03
   8   8  12      197.48      215.04        4.13 o   0.1556E-02
  -8   9  12     1442.66     1380.96       10.23 o   0.1730E-03
  -7   9  12      894.63      862.07        7.81 o   0.3223E-03
  -6   9  12      588.13      568.58        5.90 o   0.5311E-03
  -5   9  12      228.28      170.62        3.49 o   0.1863E-02
  -4   9  12     2072.55     1980.99       11.02 o   0.1055E-03
  -3   9  12      316.18      337.50        3.94 o   0.9914E-03
  -2   9  12      229.45      204.88        3.62 o   0.1602E-02
  -1   9  12      106.35       89.56        2.79 o   0.3910E-02
   0   9  12     1496.37     1460.49        9.22 o   0.1632E-03
   1   9  12      101.70       93.16        2.57 o   0.3918E-02
   2   9  12      168.25      163.13        3.25 o   0.2112E-02
   3   9  12      320.10      316.47        4.52 o   0.1030E-02
   4   9  12     2102.15     2009.73       12.39 o   0.1031E-03
   5   9  12      154.24      131.82        3.25 o   0.2582E-02
   6   9  12      645.87      598.96        6.82 o   0.4886E-03
   7   9  12      924.77      924.64        8.32 o   0.2999E-03
   8   9  12     1306.43     1290.31        9.92 o   0.1915E-03
   9   9  12     2599.23     2516.19       16.07 o   0.7442E-04
  -9  10  12      113.91       79.37        3.11 o   0.3775E-02
  -8  10  12       32.80       32.22        2.02 o   0.1115E-01
  -7  10  12      454.92      421.13        5.64 o   0.7079E-03
  -6  10  12      779.26      808.23        7.10 o   0.3529E-03
  -5  10  12       75.76      100.67        2.27 o   0.4095E-02
  -4  10  12        5.02        2.55        1.37 o   0.7936E-01
  -3  10  12     1187.83     1214.29        8.06 o   0.2162E-03
  -2  10  12     1309.08     1299.68        8.84 o   0.1921E-03
  -1  10  12      501.02      507.12        5.73 o   0.6007E-03
   0  10  12      840.03      865.47        7.14 o   0.3337E-03
   1  10  12      494.24      514.58        5.27 o   0.5987E-03
   2  10  12     1203.51     1213.65        8.58 o   0.2112E-03
   3  10  12     1124.51     1142.03        8.31 o   0.2329E-03
   4  10  12        4.43        5.05        1.65 o   0.5569E-01
   5  10  12       93.00      119.31        2.71 o   0.3376E-02
   6  10  12      888.29      909.26        7.70 o   0.3043E-03
   7  10  12      466.84      444.77        5.81 o   0.6726E-03
   8  10  12       21.45       28.46        1.69 o   0.1434E-01
   9  10  12       65.68       51.95        2.42 o   0.6143E-02
  10  10  12      787.99      865.83        7.80 o   0.3300E-03
  -9  11  12      518.81      489.27        6.00 o   0.6064E-03
  -8  11  12      157.09      147.97        3.11 o   0.2234E-02
  -7  11  12      106.96      131.93        2.76 o   0.2834E-02
  -6  11  12      297.55      269.32        4.22 o   0.1172E-02
  -5  11  12      231.40      209.51        3.56 o   0.1539E-02
  -4  11  12       52.59       47.80        2.01 o   0.7494E-02
  -3  11  12      229.93      218.50        3.53 o   0.1501E-02
  -2  11  12      122.99      123.18        2.87 o   0.2842E-02
  -1  11  12     1268.60     1224.77        9.35 o   0.2087E-03
   0  11  12      177.00      176.82        3.54 o   0.1943E-02
   1  11  12     1171.92     1133.85        9.18 o   0.2304E-03
   2  11  12      117.84      130.94        3.02 o   0.2753E-02
   3  11  12      250.78      236.15        4.18 o   0.1375E-02
   4  11  12       61.75       68.88        2.39 o   0.5524E-02
   5  11  12      216.03      203.05        4.17 o   0.1599E-02
   6  11  12      253.03      246.31        4.23 o   0.1325E-02
   7  11  12       97.46      121.15        2.87 o   0.3085E-02
   8  11  12      126.77      128.34        3.34 o   0.2651E-02
   9  11  12      489.10      441.24        6.83 o   0.6638E-03
  -8  12  12      228.53      212.80        5.68 o   0.1466E-02
  -7  12  12      403.98      400.99        4.66 o   0.7814E-03
  -6  12  12      128.14      121.50        2.89 o   0.2791E-02
  -5  12  12      110.30      114.09        2.90 o   0.2996E-02
  -4  12  12      175.65      189.88        3.10 o   0.1904E-02
  -3  12  12      940.48      949.11        7.88 o   0.2928E-03
  -2  12  12      294.41      316.81        4.07 o   0.1060E-02
  -1  12  12     1876.95     1826.74       10.90 o   0.1213E-03
   0  12  12     1448.28     1402.72       10.00 o   0.1680E-03
   1  12  12     1687.61     1694.97       11.38 o   0.1361E-03
   2  12  12      296.96      329.59        4.56 o   0.1021E-02
   3  12  12      902.69      917.64        7.74 o   0.3061E-03
   4  12  12      147.30      143.10        3.44 o   0.2458E-02
   5  12  12      112.04      107.50        2.84 o   0.3081E-02
   6  12  12      111.27      110.59        3.11 o   0.3110E-02
   7  12  12      342.81      366.31        4.46 o   0.8871E-03
   8  12  12      246.66      218.40        4.93 o   0.1421E-02
  -6  13  12      281.75      271.59        5.35 o   0.1146E-02
  -5  13  12      951.12      900.30        8.67 o   0.2963E-03
  -4  13  12      909.08      929.75        9.04 o   0.3002E-03
  -3  13  12       85.88       76.34        2.95 o   0.4286E-02
  -2  13  12      179.79      195.27        3.39 o   0.1732E-02
  -1  13  12      191.92      180.58        3.49 o   0.1830E-02
   0  13  12       54.03       63.59        2.01 o   0.6205E-02
   1  13  12      235.61      210.72        4.14 o   0.1517E-02
   2  13  12      204.35      203.12        4.14 o   0.1600E-02
   3  13  12       88.76       85.23        2.88 o   0.3947E-02
   4  13  12      896.70      949.22        7.92 o   0.2986E-03
   5  13  12      967.31      946.18        7.98 o   0.2839E-03
   6  13  12      288.01      270.41        4.52 o   0.1150E-02
  -3  14  12       40.53       46.56        2.24 o   0.7332E-02
  -2  14  12      239.52      227.70        4.37 o   0.1440E-02
  -1  14  12      209.41      193.66        4.25 o   0.1643E-02
   0  14  12      119.11      122.91        3.31 o   0.3003E-02
   1  14  12      214.33      213.31        4.20 o   0.1527E-02
   2  14  12      259.47      228.76        4.26 o   0.1396E-02
   3  14  12       27.80       31.18        1.74 o   0.1072E-01
   0   1  13      249.14      156.49        3.85 o   0.1711E-02
   1   1  13      584.71      673.25        5.99 o   0.5136E-03
  -1   2  13     6297.90     5802.27       26.40 o   0.1968E-04
   0   2  13     3429.78     3291.23       18.64 o   0.5645E-04
   1   2  13     6584.10     5988.38       29.26 o   0.1850E-04
   2   2  13     1647.57     1760.65       11.64 o   0.1463E-03
  -2   3  13      579.05      530.70        6.18 o   0.5829E-03
  -1   3  13     4975.98     4408.11       23.54 o   0.2943E-04
   0   3  13     2871.94     3147.44       16.21 o   0.6262E-04
   1   3  13     4968.73     4427.08       23.57 o   0.2936E-04
   2   3  13      474.70      446.29        6.18 o   0.7091E-03
   3   3  13      987.98     1050.05        8.97 o   0.2835E-03
  -3   4  13       83.93       99.77        2.25 o   0.4022E-02
  -2   4  13     2195.98     1955.93       13.21 o   0.1068E-03
  -1   4  13     1217.79     1281.85       10.39 o   0.2139E-03
   0   4  13     4755.36     5256.91       27.52 o   0.2769E-04
   1   4  13     1321.23     1398.02       11.72 o   0.1907E-03
   2   4  13     2053.12     1906.22       14.96 o   0.1126E-03
   3   4  13      139.68      146.72        2.86 o   0.2549E-02
   4   4  13      715.36      683.92        4.99 o   0.3807E-03
  -4   5  13      801.98      834.07        5.72 o   0.3441E-03
  -3   5  13      507.65      546.51        4.58 o   0.6049E-03
  -2   5  13     1199.13     1026.00        7.48 o   0.2225E-03
  -1   5  13       87.73       75.55        2.28 o   0.3394E-02
   0   5  13        8.41        0.31        1.33 o   0.4382E-01
   1   5  13      160.15      156.10        3.21 o   0.1790E-02
   2   5  13     1196.51     1035.07        7.83 o   0.2212E-03
   3   5  13      492.05      502.17        4.50 o   0.6531E-03
   4   5  13      749.48      787.60        5.49 o   0.3715E-03
   5   5  13     1299.30     1322.74        7.70 o   0.1956E-03
  -5   6  13      676.41      650.48        5.56 o   0.4382E-03
  -4   6  13     1109.42     1124.69        7.23 o   0.2445E-03
  -3   6  13     4228.63     4253.87       15.90 o   0.3450E-04
  -2   6  13     1936.81     1860.13        9.90 o   0.1137E-03
  -1   6  13      653.15      816.39        5.49 o   0.4311E-03
   0   6  13      556.35      474.18        4.95 o   0.5236E-03
   1   6  13      650.15      804.00        5.28 o   0.4381E-03
   2   6  13     1775.19     1710.61        9.10 o   0.1285E-03
   3   6  13     4344.56     4289.43       16.67 o   0.3366E-04
   4   6  13     1093.70     1125.31        7.16 o   0.2456E-03
   5   6  13      742.45      714.49        6.36 o   0.3912E-03
   6   6  13       90.84       89.52        2.64 o   0.3896E-02
  -6   7  13      574.53      577.34        5.79 o   0.5421E-03
  -5   7  13     4874.25     4748.90       19.22 o   0.2837E-04
  -4   7  13      226.91      256.78        3.37 o   0.1459E-02
  -3   7  13      569.34      582.06        5.10 o   0.5021E-03
  -2   7  13      566.07      629.33        5.00 o   0.5185E-03
  -1   7  13      198.68      237.22        3.20 o   0.1663E-02
   0   7  13      698.04      629.56        5.75 o   0.4033E-03
   1   7  13      240.63      276.25        3.21 o   0.1359E-02
   2   7  13      523.78      602.45        4.95 o   0.5541E-03
   3   7  13      603.16      580.37        5.64 o   0.4881E-03
   4   7  13      241.17      286.20        3.53 o   0.1320E-02
   5   7  13     4882.31     4809.08       20.42 o   0.2793E-04
   6   7  13      559.42      578.69        6.12 o   0.5438E-03
   7   7  13      472.60      499.42        5.58 o   0.6551E-03
  -7   8  13     1423.61     1436.47       10.41 o   0.1711E-03
  -6   8  13     2489.24     2449.20       14.00 o   0.7819E-04
  -5   8  13     2140.12     2177.16       12.44 o   0.9850E-04
  -4   8  13     1274.26     1302.53        8.52 o   0.2060E-03
  -3   8  13     2250.64     2190.75       11.75 o   0.9169E-04
  -2   8  13      141.17      164.53        3.00 o   0.2298E-02
  -1   8  13      216.65      231.53        3.61 o   0.1585E-02
   0   8  13     6596.71     6526.89       24.46 o   0.1667E-04
   1   8  13      236.14      257.63        3.48 o   0.1423E-02
   2   8  13      130.51      155.68        2.89 o   0.2436E-02
   3   8  13     2250.44     2202.03       11.92 o   0.9135E-04
   4   8  13     1375.96     1404.16        9.42 o   0.1860E-03
   5   8  13     1987.33     2039.26       12.82 o   0.1084E-03
   6   8  13     2392.88     2365.66       14.15 o   0.8233E-04
   7   8  13     1513.82     1537.51       10.96 o   0.1566E-03
   8   8  13      280.38      302.76        4.66 o   0.1143E-02
  -8   9  13      481.58      470.11        5.65 o   0.6284E-03
  -7   9  13      911.96      872.94        7.86 o   0.3099E-03
  -6   9  13      971.72      929.95        7.73 o   0.2810E-03
  -5   9  13     1481.83     1475.04        9.27 o   0.1669E-03
  -4   9  13      942.62      876.02        7.00 o   0.3016E-03
  -3   9  13      296.19      284.56        4.03 o   0.1213E-02
  -2   9  13      531.79      471.86        5.54 o   0.6122E-03
  -1   9  13     1151.24     1222.30        8.59 o   0.2164E-03
   0   9  13       81.97       95.63        2.38 o   0.4097E-02
   1   9  13     1210.76     1233.81        8.44 o   0.2108E-03
   2   9  13      588.03      541.87        6.02 o   0.5293E-03
   3   9  13      316.02      330.95        4.35 o   0.1053E-02
   4   9  13     1030.18     1024.48        8.12 o   0.2549E-03
   5   9  13     1358.76     1407.98        9.75 o   0.1801E-03
   6   9  13      999.20      957.02        8.57 o   0.2707E-03
   7   9  13      898.91      881.83        7.91 o   0.3092E-03
   8   9  13      389.78      391.30        5.07 o   0.7797E-03
   9   9  13      105.51       87.59        2.87 o   0.3632E-02
  -9  10  13      252.08      219.17        4.27 o   0.1504E-02
  -8  10  13      203.25      203.86        3.92 o   0.1653E-02
  -7  10  13     1074.09     1098.94        8.89 o   0.2439E-03
  -6  10  13      192.57      190.84        3.33 o   0.1734E-02
  -5  10  13     1422.96     1475.59        9.16 o   0.1678E-03
  -4  10  13      151.45      133.16        2.85 o   0.2445E-02
  -3  10  13      420.91      455.87        4.71 o   0.7290E-03
  -2  10  13     1586.45     1561.93        9.75 o   0.1487E-03
  -1  10  13     1579.33     1555.45       10.76 o   0.1515E-03
   0  10  13      190.04      214.01        3.53 o   0.1545E-02
   1  10  13     1580.38     1555.61       10.03 o   0.1518E-03
   2  10  13     1780.05     1763.58       11.28 o   0.1260E-03
   3  10  13      472.63      490.60        5.22 o   0.6590E-03
   4  10  13      116.14      103.10        2.80 o   0.3201E-02
   5  10  13     1428.47     1525.15       10.10 o   0.1623E-03
   6  10  13      159.26      159.27        3.34 o   0.2083E-02
   7  10  13     1151.44     1144.49        9.35 o   0.2283E-03
   8  10  13      181.58      186.12        3.60 o   0.1838E-02
   9  10  13      210.11      199.58        3.87 o   0.1727E-02
  10  10  13     1443.64     1525.55       13.99 o   0.1560E-03
  -9  11  13      140.34      156.10        3.83 o   0.2259E-02
  -8  11  13      114.80      121.36        2.74 o   0.2995E-02
  -7  11  13       57.10       59.65        2.21 o   0.5620E-02
  -6  11  13       93.34      108.76        2.45 o   0.3605E-02
  -5  11  13      905.41      850.88        7.25 o   0.3221E-03
  -4  11  13      335.14      309.82        4.18 o   0.1006E-02
  -3  11  13      469.43      449.80        5.19 o   0.6709E-03
  -2  11  13      295.56      291.63        4.06 o   0.1123E-02
  -1  11  13     1713.07     1713.37       11.15 o   0.1309E-03
   0  11  13        3.93        1.34        1.76 o   0.9615E-01
   1  11  13     1615.92     1638.50       10.76 o   0.1400E-03
   2  11  13      349.39      339.59        4.71 o   0.9439E-03
   3  11  13      493.61      469.29        5.60 o   0.6365E-03
   4  11  13      347.88      331.24        5.10 o   0.9376E-03
   5  11  13      943.83      895.85        8.07 o   0.3018E-03
   6  11  13      100.31      108.30        3.02 o   0.3500E-02
   7  11  13       50.25       52.71        2.29 o   0.6402E-02
   8  11  13      108.89      115.54        3.17 o   0.3140E-02
   9  11  13      125.36      173.04        3.41 o   0.2182E-02
  -7  12  13      133.19      132.68        2.97 o   0.2484E-02
  -6  12  13      318.62      319.62        4.73 o   0.1057E-02
  -5  12  13      638.96      685.76        6.87 o   0.4306E-03
  -4  12  13      149.55      143.50        3.11 o   0.2210E-02
  -3  12  13      158.35      148.25        3.19 o   0.2279E-02
  -2  12  13      117.90      114.88        2.75 o   0.2907E-02
  -1  12  13       63.81       64.46        2.08 o   0.5648E-02
   0  12  13      131.44      132.07        2.85 o   0.2474E-02
   1  12  13       86.14       96.44        2.48 o   0.3849E-02
   2  12  13      134.28      113.20        3.18 o   0.2779E-02
   3  12  13      128.89      129.90        2.96 o   0.2672E-02
   4  12  13      114.74      104.83        3.00 o   0.2970E-02
   5  12  13      647.07      685.33        6.60 o   0.4296E-03
   6  12  13      317.67      308.66        4.74 o   0.1085E-02
   7  12  13      113.55      102.23        3.07 o   0.3109E-02
  -6  13  13      554.59      511.98        8.85 o   0.5554E-03
  -5  13  13      256.68      271.85        4.72 o   0.1264E-02
  -4  13  13      933.50      908.70       10.00 o   0.2900E-03
  -3  13  13      330.68      307.50        5.27 o   0.1015E-02
  -2  13  13       71.34       97.72        2.19 o   0.3925E-02
  -1  13  13      256.97      243.56        4.03 o   0.1375E-02
   0  13  13      576.17      554.94        5.79 o   0.5373E-03
   1  13  13      238.92      232.81        3.90 o   0.1460E-02
   2  13  13      116.63      120.71        3.16 o   0.2862E-02
   3  13  13      345.85      318.22        4.99 o   0.9759E-03
   4  13  13      864.78      867.91        7.58 o   0.3145E-03
   5  13  13      318.18      331.86        4.77 o   0.1013E-02
   6  13  13      602.94      555.66        8.59 o   0.5079E-03
  -3  14  13      254.61      252.13        5.88 o   0.1308E-02
  -2  14  13      227.15      230.15        5.27 o   0.1429E-02
  -1  14  13      100.86       96.31        3.40 o   0.3308E-02
   0  14  13       -0.11        2.12        1.53 o   0.1904E+00
   1  14  13       60.33       78.58        2.55 o   0.4503E-02
   2  14  13      242.87      243.45        4.96 o   0.1352E-02
   3  14  13      260.51      257.77        9.33 o   0.1195E-02
   0   1  14      113.14       21.58        3.10 o   0.3472E-02
   1   1  14      587.11      557.28        6.11 o   0.5471E-03
  -1   2  14     1692.53     1855.42       11.52 o   0.1451E-03
   0   2  14    15703.22    15337.50       67.74 o   0.3656E-05
   1   2  14     1564.67     1840.60       11.57 o   0.1515E-03
   2   2  14      621.69      827.67        6.94 o   0.3932E-03
  -2   3  14     1405.44     1166.33       11.07 o   0.2061E-03
  -1   3  14     3802.37     3530.12       19.88 o   0.4407E-04
   0   3  14     3510.98     3104.20       18.86 o   0.4990E-04
   1   3  14     3667.05     3509.17       19.92 o   0.4512E-04
   2   3  14     1452.06     1269.38       11.29 o   0.1891E-03
   3   3  14     2223.41     1880.64       15.34 o   0.1017E-03
  -3   4  14     2756.53     2791.42       12.35 o   0.6918E-04
  -2   4  14      468.94      412.06        5.09 o   0.6832E-03
  -1   4  14     3271.78     3094.62       18.88 o   0.5452E-04
   0   4  14      154.92      185.34        4.10 o   0.2097E-02
   1   4  14     3171.55     3071.22       22.00 o   0.5539E-04
   2   4  14      474.42      401.67        5.62 o   0.6883E-03
   3   4  14     2909.41     2935.65       12.88 o   0.6402E-04
   4   4  14     1804.27     1609.17        8.64 o   0.1277E-03
  -4   5  14      832.28      904.17        6.03 o   0.3153E-03
  -3   5  14     1886.04     2009.44        9.64 o   0.1176E-03
  -2   5  14       70.43       63.69        1.94 o   0.5422E-02
  -1   5  14     1169.92     1141.49        7.95 o   0.2297E-03
   0   5  14     1955.52     2071.46       10.91 o   0.1072E-03
   1   5  14     1173.22     1140.65        8.34 o   0.2298E-03
   2   5  14       76.59       55.89        2.11 o   0.5692E-02
   3   5  14     1723.19     1883.13        9.26 o   0.1306E-03
   4   5  14      998.88     1057.18        6.66 o   0.2568E-03
   5   5  14        9.74        3.89        1.36 o   0.8875E-01
  -5   6  14       98.62      112.30        2.32 o   0.3284E-02
  -4   6  14      545.33      548.55        5.20 o   0.5966E-03
  -3   6  14     1321.92     1294.65        7.75 o   0.1908E-03
  -2   6  14      654.54      704.89        5.63 o   0.4017E-03
  -1   6  14     1399.87     1469.68        8.58 o   0.1703E-03
   0   6  14     3743.53     3699.72       15.45 o   0.4205E-04
   1   6  14     1273.27     1377.23        7.89 o   0.1883E-03
   2   6  14      720.04      752.14        5.56 o   0.3687E-03
   3   6  14     1287.57     1233.59        7.86 o   0.2012E-03
   4   6  14      522.22      535.87        4.96 o   0.6207E-03
   5   6  14       75.01       93.23        2.40 o   0.4118E-02
   6   6  14     1560.12     1435.87       10.02 o   0.1545E-03
  -6   7  14      786.82      794.94        6.93 o   0.3653E-03
  -5   7  14      706.35      639.57        6.09 o   0.4255E-03
  -4   7  14     3098.83     3215.04       13.77 o   0.5532E-04
  -3   7  14      898.06      879.25        7.04 o   0.3105E-03
  -2   7  14      270.52      275.09        3.55 o   0.1172E-02
  -1   7  14      286.68      306.37        4.13 o   0.1107E-02
   0   7  14       88.33      108.40        2.24 o   0.3259E-02
   1   7  14      254.19      283.78        3.39 o   0.1232E-02
   2   7  14      263.47      280.00        3.67 o   0.1168E-02
   3   7  14      787.83      754.96        6.48 o   0.3696E-03
   4   7  14     3253.20     3303.63       14.22 o   0.5250E-04
   5   7  14      605.26      563.52        6.30 o   0.4949E-03
   6   7  14      844.58      815.91        7.98 o   0.3458E-03
   7   7  14     1196.24     1268.58        9.17 o   0.2115E-03
  -7   8  14      411.91      388.67        5.47 o   0.7970E-03
  -6   8  14      201.07      204.29        3.73 o   0.1752E-02
  -5   8  14      859.91      850.09        7.49 o   0.3243E-03
  -4   8  14     2094.62     2201.89       11.74 o   0.1004E-03
  -3   8  14     1081.13     1087.27        8.20 o   0.2477E-03
  -2   8  14      754.00      748.13        6.65 o   0.3738E-03
  -1   8  14     1136.39     1109.71        8.57 o   0.2329E-03
   0   8  14       67.37       72.25        2.24 o   0.4634E-02
   1   8  14     1120.97     1043.94        7.81 o   0.2471E-03
   2   8  14      781.00      751.50        6.61 o   0.3674E-03
   3   8  14     1047.64     1058.19        7.92 o   0.2569E-03
   4   8  14     2031.20     2197.69       11.92 o   0.1020E-03
   5   8  14      845.18      804.39        7.93 o   0.3403E-03
   6   8  14      186.80      189.22        3.86 o   0.1901E-02
   7   8  14      376.25      360.19        5.29 o   0.8721E-03
   8   8  14     1527.95     1512.23       11.20 o   0.1538E-03
  -8   9  14       66.54       65.06        2.30 o   0.5415E-02
  -7   9  14       53.87       45.13        2.32 o   0.7143E-02
  -6   9  14     1218.87     1206.99        8.97 o   0.2103E-03
  -5   9  14      543.00      579.66        5.43 o   0.5310E-03
  -4   9  14      415.73      422.82        4.77 o   0.7507E-03
  -3   9  14     1289.98     1298.82        8.92 o   0.1969E-03
  -2   9  14      616.04      634.45        6.23 o   0.4692E-03
  -1   9  14      292.38      268.40        4.08 o   0.1159E-02
   0   9  14     1547.42     1667.48       10.18 o   0.1495E-03
   1   9  14      294.66      259.05        4.17 o   0.1182E-02
   2   9  14      655.49      639.84        6.24 o   0.4554E-03
   3   9  14     1269.61     1299.13        9.14 o   0.1981E-03
   4   9  14      355.29      358.08        4.73 o   0.8980E-03
   5   9  14      488.31      481.43        5.67 o   0.6348E-03
   6   9  14     1247.08     1255.39        9.95 o   0.2007E-03
   7   9  14       68.33       53.45        2.58 o   0.5839E-02
   8   9  14       67.72       73.96        2.31 o   0.4927E-02
   9   9  14       32.73       43.98        1.96 o   0.9088E-02
  -9  10  14      673.91      721.03        6.77 o   0.4026E-03
  -8  10  14      114.94      109.50        3.01 o   0.3163E-02
  -7  10  14      115.01      102.65        2.99 o   0.3279E-02
  -6  10  14      965.91     1002.16        7.61 o   0.2738E-03
  -5  10  14     2021.20     2032.58       11.35 o   0.1066E-03
  -4  10  14      150.95      156.55        2.94 o   0.2143E-02
  -3  10  14       21.57       29.80        1.62 o   0.1335E-01
  -2  10  14      569.98      533.57        5.75 o   0.5603E-03
  -1  10  14     1366.30     1300.07        9.68 o   0.1844E-03
   0  10  14      420.63      465.10        5.06 o   0.6971E-03
   1  10  14     1381.99     1339.21        9.28 o   0.1790E-03
   2  10  14      626.91      617.46        6.47 o   0.4813E-03
   3  10  14       59.18       62.20        2.22 o   0.5757E-02
   4  10  14      169.15      169.35        3.34 o   0.1946E-02
   5  10  14     2055.08     2055.67       12.97 o   0.1043E-03
   6  10  14      998.23     1020.99        8.27 o   0.2654E-03
   7  10  14      117.11      108.23        2.92 o   0.3153E-02
   8  10  14      138.86      126.13        3.23 o   0.2683E-02
   9  10  14      656.06      710.75        6.63 o   0.4115E-03
  10  10  14      658.01      740.50       10.98 o   0.3959E-03
  -8  11  14      534.46      508.07        5.58 o   0.5926E-03
  -7  11  14      138.99      163.59        2.91 o   0.2166E-02
  -6  11  14      235.67      221.52        3.87 o   0.1451E-02
  -5  11  14      162.76      147.39        3.11 o   0.2160E-02
  -4  11  14       78.92       82.05        2.36 o   0.4343E-02
  -3  11  14     1396.27     1383.55        9.65 o   0.1761E-03
  -2  11  14     1078.51     1082.89        8.17 o   0.2387E-03
  -1  11  14       62.40       57.27        2.37 o   0.5726E-02
   0  11  14      149.71      217.36        3.27 o   0.1842E-02
   1  11  14       74.90       67.86        2.54 o   0.4809E-02
   2  11  14     1055.22     1088.46        8.75 o   0.2392E-03
   3  11  14     1441.07     1454.33        9.63 o   0.1663E-03
   4  11  14       79.24       76.11        2.46 o   0.4541E-02
   5  11  14      151.38      148.87        3.28 o   0.2194E-02
   6  11  14      267.27      268.45        4.35 o   0.1215E-02
   7  11  14      138.13      159.10        3.25 o   0.2198E-02
   8  11  14      551.02      554.26        6.75 o   0.5446E-03
  -7  12  14      238.91      242.74        4.42 o   0.1367E-02
  -6  12  14       38.14       33.83        2.00 o   0.9867E-02
  -5  12  14      215.03      217.91        4.27 o   0.1566E-02
  -4  12  14       72.69       98.80        2.26 o   0.3837E-02
  -3  12  14      191.46      214.87        3.39 o   0.1607E-02
  -2  12  14      181.57      186.50        3.15 o   0.1770E-02
  -1  12  14      405.14      435.02        4.79 o   0.7651E-03
   0  12  14        1.29        0.03        1.43 o   0.3046E+00
   1  12  14      381.14      420.93        4.80 o   0.8014E-03
   2  12  14      221.92      215.11        3.76 o   0.1488E-02
   3  12  14      221.42      240.65        3.74 o   0.1408E-02
   4  12  14       72.62       71.18        2.47 o   0.4802E-02
   5  12  14      158.00      163.72        3.44 o   0.2153E-02
   6  12  14       31.63       33.45        1.90 o   0.1062E-01
   7  12  14      271.17      272.37        4.40 o   0.1205E-02
  -5  13  14        9.87        7.63        1.67 o   0.4165E-01
  -4  13  14      145.13      142.34        3.72 o   0.2289E-02
  -3  13  14       86.18       91.54        2.50 o   0.3655E-02
  -2  13  14      285.25      292.87        4.40 o   0.1126E-02
  -1  13  14     1383.94     1403.24        8.93 o   0.1743E-03
   0  13  14       39.22       44.09        1.95 o   0.1007E-01
   1  13  14     1365.35     1375.85        9.96 o   0.1776E-03
   2  13  14      285.61      289.82        4.66 o   0.1132E-02
   3  13  14      137.55      123.24        3.25 o   0.2546E-02
   4  13  14      143.65      138.10        3.17 o   0.2363E-02
   5  13  14        5.45       10.54        1.46 o   0.4523E-01
  -2  14  14      856.50      819.33       11.66 o   0.3260E-03
  -1  14  14      168.79      161.62        4.92 o   0.1972E-02
   0  14  14       11.16       16.41        1.89 o   0.2146E-01
   1  14  14      172.02      160.11        4.13 o   0.1997E-02
   2  14  14      896.24      850.28       18.68 o   0.2921E-03
   0   1  15     6588.10     6220.40       35.05 o   0.1807E-04
   1   1  15     1246.15     1273.21       10.12 o   0.2093E-03
  -1   2  15     1019.08      937.06        8.87 o   0.2792E-03
   0   2  15     7268.02     7368.64       35.65 o   0.1409E-04
   1   2  15      812.58      788.99        8.07 o   0.3525E-03
   2   2  15     4875.61     4911.90       23.35 o   0.2724E-04
  -2   3  15     7443.38     7656.26       31.64 o   0.1354E-04
  -1   3  15     3114.25     3007.89       18.07 o   0.5956E-04
   0   3  15     3536.80     3449.41       20.12 o   0.4643E-04
   1   3  15     3253.78     3097.20       19.22 o   0.5647E-04
   2   3  15     7172.61     7409.80       33.30 o   0.1434E-04
   3   3  15      158.34      146.54        2.94 o   0.2153E-02
  -3   4  15     2534.19     2580.20       11.60 o   0.7598E-04
  -2   4  15       37.87       28.33        1.57 o   0.1200E-01
  -1   4  15      630.42      572.45        5.93 o   0.5042E-03
   0   4  15     7207.12     6823.73       28.37 o   0.1539E-04
   1   4  15      536.21      503.15        5.89 o   0.5934E-03
   2   4  15       45.11       33.51        1.67 o   0.1014E-01
   3   4  15     2608.05     2653.80       11.70 o   0.7295E-04
   4   4  15      441.85      455.35        4.16 o   0.7352E-03
  -4   5  15      560.08      564.72        5.08 o   0.5347E-03
  -3   5  15     3070.96     3121.25       13.08 o   0.5842E-04
  -2   5  15      201.03      189.80        2.99 o   0.1910E-02
  -1   5  15      300.18      320.90        3.74 o   0.1078E-02
   0   5  15     1822.67     1938.12        9.67 o   0.1188E-03
   1   5  15      199.84      220.88        3.26 o   0.1641E-02
   2   5  15      187.56      176.40        3.08 o   0.2068E-02
   3   5  15     2980.84     3022.20       13.03 o   0.6125E-04
   4   5  15      537.31      536.03        4.82 o   0.5668E-03
   5   5  15      123.51       99.09        2.77 o   0.2965E-02
  -5   6  15       99.04       94.15        2.47 o   0.3683E-02
  -4   6  15      185.39      159.20        3.19 o   0.2001E-02
  -3   6  15       68.66       46.28        2.13 o   0.5768E-02
  -2   6  15     2237.91     2276.45       11.72 o   0.9055E-04
  -1   6  15      607.65      649.64        5.42 o   0.4819E-03
   0   6  15     1993.66     2141.31       10.55 o   0.1046E-03
   1   6  15      584.08      629.00        5.08 o   0.5028E-03
   2   6  15     2391.01     2348.81       11.98 o   0.8534E-04
   3   6  15       87.94       65.82        2.21 o   0.4302E-02
   4   6  15      185.38      157.16        3.05 o   0.2017E-02
   5   6  15      125.68      126.27        2.94 o   0.2759E-02
   6   6  15      300.31      306.34        4.31 o   0.1128E-02
  -6   7  15     1116.72     1145.84        8.36 o   0.2320E-03
  -5   7  15     1580.19     1563.04        9.51 o   0.1506E-03
  -4   7  15      785.58      769.43        6.52 o   0.3587E-03
  -3   7  15     2224.60     2319.40       12.12 o   0.9199E-04
  -2   7  15      163.24      176.23        2.91 o   0.2182E-02
  -1   7  15      560.00      562.60        5.82 o   0.5338E-03
   0   7  15     1755.47     1635.10       10.17 o   0.1340E-03
   1   7  15      625.75      627.74        5.57 o   0.4710E-03
   2   7  15      177.50      202.30        3.17 o   0.1904E-02
   3   7  15     2291.76     2355.67       12.32 o   0.8923E-04
   4   7  15      689.80      679.80        6.39 o   0.4162E-03
   5   7  15     1515.69     1558.76       10.41 o   0.1534E-03
   6   7  15     1090.93     1116.73        8.85 o   0.2390E-03
   7   7  15     1267.77     1174.31        9.44 o   0.2070E-03
  -7   8  15     2280.32     2181.63       14.55 o   0.9197E-04
  -6   8  15      397.73      407.22        5.26 o   0.7463E-03
  -5   8  15      938.74      956.51        7.49 o   0.2864E-03
  -4   8  15     1586.89     1519.95       10.00 o   0.1515E-03
  -3   8  15     1235.29     1287.45        8.88 o   0.2063E-03
  -2   8  15      103.04       84.37        2.90 o   0.3708E-02
  -1   8  15      509.56      529.80        5.89 o   0.6051E-03
   0   8  15      293.84      319.87        4.20 o   0.1026E-02
   1   8  15      490.15      546.10        5.25 o   0.6018E-03
   2   8  15      113.06       95.45        2.84 o   0.3321E-02
   3   8  15     1339.99     1425.10        9.18 o   0.1819E-03
   4   8  15     1501.32     1428.13        9.98 o   0.1635E-03
   5   8  15      816.73      850.69        7.78 o   0.3322E-03
   6   8  15      361.28      394.47        5.17 o   0.7896E-03
   7   8  15     2314.16     2261.14       14.47 o   0.8840E-04
   8   8  15      317.62      305.65        4.93 o   0.1031E-02
  -8   9  15       63.99       49.19        2.40 o   0.6132E-02
  -7   9  15      776.74      744.90        7.26 o   0.3643E-03
  -6   9  15     1239.09     1223.91        9.01 o   0.2077E-03
  -5   9  15     1268.05     1326.99        8.45 o   0.1963E-03
  -4   9  15     1327.07     1310.15        8.91 o   0.1893E-03
  -3   9  15     1051.53      969.67        7.86 o   0.2636E-03
  -2   9  15      108.74      120.81        2.95 o   0.2966E-02
  -1   9  15     1449.82     1466.05        9.43 o   0.1653E-03
   0   9  15      331.14      314.44        4.51 o   0.9478E-03
   1   9  15     1400.38     1413.08        9.37 o   0.1736E-03
   2   9  15      134.19      148.03        3.01 o   0.2393E-02
   3   9  15      900.33      863.42        8.05 o   0.3082E-03
   4   9  15     1279.38     1293.99        9.58 o   0.1934E-03
   5   9  15     1208.56     1280.62        9.02 o   0.2061E-03
   6   9  15     1167.50     1138.47        9.62 o   0.2260E-03
   7   9  15      803.28      769.96        7.44 o   0.3499E-03
   8   9  15       30.67       25.65        1.86 o   0.1214E-01
   9   9  15     1342.55     1556.18       10.66 o   0.1680E-03
  -9  10  15      285.73      321.04        4.36 o   0.1030E-02
  -8  10  15      247.54      220.73        4.24 o   0.1513E-02
  -7  10  15      188.20      159.38        3.71 o   0.1955E-02
  -6  10  15      332.98      362.58        4.38 o   0.9266E-03
  -5  10  15      273.83      309.42        3.82 o   0.1051E-02
  -4  10  15       62.33       51.98        2.23 o   0.5897E-02
  -3  10  15      529.83      588.04        5.50 o   0.5505E-03
  -2  10  15      608.37      577.15        6.21 o   0.5106E-03
  -1  10  15      933.68      856.42        8.06 o   0.3097E-03
   0  10  15      384.86      370.52        4.81 o   0.8531E-03
   1  10  15      812.20      792.72        7.06 o   0.3497E-03
   2  10  15      625.88      618.46        6.45 o   0.4778E-03
   3  10  15      581.75      603.26        6.06 o   0.5188E-03
   4  10  15       46.37       37.49        2.14 o   0.8039E-02
   5  10  15      225.07      252.21        4.06 o   0.1293E-02
   6  10  15      335.53      355.34        4.65 o   0.9375E-03
   7  10  15      198.06      156.53        3.77 o   0.1929E-02
   8  10  15      187.84      204.03        3.56 o   0.1783E-02
   9  10  15      273.66      313.03        4.28 o   0.1064E-02
  -8  11  15      489.52      575.92        5.52 o   0.5563E-03
  -7  11  15      762.67      780.43        6.46 o   0.3621E-03
  -6  11  15      595.55      534.51        6.72 o   0.5289E-03
  -5  11  15      694.45      702.78        6.77 o   0.4072E-03
  -4  11  15      796.35      729.22        7.27 o   0.3761E-03
  -3  11  15      121.53      111.00        2.81 o   0.3139E-02
  -2  11  15      772.54      756.96        6.54 o   0.3820E-03
  -1  11  15     1288.53     1245.60        9.21 o   0.2012E-03
   0  11  15      272.14      260.03        4.08 o   0.1296E-02
   1  11  15     1246.68     1186.81        9.53 o   0.2122E-03
   2  11  15      735.38      744.96        7.11 o   0.3938E-03
   3  11  15       99.08       96.24        2.68 o   0.3723E-02
   4  11  15      830.90      777.16        6.80 o   0.3529E-03
   5  11  15      782.60      789.29        7.12 o   0.3540E-03
   6  11  15      581.83      517.38        6.52 o   0.5474E-03
   7  11  15      754.93      780.31        8.12 o   0.3608E-03
   8  11  15      487.41      572.75        5.76 o   0.5589E-03
  -7  12  15      420.69      443.64        7.64 o   0.7138E-03
  -6  12  15      142.04      150.17        3.30 o   0.2351E-02
  -5  12  15      325.09      323.23        5.25 o   0.9798E-03
  -4  12  15      233.18      266.73        4.09 o   0.1287E-02
  -3  12  15       93.42       86.79        2.46 o   0.3750E-02
  -2  12  15      131.98      131.57        2.84 o   0.2640E-02
  -1  12  15      364.97      318.48        4.44 o   0.9495E-03
   0  12  15      112.09      111.51        2.55 o   0.3077E-02
   1  12  15      356.98      311.43        4.59 o   0.9704E-03
   2  12  15      138.67      131.87        3.00 o   0.2585E-02
   3  12  15       80.79       79.24        2.58 o   0.4121E-02
   4  12  15      232.53      259.73        4.02 o   0.1322E-02
   5  12  15      354.17      351.27        5.00 o   0.8975E-03
   6  12  15      135.94      143.93        3.20 o   0.2460E-02
   7  12  15      415.63      453.49        6.97 o   0.7110E-03
  -5  13  15      151.73      174.95        4.55 o   0.2013E-02
  -4  13  15       -0.72        0.66        1.66 o   0.2996E+00
  -3  13  15      247.62      222.17        4.58 o   0.1375E-02
  -2  13  15       77.23       75.54        2.49 o   0.4593E-02
  -1  13  15       29.08       40.56        1.67 o   0.1023E-01
   0  13  15     1363.91     1287.79        9.23 o   0.1886E-03
   1  13  15       26.09       35.85        1.75 o   0.1145E-01
   2  13  15       65.65       90.66        2.32 o   0.4249E-02
   3  13  15      273.01      248.43        4.58 o   0.1231E-02
   4  13  15        2.77        2.29        1.36 o   0.1337E+00
   5  13  15      125.31      156.17        3.55 o   0.2349E-02
   0   0  16    20508.13    21037.66      183.04 o   0.2159E-05
   0   1  16      780.98      765.50        9.15 o   0.3752E-03
   1   1  16       79.86      120.73        2.69 o   0.5046E-02
  -1   2  16      912.89      918.49        9.44 o   0.3025E-03
   0   2  16      280.41      147.25        5.59 o   0.1296E-02
   1   2  16      921.08      905.45        9.08 o   0.3061E-03
   2   2  16     1159.19      986.04        9.04 o   0.2198E-03
  -2   3  16      572.68      532.81        5.29 o   0.5213E-03
  -1   3  16     1373.68     1466.33        8.99 o   0.1818E-03
   0   3  16       94.20      114.15        2.62 o   0.3275E-02
   1   3  16     1221.65     1329.39        8.93 o   0.2096E-03
   2   3  16      708.43      643.11        6.48 o   0.4161E-03
   3   3  16      133.68       87.40        2.60 o   0.2600E-02
  -3   4  16     1251.77     1335.33        7.86 o   0.2054E-03
  -2   4  16      226.78      250.64        3.36 o   0.1524E-02
  -1   4  16      126.34      143.94        2.51 o   0.2609E-02
   0   4  16      349.87      360.77        4.36 o   0.8267E-03
   1   4  16       94.10      132.71        2.50 o   0.3193E-02
   2   4  16      198.34      215.41        3.02 o   0.1788E-02
   3   4  16     1382.43     1436.15        8.47 o   0.1832E-03
   4   4  16     4772.85     4724.68       17.53 o   0.3002E-04
  -4   5  16       88.37      118.20        2.39 o   0.3575E-02
  -3   5  16     1345.09     1324.98        8.35 o   0.1801E-03
  -2   5  16     1797.49     1693.31       10.18 o   0.1247E-03
  -1   5  16      165.68      113.87        3.10 o   0.2463E-02
   0   5  16       65.71       70.13        1.95 o   0.5320E-02
   1   5  16      140.73       99.07        2.90 o   0.2862E-02
   2   5  16     1701.49     1583.12        9.90 o   0.1354E-03
   3   5  16     1339.01     1313.33        8.44 o   0.1821E-03
   4   5  16      119.01      151.12        2.52 o   0.2684E-02
   5   5  16     2440.60     2475.57       12.56 o   0.8103E-04
  -5   6  16     2380.48     2410.77       12.96 o   0.8606E-04
  -4   6  16      115.25       92.28        2.69 o   0.3345E-02
  -3   6  16     1306.09     1143.37        8.70 o   0.2012E-03
  -2   6  16      721.90      721.52        6.45 o   0.4062E-03
  -1   6  16      379.87      313.24        4.43 o   0.9338E-03
   0   6  16      336.64      269.64        4.12 o   0.1113E-02
   1   6  16      348.10      314.13        4.04 o   0.9645E-03
   2   6  16      675.61      692.32        6.10 o   0.4314E-03
   3   6  16     1385.18     1201.90        9.08 o   0.1880E-03
   4   6  16      135.32      106.31        2.83 o   0.2878E-02
   5   6  16     2320.11     2390.45       12.49 o   0.8808E-04
   6   6  16     2899.21     2831.99       14.81 o   0.6236E-04
  -6   7  16      395.31      396.38        5.09 o   0.7855E-03
  -5   7  16     2687.41     2709.15       13.45 o   0.7167E-04
  -4   7  16       10.55        4.58        1.67 o   0.3476E-01
  -3   7  16     1603.64     1619.56       10.15 o   0.1440E-03
  -2   7  16     1541.29     1627.51        9.97 o   0.1499E-03
  -1   7  16      481.30      513.52        5.56 o   0.6442E-03
   0   7  16        9.31        0.09        1.56 o   0.9116E-01
   1   7  16      489.45      551.57        4.91 o   0.6076E-03
   2   7  16     1829.24     1904.01       10.96 o   0.1199E-03
   3   7  16     1497.01     1535.09        9.71 o   0.1558E-03
   4   7  16        9.80        3.52        1.70 o   0.3779E-01
   5   7  16     2899.35     2851.80       15.00 o   0.6540E-04
   6   7  16      343.72      357.62        4.98 o   0.8865E-03
   7   7  16       28.74       36.13        2.12 o   0.1191E-01
  -7   8  16      536.00      525.99        6.14 o   0.5861E-03
  -6   8  16      421.69      405.32        5.63 o   0.7722E-03
  -5   8  16      170.26      158.76        3.23 o   0.1967E-02
  -4   8  16     1785.07     1709.65       10.98 o   0.1304E-03
  -3   8  16     1636.84     1528.84       11.06 o   0.1482E-03
  -2   8  16      503.11      570.28        5.88 o   0.5586E-03
  -1   8  16     2109.64     2117.80       12.56 o   0.9848E-04
   0   8  16      199.71      166.34        3.78 o   0.1763E-02
   1   8  16     2007.48     1977.68       11.61 o   0.1075E-03
   2   8  16      548.17      585.08        5.65 o   0.5305E-03
   3   8  16     1620.51     1519.40       10.93 o   0.1499E-03
   4   8  16     1800.31     1740.41       11.16 o   0.1277E-03
   5   8  16      200.03      189.10        4.03 o   0.1644E-02
   6   8  16      434.96      419.93        5.84 o   0.7410E-03
   7   8  16      543.77      521.44        6.63 o   0.5843E-03
   8   8  16      161.45      197.81        3.74 o   0.1991E-02
  -8   9  16     3086.76     3067.90       18.19 o   0.5699E-04
  -7   9  16      840.95      775.06        7.32 o   0.3440E-03
  -6   9  16       75.67       67.79        2.39 o   0.4740E-02
  -5   9  16      284.32      275.46        4.12 o   0.1137E-02
  -4   9  16      451.09      415.70        5.19 o   0.7274E-03
  -3   9  16       64.29       61.14        2.32 o   0.5881E-02
  -2   9  16     1484.92     1458.36       11.26 o   0.1631E-03
  -1   9  16       28.02       27.48        1.93 o   0.1245E-01
   0   9  16       15.24        8.79        1.78 o   0.2992E-01
   1   9  16       20.95       15.86        1.79 o   0.1970E-01
   2   9  16     1423.74     1390.76        9.54 o   0.1742E-03
   3   9  16       60.74       65.75        2.37 o   0.5633E-02
   4   9  16      463.95      440.92        5.74 o   0.6875E-03
   5   9  16      202.64      202.48        3.96 o   0.1590E-02
   6   9  16       61.08       55.39        2.47 o   0.5821E-02
   7   9  16      865.54      829.78        8.09 o   0.3216E-03
   8   9  16     3030.36     2997.11       13.63 o   0.5938E-04
   9   9  16      771.22      752.36        7.06 o   0.3837E-03
  -9  10  16       16.43       33.48        1.60 o   0.1364E-01
  -8  10  16      166.05      157.42        3.28 o   0.2107E-02
  -7  10  16      126.42      128.81        2.91 o   0.2738E-02
  -6  10  16      225.37      235.00        3.79 o   0.1486E-02
  -5  10  16       79.89       81.42        2.44 o   0.4312E-02
  -4  10  16      173.86      146.69        3.17 o   0.2074E-02
  -3  10  16      770.84      790.96        6.55 o   0.3615E-03
  -2  10  16      847.12      870.42        7.47 o   0.3284E-03
  -1  10  16     1481.18     1452.17       10.93 o   0.1636E-03
   0  10  16        4.90        1.40        1.70 o   0.7945E-01
   1  10  16     1439.67     1440.69        9.71 o   0.1675E-03
   2  10  16      821.11      874.63        7.61 o   0.3310E-03
   3  10  16      676.33      703.28        6.52 o   0.4174E-03
   4  10  16      160.49      152.81        3.42 o   0.2074E-02
   5  10  16       80.77       84.03        2.56 o   0.4197E-02
   6  10  16      151.90      149.72        3.07 o   0.2368E-02
   7  10  16      131.93      120.58        2.97 o   0.2819E-02
   8  10  16      140.25      152.40        3.28 o   0.2288E-02
   9  10  16       40.64       54.39        2.48 o   0.7319E-02
  -8  11  16      536.38      559.12        6.98 o   0.5536E-03
  -7  11  16       46.76       49.81        1.98 o   0.6538E-02
  -6  11  16      212.81      179.78        4.12 o   0.1741E-02
  -5  11  16        2.06        0.21        1.41 o   0.2447E+00
  -4  11  16       62.32       54.57        2.22 o   0.5837E-02
  -3  11  16       82.37       85.22        2.39 o   0.4090E-02
  -2  11  16      868.64      857.54        7.27 o   0.3290E-03
  -1  11  16      216.85      207.01        3.73 o   0.1617E-02
   0  11  16       51.47       53.58        2.16 o   0.6466E-02
   1  11  16      157.33      162.43        3.26 o   0.2159E-02
   2  11  16      787.38      793.24        6.85 o   0.3654E-03
   3  11  16      125.71      124.00        2.84 o   0.2732E-02
   4  11  16       64.61       51.32        2.22 o   0.5987E-02
   5  11  16        1.37        0.20        1.41 o   0.3025E+00
   6  11  16      223.47      200.14        4.11 o   0.1593E-02
   7  11  16       52.87       46.92        2.32 o   0.6479E-02
   8  11  16      524.55      552.20        7.41 o   0.5618E-03
  -6  12  16       24.57       27.19        1.74 o   0.1357E-01
  -5  12  16       42.55       51.49        2.01 o   0.7397E-02
  -4  12  16      522.37      441.39        5.79 o   0.6485E-03
  -3  12  16      134.64      158.88        3.14 o   0.2256E-02
  -2  12  16      200.29      174.56        3.60 o   0.1791E-02
  -1  12  16      122.94      132.17        2.71 o   0.2725E-02
   0  12  16      467.50      422.65        5.20 o   0.7003E-03
   1  12  16      139.92      141.90        3.25 o   0.2482E-02
   2  12  16      165.30      173.31        3.20 o   0.1935E-02
   3  12  16      139.21      169.58        3.07 o   0.2121E-02
   4  12  16      484.32      394.76        6.35 o   0.7189E-03
   5  12  16       60.84       54.37        2.54 o   0.6222E-02
   6  12  16       27.83       33.34        1.91 o   0.1129E-01
  -4  13  16      341.16      342.81        5.89 o   0.9147E-03
  -3  13  16       55.03       71.81        2.40 o   0.5168E-02
  -2  13  16      274.59      283.71        4.00 o   0.1192E-02
  -1  13  16      254.96      249.94        3.96 o   0.1296E-02
   0  13  16       64.41       67.07        2.44 o   0.4824E-02
   1  13  16      309.03      292.69        4.58 o   0.1076E-02
   2  13  16      257.67      275.21        4.49 o   0.1240E-02
   3  13  16       63.37       75.02        2.90 o   0.4740E-02
   4  13  16      263.85      285.29        4.81 o   0.1151E-02
   0   1  17      343.86      291.06        5.99 o   0.1025E-02
   1   1  17     1015.26      995.97        9.07 o   0.2817E-03
  -1   2  17     3882.03     3823.27       18.44 o   0.4100E-04
   0   2  17     2877.21     2719.38       17.22 o   0.6498E-04
   1   2  17     3655.98     3609.30       17.66 o   0.4496E-04
   2   2  17      235.31      210.81        3.50 o   0.1830E-02
  -2   3  17     2003.79     2082.38       10.75 o   0.1095E-03
  -1   3  17       68.15      104.51        1.98 o   0.4279E-02
   0   3  17      216.65      228.48        3.62 o   0.1626E-02
   1   3  17       97.47      103.65        2.33 o   0.3653E-02
   2   3  17     2100.00     2168.07       11.38 o   0.1029E-03
   3   3  17      145.90      152.66        2.67 o   0.2027E-02
  -3   4  17      976.78      987.34        7.17 o   0.2688E-03
  -2   4  17     4228.73     4443.25       18.08 o   0.3475E-04
  -1   4  17     1158.71     1181.71        7.79 o   0.2119E-03
   0   4  17     4402.93     4020.19       17.63 o   0.3480E-04
   1   4  17     1184.71     1157.31        8.38 o   0.2127E-03
   2   4  17     4224.76     4492.12       18.34 o   0.3433E-04
   3   4  17      977.65     1011.28        7.27 o   0.2635E-03
   4   4  17     1135.98     1191.58        7.43 o   0.2243E-03
  -4   5  17     3338.00     3420.97       15.97 o   0.4941E-04
  -3   5  17      202.34      183.76        3.48 o   0.1769E-02
  -2   5  17      967.74     1087.76        7.45 o   0.2633E-03
  -1   5  17     1233.41     1290.44        8.41 o   0.2040E-03
   0   5  17      524.78      657.80        5.29 o   0.5282E-03
   1   5  17     1294.25     1324.57        9.10 o   0.1949E-03
   2   5  17      994.97     1128.77        7.56 o   0.2523E-03
   3   5  17      189.39      158.08        3.21 o   0.2012E-02
   4   5  17     3127.41     3245.46       14.77 o   0.5397E-04
   5   5  17        9.36        1.28        1.66 o   0.6890E-01
  -5   6  17      644.89      706.96        6.62 o   0.4339E-03
  -4   6  17     1905.81     1935.03       11.26 o   0.1153E-03
  -3   6  17      668.37      697.40        6.41 o   0.4341E-03
  -2   6  17      399.99      420.07        4.71 o   0.7807E-03
  -1   6  17     1302.58     1354.80        8.93 o   0.1798E-03
   0   6  17      522.20      450.14        5.40 o   0.6604E-03
   1   6  17     1423.55     1430.67        8.91 o   0.1653E-03
   2   6  17      423.24      420.43        4.87 o   0.7621E-03
   3   6  17      686.61      711.94        6.50 o   0.4220E-03
   4   6  17     2026.22     2040.02       11.46 o   0.1067E-03
   5   6  17      715.16      761.65        6.50 o   0.3920E-03
   6   6  17      195.36      141.78        3.64 o   0.1928E-02
  -6   7  17       17.23       16.90        1.87 o   0.1743E-01
  -5   7  17      993.22     1001.38        8.37 o   0.2718E-03
  -4   7  17      950.18      955.80        7.99 o   0.2712E-03
  -3   7  17      697.47      738.11        6.54 o   0.3898E-03
  -2   7  17      614.40      586.62        6.16 o   0.4948E-03
  -1   7  17      860.87      832.71        7.70 o   0.3299E-03
   0   7  17     3848.14     3644.02       17.29 o   0.4403E-04
   1   7  17      850.27      843.83        6.68 o   0.3293E-03
   2   7  17      564.79      553.07        5.86 o   0.5366E-03
   3   7  17      756.19      806.41        7.14 o   0.3524E-03
   4   7  17     1004.81      989.94        8.12 o   0.2577E-03
   5   7  17     1000.37      998.58        7.97 o   0.2719E-03
   6   7  17       26.63       17.10        2.14 o   0.1352E-01
   7   7  17      585.11      592.80        6.20 o   0.5222E-03
  -7   8  17      209.14      214.46        3.98 o   0.1647E-02
  -6   8  17      319.04      275.62        4.95 o   0.1069E-02
  -5   8  17      980.11      943.31        8.28 o   0.2874E-03
  -4   8  17       97.10       68.25        2.92 o   0.3878E-02
  -3   8  17     1632.78     1609.50       11.14 o   0.1430E-03
  -2   8  17      370.59      340.10        5.30 o   0.8764E-03
  -1   8  17      456.08      439.54        5.79 o   0.7003E-03
   0   8  17     3934.58     3991.78       17.92 o   0.3856E-04
   1   8  17      418.27      412.87        5.29 o   0.7608E-03
   2   8  17      401.68      389.71        5.06 o   0.7744E-03
   3   8  17     1726.08     1638.78       11.15 o   0.1373E-03
   4   8  17      134.51      101.01        3.34 o   0.2718E-02
   5   8  17      989.79      961.09        9.24 o   0.2815E-03
   6   8  17      228.26      210.03        4.42 o   0.1454E-02
   7   8  17      246.18      254.37        4.54 o   0.1366E-02
   8   8  17     1680.27     1620.26       11.97 o   0.1416E-03
  -8   9  17      305.25      278.55        4.55 o   0.1111E-02
  -7   9  17      546.91      554.45        5.88 o   0.5562E-03
  -6   9  17      371.80      371.06        4.73 o   0.8668E-03
  -5   9  17      514.01      469.49        5.72 o   0.6231E-03
  -4   9  17      426.71      480.59        5.15 o   0.7028E-03
  -3   9  17     1489.42     1581.69       10.13 o   0.1507E-03
  -2   9  17      208.36      188.74        4.01 o   0.1614E-02
  -1   9  17      502.44      484.79        5.47 o   0.6125E-03
   0   9  17       13.15        3.74        1.71 o   0.4387E-01
   1   9  17      421.95      397.83        5.61 o   0.7540E-03
   2   9  17      192.78      175.48        3.57 o   0.1751E-02
   3   9  17     1342.51     1419.77        9.46 o   0.1739E-03
   4   9  17      361.05      423.77        5.05 o   0.8228E-03
   5   9  17      538.07      502.95        6.22 o   0.5803E-03
   6   9  17      378.68      378.04        5.13 o   0.8458E-03
   7   9  17      497.06      517.33        5.70 o   0.6070E-03
   8   9  17      269.49      254.59        3.89 o   0.1243E-02
   9   9  17       31.62       30.28        1.73 o   0.1102E-01
  -9  10  17      461.80      460.15       10.45 o   0.6317E-03
  -8  10  17       39.25       51.60        1.78 o   0.7455E-02
  -7  10  17      330.26      297.44        4.79 o   0.1071E-02
  -6  10  17      168.96      143.59        3.32 o   0.2147E-02
  -5  10  17       22.00       11.38        1.73 o   0.1996E-01
  -4  10  17      361.89      364.21        4.49 o   0.8902E-03
  -3  10  17      617.97      606.79        5.76 o   0.4918E-03
  -2  10  17      817.82      780.37        6.94 o   0.3502E-03
  -1  10  17      100.05       78.54        2.96 o   0.3901E-02
   0  10  17       11.04        5.57        1.86 o   0.5488E-01
   1  10  17      146.30      122.10        3.30 o   0.2562E-02
   2  10  17      837.15      799.61        7.39 o   0.3394E-03
   3  10  17      598.97      584.02        6.31 o   0.5109E-03
   4  10  17      347.16      335.19        4.90 o   0.9566E-03
   5  10  17       15.46        5.79        1.67 o   0.2958E-01
   6  10  17      133.44      128.54        2.90 o   0.2528E-02
   7  10  17      370.63      328.05        4.90 o   0.9522E-03
   8  10  17       44.87       59.09        1.89 o   0.6494E-02
   9  10  17      474.90      472.96        8.19 o   0.6304E-03
  -7  11  17       21.58       29.44        1.65 o   0.1263E-01
  -6  11  17       84.90       74.62        2.57 o   0.4254E-02
  -5  11  17       56.30       44.54        2.28 o   0.6779E-02
  -4  11  17      166.91      175.44        3.30 o   0.2053E-02
  -3  11  17     1124.70     1091.63        8.65 o   0.2408E-03
  -2  11  17      249.92      265.03        3.78 o   0.1272E-02
  -1  11  17       73.31       58.60        2.32 o   0.5126E-02
   0  11  17     1293.35     1204.76        9.35 o   0.1982E-03
   1  11  17       66.69       54.24        2.37 o   0.5545E-02
   2  11  17      301.78      327.48        4.19 o   0.1022E-02
   3  11  17     1050.51     1039.32        8.10 o   0.2587E-03
   4  11  17      175.95      222.26        3.21 o   0.1689E-02
   5  11  17       54.50       47.92        2.29 o   0.6560E-02
   6  11  17       43.23       44.40        1.95 o   0.7508E-02
   7  11  17       16.07       19.47        1.45 o   0.1827E-01
  -6  12  17       51.22       38.67        2.52 o   0.7822E-02
  -5  12  17      420.12      454.67        6.20 o   0.6909E-03
  -4  12  17      273.47      262.63        4.32 o   0.1227E-02
  -3  12  17      108.32      108.48        2.79 o   0.2960E-02
  -2  12  17       37.70       44.08        2.09 o   0.8819E-02
  -1  12  17       15.06       18.05        1.51 o   0.2316E-01
   0  12  17       44.54       50.08        2.02 o   0.6873E-02
   1  12  17       17.34       14.86        1.75 o   0.2264E-01
   2  12  17       60.66       67.17        2.65 o   0.5555E-02
   3  12  17      119.89      119.29        3.32 o   0.2674E-02
   4  12  17      254.72      248.13        4.57 o   0.1309E-02
   5  12  17      451.00      482.38        5.71 o   0.6479E-03
   6  12  17       80.70       60.56        3.23 o   0.4949E-02
  -3  13  17      202.83      190.28        4.89 o   0.1683E-02
  -2  13  17      122.35      130.59        3.06 o   0.2768E-02
  -1  13  17      117.22      111.13        2.78 o   0.2911E-02
   0  13  17       44.10       41.84        1.94 o   0.9135E-02
   1  13  17      128.72      128.50        2.99 o   0.2553E-02
   2  13  17      130.06      138.64        3.35 o   0.2592E-02
   3  13  17      252.25      238.29        4.70 o   0.1340E-02
   0   1  18     1227.96     1413.40        9.59 o   0.1925E-03
   1   1  18       45.52       21.87        1.95 o   0.1247E-01
  -1   2  18     2811.99     2994.99       13.42 o   0.6295E-04
   0   2  18      204.18      209.52        3.63 o   0.1602E-02
   1   2  18     2821.76     2959.68       14.13 o   0.6336E-04
   2   2  18      977.78      998.82        7.41 o   0.2732E-03
  -2   3  18      829.05      869.78        6.49 o   0.3483E-03
  -1   3  18      860.79      844.97        6.77 o   0.3302E-03
   0   3  18      659.38      726.05        5.95 o   0.4470E-03
   1   3  18      742.66      739.34        6.47 o   0.3902E-03
   2   3  18      928.06      935.94        7.05 o   0.3133E-03
   3   3  18     1632.23     1672.95        9.72 o   0.1435E-03
  -3   4  18       11.55       10.76        1.42 o   0.3406E-01
  -2   4  18      219.74      191.60        3.62 o   0.1600E-02
  -1   4  18      928.16      783.10        7.16 o   0.3161E-03
   0   4  18     1742.01     1561.89       10.19 o   0.1395E-03
   1   4  18      930.72      782.84        7.49 o   0.3153E-03
   2   4  18      261.33      229.09        3.82 o   0.1329E-02
   3   4  18        9.13       12.60        1.41 o   0.4640E-01
   4   4  18     2446.48     2517.97       12.34 o   0.7848E-04
  -4   5  18     1444.35     1428.03        9.79 o   0.1614E-03
  -3   5  18      816.89      817.04        7.08 o   0.3493E-03
  -2   5  18     3932.08     3864.01       18.60 o   0.3895E-04
  -1   5  18     2099.28     2155.92       12.14 o   0.9732E-04
   0   5  18     1805.70     1900.59       10.83 o   0.1251E-03
   1   5  18     1993.54     2008.80       11.22 o   0.1067E-03
   2   5  18     3840.61     3865.53       18.22 o   0.3938E-04
   3   5  18      745.08      736.77        6.87 o   0.3945E-03
   4   5  18     1538.44     1526.94        9.83 o   0.1481E-03
   5   5  18      271.90      285.40        4.37 o   0.1209E-02
  -5   6  18     1515.86     1502.88       10.37 o   0.1577E-03
  -4   6  18      827.51      834.17        7.70 o   0.3350E-03
  -3   6  18     1144.44     1299.96        8.94 o   0.2085E-03
  -2   6  18     1075.51     1060.88        8.09 o   0.2459E-03
  -1   6  18      779.11      705.88        6.81 o   0.3804E-03
   0   6  18     2322.87     2278.81       12.58 o   0.8947E-04
   1   6  18      682.79      624.16        6.24 o   0.4410E-03
   2   6  18     1149.19     1103.42        9.08 o   0.2306E-03
   3   6  18     1074.70     1189.77        8.53 o   0.2317E-03
   4   6  18      894.75      871.37        7.59 o   0.3130E-03
   5   6  18     1418.77     1447.66       10.12 o   0.1677E-03
   6   6  18      438.71      446.46        5.68 o   0.7263E-03
  -6   7  18     3110.12     3156.18       17.14 o   0.5717E-04
  -5   7  18     2181.51     2196.76       13.64 o   0.9421E-04
  -4   7  18     2534.33     2582.95       14.57 o   0.7539E-04
  -3   7  18     1374.81     1389.30        9.83 o   0.1768E-03
  -2   7  18      681.50      725.57        6.67 o   0.4270E-03
  -1   7  18      893.25      934.71        7.57 o   0.3064E-03
   0   7  18     1021.77     1079.27        7.95 o   0.2607E-03
   1   7  18      801.97      832.63        6.83 o   0.3529E-03
   2   7  18      665.84      731.48        6.49 o   0.4287E-03
   3   7  18     1212.93     1243.11        9.14 o   0.2056E-03
   4   7  18     2522.03     2526.85       15.07 o   0.7725E-04
   5   7  18     2317.77     2322.53       13.58 o   0.8697E-04
   6   7  18     3037.80     3132.76       17.69 o   0.5821E-04
   7   7  18        9.31        4.69        1.78 o   0.6630E-01
  -7   8  18      749.18      790.81        7.57 o   0.3721E-03
  -6   8  18      838.23      883.86        7.79 o   0.3218E-03
  -5   8  18     1218.00     1131.16        9.87 o   0.2151E-03
  -4   8  18     1221.32     1249.71        9.73 o   0.2060E-03
  -3   8  18     1975.07     1988.09       12.59 o   0.1071E-03
  -2   8  18     1454.08     1406.32       10.81 o   0.1719E-03
  -1   8  18      274.27      270.08        4.60 o   0.1235E-02
   0   8  18      595.68      640.73        6.13 o   0.4747E-03
   1   8  18      250.17      244.24        4.04 o   0.1384E-02
   2   8  18     1411.85     1392.10       10.10 o   0.1761E-03
   3   8  18     2038.04     2087.68       12.06 o   0.1010E-03
   4   8  18     1279.13     1305.89       10.46 o   0.1939E-03
   5   8  18     1331.19     1253.72       11.14 o   0.1893E-03
   6   8  18      891.21      899.83        8.63 o   0.3085E-03
   7   8  18      714.28      777.53        7.34 o   0.3850E-03
   8   8  18      336.57      294.22        4.74 o   0.1028E-02
  -8   9  18       66.58       86.33        2.45 o   0.4384E-02
  -7   9  18       60.73       51.88        2.23 o   0.6242E-02
  -6   9  18      557.67      515.06        5.58 o   0.5733E-03
  -5   9  18       57.65       61.79        2.31 o   0.5620E-02
  -4   9  18      366.71      366.92        4.84 o   0.9019E-03
  -3   9  18      411.31      405.80        5.35 o   0.7703E-03
  -2   9  18     1033.71      954.93        8.46 o   0.2638E-03
  -1   9  18      599.19      534.98        6.11 o   0.5370E-03
   0   9  18     1561.94     1558.74       10.45 o   0.1484E-03
   1   9  18      645.20      590.65        6.70 o   0.4825E-03
   2   9  18     1052.53      995.21        8.86 o   0.2529E-03
   3   9  18      378.29      362.74        5.17 o   0.8632E-03
   4   9  18      414.19      403.49        6.02 o   0.7949E-03
   5   9  18       81.74       78.49        2.87 o   0.4188E-02
   6   9  18      559.32      532.29        6.05 o   0.5572E-03
   7   9  18       76.39       65.35        2.47 o   0.4939E-02
   8   9  18       87.04      116.15        2.37 o   0.3281E-02
   9   9  18      131.76      152.90        3.10 o   0.2432E-02
  -8  10  18      124.12      121.73        3.13 o   0.2670E-02
  -7  10  18       27.03       30.38        1.71 o   0.1116E-01
  -6  10  18      188.49      170.85        3.85 o   0.1905E-02
  -5  10  18       46.67       41.18        1.94 o   0.7621E-02
  -4  10  18       17.98        8.67        1.62 o   0.2886E-01
  -3  10  18      107.42      122.20        2.54 o   0.3137E-02
  -2  10  18       36.47       39.81        1.91 o   0.9042E-02
  -1  10  18      429.37      463.30        5.04 o   0.7109E-03
   0  10  18     4275.17     4377.13       20.38 o   0.3372E-04
   1  10  18      451.61      501.58        5.54 o   0.6531E-03
   2  10  18       59.81       62.28        2.32 o   0.5662E-02
   3  10  18      143.17      165.69        3.68 o   0.2266E-02
   4  10  18       24.04       17.01        1.94 o   0.1719E-01
   5  10  18       46.19       36.60        2.22 o   0.8119E-02
   6  10  18      156.27      152.32        3.08 o   0.2224E-02
   7  10  18       24.88       29.30        1.55 o   0.1182E-01
   8  10  18      108.41      103.37        2.94 o   0.3115E-02
  -7  11  18      166.64      165.44        4.19 o   0.1914E-02
  -6  11  18      140.92      162.93        3.01 o   0.2226E-02
  -5  11  18      231.26      253.44        3.99 o   0.1358E-02
  -4  11  18      297.85      297.92        4.41 o   0.1094E-02
  -3  11  18      973.25      922.99        8.22 o   0.2936E-03
  -2  11  18       46.12       43.45        1.99 o   0.8245E-02
  -1  11  18      272.17      251.96        3.83 o   0.1225E-02
   0  11  18      356.32      328.16        4.55 o   0.9298E-03
   1  11  18      261.77      246.09        4.01 o   0.1261E-02
   2  11  18       30.96       29.05        1.82 o   0.1230E-01
   3  11  18     1074.88     1046.47        8.96 o   0.2534E-03
   4  11  18      250.92      266.44        4.38 o   0.1256E-02
   5  11  18      253.62      272.73        4.54 o   0.1243E-02
   6  11  18      183.02      205.68        3.48 o   0.1723E-02
   7  11  18      134.70      140.51        3.53 o   0.2309E-02
  -5  12  18       72.53       71.87        2.98 o   0.4926E-02
  -4  12  18      155.49      188.54        3.22 o   0.1935E-02
  -3  12  18      184.62      179.68        3.49 o   0.1878E-02
  -2  12  18      825.47      803.33        7.17 o   0.3398E-03
  -1  12  18       25.59       22.39        1.76 o   0.1350E-01
   0  12  18       63.49       53.59        2.41 o   0.5883E-02
   1  12  18       23.60       24.14        1.82 o   0.1336E-01
   2  12  18      789.50      763.61        8.83 o   0.3565E-03
   3  12  18      188.68      187.22        3.86 o   0.1804E-02
   4  12  18      132.93      162.96        3.39 o   0.2251E-02
   5  12  18       65.25       64.02        2.35 o   0.5525E-02
  -2  13  18      252.68      237.50        5.96 o   0.1317E-02
  -1  13  18        2.01        0.42        1.39 o   0.2038E+00
   0  13  18      180.50      170.66        3.75 o   0.1946E-02
   1  13  18        5.63        4.73        1.72 o   0.4972E-01
   2  13  18      242.43      245.47        5.22 o   0.1321E-02
   0   1  19      105.02      130.26        2.64 o   0.3095E-02
   1   1  19     1356.94     1446.06        9.31 o   0.1819E-03
  -1   2  19      646.71      579.55        5.91 o   0.4747E-03
   0   2  19     4011.99     3897.66       18.91 o   0.3877E-04
   1   2  19      683.72      619.57        6.22 o   0.4409E-03
   2   2  19      186.30      141.04        3.36 o   0.2033E-02
  -2   3  19      281.93      316.00        4.08 o   0.1100E-02
  -1   3  19      137.18      100.25        2.75 o   0.2835E-02
   0   3  19       18.80       26.50        1.50 o   0.1959E-01
   1   3  19      129.02       91.63        2.93 o   0.3085E-02
   2   3  19      282.55      324.73        4.08 o   0.1099E-02
   3   3  19      112.66      124.39        2.80 o   0.2698E-02
  -3   4  19     1640.99     1624.63       10.30 o   0.1420E-03
  -2   4  19     1078.39     1086.93        8.59 o   0.2499E-03
  -1   4  19      459.99      453.46        5.35 o   0.6581E-03
   0   4  19       12.78        1.51        1.45 o   0.4415E-01
   1   4  19      418.14      414.60        5.46 o   0.7241E-03
   2   4  19     1087.82     1083.04        7.90 o   0.2502E-03
   3   4  19     1750.23     1745.38       10.40 o   0.1293E-03
   4   4  19     3228.05     3291.30       15.06 o   0.5221E-04
  -4   5  19      150.13      138.87        3.66 o   0.2416E-02
  -3   5  19       61.25       41.00        2.45 o   0.7331E-02
  -2   5  19      187.28      204.48        3.75 o   0.1778E-02
  -1   5  19      666.26      649.65        6.67 o   0.4245E-03
   0   5  19        7.87        4.78        1.52 o   0.8590E-01
   1   5  19      592.47      602.58        6.19 o   0.4725E-03
   2   5  19      229.23      204.44        3.90 o   0.1639E-02
   3   5  19       68.20       42.61        2.45 o   0.6821E-02
   4   5  19      144.80      149.72        3.13 o   0.2341E-02
   5   5  19      586.61      593.33        6.46 o   0.5116E-03
  -5   6  19     1487.12     1485.26       10.76 o   0.1568E-03
  -4   6  19      237.95      207.59        4.24 o   0.1523E-02
  -3   6  19     1098.07     1065.20        9.16 o   0.2393E-03
  -2   6  19      492.85      544.29        5.50 o   0.6029E-03
  -1   6  19     2274.58     2364.87       12.69 o   0.8781E-04
   0   6  19     1045.28     1093.21        7.87 o   0.2556E-03
   1   6  19     2400.91     2498.85       13.13 o   0.8114E-04
   2   6  19      440.52      469.30        5.66 o   0.7031E-03
   3   6  19      944.49      953.92        8.60 o   0.2788E-03
   4   6  19      156.03      149.72        3.43 o   0.2243E-02
   5   6  19     1449.91     1451.11       10.88 o   0.1616E-03
   6   6  19       32.56       10.26        2.14 o   0.1676E-01
  -6   7  19      536.94      592.37        6.53 o   0.5478E-03
  -5   7  19      454.62      472.49        6.07 o   0.6337E-03
  -4   7  19     1371.79     1317.45       10.10 o   0.1863E-03
  -3   7  19      180.43      143.53        3.66 o   0.2046E-02
  -2   7  19      460.54      506.19        5.52 o   0.6505E-03
  -1   7  19     2183.59     2157.28       12.67 o   0.9765E-04
   0   7  19     1152.72     1213.38        8.74 o   0.2111E-03
   1   7  19     2152.48     2116.66       12.60 o   0.1000E-03
   2   7  19      535.81      537.44        6.08 o   0.5854E-03
   3   7  19      181.55      139.43        3.57 o   0.2078E-02
   4   7  19     1371.67     1335.98       10.74 o   0.1839E-03
   5   7  19      368.45      384.31        5.08 o   0.7998E-03
   6   7  19      450.16      521.06        5.68 o   0.6486E-03
   7   7  19      297.51      340.00        4.88 o   0.9970E-03
  -7   8  19       42.99       30.42        2.38 o   0.8696E-02
  -6   8  19      466.91      478.71        5.62 o   0.6679E-03
  -5   8  19      119.62       86.93        3.28 o   0.3253E-02
  -4   8  19      571.70      559.92        6.47 o   0.5111E-03
  -3   8  19       75.17       68.33        2.81 o   0.5106E-02
  -2   8  19      124.40      120.61        3.21 o   0.2888E-02
  -1   8  19      111.69      100.39        3.01 o   0.3339E-02
   0   8  19     1764.41     1992.33       11.04 o   0.1147E-03
   1   8  19       70.06       71.07        2.57 o   0.5000E-02
   2   8  19      148.69      148.03        3.59 o   0.2347E-02
   3   8  19       87.15       70.04        2.95 o   0.4568E-02
   4   8  19      614.57      601.46        7.21 o   0.4686E-03
   5   8  19      112.27       80.92        3.41 o   0.3470E-02
   6   8  19      428.40      430.01        5.61 o   0.7453E-03
   7   8  19       33.38       30.60        2.22 o   0.9550E-02
   8   8  19       88.14       97.45        2.62 o   0.3496E-02
  -8   9  19      467.50      485.71        5.56 o   0.6490E-03
  -7   9  19      137.43      124.84        3.64 o   0.2546E-02
  -6   9  19       91.54      112.16        2.52 o   0.3532E-02
  -5   9  19      284.89      297.75        4.16 o   0.1172E-02
  -4   9  19      183.45      165.67        3.30 o   0.1849E-02
  -3   9  19      371.23      352.77        5.24 o   0.8694E-03
  -2   9  19      156.39      148.70        3.23 o   0.2213E-02
  -1   9  19      464.40      499.93        5.29 o   0.6484E-03
   0   9  19     1433.32     1489.39        9.93 o   0.1652E-03
   1   9  19      509.60      539.16        5.77 o   0.5894E-03
   2   9  19      206.33      207.12        3.99 o   0.1598E-02
   3   9  19      369.72      373.17        5.37 o   0.8343E-03
   4   9  19      175.66      167.92        3.98 o   0.1861E-02
   5   9  19      292.41      308.41        4.50 o   0.1127E-02
   6   9  19       73.59       88.96        2.36 o   0.4480E-02
   7   9  19      158.31      149.14        3.39 o   0.2172E-02
   8   9  19      405.31      419.12        4.94 o   0.7674E-03
   9   9  19       28.75       28.08        1.92 o   0.1292E-01
  -8  10  19      356.05      325.68        6.01 o   0.9417E-03
  -7  10  19      304.19      295.73        4.55 o   0.1070E-02
  -6  10  19        7.56        7.75        1.56 o   0.3832E-01
  -5  10  19       55.92       47.94        2.05 o   0.6566E-02
  -4  10  19      592.13      531.57        6.03 o   0.5237E-03
  -3  10  19     1175.05     1242.35        8.19 o   0.2155E-03
  -2  10  19      161.05      170.31        3.15 o   0.1971E-02
  -1  10  19       97.58       90.19        2.54 o   0.3724E-02
   0  10  19       97.41      123.69        2.82 o   0.3206E-02
   1  10  19       91.38       75.94        2.75 o   0.4251E-02
   2  10  19      199.78      200.24        3.71 o   0.1620E-02
   3  10  19     1101.42     1171.45        9.29 o   0.2319E-03
   4  10  19      454.05      421.73        5.53 o   0.6868E-03
   5  10  19       49.31       40.07        2.16 o   0.7654E-02
   6  10  19       11.27        9.07        1.46 o   0.3234E-01
   7  10  19      322.68      299.16        4.36 o   0.1041E-02
   8  10  19      348.39      323.94        6.45 o   0.9493E-03
  -7  11  19       -5.89        4.52        4.37 o   0.3077E-01
  -6  11  19       66.74       53.55        2.64 o   0.5845E-02
  -5  11  19      742.30      764.13        7.16 o   0.3823E-03
  -4  11  19      148.78      132.10        3.23 o   0.2425E-02
  -3  11  19      305.19      295.29        4.28 o   0.1047E-02
  -2  11  19      209.63      234.56        3.56 o   0.1469E-02
  -1  11  19      420.81      409.28        5.09 o   0.7470E-03
   0  11  19       67.87       80.04        2.26 o   0.4463E-02
   1  11  19      410.95      381.50        5.02 o   0.7963E-03
   2  11  19      189.60      223.21        3.72 o   0.1569E-02
   3  11  19      322.21      292.05        4.61 o   0.1031E-02
   4  11  19      177.03      156.85        3.91 o   0.2016E-02
   5  11  19      735.97      756.39        6.86 o   0.3864E-03
   6  11  19       73.17       58.01        2.67 o   0.5378E-02
  -5  12  19      138.74      140.48        5.70 o   0.2341E-02
  -4  12  19      103.64      101.93        3.00 o   0.3155E-02
  -3  12  19      782.30      744.49        6.52 o   0.3774E-03
  -2  12  19       57.49       72.78        2.18 o   0.5711E-02
  -1  12  19      158.95      161.95        3.26 o   0.2151E-02
   0  12  19       13.56       25.51        1.58 o   0.1809E-01
   1  12  19      193.72      184.03        3.91 o   0.1821E-02
   2  12  19       39.85       48.42        2.40 o   0.8521E-02
   3  12  19      762.98      734.13        7.83 o   0.3827E-03
   4  12  19      102.59      101.69        2.86 o   0.3187E-02
   5  12  19      125.07      138.01        4.18 o   0.2539E-02
   0  13  19       42.96       44.08        4.20 o   0.7080E-02
   0   0  20       21.46        8.01        3.77 o   0.2632E-01
   0   1  20       28.97       20.73        1.75 o   0.1581E-01
   1   1  20       21.41       16.70        1.71 o   0.1477E-01
  -1   2  20     1059.56     1083.15        8.69 o   0.2514E-03
   0   2  20       38.15       32.71        1.93 o   0.1038E-01
   1   2  20     1065.89     1047.86        8.23 o   0.2583E-03
   2   2  20     3001.57     3221.68       15.77 o   0.5594E-04
  -2   3  20     2071.87     2169.09       11.71 o   0.1002E-03
  -1   3  20      228.16      215.07        3.89 o   0.1517E-02
   0   3  20     1501.95     1510.97       10.30 o   0.1548E-03
   1   3  20      200.46      190.80        3.84 o   0.1737E-02
   2   3  20     2116.77     2194.41       13.09 o   0.9783E-04
   3   3  20      420.41      470.56        5.44 o   0.7248E-03
  -3   4  20      310.41      279.81        4.69 o   0.1049E-02
  -2   4  20      595.25      557.97        6.69 o   0.5127E-03
  -1   4  20     1734.63     1764.12       12.02 o   0.1310E-03
   0   4  20      519.02      493.91        5.83 o   0.6663E-03
   1   4  20     1533.29     1578.02       11.02 o   0.1534E-03
   2   4  20      678.61      648.12        6.56 o   0.4320E-03
   3   4  20      245.64      208.24        3.91 o   0.1402E-02
   4   4  20     6841.19     7115.55       26.88 o   0.1575E-04
  -4   5  20      831.80      792.66        8.61 o   0.3375E-03
  -3   5  20     1437.02     1409.17       10.63 o   0.1668E-03
  -2   5  20     3383.18     3395.33       16.97 o   0.4993E-04
  -1   5  20      272.37      280.66        4.53 o   0.1208E-02
   0   5  20     2176.92     2317.63       12.57 o   0.8928E-04
   1   5  20      316.67      303.20        4.63 o   0.1099E-02
   2   5  20     3484.64     3427.53       16.76 o   0.4869E-04
   3   5  20     1438.77     1365.25        9.96 o   0.1724E-03
   4   5  20      880.79      823.57        7.49 o   0.3222E-03
   5   5  20     1690.90     1776.19       11.50 o   0.1363E-03
  -5   6  20     1756.87     1821.73       12.50 o   0.1267E-03
  -4   6  20       74.17       62.16        2.91 o   0.4713E-02
  -3   6  20     2424.09     2379.48       14.29 o   0.8425E-04
  -2   6  20      253.03      223.09        4.13 o   0.1295E-02
  -1   6  20      136.59      160.90        3.24 o   0.2250E-02
   0   6  20       11.04        3.18        1.82 o   0.6386E-01
   1   6  20      137.29      170.65        3.14 o   0.2168E-02
   2   6  20      258.54      231.86        4.62 o   0.1256E-02
   3   6  20     2499.30     2476.96       14.43 o   0.7992E-04
   4   6  20       98.87       81.99        2.88 o   0.3606E-02
   5   6  20     1569.08     1656.66       11.00 o   0.1460E-03
   6   6  20     2405.94     2343.05       14.20 o   0.8269E-04
  -6   7  20       55.63       67.82        2.61 o   0.5495E-02
  -5   7  20      500.20      470.08        6.55 o   0.6311E-03
  -4   7  20       70.43       68.49        2.71 o   0.4803E-02
  -3   7  20      618.83      611.24        6.57 o   0.5007E-03
  -2   7  20      320.24      275.41        5.03 o   0.1109E-02
  -1   7  20     2799.84     2703.76       15.75 o   0.6569E-04
   0   7  20     4670.77     4607.89       22.04 o   0.3019E-04
   1   7  20     3008.62     2871.28       16.19 o   0.5964E-04
   2   7  20      266.28      234.28        4.70 o   0.1332E-02
   3   7  20      547.89      543.62        6.35 o   0.5727E-03
   4   7  20       68.58       65.61        2.67 o   0.4979E-02
   5   7  20      411.22      409.46        5.52 o   0.7570E-03
   6   7  20       92.18      111.51        2.84 o   0.3310E-02
   7   7  20      923.87      893.06        9.01 o   0.3000E-03
  -7   8  20      107.28      129.14        3.08 o   0.2669E-02
  -6   8  20      176.51      166.06        3.76 o   0.1974E-02
  -5   8  20      341.48      350.58        5.26 o   0.9423E-03
  -4   8  20      289.75      300.60        4.67 o   0.1096E-02
  -3   8  20      160.15      134.43        3.83 o   0.2354E-02
  -2   8  20     2469.08     2470.26       15.66 o   0.7885E-04
  -1   8  20     2040.70     2027.75       12.86 o   0.1046E-03
   0   8  20     2326.81     2708.43       13.37 o   0.8042E-04
   1   8  20     2026.39     1984.20       13.14 o   0.1069E-03
   2   8  20     2491.28     2409.55       15.33 o   0.8085E-04
   3   8  20      153.36      153.54        3.47 o   0.2205E-02
   4   8  20      288.56      303.46        4.51 o   0.1091E-02
   5   8  20      311.89      335.08        4.94 o   0.1010E-02
   6   8  20      139.24      149.71        3.24 o   0.2316E-02
   7   8  20      132.68      133.51        3.35 o   0.2437E-02
   8   8  20      387.34      335.25        5.75 o   0.8853E-03
  -8   9  20      391.61      387.35        5.35 o   0.8354E-03
  -7   9  20       60.01       52.13        2.59 o   0.5962E-02
  -6   9  20      112.17      126.93        2.75 o   0.2964E-02
  -5   9  20      305.72      335.15        4.18 o   0.9935E-03
  -4   9  20      131.43      144.79        3.28 o   0.2575E-02
  -3   9  20      513.41      547.17        5.91 o   0.6084E-03
  -2   9  20      446.08      426.52        5.25 o   0.7409E-03
  -1   9  20      474.90      445.36        5.43 o   0.6699E-03
   0   9  20       10.25        1.02        1.67 o   0.7895E-01
   1   9  20      514.70      478.69        6.18 o   0.6095E-03
   2   9  20      434.08      435.37        5.94 o   0.7337E-03
   3   9  20      504.82      526.69        6.54 o   0.6273E-03
   4   9  20      131.82      162.17        3.08 o   0.2379E-02
   5   9  20      356.87      386.04        4.90 o   0.8424E-03
   6   9  20      169.94      186.71        3.17 o   0.1965E-02
   7   9  20       43.83       41.69        2.08 o   0.7799E-02
   8   9  20      391.89      378.58        5.07 o   0.8501E-03
   9   9  20        6.07        0.93        2.79 o   0.6411E-01
  -7  10  20      103.63       91.48        2.78 o   0.3473E-02
  -6  10  20       71.81       66.15        2.43 o   0.5021E-02
  -5  10  20      393.40      412.81        5.48 o   0.7906E-03
  -4  10  20       93.43      118.70        2.56 o   0.3206E-02
  -3  10  20       92.52       93.15        2.53 o   0.3537E-02
  -2  10  20      704.63      690.54        6.40 o   0.4025E-03
  -1  10  20      470.81      512.35        5.21 o   0.6128E-03
   0  10  20      216.59      195.74        3.81 o   0.1493E-02
   1  10  20      501.15      525.60        5.86 o   0.5856E-03
   2  10  20      725.97      725.67        6.84 o   0.3818E-03
   3  10  20       66.40       67.62        2.52 o   0.4862E-02
   4  10  20       73.93       89.50        2.47 o   0.4217E-02
   5  10  20      372.49      386.80        5.08 o   0.8455E-03
   6  10  20       91.70       82.21        2.59 o   0.3983E-02
   7  10  20      107.14       92.45        2.88 o   0.3358E-02
  -6  11  20      164.10      184.42        4.45 o   0.1888E-02
  -5  11  20       36.60       26.36        2.12 o   0.1147E-01
  -4  11  20      109.27       87.07        2.84 o   0.3539E-02
  -3  11  20      336.09      336.12        4.76 o   0.9432E-03
  -2  11  20      303.55      288.11        4.55 o   0.1073E-02
  -1  11  20      124.88      130.03        3.07 o   0.2550E-02
   0  11  20     1072.99      986.55        9.72 o   0.2585E-03
   1  11  20      117.19      117.02        3.09 o   0.2808E-02
   2  11  20      323.37      316.99        5.49 o   0.9715E-03
   3  11  20      283.92      297.08        4.97 o   0.1092E-02
   4  11  20      126.63      101.16        3.43 o   0.2991E-02
   5  11  20       30.29       27.60        1.98 o   0.1209E-01
   6  11  20      183.02      190.29        4.61 o   0.1790E-02
  -4  12  20       65.45       52.16        4.20 o   0.5542E-02
  -3  12  20      591.41      613.92        7.04 o   0.4863E-03
  -2  12  20       22.99       14.86        1.74 o   0.1874E-01
  -1  12  20      193.94      178.02        3.87 o   0.1867E-02
   0  12  20      758.09      828.17        7.78 o   0.3624E-03
   1  12  20      200.93      177.31        4.28 o   0.1832E-02
   2  12  20       29.66       20.24        2.08 o   0.1380E-01
   3  12  20      612.40      650.78        7.28 o   0.4589E-03
   4  12  20       75.73       60.79        3.42 o   0.4998E-02
   0   1  21      274.60      248.57        4.88 o   0.1245E-02
   1   1  21       10.76        3.22        1.61 o   0.5555E-01
  -1   2  21     2084.27     2226.65       13.73 o   0.9521E-04
   0   2  21       15.49       32.99        1.63 o   0.1502E-01
   1   2  21     2118.71     2251.76       13.49 o   0.9356E-04
   2   2  21     1811.11     2021.37       12.87 o   0.1109E-03
  -2   3  21      531.55      537.23        6.10 o   0.5743E-03
  -1   3  21     1859.03     1955.00       11.50 o   0.1141E-03
   0   3  21      193.69      190.78        3.93 o   0.1722E-02
   1   3  21     1823.37     1920.08       12.44 o   0.1167E-03
   2   3  21      473.97      470.88        6.17 o   0.6612E-03
   3   3  21       61.20       43.85        2.35 o   0.7141E-02
  -3   4  21      578.25      603.06        6.58 o   0.5016E-03
  -2   4  21     2323.71     2339.95       13.91 o   0.8587E-04
  -1   4  21     1889.01     1876.00       13.78 o   0.1180E-03
   0   4  21       18.54       13.42        1.99 o   0.2275E-01
   1   4  21     1728.76     1740.52       12.06 o   0.1322E-03
   2   4  21     2355.96     2408.66       13.75 o   0.8311E-04
   3   4  21      688.07      679.10        7.21 o   0.4268E-03
   4   4  21     1396.24     1243.66       10.89 o   0.1914E-03
  -4   5  21      173.22      146.79        4.45 o   0.2079E-02
  -3   5  21      448.89      453.97        6.02 o   0.6818E-03
  -2   5  21     2232.38     2178.11       13.64 o   0.9415E-04
  -1   5  21      173.94      181.58        3.89 o   0.1938E-02
   0   5  21        6.52        7.70        1.87 o   0.4178E-01
   1   5  21      143.78      156.98        3.28 o   0.2307E-02
   2   5  21     2077.24     2103.98       13.29 o   0.1007E-03
   3   5  21      416.09      423.41        5.44 o   0.7413E-03
   4   5  21      249.86      200.29        4.18 o   0.1494E-02
   5   5  21     2250.02     2234.88       14.87 o   0.9062E-04
  -5   6  21     1073.48      995.01        9.70 o   0.2576E-03
  -4   6  21      853.60      836.27        9.17 o   0.3260E-03
  -3   6  21      365.26      318.10        5.42 o   0.9645E-03
  -2   6  21       81.64       73.73        2.69 o   0.4534E-02
  -1   6  21      317.38      288.92        4.87 o   0.1071E-02
   0   6  21     1347.77     1473.04        9.97 o   0.1715E-03
   1   6  21      296.72      265.55        4.98 o   0.1165E-02
   2   6  21       87.10       77.73        3.04 o   0.4235E-02
   3   6  21      327.32      271.31        4.63 o   0.1128E-02
   4   6  21      876.86      855.03        7.83 o   0.3188E-03
   5   6  21      964.86      913.13        8.50 o   0.2904E-03
   6   6  21     2950.50     3032.74       16.88 o   0.5925E-04
  -6   7  21      144.96      142.18        3.70 o   0.2325E-02
  -5   7  21      294.46      271.50        4.88 o   0.1156E-02
  -4   7  21      515.28      527.28        6.29 o   0.5888E-03
  -3   7  21      393.97      430.05        5.25 o   0.7412E-03
  -2   7  21     1850.96     1850.31       12.74 o   0.1179E-03
  -1   7  21      430.25      403.15        5.57 o   0.7644E-03
   0   7  21       27.30       15.55        2.28 o   0.1746E-01
   1   7  21      437.97      410.91        5.67 o   0.7482E-03
   2   7  21     1849.53     1840.19       13.34 o   0.1183E-03
   3   7  21      324.68      357.84        4.66 o   0.9131E-03
   4   7  21      524.92      542.87        6.04 o   0.5731E-03
   5   7  21      291.05      272.41        4.63 o   0.1157E-02
   6   7  21      137.31      135.18        3.15 o   0.2467E-02
   7   7  21      175.18      163.10        3.85 o   0.1917E-02
  -7   8  21       47.46       32.56        2.55 o   0.8820E-02
  -6   8  21      730.95      705.12        6.92 o   0.4062E-03
  -5   8  21       49.65       65.51        2.40 o   0.5995E-02
  -4   8  21      466.49      456.31        5.93 o   0.6716E-03
  -3   8  21      243.05      256.08        4.43 o   0.1301E-02
  -2   8  21      478.48      541.94        6.07 o   0.5842E-03
  -1   8  21     1724.64     1729.11       11.57 o   0.1300E-03
   0   8  21      205.92      167.11        4.02 o   0.1819E-02
   1   8  21     1677.31     1683.54       12.11 o   0.1346E-03
   2   8  21      425.10      485.05        5.65 o   0.6638E-03
   3   8  21      285.98      289.65        4.63 o   0.1123E-02
   4   8  21      434.15      439.25        5.37 o   0.7128E-03
   5   8  21       41.37       52.68        2.24 o   0.7466E-02
   6   8  21      747.45      729.23        6.89 o   0.3918E-03
   7   8  21       39.87       33.83        2.00 o   0.9399E-02
   8   8  21       35.10       38.69        2.25 o   0.8714E-02
  -8   9  21       46.75       51.92        2.24 o   0.7391E-02
  -7   9  21      374.51      375.62        5.44 o   0.8480E-03
  -6   9  21       57.19       44.47        2.48 o   0.6722E-02
  -5   9  21       84.51       79.20        2.57 o   0.4150E-02
  -4   9  21      205.12      213.92        4.10 o   0.1585E-02
  -3   9  21      488.47      487.82        5.36 o   0.6489E-03
  -2   9  21      928.04      926.68        7.47 o   0.2929E-03
  -1   9  21       36.30       22.54        2.05 o   0.1230E-01
   0   9  21      482.46      509.02        5.55 o   0.6372E-03
   1   9  21       34.61       17.07        2.24 o   0.1420E-01
   2   9  21      925.10      906.22        8.17 o   0.2978E-03
   3   9  21      393.29      400.11        5.17 o   0.8173E-03
   4   9  21      219.83      231.97        3.87 o   0.1465E-02
   5   9  21       71.92       73.57        2.38 o   0.4587E-02
   6   9  21       62.38       54.03        2.32 o   0.5826E-02
   7   9  21      328.75      345.45        4.65 o   0.9546E-03
   8   9  21       53.34       58.18        2.46 o   0.6514E-02
  -7  10  21       35.75       36.26        2.26 o   0.9655E-02
  -6  10  21        7.41        2.50        1.70 o   0.6664E-01
  -5  10  21      350.93      322.48        5.41 o   0.9665E-03
  -4  10  21       41.97       47.96        2.10 o   0.7491E-02
  -3  10  21      136.97      141.54        3.09 o   0.2481E-02
  -2  10  21      151.83      181.03        3.03 o   0.2098E-02
  -1  10  21       82.01       88.34        2.41 o   0.3862E-02
   0  10  21       56.03       49.62        2.15 o   0.6977E-02
   1  10  21      129.88      110.24        3.29 o   0.2828E-02
   2  10  21      122.73      172.48        3.00 o   0.2320E-02
   3  10  21      127.76      129.17        3.15 o   0.2708E-02
   4  10  21       54.01       59.88        2.33 o   0.6059E-02
   5  10  21      358.30      332.15        5.39 o   0.9399E-03
   6  10  21        4.39        3.00        1.48 o   0.8157E-01
   7  10  21       50.50       49.52        2.71 o   0.6937E-02
  -5  11  21      445.11      456.19        6.06 o   0.6802E-03
  -4  11  21      408.28      409.52        5.49 o   0.7614E-03
  -3  11  21       57.13       51.32        2.23 o   0.6331E-02
  -2  11  21       65.96       80.74        2.30 o   0.4481E-02
  -1  11  21      645.84      624.43        7.70 o   0.4650E-03
   0  11  21      411.81      368.16        6.92 o   0.7802E-03
   1  11  21      640.56      608.04        8.40 o   0.4740E-03
   2  11  21       92.98      101.77        3.27 o   0.3378E-02
   3  11  21       53.54       50.20        2.53 o   0.6553E-02
   4  11  21      368.65      358.86        5.03 o   0.8730E-03
   5  11  21      450.45      468.09        6.47 o   0.6605E-03
  -3  12  21       14.59       22.34        3.40 o   0.1581E-01
  -2  12  21      211.93      238.48        5.00 o   0.1445E-02
  -1  12  21       24.83       25.31        2.00 o   0.1398E-01
   0  12  21       23.74       15.57        1.81 o   0.1611E-01
   1  12  21       35.40       32.23        2.09 o   0.1058E-01
   2  12  21      163.13      188.17        3.86 o   0.1884E-02
   3  12  21       14.29       15.44        1.91 o   0.2293E-01
   0   1  22      191.12      231.94        4.29 o   0.1615E-02
   1   1  22       56.27       45.25        2.47 o   0.7001E-02
  -1   2  22      880.30      904.83        8.28 o   0.3045E-03
   0   2  22      526.46      549.36        6.14 o   0.5638E-03
   1   2  22      696.85      739.30        7.55 o   0.3925E-03
   2   2  22     1114.81     1126.12       10.03 o   0.2261E-03
  -2   3  22     1939.36     2094.27       12.65 o   0.1053E-03
  -1   3  22     1389.66     1370.83       10.60 o   0.1772E-03
   0   3  22       31.85       26.73        2.16 o   0.1444E-01
   1   3  22     1398.58     1346.89       11.26 o   0.1789E-03
   2   3  22     2040.35     2145.71       14.67 o   0.1002E-03
   3   3  22      864.58      811.92        8.39 o   0.3283E-03
  -3   4  22     2525.85     2316.64       15.71 o   0.8009E-04
  -2   4  22      171.55      187.48        4.02 o   0.1920E-02
  -1   4  22     1573.10     1573.69       11.87 o   0.1495E-03
   0   4  22      132.91      137.19        3.59 o   0.2489E-02
   1   4  22     1586.59     1592.88       11.49 o   0.1475E-03
   2   4  22      195.59      220.71        4.13 o   0.1635E-02
   3   4  22     2301.52     2160.30       14.67 o   0.8961E-04
   4   4  22     1252.08     1322.07       10.38 o   0.2011E-03
  -4   5  22     1349.08     1291.42       12.57 o   0.1889E-03
  -3   5  22      168.66      177.39        3.93 o   0.2014E-02
  -2   5  22      371.78      346.72        5.38 o   0.8723E-03
  -1   5  22     1296.21     1306.49       10.95 o   0.1889E-03
   0   5  22       61.14       45.49        2.69 o   0.5326E-02
   1   5  22     1192.90     1226.18        9.35 o   0.2081E-03
   2   5  22      379.29      386.38        5.39 o   0.7958E-03
   3   5  22      162.23      145.86        3.72 o   0.2316E-02
   4   5  22     1374.58     1335.08       10.71 o   0.1833E-03
   5   5  22      611.19      610.83        7.98 o   0.4937E-03
  -5   6  22      220.90      195.59        4.90 o   0.1662E-02
  -4   6  22     1837.98     1922.86       13.68 o   0.1165E-03
  -3   6  22      703.12      751.84        7.54 o   0.4104E-03
  -2   6  22      383.23      367.39        5.27 o   0.8601E-03
  -1   6  22      772.59      823.90        7.87 o   0.3453E-03
   0   6  22      264.62      220.11        4.75 o   0.1377E-02
   1   6  22      773.86      782.03        7.63 o   0.3612E-03
   2   6  22      369.95      370.89        5.59 o   0.8624E-03
   3   6  22      687.10      744.61        7.20 o   0.4183E-03
   4   6  22     1968.02     2062.57       13.01 o   0.1061E-03
   5   6  22      184.30      176.89        3.98 o   0.1929E-02
   6   6  22     1652.67     1630.88       12.26 o   0.1387E-03
  -6   7  22      289.03      299.23        4.77 o   0.1086E-02
  -5   7  22       72.33       70.39        2.83 o   0.4668E-02
  -4   7  22      328.17      362.67        4.96 o   0.9355E-03
  -3   7  22      272.81      280.73        4.72 o   0.1156E-02
  -2   7  22      122.95      164.11        3.36 o   0.2443E-02
  -1   7  22     1204.58     1336.90       10.05 o   0.1970E-03
   0   7  22     4230.23     4144.35       21.95 o   0.3416E-04
   1   7  22     1215.91     1364.45       10.12 o   0.1928E-03
   2   7  22      123.25      163.06        3.71 o   0.2441E-02
   3   7  22      307.71      307.01        4.74 o   0.1042E-02
   4   7  22      400.56      414.37        5.52 o   0.7912E-03
   5   7  22       79.92       69.44        2.89 o   0.4555E-02
   6   7  22      293.66      279.58        4.46 o   0.1137E-02
   7   7  22        9.95        4.03        1.76 o   0.5826E-01
  -7   8  22      618.55      579.66        7.85 o   0.4960E-03
  -6   8  22      154.19      139.92        3.43 o   0.2296E-02
  -5   8  22     1404.90     1395.38       10.76 o   0.1774E-03
  -4   8  22      220.92      196.62        4.32 o   0.1592E-02
  -3   8  22      370.44      404.54        5.30 o   0.8210E-03
  -2   8  22      722.83      740.60        7.13 o   0.3920E-03
  -1   8  22      352.75      297.75        5.00 o   0.9133E-03
   0   8  22     1143.96     1280.93        9.44 o   0.2120E-03
   1   8  22      303.65      272.23        4.87 o   0.1024E-02
   2   8  22      733.01      743.78        7.30 o   0.3883E-03
   3   8  22      339.45      372.39        4.94 o   0.8979E-03
   4   8  22      193.14      183.60        3.76 o   0.1763E-02
   5   8  22     1364.60     1413.63       10.65 o   0.1777E-03
   6   8  22      149.15      127.69        3.63 o   0.2459E-02
   7   8  22      614.04      588.98        6.61 o   0.4949E-03
   8   8  22        7.36        7.32        1.63 o   0.3499E-01
  -8   9  22       62.84       57.86        4.93 o   0.5461E-02
  -7   9  22        9.35        5.72        1.61 o   0.3571E-01
  -6   9  22      192.45      184.76        4.16 o   0.1777E-02
  -5   9  22      472.13      520.08        5.66 o   0.6169E-03
  -4   9  22      290.28      301.72        4.66 o   0.1062E-02
  -3   9  22       48.23       44.24        2.03 o   0.7368E-02
  -2   9  22       31.88       12.22        1.89 o   0.1349E-01
  -1   9  22      816.39      767.69        7.35 o   0.3611E-03
   0   9  22        2.65        0.11        1.64 o   0.1372E+00
   1   9  22      769.76      717.37        7.40 o   0.3891E-03
   2   9  22       50.77       23.90        2.18 o   0.8208E-02
   3   9  22       48.41       45.67        2.28 o   0.6978E-02
   4   9  22      314.30      317.73        4.67 o   0.9966E-03
   5   9  22      484.76      539.45        5.68 o   0.5926E-03
   6   9  22      156.24      181.72        3.42 o   0.1947E-02
   7   9  22       13.45        8.74        1.39 o   0.2614E-01
   8   9  22       72.60       74.68        5.18 o   0.4490E-02
  -6  10  22       81.96       76.42        2.92 o   0.4380E-02
  -5  10  22      213.81      229.56        4.01 o   0.1477E-02
  -4  10  22      148.45      136.36        3.34 o   0.2283E-02
  -3  10  22      510.41      495.83        6.04 o   0.6049E-03
  -2  10  22      214.18      219.79        3.79 o   0.1517E-02
  -1  10  22      248.18      272.21        4.07 o   0.1329E-02
   0  10  22       90.41       90.17        2.96 o   0.3713E-02
   1  10  22      290.94      322.52        4.78 o   0.1101E-02
   2  10  22      216.41      213.25        4.28 o   0.1535E-02
   3  10  22      496.16      497.82        6.25 o   0.6100E-03
   4  10  22      155.22      142.20        3.37 o   0.2209E-02
   5  10  22      259.37      236.95        4.43 o   0.1343E-02
   6  10  22       80.72       82.42        2.49 o   0.4215E-02
  -4  11  22      317.71      320.17        4.72 o   0.1054E-02
  -3  11  22       74.22       89.13        2.48 o   0.4054E-02
  -2  11  22      232.64      207.27        3.92 o   0.1577E-02
  -1  11  22       66.84       60.46        2.58 o   0.5351E-02
   0  11  22      184.45      204.85        4.36 o   0.1756E-02
   1  11  22       56.74       52.11        2.42 o   0.6247E-02
   2  11  22      187.27      182.47        3.79 o   0.1864E-02
   3  11  22      104.21      108.12        3.18 o   0.3130E-02
   4  11  22      323.53      350.27        5.50 o   0.9727E-03
  -1  12  22      476.47      417.61        9.02 o   0.6838E-03
   0  12  22      173.00      147.48        4.41 o   0.2122E-02
   1  12  22      436.59      397.30        8.61 o   0.7351E-03
   0   1  23       24.15       17.36        2.29 o   0.1623E-01
   1   1  23       11.39        7.65        2.01 o   0.3082E-01
  -1   2  23     1050.33     1120.30        9.22 o   0.2449E-03
   0   2  23     1307.67     1273.19       10.38 o   0.1880E-03
   1   2  23     1189.38     1224.13       10.97 o   0.2143E-03
   2   2  23        6.22        0.94        2.12 o   0.9213E-01
  -2   3  23      833.14      788.25        8.34 o   0.3377E-03
  -1   3  23      284.75      248.66        4.91 o   0.1182E-02
   0   3  23      524.64      507.22        6.87 o   0.5713E-03
   1   3  23      309.72      273.25        5.25 o   0.1070E-02
   2   3  23      865.48      822.25        8.82 o   0.3208E-03
   3   3  23     4275.86     4206.96       22.93 o   0.3533E-04
  -3   4  23      985.22     1000.13        9.92 o   0.2637E-03
  -2   4  23     2122.70     2123.55       14.96 o   0.9684E-04
  -1   4  23     2535.98     2578.58       15.40 o   0.7628E-04
   0   4  23     1252.12     1313.51       11.31 o   0.1986E-03
   1   4  23     2342.80     2399.96       14.87 o   0.8497E-04
   2   4  23     2114.15     2112.21       14.27 o   0.9780E-04
   3   4  23      930.33      929.30        9.29 o   0.2873E-03
   4   4  23     1065.06     1141.76       10.45 o   0.2294E-03
  -4   5  23      597.03      589.41        7.89 o   0.4850E-03
  -3   5  23     1669.37     1672.50       13.30 o   0.1397E-03
  -2   5  23      291.04      285.45        5.12 o   0.1139E-02
  -1   5  23      273.38      294.45        4.64 o   0.1217E-02
   0   5  23      228.18      204.13        4.72 o   0.1495E-02
   1   5  23      247.91      267.01        4.39 o   0.1357E-02
   2   5  23      405.06      388.32        5.62 o   0.8070E-03
   3   5  23     1626.64     1646.10       12.07 o   0.1440E-03
   4   5  23      509.40      502.93        7.79 o   0.5794E-03
   5   5  23     1627.20     1588.50       12.98 o   0.1478E-03
  -5   6  23     1150.75     1083.52       10.61 o   0.2282E-03
  -4   6  23      107.15      104.24        3.49 o   0.2928E-02
  -3   6  23      195.20      198.51        4.10 o   0.1719E-02
  -2   6  23      103.39      115.16        3.20 o   0.3194E-02
  -1   6  23      300.36      330.48        4.82 o   0.1025E-02
   0   6  23     1319.45     1312.25       10.54 o   0.1821E-03
   1   6  23      402.00      416.95        6.02 o   0.7704E-03
   2   6  23       92.14      111.30        3.11 o   0.3363E-02
   3   6  23      171.65      185.59        3.64 o   0.1905E-02
   4   6  23      134.37      136.98        3.35 o   0.2316E-02
   5   6  23     1268.28     1167.53       10.50 o   0.2061E-03
   6   6  23      518.32      579.76        6.43 o   0.5617E-03
  -6   7  23      270.73      302.76        4.54 o   0.1205E-02
  -5   7  23      444.88      411.69        6.18 o   0.7419E-03
  -4   7  23      322.47      359.17        4.90 o   0.9693E-03
  -3   7  23      542.89      585.47        6.55 o   0.5490E-03
  -2   7  23      983.97      961.05        8.94 o   0.2758E-03
  -1   7  23      305.67      367.37        4.72 o   0.9536E-03
   0   7  23       60.15       26.96        2.66 o   0.8538E-02
   1   7  23      344.25      386.75        5.45 o   0.8756E-03
   2   7  23      874.25      869.79        8.39 o   0.3142E-03
   3   7  23      618.59      657.75        6.61 o   0.4760E-03
   4   7  23      316.50      346.26        4.85 o   0.1002E-02
   5   7  23      400.80      373.71        5.06 o   0.8304E-03
   6   7  23      253.63      288.86        4.33 o   0.1281E-02
   7   7  23      604.64      553.85        7.47 o   0.4904E-03
  -7   8  23      150.64      158.37        4.20 o   0.2153E-02
  -6   8  23      996.72     1030.24        9.48 o   0.2588E-03
  -5   8  23      518.45      455.60        6.41 o   0.6063E-03
  -4   8  23      427.89      424.25        5.61 o   0.7322E-03
  -3   8  23      122.31      136.18        3.15 o   0.2840E-02
  -2   8  23      251.62      310.92        4.22 o   0.1125E-02
  -1   8  23     1123.13     1139.59        8.96 o   0.2301E-03
   0   8  23       57.55       86.39        2.49 o   0.4514E-02
   1   8  23     1144.92     1193.99        9.63 o   0.2185E-03
   2   8  23      289.23      344.61        4.30 o   0.9924E-03
   3   8  23      169.98      170.37        3.39 o   0.2141E-02
   4   8  23      418.27      424.11        5.12 o   0.7395E-03
   5   8  23      458.94      410.05        5.53 o   0.6886E-03
   6   8  23      934.48      956.19        8.49 o   0.2847E-03
   7   8  23      153.83      159.82        3.88 o   0.2150E-02
   8   8  23        1.77        4.26        1.48 o   0.1051E+00
  -7   9  23      273.37      247.69        4.93 o   0.1313E-02
  -6   9  23      129.20      140.35        3.02 o   0.2456E-02
  -5   9  23       78.03       81.88        2.69 o   0.4332E-02
  -4   9  23       18.20       20.34        1.77 o   0.1995E-01
  -3   9  23      500.33      505.56        5.71 o   0.5942E-03
  -2   9  23     1139.29     1202.16        8.50 o   0.2191E-03
  -1   9  23      123.06      122.48        2.90 o   0.2879E-02
   0   9  23      264.43      275.24        4.47 o   0.1169E-02
   1   9  23      127.80      135.62        3.07 o   0.2633E-02
   2   9  23     1076.48     1143.47        9.03 o   0.2340E-03
   3   9  23      411.92      419.68        5.30 o   0.7344E-03
   4   9  23       16.40       20.91        1.82 o   0.1959E-01
   5   9  23       78.14       99.57        2.43 o   0.3799E-02
   6   9  23      127.05      150.79        2.83 o   0.2358E-02
   7   9  23      303.31      272.83        5.95 o   0.1160E-02
  -6  10  23       15.69       18.24        2.09 o   0.1915E-01
  -5  10  23      287.04      276.42        4.71 o   0.1232E-02
  -4  10  23      228.08      212.64        3.86 o   0.1478E-02
  -3  10  23      110.33      101.39        2.81 o   0.3263E-02
  -2  10  23       30.83       26.90        1.90 o   0.1162E-01
  -1  10  23      685.07      635.47        7.92 o   0.4459E-03
   0  10  23       97.92      137.21        3.38 o   0.2966E-02
   1  10  23      631.06      588.52        8.58 o   0.4834E-03
   2  10  23       38.15       31.58        2.45 o   0.9540E-02
   3  10  23      107.44       94.79        3.28 o   0.3388E-02
   4  10  23      282.10      263.50        4.61 o   0.1172E-02
   5  10  23      335.33      309.85        5.07 o   0.1063E-02
   6  10  23       20.11       17.75        2.90 o   0.1694E-01
  -3  11  23       40.66       31.65        2.23 o   0.1059E-01
  -2  11  23       22.14       25.43        1.76 o   0.1489E-01
  -1  11  23       56.12       45.13        2.76 o   0.6550E-02
   0  11  23     2823.09     2778.09       16.95 o   0.6833E-04
   1  11  23       71.65       56.51        3.25 o   0.5134E-02
   2  11  23       13.44       22.94        1.85 o   0.1928E-01
   3  11  23       45.24       29.01        2.34 o   0.1038E-01
   4  11  23      258.48      254.36       13.67 o   0.1030E-02
   0   0  24        7.97       15.74        3.95 o   0.2023E-01
   0   1  24     1595.45     1704.33       13.03 o   0.1357E-03
   1   1  24      246.47      243.26        5.35 o   0.1502E-02
  -1   2  24      708.27      673.11        7.81 o   0.4144E-03
   0   2  24        5.50        2.71        1.97 o   0.1053E+00
   1   2  24      644.81      650.50        8.24 o   0.4396E-03
   2   2  24       19.91       13.21        2.27 o   0.2530E-01
  -2   3  24     1135.63     1146.30       10.36 o   0.2280E-03
  -1   3  24      314.19      267.08        5.86 o   0.1060E-02
   0   3  24      100.26       73.51        3.49 o   0.4088E-02
   1   3  24      235.07      194.68        4.80 o   0.1462E-02
   2   3  24     1209.96     1226.89       11.35 o   0.2086E-03
   3   3  24       49.21       61.63        2.70 o   0.5462E-02
  -3   4  24      276.29      296.47        5.70 o   0.1122E-02
  -2   4  24      419.25      411.80        6.44 o   0.7339E-03
  -1   4  24      834.56      837.75        9.16 o   0.3215E-03
   0   4  24       65.92       80.13        2.77 o   0.5125E-02
   1   4  24      818.67      802.38        7.93 o   0.3381E-03
   2   4  24      513.82      494.50        6.73 o   0.5916E-03
   3   4  24      246.24      287.25        4.80 o   0.1198E-02
   4   4  24       96.74       79.86        3.83 o   0.3638E-02
  -4   5  24     1240.11     1254.52       11.52 o   0.1952E-03
  -3   5  24     1562.96     1631.92       13.19 o   0.1418E-03
  -2   5  24     1007.26      981.15        9.62 o   0.2739E-03
  -1   5  24      529.97      530.51        6.28 o   0.5829E-03
   0   5  24      173.38      155.86        3.92 o   0.2011E-02
   1   5  24      574.54      574.26        6.83 o   0.5317E-03
   2   5  24     1026.72      994.00        9.37 o   0.2699E-03
   3   5  24     1456.30     1504.54       11.37 o   0.1581E-03
   4   5  24     1215.50     1208.60       12.20 o   0.2024E-03
   5   5  24       35.86        5.00        2.71 o   0.1739E-01
  -5   6  24      918.31      899.08        9.06 o   0.3059E-03
  -4   6  24        9.81        6.36        2.12 o   0.3487E-01
  -3   6  24      226.84      267.13        4.44 o   0.1345E-02
  -2   6  24      125.18      141.08        3.54 o   0.2380E-02
  -1   6  24      969.42      935.50        8.67 o   0.2860E-03
   0   6  24       14.41        9.00        2.11 o   0.2210E-01
   1   6  24      903.34      887.64        9.41 o   0.3058E-03
   2   6  24      136.34      155.11        3.49 o   0.2179E-02
   3   6  24      216.35      259.32        4.04 o   0.1397E-02
   4   6  24       13.67        9.06        2.07 o   0.2630E-01
   5   6  24      961.77      932.14       10.42 o   0.2902E-03
   6   6  24      353.09      376.02        5.05 o   0.8635E-03
  -6   7  24      359.86      356.64        5.83 o   0.8992E-03
  -5   7  24      662.74      646.70        7.44 o   0.4481E-03
  -4   7  24      451.09      450.30        6.21 o   0.6783E-03
  -3   7  24      131.58      156.49        3.32 o   0.2427E-02
  -2   7  24       41.95       46.95        2.39 o   0.7216E-02
  -1   7  24      554.76      582.44        6.18 o   0.5260E-03
   0   7  24      941.95      885.08        9.29 o   0.2915E-03
   1   7  24      573.76      612.52        7.13 o   0.4939E-03
   2   7  24       27.17       28.10        2.10 o   0.1133E-01
   3   7  24       94.89      116.40        2.92 o   0.3359E-02
   4   7  24      449.25      450.49        5.28 o   0.6843E-03
   5   7  24      637.23      615.81        6.55 o   0.4747E-03
   6   7  24      339.35      336.47        5.44 o   0.9611E-03
   7   7  24       36.75       26.39        2.69 o   0.1082E-01
  -7   8  24       54.00       64.00        2.47 o   0.5448E-02
  -6   8  24       25.90       23.63        1.97 o   0.1380E-01
  -5   8  24      703.13      694.04        7.79 o   0.4181E-03
  -4   8  24      114.74      121.66        3.18 o   0.2874E-02
  -3   8  24      649.46      648.40        6.69 o   0.4578E-03
  -2   8  24      867.76      848.21        7.97 o   0.3228E-03
  -1   8  24       62.20       54.28        2.57 o   0.6252E-02
   0   8  24      210.89      207.00        3.93 o   0.1678E-02
   1   8  24       83.10       72.44        2.83 o   0.4667E-02
   2   8  24      854.11      816.33        7.45 o   0.3363E-03
   3   8  24      610.06      600.49        6.41 o   0.4986E-03
   4   8  24      125.11      127.37        2.78 o   0.2720E-02
   5   8  24      701.94      695.58        7.55 o   0.4181E-03
   6   8  24       24.16       25.42        1.94 o   0.1353E-01
   7   8  24       58.68       65.14        2.89 o   0.5185E-02
   8   8  24       27.83       34.34        3.12 o   0.1036E-01
  -6   9  24      400.96      357.52        6.19 o   0.8307E-03
  -5   9  24      469.16      442.39        5.79 o   0.6695E-03
  -4   9  24      264.13      304.79        4.40 o   0.1123E-02
  -3   9  24        8.11        7.48        1.68 o   0.3999E-01
  -2   9  24      585.02      553.39        6.43 o   0.5265E-03
  -1   9  24      866.75      902.71        8.25 o   0.3097E-03
   0   9  24      261.78      241.30        4.77 o   0.1316E-02
   1   9  24      846.95      866.44        8.17 o   0.3231E-03
   2   9  24      559.34      543.34        6.86 o   0.5421E-03
   3   9  24        8.05        8.69        1.64 o   0.3671E-01
   4   9  24      263.31      308.78        4.44 o   0.1114E-02
   5   9  24      504.70      466.79        6.41 o   0.6249E-03
   6   9  24      299.33      283.13        5.18 o   0.1098E-02
  -5  10  24       55.88       59.79        3.08 o   0.6067E-02
  -4  10  24      291.20      276.49        4.43 o   0.1117E-02
  -3  10  24       72.83       79.71        2.45 o   0.4515E-02
  -2  10  24      139.01      136.83        3.23 o   0.2490E-02
  -1  10  24      187.74      210.70        4.18 o   0.1618E-02
   0  10  24       16.16       16.42        1.96 o   0.2096E-01
   1  10  24      192.52      209.98        4.52 o   0.1603E-02
   2  10  24      148.55      151.65        3.98 o   0.2240E-02
   3  10  24       89.20      108.30        2.90 o   0.3388E-02
   4  10  24      280.76      272.57        4.46 o   0.1142E-02
   5  10  24       36.85       37.49        2.91 o   0.9400E-02
  -2  11  24      180.33      171.99        5.01 o   0.1876E-02
  -1  11  24       40.98       48.78        2.45 o   0.7560E-02
   0  11  24      429.38      449.60        6.81 o   0.7001E-03
   1  11  24       36.97       39.98        2.22 o   0.9024E-02
   2  11  24      194.14      184.69        4.79 o   0.1748E-02
   0   1  25      163.80      187.20        4.22 o   0.1962E-02
   1   1  25     8043.15     8258.34       41.74 o   0.1155E-04
  -1   2  25     1760.14     1781.35       13.37 o   0.1293E-03
   0   2  25       10.86        5.42        2.35 o   0.3653E-01
   1   2  25     1771.90     1830.81       15.61 o   0.1248E-03
   2   2  25      316.21      327.52        5.61 o   0.9874E-03
  -2   3  25      548.54      569.92        7.65 o   0.5459E-03
  -1   3  25     2212.63     2215.01       17.27 o   0.9348E-04
   0   3  25       11.64        4.11        2.20 o   0.5057E-01
   1   3  25     2304.54     2268.09       18.47 o   0.8937E-04
   2   3  25      654.39      700.49        7.90 o   0.4342E-03
   3   3  25       77.38       72.43        3.05 o   0.4723E-02
  -3   4  25     2399.37     2319.65       18.16 o   0.8342E-04
  -2   4  25      285.02      279.40        5.82 o   0.1144E-02
  -1   4  25      116.94       91.71        3.58 o   0.3311E-02
   0   4  25      294.17      292.22        4.79 o   0.1139E-02
   1   4  25      116.21       89.11        3.64 o   0.3331E-02
   2   4  25      359.81      346.03        6.04 o   0.9029E-03
   3   4  25     2516.85     2413.01       16.75 o   0.7891E-04
   4   4  25       51.29       52.61        3.03 o   0.6636E-02
  -4   5  25      835.15      821.08        9.24 o   0.3302E-03
  -3   5  25      947.87      957.77       10.68 o   0.2806E-03
  -2   5  25      138.33      128.35        3.67 o   0.2460E-02
  -1   5  25     1435.38     1401.18       11.68 o   0.1703E-03
   0   5  25        1.53        1.76        2.23 o   0.7996E-01
   1   5  25     1537.42     1512.92       11.73 o   0.1547E-03
   2   5  25      137.37      126.46        3.64 o   0.2486E-02
   3   5  25      977.81      973.52        9.33 o   0.2755E-03
   4   5  25      867.53      831.42       10.18 o   0.3204E-03
   5   5  25     1423.23     1539.98       12.21 o   0.1623E-03
  -5   6  25       22.95       22.14        1.96 o   0.1637E-01
  -4   6  25      690.77      706.03        7.95 o   0.4099E-03
  -3   6  25      688.60      714.77        8.26 o   0.4156E-03
  -2   6  25       49.14       35.31        2.42 o   0.8637E-02
  -1   6  25       52.36       47.62        2.65 o   0.6987E-02
   0   6  25        4.90        1.60        1.90 o   0.9217E-01
   1   6  25       47.64       40.37        2.59 o   0.8138E-02
   2   6  25       32.34       23.53        2.35 o   0.1365E-01
   3   6  25      694.86      748.49        7.14 o   0.4008E-03
   4   6  25      637.55      636.28        7.73 o   0.4576E-03
   5   6  25       17.14       17.53        1.95 o   0.2139E-01
   6   6  25       99.87       65.44        2.95 o   0.3701E-02
  -6   7  25       11.31        6.76        1.86 o   0.3238E-01
  -5   7  25      375.22      392.81        5.54 o   0.8058E-03
  -4   7  25      118.71      114.19        3.43 o   0.2761E-02
  -3   7  25       44.88       53.83        2.55 o   0.7805E-02
  -2   7  25        9.61        4.05        1.78 o   0.5900E-01
  -1   7  25      227.14      203.15        4.24 o   0.1530E-02
   0   7  25      390.19      372.55        5.63 o   0.8366E-03
   1   7  25      236.96      216.57        4.40 o   0.1432E-02
   2   7  25       16.78       12.61        1.87 o   0.2853E-01
   3   7  25       50.72       59.24        2.32 o   0.7045E-02
   4   7  25      103.48      104.73        3.21 o   0.3107E-02
   5   7  25      389.78      406.80        6.16 o   0.7760E-03
   6   7  25       17.56       10.59        1.81 o   0.2021E-01
   7   7  25      465.29      397.56        6.69 o   0.6849E-03
  -7   8  25      478.18      492.41        7.68 o   0.6255E-03
  -6   8  25       15.08       32.79        1.61 o   0.1586E-01
  -5   8  25       54.70       77.30        2.46 o   0.5438E-02
  -4   8  25      159.35      173.69        3.72 o   0.2170E-02
  -3   8  25      220.71      183.93        4.30 o   0.1568E-02
  -2   8  25       86.15       81.16        2.69 o   0.4204E-02
  -1   8  25      159.42      154.47        3.88 o   0.2247E-02
   0   8  25      972.59      949.40        8.83 o   0.2810E-03
   1   8  25      184.16      176.36        3.48 o   0.1962E-02
   2   8  25      102.41       97.54        2.79 o   0.3526E-02
   3   8  25      227.66      201.48        3.90 o   0.1469E-02
   4   8  25      147.71      160.06        3.31 o   0.2371E-02
   5   8  25       56.02       79.57        2.77 o   0.5260E-02
   6   8  25        8.63       15.08        1.60 o   0.3338E-01
   7   8  25      496.63      512.65        7.13 o   0.6016E-03
  -6   9  25       70.35       60.53        4.29 o   0.4969E-02
  -5   9  25        4.91        2.66        1.40 o   0.1146E+00
  -4   9  25       96.02      103.05        2.77 o   0.3508E-02
  -3   9  25       34.35       29.54        2.09 o   0.1095E-01
  -2   9  25      810.43      818.75        7.62 o   0.3551E-03
  -1   9  25      146.86      134.14        3.76 o   0.2350E-02
   0   9  25       26.10       28.25        2.24 o   0.1002E-01
   1   9  25      141.12      112.81        3.72 o   0.2669E-02
   2   9  25      839.81      825.08        8.86 o   0.3447E-03
   3   9  25       35.51       30.65        2.28 o   0.1044E-01
   4   9  25       63.43       72.39        2.39 o   0.5166E-02
   5   9  25        0.06        0.45        1.65 o   0.3370E+00
   6   9  25       83.93       62.68        3.87 o   0.4647E-02
  -4  10  25       63.89       55.35        4.16 o   0.6085E-02
  -3  10  25      155.74      121.88        4.06 o   0.2290E-02
  -2  10  25     1753.79     1721.75       11.39 o   0.1287E-03
  -1  10  25       22.55       23.24        1.86 o   0.1210E-01
   0  10  25      735.30      693.82        8.37 o   0.4195E-03
   1  10  25       19.89       18.47        2.03 o   0.1447E-01
   2  10  25     1881.75     1822.04       15.23 o   0.1169E-03
   3  10  25      136.76      111.79        3.41 o   0.2577E-02
   4  10  25       83.75       79.82        3.57 o   0.4492E-02
   0   1  26     1375.00     1287.91       13.49 o   0.1747E-03
   1   1  26      126.77      110.28        3.88 o   0.2912E-02
  -1   2  26      509.68      539.57        6.87 o   0.5862E-03
   0   2  26      114.64      119.08        4.46 o   0.2927E-02
   1   2  26      425.88      460.87        6.95 o   0.7018E-03
   2   2  26      213.14      169.26        4.53 o   0.1716E-02
  -2   3  26      435.50      445.84        7.35 o   0.7200E-03
  -1   3  26       32.90       38.40        2.94 o   0.9285E-02
   0   3  26     1506.27     1391.62       13.81 o   0.1597E-03
   1   3  26       53.99       64.10        3.04 o   0.5811E-02
   2   3  26      433.18      492.36        6.25 o   0.6772E-03
   3   3  26      936.82      852.67        9.71 o   0.2893E-03
  -3   4  26      574.30      561.96        8.16 o   0.5159E-03
  -2   4  26      475.21      472.08        7.69 o   0.6059E-03
  -1   4  26     1213.79     1225.10       12.26 o   0.2055E-03
   0   4  26      423.35      463.05        5.94 o   0.6959E-03
   1   4  26     1217.15     1209.92       11.21 o   0.2085E-03
   2   4  26      494.31      516.38        6.74 o   0.5639E-03
   3   4  26      459.78      492.25        6.54 o   0.6254E-03
   4   4  26     1747.59     1924.08       14.96 o   0.1261E-03
  -4   5  26      567.96      566.36        7.63 o   0.5224E-03
  -3   5  26     1216.84     1227.49       11.16 o   0.1997E-03
  -2   5  26      688.48      720.67        7.45 o   0.4120E-03
  -1   5  26      490.34      496.80        6.71 o   0.6001E-03
   0   5  26      378.99      333.80        5.98 o   0.9056E-03
   1   5  26      544.61      537.58        7.06 o   0.5426E-03
   2   5  26      655.77      706.98        8.03 o   0.4246E-03
   3   5  26     1251.48     1227.64       11.77 o   0.1973E-03
   4   5  26      566.56      570.30        7.35 o   0.5215E-03
   5   5  26      365.62      362.42        5.69 o   0.8001E-03
  -5   6  26       27.89       37.65        1.98 o   0.9989E-02
  -4   6  26      264.53      223.16        5.09 o   0.1278E-02
  -3   6  26     1183.22     1170.01       10.44 o   0.2184E-03
  -2   6  26       30.08       30.69        2.35 o   0.1285E-01
  -1   6  26     1030.47     1030.22        9.76 o   0.2577E-03
   0   6  26     1435.34     1482.57       11.83 o   0.1590E-03
   1   6  26     1039.84     1009.07        9.76 o   0.2611E-03
   2   6  26       31.06       29.30        2.18 o   0.1327E-01
   3   6  26     1073.47     1056.46       10.14 o   0.2479E-03
   4   6  26      289.47      254.28        4.89 o   0.1137E-02
   5   6  26       27.50       34.26        2.07 o   0.1072E-01
   6   6  26      259.52      222.82        5.06 o   0.1485E-02
  -6   7  26       17.37       19.31        1.90 o   0.1782E-01
  -5   7  26       81.33       82.19        3.05 o   0.4413E-02
  -4   7  26      400.80      358.69        5.95 o   0.8392E-03
  -3   7  26      314.49      356.66        5.22 o   0.9796E-03
  -2   7  26       46.14       71.56        2.24 o   0.5704E-02
  -1   7  26      376.30      391.83        5.51 o   0.8147E-03
   0   7  26     1187.37     1306.17       10.08 o   0.2036E-03
   1   7  26      357.88      390.16        5.11 o   0.8330E-03
   2   7  26       51.37       71.43        2.19 o   0.5571E-02
   3   7  26      358.64      390.46        5.10 o   0.8741E-03
   4   7  26      307.51      290.61        5.24 o   0.1079E-02
   5   7  26       84.19       89.77        3.09 o   0.4108E-02
   6   7  26       15.21       16.27        1.72 o   0.2097E-01
   7   7  26      560.52      557.66        7.42 o   0.5293E-03
  -6   8  26       94.90       87.98        3.32 o   0.3759E-02
  -5   8  26        9.21        8.92        1.68 o   0.3771E-01
  -4   8  26       22.49       17.39        2.06 o   0.1687E-01
  -3   8  26       95.31       74.76        3.23 o   0.4060E-02
  -2   8  26      197.66      200.72        4.14 o   0.1596E-02
  -1   8  26       62.95       89.84        2.85 o   0.4554E-02
   0   8  26      108.16      122.42        3.37 o   0.2992E-02
   1   8  26       54.73       85.50        2.25 o   0.4972E-02
   2   8  26      203.88      204.53        3.94 o   0.1563E-02
   3   8  26       78.99       66.77        2.42 o   0.4747E-02
   4   8  26       25.37       17.94        1.73 o   0.1598E-01
   5   8  26       16.57       15.51        1.89 o   0.2199E-01
   6   8  26       81.72       79.62        3.26 o   0.4223E-02
  -5   9  26      482.88      430.39        8.31 o   0.6624E-03
  -4   9  26      238.74      230.53        4.21 o   0.1420E-02
  -3   9  26       82.40       65.26        2.80 o   0.4732E-02
  -2   9  26      302.52      294.40        5.29 o   0.1070E-02
  -1   9  26      136.56      161.96        3.45 o   0.2274E-02
   0   9  26      868.19      843.85        9.34 o   0.3127E-03
   1   9  26      155.42      163.58        3.86 o   0.2151E-02
   2   9  26      303.87      283.89        4.88 o   0.1102E-02
   3   9  26       92.21       76.99        2.72 o   0.4109E-02
   4   9  26      233.10      217.30        5.34 o   0.1469E-02
   5   9  26      436.33      393.86        8.66 o   0.7282E-03
  -2  10  26      203.65      228.14        4.49 o   0.1480E-02
  -1  10  26      354.59      382.34        6.12 o   0.8661E-03
   0  10  26       30.34       43.72        2.17 o   0.9456E-02
   1  10  26      334.53      371.57        5.53 o   0.9075E-03
   2  10  26      208.07      226.11        5.46 o   0.1460E-02
   0   1  27      223.89      175.43        5.30 o   0.1671E-02
   1   1  27      346.08      423.97        5.99 o   0.7771E-03
  -1   2  27      898.10      940.36       10.98 o   0.2915E-03
   0   2  27     2438.40     2384.39       20.82 o   0.8256E-04
   1   2  27     1051.84     1059.45       11.67 o   0.2471E-03
   2   2  27       22.29       18.41        2.32 o   0.1759E-01
  -2   3  27      777.35      738.88        9.39 o   0.3759E-03
  -1   3  27      116.59      128.48        4.53 o   0.2809E-02
   0   3  27       61.06       69.40        3.67 o   0.5950E-02
   1   3  27      122.58      135.00        3.80 o   0.2723E-02
   2   3  27      709.64      705.77        8.28 o   0.4058E-03
   3   3  27      234.32      197.83        5.03 o   0.1549E-02
  -3   4  27       21.76       36.49        2.51 o   0.1201E-01
  -2   4  27      658.19      690.23        8.66 o   0.4372E-03
  -1   4  27      319.19      354.59        6.00 o   0.9916E-03
   0   4  27     1951.95     1905.61       15.29 o   0.1091E-03
   1   4  27      428.65      444.32        6.43 o   0.7500E-03
   2   4  27      591.09      657.93        7.31 o   0.4770E-03
   3   4  27       27.05       45.14        2.33 o   0.9895E-02
   4   4  27      258.09      277.38        5.39 o   0.1203E-02
  -4   5  27      146.13      150.89        3.86 o   0.2328E-02
  -3   5  27      127.20      140.56        3.69 o   0.2602E-02
  -2   5  27       11.04        3.21        2.23 o   0.4044E-01
  -1   5  27       15.76        8.81        2.02 o   0.3224E-01
   0   5  27     1501.89     1504.35       12.05 o   0.1634E-03
   1   5  27       18.55        7.30        2.16 o   0.2924E-01
   2   5  27       24.69       10.32        2.29 o   0.1766E-01
   3   5  27      101.89      116.19        3.48 o   0.3204E-02
   4   5  27      150.62      158.95        3.81 o   0.2264E-02
   5   5  27       48.09       48.73        2.40 o   0.6923E-02
  -5   6  27      308.62      299.90        5.62 o   0.1055E-02
  -4   6  27      337.76      346.00        5.34 o   0.9182E-03
  -3   6  27      526.58      430.43        6.38 o   0.6371E-03
  -2   6  27     1078.76     1061.29        9.99 o   0.2396E-03
  -1   6  27      294.94      319.26        5.09 o   0.1016E-02
   0   6  27       11.00       12.03        2.05 o   0.3735E-01
   1   6  27      290.67      307.48        4.65 o   0.1058E-02
   2   6  27      977.00      957.03        8.85 o   0.2731E-03
   3   6  27      562.96      463.50        6.98 o   0.5859E-03
   4   6  27      350.37      361.75        5.31 o   0.8790E-03
   5   6  27      314.02      307.46        5.21 o   0.1031E-02
   6   6  27      120.61      134.04        3.42 o   0.2756E-02
  -6   7  27      347.40      338.57        5.46 o   0.9880E-03
  -5   7  27      336.90      321.69        5.75 o   0.9615E-03
  -4   7  27      214.20      254.18        4.47 o   0.1361E-02
  -3   7  27      329.88      353.60        5.80 o   0.9569E-03
  -2   7  27      514.11      492.00        7.52 o   0.5838E-03
  -1   7  27     1009.48      931.90        9.23 o   0.2764E-03
   0   7  27      123.41      110.86        3.13 o   0.2684E-02
   1   7  27     1014.62      939.18        8.92 o   0.2740E-03
   2   7  27      502.57      483.03        5.91 o   0.6041E-03
   3   7  27      358.82      366.17        5.55 o   0.9065E-03
   4   7  27      189.78      227.59        4.25 o   0.1546E-02
   5   7  27      304.18      307.75        5.18 o   0.1034E-02
   6   7  27      350.64      338.91        6.62 o   0.9677E-03
   7   7  27        7.30        1.45        2.96 o   0.5274E-01
  -5   8  27      339.34      281.09        4.99 o   0.1045E-02
  -4   8  27      105.61      125.11        3.03 o   0.2721E-02
  -3   8  27       16.17       22.53        1.69 o   0.1530E-01
  -2   8  27       69.66       52.19        2.96 o   0.5763E-02
  -1   8  27       76.24       68.44        3.16 o   0.4910E-02
   0   8  27      608.67      648.15        7.79 o   0.4843E-03
   1   8  27       75.52       74.23        2.81 o   0.4710E-02
   2   8  27       62.64       45.40        2.47 o   0.6536E-02
   3   8  27       17.43       23.51        1.49 o   0.1490E-01
   4   8  27      112.40      152.43        2.88 o   0.2328E-02
   5   8  27      280.02      223.60        5.62 o   0.1293E-02
  -4   9  27      126.27      140.82        5.44 o   0.2374E-02
  -3   9  27      636.96      666.50        7.41 o   0.4516E-03
  -2   9  27       76.72       84.68        2.97 o   0.3988E-02
  -1   9  27       41.03       32.67        2.35 o   0.8450E-02
   0   9  27       29.42       40.82        2.05 o   0.1022E-01
   1   9  27       25.16       16.67        1.91 o   0.1502E-01
   2   9  27       73.41       81.71        2.72 o   0.4164E-02
   3   9  27      642.64      637.05       10.02 o   0.4581E-03
   4   9  27      118.50      136.47        4.49 o   0.2513E-02
   0   0  28      935.93     1002.66       20.72 o   0.2540E-03
   0   1  28       35.46       25.41        2.66 o   0.1104E-01
   1   1  28       66.70       41.82        3.15 o   0.7064E-02
  -1   2  28     1644.10     1704.72       16.43 o   0.1343E-03
   0   2  28      118.86      112.46        4.59 o   0.3025E-02
   1   2  28     1631.00     1687.04       14.78 o   0.1370E-03
   2   2  28      654.15      739.92        8.48 o   0.4101E-03
  -2   3  28      787.40      771.39        9.81 o   0.3713E-03
  -1   3  28      100.99       92.49        4.03 o   0.3635E-02
   0   3  28      227.23      278.98        5.57 o   0.1218E-02
   1   3  28      101.02       93.72        3.72 o   0.3606E-02
   2   3  28      724.45      722.09        7.99 o   0.4098E-03
   3   3  28      257.28      258.26        5.93 o   0.1226E-02
  -3   4  28      211.59      206.01        4.80 o   0.1472E-02
  -2   4  28      125.04      124.88        3.70 o   0.2795E-02
  -1   4  28      489.95      509.01        7.65 o   0.5855E-03
   0   4  28      684.84      659.33        8.64 o   0.4224E-03
   1   4  28      534.04      528.58        7.06 o   0.5548E-03
   2   4  28      123.45      123.57        3.50 o   0.2841E-02
   3   4  28      197.35      183.68        4.69 o   0.1619E-02
   4   4  28       35.03       25.39        2.50 o   0.1258E-01
  -4   5  28      366.52      370.48        5.47 o   0.9042E-03
  -3   5  28       49.86       43.03        2.39 o   0.7172E-02
  -2   5  28      648.87      643.83        7.64 o   0.4586E-03
  -1   5  28      151.62      145.08        4.04 o   0.2358E-02
   0   5  28      335.73      303.55        5.56 o   0.1005E-02
   1   5  28      141.44      143.33        3.56 o   0.2459E-02
   2   5  28      772.95      761.03        8.11 o   0.3747E-03
   3   5  28       38.82       30.85        2.41 o   0.9407E-02
   4   5  28      397.74      401.76        6.05 o   0.8200E-03
   5   5  28      509.66      469.02        7.15 o   0.6360E-03
  -5   6  28       43.76       46.61        2.56 o   0.8104E-02
  -4   6  28       25.26       22.23        2.21 o   0.1487E-01
  -3   6  28        3.22        1.15        1.66 o   0.9597E-01
  -2   6  28     2255.47     2247.78       13.28 o   0.9150E-04
  -1   6  28      324.93      318.12        5.67 o   0.1005E-02
   0   6  28      129.13      167.54        3.28 o   0.2343E-02
   1   6  28      307.81      286.87        4.73 o   0.1113E-02
   2   6  28     2254.59     2246.70       16.88 o   0.9064E-04
   3   6  28        4.86        1.01        1.77 o   0.8375E-01
   4   6  28       22.91       22.22        2.20 o   0.1545E-01
   5   6  28       53.19       53.14        2.86 o   0.6882E-02
   6   6  28      771.57      770.05        9.11 o   0.3527E-03
  -6   7  28       36.79       34.56        3.12 o   0.9490E-02
  -5   7  28      115.05      107.79        3.26 o   0.3120E-02
  -4   7  28       32.90       38.64        2.10 o   0.9950E-02
  -3   7  28      133.69      144.70        3.39 o   0.2396E-02
  -2   7  28      845.68      828.09        9.51 o   0.3260E-03
  -1   7  28       84.44       74.22        3.07 o   0.4189E-02
   0   7  28       82.58       58.46        2.82 o   0.4686E-02
   1   7  28       73.77       62.10        2.72 o   0.4952E-02
   2   7  28      793.57      791.70        8.29 o   0.3492E-03
   3   7  28      170.59      156.11        4.48 o   0.2058E-02
   4   7  28       36.90       34.77        2.17 o   0.1023E-01
   5   7  28      134.97      126.83        3.46 o   0.2627E-02
   6   7  28       50.55       42.93        3.23 o   0.7439E-02
  -4   8  28       26.24       17.90        2.03 o   0.1629E-01
  -3   8  28      179.44      156.09        4.48 o   0.1948E-02
  -2   8  28      131.55      148.48        3.49 o   0.2333E-02
  -1   8  28      993.05      979.41        9.58 o   0.2715E-03
   0   8  28       18.57        0.28        2.07 o   0.4241E-01
   1   8  28     1027.06     1008.55       10.02 o   0.2609E-03
   2   8  28      161.55      157.64        3.28 o   0.2095E-02
   3   8  28      235.27      205.02        4.57 o   0.1480E-02
   4   8  28       17.33       14.40        2.42 o   0.2073E-01
  -2   9  28      177.41      169.80        4.95 o   0.1925E-02
  -1   9  28      113.07      120.66        3.77 o   0.3067E-02
   0   9  28        3.69        0.35        1.77 o   0.1538E+00
   1   9  28      120.68      128.55        3.60 o   0.2873E-02
   2   9  28      164.34      151.46        6.24 o   0.2066E-02
   0   1  29      554.25      608.75        8.02 o   0.5195E-03
   1   1  29     1321.58     1502.49       13.36 o   0.1676E-03
  -1   2  29      313.97      308.99        7.13 o   0.9669E-03
   0   2  29       27.92        4.34        3.02 o   0.2671E-01
   1   2  29      338.56      292.47        6.06 o   0.9862E-03
   2   2  29     2712.64     2638.74       20.99 o   0.6733E-04
  -2   3  29      465.07      452.10        7.81 o   0.6558E-03
  -1   3  29      874.61      790.56       11.40 o   0.3184E-03
   0   3  29      107.73      119.93        3.96 o   0.3261E-02
   1   3  29      839.43      765.50        9.11 o   0.3371E-03
   2   3  29      495.03      483.18        7.21 o   0.6132E-03
   3   3  29       83.60       92.19        3.32 o   0.3355E-02
  -3   4  29      115.26      137.20        3.59 o   0.2745E-02
  -2   4  29      235.03      207.96        5.14 o   0.1341E-02
  -1   4  29      606.02      566.50        8.29 o   0.4818E-03
   0   4  29     1644.97     1709.57       15.11 o   0.1432E-03
   1   4  29      556.90      510.21        7.04 o   0.5428E-03
   2   4  29      245.74      207.31        5.02 o   0.1325E-02
   3   4  29      146.24      162.76        4.33 o   0.2222E-02
   4   4  29      750.85      756.23        8.65 o   0.3665E-03
  -4   5  29      531.45      564.69        8.13 o   0.5316E-03
  -3   5  29      440.09      455.65        6.10 o   0.7036E-03
  -2   5  29      617.37      632.52        7.79 o   0.4572E-03
  -1   5  29      418.69      445.91        6.81 o   0.7122E-03
   0   5  29      219.78      217.81        4.46 o   0.1383E-02
   1   5  29      496.77      492.79        6.68 o   0.6176E-03
   2   5  29      601.83      616.14        6.91 o   0.4727E-03
   3   5  29      468.33      468.93        6.62 o   0.6684E-03
   4   5  29      506.85      538.34        7.44 o   0.5643E-03
   5   5  29       16.80       15.16        2.16 o   0.2111E-01
  -5   6  29      271.09      284.29        4.87 o   0.1153E-02
  -4   6  29      248.39      254.32        4.81 o   0.1259E-02
  -3   6  29      385.04      340.47        6.29 o   0.8565E-03
  -2   6  29     1034.39     1136.34       10.56 o   0.2330E-03
  -1   6  29      254.10      255.51        5.05 o   0.1333E-02
   0   6  29      332.31      327.65        5.27 o   0.9152E-03
   1   6  29      249.11      250.03        4.90 o   0.1370E-02
   2   6  29      994.04     1077.34        9.75 o   0.2492E-03
   3   6  29      381.35      351.89        6.45 o   0.8374E-03
   4   6  29      236.76      246.56        4.98 o   0.1304E-02
   5   6  29      228.54      244.74        4.78 o   0.1361E-02
   6   6  29       89.83       73.39        3.36 o   0.4298E-02
  -5   7  29      333.82      343.23        6.85 o   0.8984E-03
  -4   7  29      212.95      176.19        4.86 o   0.1678E-02
  -3   7  29      482.84      454.28        7.50 o   0.6617E-03
  -2   7  29       74.88       78.59        3.12 o   0.4999E-02
  -1   7  29      286.70      265.18        5.39 o   0.1228E-02
   0   7  29       79.62       81.79        3.02 o   0.4501E-02
   1   7  29      292.88      261.98        5.54 o   0.1221E-02
   2   7  29       66.36       73.57        2.81 o   0.5495E-02
   3   7  29      480.38      455.00        6.22 o   0.6679E-03
   4   7  29      169.31      162.94        3.70 o   0.1953E-02
   5   7  29      342.95      354.56        8.65 o   0.8498E-03
  -3   8  29       76.03       75.99        3.23 o   0.4518E-02
  -2   8  29      393.56      418.52        6.90 o   0.7757E-03
  -1   8  29      164.11      156.47        4.11 o   0.2014E-02
   0   8  29      478.38      472.39        6.92 o   0.6252E-03
   1   8  29      156.57      149.92        4.41 o   0.2094E-02
   2   8  29      391.57      399.71        6.40 o   0.8074E-03
   3   8  29       75.17       83.24        4.39 o   0.4174E-02
   0   1  30     1177.68     1156.90       11.72 o   0.2095E-03
   1   1  30       41.61       17.84        3.12 o   0.1187E-01
  -1   2  30     1006.24     1081.93       12.16 o   0.2566E-03
   0   2  30      864.53      939.02        9.97 o   0.3010E-03
   1   2  30     1023.40     1068.17       10.54 o   0.2597E-03
   2   2  30      565.36      549.15        9.51 o   0.5319E-03
  -2   3  30      104.20       86.37        4.11 o   0.3386E-02
  -1   3  30      618.04      613.31        8.40 o   0.4827E-03
   0   3  30       31.45       14.06        2.52 o   0.1261E-01
   1   3  30      479.39      516.81        6.28 o   0.6145E-03
   2   3  30       92.08       78.14        3.35 o   0.3839E-02
   3   3  30       43.95       55.74        2.66 o   0.6780E-02
  -3   4  30       45.67       58.59        2.46 o   0.6000E-02
  -2   4  30      155.85      147.21        4.58 o   0.2213E-02
  -1   4  30      106.44       82.87        4.07 o   0.3806E-02
   0   4  30      134.01      125.94        3.97 o   0.2709E-02
   1   4  30       86.84       80.56        2.94 o   0.4313E-02
   2   4  30      167.76      138.92        4.76 o   0.2226E-02
   3   4  30       63.31       66.88        3.02 o   0.4986E-02
   4   4  30     1169.56     1065.15       11.86 o   0.2364E-03
  -4   5  30      310.58      306.83        5.15 o   0.1035E-02
  -3   5  30      169.49      186.24        4.83 o   0.1814E-02
  -2   5  30      488.10      505.53        9.00 o   0.5972E-03
  -1   5  30      277.20      291.52        6.14 o   0.1131E-02
   0   5  30      360.37      383.44        6.69 o   0.8711E-03
   1   5  30      285.62      278.21        5.49 o   0.1168E-02
   2   5  30      411.49      471.50        6.78 o   0.6825E-03
   3   5  30      177.07      187.10        4.64 o   0.1786E-02
   4   5  30      317.42      302.84        6.22 o   0.1023E-02
   5   5  30      186.21      218.81        4.03 o   0.1671E-02
  -5   6  30        7.55       10.10        1.88 o   0.3650E-01
  -4   6  30      369.81      423.74        6.45 o   0.7888E-03
  -3   6  30      844.77      846.12       10.59 o   0.3256E-03
  -2   6  30      203.78      190.95        4.76 o   0.1678E-02
  -1   6  30      521.47      481.04        7.81 o   0.5943E-03
   0   6  30      745.01      721.62        9.20 o   0.3820E-03
   1   6  30      522.75      482.78        8.35 o   0.5893E-03
   2   6  30      211.35      205.09        5.37 o   0.1561E-02
   3   6  30      844.41      858.47        9.94 o   0.3236E-03
   4   6  30      362.77      419.26        5.64 o   0.8068E-03
   5   6  30       13.29       12.38        2.16 o   0.2671E-01
  -4   7  30      444.62      423.08       12.12 o   0.6533E-03
  -3   7  30      676.76      655.89        9.45 o   0.4335E-03
  -2   7  30       29.75       40.73        2.35 o   0.9438E-02
  -1   7  30       30.50       31.90        2.16 o   0.1117E-01
   0   7  30      221.92      203.84        5.27 o   0.1505E-02
   1   7  30       52.53       42.95        2.98 o   0.7413E-02
   2   7  30       20.45       39.88        1.89 o   0.1066E-01
   3   7  30      585.15      576.28        7.81 o   0.5115E-03
  -1   8  30       11.10        8.51        2.96 o   0.2870E-01
   0   8  30      148.01      129.59        7.03 o   0.2287E-02
   1   8  30        4.36       11.99        3.86 o   0.2385E-01
   0   1  31      226.94      206.09        5.60 o   0.1517E-02
   1   1  31      601.71      533.74        8.68 o   0.5173E-03
  -1   2  31      330.37      331.83        5.91 o   0.9678E-03
   0   2  31      409.78      443.46        6.58 o   0.6799E-03
   1   2  31      374.40      372.80        6.59 o   0.8443E-03
   2   2  31        2.46        1.41        1.97 o   0.1275E+00
  -2   3  31      454.50      453.26        7.16 o   0.6852E-03
  -1   3  31        3.90        2.17        1.66 o   0.1203E+00
   0   3  31      471.57      444.76        6.94 o   0.6524E-03
   1   3  31        6.46        2.31        1.69 o   0.9408E-01
   2   3  31      357.55      371.37        6.95 o   0.8645E-03
   3   3  31      108.18       98.60        4.11 o   0.3313E-02
  -3   4  31      614.64      596.24       10.20 o   0.4863E-03
  -2   4  31      153.78      154.23        5.09 o   0.2111E-02
  -1   4  31      103.46      106.81        4.47 o   0.3292E-02
   0   4  31      230.33      234.72        5.68 o   0.1343E-02
   1   4  31      110.15      105.29        4.13 o   0.3304E-02
   2   4  31      160.99      172.57        4.78 o   0.1943E-02
   3   4  31      644.29      655.25        8.66 o   0.4513E-03
   4   4  31       97.87       92.31        3.63 o   0.3617E-02
  -4   5  31       57.09       63.10        3.14 o   0.5348E-02
  -3   5  31      353.64      345.25        6.81 o   0.8848E-03
  -2   5  31      159.91      145.76        5.34 o   0.2147E-02
  -1   5  31     1059.92     1092.49       13.43 o   0.2407E-03
   0   5  31      497.98      494.83        8.25 o   0.5823E-03
   1   5  31      979.56     1031.67       12.69 o   0.2612E-03
   2   5  31       82.67      135.38        3.40 o   0.2851E-02
   3   5  31      368.14      362.51        7.44 o   0.8360E-03
   4   5  31       57.46       66.11        2.62 o   0.5278E-02
   5   5  31      731.94      642.68       10.66 o   0.4131E-03
  -4   6  31      228.11      234.71        5.62 o   0.1399E-02
  -3   6  31        6.56        9.86        1.75 o   0.4433E-01
  -2   6  31      632.02      607.29        8.55 o   0.4748E-03
  -1   6  31      406.28      374.32        6.97 o   0.8000E-03
   0   6  31       12.15        3.26        2.14 o   0.4071E-01
   1   6  31      397.69      370.78        7.25 o   0.8086E-03
   2   6  31      610.68      580.98       10.17 o   0.4905E-03
   3   6  31        5.45        6.80        2.07 o   0.5838E-01
   4   6  31      217.18      230.14        8.47 o   0.1363E-02
  -2   7  31       77.05       80.71        5.38 o   0.4086E-02
  -1   7  31      159.03      145.98        5.21 o   0.2252E-02
   0   7  31        4.65        1.72        2.15 o   0.6661E-01
   1   7  31      180.35      158.49        6.36 o   0.1983E-02
   2   7  31       74.50       88.86        7.83 o   0.3454E-02
   0   0  32       60.68      106.48        6.19 o   0.3957E-02
   0   1  32      310.87      308.82        6.60 o   0.1018E-02
   1   1  32       66.97       50.92        3.78 o   0.4556E-02
  -1   2  32       55.14       57.91        2.97 o   0.5707E-02
   0   2  32      151.04      196.63        4.38 o   0.2206E-02
   1   2  32       48.40       58.81        2.80 o   0.5925E-02
   2   2  32        6.96        7.64        2.05 o   0.7014E-01
  -2   3  32      668.69      666.21       11.35 o   0.4220E-03
  -1   3  32      134.46      148.43        4.35 o   0.2531E-02
   0   3  32      177.55      167.18        4.90 o   0.1924E-02
   1   3  32       91.66      143.50        3.70 o   0.3033E-02
   2   3  32      597.19      597.76       13.00 o   0.4674E-03
   3   3  32       79.46       62.97        3.76 o   0.4460E-02
  -3   4  32      396.16      479.53        7.32 o   0.6907E-03
  -2   4  32      636.47      580.47       10.74 o   0.4819E-03
  -1   4  32      970.68      891.18       12.53 o   0.2894E-03
   0   4  32      545.38      549.23        8.34 o   0.5207E-03
   1   4  32      917.34      841.84       11.94 o   0.3115E-03
   2   4  32      659.63      612.31       11.15 o   0.4541E-03
   3   4  32      467.48      504.97        9.44 o   0.6126E-03
   4   4  32      681.28      598.47        9.47 o   0.4713E-03
  -4   5  32      166.14      126.91        5.40 o   0.2201E-02
  -3   5  32       36.01       22.88        2.85 o   0.1127E-01
  -2   5  32      439.64      391.45        7.04 o   0.7413E-03
  -1   5  32      379.81      387.63        6.11 o   0.8126E-03
   0   5  32        6.38        2.71        1.70 o   0.5925E-01
   1   5  32      356.26      350.78        8.13 o   0.8707E-03
   2   5  32      485.60      444.07        9.81 o   0.6358E-03
   3   5  32       36.55       25.17        3.16 o   0.1047E-01
   4   5  32      163.46      122.82        6.22 o   0.2212E-02
  -2   6  32      110.84      102.83        6.35 o   0.2843E-02
  -1   6  32      104.52      121.87        5.12 o   0.2699E-02
   0   6  32       30.14       25.56        2.92 o   0.1243E-01
   1   6  32       97.09      137.94        6.11 o   0.2456E-02
   2   6  32       92.12       95.13        4.66 o   0.3343E-02
   0   1  33      462.96      479.86        8.83 o   0.6395E-03
   1   1  33      400.86      389.58        7.40 o   0.7823E-03
  -1   2  33       60.52       51.49        3.07 o   0.6342E-02
   0   2  33      248.72      205.70        7.35 o   0.1374E-02
   1   2  33       80.25       62.06        4.14 o   0.4865E-02
   2   2  33       47.96       71.84        2.59 o   0.5364E-02
  -2   3  33       78.87       62.57        3.50 o   0.4792E-02
  -1   3  33      184.98      167.69        5.13 o   0.1920E-02
   0   3  33      244.06      231.19        6.26 o   0.1349E-02
   1   3  33      227.16      196.68        7.90 o   0.1514E-02
   2   3  33       79.18       58.77        3.96 o   0.4877E-02
   3   3  33      999.57      988.47       11.85 o   0.2638E-03
  -3   4  33       67.44       59.03        3.82 o   0.5241E-02
  -2   4  33      332.69      298.43        7.05 o   0.1024E-02
  -1   4  33      872.36      829.62       13.73 o   0.3164E-03
   0   4  33       80.58       67.75        5.07 o   0.4168E-02
   1   4  33      819.56      830.06       15.49 o   0.3185E-03
   2   4  33      331.76      313.60        7.97 o   0.9777E-03
   3   4  33       59.12       53.31        4.96 o   0.5492E-02
  -1   5  33      460.66      406.37       12.79 o   0.6624E-03
   0   5  33       28.72       17.47        4.02 o   0.1277E-01
   1   5  33      452.79      393.88       10.42 o   0.7062E-03
   0   1  34       20.97       16.27        2.87 o   0.1425E-01
   1   1  34      431.00      388.11       10.36 o   0.7330E-03
  -1   2  34      688.18      618.78       12.67 o   0.4368E-03
   0   2  34        6.08        5.54        1.89 o   0.4437E-01
   1   2  34      674.78      648.61       10.01 o   0.4343E-03
   2   2  34      135.43      145.64        6.07 o   0.2323E-02
  -2   3  34      779.79      719.76       17.77 o   0.3427E-03
  -1   3  34      233.57      232.83        7.50 o   0.1338E-02
   0   3  34      160.80      139.20        6.38 o   0.1907E-02
   1   3  34      232.13      228.90        5.82 o   0.1402E-02
   2   3  34      780.46      706.89       14.50 o   0.3606E-03
   0   1  35      240.42      214.62       13.21 o   0.1250E-02
   1   1  35      112.77      116.91        9.34 o   0.2431E-02
